# Supplementary material for: Two-step structural changes in M3 muscarinic receptor activation rely on the coupled Gq protein cycle
Source: Nat Commun. 2023 Mar 8;14:1276. doi: 10.1038/s41467-023-36911-4 (PMC9992711; doi:10.1038/s41467-023-36911-4)
Supplement: Supplementary file 3 — Source Data [file 41467_2023_36911_MOESM3_ESM.zip]

Archive with 27 entries (27 files):
- 1. Data for Main Figures/Figure 1.xlsx
- 1. Data for Main Figures/Figure 2.xlsx
- 1. Data for Main Figures/Figure 3.xlsx
- 1. Data for Main Figures/Figure 4.xlsx
- 1. Data for Main Figures/Figure 5.xlsx
- 1. Data for Main Figures/Figure 6.xlsx
- 1. Data for Main Figures/Figure 7.xlsx
- 2. Data for Supplementary Figures/Supplementary Figure 1.xlsx
- 2. Data for Supplementary Figures/Supplementary Figure 10.xlsx
- 2. Data for Supplementary Figures/Supplementary Figure 11.xlsx
- 2. Data for Supplementary Figures/Supplementary Figure 12.xlsx
- 2. Data for Supplementary Figures/Supplementary Figure 13.xlsx
- 2. Data for Supplementary Figures/Supplementary Figure 14.xlsx
- 2. Data for Supplementary Figures/Supplementary Figure 15.xlsx
- 2. Data for Supplementary Figures/Supplementary Figure 17.xlsx
- 2. Data for Supplementary Figures/Supplementary Figure 18.xlsx
- 2. Data for Supplementary Figures/Supplementary Figure 19.xlsx
- 2. Data for Supplementary Figures/Supplementary Figure 2a,c.xlsx
- 2. Data for Supplementary Figures/Supplementary Figure 2b,c.xlsx
- 2. Data for Supplementary Figures/Supplementary Figure 3.xlsx
- 2. Data for Supplementary Figures/Supplementary Figure 4.xlsx
- 2. Data for Supplementary Figures/Supplementary Figure 5.xlsx
- 2. Data for Supplementary Figures/Supplementary Figure 6a,c,d.xlsx
- 2. Data for Supplementary Figures/Supplementary Figure 6b,c,d.xlsx
- 2. Data for Supplementary Figures/Supplementary Figure 7.xlsx
- 2. Data for Supplementary Figures/Supplementary Figure 8.xlsx
- 2. Data for Supplementary Figures/Supplementary Figure 9.xlsx
