# Supplementary material for: Two-step structural changes in M3 muscarinic receptor activation rely on the coupled Gq protein cycle
Source: Nat Commun. 2023 Mar 8;14:1276. doi: 10.1038/s41467-023-36911-4 (PMC9992711; doi:10.1038/s41467-023-36911-4)
Supplement: Supplementary file 3 — Source Data [file 41467_2023_36911_MOESM3_ESM.zip › 1. Data for Main Figures/Figure 1.xlsx]

## Sheet: b-d
mM1R										hM3R
	ΔFRETr										ΔFRETr
Time [s]	sample_1	sample_2	sample_3	sample_4	sample_5	sample_6	Average	SEM		Time [s]	sample_1	sample_2	sample_3	sample_4	sample_5	sample_6	sample_7	sample_8	sample_9	sample_10	Average	SEM
0	0.0646285	-0.0883755	0.0226789	0.152018	0.096349	0.0574847	0.0507972	0.0330234		0	-0.00355471	-0.0447471	-0.00466445	-0.081899	0.0175972	-0.115816	0.10464	0.157964	0.167918	-0.0436142	0.0153824	0.0309304
1	0.137633	0.0183745	0.0983029	0.0320566	0.068814	0.117975	0.0788594	0.0194184		1	0.0395073	0.00766192	0.0475805	-0.105542	-0.0500818	-0.231563	0.00222127	-0.01916	0.14458	-0.17908	-0.0343876	0.0353824
2	0.214571	0.00325447	0.0666459	0.149454	-0.022625	0.121045	0.0887242	0.0368607		2	-0.0266407	0.0322959	-0.0243985	-0.001785	-0.0253418	-0.118449	0.0400143	0.155429	0.0924164	0.0243278	0.0147868	0.0235063
3	0.00415547	-0.00817653	0.119718	0.125153	0.092774	0.188825	0.0870747	0.0310105		3	0.00538129	-0.0148481	-0.0331095	-0.096111	0.00369922	-0.119507	0.0339513	-0.182564	0.106913	0.0438538	-0.0252341	0.0271512
4	0.107055	0.129032	0.148511	0.211739	0.051317	0.292735	0.156732	0.0346109		4	-0.00691971	-0.0176691	-0.00254345	-0.071772	-0.00588878	-0.0827379	-0.0465107	0.10712	0.0854574	0.0707048	0.00292405	0.0206162
5	0.102393	0.214924	0.0621949	0.112145	0.014032	0.237295	0.123831	0.0354133		5	0.0458013	0.0533409	-0.0141365	-0.088254	-0.0564658	-0.295853	0.178762	-0.076418	0.0539774	-0.0999962	-0.0299242	0.0401944
6	0.0586775	-0.0229575	0.160639	0.00709361	0.030016	-0.0122453	0.0368705	0.0275194		6	0.0622823	-0.0485061	0.0671475	-0.150973	-0.0457568	-0.0838759	0.101737	0.404889	0.0406034	-0.0346442	0.0312903	0.0483053
7	-0.118039	0.0963655	0.113327	0.173158	0.057159	0.200435	0.0870675	0.046189		7	0.0384663	-0.00687308	-0.0223535	-0.129309	-0.0121308	-0.128373	0.0706923	0.110363	0.0159834	-0.00538122	-0.00689155	0.0241203
8	0.250766	0.327619	0.0867409	0.0542416	0.034946	0.517185	0.211917	0.0774455		8	0.0533083	-0.0211141	-0.0358285	-0.164503	-0.0142328	0.0507511	0.0291793	0.148928	0.0604464	0.0312618	0.0138196	0.0258549
9	0.0300185	-0.0514135	0.0268069	0.0819046	-0.00622598	0.117995	0.0331809	0.0247165		9	0.0250353	0.0539649	-0.0136925	-0.066499	-0.0646948	-0.145132	0.0669703	0.184617	0.0514714	-0.267993	-0.0175953	0.0399082
10	0.0464585	0.102128	0.109781	0.0561486	0.024711	0.486435	0.13761	0.0710406		10	0.0314483	0.0123239	-0.00470845	-0.160221	-0.0164318	-0.162554	0.0239673	0.157647	0.0840944	-0.289748	-0.0324183	0.042094
11	-0.138739	0.0476635	0.17218	0.119848	-0.037959	0.359615	0.0871014	0.0708927		11	0.0158023	0.118232	0.0165575	-0.029712	0.00492722	0.103174	0.0121883	0.073998	0.0384694	-0.127787	0.0225849	0.022208
12	0.245659	0.292435	0.0358709	0.0604736	0.033	0.263865	0.155217	0.0506524		12	0.00716829	0.153228	0.0434945	0.111307	-0.0243658	-0.0287739	0.10403	0.314997	0.0623894	-0.187538	0.0555936	0.0418243
13	0.0290825	0.239105	0.0377979	-0.0569174	0.061494	0.0117047	0.0537112	0.0405358		13	0.0969023	0.0635199	0.0301315	-0.159967	0.0444222	-0.140642	0.0558413	0.044103	0.0588514	-0.103706	-0.00105435	0.0299901
14	0.0693225	0.0376835	0.138636	0.16715	0.10426	0.215385	0.122073	0.026605		14	0.0380223	0.0842629	0.0772495	-0.065459	0.00459522	-0.171266	0.0999103	0.319957	0.0453634	0.0225738	0.0455209	0.0397704
15	0.0653355	0.0925845	0.113287	-0.000854392	0.138344	0.407405	0.136017	0.0576742		15	0.0284983	0.000194922	0.0109315	0.050713	-0.00805678	-0.232404	-0.0329087	0.309859	0.0393764	-0.146726	0.00194775	0.0444368
16	0.177911	0.300956	0.122802	0.133212	0.053307	0.363005	0.191866	0.0478862		16	0.00463929	0.0752969	0.0591655	-0.074117	-0.00891378	-0.0870319	0.149468	0.249421	0.0581294	-0.131875	0.0294182	0.0363634
17	-0.0213335	-0.0657535	0.133124	0.0602976	0.012672	0.138305	0.0428852	0.0338577		17	0.0200693	-0.00138808	-0.0409195	-0.057233	0.0347392	0.32359	0.157014	0.193941	0.0817074	0.145572	0.0857092	0.0377043
18	-0.0119525	-0.0812475	0.0453399	0.0226166	0.189775	0.447325	0.101976	0.078109		18	0.0298743	0.0777069	-0.0119265	-0.240876	-0.0516238	0.252679	0.0520753	0.386788	0.105825	-0.00977322	0.0590749	0.0537813
19	0.0870675	0.0714365	0.172367	-0.00930039	0.131035	0.288735	0.123557	0.0414009		19	0.0458353	0.0619039	-0.0144495	-0.165903	-0.0171018	0.353147	0.0640863	0.372382	0.0795714	-0.0493342	0.0730137	0.0534272
20	0.106419	0.173811	0.0676399	0.0989206	0.045829	0.158155	0.108463	0.0203506		20	0.0227173	0.00699392	0.00266655	0.146717	-0.0443238	0.219183	0.0964043	0.116767	0.106295	0.0873418	0.0760762	0.024963
21	0.301433	0.140792	0.0706249	0.0330296	0.059973	0.371055	0.162818	0.0574409		21	0.0116283	0.0762619	0.0534565	-0.083593	0.0427132	-0.0368899	-0.0149087	-0.073268	0.0814234	0.107902	0.0164725	0.0211164
22	0.205136	0.175806	0.00714986	-0.0325084	0.094142	0.197065	0.107799	0.0416617		22	0.00777429	0.0183519	0.0386225	-0.079856	-0.00812678	0.155375	0.171582	0.416946	0.0880794	0.0612358	0.0869984	0.0436626
23	0.158545	0.213948	0.0537379	0.143225	0.031337	0.361695	0.160415	0.0488943		23	0.0365103	0.00635092	0.0267495	0.08689	-0.0232038	0.0573961	0.0504343	0.271534	0.0822424	0.0550698	0.0649973	0.0252313
24	0.0684345	0.0765115	-0.0446391	0.0315156	0.174571	0.272475	0.096478	0.0456043		24	0.0614843	0.0295529	0.0124005	-0.038793	0.0310382	0.0342361	-0.0471257	-0.052314	0.114231	0.0847578	0.0229468	0.0177553
25	0.255946	0.101862	-0.0296191	0.0147686	0.109322	0.438305	0.148431	0.0704396		25	-0.0150947	0.0264969	0.0156855	-0.104523	-0.0212438	0.110065	0.147455	-0.031725	0.0695074	-0.100345	0.00962785	0.0261172
26	0.224678	-0.0124325	0.0309569	-0.0545404	0.036802	0.242955	0.0780699	0.0511142		26	0.0537453	0.0454199	0.0148325	0.042663	-0.0469098	-0.215529	0.0573113	0.153943	0.0646694	0.181578	0.0351723	0.0345462
27	0.0971565	0.164687	0.0328029	0.00405661	0.03559	0.109535	0.0739714	0.0245545		27	0.00698029	0.0784689	0.0359735	0.008968	0.00386122	0.0163711	0.0474363	0.062733	0.186963	0.0435728	0.0491328	0.0172442
28	-0.132748	0.0715165	0.110729	0.0297746	0.073915	0.229745	0.063822	0.0481977		28	0.00601929	-0.0479531	0.0863945	0.007933	-0.0529828	0.00158106	0.00250827	0.152022	0.186027	-0.0319352	0.0309614	0.0262105
29	0.15437	0.0437975	0.0531089	-0.0354014	0.090627	-0.108925	0.0329295	0.0380325		29	0.0693373	0.0437939	0.0291255	-0.080355	-0.0134328	0.233608	-0.0393477	0.026807	0.0369194	-0.0505062	0.0255949	0.0275709
30	0.170771	-0.151055	-0.0292191	0.0371726	0.121721	0.0131247	0.027086	0.0464766		30	0.0156953	-0.00548508	0.0825815	0.003205	0.00977122	-0.0521899	-0.0123517	0.374726	0.0903234	-0.0543182	0.0451957	0.0396064
31	0.0374205	0.189688	0.0300379	-0.0575484	0.015719	0.172405	0.0646204	0.039375		31	-0.00362571	0.0189299	0.00330855	-0.045014	-0.00545578	-0.222094	0.0254253	0.215251	0.0978614	-0.103102	-0.00185155	0.0363496
32	0.150285	0.0435775	-0.0128801	-0.0343194	0.124966	0.392755	0.110731	0.0638053		32	0.0255373	-0.0503011	0.0148305	0.094689	0.0452852	0.199392	0.128402	-0.065528	0.0725664	-0.0403982	0.0424475	0.0266327
33	-0.00788653	-0.0198475	0.0387599	0.10182	0.010899	0.0281647	0.0253182	0.0176934		33	0.0124063	0.0481259	0.0436215	0.182973	0.0152902	0.0332081	0.106959	-0.050757	0.0221364	0.0689828	0.0482946	0.0197569
34	0.0408275	-0.0524195	-0.00799014	-0.0836934	0.108578	0.177305	0.0304345	0.040477		34	-0.0105317	-0.0608721	0.0320615	0.058664	0.00330722	-0.138711	0.00881527	0.427253	0.101292	-5.02157e-05	0.0421228	0.0474549
35	0.0709115	-0.114758	-0.0163711	-0.0868054	0.067392	0.112475	0.00547402	0.0378653		35	-0.00963971	0.0636179	0.0605345	0.084404	-0.0156808	-0.135802	0.0642173	0.073905	0.0629084	0.116617	0.0365081	0.0229567
36	0.117254	0.0205805	-0.0369931	-0.0303864	0.034394	0.127815	0.0387774	0.0288452		36	-0.00324071	0.0334189	0.0279935	0.093219	-0.0234898	-0.197887	-0.0343997	0.022739	0.0896014	-0.110153	-0.0102199	0.0281128
37	0.21332	-0.0456995	-0.0280171	0.0139776	-0.00322798	0.266185	0.069423	0.0549308		37	0.0198073	0.0102229	0.0101515	0.012441	0.00709622	0.0704881	0.00414627	-0.038186	0.00435541	-0.124817	-0.00242945	0.0159123
38	-0.125915	0.120635	-0.0639331	-0.0285904	0.099807	-0.110545	-0.0180901	0.0430234		38	0.00815529	0.0192519	0.0629625	0.065814	0.0506912	0.0369371	0.0853833	0.018489	-0.00147759	-0.0488402	0.0297366	0.0124025
39	0.133221	0.00323347	0.000282863	-0.0216524	0.035513	0.0730347	0.0372722	0.023443		39	-0.00230871	0.0599859	-0.0228505	0.086817	-0.0245168	-0.0646779	-0.0734167	0.20613	0.0652304	-0.0162762	0.0214116	0.0267212
40	0.0930115	0.0187835	0.0160489	0.103639	-0.037819	0.157335	0.0584997	0.0292425		40	-0.0215417	0.0324979	-0.0387595	0.109925	0.00794122	-0.0828879	-0.0212217	0.197947	-0.0359186	0.17017	0.0318151	0.0301475
41	0.23042	-0.0634165	0.0235129	-0.0362774	0.093039	0.0268647	0.0456905	0.0431418		41	0.00490229	0.0356439	-0.0121745	-0.003711	-0.0646588	-0.162954	0.0446013	0.386373	0.0405814	0.231331	0.0499934	0.0487205
42	0.0478515	-0.104312	-0.0567331	0.0299396	-0.027229	-0.212735	-0.0538696	0.0391032		42	0.00468929	-0.0238711	0.00744355	-0.022045	-0.0155948	0.0921241	-0.0470757	0.356953	-0.0278666	-0.0762202	0.0248536	0.039427
43	0.243539	-0.0812525	-0.0605681	0.0277256	0.061499	-0.00194529	0.0314997	0.0476736		43	-0.0105937	0.0104579	0.0182525	-0.025986	-0.0141558	0.0398521	0.00711427	0.077554	0.0162704	0.0244718	0.0143237	0.00936644
44	-0.0888945	-0.0534475	0.000893863	-0.0553024	0.00928902	-0.162745	-0.0583678	0.0257873		44	0.000354294	-0.00542608	0.0474065	-0.096112	-0.00539778	-0.0802709	0.0949543	0.019251	0.0282364	0.0866438	0.00896395	0.019685
45	0.0567095	-0.00757853	-0.00724714	0.0990096	-0.021867	0.384595	0.0839369	0.063047		45	-0.0111737	0.0416059	-0.00802945	0.002515	0.0195742	0.0722181	0.106173	0.266382	0.0222134	0.258074	0.0769552	0.0329363
46	0.0117435	0.116199	-0.0547821	-0.0675824	0.015291	0.206685	0.0379257	0.0430236		46	-0.0283927	0.0262819	-0.00480645	0.020669	-0.00943978	0.250723	-0.0254127	0.020871	-0.00103659	0.0635498	0.0313006	0.0258676
47	-0.0563985	0.0355045	0.0160829	-0.00339539	-0.043424	-0.139835	-0.031911	0.0258465		47	-0.0105447	-0.0354501	0.0314215	-0.016169	-0.0519378	-0.0133229	0.0664693	0.226886	-0.0831166	0.0362908	0.0150526	0.027355
48	-0.100715	0.0922985	-0.00446714	-0.0417734	0.081359	0.0823447	0.0181745	0.0325809		48	-0.0138747	-0.0147901	-0.0373265	0.037356	0.0421572	0.152295	-0.0350587	-0.22176	-0.0430846	-0.114072	-0.0248159	0.0311427
49	0.0526305	-0.0119945	-0.0188421	0.0131856	0.062167	0.148095	0.0408735	0.0253085		49	0.0426693	-0.00975308	0.0261715	0.009996	-0.0226088	0.0774241	-0.0437557	-0.265974	0.00957341	-0.125901	-0.0302159	0.0313893
50	-0.0680955	-0.152705	0.0448279	-0.0140174	0.070567	-0.146665	-0.044348	0.0386659		50	-0.0219457	0.00858592	-0.0313725	-0.130693	-0.0259858	0.117734	-0.0276917	-0.395113	0.00160841	-0.0896862	-0.059456	0.0425224
51	0.270942	0.191012	0.125784	0.203379	0.107452	0.401675	0.216707	0.0440439		51	-0.20199	-0.334338	-0.254123	-0.259611	-0.324746	-0.758059	-0.281151	-0.529389	-0.296118	-0.191448	-0.343097	0.0548889
52	0.0744205	0.153379	0.122935	0.0136676	0.116547	0.399525	0.146746	0.0542712		52	-0.227526	-0.434022	-0.229142	-0.311207	-0.330205	-0.876837	-0.394386	-0.232751	-0.277252	-0.247455	-0.356078	0.0621178
53	0.173963	0.277507	0.107011	0.0464796	0.109386	0.339885	0.175705	0.0458759		53	-0.273535	-0.405084	-0.250624	-0.296751	-0.461731	-0.685764	-0.408283	-0.803805	-0.379638	-0.252918	-0.421813	0.0591496
54	0.0207445	0.268277	0.142187	0.0758876	0.063516	0.674405	0.207503	0.0998149		54	-0.331503	-0.612327	-0.338546	-0.450438	-0.498738	-1.04837	-0.516717	-1.00524	-0.530547	-0.403714	-0.573614	0.0804021
55	0.181192	0.486675	0.0832069	0.0705956	0.140728	0.579365	0.256961	0.0896077		55	-0.31843	-0.545541	-0.395231	-0.558185	-0.510886	-1.17971	-0.656659	-1.07795	-0.566724	-0.500321	-0.630964	0.0883826
56	0.0421445	0.317091	0.154469	0.00248761	0.161263	0.245685	0.153857	0.0484855		56	-0.366579	-0.619609	-0.441841	-0.558724	-0.56374	-1.35025	-0.634708	-0.950445	-0.536543	-0.723659	-0.67461	0.0902743
57	0.0632615	0.330015	0.0757649	-0.0376874	0.129998	0.488705	0.17501	0.0800072		57	-0.342515	-0.500008	-0.403211	-0.698003	-0.566086	-1.27811	-0.632859	-0.861969	-0.584065	-0.680721	-0.654755	0.0838058
58	0.292803	0.0527845	0.168131	-0.0790884	0.119871	0.653615	0.201353	0.1035		58	-0.332301	-0.540277	-0.449134	-0.693996	-0.576632	-1.34162	-0.668495	-0.912539	-0.570946	-0.922089	-0.700803	0.0920577
59	0.153033	0.181565	0.0890309	0.0493136	0.082935	0.361235	0.152852	0.0461626		59	-0.340072	-0.552756	-0.422969	-0.771749	-0.552727	-1.29214	-0.686514	-0.914062	-0.574699	-0.820846	-0.692853	0.0870018
60	0.385733	0.338124	0.157564	-0.0203884	0.158025	0.593875	0.268822	0.0880203		60	-0.313343	-0.567841	-0.434202	-0.739103	-0.546358	-1.21398	-0.698207	-0.805955	-0.578446	-0.829275	-0.672671	0.079034
61	0.177882	0.163765	0.159066	0.0598476	0.179455	0.570145	0.21836	0.0726927		61	-0.365969	-0.544448	-0.513797	-0.719969	-0.604417	-1.3919	-0.800588	-1.02486	-0.575327	-0.87811	-0.741939	0.0945186
62	0.190644	0.208995	0.150859	0.0802146	0.058064	0.493245	0.197004	0.0640355		62	-0.328578	-0.600087	-0.499106	-0.767499	-0.561254	-1.46235	-0.792221	-0.975784	-0.554339	-0.804908	-0.734612	0.0998932
63	0.38162	0.160697	0.175455	0.0418266	0.010277	0.745435	0.252552	0.112112		63	-0.335623	-0.618553	-0.498005	-0.780057	-0.587279	-1.59836	-0.648618	-0.900655	-0.601307	-0.715349	-0.728381	0.108074
64	0.0984215	0.323701	0.115203	-0.0134494	0.026937	0.427505	0.163053	0.0711548		64	-0.351212	-0.655606	-0.436298	-0.700843	-0.607729	-1.29396	-0.726969	-0.805449	-0.562586	-0.756403	-0.689706	0.0807822
65	0.147271	0.224268	0.116557	0.0470906	0.080105	0.654535	0.211638	0.0919923		65	-0.334447	-0.615725	-0.455802	-0.72323	-0.567276	-1.5173	-0.70365	-0.533291	-0.581537	-0.781246	-0.68135	0.101732
66	0.327783	0.196253	0.0622969	0.0157426	0.071059	0.552825	0.204327	0.0837166		66	-0.364489	-0.608097	-0.484765	-0.731147	-0.599975	-1.45863	-0.802031	-0.861301	-0.60262	-0.784762	-0.729782	0.094167
67	0.0358025	0.0952425	0.140512	0.0448356	0.101099	0.446905	0.144066	0.062589		67	-0.374071	-0.66084	-0.491522	-0.756826	-0.627626	-1.257	-0.701801	-0.726581	-0.592607	-0.791215	-0.698009	0.073822
68	0.447762	0.191647	0.124718	-0.0398874	0.13847	0.817985	0.280116	0.125413		68	-0.359017	-0.584463	-0.452443	-0.802291	-0.597502	-1.48676	-0.771127	-0.752437	-0.609056	-0.789587	-0.720468	0.0972271
69	0.173322	0.260612	0.121953	0.0333376	0.139837	0.495845	0.204151	0.065649		69	-0.346907	-0.603625	-0.440046	-0.75117	-0.617274	-1.39696	-0.828706	-1.09634	-0.594112	-0.857335	-0.753247	0.0987713
70	0.311656	0.155956	0.0672259	0.0328366	0.118034	0.644555	0.221711	0.0933629		70	-0.338785	-0.586582	-0.4622	-0.822711	-0.577728	-1.33151	-0.78909	-0.794265	-0.605878	-0.775847	-0.708459	0.085597
71	0.278463	0.204258	0.0135609	0.124089	0.04726	0.676575	0.224034	0.0989417		71	-0.350439	-0.633274	-0.497879	-0.714175	-0.597215	-1.42251	-0.784023	-0.910853	-0.603881	-0.757761	-0.727201	0.0917105
72	-0.102422	0.117907	0.0589289	0.150664	0.074397	0.538895	0.139728	0.0874381		72	-0.365991	-0.555629	-0.429454	-0.731565	-0.550795	-1.42136	-0.753691	-0.888019	-0.531675	-0.672789	-0.690097	0.0951925
73	0.170906	0.20254	0.111262	-0.0272074	0.00844902	0.699505	0.194243	0.107447		73	-0.375224	-0.597298	-0.445102	-0.790699	-0.622838	-1.26448	-0.688243	-1.19172	-0.52987	-0.833032	-0.733851	0.0937449
74	-0.0443385	0.274121	0.0178899	-0.0226694	0.103506	0.878165	0.201112	0.143429		74	-0.378357	-0.663758	-0.450652	-0.825444	-0.583713	-1.61792	-0.712393	-0.899422	-0.574844	-0.857251	-0.756375	0.109914
75	0.226518	0.180315	0.0419329	-0.0226184	0.048999	0.451235	0.154397	0.0704929		75	-0.358195	-0.610979	-0.493367	-0.782747	-0.609484	-1.67036	-0.795762	-1.01562	-0.552845	-0.735829	-0.762519	0.116272
76	0.100057	0.157379	0.0174909	0.0389656	0.076619	0.406625	0.132856	0.0582848		76	-0.342865	-0.614188	-0.484835	-0.810385	-0.604402	-1.46907	-0.751923	-0.993278	-0.538675	-0.739603	-0.734922	0.0998944
77	0.121983	0.131666	0.0507449	0.0158356	0.00929202	0.943115	0.212106	0.147723		77	-0.357544	-0.592989	-0.482729	-0.738025	-0.5767	-1.3435	-0.746763	-1.00552	-0.52928	-0.804386	-0.717743	0.0906211
78	0.257066	0.184278	0.0225079	0.0520056	0.00239002	0.688585	0.201139	0.10562		78	-0.35624	-0.624188	-0.457512	-0.806483	-0.583275	-1.46355	-0.715566	-0.939236	-0.591779	-0.802627	-0.734045	0.0976851
79	0.172537	0.00689747	0.168432	0.00522061	0.026549	0.753065	0.188784	0.117216		79	-0.357141	-0.687882	-0.484539	-0.807499	-0.602977	-1.41982	-0.764457	-0.951963	-0.60899	-0.757043	-0.744231	0.0920659
80	0.287514	0.206896	0.111216	0.0380256	0.078175	0.676805	0.233105	0.0961653		80	-0.355837	-0.6477	-0.511026	-0.740934	-0.587615	-1.54857	-0.710719	-0.831054	-0.547756	-0.840807	-0.732202	0.102263
81	0.147951	0.116969	-0.0328051	0.0694766	0.134826	0.834135	0.211759	0.127329		81	-0.338102	-0.609474	-0.46722	-0.811162	-0.589212	-1.37511	-0.70178	-0.889639	-0.559386	-0.915417	-0.725651	0.0924557
82	0.221604	0.232855	-0.0108911	0.0353226	0.077607	0.765195	0.220282	0.116203		82	-0.360288	-0.597228	-0.480239	-0.767405	-0.609996	-1.48982	-0.620956	-0.935628	-0.595646	-0.969112	-0.742632	0.102069
83	0.203316	0.200854	0.00647886	0.00200561	-0.082189	0.851155	0.196937	0.139073		83	-0.341651	-0.624701	-0.444177	-0.72415	-0.613697	-1.45102	-0.751089	-0.923657	-0.537524	-0.78091	-0.719257	0.0973801
84	0.268781	0.142299	0.0941369	0.0643226	0.033825	0.789775	0.23219	0.116463		84	-0.365493	-0.610225	-0.493236	-0.757736	-0.607486	-1.52281	-0.679987	-0.848868	-0.550828	-0.890125	-0.732679	0.101209
85	-0.0275005	0.260576	0.0595339	0.0513316	0.083811	0.780215	0.201328	0.12212		85	-0.37142	-0.576409	-0.496888	-0.786678	-0.604435	-1.35867	-0.726841	-0.859711	-0.617837	-0.800464	-0.719935	0.08525
86	-0.0482155	0.0227275	0.0547259	0.0112116	0.083894	0.427505	0.0919747	0.0695232		86	-0.318384	-0.601232	-0.554812	-0.727512	-0.628208	-1.30883	-0.763425	-0.861899	-0.526564	-0.644017	-0.693488	0.0827362
87	0.196244	0.0539845	0.0239909	-0.00177039	0.032524	1.15016	0.242523	0.18376		87	-0.390486	-0.581798	-0.537405	-0.641181	-0.615001	-1.46133	-0.665277	-0.774497	-0.555367	-0.815568	-0.703791	0.0923403
88	0.163699	0.0475985	-0.0541991	0.00991361	0.00933802	0.752625	0.154829	0.123126		88	-0.387537	-0.572562	-0.49423	-0.796189	-0.620988	-1.32481	-0.740733	-0.67306	-0.553512	-0.91631	-0.707993	0.083805
89	0.415412	0.0889785	0.0510769	-0.12296	0.065574	0.875345	0.228904	0.147689		89	-0.378551	-0.659722	-0.526334	-0.691356	-0.584686	-1.48957	-0.736781	-0.998151	-0.530253	-0.876964	-0.747237	0.0999981
90	0.228367	0.195638	0.0521589	-0.0252404	0.021552	0.818075	0.215092	0.127267		90	-0.372256	-0.579352	-0.524611	-0.792954	-0.622803	-1.34588	-0.714911	-0.884154	-0.609009	-0.802192	-0.724812	0.0837451
91	0.125293	0.225928	0.0466209	-0.00424039	-0.00094098	0.669245	0.176984	0.104703		91	-0.367422	-0.603784	-0.480804	-0.757921	-0.626801	-1.55479	-0.699606	-1.00635	-0.581553	-0.756232	-0.743527	0.105377
92	-0.0318975	0.105636	0.0110909	-0.0446264	0.138371	0.555775	0.122392	0.0917324		92	-0.393626	-0.563375	-0.497627	-0.745734	-0.578147	-1.49506	-0.70371	-0.868146	-0.569246	-0.729716	-0.714439	0.0969952
93	0.172643	0.178134	0.0576399	-0.0469094	0.037185	0.792665	0.19856	0.123855		93	-0.350892	-0.650911	-0.517574	-0.77559	-0.650618	-1.26078	-0.757945	-0.874721	-0.599354	-0.729414	-0.716779	0.0761761
94	0.181517	0.150148	-0.0131271	-0.0532454	0.00086802	0.689125	0.159214	0.112738		94	-0.344991	-0.590945	-0.509992	-0.685499	-0.580785	-1.33538	-0.68474	-0.969823	-0.602391	-0.752426	-0.705697	0.0867403
95	0.0707955	0.0794305	0.0164289	-0.0283704	0.04702	1.06784	0.208858	0.172546		95	-0.383538	-0.6466	-0.531976	-0.79272	-0.584172	-1.47369	-0.618274	-0.955222	-0.627968	-0.742516	-0.735668	0.0953319
96	0.0539615	0.0398615	0.0466429	-0.0313194	-0.067018	0.734765	0.129482	0.122669		96	-0.388576	-0.619479	-0.534541	-0.67845	-0.583781	-1.44655	-0.706841	-0.921104	-0.625149	-0.668705	-0.717317	0.0915705
97	0.141241	-0.00631653	0.0888039	-0.103979	0.010068	0.635635	0.127575	0.107264		97	-0.381461	-0.623047	-0.583965	-0.762615	-0.642001	-1.48368	-0.649009	-0.957522	-0.621785	-0.567334	-0.727242	0.0958882
98	0.263309	0.0326995	0.0358469	-0.0233644	0.023965	0.833835	0.194382	0.134336		98	-0.39182	-0.613269	-0.55546	-0.722862	-0.622304	-1.32627	-0.725496	-0.870491	-0.604778	-0.701976	-0.713472	0.0788201
99	0.174747	0.140723	-0.0475511	-0.0301434	0.104614	0.612345	0.159123	0.0978945		99	-0.390529	-0.634023	-0.545567	-0.772758	-0.583738	-1.35292	-0.623899	-0.99366	-0.648232	-0.322474	-0.68678	0.0945499
100	0.199275	0.0872425	-0.0138841	-0.110013	-0.021944	0.573695	0.119062	0.100693		100	-0.375319	-0.693433	-0.529606	-0.687626	-0.607077	-1.36277	-0.612142	-0.812477	-0.660145	-0.524723	-0.686532	0.0838926
101	0.236867	0.181102	0.0267869	-0.165048	-0.017626	0.595555	0.14294	0.107899		101	-0.408133	-0.66208	-0.533005	-0.675393	-0.616394	-1.52045	-0.672769	-1.04072	-0.601966	-0.44136	-0.717227	0.104649
102	-0.148045	0.0623325	-0.0574061	-0.0686834	-0.102607	0.850675	0.0893777	0.154926		102	-0.392716	-0.628914	-0.56329	-0.619452	-0.618597	-1.44736	-0.645683	-0.873286	-0.611816	-0.490299	-0.689141	0.0926989
103	0.122757	0.129057	0.0240689	-0.0439094	-0.032042	0.869195	0.178188	0.141451		103	-0.382631	-0.619298	-0.515779	-0.763709	-0.660412	-1.64873	-0.617241	-0.846376	-0.668782	-0.487436	-0.721039	0.1114
104	0.218293	0.13507	-0.0576101	-0.0902204	-0.01373	0.720025	0.151971	0.123478		104	-0.405966	-0.667121	-0.605359	-0.7286	-0.623405	-1.39423	-0.631657	-1.02859	-0.607879	-0.790131	-0.748294	0.087627
105	0.140923	0.0475105	-0.00774914	-0.0485104	0.12103	0.557645	0.135142	0.0895482		105	-0.418839	-0.67567	-0.566351	-0.665607	-0.598924	-1.50381	-0.666337	-0.848643	-0.604911	-0.776062	-0.732515	0.0932436
106	0.0407695	-0.0790715	-0.0785411	-0.134136	0.00639902	0.754585	0.0850007	0.136402		106	-0.404036	-0.619276	-0.574587	-0.711561	-0.6249	-1.416	-0.621574	-0.757657	-0.642867	-0.612985	-0.698544	0.0848894
107	-0.0162885	0.0344265	0.0135099	-0.11114	0.081713	0.876045	0.146378	0.148274		107	-0.387486	-0.681507	-0.47704	-0.720034	-0.597924	-1.37003	-0.693563	-1.00986	-0.617877	-0.792268	-0.734759	0.0886138
108	0.185854	0.122632	0.0201959	-0.0681544	-0.00399398	0.601835	0.143062	0.0990042		108	-0.380773	-0.647577	-0.584501	-0.768363	-0.686622	-1.35307	-0.688595	-1.02694	-0.548492	-0.582419	-0.726735	0.0873051
109	0.245111	0.154088	-0.0896491	-0.0827434	0.041659	0.763545	0.172002	0.129863		109	-0.419503	-0.636849	-0.572399	-0.857845	-0.627958	-1.37797	-0.696119	-0.855123	-0.650574	-0.84912	-0.754346	0.0821865
110	0.404737	0.0261125	-0.170932	-0.187877	0.030339	0.597525	0.116651	0.129785		110	-0.397095	-0.592429	-0.507449	-0.673526	-0.638601	-1.42097	-0.666738	-0.988888	-0.645859	-0.720042	-0.72516	0.0910575
	sample_1	sample_2	sample_3	sample_4	sample_5	sample_6	Average	SEM			sample_1	sample_2	sample_3	sample_4	sample_5	sample_6	sample_7	sample_8	sample_9	sample_10	Average	SEM
Peak response	0.1826	0.27921	0.12713	0.088815	0.10407	0.377748	0.193262	0.0464664		Peak response	-0.34344	-0.59214	-0.4835	-0.7729	-0.59448	-1.4451	-0.74894	-0.93088	-0.59318	-0.80938	-0.731394	0.0958287
Relative ΔFRETr amplitude	0.1826	0.27921	0.12713	0.088815	0.10407	0.377748	0.193262	0.0464664		Relative ΔFRETr amplitude	0.34344	0.59214	0.4835	0.7729	0.59448	1.4451	0.74894	0.93088	0.59318	0.80938	0.731394	0.0958287
standard error of baseline	0.0157409	0.0160631	0.00928543	0.0106217	0.00760408	0.0243881	0.0139505	0.00251484		standard error of baseline	0.00380242	0.00629383	0.00472248	0.0129712	0.00421945	0.0220421	0.00914242	0.0244473	0.00760501	0.0165257	0.013997	0.00336824
SNR	11.6003	17.3821	13.6913	8.36168	13.6861	15.489	13.3684	1.27809		SNR	90.3214	94.0826	102.383	59.5858	140.89	65.561	81.9193	38.077	77.9986	48.977	79.9795	9.349

## Sheet: e-g
Oxo-M									Ach
	Normalized FRETr									Normalized FRETr
Time [s]	Sample_1	Sample_2	Sample_3	Sample_4	Sample_5	Average	SEM		Time [s]	Sample_1	Sample_2	Sample_3	Sample_4	Sample_5	Sample_6	Average	SEM
0	1.04351	0.951705	1.00749	0.860246	1.07262	0.987114	0.0375877		0	0.964844	1.06391	1.06571	1.03836	1.03187	1.06507	1.0383	0.0158759
0.1	1.07661	1.07498	0.954186	1.11081	1.08897	1.06111	0.0274877		0.1	1.29184	1.07663	0.763607	0.954758	1.07145	0.96678	1.02084	0.0713139
0.2	0.998335	1.05128	0.880226	0.831908	0.93144	0.938637	0.0394376		0.2	0.920473	0.989625	1.11968	1.00136	1.04936	0.969883	1.0084	0.0280942
0.3	0.883908	1.06396	1.10991	0.926637	1.06422	1.00973	0.0439779		0.3	1.08336	0.841121	0.717815	0.884082	0.991745	0.907737	0.90431	0.0512828
0.4	0.95719	0.974135	1.00502	1.00549	0.948723	0.978111	0.0118123		0.4	1.09006	0.879709	0.791616	1.13862	0.922361	0.978568	0.966822	0.0532614
0.5	1.06095	1.02374	1.06264	0.989916	0.883201	1.00409	0.033062		0.5	1.02874	1.04638	1.02645	1.09665	1.10637	1.11094	1.06925	0.0161888
0.6	0.892608	1.09981	0.946051	1.01865	1.12694	1.01681	0.0444148		0.6	1.01607	1.06324	0.838813	1.00807	1.02296	0.897249	0.974401	0.0353349
0.7	1.04892	0.909402	0.981251	1.00872	0.928994	0.975458	0.0255531		0.7	1.03767	1.09191	1.33553	0.99095	0.981248	0.937832	1.06252	0.0586772
0.8	0.877673	1.06432	1.00285	1.12737	0.844063	0.983256	0.0539661		0.8	0.933112	1.03187	1.27674	1.07908	1.03753	0.948182	1.05109	0.050584
0.9	1.07157	1.0152	1.07625	0.893836	0.91316	0.994004	0.0386006		0.9	1.03365	1.04339	1.11385	1.02732	0.935479	0.981223	1.02249	0.0246346
1	0.987961	1.04491	1.06141	1.06886	1.05753	1.04413	0.0145693		1	0.889058	0.991436	1.56818	0.947908	1.05322	0.974282	1.07068	0.10189
1.1	0.974248	0.910069	0.954123	0.991139	1.31854	1.02962	0.0734888		1.1	0.759038	1.09341	0.834103	1.1195	1.0506	1.12158	0.996372	0.0647698
1.2	1.00409	0.864495	1.03317	1.00214	0.92087	0.964952	0.0313074		1.2	1.08171	1.06761	0.724015	0.986694	0.980147	1.0896	0.988296	0.0563302
1.3	1.00546	1.06387	0.916425	1.04256	0.905506	0.986766	0.0323724		1.3	0.865576	0.982521	0.989894	0.945691	1.03624	1.0239	0.97397	0.0253285
1.4	0.899321	1.01432	1.05091	1.01166	1.02273	0.999788	0.0260628		1.4	1.16298	1.02949	0.518866	1.01863	1.03736	0.991113	0.959739	0.0914727
1.5	1.01653	1.00728	1.02685	1.04112	0.943045	1.00696	0.0169401		1.5	0.888029	0.999732	0.973345	0.999419	1.05859	0.97557	0.982448	0.0226789
1.6	1.0341	1.02703	0.971321	0.943271	1.05243	1.00563	0.0206453		1.6	1.10368	1.08653	0.975966	1.08263	0.94332	0.846197	1.00639	0.0417394
1.7	1.06607	0.964482	1.03019	1.0554	0.962233	1.01568	0.0221416		1.7	0.845266	0.95307	0.675784	1.0582	1.03009	0.955045	0.919576	0.057378
1.8	0.990355	1.13897	1.05335	0.912984	1.0412	1.02737	0.0372653		1.8	1.01677	0.955359	1.09552	0.921019	0.929426	1.04945	0.994591	0.0288021
1.9	0.939799	1.0957	1.03401	0.882366	1.01141	0.992657	0.0371742		1.9	0.794543	1.02928	1.15044	0.935074	1.06012	1.05514	1.0041	0.0504877
2	0.999984	1.03588	0.955543	0.964767	0.890608	0.969356	0.0242654		2	0.768412	1.03818	1.07508	1.07917	0.868195	1.05281	0.980307	0.0531756
2.1	0.961557	1.00635	1.01282	0.933277	0.895685	0.961936	0.0221039		2.1	0.876058	1.01347	1.22781	1.0941	1.16832	0.894404	1.0457	0.0586664
2.2	1.04663	0.959552	1.05275	1.11717	1.09644	1.05451	0.0271721		2.2	0.844089	0.971551	0.534578	0.98968	1.09482	0.956246	0.898494	0.079776
2.3	1.06498	0.932093	0.895681	1.03142	1.05159	0.995152	0.0340936		2.3	1.12423	0.97641	1.21981	1.12379	1.12578	1.05622	1.10437	0.0332909
2.4	1.1163	0.935714	1.06091	0.875441	0.875858	0.972845	0.049299		2.4	1.03434	0.99918	1.50045	1.10465	0.907219	1.26384	1.13495	0.0878522
2.5	0.992494	0.971978	1.03738	0.978003	1.10375	1.01672	0.0245846		2.5	1.12741	1.06365	1.10944	0.849965	1.01116	0.987861	1.02492	0.0413603
2.6	0.919146	1.05261	1.03255	0.88687	0.986802	0.975597	0.0319064		2.6	1.03025	0.900482	0.762347	0.95676	1.08645	0.998317	0.955766	0.0465129
2.7	1.03592	0.900616	0.971351	1.03982	1.0357	0.996683	0.0271971		2.7	1.13179	1.10806	0.822483	1.03174	1.03767	0.935825	1.01126	0.0470249
2.8	0.897161	0.889234	1.00154	1.13251	0.933729	0.970836	0.0450257		2.8	0.950384	1.00185	0.814655	0.899755	0.979276	1.11853	0.960742	0.041673
2.9	1.05075	1.14125	0.917776	0.968386	1.10593	1.03682	0.0416722		2.9	0.826223	1.0696	1.67564	0.946572	0.913455	1.09044	1.08699	0.124453
3	0.986068	0.983606	0.968597	1.04531	0.941974	0.985111	0.0169714		3	1.16009	0.923872	0.442708	1.01639	1.0099	1.15804	0.951832	0.108539
3.1	0.971077	0.922003	1.02054	1.03335	1.04546	0.998486	0.0229235		3.1	0.785928	0.97845	0.70389	0.99419	1.01178	0.98509	0.909888	0.0534309
3.2	1.05952	1.06435	1.02886	1.01002	1.08892	1.05033	0.0138846		3.2	1.05637	1.00042	0.434319	1.05642	0.874194	0.887981	0.884952	0.0957975
3.3	0.954083	1.09873	1.00785	1.06028	0.975249	1.01924	0.0267515		3.3	1.28978	0.998347	1.36983	1.03909	0.942532	1.00475	1.10739	0.0722055
3.4	1.01891	0.957166	1.15942	1.03216	1.04236	1.04201	0.032875		3.4	1.16458	0.971679	0.578226	1.02003	1.052	0.952527	0.956506	0.0816068
3.5	0.965374	1.01649	0.959056	0.903583	1.03922	0.976746	0.0237468		3.5	1.02039	0.967339	0.654317	0.816666	0.893893	1.00038	0.892165	0.0565918
3.6	1.06302	1.04751	0.932648	0.983271	1.02783	1.01085	0.023696		3.6	0.869866	1.0207	0.795008	1.16395	0.860942	1.07363	0.964016	0.0586666
3.7	0.930379	0.876792	0.929798	0.912196	1.08471	0.946775	0.0358307		3.7	0.759752	1.11654	1.29345	0.973141	1.00813	0.710711	0.976953	0.0892002
3.8	1.09633	0.979969	0.97117	1.08223	0.828871	0.991713	0.0480698		3.8	1.00652	0.962909	0.908778	0.880661	0.88116	1.09571	0.955956	0.0344605
3.9	0.955346	1.02099	0.914976	1.02962	0.958807	0.975947	0.0216158		3.9	1.02699	1.11285	0.937798	1.04011	1.00899	1.02097	1.02462	0.0229675
4	1.04484	0.965541	0.928813	0.955275	0.914299	0.961753	0.0226897		4	0.962198	0.984731	0.612887	0.876526	1.04437	1.0336	0.919052	0.0659661
4.1	0.983604	0.991531	0.978139	1.03206	0.906043	0.978276	0.0203899		4.1	1.08728	0.954245	0.945287	0.994598	0.922275	0.957004	0.976781	0.0240754
4.2	1.02998	1.08086	1.02164	1.10063	0.950359	1.03669	0.0262335		4.2	1.14924	1.01402	0.644061	0.906084	0.983819	0.869558	0.927797	0.0692768
4.3	0.977239	1.00017	0.961306	1.07278	0.933705	0.98904	0.0235659		4.3	0.735227	1.08873	0.500103	0.990948	0.916596	0.899354	0.855159	0.0854728
4.4	0.956991	0.91939	0.997642	1.05337	1.02526	0.99053	0.0238654		4.4	1.10005	1.05444	1.23745	1.01234	0.950786	1.1102	1.07754	0.0399984
4.5	0.987889	0.998826	1.04509	0.997444	1.03373	1.0126	0.0112524		4.5	1.21284	1.13539	0.950843	0.939861	0.977484	1.12358	1.05667	0.0469676
4.6	0.972128	0.902974	0.963635	0.999405	1.13581	0.99479	0.0386146		4.6	1.07226	1.09643	0.535371	1.10692	0.946386	0.918897	0.946045	0.0882833
4.7	1.00883	1.04218	1.03335	0.993851	0.864719	0.988586	0.0321378		4.7	1.00069	1.08648	0.994177	1.02883	1.03145	0.980491	1.02035	0.0155232
4.8	0.964883	0.905213	1.01687	1.03692	1.01689	0.988155	0.0239264		4.8	1.13009	0.912701	0.844056	1.0385	1.04328	0.918207	0.98114	0.0435032
4.9	1.09382	1.02829	1.05286	0.98976	1.03288	1.03952	0.0169893		4.9	1.25271	1.00363	1.50682	0.923343	0.955099	0.90807	1.09161	0.0977634
5	1.06149	0.999686	1.09441	0.930628	1.12418	1.04208	0.034694		5	1.16406	1.09768	1.24236	0.967158	0.939173	1.0898	1.08337	0.0470225
5.1	0.790685	0.926818	0.943253	1.08059	0.849035	0.918076	0.049049		5.1	0.838193	0.979642	0.881836	0.897714	0.641709	0.802462	0.840259	0.0466591
5.2	0.801438	0.950032	0.729522	1.02626	0.829963	0.867443	0.0533049		5.2	0.877898	0.967914	0.621844	0.473892	0.560546	0.49469	0.666131	0.0847302
5.3	0.647777	0.778388	0.518434	0.729642	0.543472	0.643542	0.0506362		5.3	0.712276	0.866454	0.419659	0.686424	0.446127	0.416053	0.591165	0.0775974
5.4	0.664872	0.579266	0.691253	0.635586	0.439216	0.602039	0.0447563		5.4	0.691744	0.749951	0.829562	0.634133	0.300001	0.372843	0.596372	0.0868498
5.5	0.625595	0.530708	0.546056	0.580633	0.612517	0.579102	0.0183228		5.5	0.816814	0.868624	0.608226	0.560242	0.407422	0.405458	0.611131	0.0806236
5.6	0.539445	0.59027	0.613978	0.534013	0.44551	0.544643	0.0290313		5.6	0.596376	0.740596	0.159842	0.495095	0.341968	0.385134	0.453169	0.0832496
5.7	0.584728	0.540668	0.540456	0.481176	0.431052	0.515616	0.0267939		5.7	0.329015	0.88552	0.534043	0.608111	0.340005	0.386747	0.513907	0.0871728
5.8	0.571083	0.465517	0.617591	0.56036	0.497474	0.542405	0.0271371		5.8	0.833459	0.729019	0.472013	0.499408	0.317286	0.469637	0.55347	0.077799
5.9	0.677456	0.427134	0.510399	0.646799	0.318896	0.516137	0.0670652		5.9	0.78023	0.72008	0.565132	0.37782	0.313637	0.316754	0.512275	0.0843683
6	0.529483	0.497846	0.564907	0.483067	0.678768	0.550814	0.0349436		6	0.558955	0.878739	0.545919	0.33542	0.371528	0.433736	0.520716	0.0805057
6.1	0.39984	0.460277	0.444616	0.596953	0.565635	0.493464	0.0375311		6.1	0.802266	0.744849	0.676617	0.305471	0.369534	0.29005	0.531464	0.0958316
6.2	0.535195	0.412721	0.530715	0.60037	0.547994	0.525399	0.0307828		6.2	0.804894	0.761238	0.192012	0.519198	0.336865	0.311321	0.487588	0.102911
6.3	0.556662	0.391676	0.531016	0.449593	0.501941	0.486178	0.029577		6.3	1.04758	0.687267	0.404663	0.401934	0.240022	0.285857	0.511221	0.124674
6.4	0.556617	0.494803	0.586192	0.479138	0.358953	0.495141	0.0392892		6.4	0.716635	0.657087	0.649091	0.351025	0.242589	0.311474	0.487983	0.0850421
6.5	0.52189	0.456963	0.422996	0.497705	0.417139	0.463338	0.0205084		6.5	0.718061	0.678073	0.420953	0.371661	0.279388	0.445817	0.485659	0.0712628
6.6	0.54514	0.399912	0.404173	0.372388	0.456971	0.435717	0.0305882		6.6	0.512212	0.739942	0.195561	0.356476	0.235575	0.319787	0.393259	0.0826719
6.7	0.433262	0.333843	0.530816	0.386771	0.498413	0.436621	0.0358821		6.7	0.756702	0.798977	0.489347	0.371214	0.329815	0.312004	0.509676	0.0886427
6.8	0.544301	0.474774	0.422745	0.426584	0.35906	0.445493	0.0307946		6.8	0.922675	0.781714	0.827669	0.339473	0.254396	0.378276	0.584034	0.118873
6.9	0.504191	0.500412	0.418715	0.281968	0.542143	0.449486	0.0464653		6.9	0.584075	0.63289	0.937609	0.305952	0.299519	0.351865	0.518652	0.102296
7	0.454559	0.432478	0.385048	0.284289	0.451835	0.401642	0.0318727		7	0.721807	0.569693	0.391983	0.253458	0.251689	0.256981	0.407602	0.0808286
7.1	0.54078	0.32173	0.424369	0.283051	0.458532	0.405692	0.0466262		7.1	0.722766	0.527778	0.322491	0.2688	0.145034	0.306228	0.382183	0.0847787
7.2	0.511955	0.394093	0.343734	0.224192	0.412407	0.377276	0.0470187		7.2	0.563732	0.588821	0.255725	0.245827	0.147939	0.326815	0.35481	0.0738656
7.3	0.43662	0.313396	0.313494	0.201139	0.364887	0.325907	0.0385062		7.3	0.450927	0.518969	0.480435	0.248971	0.267354	0.300229	0.377814	0.0485189
7.4	0.35015	0.420526	0.412031	0.170265	0.478136	0.366222	0.0530234		7.4	0.710667	0.501156	0.482565	0.168039	0.146751	0.2725	0.38028	0.0904484
7.5	0.344951	0.313895	0.227708	0.0737188	0.315092	0.255073	0.0493855		7.5	0.467683	0.454608	0.13024	0.118988	0.194926	0.10111	0.244592	0.0697096
7.6	0.297736	0.364075	0.314617	0.136125	0.386008	0.299712	0.0439182		7.6	0.401428	0.63315	0.149521	0.149892	0.191174	0.29526	0.303404	0.077082
7.7	0.447983	0.188664	0.24604	0.0535249	0.333655	0.253973	0.0665194		7.7	0.478064	0.341126	0.156259	0.132037	0.05593	0.198136	0.226925	0.0632925
7.8	0.373367	0.323588	0.193141	0.174557	0.337763	0.280483	0.0403828		7.8	0.567625	0.40227	0.620885	0.0815115	0.138962	0.271676	0.347155	0.090587
7.9	0.284317	0.266315	0.123848	0.0657143	0.166718	0.181383	0.0416615		7.9	0.536466	0.276039	0.0657615	0.00155899	0.132466	0.221352	0.205607	0.0777214
8	0.352999	0.243694	0.286814	0.132155	0.210717	0.245276	0.0369614		8	0.766365	0.458835	0.0154676	-0.0366153	0.120759	0.227489	0.258717	0.124386
8.1	0.334154	0.28392	0.172765	0.150565	0.25628	0.239537	0.0343345		8.1	0.476891	0.397875	0.163435	-0.0217697	0.175182	0.320847	0.252077	0.074227
8.2	0.224714	0.15656	0.186437	0.0208077	0.272128	0.172129	0.0424912		8.2	0.540187	0.410118	0.242563	-0.0515794	0.0974659	0.263389	0.250357	0.0864672
8.3	0.29796	0.198508	0.127561	0.074935	0.188109	0.177415	0.0374687		8.3	0.348021	0.297388	0.205867	-0.0648544	0.148141	0.270519	0.200847	0.0603421
8.4	0.300763	0.29551	0.174932	0.12095	0.219333	0.222298	0.0346703		8.4	0.477438	0.557951	0.251103	0.108282	0.133307	0.309782	0.306311	0.0741199
8.5	0.309344	0.237898	0.0871262	0.0549739	0.106271	0.159122	0.048783		8.5	0.261989	0.367266	0.40905	0.0111512	0.118067	0.093249	0.210129	0.0654929
8.6	0.271691	0.125528	0.160998	-0.0290436	0.283839	0.162603	0.0568788		8.6	0.3001	0.272007	0.0888847	-0.00562158	-0.00502453	0.116327	0.127779	0.0540285
8.7	0.338385	0.245641	0.146592	0.0448972	0.0718979	0.169483	0.054725		8.7	0.090904	0.35528	-0.211531	0.0438462	0.130738	0.107673	0.0861516	0.0742313
8.8	0.170821	0.126446	0.135278	0.0637897	0.137312	0.126729	0.0174508		8.8	0.353139	0.250349	0.295031	-0.0310026	0.13394	0.130676	0.188689	0.0567983
8.9	0.253265	0.133786	0.15273	0.0161902	0.214663	0.154127	0.0405803		8.9	0.33922	0.344899	0.359958	-0.039913	0.105405	-0.0093312	0.183373	0.0762958
9	0.227573	0.15373	0.0987416	-0.0060716	0.0773536	0.110265	0.0389875		9	0.249166	0.335964	0.0993452	0.0361866	0.0272363	0.135323	0.147203	0.0500584
9.1	0.180062	0.0689608	0.152884	-0.0522415	0.100122	0.0899574	0.0405236		9.1	0.219875	0.248194	0.282741	-0.026412	0.0283006	-0.0344741	0.119704	0.0596099
9.2	0.16553	0.219444	0.175336	0.0315515	0.18134	0.15464	0.0321015		9.2	0.264593	0.309672	0.185919	-0.0708114	0.000585455	0.142954	0.138819	0.0606352
9.3	0.100355	0.00786682	0.0587291	0.0304315	0.272374	0.0939513	0.0472025		9.3	0.227812	0.332926	-0.0487437	-0.0562067	0.0501104	0.106148	0.102008	0.0631449
9.4	0.136306	0.0455796	0.0535026	0.0156167	0.137467	0.0776943	0.0249783		9.4	-0.00707207	0.400534	0.541998	-0.116138	0.096026	0.0526141	0.161327	0.103852
9.5	0.163452	0.0269806	0.0631819	-0.0544664	0.066757	0.053181	0.0351557		9.5	-0.0675475	0.366148	0.0627564	0.0280315	0.0174943	0.120774	0.0879427	0.0610573
9.6	0.195735	-0.00607629	0.127439	0.0365157	0.164213	0.103565	0.0382494		9.6	0.0356629	0.325884	0.121241	-0.127781	0.0139912	0.0689024	0.0729834	0.06096
9.7	0.208035	0.0195439	0.129219	-0.119201	-0.0662023	0.0342789	0.060446		9.7	0.0677645	0.26338	-0.0792012	-0.081717	0.00408999	-0.127171	0.00785749	0.0585178
9.8	0.172249	0.209764	0.137952	-0.0286809	0.034951	0.105247	0.0443626		9.8	0.0487338	0.190472	-0.0149654	-0.14071	-0.0119982	-0.144556	-0.0121708	0.0512606
9.9	0.0656544	0.0913847	0.0682677	-0.0334527	-0.0416579	0.0300392	0.0279865		9.9	-0.00279993	0.249644	0.436437	-0.257781	0.0801569	-0.104128	0.0669216	0.101596
10	0.114088	0.0770575	0.0904115	0.00848512	-0.02068	0.0538725	0.0256093		10	0.0231051	0.341356	0.31363	-0.0397592	0.0319358	-5.33542e-05	0.111702	0.0690791
10.1	0.0722058	0.0748951	-0.0764394	-0.0567376	0.190963	0.0409773	0.0489674		10.1	0.221077	0.224208	0.140874	-0.0611825	-0.0108672	-0.0257855	0.0813873	0.0528433
10.2	0.131556	0.0852251	0.159165	0.114713	0.0586413	0.10986	0.0175435		10.2	0.0204403	0.313958	0.237892	-0.108215	0.0366761	-0.0148854	0.0809776	0.0657047
10.3	0.138457	0.0717134	0.00189256	0.0426293	-0.0158392	0.0477706	0.027363		10.3	0.0505562	0.214713	0.305654	-0.0968825	-0.0200512	-0.0076776	0.0743854	0.0629101
10.4	0.0883939	-0.0381105	0.0645771	0.036724	0.136199	0.0575566	0.0289577		10.4	0.0502949	0.17378	0.161995	-0.134545	0.0749674	-0.012226	0.0523778	0.0470401
10.5	0.110044	0.0670304	0.0150157	0.0191303	-0.0160047	0.0390432	0.0221682		10.5	-0.0220674	0.260931	0.18362	-0.242037	-0.0591224	-0.0417431	0.0132636	0.0741738
10.6	0.143446	0.0629894	0.14999	-0.123166	0.034337	0.0535193	0.0495321		10.6	0.218701	0.322261	0.666152	-0.171656	0.011291	-0.0556877	0.165177	0.124423
10.7	0.16078	0.154107	-0.0828066	0.0281038	-0.0334333	0.0453502	0.0490309		10.7	-0.27154	0.219437	0.191223	-0.24345	-0.0661777	-0.0987221	-0.0448716	0.0855892
10.8	0.138169	0.0391622	0.0976751	0.00396883	-0.018152	0.0521647	0.0290726		10.8	0.0566166	0.211224	0.390712	-0.0756457	0.0287007	-0.162254	0.0748922	0.0815876
10.9	0.114476	0.160565	0.00118921	0.0392752	0.0571612	0.0745333	0.0282145		10.9	-0.0712902	0.218227	0.414754	-0.169767	0.061246	0.0628868	0.0860094	0.085023
11	0.0701204	0.166355	0.119089	-0.195376	-0.0295392	0.0261297	0.0641887		11	0.0341386	0.234117	0.345639	-0.179149	-0.0155518	-0.131534	0.0479433	0.0839223
11.1	0.164777	0.0211184	-0.0574159	0.0164787	0.0846564	0.0459229	0.0372745		11.1	0.327853	0.1464	0.19584	-0.147269	-0.0542922	-0.186922	0.046935	0.0843865
11.2	0.0942561	0.0735548	-0.0340317	0.0114429	0.0753084	0.0441061	0.0240086		11.2	-0.129456	0.270842	0.262887	-0.153022	-0.0554246	-0.146989	0.00813944	0.0830501
11.3	0.119718	0.106274	0.032878	0.0593999	-0.0939008	0.0448738	0.0380689		11.3	0.0693201	0.277982	0.30969	-0.0986872	-0.092555	0.00702513	0.0787957	0.0728215
11.4	0.0612831	0.0879169	0.129071	0.0657236	-0.00981587	0.0668358	0.022611		11.4	0.0148929	0.249508	0.298558	-0.163478	-0.0294216	-0.0728716	0.0495313	0.0752317
11.5	0.100796	-0.040443	0.016627	0.0646575	0.148807	0.058089	0.0328058		11.5	-0.026149	0.166254	0.120044	-0.141413	0.00066031	-0.115047	0.000725019	0.0503208
11.6	0.13629	0.0207895	0.0624159	-0.0408154	-0.122056	0.0113247	0.0440598		11.6	0.0909012	0.196716	0.130615	-0.147944	0.0271968	-0.259612	0.00631209	0.0716024
11.7	0.031665	-0.0241922	-0.00531096	0.0119135	0.0369456	0.0102042	0.0114071		11.7	0.130054	0.117945	0.790551	-0.336025	0.0877253	-0.195049	0.0992001	0.158683
11.8	0.0566335	0.0818711	0.0200593	-0.08807	0.0833521	0.0307692	0.0318455		11.8	-0.115511	0.248175	-0.142635	-0.0960591	0.0252384	-0.162287	-0.0405133	0.0636741
11.9	0.0646256	0.0884778	0.0553569	-0.20578	0.0948997	0.0195159	0.0567963		11.9	-0.24684	0.238248	0.228342	-0.136616	-0.0666513	-0.0896961	-0.0122023	0.0816681
12	0.152068	-0.0991595	0.0766336	-0.0392333	-0.0310202	0.0118578	0.0450714		12	-0.147763	0.284499	0.601688	-0.0416809	-0.0522344	-0.0393573	0.100859	0.116873
12.1	0.0275665	0.0373996	0.00184396	-0.0528218	0.108926	0.0245829	0.0262636		12.1	-0.0149712	0.2921	0.271306	-0.132338	0.0723707	-0.162291	0.0543628	0.0796892
12.2	0.0298278	0.0258892	0.102909	0.0376964	-0.0141679	0.036431	0.0188891		12.2	0.183948	0.315524	0.370591	-0.157501	-0.124203	0.0118349	0.100032	0.0914812
12.3	0.0653538	-0.00641867	-0.0048314	-0.0874349	0.144089	0.0221515	0.0389157		12.3	0.0490564	0.31317	0.181008	-0.00326163	-0.0661995	-0.102112	0.0619435	0.0645611
12.4	0.109207	-0.0904039	-0.0388093	-0.0670656	-0.0865002	-0.0347144	0.0371213		12.4	-0.0960111	0.190665	0.0377075	-0.111152	-0.0462883	-0.101738	-0.0211363	0.0480141
12.5	0.0159	0.0277138	-0.035368	-0.00908331	-0.0310365	-0.0063748	0.0124787		12.5	-0.193684	0.284203	0.0815489	-0.102676	-0.095673	0.0684954	0.00703568	0.0704805
12.6	0.0756663	0.0126703	0.0453489	-0.0065945	-0.0349992	0.0184184	0.0193839		12.6	-0.10812	0.207985	0.309709	-0.191999	-0.0573395	-0.19093	-0.00511588	0.0870471
12.7	0.0657725	0.0380315	0.00744002	-0.0532587	0.0425102	0.0200991	0.0205566		12.7	-0.0673529	0.190578	0.21622	-0.0662821	-0.0462828	-0.0317208	0.0325265	0.0544062
12.8	0.00566877	-0.0474889	-0.0152908	0.025561	0.017025	-0.00290496	0.0130808		12.8	0.03736	0.175679	0.20334	-0.0755259	-0.034577	-0.0849149	0.0368935	0.0514941
12.9	-0.0181162	0.0360673	0.0857272	-0.0561329	-0.0343449	0.00264011	0.0257622		12.9	-0.0957662	0.13918	0.294775	-0.179256	-0.00476458	-0.0599245	0.0157072	0.07064
13	-0.0231711	0.0399889	0.0395265	-0.0114271	0.00432834	0.00984912	0.0129666		13	-0.0739863	0.150118	0.609911	-0.081487	-0.0641009	-0.162286	0.0630282	0.117367
13.1	-0.0250227	-0.0204676	0.0336325	-0.0220241	0.0895255	0.0111287	0.0224241		13.1	-0.12976	0.269576	0.333704	-0.0477604	-0.0164173	-0.253771	0.0259287	0.0937699
13.2	0.0476025	0.0392366	-0.0459015	0.0171601	0.0335703	0.0183336	0.0168126		13.2	-0.0754888	0.167962	0.677047	-0.120177	-0.140701	-0.083245	0.0708995	0.129526
13.3	0.0923443	0.107186	0.0389076	-0.0905318	0.0523272	0.0400467	0.0349611		13.3	-0.080353	0.22571	-0.257127	-0.0879014	-0.0765062	-0.225573	-0.083625	0.0697663
13.4	0.0257649	0.0580811	0.0659083	0.000383622	0.0584312	0.0417138	0.0124404		13.4	0.0666798	0.298564	0.274217	-0.157196	0.0183722	-0.157313	0.0572207	0.0814313
13.5	0.0280764	0.0413584	0.0522775	0.0653086	0.00225053	0.0378543	0.0108104		13.5	-0.00199967	0.233006	0.19584	-0.0538862	-0.0694414	-0.0864079	0.0361853	0.0577308
13.6	0.0377142	0.0076686	0.0291324	-0.0121245	-0.103763	-0.00827453	0.0253982		13.6	-0.0658707	0.130012	0.107025	-0.0892732	-0.0281763	-0.252726	-0.0331681	0.0573672
13.7	0.00564538	0.0206994	-0.105581	0.0273903	0.0494494	-0.000479272	0.0272047		13.7	-0.143632	0.0777002	0.189637	-0.151032	0.0199999	-0.0735779	-0.0134841	0.0548219
13.8	0.108202	-0.00882661	0.0151525	-0.0475195	0.083298	0.0300612	0.0288906		13.8	-0.391004	0.144971	0.201237	-0.0547028	0.025452	-0.145615	-0.0366102	0.0877874
13.9	-0.0437015	0.0201205	0.0274226	-0.0678196	0.102767	0.00775774	0.0299385		13.9	-0.160186	0.190669	0.202067	-0.194569	-0.0821067	-0.0826788	-0.021134	0.0710867
14	0.10807	0.0351246	-0.039551	-0.00319652	-0.144416	-0.00879366	0.0418071		14	0.0346803	0.112746	-0.155984	-0.241505	-0.101366	0.0241572	-0.0545453	0.0546435
14.1	-0.0180338	0.0197376	-0.0254969	0.0393494	-0.0459422	-0.00607717	0.0155552		14.1	-0.0361876	0.195583	0.318494	0.0782941	-0.114593	-0.122235	0.053226	0.072619
14.2	0.115787	-0.0230603	-0.00224694	-0.0397975	-0.000569909	0.0100226	0.0274094		14.2	-0.0418548	0.217536	0.311331	-0.0166496	-0.0588352	-0.115788	0.04929	0.0703727
14.3	-0.0460408	0.119917	-0.0137383	0.0115171	-0.121132	-0.00989531	0.039373		14.3	-0.205791	0.164207	-0.0875522	-0.192303	-0.0695081	-0.202463	-0.0989017	0.0580497
14.4	0.0691216	-0.0127674	-0.0354102	0.00942802	-0.0799564	-0.00991686	0.0246829		14.4	-0.0453457	0.199849	-0.0617683	-0.0450956	-0.129431	-0.202301	-0.0473489	0.055399
14.5	-0.0726049	-0.0106162	-0.0177026	0.00513522	-0.00664041	-0.0204858	0.0135456		14.5	0.0150018	0.114383	0.513472	-0.200432	-0.095281	-0.0611072	0.0476727	0.102682
14.6	-0.0158248	0.0782874	0.139326	0.0231565	-0.0567694	0.0336351	0.034564		14.6	-0.104132	0.166932	0.132932	-0.223762	-0.100215	-0.012916	-0.0235268	0.0614651
14.7	-0.00740616	-0.0578865	0.0492084	-0.00777607	-0.150004	-0.0347729	0.0334239		14.7	-0.115276	0.236152	0.121256	-0.20643	-0.116436	-0.165557	-0.0410486	0.0723945
14.8	0.0383088	0.059275	-0.0488748	-0.0412186	-0.038118	-0.00612552	0.0227312		14.8	-0.429755	0.342352	0.132393	-0.101552	-0.0640233	-0.0744571	-0.0325071	0.105362
14.9	0.0248865	0.0761261	0.031956	0.0292871	0.00154992	0.0327611	0.0121025		14.9	-0.140971	0.300219	-0.173631	-0.0707829	-0.0330608	-0.0380153	-0.0260404	0.0691933
15	0.0243865	-0.0295442	-0.0792477	-0.0536947	0.0660127	-0.0144175	0.0264095		15	-0.0256577	0.167754	0.228203	-0.273078	-0.00634333	-0.0746041	0.00271229	0.0732599
15.1	0.0213992	-0.0695039	0.0382656	-0.03672	0.0264502	-0.00402177	0.0208807		15.1	-0.172561	0.106971	0.262865	-0.247842	-0.00537839	-0.185322	-0.0402112	0.0809146
15.2	-0.0531801	0.0219271	0.069613	-0.0168044	0.0499939	0.0143099	0.022263		15.2	-0.0885189	0.185185	0.444812	-0.0202889	-0.0531381	-0.0818881	0.0643606	0.0866169
15.3	-0.0742238	-0.0415287	-0.0562535	0.0459278	0.0681479	-0.0115861	0.0287059		15.3	-0.071919	0.177326	0.0975895	0.00266003	-0.0480399	-0.0454055	0.0187018	0.040174
15.4	0.0401214	0.0122795	-0.0189763	0.0148636	0.137802	0.0372181	0.0268375		15.4	-0.0854907	0.136515	0.176577	-0.0836905	-0.07318	-0.183035	-0.0187173	0.0579896
15.5	0.0260711	-0.0222392	0.0580347	0.104411	-0.0365667	0.0259422	0.0258999		15.5	-0.23844	0.208662	0.220989	-0.0970962	-0.0524413	-0.0827469	-0.00684547	0.0748272
15.6	-0.0666447	0.0553657	-0.0203382	0.0330148	-0.135531	-0.0268266	0.0344824		15.6	-0.304957	0.140029	0.289633	-0.113199	-0.122699	-0.154834	-0.0443379	0.088796
15.7	-0.0265348	-0.00290136	-0.0379729	-0.0143274	-0.026826	-0.0217125	0.00600917		15.7	0.0215318	0.107926	0.250748	-0.0319703	-0.0337903	-0.212119	0.0170544	0.0633508
15.8	0.0453501	0.0930222	0.029901	-0.0156026	-0.00361759	0.0298106	0.0192575		15.8	-0.163376	0.302953	0.524769	-0.0705746	0.00362182	-0.141339	0.0760091	0.113161
15.9	0.0235871	-0.11658	-0.0907595	0.0375159	0.0510169	-0.019044	0.0350581		15.9	-0.359987	0.171122	-0.387116	-0.162901	0.038738	-0.144872	-0.140836	0.0892093
16	0.0221218	0.050614	-0.0176987	-0.0335303	-0.0764705	-0.0109927	0.0220593		16	-0.0188909	0.113476	0.367985	0.0179276	-0.0404374	-0.0884889	0.0585953	0.0677823
16.1	-0.0494045	0.0487433	-0.00187864	-0.0318908	0.192897	0.0316933	0.0436029		16.1	-0.261257	0.179932	-0.0905668	-0.0821444	-0.0394724	-0.169061	-0.0770948	0.0605691
16.2	0.0215985	-0.0735089	-0.00392857	-0.0673203	-0.00256968	-0.0251458	0.0190559		16.2	-0.0643873	0.177843	-0.0892466	-0.22127	-0.0200661	-0.130637	-0.0579607	0.0547757
16.3	0.0840694	0.0892549	-0.0141091	-0.0762728	0.0690166	0.0303918	0.0325543		16.3	-0.00504148	0.241016	0.364935	-0.101685	-0.0109802	-0.0482241	0.0733366	0.0756765
16.4	-0.0737384	0.0205046	-0.0459616	-0.0487424	0.0182736	-0.0259328	0.0191278		16.4	-0.104014	0.178306	0.517567	0.00208161	-0.0812996	0.0991952	0.101973	0.093906
16.5	-0.0228616	0.0919309	-0.00796576	-0.0755568	0.0293804	0.00298544	0.027897		16.5	-0.253684	0.327079	0.163185	-0.141458	-0.0654755	0.00863926	0.00638105	0.0860413
16.6	0.0336168	-0.0180192	-0.0582164	-0.0104142	0.0695226	0.00329793	0.0220583		16.6	-0.152574	0.237798	0.221584	-0.0764146	-0.0367328	-0.064364	0.0215495	0.0676932
16.7	0.0498427	0.0522471	-0.000287807	-0.00384086	-0.100156	-0.000438898	0.0276216		16.7	-0.10375	0.141452	0.223222	-0.125225	-0.00675434	-0.187547	-0.00976705	0.0660629
16.8	0.0278582	-0.0583528	-0.0265187	0.0201212	-0.108451	-0.0290687	0.0253239		16.8	0.0440752	0.0926329	0.220157	-0.221558	-0.101544	-0.111157	-0.0128991	0.0657647
16.9	-0.0727229	-0.0686344	-0.046179	0.0300571	-0.160801	-0.063656	0.0305218		16.9	-0.109776	0.227156	-0.0301036	-0.0882294	-0.0131306	-0.135808	-0.024982	0.0539174
17	-0.00883803	-0.0491321	-0.0278307	0.0331793	-0.00917958	-0.0123602	0.0135792		17	-0.256069	0.228152	-0.00798897	-0.091033	0.0246858	-0.00561434	-0.0179779	0.0644662
17.1	-0.0179347	-0.0161653	-0.00644142	0.0585026	0.015617	0.00671562	0.0142573		17.1	-0.0096035	0.330546	0.0527369	-0.0349209	-0.0501548	0.036074	0.0541129	0.0576197
17.2	0.047804	0.0530186	-0.0607114	0.0625052	-0.0935586	0.00181158	0.0327306		17.2	0.225111	0.1756	0.193593	-0.0722582	-0.059547	-0.0756384	0.0644768	0.060148
17.3	-0.0112653	0.0180899	0.060889	0.000141572	-0.035078	0.00655542	0.0160892		17.3	0.0669261	0.200228	0.265315	-0.0499475	-0.0377331	-0.0344836	0.0683842	0.055381
17.4	0.0949297	-0.0481106	0.0856006	0.0091185	0.0547181	0.0392513	0.0264836		17.4	-0.0925202	0.0356621	0.0173866	-0.14812	0.0401548	-0.150887	-0.0497206	0.0372469
17.5	-0.0188644	-0.0034093	-0.0121871	0.0836083	-0.0290067	0.00402816	0.0203305		17.5	-0.137365	0.26438	-0.0313721	-0.186275	-0.0279463	-0.0295976	-0.0246959	0.0638869
17.6	-0.0717375	0.0488424	0.0780442	0.0201432	-0.0388992	0.00727859	0.0276376		17.6	-0.237072	0.129056	0.25047	0.0231878	0.0639421	-0.143787	0.0142995	0.0729539
17.7	0.00986414	-0.075535	-0.0311658	-0.0803927	-0.0386514	-0.0431762	0.0164471		17.7	-0.202657	0.120683	0.0641637	-0.187543	-0.0164296	-0.110987	-0.0554617	0.0544841
17.8	-0.01458	-0.0631383	0.00979813	-0.0735318	0.0593796	-0.0164145	0.0243728		17.8	-0.0930524	0.21113	0.25049	-0.0924225	-0.0536145	-0.193624	0.00481773	0.0741051
17.9	-0.00477849	0.0594315	0.0104989	-0.0888265	-0.0275574	-0.0102464	0.0242794		17.9	-0.188324	0.210377	0.572063	-0.0446179	-0.00967774	-0.158932	0.0634814	0.116925
18	-0.0771477	-0.056562	-0.037331	-0.0597012	0.212842	-0.00358002	0.0544731		18	-0.232334	0.111968	0.503022	-0.0691293	-0.0428001	-0.12862	0.0236844	0.106354
18.1	0.0802024	0.00245964	-0.0167192	0.0469904	0.0740598	0.0373986	0.0192583		18.1	0.067001	0.141701	0.209448	-0.113472	-0.067785	-0.0404243	0.0327447	0.0519961
18.2	-0.00338448	0.00486984	0.072264	0.00347039	0.148973	0.0452386	0.0293511		18.2	0.0415002	0.260161	0.270614	-0.0839776	-0.0505686	-0.309817	0.0213188	0.090463
18.3	0.0151863	0.0560336	0.0520691	0.09278	-0.117589	0.0196961	0.0364535		18.3	-0.233231	0.0982865	0.650905	-0.102113	-0.0264954	-0.197124	0.0317047	0.133128
18.4	0.0329732	-0.0592234	0.0279623	-0.0057722	-0.0707696	-0.0149659	0.0215619		18.4	-0.221015	0.1911	0.0565626	-0.19641	-0.0863448	-0.110188	-0.0610492	0.0643889
18.5	0.0167284	0.00428081	0.0697089	-0.0320249	-0.132413	-0.0147439	0.0336373		18.5	-0.148351	0.25385	-0.0281071	-0.0869909	-0.0284784	0.102379	0.0107169	0.0592757
18.6	-0.0378973	-0.0721371	-0.0940639	0.0191792	0.00852856	-0.0352781	0.0220293		18.6	-0.275966	0.08806	-0.185074	-0.0753898	-0.0706064	-0.109558	-0.104756	0.0499978
18.7	0.0490934	-0.0185451	-0.0454054	0.048075	0.107971	0.0282378	0.0272009		18.7	-0.147549	0.124865	-0.0999944	-0.129377	0.0506793	-0.0328041	-0.0390301	0.044198
18.8	0.0335311	-0.0202649	-0.000322334	0.000861818	-0.0186245	-0.000963769	0.00969039		18.8	-0.0505175	0.197274	-0.0535616	-0.0753708	0.00745435	-0.0912204	-0.0109903	0.0438446
18.9	-0.048163	0.0419801	0.0465689	0.00817307	-0.052432	-0.000774587	0.021288		18.9	-0.0313044	0.23334	0.139568	0.0178187	-0.0710024	0.0142765	0.0504493	0.0466185
19	-0.0519798	0.0252259	-0.00116379	-0.0344699	-0.0785123	-0.02818	0.0183322		19	-0.0830736	0.161125	0.0982237	-0.0449622	0.0108963	-0.0804318	0.0102962	0.0410219
19.1	0.0287066	0.000752232	0.0179966	-0.0458968	0.16725	0.0337617	0.035727		19.1	-0.224472	0.250475	0.411106	-0.110139	-0.00929803	-0.0991753	0.0364162	0.0993696
19.2	0.0758078	0.0489258	0.102324	-0.0576097	-0.112712	0.0113471	0.0412248		19.2	-0.420982	0.152684	0.194447	-0.0811794	0.04356	0.056497	-0.00916232	0.0912001
19.3	0.110166	-0.0267724	0.0268203	-0.0343881	0.0430024	0.0237656	0.0262491		19.3	-0.0651317	0.120775	-0.0381743	-0.0462429	-0.0365463	-0.18876	-0.0423466	0.040262
19.4	-0.154603	0.0350187	0.0111268	0.0545842	0.0781906	0.00486347	0.0413685		19.4	-0.411266	0.0458545	0.163702	-0.033794	0.0134536	-0.219364	-0.0735689	0.0846581
19.5	0.0174321	0.0792256	-0.107233	0.0980073	-0.0341836	0.0106496	0.0376074		19.5	-0.139804	0.352169	0.309296	0.0328508	0.0262645	-0.104908	0.0793115	0.0845113
19.6	-0.011547	-0.00503675	-0.0184827	-0.119777	-0.100813	-0.0511311	0.0244315		19.6	-0.126701	0.182191	0.423469	-0.0960645	-0.00689452	-0.0395383	0.056077	0.0857408
19.7	-0.011616	0.0146829	0.0103122	0.0746491	-0.0525538	0.00709488	0.0206634		19.7	-0.202198	0.108116	0.246838	-0.0891058	0.0493509	-0.168282	-0.00921358	0.0711072
19.8	-0.0425091	-0.0389766	0.00651032	-0.0265986	-0.0198105	-0.0242769	0.00872263		19.8	-0.145742	0.212594	0.1496	-0.161137	-0.0328826	-0.115577	-0.015524	0.0652624
19.9	-0.0376234	0.0124383	0.0832489	0.0032722	-0.0778374	-0.00330027	0.0269402		19.9	-0.0642035	0.149966	0.275272	-0.112023	-0.0876146	-0.039326	0.020345	0.0636854
20	0.0313321	0.0126568	0.0177932	0.140554	0.0421226	0.0488917	0.0234907		20	-0.289984	0.197306	0.0582475	-0.033304	0.00532033	-0.0532325	-0.0192744	0.0653594
Tau on (s)	Sample_1	Sample_2	Sample_3	Sample_4	Sample_5	Average	SEM		Tau on (s)	Sample_1	Sample_2	Sample_3	Sample_4	Sample_5	Sample_6	Average	SEM
Step1	0.285	0.20554	0.20313	0.20425	0.1795	0.215484	0.0180347		Step1	0.21671	0.24599	0.18175	0.37235	0.16307	0.14092	0.220132	0.0340854
Step2	2.7563	2.052	1.7532	0.92687	2.122	1.92207	0.297635		Step2	2.7355	1.8218	1.5418	1.2807	2.1069	2.3359	1.97043	0.217491
% ON	Sample_1	Sample_2	Sample_3	Sample_4	Sample_5	Average	SEM		% ON	Sample_1	Sample_2	Sample_3	Sample_4	Sample_5	Sample_6	Average	SEM
Step 1	45.9	57.3	46.109	45.519	53.101	49.5858	2.38828		Step 1	29.5572	28.3097	60.8275	52.6831	63.6295	57.0425	48.6749	6.42297
Step 2	54.1	42.7	53.891	54.481	46.899	50.4142	2.38828		Step 2	70.4428	71.6903	39.1725	47.3169	36.3705	42.9575	51.3251	6.42297

## Sheet: i-k
0.1 mM GTP	Normalized FRETr									1 mM GDPβS	Normalized FRETr
Time(sec)	Sample_1	Sample_2	Sample_3	Sample_4	Sample_5	Sample_6	Average	SEM		Time(sec)	Sample_1	Sample_2	Sample_3	Sample_4	Sample_5	Sample_6	Average	SEM
45	0.918451	0.950652	0.981255	0.979825	1.05477	1.01518	0.983355	0.0195035		45	0.981554	1.00803	0.981782	0.676252	0.763436	1.02109	0.905357	0.060059
45.1	0.998709	0.96132	1.02954	1.03569	0.851555	0.912649	0.96491	0.0293952		45.1	1.01075	1.01806	0.887096	0.665626	1.27686	0.938488	0.966147	0.0813542
45.2	1.01603	0.934584	0.932389	1.00448	1.33323	1.01916	1.03998	0.0608131		45.2	0.99509	1.01187	0.995985	0.695619	1.06315	1.07829	0.973335	0.0573529
45.3	1.03724	0.978113	1.04067	1.00302	0.856832	0.981694	0.982929	0.0274547		45.3	1.01336	1.08603	1.04911	0.855636	1.00714	0.968786	0.996676	0.0325531
45.4	0.974887	0.974749	1.07781	0.984549	1.02093	1.06973	1.01711	0.0192402		45.4	1.00451	1.00903	0.993696	0.718279	0.981668	0.947727	0.942485	0.0457272
45.5	0.964346	0.971364	0.984116	1.02744	0.892565	1.00164	0.973579	0.0186666		45.5	1.03184	0.973411	0.992707	0.788709	1.11924	0.801779	0.95128	0.0534432
45.6	1.1218	0.917948	1.04862	0.900733	0.947485	1.0197	0.992715	0.0349351		45.6	1.03583	1.03379	1.01198	0.704145	1.15425	1.05282	0.998801	0.0623623
45.7	1.00556	0.974152	0.921431	1.00064	1.02792	0.985915	0.985936	0.0149036		45.7	0.979074	1.10179	0.944857	0.758256	1.0184	1.14957	0.991989	0.0561555
45.8	0.945704	1.03286	1.04915	0.994767	0.945893	0.904052	0.978738	0.023016		45.8	0.971234	1.00035	1.14636	0.750911	1.00989	1.06843	0.991196	0.0543477
45.9	1.1016	0.990004	0.964592	1.02209	0.869062	0.976254	0.987266	0.031037		45.9	0.995066	1.08461	0.968603	0.67595	1.11072	1.06178	0.98279	0.0651865
46	0.986277	0.94481	1.0383	0.984391	0.894689	0.946481	0.965824	0.019909		46	1.05637	1.08933	0.945185	0.702278	0.922858	0.878998	0.932504	0.056586
46.1	0.955484	1.00071	1.03024	0.957293	1.06647	0.938233	0.991405	0.020421		46.1	0.97336	0.942572	1.03118	0.860407	0.954235	1.03816	0.966652	0.0266732
46.2	0.875499	0.96457	0.903997	1.024	0.950766	1.08157	0.966734	0.031084		46.2	0.992072	0.964902	0.818483	0.78532	1.08638	1.11837	0.960921	0.0555697
46.3	1.00293	1.02802	0.983464	1.02583	0.987401	0.978903	1.00109	0.00881473		46.3	1.03259	1.04698	0.934507	0.778901	0.959882	1.15991	0.985461	0.0523942
46.4	0.929551	0.999364	0.882976	1.05702	1.14758	0.965974	0.997076	0.0386414		46.4	1.00645	1.03455	0.972546	0.694521	0.918975	1.16423	0.965213	0.0636616
46.5	1.12606	0.998642	0.895533	1.01653	0.880532	0.953191	0.978414	0.0368542		46.5	0.954429	1.06119	0.985223	0.701484	0.913123	1.08476	0.950035	0.0562446
46.6	1.06681	1.01111	1.03341	1.01318	1.1487	0.996014	1.04487	0.0230387		46.6	1.00843	1.00655	1.04938	0.705037	0.939437	0.877875	0.931119	0.0515335
46.7	1.01896	1.00383	1.09888	0.98381	0.860383	1.02141	0.997878	0.0318004		46.7	1.01099	1.00236	1.06593	0.660132	1.06308	0.933863	0.956057	0.0623834
46.8	1.00217	1.00166	0.974982	0.998925	0.92554	1.05023	0.992251	0.0166746		46.8	0.930542	0.937244	1.07435	0.753449	1.06206	1.21358	0.995204	0.0643964
46.9	1.01463	0.974533	0.962234	1.03317	0.920092	1.03097	0.989271	0.0182963		46.9	0.98593	0.9876	1.07837	0.815913	0.943486	0.998272	0.968262	0.0353717
47	1.01964	1.04388	0.969518	0.98508	1.16334	0.96334	1.02413	0.0305468		47	0.998922	1.08907	0.986845	0.788138	0.998825	1.11773	0.996587	0.0471819
47.1	1.03905	1.03357	1.13233	1.01766	1.01661	0.960952	1.03336	0.0228012		47.1	1.03584	1.1155	0.895119	0.625372	1.00771	0.850308	0.921641	0.0710859
47.2	1.03717	1.02357	1.08027	0.935276	0.844244	0.978427	0.983159	0.0344448		47.2	0.979839	0.960617	1.05146	0.670038	1.11462	1.10433	0.980151	0.0671167
47.3	1.05216	1.04599	0.976194	0.995854	1.10466	0.9174	1.01538	0.0269433		47.3	0.995307	1.09874	0.972909	0.709888	0.844945	0.9579	0.929948	0.055088
47.4	0.990394	1.00922	0.991812	1.03116	0.890318	0.976275	0.98153	0.0198001		47.4	1.02129	1.01595	1.06941	0.690387	0.908682	0.97365	0.946562	0.0557631
47.5	0.919201	1.05417	1.00215	0.979491	1.14384	1.01262	1.01858	0.0309125		47.5	1.01393	1.0166	1.14366	0.77932	0.977301	0.954909	0.980953	0.0483667
47.6	1.10943	1.07901	1.05522	1.05378	0.987233	1.06141	1.05768	0.0164634		47.6	1.03864	1.01321	1.00398	0.731323	0.893826	0.935548	0.936088	0.0464718
47.7	0.951207	1.01851	1.05902	1.02504	1.06366	1.08636	1.03397	0.0195131		47.7	1.00921	1.00427	0.981838	0.696396	1.00728	1.21354	0.985423	0.0675737
47.8	1.04602	1.02804	1.0459	1.05461	1.08598	1.01614	1.04612	0.00980974		47.8	1.02306	1.04502	1.03815	0.884054	1.02428	1.09081	1.01756	0.0285442
47.9	1.00171	0.98601	1.00135	1.00324	0.848305	0.926248	0.961143	0.025562		47.9	1.01762	1.00762	1.03736	0.759701	0.946006	1.06886	0.972863	0.0457337
48	0.95273	1.01831	1.02317	0.991579	1.00112	1.06104	1.00799	0.0147435		48	0.981647	0.970539	0.922289	0.643359	1.08471	1.01401	0.936093	0.062531
48.1	1.0064	0.974872	1.05232	0.987769	1.08269	1.02439	1.02141	0.0165745		48.1	0.972403	1.02591	0.828636	0.743137	1.09986	0.885146	0.925848	0.0538359
48.2	1.00785	0.995065	1.00381	0.95141	0.937077	1.01346	0.984779	0.0131806		48.2	0.994959	0.922625	0.972566	0.710518	1.01729	0.979937	0.932983	0.0463029
48.3	1.01296	1.02749	1.12765	1.0137	1.0184	1.11555	1.05262	0.0219692		48.3	1.01927	0.972376	0.981513	0.716489	1.09274	1.04742	0.971635	0.0541225
48.4	0.97846	1.0725	1.01422	0.957274	1.13686	1.10945	1.04479	0.0296755		48.4	1.02729	0.96566	1.02867	0.712855	0.778256	0.816762	0.888249	0.0556819
48.5	0.9078	1.00118	1.11354	0.983134	0.899943	1.01003	0.985939	0.0319399		48.5	0.962163	1.05689	0.986247	0.738579	0.909954	1.06202	0.952643	0.0488868
48.6	0.942659	1.05297	0.905497	1.02618	0.92557	0.961107	0.968998	0.0238021		48.6	0.970524	0.842495	0.926494	0.687557	0.996252	1.11707	0.9234	0.0597815
48.7	0.895474	0.977739	0.973067	1.00823	1.01554	0.95711	0.971194	0.0176226		48.7	0.997613	0.955186	1.09281	0.666869	1.06492	0.912608	0.948334	0.0625671
48.8	0.923336	1.01582	0.935488	1.03518	0.987506	0.959735	0.976178	0.0181658		48.8	1.01724	0.885756	0.935914	0.703547	0.909912	0.914153	0.89442	0.0424039
48.9	1.05496	0.956974	0.955101	0.997785	1.00563	0.987677	0.993022	0.0150377		48.9	1.02203	0.925512	0.93607	0.762315	1.11071	1.19582	0.992076	0.0624073
49	0.90603	0.992187	0.914696	1.00884	1.21242	1.01472	1.00815	0.0451614		49	0.984935	0.920495	1.09835	0.708621	0.936818	0.982961	0.938697	0.0525533
49.1	0.962256	1.02972	1.03961	1.01074	0.913249	1.072	1.0046	0.0235053		49.1	0.993014	0.918838	0.982982	0.734313	1.01492	0.889903	0.922328	0.0422932
49.2	0.954882	0.93349	1.01405	1.00968	1.09711	0.952674	0.993649	0.0246167		49.2	1.01178	1.06042	1.12659	0.691466	1.07716	0.865652	0.972179	0.0669247
49.3	0.966452	1.00512	0.984314	0.964946	1.054	1.05627	1.00518	0.0168794		49.3	0.987951	0.883699	1.11487	0.709433	1.08855	1.05893	0.973906	0.0628556
49.4	0.963259	1.00938	0.999961	0.992006	0.860867	0.977166	0.967106	0.0222778		49.4	0.992052	0.856245	0.994052	0.67382	0.875213	0.766027	0.859568	0.0513634
49.5	0.879555	1.0234	0.94658	0.945315	1.06283	0.976522	0.972367	0.0263411		49.5	0.981862	1.05501	1.0515	0.791585	0.982967	1.05177	0.985782	0.0413123
49.6	0.959791	1.0007	0.898632	0.957078	1.15665	0.99984	0.995448	0.03566		49.6	0.994638	0.966331	0.893642	0.679176	0.868127	0.921355	0.887212	0.0456985
49.7	0.91289	1.01851	1.06827	0.99207	1.04871	0.924052	0.994083	0.0261949		49.7	1.03913	0.898102	0.957392	1	1.06248	0.918148	0.979209	0.0269199
49.8	0.977274	1.02731	0.936833	1.00596	1.0834	0.912787	0.990595	0.0253768		49.8	1.001	0.939097	1.00644	0.887155	0.984418	0.905127	0.953872	0.0207869
49.9	0.916956	0.968478	1.00739	1.00875	0.816431	0.987587	0.950932	0.030236		49.9	0.982284	0.90691	0.922707	0.720948	0.934422	0.990709	0.909664	0.0401025
50	0.927388	0.981023	1.00051	1.02011	0.989569	0.932036	0.975105	0.0153261		50	0.989497	0.987497	1.04017	0.674083	0.991307	1.18959	0.978691	0.068653
50.1	0.833236	0.80855	0.663313	0.832027	0.565932	0.829851	0.755485	0.0464313		50.1	0.984002	0.904126	0.962994	0.482993	0.935329	0.7116	0.830174	0.0800886
50.2	0.785023	0.808108	0.646697	0.732752	0.700823	0.699914	0.728886	0.0243751		50.2	0.970121	0.887214	0.666164	0.511887	0.823305	0.800547	0.77654	0.0670098
50.3	0.782596	0.687632	0.663038	0.723559	0.543798	0.591394	0.665336	0.0355346		50.3	0.900619	0.749515	0.566972	0.488426	0.928792	0.834566	0.744815	0.0738383
50.4	0.686685	0.639059	0.643868	0.678091	0.666724	0.627911	0.657056	0.00959352		50.4	0.809797	0.788654	0.581966	0.412038	0.690345	0.740463	0.670544	0.0614529
50.5	0.622714	0.631919	0.588017	0.644811	0.540989	0.581549	0.601666	0.0158034		50.5	0.845534	0.567241	0.400892	0.498336	0.517522	0.595089	0.570769	0.0613839
50.6	0.642363	0.561005	0.505595	0.669379	0.574253	0.655241	0.601306	0.0262965		50.6	0.792205	0.790337	0.558669	0.475824	0.737653	0.710037	0.677454	0.0533418
50.7	0.626168	0.557328	0.479015	0.651167	0.412722	0.563278	0.548279	0.0365754		50.7	0.753624	0.741975	0.599734	0.430066	0.708245	0.686071	0.653286	0.0499079
50.8	0.671721	0.546993	0.448542	0.660646	0.522192	0.566781	0.569479	0.0347081		50.8	0.759835	0.757266	0.475968	0.448494	0.728782	0.691276	0.643603	0.0583456
50.9	0.65158	0.616183	0.49045	0.658595	0.369425	0.582517	0.561459	0.0457948		50.9	0.764683	0.72672	0.569008	0.424048	0.611618	0.504867	0.600157	0.0530042
51	0.608951	0.601533	0.434601	0.687896	0.449737	0.632429	0.569191	0.0420716		51	0.750332	0.690278	0.49248	0.433989	0.686904	0.428557	0.580424	0.0590241
51.1	0.713048	0.60545	0.429449	0.6218	0.578883	0.524218	0.578808	0.039101		51.1	0.724341	0.687325	0.407563	0.486994	0.672975	0.523087	0.583714	0.0524526
51.2	0.636541	0.611483	0.414547	0.611388	0.331829	0.558647	0.527406	0.0509889		51.2	0.718967	0.542213	0.561162	0.538404	0.437493	0.656088	0.575721	0.0403371
51.3	0.691046	0.567631	0.379901	0.629369	0.582024	0.554079	0.567342	0.042691		51.3	0.700942	0.70152	0.384861	0.373756	0.517103	0.501505	0.529948	0.059188
51.4	0.629081	0.563993	0.412686	0.622255	0.441423	0.600181	0.544936	0.0385914		51.4	0.732071	0.718905	0.457706	0.490125	0.677485	0.599315	0.612601	0.047942
51.5	0.612133	0.471924	0.329011	0.626511	0.554712	0.51135	0.517607	0.0446716		51.5	0.716528	0.708273	0.489659	0.467942	0.728499	0.423175	0.589013	0.0583013
51.6	0.639515	0.507705	0.41236	0.631824	0.428397	0.625869	0.540945	0.043009		51.6	0.68261	0.557174	0.558499	0.461189	0.50047	0.590284	0.558371	0.0312261
51.7	0.725953	0.541373	0.405386	0.610351	0.532889	0.528361	0.557386	0.0432138		51.7	0.724494	0.739935	0.469363	0.42739	0.469286	0.533536	0.560667	0.0560244
51.8	0.627098	0.555609	0.327781	0.543706	0.334869	0.476995	0.477677	0.0502073		51.8	0.640272	0.597992	0.549228	0.491215	0.671868	0.536591	0.581194	0.0277499
51.9	0.681136	0.492759	0.405399	0.58959	0.415769	0.546372	0.521837	0.0432907		51.9	0.722122	0.6819	0.358226	0.469609	0.671411	0.443243	0.557752	0.0621935
52	0.591934	0.539852	0.379008	0.590502	0.548083	0.52411	0.528915	0.0320139		52	0.674385	0.665974	0.48304	0.417465	0.481661	0.63199	0.559086	0.0454122
52.1	0.544097	0.497032	0.411637	0.579896	0.409098	0.480976	0.487123	0.0281514		52.1	0.682242	0.680663	0.416378	0.479555	0.384639	0.660769	0.550708	0.0568593
52.2	0.530738	0.522488	0.355982	0.543859	0.258243	0.475773	0.447847	0.0471979		52.2	0.693493	0.625506	0.361646	0.464649	0.600731	0.601358	0.557897	0.0496288
52.3	0.446575	0.499399	0.419734	0.626635	0.578241	0.493937	0.510753	0.0320407		52.3	0.671512	0.753451	0.466849	0.479505	0.64288	0.60686	0.60351	0.0457242
52.4	0.541377	0.60142	0.339867	0.536553	0.396167	0.476195	0.48193	0.040152		52.4	0.657011	0.604817	0.530876	0.482254	0.656295	0.484484	0.56929	0.0330505
52.5	0.502768	0.422571	0.231099	0.585077	0.4871	0.455201	0.447303	0.0486689		52.5	0.667477	0.549198	0.535382	0.437548	0.478326	0.47332	0.523542	0.0334053
52.6	0.521907	0.516488	0.264277	0.62094	0.565385	0.506512	0.499251	0.0500859		52.6	0.636264	0.553858	0.290935	0.413887	0.657391	0.551886	0.51737	0.0572264
52.7	0.421631	0.415494	0.259379	0.518432	0.313865	0.45305	0.396975	0.038595		52.7	0.706579	0.608269	0.531229	0.4717	0.605989	0.457598	0.563561	0.0387148
52.8	0.464876	0.483271	0.257851	0.523875	0.542209	0.343989	0.436012	0.0455609		52.8	0.684159	0.614947	0.474222	0.476917	0.554672	0.39818	0.533849	0.042742
52.9	0.380742	0.416551	0.263229	0.470539	0.305986	0.417674	0.375787	0.0316018		52.9	0.60184	0.626657	0.46587	0.563365	0.71344	0.471859	0.573839	0.0388283
53	0.327675	0.48711	0.265547	0.49753	0.373735	0.442073	0.398945	0.0377987		53	0.628899	0.582787	0.50845	0.417635	0.744651	0.511072	0.565582	0.0463661
53.1	0.38905	0.42789	0.293297	0.46238	0.359382	0.279715	0.368619	0.0296559		53.1	0.628156	0.737428	0.361781	0.52115	0.432561	0.692272	0.562225	0.0607269
53.2	0.276612	0.408963	0.215394	0.504881	0.538241	0.314898	0.376498	0.052733		53.2	0.515196	0.666622	0.350463	0.568629	0.689475	0.872213	0.610433	0.0721887
53.3	0.341181	0.358791	0.13578	0.481989	0.420708	0.348709	0.34786	0.0477633		53.3	0.49156	0.57423	0.559097	0.506124	0.725146	0.524856	0.563502	0.034749
53.4	0.351526	0.40825	0.159876	0.479208	0.409545	0.371801	0.363368	0.044417		53.4	0.496518	0.717914	0.441165	0.452342	0.672611	0.588037	0.561431	0.0476562
53.5	0.313516	0.377443	0.217027	0.456253	0.311425	0.382359	0.343004	0.0333152		53.5	0.506774	0.672248	0.249012	0.475876	0.678179	0.635883	0.536329	0.0672273
53.6	0.374519	0.37845	0.262949	0.442143	0.149911	0.260858	0.311472	0.0434181		53.6	0.425412	0.588164	0.241933	0.477869	0.577559	0.694249	0.500864	0.0643345
53.7	0.337397	0.335054	0.155099	0.47925	0.320912	0.356135	0.330641	0.042312		53.7	0.49372	0.653448	0.453099	0.482229	0.437958	0.663813	0.530711	0.0412819
53.8	0.334234	0.325423	0.127603	0.407343	0.35528	0.270266	0.303358	0.0395534		53.8	0.503046	0.644075	0.454925	0.527084	0.453413	0.488944	0.511914	0.0288519
53.9	0.261732	0.334371	0.18742	0.431176	0.439556	0.281897	0.322692	0.0405139		53.9	0.493464	0.614158	0.231441	0.503754	0.558678	0.549104	0.491766	0.0549727
54	0.335251	0.331401	0.101583	0.426013	0.400458	0.313085	0.317965	0.0468344		54	0.431819	0.586571	0.442193	0.596919	0.833828	0.667165	0.593082	0.0611766
54.1	0.262324	0.273068	0.121442	0.374789	0.299121	0.290021	0.270127	0.0338464		54.1	0.487503	0.587082	0.568344	0.496456	0.707348	0.544824	0.56526	0.0325947
54.2	0.282076	0.259113	0.0728517	0.372755	0.139837	0.288879	0.235919	0.0447288		54.2	0.501628	0.53072	0.296101	0.509949	0.572661	0.372885	0.463991	0.043312
54.3	0.247324	0.320778	0.0885987	0.393538	0.0629749	0.202104	0.21922	0.0526808		54.3	0.473155	0.633986	0.436881	0.52876	0.53945	0.50078	0.518835	0.0276359
54.4	0.2605	0.287199	0.0131222	0.417377	0.24296	0.358416	0.263262	0.056677		54.4	0.481851	0.597561	0.586209	0.484088	0.39206	0.561281	0.517175	0.0322331
54.5	0.325034	0.173255	0.0613284	0.330876	0.34106	0.29994	0.255249	0.0462884		54.5	0.486999	0.66145	0.267561	0.562412	0.546297	0.46373	0.498075	0.0540354
54.6	0.271934	0.194634	-0.00616168	0.326005	0.32348	0.270999	0.230148	0.0511265		54.6	0.481621	0.552044	0.322127	0.408143	0.78241	0.712098	0.543074	0.07228
54.7	0.259795	0.187875	0.0253533	0.364316	0.231019	0.250504	0.21981	0.0456004		54.7	0.48053	0.645919	0.349138	0.490672	0.573522	0.560092	0.516646	0.041582
54.8	0.295094	0.188485	0.0554563	0.352083	0.299115	0.264705	0.24249	0.0433497		54.8	0.450643	0.650693	0.316366	0.563883	0.621546	0.696574	0.549951	0.0581353
54.9	0.416015	0.204621	0.0517215	0.328783	0.135661	0.200639	0.222907	0.0536181		54.9	0.453054	0.519019	0.34458	0.519957	0.452135	0.484596	0.462224	0.0265111
55	0.322232	0.145126	0.0624618	0.325651	0.272441	0.281202	0.234852	0.0436693		55	0.422928	0.655726	0.299667	0.490489	0.526843	0.50276	0.483069	0.048105
55.1	0.288143	0.180275	0.0572221	0.388345	0.130109	0.249951	0.215674	0.0482781		55.1	0.430328	0.539667	0.382519	0.530492	0.687772	0.649514	0.536715	0.0485399
55.2	0.331033	0.125266	0.0245352	0.383282	0.0617408	0.20027	0.187688	0.0592569		55.2	0.403437	0.560906	0.348647	0.428829	0.482531	0.472121	0.449412	0.029852
55.3	0.396071	0.156347	0.0489886	0.356	0.180444	0.191956	0.221634	0.0532693		55.3	0.45968	0.469795	0.360899	0.389204	0.545513	0.661844	0.481156	0.0448319
55.4	0.393986	0.0750225	0.0494932	0.338969	0.193513	0.280324	0.221885	0.0573978		55.4	0.432837	0.532266	0.269802	0.478089	0.554251	0.38557	0.442136	0.042806
55.5	0.366247	0.149988	-0.0493104	0.320572	0.147606	0.2691	0.200701	0.0617386		55.5	0.435868	0.513028	0.152009	0.434099	0.489283	0.633807	0.443016	0.0653858
55.6	0.263597	0.148577	0.0620921	0.321369	0.170322	0.221042	0.197833	0.0372975		55.6	0.373618	0.545855	0.205277	0.485116	0.613731	0.570376	0.465662	0.0621748
55.7	0.296775	0.110421	0.071389	0.30695	-0.0248598	0.209966	0.161773	0.0539328		55.7	0.414373	0.555231	0.282106	0.372267	0.81061	0.37308	0.467945	0.0775882
55.8	0.353889	0.108212	0.0127385	0.355583	-0.0189	0.264575	0.17935	0.0685342		55.8	0.385158	0.547228	0.336371	0.447418	0.656156	0.375629	0.457993	0.0497407
55.9	0.295452	0.0920662	0.0630767	0.349392	0.00303692	0.149673	0.158783	0.055666		55.9	0.412341	0.526039	0.200875	0.393446	0.552334	0.566358	0.441899	0.056592
56	0.267401	0.107523	0.0704027	0.299448	0.0882857	0.21822	0.175213	0.0403758		56	0.397563	0.599417	0.196687	0.397379	0.538992	0.630617	0.460109	0.0663175
56.1	0.343773	0.101657	0.0541057	0.295904	-0.0359322	0.218089	0.162933	0.0601587		56.1	0.409984	0.496995	0.163417	0.505661	0.591182	0.437388	0.434104	0.0598924
56.2	0.252265	0.0730198	-0.00130042	0.337232	0.140882	0.193882	0.165997	0.049935		56.2	0.393899	0.53928	0.158136	0.470587	0.563198	0.540636	0.444289	0.0625991
56.3	0.325962	0.160475	0.0624898	0.327045	0.00392209	0.220804	0.18345	0.0546852		56.3	0.405066	0.506704	0.0606799	0.451271	0.380984	0.541414	0.39102	0.0704873
56.4	0.36203	0.0688649	0.000377806	0.277273	0.0416939	0.171369	0.153601	0.0583764		56.4	0.439415	0.517608	0.23214	0.501607	0.488844	0.558557	0.456362	0.0475604
56.5	0.291146	0.0601763	0.00486418	0.296543	0.16989	0.273794	0.182736	0.0515818		56.5	0.377443	0.383527	0.0752905	0.372764	0.568325	0.481028	0.376396	0.0679496
56.6	0.353857	0.0707782	0.0659093	0.26118	-0.0242602	0.214415	0.15698	0.0581635		56.6	0.372181	0.532323	0.185998	0.441572	0.379303	0.445789	0.392861	0.0476191
56.7	0.227156	0.123834	-0.0163397	0.333732	0.1439	0.25978	0.178677	0.0500728		56.7	0.385788	0.46249	0.0660296	0.598432	0.408104	0.525506	0.407725	0.075383
56.8	0.252185	0.0981953	-0.0121739	0.278141	0.0600339	0.247938	0.154053	0.0494749		56.8	0.378848	0.488412	0.172944	0.443873	0.469601	0.566033	0.419952	0.0553071
56.9	0.279758	0.0947284	-0.0922103	0.345878	0.0743194	0.179934	0.147068	0.0641608		56.9	0.368662	0.470538	0.262492	0.497951	0.377901	0.605846	0.430565	0.0488931
57	0.309359	0.0620934	-0.0272517	0.34164	0.0240887	0.146056	0.142664	0.0624001		57	0.39931	0.378719	0.163206	0.468451	0.51915	0.562867	0.415284	0.0578881
57.1	0.238938	0.0933162	0.0567737	0.266056	-0.121657	0.232301	0.127621	0.0607863		57.1	0.358154	0.419879	0.195048	0.385874	0.400582	0.555688	0.385871	0.0473963
57.2	0.247311	0.0616404	0.0124127	0.332888	0.122911	0.213258	0.16507	0.0493382		57.2	0.332561	0.497424	0.331723	0.432813	0.48099	0.532944	0.434743	0.0350092
57.3	0.222829	0.0126626	-0.0282011	0.320189	-0.100125	0.195323	0.103779	0.0674992		57.3	0.338215	0.424593	0.157836	0.417966	0.273052	0.378275	0.331656	0.0416137
57.4	0.292549	0.0485192	0.0137213	0.269312	0.176196	0.23939	0.173281	0.0479063		57.4	0.388415	0.408085	0.0738277	0.497527	0.301669	0.55629	0.370969	0.0695553
57.5	0.2406	0.0465592	-0.0462149	0.22985	-0.018109	0.166229	0.103152	0.0513617		57.5	0.338404	0.490062	0.282168	0.377063	0.443618	0.443268	0.395764	0.0316136
57.6	0.244786	0.0988157	0.029202	0.252162	0.0295706	0.248166	0.15045	0.0450082		57.6	0.36323	0.466002	0.245336	0.416932	0.473746	0.413544	0.396465	0.0343816
57.7	0.255051	0.127022	-0.120427	0.28419	0.0836122	0.182732	0.135363	0.0596921		57.7	0.400339	0.535114	0.152597	0.38979	0.277895	0.42135	0.362847	0.0537439
57.8	0.271603	0.0587719	-0.0256347	0.293516	-0.0317069	0.239894	0.134407	0.0616965		57.8	0.381922	0.444172	0.027202	0.509883	0.432896	0.570208	0.394381	0.0781439
57.9	0.215101	0.0658186	-0.0440637	0.222484	-0.0187946	0.172873	0.102236	0.0481545		57.9	0.377635	0.489417	0.0336341	0.341372	0.284461	0.662517	0.36484	0.08583
58	0.305701	0.144758	0.0266111	0.2691	-0.00661198	0.118205	0.142961	0.0512903		58	0.351312	0.421535	0.173248	0.356948	0.323976	0.717709	0.390788	0.0735558
58.1	0.308097	0.16082	-0.00911172	0.263312	0.148981	0.204601	0.17945	0.0451097		58.1	0.336766	0.381331	0.15409	0.41194	0.280362	0.626597	0.365181	0.0641214
58.2	0.241063	0.0646595	-0.0373473	0.277471	-0.0689138	0.180317	0.109541	0.0594262		58.2	0.351527	0.420142	0.399955	0.376948	0.193038	0.44523	0.364473	0.0367844
58.3	0.220867	0.092993	-0.0833024	0.281164	0.0744003	0.136365	0.120414	0.0518187		58.3	0.327288	0.366452	0.137536	0.456735	0.329605	0.570244	0.364643	0.0591485
58.4	0.234371	0.0558787	0.0547416	0.218088	-0.217201	0.11622	0.0770162	0.0667597		58.4	0.321301	0.337915	0.265345	0.422184	0.358584	0.583809	0.381523	0.0455063
58.5	0.231171	0.0614314	-0.0418197	0.268089	-0.0219731	0.189467	0.114394	0.0543748		58.5	0.413055	0.535067	0.156373	0.456166	0.322815	0.581158	0.410772	0.062982
58.6	0.300327	-0.00991044	0.037446	0.263549	0.0613867	0.170116	0.137152	0.0519608		58.6	0.367899	0.465629	-0.0287226	0.364645	0.260646	0.58803	0.336354	0.0858022
58.7	0.358015	0.044306	-0.0536128	0.290746	-0.015431	0.0610843	0.114185	0.0691101		58.7	0.332508	0.372556	0.0472728	0.381446	0.421621	0.451936	0.334557	0.0598712
58.8	0.31562	0.00502405	-0.0437869	0.277333	-0.0768047	0.170259	0.107941	0.0691501		58.8	0.389945	0.416652	0.0629035	0.393322	0.455463	0.680572	0.39981	0.0807989
58.9	0.230368	0.044794	0.034785	0.220485	0.151261	0.19065	0.14539	0.0352592		58.9	0.321229	0.424179	0.140663	0.427018	0.365106	0.60551	0.380618	0.0621754
59	0.268895	0.0399655	0.0363967	0.285269	0.114919	0.210075	0.159253	0.0453774		59	0.304894	0.485587	0.132446	0.435669	0.235802	0.592111	0.364418	0.0696416
59.1	0.276911	0.0251219	0.00266041	0.242141	-0.103105	0.184416	0.104691	0.0618679		59.1	0.332789	0.414445	0.0859795	0.377308	0.291908	0.633761	0.356032	0.0727045
59.2	0.340253	0.057274	-0.0247676	0.28837	-0.0186166	0.160792	0.133884	0.0636328		59.2	0.334925	0.387789	-0.0610352	0.366835	0.265897	0.535653	0.305011	0.0817077
59.3	0.206692	-0.0220205	0.0387161	0.231305	0.0952668	0.135488	0.114241	0.0397215		59.3	0.310075	0.4188	-0.00513828	0.513649	0.461899	0.520622	0.369985	0.0813365
59.4	0.256164	-0.0518545	-0.066655	0.288378	0.0843449	0.208142	0.119753	0.0633261		59.4	0.293206	0.381063	0.0617312	0.355439	0.336226	0.447281	0.312491	0.0543233
59.5	0.239022	0.0312315	-0.0387032	0.28465	0.107463	0.191198	0.13581	0.0510127		59.5	0.321439	0.370657	-0.0720562	0.450609	0.434711	0.485142	0.33175	0.084249
59.6	0.219842	0.0192589	-0.0495767	0.236378	-0.00835367	0.202979	0.103421	0.0529554		59.6	0.30696	0.30705	0.0177579	0.470909	0.27653	0.602037	0.330207	0.0806785
59.7	0.27562	0.0491279	-0.0687624	0.251422	-0.0678168	0.129939	0.0949216	0.0615748		59.7	0.336067	0.396308	0.145791	0.392303	0.418098	0.57556	0.377354	0.0568197
59.8	0.240902	0.0547923	0.025539	0.264278	0.17174	0.257388	0.169107	0.043086		59.8	0.352497	0.412604	0.0143032	0.373396	0.419868	0.350507	0.320529	0.0624062
59.9	0.321064	0.0108922	-0.0378466	0.266757	0.0620058	0.0855079	0.118063	0.0586842		59.9	0.354519	0.444203	0.167542	0.463704	0.374936	0.427368	0.372045	0.044274
60	0.230687	0.0399058	0.0444567	0.243905	0.0365793	0.176853	0.128731	0.0406037		60	0.31718	0.384138	0.00262518	0.404582	0.374418	0.662517	0.357577	0.0863732
60.1	0.279875	-0.0188613	0.022603	0.224198	-0.0912243	0.173887	0.0984129	0.060528		60.1	0.297225	0.415991	0.0945176	0.368721	0.451845	0.679772	0.384678	0.0784576
60.2	0.290634	-0.00299743	-0.0747045	0.233678	-0.024956	0.109998	0.0886086	0.0606291		60.2	0.324573	0.463292	-0.0441527	0.40084	0.167493	0.470472	0.297086	0.0821474
60.3	0.255062	0.044903	0.0213417	0.238799	0.0961346	0.130374	0.131102	0.0398604		60.3	0.280496	0.412185	0.205412	0.444427	0.302865	0.464782	0.351695	0.0423868
60.4	0.21304	0.0458155	-0.0533763	0.346951	0.0795169	0.154972	0.131153	0.0571085		60.4	0.3191	0.340524	-0.0393321	0.408105	0.207996	0.546735	0.297188	0.0812682
60.5	0.311339	0.028629	-0.0388644	0.321298	0.00557271	0.110865	0.12314	0.0642485		60.5	0.324948	0.405336	0.169119	0.366929	0.217707	0.380458	0.310749	0.0391065
60.6	0.167999	0.023846	0.0398442	0.277251	-0.154042	0.246552	0.100242	0.0662003		60.6	0.307258	0.385367	0.0889154	0.407949	0.461958	0.267237	0.319781	0.0543157
60.7	0.284069	0.0579516	-0.131081	0.234972	-0.0514028	0.148432	0.0904903	0.0663304		60.7	0.313157	0.385693	-0.00708865	0.433529	0.186383	0.716931	0.338101	0.0996127
60.8	0.305762	0.0272908	0.0398214	0.227582	-0.000734022	0.181638	0.130227	0.0512684		60.8	0.276937	0.39367	0.101005	0.426786	0.263903	0.470535	0.322139	0.0555049
60.9	0.238892	0.0031368	-0.0135385	0.22671	-0.103822	0.134477	0.0809758	0.0572074		60.9	0.298181	0.368865	-0.00835778	0.471986	0.245255	0.504191	0.313353	0.0759453
61	0.333589	0.0642052	-0.0605727	0.25312	-0.0405566	0.0977756	0.107927	0.0644098		61	0.324881	0.337623	-0.065752	0.397065	0.285309	0.366954	0.274347	0.0697569
61.1	0.17807	0.0307045	-0.108737	0.240274	0.0723925	0.115449	0.0880256	0.0497611		61.1	0.299729	0.268924	0.0489258	0.459971	0.158921	0.530891	0.29456	0.0736277
61.2	0.200184	-0.0227448	-0.0112489	0.282059	0.0553655	0.220605	0.120703	0.0531008		61.2	0.295378	0.337848	-0.0123726	0.44394	0.349219	0.425571	0.306597	0.0677443
61.3	0.218682	0.0148952	0.107974	0.255285	0.104452	0.148194	0.14158	0.0353432		61.3	0.30559	0.488433	-0.0140671	0.517555	0.268279	0.536759	0.350425	0.086277
61.4	0.257073	0.0523391	-0.0529541	0.262724	0.172521	0.136542	0.138041	0.0499097		61.4	0.311234	0.384904	-0.121196	0.40679	0.396494	0.393512	0.29529	0.0844724
61.5	0.280171	-0.0353585	0.0355768	0.217056	0.122526	0.14034	0.126719	0.047077		61.5	0.3597	0.406284	0.00855238	0.444617	0.194873	0.65067	0.344116	0.0900111
61.6	0.230514	0.0360716	-0.069041	0.300073	0.0536299	0.16334	0.119098	0.0558863		61.6	0.273111	0.2952	0.106714	0.420056	0.343762	0.529374	0.328036	0.0584038
61.7	0.225286	-0.00693678	-0.0048671	0.260351	-0.0182553	0.123175	0.0964587	0.0510841		61.7	0.322381	0.357603	0.170095	0.445346	0.434857	0.569161	0.38324	0.0550394
61.8	0.234605	0.0110999	-0.0698976	0.228787	-0.00683097	0.123949	0.086952	0.0524207		61.8	0.304137	0.45719	-0.0763996	0.404632	0.291007	0.533379	0.318991	0.0875086
61.9	0.254435	-0.0127738	0.00286187	0.262377	-0.0314316	0.165256	0.106787	0.0558648		61.9	0.272758	0.343116	-0.0327755	0.3996	0.402464	0.390635	0.295966	0.0687694
62	0.292217	-0.00568164	-0.0574598	0.270873	0.0783882	0.163408	0.123624	0.0586646		62	0.272947	0.339111	0.0535701	0.421745	0.132082	0.617352	0.306135	0.0829647
62.1	0.121723	-0.0357064	-0.0917426	0.212025	-0.113184	0.156776	0.0416485	0.0566993		62.1	0.27435	0.381565	-0.149884	0.432232	0.255048	0.629987	0.303883	0.106147
62.2	0.256342	-0.051848	0.010053	0.244224	0.0668093	0.143698	0.111546	0.0511868		62.2	0.295718	0.300962	0.00308165	0.395311	0.27153	0.608631	0.312539	0.08008
62.3	0.241641	-0.0044304	-0.00451499	0.235603	0.00946337	0.159444	0.106201	0.0489146		62.3	0.277029	0.408697	-0.00347838	0.437069	0.411486	0.410987	0.323632	0.0694326
62.4	0.304917	-0.00845152	-0.0616116	0.285665	0.0370388	0.21409	0.128608	0.0649134		62.4	0.248994	0.334292	0.0455334	0.458641	0.28801	0.30706	0.280422	0.0552544
62.5	0.19549	-0.00239647	-0.0536146	0.246071	-0.0766061	0.177232	0.0810294	0.0576		62.5	0.324236	0.367661	-0.0857538	0.393786	0.192138	0.391077	0.263857	0.0763455
62.6	0.222941	0.0343778	0.0082294	0.179899	0.0254159	0.256745	0.121268	0.0453301		62.6	0.297933	0.295697	0.0139194	0.39513	0.280601	0.64186	0.320857	0.0827746
62.7	0.297817	-0.0393667	-0.0386524	0.24874	0.185411	0.121316	0.129211	0.0584615		62.7	0.292504	0.341078	0.108806	0.409749	0.248314	0.605663	0.334353	0.0681577
62.8	0.249015	0.0552505	-0.0584075	0.233155	0.151311	0.144084	0.129068	0.0470948		62.8	0.311443	0.271549	0.0908623	0.45675	0.358972	0.568762	0.343057	0.0667925
62.9	0.268793	0.0347568	0.0104016	0.22353	-0.0553088	0.177981	0.110026	0.0534272		62.9	0.294251	0.316844	0.159765	0.326527	0.458614	0.386498	0.32375	0.0408012
63	0.244215	0.0272532	0.00781422	0.237364	0.101307	0.213328	0.138547	0.0437367		63	0.252569	0.321707	0.0181625	0.344298	0.287663	0.315182	0.256597	0.0493948
63.1	0.135804	0.0410909	-0.08586	0.241322	0.0371964	0.11122	0.080129	0.0450811		63.1	0.318049	0.324384	0.0180138	0.385112	0.285636	0.467168	0.299727	0.0621374
63.2	0.162963	-0.0243673	-0.0500689	0.23759	-0.0373178	0.195722	0.0807535	0.0537524		63.2	0.271597	0.380369	-0.0816455	0.424336	0.40197	0.416332	0.30216	0.0800586
63.3	0.245985	-0.0452738	-0.038973	0.263515	0.198643	0.121272	0.124195	0.0563139		63.3	0.290059	0.326492	-0.17425	0.295118	0.296463	0.716959	0.291807	0.115355
63.4	0.276937	0.0234605	-0.0686416	0.243433	0.0628572	0.162282	0.116721	0.0546988		63.4	0.308234	0.364217	-0.0923484	0.416863	0.287016	0.578912	0.310482	0.0911203
63.5	0.247022	-0.085032	-0.0260394	0.224527	0.0276355	0.148032	0.0893575	0.0560087		63.5	0.261695	0.452331	0.0403255	0.315807	0.174066	0.549714	0.29899	0.0754018
63.6	0.242041	-0.0276174	-0.0517454	0.22984	0.0552028	0.153637	0.100226	0.0520353		63.6	0.27647	0.253952	-0.0633452	0.385045	0.351165	0.497324	0.283435	0.0778535
63.7	0.249525	0.0300373	-0.0397	0.266543	-0.0365247	0.17403	0.107318	0.0572431		63.7	0.245725	0.383684	0.0872313	0.464722	0.219029	0.493772	0.315694	0.0645443
63.8	0.345726	0.0434805	-0.0333882	0.275357	0.182089	0.203954	0.169536	0.0579228		63.8	0.290733	0.348677	-0.0143956	0.428263	0.108369	0.366369	0.254669	0.0698926
63.9	0.307759	0.035664	-0.0390536	0.259321	0.0353749	0.0784754	0.112923	0.0564682		63.9	0.273306	0.366241	0.0855023	0.444835	0.0188642	0.379835	0.26143	0.0703733
64	0.235386	0.00348595	-0.0974955	0.224466	0.0490035	0.144113	0.0931599	0.0536677		64	0.276283	0.353683	-0.0133513	0.491575	0.188841	0.507433	0.300744	0.0803567
64.1	0.347566	0.022243	-0.0968053	0.228959	-0.176689	0.212939	0.0897021	0.0839392		64.1	0.25414	0.312542	-0.0733876	0.402822	0.327865	0.499467	0.287241	0.0799662
64.2	0.288861	0.000800443	-0.0462693	0.18593	0.0327941	0.0845308	0.0911078	0.0511759		64.2	0.232011	0.26854	-0.0765517	0.553787	0.107906	0.464683	0.258396	0.0940649
64.3	0.266237	-0.040052	-0.0308429	0.281606	0.0845414	0.140214	0.116951	0.0570035		64.3	0.279421	0.337317	0.189837	0.525227	0.230637	0.482334	0.340795	0.0556029
64.4	0.236599	0.0337924	-0.0352469	0.218606	-0.0801826	0.116175	0.0816239	0.0535734		64.4	0.283671	0.312037	0.128576	0.46587	0.302296	0.579428	0.345313	0.064051
64.5	0.237806	-0.00592956	-0.0374279	0.260425	0.0254251	0.170992	0.108548	0.0532281		64.5	0.275361	0.365432	0.0838942	0.407333	0.152147	0.613553	0.316287	0.0778235
64.6	0.243446	0.0357757	-0.0904831	0.222945	-0.0439632	0.193676	0.0935661	0.0592602		64.6	0.269633	0.347086	-0.0191851	0.389931	0.231105	0.315238	0.255635	0.0595189
64.7	0.323476	0.01161	-0.123468	0.254242	0.0303514	0.114553	0.101794	0.0674601		64.7	0.273157	0.203836	-0.0374543	0.366791	0.268343	0.479899	0.259095	0.0710941
64.8	0.254095	-0.0214144	-0.0137014	0.205716	0.0103864	0.0927898	0.0879785	0.0482376		64.8	0.249557	0.377938	0.0069409	0.387525	0.361042	0.311464	0.282411	0.0589249
64.9	0.277099	0.00651672	0.0221037	0.233986	-0.0688657	0.219561	0.115067	0.0593216		64.9	0.225003	0.303183	0.099971	0.365387	0.244606	0.60378	0.306988	0.0695173
65	0.236502	0.000679732	-0.114159	0.254099	-0.0889218	0.124145	0.0687244	0.0654506		65	0.280485	0.220323	0.0296261	0.33736	0.368781	0.365813	0.267064	0.0528459
Tau on (s)	Sample_1	Sample_2	Sample_3	Sample_4	Sample_5	Sample_6	Average	SEM		Tau on (s)	Sample_1	Sample_2	Sample_3	Sample_4	Sample_5	Sample_6	Average	SEM
Step1	0.22392	0.22568	0.33854	0.15039	0.2655	0.2738	0.246305	0.0256631		Step1	0.3296	0.36477	0.25347	0.27541	0.1	0.25984	0.263848	0.0372434
Step2	1.1035	3.4611	2.478	3.0387	3.0211	2.5761	2.61308	0.334924		Step2	3.6725	11.326	6.8488	12.769	20.379		10.9991	2.84716
% ON	Sample_1	Sample_2	Sample_3	Sample_4	Sample_5	Sample_6	Average	SEM		% ON	Sample_1	Sample_2	Sample_3	Sample_4	Sample_5	Sample_6	Average	SEM
Step 1	48.879	41.8435	53.5442	47.4115	55.0746	51.87	49.7705	1.9662		Step 1	32.8129	49.6272	50.5388	57.057	42.8909	81.0394	52.3277	6.65107
Step 2	51.121	58.1565	46.4558	52.5885	44.9254	48.13	50.2295	1.9662		Step 2	67.1871	50.3728	49.4612	42.943	57.1091	18.9606	47.6723	6.65107
