# Supplementary material for: Two-step structural changes in M3 muscarinic receptor activation rely on the coupled Gq protein cycle
Source: Nat Commun. 2023 Mar 8;14:1276. doi: 10.1038/s41467-023-36911-4 (PMC9992711; doi:10.1038/s41467-023-36911-4)
Supplement: Supplementary file 3 — Source Data [file 41467_2023_36911_MOESM3_ESM.zip › 1. Data for Main Figures/Figure 2.xlsx]

## Sheet: b-d
0.1 mM GTP													1 mM GDPβS
	Normalized FRETr													Normalized FRETr
Time(sec)	sample_1	sample_2	sample_3	sample_4	sample_5	sample_6	sample_7	sample_8	Average	SEM			Time(sec)	sample_1	sample_2	sample_3	sample_4	sample_5	sample_6	sample_7	sample_8	sample_9	Average	SEM
0	0.985968	1.65528	2.02231	0.778833	0.919217	0.933654	0.883917	1.32537	1.18807	0.156464			0	0.120514	0.797306	1.21949	0.727236	1.37451	1.41258	0.917333	0.990254	1.45233	1.00128	0.142359
0.1	1.22882	0.993194	1.14705	0.839331	0.984852	0.7427	1.05339	1.0322	1.00269	0.0551145			0.1	1.29043	1.18535	0.991372	1.57289	0.850808	0.927609	1.38525	0.936209	0.490917	1.07009	0.108135
0.2	0.753572	0.915791	0.0810943	0.955091	1.09074	0.919309	1.28937	1.13144	0.892052	0.129336			0.2	1.58179	0.616569	0.95862	0.45897	1.13073	1.21613	1.20786	0.667074	1.48907	1.03631	0.130442
0.3	1.22685	1.56729	1.11653	1.04674	1.01682	0.918847	1.07528	1.14535	1.13921	0.0691353			0.3	0.983873	0.453761	1.15254	1.33593	0.887565	1.43165	0.863187	0.921752	0.618664	0.960992	0.104767
0.4	1.18396	0.613246	1.27542	0.961135	1.08232	1.11521	1.32508	1.02216	1.07232	0.0785095			0.4	0.984712	0.16023	0.681524	0.722584	0.943425	0.924745	1.01932	0.558619	0.30616	0.700147	0.102747
0.5	0.410516	0.239155	0.266827	1.80456	1.01258	0.850933	1.05019	1.42879	0.882942	0.198673			0.5	0.919945	0.482538	1.05815	1.19249	1.02935	0.747208	0.705841	0.784474	0.711413	0.847934	0.073364
0.6	0.759312	0.754599	1.31023	0.964238	1.0603	1.01311	0.982328	1.24629	1.0113	0.070639			0.6	1.01289	1.51474	1.09442	1.01853	0.547975	1.03039	1.23849	1.21506	0.907116	1.0644	0.0877225
0.7	1.26008	1.21207	1.03823	0.837725	1.43047	1.07776	1.26517	0.896239	1.12722	0.0711342			0.7	0.64794	1.42472	1.82092	0.842446	1.98338	1.00391	0.934264	0.832033	1.44994	1.21551	0.157547
0.8	1.18155	1.54255	0.990417	0.656457	1.27622	1.00019	0.950039	1.09928	1.08709	0.0919445			0.8	0.352755	0.732547	0.770431	1.12754	1.00762	0.998475	0.991238	0.889971	0.864632	0.859469	0.0756686
0.9	0.784207	0.705603	1.09513	1.10071	1.15474	0.959725	1.16235	0.816942	0.972425	0.0643343			0.9	0.653954	1.49223	1.31952	1.10274	0.948991	1.2805	1.30472	0.837748	1.61081	1.17236	0.104142
1	1.5536	1.7922	1.90928	1.12992	1.05607	1.09005	1.13467	1.35581	1.3777	0.118957			1	0.236817	0.738612	0.957487	1.28711	1.00885	0.804438	0.445942	0.91343	0.885167	0.80865	0.103512
1.1	0.606172	0.638567	0.831399	1.33119	0.985181	1.07261	1.28117	0.519085	0.908171	0.109562			1.1	1.60162	1.16078	1.29644	1.08685	1.17654	1.22199	0.77518	1.18133	1.34328	1.20489	0.0733243
1.2	0.710946	0.858158	0.357755	0.817028	0.83007	1.04944	0.784463	1.18284	0.823838	0.0858333			1.2	1.61543	0.856418	0.825764	1.3674	1.40618	1.22598	0.954387	0.988575	1.24578	1.1651	0.0911389
1.3	0.85692	1.21002	0.86374	0.672209	0.756742	0.905711	0.811556	1.51453	0.948929	0.0980205			1.3	1.32808	1.35256	1.13925	1.06803	1.37726	0.937297	0.729803	1.09388	0.482512	1.05652	0.100213
1.4	0.134543	0.684477	1.60281	1.3352	0.803198	0.907126	0.63874	1.12105	0.903394	0.160478			1.4	0.936929	1.21568	1.20365	0.495561	0.744607	0.759853	1.14034	1.20807	1.27167	0.997374	0.0917467
1.5	1.49975	0.391396	0.056073	0.976888	1.0387	0.962149	1.19056	0.704637	0.852519	0.161696			1.5	0.74088	1.0813	1.4249	1.06916	1.34854	1.06141	1.09787	0.955029	1.12044	1.09995	0.0667217
1.6	0.890151	0.542726	0.502568	0.799713	0.960579	0.940315	1.16111	1.25791	0.881884	0.0939889			1.6	1.36693	0.871999	0.704688	0.652773	1.16006	0.508574	0.402827	0.793389	0.95729	0.824282	0.102004
1.7	1.11779	1.37179	1.65931	0.763533	1.00324	1.0056	0.731357	1.28289	1.11694	0.110643			1.7	1.23171	0.768377	1.08858	1.02329	1.01128	0.766359	0.847954	0.807982	1.31269	0.984247	0.0672862
1.8	0.977889	0.704607	0.981415	0.575972	0.857376	1.072	1.31917	1.24229	0.966339	0.089135			1.8	0.414752	1.46073	1.00915	0.779928	1.02093	1.26641	1.5948	0.907146	0.270906	0.969417	0.14721
1.9	0.760701	0.906817	0.882734	0.482063	1.03401	1.06744	1.05389	1.27573	0.932923	0.0841554			1.9	0.535136	0.848741	0.066769	1.022	0.996901	0.583978	1.63351	1.2062	0.476107	0.818817	0.153945
2	0.745054	0.821627	1.12662	0.683533	0.953483	0.65618	1.16333	1.47425	0.953009	0.100649			2	1.73312	1.46563	1.24074	0.79216	0.988337	1.05661	0.617026	1.13611	1.28531	1.14612	0.112621
2.1	0.784683	1.06886	0.268988	1.32097	1.07331	0.771001	0.894853	0.902854	0.88569	0.108749			2.1	-0.0574206	1.05381	0.427043	1.08471	1.29957	1.07201	0.686244	1.09618	0.89594	0.839786	0.141368
2.2	1.02311	1.74487	0.88367	0.935913	0.861708	1.11984	0.819001	0.98933	1.04718	0.105353			2.2	1.42302	0.726138	1.12302	0.973312	0.610072	0.883248	1.00481	1.13517	0.224797	0.900399	0.115796
2.3	0.548338	1.2002	1.58791	1.17451	1.03961	0.921607	1.2386	1.0241	1.09186	0.105042			2.3	0.714128	0.867438	1.0276	1.21387	1.17577	1.3634	1.3804	1.09492	1.07052	1.1009	0.0722482
2.4	2.14689	0.771314	1.4915	0.87452	0.94107	1.0804	0.989955	1.15915	1.18185	0.157876			2.4	1.66784	0.842838	0.497447	1.1835	1.41193	0.939783	1.20237	0.957969	1.7414	1.16056	0.133886
2.5	1.20904	0.460859	0.532826	1.06608	1.01196	0.986835	0.946109	0.810361	0.878009	0.0923038			2.5	2.08746	0.9456	0.188421	0.585184	1.09141	0.884462	0.748148	1.22562	1.51865	1.03055	0.183064
2.6	0.808774	1.68919	1.32865	0.954552	0.992978	0.96925	0.769464	1.23496	1.09348	0.108651			2.6	0.371562	1.84589	0.423229	0.783718	1.16633	1.51574	1.00752	0.598527	1.38009	1.01029	0.170307
2.7	1.25419	0.931243	1.61341	0.94742	1.24796	0.976648	0.749142	0.759977	1.06	0.103695			2.7	1.59589	0.938631	0.822976	0.749635	1.04797	1.41504	1.06575	1.44348	0.976192	1.11728	0.0989665
2.8	0.737743	1.35191	1.83422	1.32809	0.593028	1.03999	1.22965	0.570845	1.08568	0.154781			2.8	-0.131955	1.11106	0.379047	1.31693	0.943216	0.943484	1.2827	1.10236	0.992562	0.882155	0.155972
2.9	1.03134	0.753994	0.622272	0.894873	0.804214	0.875225	1.10672	0.641338	0.841247	0.0608775			2.9	1.09744	0.644918	0.893923	1.32148	0.840454	1.22099	0.982025	0.858366	1.05565	0.990583	0.0694374
3	1.30011	1.22607	0.209855	0.834278	1.14742	0.948181	1.03782	0.825729	0.941182	0.121119			3	0.795478	0.664996	0.953077	0.836696	0.942197	1.22526	0.523524	0.49254	0.86766	0.81127	0.0762399
3.1	0.822227	0.802416	1.72116	1.15449	1.1474	1.00809	1.00134	0.67322	1.04129	0.114136			3.1	1.19847	1.48414	1.15454	1.31309	0.75037	1.02512	1.26342	0.540214	1.21104	1.10449	0.0975892
3.2	1.06098	0.548744	1.5411	0.801664	0.577956	0.92617	0.865602	0.935233	0.907181	0.109901			3.2	0.903981	1.0879	1.42106	1.41672	1.11202	0.660855	1.06284	1.29411	0.98612	1.10507	0.0822219
3.3	0.482717	1.08715	1.18706	1.28873	1.01855	0.910371	0.654227	1.01047	0.954909	0.0949918			3.3	1.00771	0.867546	1.50045	1.34788	0.289717	1.04838	0.925899	1.20909	0.734298	0.992328	0.118743
3.4	1.32804	1.67414	0.770773	1.14219	0.924326	1.09238	0.856421	0.987142	1.09693	0.103053			3.4	0.681435	1.16208	1.3966	0.809279	1.34164	0.920608	1.18265	0.840567	1.38336	1.0798	0.0907431
3.5	1.07484	0.701904	0.885541	1.02615	1.14679	1.22602	0.945439	0.678326	0.960626	0.0700671			3.5	1.89472	1.16872	1.49818	0.697075	0.663146	0.749942	0.497825	1.09682	0.876358	1.01587	0.149978
3.6	1.07579	0.780387	1.75811	1.09083	0.805468	0.825323	0.868285	1.08171	1.03574	0.11332			3.6	1.26918	1.52948	0.959587	1.32697	1.22093	1.03155	1.09121	0.852976	0.903134	1.13167	0.0740163
3.7	1.72162	1.04413	0.642079	0.657125	1.1559	0.83644	0.745259	1.33435	1.01711	0.133212			3.7	-0.0751339	1.14301	1.32345	0.81746	1.13792	0.876094	0.846863	1.1772	1.26211	0.945441	0.141688
3.8	0.853703	1.02803	0.402873	1.06168	1.11066	1.01798	1.08008	1.21255	0.970944	0.0886362			3.8	1.76191	0.906197	0.996299	0.961603	0.682402	1.21403	1.42388	1.54636	0.549166	1.11576	0.134283
3.9	0.976025	0.403616	1.02268	1.09933	1.31727	0.872499	0.752283	0.64036	0.885507	0.100834			3.9	0.68333	0.832797	0.612835	1.0586	0.785923	1.29618	0.678728	1.04148	0.641897	0.847974	0.0781988
4	0.624707	0.533369	1.90064	1.02215	0.972439	1.00461	0.965683	0.936758	0.995045	0.144914			4	0.920856	1.10354	0.793177	1.32124	0.982197	0.972806	1.11456	1.25798	1.0596	1.05844	0.0548366
4.1	1.5189	0.626959	0.563729	1.21657	1.56897	0.88495	0.790082	1.12231	1.03656	0.135683			4.1	1.45845	0.654856	1.52909	0.584896	1.3889	0.867444	1.19574	1.0436	0.730334	1.05037	0.120212
4.2	1.43873	0.802347	1.37144	1.42218	1.41748	0.928897	1.09673	1.11128	1.19864	0.0879524			4.2	0.262184	0.658105	1.58229	0.813409	0.708656	0.392651	0.944568	0.927568	1.10084	0.821141	0.130143
4.3	1.11403	0.913211	0.309662	1.02839	0.697262	1.06816	0.969668	1.02575	0.890767	0.0945227			4.3	2.46789	1.29865	0.887844	0.731105	1.01769	0.987114	1.18471	0.784744	1.34633	1.18956	0.175049
4.4	1.6069	1.59617	1.27971	1.14531	0.671853	0.934851	0.950817	0.780684	1.12079	0.124558			4.4	0.609744	0.50699	0.903274	1.58956	1.09617	0.989978	0.754734	1.42953	1.16459	1.00495	0.11979
4.5	0.977962	1.18815	0.841236	1.19912	0.941877	0.941228	1.12181	0.982964	1.02429	0.0458998			4.5	0.711431	1.36702	0.631436	1.20846	1.27742	0.805251	1.38925	1.17684	0.789848	1.03966	0.100344
4.6	1.42177	0.92442	0.631106	1.37445	1.17662	1.2911	1.32023	1.06448	1.15052	0.0946122			4.6	1.88095	1.07523	1.55659	0.574886	1.16247	0.562328	0.600863	0.925361	0.661056	0.99997	0.156789
4.7	1.3201	0.722808	0.554917	1.26089	1.13841	1.14551	0.851875	1.098	1.01156	0.0960162			4.7	1.21152	1.22381	0.612742	1.23792	1.3128	1.10122	0.889169	0.763111	1.02433	1.04185	0.0801672
4.8	0.955699	1.48912	0.421945	0.861623	0.961087	1.30843	0.996544	1.56488	1.06992	0.131688			4.8	0.841912	1.3015	0.813645	1.50945	1.61319	0.771804	1.03274	0.422631	0.708293	1.00168	0.132168
4.9	1.47679	1.37261	1.35938	1.22362	1.21916	1.15766	0.600211	1.44827	1.23221	0.0988875			4.9	1.07259	1.47175	1.28772	1.25703	1.58903	0.569764	0.942386	1.52126	0.96408	1.18618	0.110119
5	1.17493	1.19482	1.54686	1.24789	0.975621	1.19187	1.00516	1.10765	1.1806	0.0622707			5	0.794348	0.895787	1.14693	1.25005	1.2651	0.785452	0.717559	1.26166	0.329061	0.938438	0.106579
5.1	1.3427	2.6347	2.14184	1.63529	1.49686	1.61069	1.64109	1.54549	1.75608	0.149533			5.1	1.24137	2.28181	1.52536	1.73365	1.51967	1.53428	1.5925	1.59224	1.45345	1.60826	0.0949175
5.2	1.74973	1.8835	2.79471	1.53886	1.46165	1.71975	1.30614	1.91788	1.79653	0.160677			5.2	1.52442	1.90916	2.09773	2.1596	1.64128	1.35674	1.38541	2.00217	1.65376	1.74781	0.101181
5.3	2.10057	2.22814	1.72173	1.96048	1.42349	1.4995	1.65739	1.7694	1.79509	0.0998808			5.3	1.80043	2.43204	1.59406	1.27383	2.14525	1.50879	1.20305	1.65011	2.04727	1.73943	0.135896
5.4	1.74922	1.87911	2.47315	1.36403	1.82974	1.59056	1.61246	1.68074	1.77238	0.114959			5.4	1.81192	2.25487	2.34669	1.85446	2.21838	1.99012	1.66826	2.12846	1.97164	2.0272	0.0754797
5.5	2.00347	2.19092	2.23316	1.7387	1.84688	1.8643	2.0245	1.79858	1.96256	0.0642152			5.5	1.45171	2.16035	1.54166	1.91515	2.21898	1.7293	1.8998	2.1927	1.84276	1.8836	0.0924059
5.6	2.19789	2.15603	2.17396	1.5734	1.65923	1.49228	1.71947	2.22279	1.89938	0.111562			5.6	1.19148	1.80458	2.03972	2.22541	1.84094	1.93796	1.97588	1.75901	1.96647	1.86016	0.0955413
5.7	2.14488	1.8185	2.27195	1.81431	1.62066	1.60897	1.7919	2.12164	1.8991	0.0882192			5.7	2.05134	2.70466	2.03469	2.01888	2.04459	1.61408	1.89115	2.2422	1.56906	2.01896	0.112092
5.8	1.66689	1.34438	2.09269	1.70129	2.07591	1.91759	1.65433	2.13858	1.82396	0.0983744			5.8	2.94239	1.57043	1.51337	1.97787	1.95037	1.3191	1.84981	2.1158	1.44789	1.85411	0.163524
5.9	1.7778	1.77369	1.68031	2.07061	1.98983	1.68371	1.70541	1.98791	1.83366	0.0556608			5.9	1.76924	1.98074	1.77036	2.03966	2.34104	1.77736	1.78771	1.8786	1.31148	1.85069	0.09182
6	1.70864	2.5425	1.42452	1.53135	1.96055	1.8463	1.85255	2.67919	1.9432	0.158813			6	1.73906	1.13141	1.84625	1.49819	1.99913	1.70673	1.65093	2.12787	1.77741	1.71966	0.0960651
6.1	1.91917	2.09806	2.90581	1.83803	1.87508	1.61121	1.67678	2.39279	2.03961	0.150939			6.1	1.94568	2.21945	1.61965	2.05437	1.93969	1.8398	2.01419	2.00931	0.750007	1.82135	0.144509
6.2	1.40803	1.43221	1.30302	1.96447	1.66203	1.70744	1.78895	2.35376	1.70249	0.121101			6.2	1.93219	1.79082	1.96191	1.92322	1.7483	1.7986	1.76811	2.00134	2.09532	1.89109	0.0400905
6.3	3.00793	1.93137	2.62499	2.14223	2.025	1.73056	2.06113	1.98861	2.18898	0.147773			6.3	2.15907	1.19798	2.13592	2.06357	1.83344	1.5135	2.16761	2.02946	1.34816	1.82764	0.125938
6.4	1.95299	1.33444	1.46721	2.21124	1.89722	1.7507	1.91075	1.6599	1.77306	0.099819			6.4	2.04412	1.45112	2.6031	1.51128	1.99252	1.67969	1.87111	1.71761	1.47657	1.81635	0.122203
6.5	2.11457	1.37199	2.45462	2.06786	1.7413	2.01159	2.326	2.67751	2.09568	0.145033			6.5	2.06635	2.41463	2.18955	1.86763	2.10584	1.63091	1.92594	2.10063	1.87721	2.01985	0.0749388
6.6	2.3091	2.30224	1.29262	2.1819	1.87457	1.80705	1.94589	2.11065	1.978	0.118368			6.6	0.760088	2.2674	1.61184	1.56978	1.98517	1.95521	1.8926	2.09461	1.51056	1.73858	0.148692
6.7	1.82591	2.07308	1.20543	1.93004	2.17368	1.29536	1.687	2.31465	1.81314	0.141183			6.7	2.41019	1.82896	2.06891	2.19585	1.81197	1.54279	1.80007	2.46302	2.20686	2.03651	0.103425
6.8	1.91343	1.80334	3.21283	2.35387	1.97099	1.72499	1.67647	1.97176	2.07846	0.178037			6.8	1.59586	2.29569	1.85186	1.58993	2.50345	1.70465	1.96404	2.02247	1.95412	1.94245	0.102446
6.9	1.48948	2.45056	2.10852	1.5512	1.66155	2.09454	1.84633	2.68519	1.98592	0.151883			6.9	1.72688	2.29968	1.72086	2.29269	2.03453	2.56641	1.9699	2.25699	1.40847	2.03071	0.121242
7	1.79122	2.00668	2.6466	1.73209	2.08713	1.42431	1.99819	1.64208	1.91604	0.129851			7	1.47518	1.28461	1.48344	1.49662	1.39634	1.89744	1.59173	2.26312	1.79211	1.63118	0.101189
7.1	2.28263	1.50061	1.37927	1.86733	2.01061	1.68135	1.85723	1.8268	1.80073	0.100581			7.1	0.122264	1.29675	1.53668	1.87301	1.72414	1.66567	2.19655	1.81956	1.89941	1.57045	0.199297
7.2	2.26804	2.01993	2.82397	1.90915	1.67798	1.72093	1.86872	2.16332	2.0565	0.130887			7.2	3.75411	2.31394	2.08081	1.91679	2.00675	1.35672	2.0548	2.18742	1.54405	2.13504	0.226221
7.3	2.09074	1.94444	1.16334	1.72534	1.79942	2.04441	1.99999	2.76865	1.94204	0.157713			7.3	1.98916	2.36418	2.53839	2.30814	1.43851	1.87769	1.66511	2.39485	2.15228	2.08092	0.12248
7.4	2.27075	1.89894	3.19133	1.89607	1.89306	1.95978	2.19398	2.19606	2.1875	0.153615			7.4	1.2589	2.42306	2.42596	1.70624	2.72964	1.72866	1.99124	1.67269	2.61111	2.06083	0.168708
7.5	2.01367	1.95421	1.86977	1.8256	1.82417	2.08568	2.14205	2.4272	2.0178	0.0717216			7.5	3.2624	1.90226	1.38427	1.73101	2.2189	2.04033	1.77401	2.09972	1.77148	2.02049	0.175344
7.6	1.44202	2.62228	3.1366	2.46919	1.8796	1.83778	2.10516	2.23736	2.21625	0.18635			7.6	3.10251	1.96649	2.02468	2.19891	2.36254	1.99026	2.02655	2.24592	1.98229	2.21113	0.120685
7.7	2.63161	2.40833	2.21616	1.48828	2.05312	1.87261	2.08058	1.86834	2.07738	0.124586			7.7	1.27064	2.47394	1.68462	1.74445	2.19001	1.78748	2.04259	1.95921	1.8708	1.89153	0.112848
7.8	1.32924	1.37506	1.29261	1.68332	1.97414	1.87391	1.51734	2.04063	1.63578	0.106158			7.8	1.71005	1.82326	2.79144	2.20829	1.77046	1.86871	1.7014	2.272	1.95322	2.01098	0.11898
7.9	2.30738	2.23602	2.12443	1.89309	1.79055	2.03921	1.95735	2.48929	2.10466	0.0819511			7.9	1.71209	1.75185	2.11152	1.86034	1.8885	1.91284	2.11201	2.23905	2.29473	1.98699	0.0698685
8	1.67716	2.3243	1.69069	1.9904	1.88165	1.89642	2.11092	1.99713	1.94608	0.0754687			8	0.99222	1.8889	2.55339	1.84656	1.83934	1.64195	2.43511	1.97487	2.10989	1.92025	0.151682
8.1	2.28288	2.26665	2.67315	2.17512	1.99177	1.9029	2.25654	1.49535	2.13055	0.121638			8.1	1.72215	1.29889	2.30229	1.22143	1.78698	1.87061	1.67263	2.22455	1.96926	1.78542	0.122052
8.2	2.19365	1.73518	2.75864	1.79501	2.22642	1.97227	1.89245	2.53031	2.13799	0.128012			8.2	2.94608	1.11548	1.99461	2.04761	2.19014	1.82053	1.56417	2.02548	1.60848	1.92362	0.168303
8.3	2.37106	1.64493	2.5494	1.95336	2.20635	1.7501	1.72297	1.55237	1.96882	0.129708			8.3	1.80306	2.05314	1.72911	2.11648	1.85964	2.14313	2.37337	2.51909	2.30699	2.10044	0.0898337
8.4	2.57732	1.90973	2.53093	2.23038	2.2243	1.69307	1.82213	1.75877	2.09333	0.122553			8.4	1.51268	1.8228	1.53701	2.19666	1.77968	1.78264	1.92339	2.38342	2.15612	1.89938	0.0988705
8.5	2.24852	2.43913	2.11388	2.014	2.1071	2.06438	2.20978	2.31122	2.1885	0.0499964			8.5	2.46683	2.79767	1.7301	2.34778	2.33532	1.90669	1.99063	2.03306	1.48165	2.12108	0.134736
8.6	2.33571	1.83424	1.3683	1.92219	1.93197	1.78553	2.00607	1.84028	1.87804	0.0947222			8.6	1.64163	1.78042	1.52941	1.76936	1.52595	2.01954	2.07254	2.09543	2.15478	1.84323	0.0827918
8.7	2.23777	2.21104	1.50103	2.1588	1.82015	1.93447	2.05772	2.13422	2.0069	0.0879195			8.7	1.09879	1.96666	2.06322	2.24907	2.41214	2.00396	2.36383	2.47127	2.11378	2.08252	0.1372
8.8	1.90576	1.78284	2.34344	1.97602	1.77265	1.91327	2.20954	2.34867	2.03152	0.0835914			8.8	3.01551	2.15324	2.216	2.13299	2.05342	1.62983	1.93135	1.82945	1.75952	2.08014	0.133998
8.9	2.63066	1.32794	2.81029	2.03407	2.12464	1.92704	2.05736	2.0445	2.11956	0.159177			8.9	1.85718	1.96441	2.20016	2.73022	2.36129	1.8821	2.18228	2.24187	1.19928	2.06875	0.140915
9	2.32884	2.04561	1.2516	1.64834	2.28583	2.06981	2.10861	2.55148	2.03626	0.145526			9	2.49224	1.8713	2.724	1.88224	2.52736	2.46344	2.21546	1.76279	1.78385	2.19141	0.124134
9.1	2.27195	2.01924	1.68184	1.377	2.08586	2.10836	1.82864	2.09284	1.93322	0.102217			9.1	1.2226	2.0574	1.58959	2.32204	2.31357	2.19298	2.22669	2.21556	2.47852	2.06877	0.134352
9.2	2.27086	1.90611	2.59831	1.83859	1.68619	1.87683	1.9683	1.74735	1.98657	0.107175			9.2	2.41019	1.96941	1.66098	1.77788	2.76431	2.03643	1.83789	2.05146	2.17878	2.07637	0.11349
9.3	2.2302	2.09644	2.59648	2.12906	1.8429	2.05232	1.73682	1.79899	2.0604	0.0984374			9.3	1.71077	2.07123	1.83782	2.40087	1.59889	1.46439	2.16014	1.90938	1.73937	1.87699	0.0978291
9.4	1.61936	2.00577	1.87416	1.82849	2.03398	2.1069	2.23605	1.88588	1.94882	0.0668875			9.4	1.7083	1.59697	2.08483	2.3291	2.09805	2.05897	2.19792	2.1295	1.76946	1.99701	0.0820845
9.5	2.04314	1.62835	2.59342	2.21399	1.79734	1.83587	1.83127	2.0156	1.99487	0.106439			9.5	1.52653	2.13795	2.10032	2.0469	1.96923	2.1476	2.0036	2.01346	1.38024	1.92509	0.0921949
9.6	1.94963	1.6359	1.84744	2.11881	2.07065	1.7525	1.83703	2.40486	1.9521	0.0856554			9.6	2.61463	0.957789	2.39805	2.74757	1.98179	1.95031	2.41871	1.49079	2.24565	2.08948	0.190284
9.7	1.95047	2.0427	0.607567	2.303	1.77071	1.92027	2.17012	1.78528	1.81877	0.184496			9.7	2.26925	2.11511	1.81937	2.35597	1.96271	2.34814	1.6083	2.22233	1.6326	2.03709	0.0981174
9.8	2.11739	1.91891	2.04703	1.98992	1.98022	2.1504	1.72687	2.06016	1.99886	0.0470347			9.8	0.722074	2.34469	1.85677	2.00709	2.11628	1.73765	1.61412	2.27857	2.10477	1.86467	0.163617
9.9	2.15237	1.98241	0.966978	1.68933	1.86833	2.21731	2.18074	1.38439	1.80523	0.155834			9.9	2.47379	1.68509	1.99982	2.3861	2.65626	1.60734	2.11024	1.67521	2.0783	2.07468	0.125341
10	2.32057	1.87339	2.87712	1.83185	2.49158	2.38536	2.02819	1.85162	2.20746	0.132629			10	2.48349	2.00815	1.78372	2.29818	2.18247	1.6818	1.56187	1.74731	1.43425	1.90903	0.118172
10.1	1.92221	1.77169	2.18575	2.18837	1.90776	2.52045	1.97818	1.86001	2.0418	0.0859437			10.1	1.39525	2.55949	1.85575	1.84709	1.92002	1.91233	1.60838	1.98686	2.41229	1.94416	0.11975
10.2	2.20758	2.2341	2.70534	2.30335	1.67643	2.00362	1.94354	1.96273	2.12958	0.108757			10.2	2.99933	2.43465	1.76091	1.99128	2.27562	1.6647	2.25469	1.91003	1.82103	2.12358	0.139481
10.3	2.00296	2.29505	3.23625	1.84408	2.26913	1.75405	1.67371	2.26791	2.16789	0.175527			10.3	2.58259	1.45517	1.41623	2.52643	1.90241	1.88987	1.821	2.32061	1.79271	1.96745	0.141621
10.4	2.13007	2.15815	2.77277	2.31009	1.77704	2.005	1.85255	2.68932	2.21187	0.128366			10.4	1.92483	2.08167	1.6729	1.9211	2.36572	2.20412	2.10834	2.17821	2.10036	2.06192	0.0666692
10.5	1.79001	1.35871	2.14062	2.13862	2.20068	1.89423	2.18472	1.44436	1.89399	0.11943			10.5	1.27946	1.92609	1.77304	2.13603	1.51365	1.75738	1.70002	2.01446	2.19935	1.81105	0.0985084
10.6	1.91892	1.99999	1.14462	1.64883	1.88712	2.00531	2.16219	2.23943	1.8758	0.122078			10.6	1.26597	2.08714	1.79387	2.02246	2.14379	1.72223	1.9615	2.26264	1.21966	1.83103	0.124144
10.7	1.88386	2.27155	2.02306	1.87572	2.14955	2.02349	1.83999	1.91259	1.99748	0.053338			10.7	2.90146	2.64894	1.73173	1.69753	1.65559	2.0534	2.32298	2.2166	1.93147	2.12886	0.145544
10.8	2.42246	1.51045	1.04856	1.90803	2.34228	1.79943	1.98504	2.62081	1.95463	0.182168			10.8	2.13578	1.94434	2.38523	2.2304	2.44494	1.91188	1.58175	2.22447	1.8937	2.08361	0.0914741
10.9	2.44154	2.2563	1.78557	1.69819	1.83549	1.97559	1.9339	1.88409	1.97634	0.0885094			10.9	2.68074	1.55943	1.00595	1.73242	1.41777	1.91015	2.11088	2.36384	2.18986	1.88567	0.171893
11	2.0718	1.82108	2.62483	1.82379	1.85	2.26898	1.92667	1.61598	2.00039	0.112308			11	0.0526861	1.55202	2.43984	1.77385	1.25705	1.73897	1.95269	2.30452	2.26004	1.70352	0.242353
11.1	1.81919	2.3007	1.75817	2.0645	2.10178	1.88758	2.06763	2.07883	2.0098	0.0625035			11.1	0.672506	1.92239	1.75318	2.87211	1.68145	1.50095	2.13816	1.90431	2.20994	1.85056	0.197611
11.2	2.17946	2.05074	3.27476	1.49578	1.78253	1.78791	1.90449	1.98337	2.05738	0.188479			11.2	2.20113	2.5199	2.09087	1.68548	1.7939	1.92627	2.15323	1.33873	2.45905	2.01873	0.125508
11.3	2.24388	1.60785	1.57369	1.60101	1.89589	2.16856	2.22652	1.6935	1.87636	0.104915			11.3	2.77219	2.2669	2.07835	1.97184	2.04458	2.2623	2.95285	2.49043	1.79532	2.29275	0.127161
11.4	1.09465	2.58502	2.29763	1.7672	1.84719	1.99024	2.2945	1.69854	1.94687	0.162741			11.4	1.85306	2.39366	1.88951	2.29389	1.58592	2.08869	2.3882	1.92661	2.61528	2.11498	0.109932
11.5	2.19017	1.58065	1.77314	1.72005	1.98463	1.92514	2.0608	2.14521	1.92248	0.0761106			11.5	1.01139	1.91821	1.52959	2.11425	2.61124	1.82904	1.99661	2.03989	2.53932	1.95439	0.162231
11.6	2.25016	2.09476	1.83181	1.72456	1.92619	1.87949	1.9862	2.27227	1.99568	0.0694192			11.6	4.08858	1.02656	2.19953	2.33984	1.60754	1.85974	2.1443	2.31151	1.50327	2.1201	0.285617
11.7	1.73964	2.47602	1.5038	2.11691	2.24617	2.07416	2.04532	2.38794	2.07374	0.114128			11.7	1.17763	1.92686	1.89793	1.7468	1.46398	2.17269	1.78027	1.7234	1.87277	1.75137	0.0955932
11.8	1.84642	1.43395	1.91391	1.93451	1.87802	2.06231	1.90985	2.13787	1.8896	0.0736913			11.8	2.22286	2.087	2.06835	1.85979	1.50848	2.15242	1.84811	2.16921	1.53944	1.93952	0.0895416
11.9	2.47269	2.8632	2.50208	1.97102	1.91374	1.9512	1.99543	1.16951	2.10486	0.180924			11.9	1.74872	1.69481	2.30463	2.79875	1.93986	2.10871	1.88569	1.91183	2.15966	2.06141	0.112726
12	2.46216	1.2011	1.19896	2.13228	1.89714	2.05947	1.98674	2.29142	1.90366	0.165613			12	1.56827	1.68739	1.93299	2.60612	2.30356	1.90702	2.12026	1.8406	2.10062	2.00742	0.105822
12.1	2.34598	1.85807	0.961563	2.18968	2.07267	2.12163	1.86484	1.91344	1.91598	0.149017			12.1	1.89079	2.68125	2.36157	1.95181	1.31059	2.00594	2.15957	1.82928	1.87647	2.00748	0.126588
12.2	1.92912	1.67854	1.1533	1.85579	2.26481	1.90245	2.01166	1.90218	1.83723	0.113661			12.2	2.75885	1.86796	2.61087	1.93799	2.4631	1.76751	1.8431	1.96634	2.14767	2.15149	0.122465
12.3	1.99211	2.9888	2.44839	2.08812	1.86474	1.94196	2.12113	1.84835	2.1617	0.136065			12.3	1.89214	2.65966	1.79911	2.46252	1.34815	2.0724	2.50877	2.11297	1.57655	2.04803	0.147261
12.4	2.02874	2.46796	2.60214	2.31771	2.22576	1.9632	1.97431	2.42913	2.25112	0.0861864			12.4	3.10397	1.78177	2.00787	2.80455	1.86815	2.47127	2.03088	1.91734	1.49751	2.16481	0.173566
12.5	1.40952	2.13255	2.5416	2.57962	2.33173	2.05937	1.81466	1.9325	2.1002	0.138079			12.5	1.16316	2.16571	1.38111	2.13757	2.4692	1.70701	1.56284	1.64683	1.95834	1.79909	0.138943
12.6	2.16897	2.20398	1.6537	2.09176	1.96978	1.78678	1.71395	2.12908	1.96475	0.0771618			12.6	2.32334	1.89932	1.45064	1.77226	2.79756	2.36773	1.53621	2.38726	1.65053	2.02054	0.154699
12.7	1.48465	2.53747	1.81274	1.71374	1.82431	1.82294	2.2021	2.48243	1.98505	0.133997			12.7	1.00359	2.46376	2.29276	1.71622	1.60748	1.77898	2.00336	1.96879	2.13059	1.88506	0.143187
12.8	1.76856	1.90158	1.09567	2.47212	1.79879	2.1522	2.1041	1.81344	1.88831	0.141007			12.8	2.48469	1.90571	1.81239	1.60773	1.716	2.04253	1.71942	2.03103	2.04344	1.92921	0.087547
12.9	1.93866	2.15809	1.43807	2.28712	1.91571	2.02488	1.64027	1.85903	1.90773	0.0959769			12.9	2.28824	2.34242	1.79546	2.21872	2.12663	2.38958	2.12737	1.75848	2.41585	2.16253	0.0805858
13	1.80274	1.84467	3.82291	2.00157	2.17353	2.12409	2.01894	2.37077	2.2699	0.230938			13	1.48429	1.47647	2.56232	1.85122	2.16032	2.05866	2.44	2.22688	1.6232	1.98704	0.134012
13.1	2.48143	2.21396	2.49793	1.79137	2.2774	2.13903	2.01591	2.09619	2.18915	0.0832996			13.1	1.70403	1.58251	2.15282	1.50679	1.37341	2.18366	2.4276	1.3628	2.18563	1.83103	0.135463
13.2	1.91811	1.58543	1.51008	1.91842	2.10371	1.97299	2.07926	1.6685	1.84456	0.0801362			13.2	2.0657	1.65979	2.10422	1.88522	2.442	1.93911	1.80742	2.25794	2.16636	2.03642	0.0801501
13.3	1.887	1.96007	1.87959	1.92171	2.15598	2.1525	1.93578	1.63079	1.94043	0.0589533			13.3	2.11669	2.05513	1.46144	1.5411	2.14645	1.41232	2.26201	2.41563	2.56714	1.99755	0.141768
13.4	1.89749	1.62882	1.12412	2.41122	1.78287	1.68511	2.124	1.76735	1.80262	0.132872			13.4	1.51538	1.62	2.51536	1.66742	2.32569	1.75832	1.55601	2.37602	2.493	1.9808	0.14425
13.5	1.07871	2.21896	1.65227	2.31067	1.89629	2.06774	2.18833	1.65764	1.88383	0.144803			13.5	1.18871	2.76016	2.47419	1.88399	1.98936	2.20732	1.60175	2.09583	1.94472	2.01623	0.153022
13.6	2.53027	2.67626	2.02617	2.54957	2.19698	2.01064	1.94984	1.96105	2.2376	0.106281			13.6	2.38519	2.11153	1.88902	1.68135	2.01127	2.09582	2.26677	1.76082	1.54331	1.97168	0.0923224
13.7	1.86053	1.67926	2.03993	1.94774	1.77555	2.19132	1.90923	2.28595	1.96119	0.0721593			13.7	0.958433	2.86746	2.49055	1.67819	2.56547	2.04923	2.04563	1.48696	1.69558	1.98194	0.199261
13.8	2.21061	1.7923	1.79928	2.14842	1.94666	2.11416	2.38067	1.71709	2.01365	0.0833607			13.8	3.21097	1.96512	1.633	1.70783	1.82073	1.79506	2.06874	1.71896	2.41247	2.03699	0.166808
13.9	1.95675	3.2904	1.95102	1.91856	2.08592	1.89864	2.14528	1.80962	2.13203	0.169643			13.9	1.60894	1.00889	2.60915	2.32191	1.66664	2.5822	2.18988	1.71865	2.47703	2.02037	0.182537
14	2.0673	2.54876	2.32657	2.26732	2.00844	1.89506	1.94391	1.73797	2.09942	0.0933117			14	1.63241	1.68387	2.08439	1.78436	2.51932	2.19316	2.26411	2.35834	1.59074	2.0123	0.115469
14.1	2.18125	1.51617	1.82493	1.90026	2.33185	1.80178	1.8228	1.75733	1.89205	0.0900409			14.1	1.5066	3.22676	1.76669	1.26335	1.87931	2.21199	1.89305	2.03174	1.91811	1.9664	0.183105
14.2	2.19756	1.74344	2.61621	1.87115	2.10555	1.84734	2.03929	1.91574	2.04204	0.0972959			14.2	2.46986	1.97644	1.8653	1.83579	2.35724	1.80864	1.91887	1.39286	1.83179	1.93964	0.1055
14.3	1.77111	2.63057	0.625525	1.92911	1.86755	1.98697	2.27291	1.75148	1.8544	0.203917			14.3	2.55737	2.13886	2.05459	1.82544	2.75326	2.23263	2.6281	1.78148	1.93667	2.21204	0.119404
14.4	1.85004	1.83739	1.67506	1.73066	1.80248	2.03226	1.91587	1.95688	1.85008	0.0414562			14.4	1.83572	1.83729	2.21061	1.63857	1.4169	2.11959	1.60341	1.97874	2.45718	1.89978	0.109234
14.5	1.82763	2.83102	2.81137	1.37284	1.86967	2.20622	2.09665	2.10647	2.14023	0.173968			14.5	1.91306	2.57628	2.46405	1.30883	2.49689	2.2817	1.67287	2.21235	2.29555	2.13573	0.141059
14.6	2.03363	2.7227	1.897	1.63783	1.85412	1.52613	1.81339	2.07384	1.94483	0.128658			14.6	2.29932	1.12438	1.82243	1.65671	2.03227	2.20726	2.03714	2.13732	1.1928	1.8344	0.143115
14.7	1.93577	2.16289	2.03885	2.18904	2.14766	1.59319	1.61994	1.74002	1.92842	0.0872435			14.7	1.8184	1.73479	3.28802	1.50012	2.05	2.13506	1.49471	1.90294	1.94709	1.98568	0.178677
14.8	1.91742	2.80362	2.98754	2.00825	2.24445	1.92864	1.88516	1.82121	2.19954	0.159207			14.8	2.08301	1.76939	2.5406	1.88169	1.33059	2.17896	1.9164	2.02558	2.19223	1.99094	0.1112
14.9	2.14331	1.46586	3.06664	2.59502	2.28861	2.30909	2.13439	1.71812	2.21513	0.174423			14.9	2.9112	1.67147	2.45997	1.99327	2.08201	2.08436	1.80544	1.70844	1.08549	1.97796	0.171532
15	1.34573	2.1436	3.64466	1.92941	1.95003	1.8979	1.84658	1.81065	2.07107	0.23869			15	2.80805	1.78767	2.60444	1.83376	1.78762	2.2358	2.21679	2.0453	1.47026	2.08774	0.142015
	sample_1	sample_2	sample_3	sample_4	sample_5	sample_6	sample_7	sample_8	Average	SEM				sample_1	sample_2	sample_3	sample_4	sample_5	sample_6	sample_7	sample_8	sample_9	Average	SEM
Tau on (s)	0.12805	0.17699	0.11503	0.47423	0.26806	0.21153	0.27122	0.21636	0.232684	0.0400195			Tau on (s)	0.23191	0.12367	0.29774	0.34594	0.12882	0.20429	0.32609	0.22081	0.1731	0.228041	0.0270698
	sample_1	sample_2	sample_3	sample_4	sample_5	sample_6	sample_7	sample_8	Average	SEM				sample_1	sample_2	sample_3	sample_4	sample_5	sample_6	sample_7	sample_8	sample_9	Average	SEM
%ON	96.8435	103.259	100.638	104.482	101.264	96.9246	98.3776	98.2122	100	1.01735			%ON	97.5449	97.8103	110.104	86.9979	106.504	108.925	96.5037	96.4985	99.112	100	2.44152

## Sheet: e
hM3R-Y-C (Step1+Step2)											hM3R-C + Gβ1-Y (GTP)												hM3R-C + Gβ1-Y (GDPbS)
	ΔFRETr											ΔFRETr												ΔFRETr
Time(sec)	Sample_1	Sample_2	Sample_3	Sample_4	Sample_5	Sample_6	Sample_7				Time(sec)	Sample_1	Sample_2	Sample_3	Sample_4	Sample_5	Sample_6	Sample_7	Sample_8				Time(sec)	Sample_1	Sample_2	Sample_3	Sample_4	Sample_5	Sample_6	Sample_7	Sample_8	Sample_9
0	0.0920197	0.0605431	-0.0163053	-0.23225	0.0836637	-0.0302495	0.030166				0	-0.0144348	-0.00299012	0.0296669	-0.272608	-0.0083102	-0.0608403	-0.139123	0.0220184				0	-0.0193635	0.00443348	-0.00560039	-0.0740861	-0.0122044	-0.0552464	-0.0181208	-0.00079852	0.00789367
0.1	0.129037	0.0246151	-0.0244573	-0.139555	-0.0141513	-0.0262455	-0.066848				0.1	-0.00931582	0.0145029	0.0271529	-0.219196	-0.0190942	-0.0504563	-0.0226632	-0.0100386				0.1	0.0158945	-0.0116896	-0.0120685	-0.0737351	-0.0141634	-0.0457444	-0.0183558	-0.0143463	-0.00356433
0.2	0.170873	0.0312641	-0.0509413	-0.159059	0.00363675	0.0528695	0.00924796				0.2	-0.00662082	-0.00913612	0.0200569	-0.173252	-0.0686882	-0.0728733	-0.0387842	-0.00758259				0.2	-0.0124015	0.00727628	-0.0131452	-0.0620721	-0.00294771	-0.0414674	-0.0140198	-0.014422	-0.0271733
0.3	0.0402617	0.0957171	-0.0982213	-0.158899	0.0602597	-0.0346455	0.00764196				0.3	-0.0149418	0.0182229	0.0159279	-0.210916	-0.0342682	-0.0147843	-0.0170252	0.0177354				0.3	-0.0171335	-0.000326124	-0.00221569	-0.0511921	-0.00920541	-0.0431804	-0.00858584	0.00518588	0.0205657
0.4	0.126311	0.0406431	-0.0314193	-0.180754	0.0534777	-0.101921	0.04292				0.4	-0.00677582	0.0305219	0.0332819	-0.17039	-0.0715062	0.0249947	-0.0111212	0.0269894				0.4	-0.0164005	-0.0109959	-0.00908259	-0.0489831	-0.0155453	-0.0407914	-0.00522084	-0.0173462	-0.0118483
0.5	0.137115	0.0512631	0.00726071	-0.129006	0.0135547	-0.0441505	0.026434				0.5	0.000224176	0.0306579	0.0341309	-0.106493	0.0052968	-0.0429333	-0.0393372	-0.0280876				0.5	-0.00196047	0.00182448	-0.00213759	-0.0432681	0.00420919	-0.0342474	-0.0186698	-0.0110524	-0.0111423
0.6	0.148581	0.0695551	-0.0908603	-0.162235	0.0859727	0.126303	-0.073941				0.6	0.00822318	0.0321729	0.0049679	-0.17283	-0.0177382	0.00134173	0.0386938	0.00995741				0.6	0.0128585	0.00109258	-0.00302279	-0.0515991	0.00134269	-0.0269594	-0.0188138	0.00080018	0.00277867
0.7	0.0152517	0.0752601	-0.0367303	-0.145686	-0.00318925	-0.0797275	-0.036138				0.7	-0.00909782	0.0403749	0.0349499	-0.19261	0.0075448	0.00782473	-0.0957382	0.0149244				0.7	-0.0389635	0.00536998	0.000302906	-0.0372521	0.00341639	-0.0318394	-0.0130858	0.00469798	0.0349327
0.8	0.12217	0.0492641	-0.0405073	-0.173847	0.0310487	-0.0195115	0.132161				0.8	-0.0100458	0.0147949	0.0138149	-0.127787	0.000208804	0.0410007	0.00196478	0.00525741				0.8	-0.00268947	-0.0132958	-0.00734129	-0.0605311	0.00643639	-0.0135464	-0.0108368	-0.00289952	-0.0125753
0.9	0.118622	0.0645671	-0.0238083	-0.133295	0.00594175	0.0236645	-0.066176				0.9	0.0129952	0.0142909	0.0223789	-0.120571	-0.0035832	0.0230837	-0.0931902	-0.00739659				0.9	-0.00621447	0.00408148	0.00468961	-0.0665051	0.00927809	-0.0382524	-0.00837784	-0.00053242	-0.00886433
1	0.0456157	0.0476921	-0.0266393	-0.150075	0.0436107	-0.0396445	0.05844				1	0.00140618	0.0323389	0.0147729	-0.0976159	-0.0076422	0.0341067	-0.0456012	0.0299194				1	-0.0299365	0.00270988	-0.0103301	-0.0544711	-0.0119571	-0.0741984	-0.0264438	-0.0144485	0.00623867
1.1	-0.00244525	0.0322731	-0.0586943	-0.160126	0.0480947	0.0258225	-0.119151				1.1	0.00774018	0.0247799	0.0126299	-0.125404	-0.0344492	0.0356167	0.0255018	-0.00344859				1.1	-0.00434747	0.00984428	-0.0220953	-0.0678271	-0.00143821	-0.0690054	-0.0156178	-0.00853792	0.0221917
1.2	0.107707	0.0456021	-0.0474043	-0.109935	0.0776197	-0.0893805	-0.042024				1.2	0.00849918	0.000843882	0.0411109	-0.112505	-0.0151822	-0.0143533	-0.0855152	-0.00548559				1.2	0.0168885	0.019644	-0.0143403	-0.0616911	-0.00301971	-0.00972537	-0.0143038	0.00468868	-0.00407833
1.3	0.0906557	0.0699901	-0.0530183	-0.132374	0.0265957	-0.0759285	0.011605				1.3	0.00738818	0.0419739	0.0213439	-0.0937419	0.0126208	-0.0276163	-0.0283422	0.00627441				1.3	-0.00158847	-0.00124642	-0.00935489	-0.0546011	0.0102431	-0.0582214	-0.0144058	-0.0279106	-0.0114623
1.4	0.173913	0.0326531	-0.0397523	-0.123866	-0.000128255	-0.161109	0.066918				1.4	0.0142152	0.0117839	0.0565679	-0.101507	-0.0529842	0.0199817	0.0407928	-0.00354959				1.4	-0.00192147	-0.00225822	-0.000609794	-0.0448911	-0.0164501	-0.0283444	-0.0204948	-0.0136508	0.0268807
1.5	0.0537957	0.0532461	-0.0658123	-0.0982692	0.0181267	0.0959135	0.062548				1.5	-0.0237858	0.0494869	0.0247849	-0.160128	0.0221498	0.0204497	-0.00495522	0.0377254				1.5	0.0287275	0.00332828	-0.00557259	-0.0297071	0.00261289	-0.00760837	-0.0100978	-0.0216805	0.00433367
1.6	0.100748	0.0424961	-0.0504403	-0.141056	-0.00848225	-0.0848615	0.041804				1.6	-0.0115938	0.0162289	0.0302899	-0.0740139	-0.0260002	0.0154777	-0.0416692	0.00694041				1.6	-0.00242247	0.00550998	-0.00610509	-0.0518191	0.0126606	-0.0276104	-0.0212218	0.00187608	0.0227677
1.7	0.153646	0.0685901	-0.0368893	-0.146056	0.0270197	0.0463445	-0.124184				1.7	-0.0125568	0.0270259	0.0162869	-0.0760599	0.0140898	0.0473677	-0.00466122	0.0204744				1.7	-0.00209147	0.00126888	-0.00938699	-0.0415401	-0.0101713	-0.0601624	-0.0159128	0.00470738	-0.0152303
1.8	0.0722387	0.0323821	-0.0896113	-0.0211962	0.0341997	-0.0541445	0.014125				1.8	-0.00234082	-8.41176e-05	0.0163979	-0.147423	-0.0659892	-0.00274127	-0.0966982	0.0345564				1.8	0.00393253	0.00474418	-0.00816579	-0.0449391	0.00379029	-0.00391537	-0.0182208	0.00853378	-0.0162663
1.9	0.100102	0.0210801	-0.0546913	-0.106059	0.0467997	-0.152523	0.082091				1.9	-0.00470682	0.0284659	0.0334739	-0.0921549	-0.0318432	0.0175427	0.0739608	0.00829941				1.9	0.0209335	0.00121848	-0.00853189	-0.0484031	-0.00388071	-0.0396924	-0.0100358	0.00619468	-0.00613233
2	0.0553807	0.0552161	-0.0775953	-0.0977922	0.0261397	0.0628665	0.099101				2	-0.0142288	-0.00716712	0.0087939	-0.137435	-0.0313692	-0.0211853	0.0287938	0.0412614				2	0.0109565	0.00576518	-0.00318299	-0.0244161	-0.00262711	-0.0368034	-0.00772184	-0.00941432	-0.000274327
2.1	0.0720877	0.0753551	-0.0346503	-0.108702	0.0240127	0.0417275	0.099881				2.1	-0.0110268	0.0212569	0.0420769	-0.0933229	-0.0044812	-0.00231027	-0.00785922	0.00858741				2.1	0.0172095	0.00620388	-0.00576319	-0.0625561	-0.0209729	-0.0196414	0.00102516	0.00592578	0.0238047
2.2	0.262763	0.0355411	-0.0735163	-0.127152	0.0447657	0.128713	0.101949				2.2	-0.0105198	0.0444859	0.0294789	-0.188295	-0.0120802	0.00466973	0.0276218	0.0289704				2.2	-0.00703347	-0.00984842	-0.00759729	-0.0452431	0.00160039	-0.0238374	-0.0180958	-0.00876272	-0.0359749
2.3	-0.0395843	0.0592411	-0.0403653	-0.0784842	0.0115477	0.0830855	-0.116846				2.3	-0.0338448	0.0116599	0.0384859	-0.169342	-0.0032682	0.0624707	-0.0281182	0.0414504				2.3	-0.0182565	0.00171418	-0.0161063	-0.0496651	-0.010127	-0.0300774	-0.00887484	-0.0123907	0.0301397
2.4	0.149601	0.0427111	-0.0248103	-0.0647602	-0.000900255	-0.185537	-0.00792904				2.4	0.00678918	0.0213779	0.0113329	-0.133846	-0.0047092	0.0334747	-0.0205722	0.0244754				2.4	-0.0107155	0.00178458	-0.00573209	-0.0386321	-0.0113425	-0.00595737	-0.00974584	0.00183878	0.00607667
2.5	0.132451	0.0784411	-0.0109583	-0.0979892	0.0245347	-0.0208085	-0.054608				2.5	0.00213618	-0.00501212	0.0050399	-0.104988	-0.0095442	-0.0130983	0.0376678	0.0214474				2.5	-0.0385355	-0.00609562	-0.0135842	-0.0330741	0.00172239	-0.0611254	-0.0141898	-0.00282092	0.0214557
2.6	0.0336167	0.0624881	-0.0563243	-0.0646392	0.0555717	-0.0286185	-0.017397				2.6	-0.00752782	0.0176139	0.0091429	-0.173068	0.0423918	-0.0355263	-0.0350092	0.00927541				2.6	-0.00800647	0.000267776	-0.00774109	-0.0472541	-0.00237791	-0.0352654	-0.00630884	-0.00587762	0.0218157
2.7	0.0636337	0.0649871	-0.0596373	-0.0537592	0.00847475	-0.0415475	0.044928				2.7	-0.00310882	0.0615509	0.0206449	-0.119446	-0.0085982	-0.000202275	-0.0722732	0.0233634				2.7	-0.00418047	0.0174323	0.00136171	-0.0450961	0.00503889	-0.0646514	-0.0118838	-0.0148293	0.00174967
2.8	0.0582257	0.0687571	-0.0663103	-0.0660172	0.0341677	0.182975	-0.076667				2.8	0.00402018	-0.00329212	0.0364209	-0.136597	-0.0153622	0.0435217	0.0163778	0.0362264				2.8	0.0188435	-0.00683792	-0.0133831	-0.0418561	-0.00584131	-0.0311744	-0.0145208	0.00333308	0.0228337
2.9	0.0261817	0.0305611	-0.0471943	-0.0570382	0.0320527	0.16375	0.000397961				2.9	0.00220418	0.0228319	0.0353919	-0.129089	-0.0015912	-0.00708527	-0.0281492	0.0283144				2.9	0.00421253	0.00926218	-0.0123376	-0.0318411	-0.0145877	-0.0198344	-0.0188188	-0.0103812	0.000522673
3	0.0652277	0.0765011	-0.0110053	-0.116844	0.0332617	-0.0387165	0.03781				3	0.00227918	0.0197079	0.0161969	-0.170513	-0.0256152	-0.0184003	8.87843e-05	0.0127614				3	0.000439529	0.00604508	-0.00367099	-0.0429061	0.0139779	-0.0545024	-0.00887584	-0.00996622	0.0470127
3.1	0.164048	0.0492611	0.00984671	-0.106992	0.0129617	-0.0524425	-0.011227				3.1	-0.0124898	0.0577289	0.0315949	-0.104222	-0.0045332	0.0169127	-0.125874	-0.000466588				3.1	-0.0111105	-0.00672422	-0.00921399	-0.0352891	0.00742939	-0.0149164	-0.00985284	-0.0127802	-0.00214633
3.2	0.0868617	0.0336891	0.0269997	-0.0985092	0.0248987	-0.106168	-0.00248704				3.2	-0.00947082	0.0330899	0.0159409	-0.11649	0.0095868	-0.0123343	-0.0316862	0.0435894				3.2	-0.00300847	-0.00554082	-0.0149595	-0.0401001	-0.00657041	-0.0160834	-0.00724784	-0.00523052	0.00481267
3.3	0.109491	0.0456391	-0.00430729	-0.0743692	-0.00488325	-0.0660975	0.093106				3.3	0.0125722	0.0503829	0.0413009	-0.183193	-0.0401032	0.0275587	0.0411068	0.0132754				3.3	-0.0213065	0.0130922	-0.0176012	-0.0367001	-0.00647961	-0.0322134	-0.0123328	-0.0118449	-0.0137703
3.4	0.115063	0.0373451	-0.0572123	-0.0560952	0.0299917	-0.133027	0.00669496				3.4	-0.00960082	0.0187099	0.0252249	-0.184912	-0.0106872	0.0462837	-0.0682402	0.000134412				3.4	-0.0337695	-0.00585702	-0.011835	-0.0599451	-0.00866691	-0.0131364	-0.0135378	-0.0139745	-0.00487333
3.5	0.0959857	0.0683661	-0.0193273	-0.0509592	-0.00666725	0.0942855	-0.011137				3.5	-0.00190282	0.0730049	0.0378759	-0.204271	-0.0150002	0.0107047	-0.0828692	0.0131764				3.5	-0.0195195	-0.0133654	-0.0107637	-0.0410321	-0.0208071	-0.0220074	-0.0151248	-0.0192196	-0.0432433
3.6	-0.0630073	0.0336281	-0.0510093	-0.0715882	0.0445187	-0.0665605	-0.041075				3.6	0.00700318	0.0287929	-0.0077601	-0.0760899	-0.0149742	-0.0107423	-0.0275402	-0.00188159				3.6	-0.0148955	0.00381438	-0.00620189	-0.0141111	0.00557579	-0.0368774	-0.0251468	-0.018447	0.0399467
3.7	0.0474687	0.0810991	-0.0729463	-0.0598122	0.0915137	0.0295755	-0.044585				3.7	-0.00224282	0.0380719	0.0273689	-0.0919099	0.0126248	0.00498273	0.0274318	-0.00167559				3.7	-0.0315035	-0.00617112	-0.00397249	-0.0194121	-0.00933501	-0.0249284	-0.0228938	-0.0327895	0.0160377
3.8	0.0965487	0.0571881	-0.0705013	-0.0591402	0.0752647	-0.123387	0.110837				3.8	-0.00204682	-0.00372312	0.0076459	-0.157837	-0.0050232	0.0428897	-0.0418082	0.0455114				3.8	0.0165855	-0.00686272	-0.00263919	-0.0275011	0.00201249	-0.0375124	-0.0110368	0.0237339	-0.00111333
3.9	0.0153387	0.0859941	-0.0500543	-0.0459752	0.0672627	0.170292	0.066529				3.9	-0.0193018	0.0233399	0.0161809	-0.123012	0.0157598	0.0302877	0.0130818	-0.0151146				3.9	-0.0305855	0.00133898	0.00215401	-0.0531811	-0.00791571	-0.0327084	0.000600157	0.0118129	-0.0142063
4	0.0900837	0.0690591	-0.0918323	-0.0444232	0.0330857	-0.127818	0.042631				4	0.0160462	-0.00153612	0.0212219	-0.0980149	0.0054128	-0.0338703	-0.0374662	0.0124324				4	-0.0228075	-0.00737872	-0.0151602	-0.00917608	-0.00239011	-0.0334454	-0.0178708	-0.00321432	0.0100707
4.1	0.0418947	0.0466281	-0.0925463	-0.0645632	0.00363675	0.0617665	-0.00252404				4.1	-0.00421482	0.0259379	0.0308759	-0.0969739	-0.0212582	0.00799673	-0.108134	-0.000285588				4.1	-0.00468147	-0.00376692	-0.00936259	-0.0302561	-0.0109353	-0.0254244	-0.0267048	0.00230288	0.00480267
4.2	0.0661107	0.0333651	-0.0197143	-0.0105472	0.0226667	-0.0311435	0.145025				4.2	0.0201392	0.0596319	0.0264589	-0.0863259	0.0257768	0.0132027	0.0198998	-0.000641588				4.2	-0.0125465	-0.00622602	-0.00456399	-0.0489831	0.020918	-0.0219744	-0.0209068	-0.0108242	0.0307807
4.3	0.0686077	0.0580961	-0.00662229	-0.0523892	0.0520337	0.157586	-0.00877804				4.3	0.00103418	0.0252829	0.0223649	-0.105048	-0.0505462	0.0942087	-0.0327842	0.0140094				4.3	0.0172615	-0.00313962	-0.00997679	-0.0313971	0.00524049	-0.0257324	-0.0118068	-0.00267812	0.00156867
4.4	-0.0145363	0.0853991	-0.0440023	-0.0297602	0.0171237	-0.174868	0.050213				4.4	-0.000271824	0.0287819	0.0168449	-0.0668909	-0.0125372	-0.0106253	-0.0647912	0.0330394				4.4	-0.0172585	-0.0117453	-0.00707059	-0.0115741	-0.0108055	-0.0367884	-0.0103248	-0.0163301	0.0124117
4.5	0.0838717	0.0700541	-0.0739823	0.0146978	0.0244257	0.0417745	0.035686				4.5	-0.0206488	0.0221069	0.0088349	-0.198207	-0.0119722	-0.0134263	-0.0747342	-0.0216306				4.5	-0.00502247	0.00626938	-0.00758659	-0.0341151	0.00916629	-0.0249254	-0.00943384	0.0185843	0.0330797
4.6	0.0948817	0.0617171	-0.0251353	-0.0847902	-0.0249473	-0.0855525	0.099709				4.6	-0.00476982	0.0370679	0.0099819	-0.146095	0.0018548	0.00593973	-0.131365	-0.00209159				4.6	-0.00387847	-0.00748152	-0.00573069	-0.0180721	-0.00424041	-0.0165214	-0.00779084	-0.00252452	-0.0232763
4.7	0.0436267	0.0837161	-0.0641903	-0.105712	0.0529437	-0.0308105	0.038237				4.7	-0.0138418	0.0393229	0.0255479	-0.0763619	-0.0338402	0.0678057	-0.0550112	-0.0243946				4.7	0.000917529	0.00367408	-0.00212879	-0.0434661	-0.00369911	-0.0257514	-0.000462843	0.00533718	-0.0301143
4.8	0.0821317	0.0373541	-0.0135083	-0.0328012	0.0119587	-0.193511	0.055364				4.8	0.00767718	0.00690188	0.0032309	-0.126126	0.000496804	-0.00917427	-0.0346512	0.0130244				4.8	0.0375495	0.0190418	-0.00505129	-0.0310481	-0.013092	-0.0249854	-0.0154658	0.00398588	0.00194767
4.9	0.121058	0.0504961	-0.0699023	-0.0520462	0.0188437	-0.108137	-0.085813				4.9	0.000884176	0.0143009	0.0085189	-0.0403489	-0.000944196	-0.00876827	0.00552278	0.0456114				4.9	0.0137555	-0.00301072	-0.0167171	-0.0215031	-0.00595651	-0.0212944	-0.0105468	-0.0339539	0.0105917
5	0.0921047	0.0855921	-0.00129229	-0.0320552	0.0194447	0.102979	0.155008				5	-0.0190148	0.0485159	0.0090219	-0.13933	-0.0132502	0.0187277	-0.0115162	0.0213874				5	0.0102555	0.0158963	0.000912006	-0.0461381	-0.0103688	-0.0160234	-0.0121908	-0.0244419	0.0155877
5.1	0.12856	0.0727811	-0.0232353	-0.0258362	0.0251607	-0.00551051	0.038067				5.1	-0.0101058	0.0293519	-0.0099641	-0.0854499	0.0050088	0.00561473	-0.0638972	0.0312894				5.1	0.0493545	0.0249903	-0.00977509	-0.0214251	-0.00603801	-0.0264234	-0.0144628	0.00465718	-0.0236323
5.2	-0.0294463	0.0573551	-0.0903713	-0.0332842	0.0402417	0.102935	-0.00653604				5.2	0.00501218	0.0450409	0.0169709	-0.0962819	-0.0349972	-0.00283727	-0.0793812	0.0454454				5.2	0.00402753	0.0145009	-0.0119245	-0.0239871	0.0228861	-0.0287194	-0.00789084	0.00559718	0.0385237
5.3	0.123749	0.0532521	-0.0424533	-0.0413162	0.0485777	0.00221749	0.01674				5.3	0.000914176	0.0256389	0.0133289	-0.174769	0.0207598	-0.0185653	-0.0816572	0.0183264				5.3	-0.0154015	0.0101444	-0.00329729	-0.0255241	-0.0103628	-0.0243814	-0.00988284	0.00038128	0.0178377
5.4	0.0748077	0.0702271	-0.0496533	-0.0260942	0.0304557	0.162599	-0.075484				5.4	-0.00882582	0.0164629	0.0499659	-0.0279089	0.0027688	0.00966273	-0.00195522	0.0120764				5.4	0.00836053	0.00504828	-0.00733499	-0.0231311	0.00282439	-0.0438264	-0.00633984	-0.00309522	0.0244067
5.5	0.226351	0.0662301	-0.0243263	-0.00619218	0.0353197	0.0911135	-0.00217204				5.5	0.00644518	0.0122919	-0.000304098	-0.124751	-0.0378302	0.00838973	-0.102118	0.00489041				5.5	-0.0372925	-0.000506424	-0.0137818	-0.0141731	0.00222299	0.0250336	-0.0202768	-0.00115472	0.0117817
5.6	0.0940257	0.0351171	-0.0168203	0.0354138	0.0228667	-0.0320975	0.025522				5.6	-0.0132488	0.0279199	0.0053919	-0.123325	-0.0041162	0.0600747	-0.0744402	0.0210504				5.6	-0.00745947	0.0169295	-0.0114691	-0.0256641	0.0170094	-0.0270044	0.000699157	-0.00725332	0.0156917
5.7	0.0320937	0.0493791	-0.00447029	-0.0644752	0.0103277	0.231091	0.015537				5.7	-0.00335982	0.0247869	0.0161079	-0.0748179	0.0052708	0.0386207	-0.0279062	0.0268534				5.7	-0.0322635	-0.00744982	-0.0165284	-0.00913308	0.0104538	0.0167626	-0.0116058	0.00674348	0.000821673
5.8	0.0966897	0.0204741	-0.0689593	-0.0337762	-0.0254943	-0.0112455	0.030987				5.8	-0.0149558	-0.00225612	0.0095869	-0.0313589	-0.0331112	0.0356607	-0.0115162	0.00787141				5.8	-0.0185095	-0.00474922	-0.0148687	-0.0214231	-0.0194573	-0.00362537	-0.0113288	-0.0264663	0.00416667
5.9	0.0418567	0.0510421	0.0115787	-0.0414902	0.0446237	0.0479965	-0.02726				5.9	-0.00188182	0.00703988	0.0211899	-0.160994	0.0028198	-0.00528427	0.00781078	0.0356444				5.9	0.0149135	0.00311048	0.00313291	-0.0450191	0.0152153	-0.00442737	-0.00499484	-0.00107852	-0.00286433
6	0.0543827	0.0263411	-0.0495873	-0.0454672	0.0343947	0.0759065	-0.00337004				6	0.00693618	0.0621439	0.0133779	-0.0817889	-0.0463582	-0.00689627	-0.0919362	0.00241041				6	0.0227595	0.00461238	-0.0101949	-0.0365421	0.00783099	-0.00644637	-0.0158578	0.00260858	-0.00844933
6.1	0.0627977	0.0106501	-0.0116263	-0.0114302	0.0166417	0.0467595	-0.00579304				6.1	-0.0154108	0.0255339	0.0200289	-0.118528	-0.0562292	-0.00242527	-0.183101	0.0139294				6.1	0.0144525	0.000596376	0.00252101	-0.0371461	-0.000643314	-0.0188254	-0.0247668	-0.00149932	-0.00768833
6.2	0.104317	0.0579371	-0.0212963	-0.0182712	0.0269867	-0.13009	0.024629				6.2	-0.00196382	0.0347829	0.0304619	-0.10234	-0.0350402	0.0515247	-0.0723442	0.00544941				6.2	0.0150885	0.0111791	-0.00977829	-0.0363761	-0.00813251	0.00186463	-0.0202518	-0.00281092	-0.00338833
6.3	0.114997	0.0493991	-0.0502873	0.0345748	-0.00351125	0.0491015	0.08485				6.3	-0.00398782	-0.00485812	0.0141349	-0.0839709	0.0252008	0.0522947	-0.101412	-0.0174836				6.3	-0.0105525	0.00174328	-0.0127968	-0.0264781	0.00290899	-0.0216714	-0.0256428	-0.0142803	0.0151577
6.4	0.11766	0.0486291	-0.0775013	-0.0559442	0.0402207	-0.0573965	0.146648				6.4	-0.00877482	0.0343269	0.0087839	-0.0834429	-0.0353702	0.0811467	-0.108672	-0.00837459				6.4	-0.0187135	0.0116224	-0.00985699	-0.0331921	-0.00767711	0.000866627	-0.0134398	0.00355838	0.0263897
6.5	0.103462	0.0457191	-0.0255683	-0.0286792	0.0330747	-0.0562585	-0.00185504				6.5	0.00880618	0.0294269	0.0079289	-0.0760299	0.0077678	-0.0109643	-0.122968	-0.0120056				6.5	-0.0449825	0.0125546	-0.00160969	-0.0138341	0.0116334	-0.0302944	-0.00569284	-0.0158868	-0.0139003
6.6	0.0411747	0.0568291	-0.00557429	0.0114668	0.0503827	0.00778349	-0.014851				6.6	-0.00239682	0.0413199	0.0232729	-0.12061	-0.0520262	-0.00655227	-0.0409002	0.0141694				6.6	-0.000378471	0.0262969	-0.00354469	-0.0153081	-0.00876011	0.0140786	-0.0116828	0.00321368	-0.0190243
6.7	0.125571	0.000995059	-0.0290493	0.0174958	0.0322927	-0.135963	-0.00611104				6.7	-0.00194482	0.0275189	0.0136459	-0.114243	-0.0069652	0.0234857	0.00334178	0.0320594				6.7	0.0139235	-0.0121793	0.00499381	-0.0316291	0.00184069	-0.0356684	-0.00783284	-0.0137466	0.0280297
6.8	0.120388	0.0727651	0.0159507	0.0238938	0.0476237	0.0529345	0.06186				6.8	-0.00947782	0.0448119	0.0129289	-0.0963919	-0.0501502	0.0278077	-0.135479	-0.0142096				6.8	-0.0128125	0.00239768	-0.00615499	-0.00777708	0.00205589	0.00589563	-0.0138948	-0.0106614	0.0141687
6.9	0.0966637	0.0254131	-0.0244123	-0.00626518	0.0223427	-0.0332355	0.188288				6.9	0.0223802	0.0395759	0.0321779	-0.0970229	-0.0404552	0.00966873	0.0148258	0.00460841				6.9	0.0128705	0.00340498	-0.00539189	-0.0267511	-0.00196091	-0.0100704	-0.0131528	-0.00598212	0.0139707
7	0.158386	0.00150306	-0.0497943	-0.0212422	0.0194757	0.0543895	0.049896				7	-0.0133308	0.0679339	0.0265939	-0.0774179	-0.0331752	0.00890573	-0.0636432	0.000547412				7	0.0111875	-0.0200326	0.00159401	-0.0432201	0.000570986	-0.0232504	-0.0134858	-0.00718242	0.0209237
7.1	0.133494	0.0562721	-0.0654973	-0.0619302	0.0474447	0.0192915	0.061711				7.1	-0.0117598	0.00271188	0.0152879	-0.159722	-0.0170062	0.0376247	0.0301698	-0.00521359				7.1	0.00214953	-0.00134262	-0.00295389	-0.00941208	-0.00327441	-0.0347484	-0.0100828	-0.0134781	0.0515297
7.2	0.0999127	-0.0114879	-0.0306053	0.0197698	0.0466887	-0.0391955	0.03571				7.2	-0.00583682	0.0416479	0.0194059	-0.0856479	0.0048768	0.0420227	-0.0718492	0.0230444				7.2	-0.00110847	-0.0132414	-0.00972279	-0.0306181	-0.00393231	-0.0305934	-0.00800084	-9.36196e-05	-0.00577333
7.3	0.14313	0.00620806	-0.0477593	-0.0350192	0.0620467	0.166441	0.047163				7.3	-0.0151308	0.0645679	0.0339399	-0.135115	-0.0371862	-0.00924227	-0.0458682	0.00811841				7.3	0.00925553	0.00391068	-0.0141313	-0.0219011	0.00927549	0.00952463	-0.0155648	-0.00433492	-0.00657633
7.4	0.121575	0.0542671	-0.0456503	-0.00557018	0.0166347	-0.0166965	0.088567				7.4	-0.0100438	0.0136299	0.0290539	-0.00365986	0.0174868	0.0270947	-0.0228292	-0.00125859				7.4	0.0130745	-0.0113411	-0.0155683	-0.0337391	0.00232089	-0.0101484	-0.0179348	0.00572538	0.0302587
7.5	0.0401417	0.0405981	0.00725671	0.0455618	0.0363877	-0.1536	0.04047				7.5	0.0238912	0.0433119	0.0252439	-0.0866959	-0.0085302	0.0103727	0.0230248	0.00278041				7.5	-0.0161245	0.00649678	-0.000643794	-0.0228711	0.0120887	-0.0215804	-0.0103068	-0.0172335	0.0112587
7.6	0.0931867	0.0262971	0.0204537	0.0116128	0.00943775	0.195134	0.105962				7.6	0.00907418	0.00758288	0.0364049	-0.105469	0.0022838	0.0483837	-0.0505512	0.0117094				7.6	0.0243705	-0.00133582	-0.00439239	-0.0300061	-0.00538611	-0.0107234	-0.00683584	-0.00282732	-0.00640333
7.7	0.144838	0.0493191	-0.116117	0.00512982	0.0331397	-0.0889945	-0.011309				7.7	0.0148062	-0.00442212	0.0302149	-0.137626	-0.0210282	0.00725773	-0.0586882	0.0386534				7.7	0.0218385	0.00372748	-0.0102994	-0.0258441	0.00326769	-0.0102164	-0.00569084	-0.00322162	0.0123727
7.8	0.115156	0.00379206	-0.0303433	-0.0145882	0.0420327	-0.201568	-0.059038				7.8	-0.00296582	0.0399809	-0.0041521	-0.0814229	0.0114808	-0.0236893	-0.0535322	-0.00309759				7.8	0.0130845	0.00724458	-0.00518589	0.00738792	0.00466649	-0.0548124	-0.0159168	0.00945738	0.0301817
7.9	0.0697657	0.0281461	-0.0483793	0.00409882	0.0164387	-0.00486951	0.077805				7.9	-0.00344382	0.0324789	0.0238629	-0.11441	0.0120438	0.0168327	-0.0825132	0.0265164				7.9	-0.0349655	-0.0129179	-0.00129389	-0.0235241	-0.00706211	-0.0342084	-0.00685884	0.00041208	0.00894267
8	0.171251	0.0267591	0.00292371	0.0416488	0.00608875	0.0297205	0.09363				8	0.0142652	0.0292459	0.0161929	-0.0339749	-0.0397142	0.000743725	-0.0241472	0.0203234				8	-0.0403625	0.00169638	0.00520831	-0.0147611	0.000191386	-0.0141654	-0.0201028	-0.00240472	0.0261367
8.1	0.0471427	-0.0295649	-0.0223633	0.0475958	0.0296587	-0.113478	0.070973				8.1	-0.00233382	0.0438729	0.0117159	-0.148818	-0.0177392	-0.00919927	-0.0410062	0.0127594				8.1	0.0432195	0.00821098	-0.000672994	-0.0222601	-0.0147493	-0.0225704	-0.0208398	-0.00020302	-0.0158553
8.2	0.0833647	0.0257691	-0.0410623	0.0202308	0.0143637	-0.105768	-0.044663				8.2	-0.0199088	0.0490439	-0.0066671	-0.101148	-0.0173012	0.00730173	-0.0569452	0.0379264				8.2	0.0252695	0.00863678	-0.00260259	-0.0132351	-0.00261191	0.0127426	-0.0100768	0.00574038	-0.000215327
8.3	0.00541375	0.0346931	-0.0745093	-0.0322542	0.0351777	0.149877	0.087415				8.3	0.00222818	0.0392559	0.0231749	0.0143631	0.0189348	0.0262477	-0.0467802	0.0222394				8.3	-0.00556047	0.00319288	-0.00145539	-0.0299181	-0.00868051	0.0176016	-0.0194998	-0.00567922	0.0233367
8.4	0.0979167	0.0695751	-0.00524729	0.0467058	0.0604897	0.220152	0.105001				8.4	-0.0208438	-0.00623912	0.0195059	-0.101391	-0.0452882	-0.0129243	-0.00878322	0.0130124				8.4	-0.0129525	0.0111423	-0.00808079	-0.0133771	-0.00214261	0.0213746	-0.00936084	-0.00567432	0.0484347
8.5	0.0628917	0.0195461	-0.0231863	0.0286318	0.0568727	-0.102917	0.094539				8.5	-0.00386482	-0.0371691	0.0263529	-0.120877	0.0282568	-0.0467613	-0.0582992	0.0366274				8.5	-0.0318805	-0.00242932	-0.00613189	-0.0149291	-0.0134939	-0.00228837	-0.00779184	0.00491898	0.00224067
8.6	0.00736475	0.0369101	-0.0991843	0.00916082	0.0562407	0.0246945	0.000403961				8.6	0.00976918	0.0278039	0.0209669	-0.0471969	-0.0043692	-0.0191663	0.0553918	0.0131624				8.6	0.00841353	-0.00756222	-0.00812859	-0.0113301	-0.00406371	-0.0390684	-0.0172068	-0.00284392	0.00248667
8.7	0.0403287	0.0262641	-0.0268243	-0.0142312	0.00141075	0.0904925	-0.055589				8.7	0.00621518	-0.0192481	0.0197039	-0.16587	-0.0467472	0.0517027	-0.0831422	0.00262441				8.7	-0.0732935	-0.000266324	0.000688506	-0.0315541	-0.0133093	-0.0414394	-0.00622484	-0.0227796	0.0145917
8.8	0.0236067	-0.00571894	-0.0668493	0.0490878	0.0543047	0.112868	0.110989				8.8	-7.98235e-05	0.0273739	0.0084599	-0.0513059	-0.0512642	0.00869973	-0.0659112	0.00174141				8.8	-0.00578647	0.00142368	-0.00480339	-0.0217911	-0.00327051	0.00668363	-0.0148588	-0.00441732	0.0328017
8.9	0.0362227	-0.00952594	-0.0478303	0.0775178	0.0468817	0.0680415	0.055772				8.9	0.00181218	0.0434379	0.0051249	-0.125338	-0.0484992	-0.00820727	-0.0505182	0.00371341				8.9	-0.0130295	0.0159385	0.00136961	-0.0102981	0.00159139	0.00456063	-0.0149118	-0.0251309	0.00215167
9	0.108006	0.00535206	-0.0268263	0.00174282	-0.00880625	0.0850535	0.015946				9	0.0113672	0.00789988	0.0169189	-0.130343	-0.0219902	0.0265667	-0.0683952	0.0218684				9	-0.0233695	0.0125261	0.00293341	-0.0183981	0.00740699	0.0261026	-0.0171298	-0.00049472	0.0136517
9.1	0.152742	0.0404231	0.0209397	0.0257998	0.0398887	0.111806	0.062578				9.1	-0.00811382	0.0134849	0.0361679	-0.172534	-0.0236712	0.0254367	0.0161768	-0.0111306				9.1	0.00928053	-0.00179202	0.00430971	-0.00912108	0.00708279	-0.0157164	-0.0115258	-0.00280002	0.00916767
9.2	0.0595917	-0.00722694	-0.0160263	0.0562958	0.0503977	-0.132577	0.141274				9.2	0.00384118	0.0287779	0.0143169	-0.0859899	-0.0111292	0.00104273	-0.0854882	0.0467334				9.2	-0.0187675	-0.00581032	-0.00613249	-0.0132691	0.00448169	-0.00333337	-0.00758384	0.00597298	-0.00518733
9.3	0.159988	0.0370851	-0.0298873	0.0166508	0.105688	-0.128311	0.105114				9.3	-0.0226978	-0.0201131	0.0314199	-0.00757486	-0.0051922	-0.0536303	-0.0441402	0.00313641				9.3	0.0152315	-0.00402222	0.00283211	-0.0125291	-0.00545571	-0.00944037	-0.0172028	0.00403748	0.00253067
9.4	0.0776777	0.00997106	-0.0119983	0.0184898	0.00377175	-0.0508975	0.055228				9.4	-0.00115582	0.0611529	0.0027539	-0.00310986	-0.0163632	0.0158287	-0.0155592	0.0132814				9.4	0.000575529	-0.0155069	-0.00805989	-0.0288601	-0.00755071	-0.00792437	-0.0247048	-0.0220438	-0.00287133
9.5	0.13305	0.0230981	0.00778671	0.00500682	0.0138017	-0.0520595	-0.011048				9.5	0.00305918	0.00720788	0.0121619	-0.0779909	-0.0714732	0.0180917	-0.119208	0.0131864				9.5	0.0141355	0.00432428	-0.00310399	-0.00933708	0.00440539	0.0105856	-0.00359684	-0.00158302	-0.0386699
9.6	0.141144	-0.00325494	0.0133417	-0.00774318	0.0302027	-0.0321005	0.069004				9.6	-0.000770824	0.0281789	0.0133149	-0.0150989	-0.0272622	0.0158707	0.0305468	-0.00948459				9.6	0.0109175	-0.00659382	-0.00781569	-0.00731708	-0.000862014	-0.0281604	-0.0139588	-0.00987552	0.00532867
9.7	0.118709	0.0445031	-0.00400229	0.0524718	0.0156977	0.134648	0.073142				9.7	0.00970818	-0.0174521	0.0132369	-0.105667	0.0017868	0.00465473	0.00394678	0.000693412				9.7	0.00991053	0.0106457	0.000433106	-0.0111631	-0.00433831	-0.0167374	-0.0259798	-0.00954062	-0.00530933
9.8	0.151037	0.0274801	0.0457617	0.0614848	0.0364307	0.00327249	0.040542				9.8	0.00398418	0.00186088	0.0139719	-0.0869469	-0.0039812	0.0116147	-0.0665102	0.00218241				9.8	-0.0198195	0.00749068	-0.00682259	-0.0182391	-0.0157619	-0.000217373	-0.0155978	0.00667858	0.0156687
9.9	0.114172	-0.0108639	0.0237277	0.0473288	0.00683975	0.0899455	0.089187				9.9	-0.0104008	0.0300779	0.0083119	-0.0845429	0.0125108	0.0305657	0.0132938	-0.00179959				9.9	0.000398529	0.00775308	-0.00456079	-0.0200171	-0.00563591	-0.0129774	-0.0179228	-0.00036662	0.0222067
10	0.113579	-0.00648394	0.0700407	0.0789818	0.0388017	-0.0869325	0.045869				10	0.00483118	0.0231589	0.0110529	-0.0598239	0.0011178	0.0755097	-0.00829322	0.0164254				10	0.00821353	0.0218652	-0.00802709	-0.0160191	-0.00143151	-0.00766037	-0.00869184	-0.00917132	-0.0137043
10.1	0.201644	0.0328151	-0.0607733	0.0745038	0.0273177	0.00478349	-0.064853				10.1	-0.0145698	0.0492139	0.0285609	-0.0530179	-0.0169452	-0.00777527	-0.0697922	0.00106541				10.1	0.0185525	-0.00497872	-0.0159526	-0.0149161	0.0136642	0.0142346	-0.0120548	-0.00369562	0.00201767
10.2	0.0585227	0.0293731	-0.0318363	0.0401908	0.0310047	-0.0894375	0.033859				10.2	0.00227418	0.0411569	0.0328729	-0.0569439	0.0227388	0.00420873	-0.0824272	0.00180841				10.2	-0.0179605	-0.00613162	-0.0115275	-0.0125071	-0.00375491	-0.00502437	-0.0177348	-0.00607032	-0.0151873
10.3	0.0833927	-0.0101809	-0.0156933	0.0207698	0.0602747	0.117461	0.044075				10.3	-0.00569082	0.0611379	0.0212329	0.0141761	-0.0275622	-0.0128963	0.0193608	-0.00462559				10.3	0.0257945	-0.00578942	-0.000249294	-0.0242791	-0.0221541	-0.0214734	-0.00935284	0.00542768	0.0267407
10.4	0.0631227	-0.0231059	-0.0454293	0.0843158	0.0335567	0.143583	0.00656596				10.4	-0.00414182	0.0282029	0.0126389	-0.00773286	0.000904804	0.0201097	-0.0121932	0.0220914				10.4	-0.0156945	-0.0158426	0.00505321	-0.00695908	-0.018452	0.0197626	-0.0125358	0.010553	0.0215317
10.5	0.133356	0.00781206	0.0460847	0.00627082	0.0361037	-0.0724385	0.017983				10.5	-0.00751482	0.0134429	0.0087399	-0.0750359	-0.0049962	0.0414827	-0.0654072	0.00731541				10.5	-0.0656615	-0.00324302	-0.00188999	-0.00650808	-0.00786771	-0.0261874	-0.0172528	-0.02361	0.0373537
10.6	0.0334587	-0.00766794	0.00232771	0.0427608	0.0328267	0.0418435	0.030539				10.6	-0.00132482	0.0423889	-0.0031711	-0.102923	-0.0079802	0.00289073	-0.0187892	0.00364941				10.6	0.0208645	-0.00878802	-0.00760789	-0.0119411	-0.00864821	0.00864763	-0.0229758	0.00238978	0.00421367
10.7	0.106953	-0.0280289	-0.0766383	-0.0132292	0.00964275	-0.0517575	0.020529				10.7	-0.00623382	-0.0101801	0.0201699	-0.108227	0.0059158	-0.0147963	-0.0601592	-9.45882e-05				10.7	-0.0370295	0.00498678	-0.00495839	-0.0190681	-0.00537531	0.0400466	-0.0108478	0.00671468	0.0387227
10.8	0.0636247	0.0324601	0.00510771	0.0297038	0.0822067	-0.0190695	-0.060749				10.8	0.00622318	0.0100059	0.0140359	-0.0822119	-0.0373452	0.0200067	-0.0389982	0.00746641				10.8	-0.0164095	0.00473788	0.00205581	-0.0104871	-0.00163771	-0.0360704	-0.0195108	0.0121207	0.0108507
10.9	0.0339917	0.0240081	-0.000731294	0.0456328	0.0809937	-0.0318685	0.01239				10.9	-0.0145798	0.00702388	0.0202589	-0.0210039	-0.0061532	-0.0248303	0.00137078	0.0117654				10.9	0.00758253	-0.00169832	-0.0205304	-0.00454408	0.0103555	-0.0108254	-0.0162228	4.48039e-06	0.0149537
11	0.129997	0.0132791	-0.0286293	0.0196968	0.0592877	0.0438575	0.062138				11	-0.0241378	0.0315999	0.0236849	-0.0306639	0.0628138	0.0241267	-0.0911712	0.00362341				11	0.0209715	-0.00180082	-0.00329989	-0.0259271	-0.00481241	0.00442063	-0.0128198	0.00318418	0.0136627
11.1	0.101504	0.0221221	-0.0248503	0.105648	0.0386597	-0.0793005	0.029524				11.1	-0.00520082	0.0191119	0.0051039	0.00793214	0.0103798	-0.0168553	-0.0167412	-0.00449959				11.1	-0.0438635	0.0189219	-0.00994459	-0.0229481	-0.0126155	0.0134246	-0.0210428	0.00177578	0.0156077
11.2	0.108075	-0.0501509	-0.0374393	0.00790882	0.00897075	-0.0535795	-0.043349				11.2	0.00860018	0.0611819	-0.0040731	-0.0232809	0.0771498	0.0923587	-0.00531322	0.0201634				11.2	-0.0255105	-0.00283652	-0.00916279	-0.0104521	-0.00592561	0.0161166	-0.0129108	0.00278458	-0.00944633
11.3	0.130395	0.0520231	0.0111847	0.0359588	0.0437457	-0.0792015	0.019157				11.3	0.00157918	0.0410209	0.0190019	-0.14707	-0.0303072	0.00306573	0.0464288	0.0199314				11.3	-0.0323845	0.00132488	-0.00687009	-0.0291551	-0.0138947	-0.0164504	-0.0121418	-0.0168711	0.0151947
11.4	0.0195507	-0.0328299	-0.0176663	0.0266138	0.000509745	0.0827545	-0.05711				11.4	0.00583118	0.0335219	0.0191549	-0.00150386	0.0068798	0.0477877	0.000385784	-0.00947259				11.4	0.00644953	-0.00485852	-0.00808459	-0.00444608	0.00111639	-0.0225934	-0.0142098	0.00870158	0.0367547
11.5	0.148754	0.0244191	0.0372887	0.0169478	0.0513787	0.114753	-0.03395				11.5	-0.00225182	-0.0326271	0.0153829	-0.00248586	0.0261598	-0.0323623	-0.00579522	0.0416964				11.5	0.0231765	0.00543878	-0.00409679	-0.0190061	-0.00959141	0.0128036	-0.0144178	-0.00581192	0.00431867
11.6	0.0447447	-0.0103119	0.0243807	0.0596068	0.0407267	0.0409935	0.01836				11.6	0.00396918	0.0131449	0.0051209	0.0324611	0.0100938	0.0119527	0.0303368	0.00912441				11.6	0.0200435	0.00394418	-0.00432889	-0.0137621	-0.00517801	0.0486876	-0.00731984	0.00109838	-0.0113783
11.7	0.102773	0.00257606	0.0332107	0.0273308	0.0644797	0.0561905	0.027379				11.7	0.0119752	0.0503199	0.0099779	-0.0226549	-0.0289072	-0.0246193	-0.00981122	0.0171184				11.7	0.0357705	-0.00681182	-0.00324819	-0.00481608	-0.00817261	-0.00276337	-0.0137338	0.0133988	0.000646673
11.8	0.12607	0.00619306	-0.0329233	0.0414708	0.0453657	-0.0737145	0.076391				11.8	0.00819018	0.0145969	0.0039099	-0.0789479	-0.0039712	0.0196797	-0.0214702	-0.0333756				11.8	0.0147865	0.00265558	-0.00795259	-0.0229541	-0.0105434	-0.00651637	-0.0171428	-0.00519212	0.0150917
11.9	0.0849977	0.0354271	-0.00571929	0.0203478	0.0308897	0.0862135	0.079658				11.9	0.0124802	0.00997988	0.0132249	-0.0318819	0.0439488	-0.00159827	-0.0292792	0.00233341				11.9	0.0397025	-0.012447	0.00448561	-0.0183361	0.00622289	0.0241946	0.00490616	0.00388138	0.00885567
12	0.0467247	-0.0140399	-0.00140029	0.0250828	0.00627175	0.12617	0.010375				12	0.00624018	0.0233839	0.0131369	0.00450714	-0.0065052	0.0160937	0.0130048	0.0298124				12	-0.00571347	-0.00399942	-0.000130194	-0.00616408	0.00660089	0.00247763	-0.0195038	-0.0193107	0.00837567
12.1	0.126173	1.60588e-05	0.0215297	0.0477738	0.0112897	0.0454275	0.063924				12.1	-0.0150078	0.0851199	0.0179039	-0.15861	0.0061088	-0.0533333	0.0315668	0.0100554				12.1	-0.0278125	-0.00331452	-0.0154211	0.00594892	0.00240339	-0.0258374	-0.0214288	0.0119921	0.0245197
12.2	0.145048	-0.0123139	-0.00688829	0.0435808	-0.00888225	-0.0396145	-0.046933				12.2	0.000961176	0.0362949	0.0193159	-0.0720059	0.0336948	0.0538407	0.00601978	0.0298184				12.2	-0.0183115	0.00163588	-0.0101916	-0.00906508	-0.000927114	-0.0108424	-0.0147908	-0.00541972	0.0193237
12.3	0.0974517	0.0237171	0.0376987	0.0752248	0.0643037	0.0645095	0.067506				12.3	0.0194452	0.0461749	0.0126089	-0.0810579	0.0223918	0.0215767	0.0210768	0.00662941				12.3	0.0255545	0.01026	0.00215811	-0.0207631	-0.00827581	0.00331663	-0.0112448	-0.00425362	0.00233367
12.4	0.0594437	-0.0246699	0.00494771	0.0300628	0.0407537	-0.00278551	0.070955				12.4	-0.0205678	-0.00574012	0.0060789	-0.0679229	-0.0239452	0.00555573	0.0126148	0.0347894				12.4	0.000806529	0.00844338	-0.00680309	-0.0179441	0.00526639	0.00722163	-0.00957884	0.00735118	0.0244177
12.5	-0.0400693	0.00499106	-0.00379829	-0.000759176	0.0258647	-0.100518	0.00394096				12.5	0.00802918	0.0364369	0.0282739	-0.15176	0.0183978	-0.0291133	-0.0527182	0.0309514				12.5	-0.0142415	0.00539398	0.000430206	-0.0151211	0.00171329	0.0194606	-0.00572384	-0.00567622	0.00710567
12.6	0.151593	0.00191006	-0.000645294	0.00823882	0.0332427	-0.0988935	0.068183				12.6	0.00737218	0.0655069	0.0280319	-0.0192659	-0.0054902	-0.0227333	0.0294128	0.0345314				12.6	-0.0291985	0.00588898	-0.000170394	-0.00854808	-0.00632711	0.0291436	-0.0242958	0.00395218	-0.00229933
12.7	0.0654607	-0.00466194	0.00358471	0.0147218	0.0820617	-0.0732685	0.168681				12.7	-0.000489824	-0.00108112	0.0078039	-0.0962889	0.0315568	0.0149347	-0.0304652	0.0307144				12.7	-0.0181055	0.0102954	-0.00649079	-0.0213621	-0.0186262	0.0117876	-0.0125088	0.0146816	0.0328227
12.8	0.0776777	0.0321531	0.0273137	0.0678198	0.0459517	-0.0268785	-0.023031				12.8	0.00202518	0.0295629	0.0198949	-0.0888089	0.0391708	-0.0246133	-0.0869922	-0.0113546				12.8	-0.00129347	0.0112438	0.00628561	-0.00192408	-0.00211351	-0.0170864	-0.0226098	0.0161092	-0.0114133
12.9	0.0767987	0.0115221	0.0103947	0.0782888	-0.00505625	0.106809	-0.081129				12.9	0.000824176	0.0238609	0.000129902	-0.0404929	0.0034458	-0.0430103	-0.0601912	0.0162854				12.9	-0.0118315	0.01282	0.00446031	-0.0114371	0.0119222	0.000937627	-0.0176438	0.00321128	0.0386177
13	0.0627577	-0.0251889	-0.00816929	0.0466778	0.0869957	-0.113982	0.012967				13	-0.00385182	0.0116489	0.0097879	-0.0447509	0.0221718	-0.0106863	-0.112818	0.0103164				13	-0.0172535	-0.00860472	-0.00404679	-0.0112601	0.00346999	-0.0138254	-0.0171818	0.00282918	0.0137897
13.1	0.0781187	0.0363451	-0.00246629	0.0139988	0.0902177	0.17087	0.033922				13.1	-0.00242782	-0.000332118	0.0094369	-0.0341839	0.0151108	-0.0176903	-0.0570522	0.0204364				13.1	-0.0178985	-0.000968424	-0.00558799	-0.0199741	-0.00769391	0.0219046	-0.00653884	-0.0143114	0.0210157
13.2	0.109465	0.0180291	0.0372357	0.0214758	0.0665037	-0.0755245	0.108239				13.2	-0.0175048	0.0203079	0.0069229	0.103692	-0.0026792	-0.0111003	-0.00552522	0.0179804				13.2	0.0177485	0.00618468	0.0116235	-0.0146781	0.00353869	0.00366863	-0.0105538	0.00133178	0.0114617
13.3	0.0145787	0.0271091	0.00204871	0.0216018	0.0161577	0.0158005	-0.02011				13.3	-0.00398082	-0.0671921	0.0335579	-0.0354319	0.0126348	-0.0305143	-0.0196452	0.0360344				13.3	-0.0747355	-0.00849632	-0.00658899	-0.00568908	-0.00816601	-0.00948437	-0.0147798	-0.0152842	0.0214327
13.4	0.0901247	0.0119921	-0.00166629	0.00768782	0.0251937	0.0994185	-0.05001				13.4	0.0110692	0.00807488	0.0013969	-0.00804786	-0.0067012	0.0156157	-0.0390922	0.0200404				13.4	0.00531753	-0.00374972	-0.00248869	-0.0296181	-0.00581651	0.0361376	-0.00901284	-0.0274418	0.0209077
13.5	0.0346767	0.0209821	-0.0257833	0.0584538	0.0787907	-0.157721	0.052421				13.5	0.00325118	0.0128489	0.0035229	-0.114481	-0.0062402	-0.00306527	-0.0325202	-0.00390559				13.5	-0.00557147	0.00460668	-0.0121937	-0.00682308	-0.0128477	-0.0124614	-0.00891484	-0.0270875	0.0126967
13.6	0.142229	-0.0136039	0.0264907	0.0710238	0.0426067	0.0176005	0.070624				13.6	0.00772018	0.0266669	-0.0033861	-0.0100699	0.0018508	0.0342187	0.0839648	0.0260424				13.6	-0.0223155	-0.00766172	-0.00106119	-0.0111571	-0.0147998	-0.0160224	-0.0240068	-0.00927202	0.00426367
13.7	0.117782	-0.0366919	-0.0145233	0.0978648	0.0632037	-0.0757085	0.051438				13.7	-0.00365682	0.0158289	0.0025019	-0.0702309	0.0269148	0.00718373	0.00633778	0.0297444				13.7	-0.0192075	-0.00227852	-0.00886009	-0.00695208	-0.000408714	0.00113863	-0.0109668	0.00455698	-0.0233333
13.8	0.0298507	-0.00801194	0.0170267	0.0853628	0.0689127	0.122325	-0.016855				13.8	-0.00305682	0.0161699	0.0247899	-0.0986039	-0.0201622	0.0240337	-0.0415542	0.0348734				13.8	-0.0116345	0.00756748	-0.00597119	-0.0169651	0.0134081	0.00690963	-0.0152268	0.00263848	0.0179737
13.9	0.0908167	0.0426741	0.00998071	0.0294358	0.0623477	0.0263225	0.048239				13.9	-0.0151938	0.0219679	0.0236729	-0.0666459	0.0500558	0.0105207	-0.0396392	0.0373424				13.9	-0.00120547	-0.00251512	0.00376481	-0.00805408	-0.00126261	-0.00169937	0.00432716	-0.0268691	0.0307137
14	0.0844897	0.00887406	-0.0301693	0.0816398	0.0756197	0.0577825	-0.00677604				14	-0.00179382	-0.00115912	0.0109089	-0.0255709	-0.0234612	0.0387187	-0.0740562	0.00710041				14	-0.0281705	-0.00435582	-0.00890959	-0.0235451	-0.0121526	-0.00107437	-0.0131298	-0.00934142	0.00836067
14.1	0.0924227	0.00226806	0.0202587	0.0799668	0.0649377	0.0315025	-0.05796				14.1	0.00534318	0.0284289	0.0090509	-0.17852	-0.0405742	-0.00757427	-0.000378216	0.0140794				14.1	-0.00629347	-0.00517112	-0.00155759	-0.00957008	0.00172179	0.00155563	-0.0222798	0.00089068	0.00453667
14.2	0.0237137	-0.0255989	-0.0150463	0.0575558	0.0205877	-0.160261	-0.00567404				14.2	-0.0189618	0.0152849	0.0071509	-0.10932	-0.0067662	0.0315277	-0.0131502	0.0192164				14.2	-0.0303235	-0.0112577	-0.00302909	-0.0167121	-0.0147459	0.0389756	-0.0198918	-0.0358188	0.0410247
14.3	0.0994127	-0.0191549	-0.0342613	0.0542748	0.0729637	0.0950215	0.064116				14.3	-0.00379182	0.00392688	0.0253209	-0.0495929	0.0319618	0.0530707	0.00664778	0.00384041				14.3	-0.00856147	0.00765968	-0.00737619	-0.0128801	0.00263969	0.0213476	-0.0188548	-0.00017792	0.0173677
14.4	0.0502277	-0.0111209	-0.0416033	0.125071	0.0509067	0.154431	-0.034318				14.4	0.00149518	0.0266429	0.0025909	-0.146895	-0.0146242	0.0232167	0.0203068	0.0173754				14.4	-0.00801847	0.0143901	-0.0100509	-0.0190641	-0.00752031	-0.00784337	-0.0142518	-0.00442652	0.0186487
14.5	0.106338	0.00363806	0.0628357	0.0301688	0.0319587	0.102304	0.093482				14.5	-0.0100558	0.0121899	-0.0198131	0.0558461	-0.0274862	0.0431897	-0.0907232	0.0299764				14.5	0.0157945	0.00587498	-0.0132734	-0.00238908	-0.01492	-0.0127884	-0.0129088	-0.00410932	0.0507797
14.6	0.150936	-0.00678994	-0.0440683	0.0197888	0.0249767	-0.0718725	-0.040233				14.6	-0.0111718	0.0121699	0.0208319	-0.0460659	0.0282828	0.0166557	-0.123275	0.0153664				14.6	-0.00631747	-0.00986442	-0.00631479	-0.0100001	-0.0130017	-0.0208144	-0.0148988	-0.0167337	0.00927267
14.7	0.0953147	-0.0220229	-0.00371729	0.0524468	0.0518427	-0.200337	-0.013528				14.7	-0.0104898	0.0522889	0.0197329	-0.0626689	0.0441278	0.0355547	-0.0144102	0.0325904				14.7	0.00178053	0.00508878	-0.00215069	-0.0123231	2.72863e-05	0.0449906	-0.0103358	0.00786378	0.0192377
14.8	0.0194787	-0.00318494	0.0188837	0.102632	0.0685437	0.0930915	0.075409				14.8	0.00631118	0.0132659	0.0294049	-0.152229	-0.0309972	0.0520227	-0.0922892	0.0422854				14.8	-0.0392795	0.00901778	0.00117741	0.00949192	-0.00213801	0.000688627	-0.00375084	0.00484868	-0.0150843
14.9	0.0786287	0.0111781	0.00521871	-0.0117372	0.0250087	0.150781	-0.052867				14.9	0.00100218	-0.00914912	0.0274629	-0.0698729	0.0309148	0.0511247	-0.0504862	-0.00732159				14.9	-0.0300185	0.00355848	-0.0139993	-0.00972408	-0.00260451	0.0109316	-0.0105038	-0.0155881	0.0158947
15	0.0506407	0.00565906	-0.0429013	0.0477448	0.00259975	-0.0636355	0.160886				15	-0.0155948	0.00547688	-0.0016671	-0.0630879	-0.0112612	-0.0108883	0.00495478	0.0216284				15	0.0527435	-0.00525262	0.00257351	-0.0137111	-0.00917281	0.0526016	0.00274816	-0.0125906	0.0207427
15.1	0.0876837	-0.00278694	0.0126187	0.0273758	0.0445827	0.0697325	0.094768				15.1	0.0142972	0.0675589	0.0213339	-0.0927469	0.0089518	0.0268817	0.0217248	-0.00117559				15.1	0.0336605	0.00493008	-0.000116294	-0.0317721	0.0174589	-0.0192384	-0.0136248	0.0194032	0.0205037
15.2	0.0722827	-0.00421494	-0.0269723	0.0529588	0.0517507	0.0654245	0.057441				15.2	0.00958418	0.00666588	0.0296259	-0.0362149	0.0082518	0.0815117	-0.0206872	0.0199124				15.2	0.0220165	0.00126228	-0.00657839	-0.0176071	-0.00176471	0.0266546	-0.00331384	0.00353138	0.0204257
15.3	0.158167	-0.0175549	0.0186787	0.0605098	0.0852747	-0.0552625	0.115777				15.3	-0.0212588	0.0305879	-0.0149051	-0.0462419	0.0011708	0.0513957	-0.0595222	-0.0176246				15.3	0.00683053	-0.00119762	-0.0111667	-0.00784808	-0.0111529	-0.0170324	-0.0125388	-0.0220277	0.0128777
15.4	0.0323467	0.0167441	-0.0412283	0.0461638	-0.0158853	-0.0156905	-0.00372504				15.4	0.00230018	0.0124539	0.0091679	-0.0427239	-0.0098582	0.0339177	-0.0885352	0.00142441				15.4	-0.0134245	0.00305498	0.0110766	-0.00266508	-0.00513361	0.00818863	-0.0129108	-0.0134435	0.0454667
15.5	0.10203	-0.00924294	-0.00877829	0.0885268	0.0397077	0.0136625	-0.019758				15.5	-0.00296482	0.00893888	0.0414659	-0.0644759	0.0576188	0.00523173	-0.0685682	0.0172924				15.5	0.00577053	0.000814976	-0.00444159	-0.0226261	0.00857559	0.0286686	-0.0207328	0.00361028	-0.0103973
15.6	0.0274627	-0.0285909	0.0403247	0.0756938	-0.0187963	-0.178402	0.032512				15.6	-7.48235e-05	0.0336859	-0.0035131	-0.0304639	0.0132018	0.0456207	0.101372	0.0405844				15.6	0.00295953	0.0129454	-0.00173729	-0.0144721	-0.00444641	-0.0225674	-0.0156498	-0.0148509	0.0167927
15.7	0.138467	-0.0306179	-0.0166673	0.112128	0.0872247	-0.102087	0.144378				15.7	-0.0140078	0.0161259	0.0078779	-0.00331286	0.0012058	-0.00714627	-0.0512692	0.0346734				15.7	-0.0130945	-0.0108249	-0.00571549	0.00176692	-0.00126161	0.000835627	-0.0226698	-0.0205326	0.00913567
15.8	0.118599	-0.0314229	-0.0108043	0.0857668	0.00770875	-0.00173851	0.126489				15.8	-0.00343282	0.0194479	0.0321609	-0.0565549	0.0229438	0.0126637	-0.0309462	0.0196554				15.8	0.00475953	0.00857628	-0.00955899	-0.00501408	-0.00793561	-0.0219614	-0.00351084	-0.00129672	0.0396137
15.9	0.111665	0.00358506	-0.0842063	0.0228928	0.0169407	-0.0857235	0.125196				15.9	0.0114452	0.0483189	0.0267479	-0.119876	-0.0221632	-0.00410927	-0.104996	0.0396994				15.9	-0.0342095	0.0119395	-0.00913939	-0.00307308	-0.00516031	0.0247866	-0.0159908	-0.0117425	-0.0145383
16	0.110371	-0.00583994	0.0738197	-0.0355092	0.0242567	0.0730475	0.085503				16	-0.00736382	0.00894388	0.0341399	-0.0435339	0.0113778	0.00199573	-0.0676072	0.0136394				16	-0.0344355	0.00404968	-0.00138049	-0.00280108	0.0114891	0.00207463	-0.0148528	-0.0140605	-0.00314433
16.1	0.0411737	-0.00621194	-0.00556829	0.0991178	0.0474327	-0.0418575	0.03641				16.1	0.000370176	0.0464019	0.0193849	-0.0179259	0.0350058	0.0581067	-0.0675702	0.0156484				16.1	0.0129545	0.00592398	-0.00526429	0.0127439	0.00429339	0.0150546	-0.00877784	-0.00137152	0.0199127
16.2	0.0932777	-0.0268529	0.0207857	0.0338718	0.0895697	0.26387	0.071133				16.2	-0.00120682	0.00377488	-0.0017411	-0.0483209	-0.0198562	-0.0167773	0.0337558	0.0221284				16.2	-0.000371471	-0.0162172	-0.0131117	-0.00408008	0.00689749	-0.0105994	-0.0123218	0.0241485	0.0238867
16.3	0.119857	-0.00950394	-0.000531294	0.0538538	0.0882627	0.0421765	0.098808				16.3	0.0139952	0.0405259	0.0219829	0.00934514	0.0059278	0.0336697	0.0543788	-0.00448659				16.3	-0.00342147	-0.00112182	0.000649106	-0.0220901	-0.00810461	-0.00121337	-0.00899684	-0.0135236	0.0306847
16.4	0.122043	0.00921606	-0.00800129	0.0279028	-0.0135893	0.0414585	0.129632				16.4	-0.00148682	-0.0219061	0.0055949	-0.0593979	0.0010038	0.0138067	-0.0256162	-0.00274059				16.4	-0.00680447	-0.000713224	-0.000875094	-0.0184581	-0.0128065	-0.00461637	-0.00807784	0.0144327	0.0225637
16.5	0.109493	0.00908806	0.0187887	0.0687398	0.0262907	-0.151692	0.084026				16.5	0.0119682	0.0563269	-0.0104861	-0.0764889	-0.0011822	-0.00881427	0.0298648	0.00562841				16.5	-0.0317775	0.00681068	-0.00580169	-0.0103571	-0.00398431	0.0171536	0.00771816	0.00747808	0.000632673
16.6	0.0986657	-0.0189079	-0.0356873	0.0516638	0.00860975	-0.104189	0.076914				16.6	0.0295592	-0.00771212	-0.0012131	-0.0714739	-0.0087982	-0.00105427	-0.0180062	0.0170144				16.6	-0.0469025	0.0125465	-0.00233229	-0.0113541	-0.0154237	0.0160836	0.00162016	-0.00167952	0.00761367
16.7	0.148228	0.00353506	-0.0116903	0.0712088	0.0455727	-0.156072	-0.071303				16.7	0.0164772	0.0342679	0.0043299	-0.0313539	-0.0242292	0.0336877	0.0677258	0.0156334				16.7	-0.0400165	0.00938178	0.00258031	0.00677292	-0.0178418	-0.0311674	-0.00402584	-0.00498582	0.0406907
16.8	0.0366097	0.00280806	-0.0264293	0.0497848	0.0277267	0.125888	-0.028559				16.8	-0.00227882	0.0459509	0.0064149	0.0105651	-0.0018062	0.0305307	-0.0424192	0.0113734				16.8	0.00608953	0.00110288	-0.00202389	-0.00452408	0.00122109	0.00544363	-0.0293678	-0.00021172	0.0347577
16.9	0.164585	-0.0394329	-0.0452973	0.0846958	0.0529567	0.0558215	-0.024747				16.9	-0.00511482	0.0136999	0.0131809	-0.0804219	0.0097578	-0.00534527	0.0585488	0.0406394				16.9	0.0140515	-0.000491524	-0.00913279	-0.0175281	-0.00854521	0.00187563	-0.0151958	-0.0125144	0.0211887
17	0.138194	-0.0178589	0.0336367	0.0537458	0.0653917	0.0712435	-0.030911				17	-0.00737182	0.0188189	0.0035069	-0.0235529	0.0110368	0.0193577	-0.0213562	0.0471794				17	0.0154995	0.0174925	-0.00649799	-0.0150741	-0.00627741	0.0230936	-0.00671984	-0.0113165	0.0383107
17.1	0.138454	-0.0269239	-0.0624633	0.0643168	0.0226717	0.0941305	0.131603				17.1	0.00457218	0.00151188	-0.000560098	-0.00363886	-0.0076032	-0.0270823	-0.0743492	0.0347094				17.1	-0.00505647	-0.010869	-0.00617259	-0.00182608	0.00619619	0.0353506	-0.00267484	-0.00211632	-0.00200533
17.2	0.10364	-0.00525294	-0.0161033	0.117519	0.0144547	0.135561	0.02376				17.2	-0.0242308	-0.00482812	0.000159902	-0.0256999	0.0179408	-0.0557083	0.0322288	0.0521194				17.2	0.00842353	0.00788218	-0.000953694	0.00527592	0.00122369	0.00289763	-0.0118788	-0.0204278	0.0353127
17.3	0.100292	0.0136591	0.0239407	0.0432208	0.0570617	0.191262	0.00431096				17.3	-0.00267082	-0.0200141	0.0195419	-0.0707719	-0.0174002	0.00583673	0.0260208	0.0142094				17.3	-0.00521047	0.014188	0.00366671	0.00920692	-0.0121155	-0.0218874	-0.00866484	-0.0109027	0.0320277
17.4	0.101501	0.0488491	-0.00587029	0.0442148	0.0371897	-0.0720185	-0.013899				17.4	0.0131112	0.0152299	-0.0035661	-0.0386829	-0.0091702	0.104813	0.0724448	0.0118184				17.4	-0.00518847	0.00190608	-0.00271279	-0.000432078	0.0107954	0.0355166	-0.0171628	-0.00293242	0.00362367
17.5	0.0554107	-0.0397299	0.0366997	0.0630068	0.0248097	-0.0778105	0.084189				17.5	0.0107092	0.0403769	0.0259769	-0.0101929	0.0028368	0.0255777	0.0352808	0.00325841				17.5	-0.0102185	-0.00408382	-0.00218569	2.79216e-05	-0.00900491	0.0298006	-0.0210498	-0.00414172	0.0370387
17.6	0.148906	-0.0147969	-0.0165713	0.0347608	0.0323757	0.256971	0.085968				17.6	-0.00688382	0.00491388	0.0066319	-0.0380789	-0.0157802	0.0464037	-0.0561282	0.00873941				17.6	0.00216953	0.00865398	0.00808171	-0.00135808	-0.010784	0.0178026	-0.0134708	-0.00447232	0.0103917
17.7	0.0281707	-0.0129189	0.00471371	0.0335128	0.0120807	-0.0807315	0.072045				17.7	0.00970018	0.0424999	0.0387819	-0.0547449	0.0058838	-0.0358043	-0.0769362	-0.0230996				17.7	0.00907453	-0.00243222	-0.00238089	-0.0109001	0.00108349	0.00399963	-0.0106538	-0.0119074	0.0601297
17.8	0.0515157	-0.000976941	-0.0663883	0.0894208	0.0528267	-0.138747	0.035845				17.8	0.00403718	0.00995388	0.0139669	-0.0527789	0.0020178	-0.0375393	-0.0735822	-0.0130996				17.8	-0.0484115	0.00390368	-0.00937479	-0.00568208	0.000593386	0.00310263	-0.000596843	-0.00356242	0.00861067
17.9	0.0605517	0.0123631	0.00819271	0.0658128	0.0478497	0.116702	-0.026844				17.9	-0.00344082	0.00123888	0.0035049	0.00962614	-0.0407292	-0.00363827	0.109573	0.0272834				17.9	0.000621529	0.00973348	0.00127911	-0.00814608	0.00298089	0.0463006	0.00152916	0.00803688	0.0369797
18	0.133072	0.000397059	-0.0360633	0.0655148	0.0606967	0.0859525	0.159039				18	-0.0114078	-0.00958012	0.0211769	-0.0900339	-0.0027402	0.0117727	0.0207618	-0.0107186				18	-0.00667447	-0.0119416	-0.0149176	-0.0127791	-0.00768071	0.0182986	-0.00138984	-0.00781282	0.00289267
18.1	0.0322177	0.0138951	0.0231707	0.0255578	0.0673777	0.00306549	0.083035				18.1	0.0136662	-0.0117261	-0.0072551	-0.0353209	0.0133818	-0.0252393	-0.0617452	-0.000423588				18.1	-0.0176405	-0.00780222	-0.00391079	-0.00932208	-0.00190971	0.0213356	-0.0120908	-0.014213	-0.0253433
18.2	0.148756	0.0422811	-0.0174243	0.0135408	0.0243887	-0.0621735	0.010946				18.2	0.000692176	0.0424739	0.0395719	-0.12015	-0.0619812	-0.0156013	0.0239568	0.0327904				18.2	-0.0285305	0.000443776	-0.0101415	0.00959992	-0.0125234	-0.0232274	-0.0225248	-0.0148941	0.0141557
18.3	0.13446	-0.0167849	0.0185587	0.0523578	0.0482807	-0.0732975	0.028883				18.3	-0.00296782	0.00831388	0.0153099	0.0666001	-0.0193542	0.0305697	-0.0128572	0.0133354				18.3	-0.0119155	0.00225128	-0.00409839	-0.0117281	-0.00353911	0.00893263	-0.0123888	-0.00924542	0.0101677
18.4	0.161381	0.00888306	-0.00200029	-0.00856118	0.0442567	-0.106997	0.124313				18.4	0.00367618	-0.00672512	0.0129829	-0.00495286	-0.0288012	0.0240557	-0.0424562	-0.0156576				18.4	-0.0262515	0.0180269	0.0115873	0.00514192	-0.00742841	0.000256627	-0.0156358	-0.00914052	0.0120447
18.5	0.0636057	-0.0263349	-0.00478529	0.000498824	0.0888197	-0.0805565	0.156575				18.5	-0.00374382	0.00494988	0.0146499	0.0241531	-0.0247332	0.0195077	-0.0524962	0.0320434				18.5	-0.0232795	0.00776058	-0.00790839	0.00745792	0.0100556	-0.00156637	-0.00630884	-0.00322162	0.0103517
18.6	0.120724	-0.0167909	0.0149777	0.0190848	0.0291777	0.199625	0.035861				18.6	-0.00729782	0.0389809	0.0119299	-0.00494086	0.0113308	0.0404737	-0.0834512	-0.0150286				18.6	-0.0260825	0.0111934	-0.00715799	-0.00840308	-0.00793101	-0.00396337	-0.0100468	-0.014729	0.0112567
18.7	0.110239	-0.00204594	-0.0190923	0.0325608	0.0527017	-0.213603	0.027082				18.7	0.0135912	0.0150219	0.0113469	-0.0813079	0.0174448	0.0361067	0.0478598	0.0312304				18.7	0.0120655	-0.00280642	0.00462401	-0.00114508	0.00226829	0.00711763	-0.00484384	-0.00973482	0.0231337
18.8	0.0832987	0.00779006	-0.0525643	0.0463758	0.0474787	-0.0332225	0.051921				18.8	0.00374118	-0.00231112	0.0237569	-0.0221379	-0.0230172	0.0362567	0.0829218	-0.0262906				18.8	-0.0114975	-0.00813522	-0.000204194	-0.0175261	0.00158519	-0.00873337	0.000126157	0.00342518	0.0105157
18.9	0.0311037	-0.0219109	-0.00203829	0.0918108	0.0453047	0.0657495	-0.00501804				18.9	0.0123332	0.0113999	0.0176769	-0.107563	-0.0136452	0.0492027	0.00648478	0.00554741				18.9	0.00360953	-0.00707242	-0.00654619	-0.00384808	-0.00986501	-0.0236254	-0.00636084	0.00140388	0.0100167
19	0.236313	-0.0177479	-0.0117783	0.0463908	0.0654387	-0.0655105	0.112607				19	-0.0124838	-0.00280512	0.0058169	-0.0487599	-0.0235182	0.0423497	-0.0157752	0.0117764				19	-0.0194435	0.00540348	-0.00511709	-0.0159341	-0.00691181	0.0216876	-0.00909384	0.00619838	0.0377577
19.1	0.0604357	-0.0278339	0.0180057	0.0174138	0.0285137	-0.00268651	0.00674396				19.1	0.00917918	0.0175679	0.0101369	-0.0361529	-0.0282382	-0.0679003	0.0474668	0.0119844				19.1	-0.0108605	0.0130491	-0.0171767	-0.0230821	0.00603619	0.0429576	0.00338116	-0.0253463	-0.000676327
19.2	0.10199	0.0126761	0.0169407	-0.00857018	0.0895457	-0.108626	0.024063				19.2	-0.0240378	0.0203649	0.0211009	-0.0156149	-0.0264222	-0.0304313	-0.0509522	0.00728341				19.2	0.00489553	-0.0145271	0.00186741	0.00375092	-0.00304661	0.00130263	-0.00311484	0.0131427	-0.000521327
19.3	0.0523837	0.0138371	0.0184557	0.00935682	0.0351067	-0.265815	0.055119				19.3	-0.00834482	-0.00234612	0.0167539	-0.0893689	-0.0044442	-0.00326927	-0.00529222	0.00160541				19.3	0.00239253	-0.00429412	0.00643801	-0.0207861	0.011204	-0.00970437	0.00855316	0.00173898	-0.00833733
19.4	0.0819067	0.0357361	0.0151057	0.0217918	0.00116275	0.0906105	-0.043257				19.4	0.00204618	-0.00343212	0.0296519	-0.0592879	0.0342718	0.000475725	-0.0712562	0.0296514				19.4	-0.0110325	-0.00282372	-0.00614779	0.00420892	-0.00703881	0.0304286	-0.0149038	-0.0122235	0.000974673
19.5	0.117711	-0.0235029	-0.0294753	0.0621308	0.0303357	0.322954	-0.109361				19.5	0.00598018	0.00543988	0.000432902	-0.0901379	-0.0244302	0.0402897	0.0358598	0.00659541				19.5	-0.00393747	0.00103238	0.00488021	-0.0108711	-0.00713171	-0.0221794	-0.0194038	0.00958958	0.00621867
19.6	0.124506	0.00175006	-0.0200763	0.0496208	0.0497077	0.0377975	-0.100375				19.6	0.00829018	-0.00392112	0.0113839	-0.0487479	-0.0285892	0.00265773	0.00556178	0.0203404				19.6	0.0403885	0.0118308	-0.0134394	-0.000763078	-0.00105711	-0.0163554	-0.0174818	-0.0249446	0.0375277
19.7	0.157575	-0.0207579	-0.0114603	0.0335478	0.0341097	0.0156595	0.103173				19.7	-0.000423824	0.00497988	0.0226679	-0.0473239	0.0362778	-0.0154703	0.00828078	-0.0213806				19.7	-0.00192847	0.00272918	-0.00974279	0.00169092	0.000100986	0.0112176	-0.00876684	-0.00946142	0.0279427
19.8	0.134183	-0.0247609	-0.00417629	0.0183268	0.0241877	0.0390695	0.044254				19.8	-0.0194478	-0.00233512	0.0051069	-0.0579179	-0.0050072	0.00266373	-0.0574762	0.00191841				19.8	-0.0101515	-0.00587672	-0.00721369	-0.0181531	-0.0130668	-0.0339744	-0.00964484	0.00650038	0.00505667
19.9	0.182313	0.0100271	-0.0116853	0.0504198	0.0435987	0.168614	0.156172				19.9	0.00753018	0.00910488	0.0017959	-0.0525139	0.0386808	0.0134987	0.0393208	0.0123424				19.9	-0.00343047	-0.00739622	0.00179161	-0.0190441	-0.00230861	-0.00290037	-0.0226048	-0.0105922	0.0123207
20	0.119509	-0.00409594	-0.00587629	0.0390328	0.0129207	-0.0423755	-0.06292				20	0.0173782	0.0187689	0.0123589	0.0910961	-0.0044442	0.0208557	-0.0599092	0.0131714				20	-0.0107165	0.00530198	0.00312251	-0.00331908	-0.000714714	0.0113076	-0.00210284	-0.00498692	-0.00648133
20.1	0.132969	0.0126541	0.00116871	0.0475838	0.0644727	0.0984055	0.025396				20.1	0.0145672	0.0108089	0.0184649	-0.0325899	-0.0323752	0.0111167	0.0407468	0.0149144				20.1	0.0175445	0.0193773	-0.00313229	0.0153859	-0.00271031	0.00133563	-0.00773884	-0.0154082	-0.00403233
20.2	0.0904727	-0.0687819	0.0390487	0.0532908	0.0136567	0.0941095	-0.082606				20.2	0.00133318	0.0194009	0.0118579	0.0424281	-0.0072702	-0.0253763	-0.0683862	0.00719541				20.2	0.0129025	0.0164678	-0.00963369	-0.0126071	-0.00123861	-0.00197437	-0.00100684	-0.00493742	0.0223147
20.3	0.0770387	0.00367806	0.00639171	0.0244518	0.0793787	-0.0469535	-0.06511				20.3	0.00266418	-0.00280112	-0.0030681	-0.0344409	-0.0173452	0.0329357	-0.0161672	-0.000238588				20.3	0.0314405	-0.000511024	-0.000627094	0.00167692	0.000742086	-0.0367144	-0.00193684	-0.00367542	-0.00790033
20.4	0.0574177	0.000733059	0.0255517	0.0533108	0.0338817	-0.110216	0.021143				20.4	0.0112752	-0.00870812	0.0163499	0.0398071	-0.0014352	-0.0150073	-0.00115822	0.0141294				20.4	0.00418753	0.012759	0.0106509	0.00490392	0.0139633	0.00974263	0.00497116	-0.00587822	0.0126667
20.5	0.0523167	0.0382711	-0.0392593	0.00733582	0.0370607	0.111348	0.0866				20.5	-0.0118918	0.0160479	0.0101029	0.0693071	-0.000223196	-0.0197983	0.0481488	0.0150644				20.5	-0.0100235	-0.016453	-0.00201739	-0.00218708	0.00260359	0.0168196	-0.00639584	-0.0220048	0.0185597
20.6	0.212612	-0.0175979	0.0220547	0.0369888	0.0174557	-0.0431525	0.078253				20.6	0.00626718	0.0332509	0.0157029	-0.0890439	0.0420858	0.0114417	0.106118	0.00712741				20.6	0.0224315	0.00653138	0.00977661	-0.0281381	-0.016707	0.00449663	-0.0166768	0.0160097	0.0344777
20.7	0.148971	-0.00977594	0.0212167	0.0386998	0.0440047	-0.0283225	0.032631				20.7	0.000509176	-0.00780112	0.0125319	0.0125321	0.0144558	0.00545473	-0.0647462	0.0205874				20.7	-0.00195347	0.00425888	0.000387106	0.000374922	0.00400259	0.0435666	-0.00785184	0.00668168	0.0214457
20.8	0.177152	-0.00829094	0.0337507	0.000541824	0.0152877	0.0996405	-0.012301				20.8	0.00260318	0.0199909	0.0229829	-0.00968286	-0.0352772	-0.0511503	-0.0341832	-0.00478859				20.8	0.000387529	-0.000215924	0.00229751	-0.0147691	-0.00326651	-0.0170124	0.00141316	-0.0140121	0.0329837
20.9	0.122784	0.0155171	0.0187247	0.0509848	0.0109957	0.0317405	0.063052				20.9	-0.0308808	0.0436479	0.0186119	-0.0201689	-0.0118822	0.0139447	-0.0649832	0.00480141				20.9	0.0228415	0.00287508	-0.00108979	-0.00198808	0.00520119	0.00695163	-0.0129648	-0.0251196	0.0200097
21	0.0737717	-0.00179594	0.0218967	0.0292068	0.0967547	0.136329	0.114798				21	-0.00370482	-0.0267321	0.0180129	-0.00946686	-0.0303342	0.0176037	-0.0340562	-0.00201659				21	-0.00848347	-0.00837662	0.00669351	-0.00912508	0.00549419	0.000579627	-0.000504843	-0.00302622	0.00286767
21.1	0.0909827	-0.0132119	0.00799971	0.0466418	0.00122375	-0.00899151	0.05721				21.1	-0.000702824	0.0178479	0.0161249	-0.0157849	-0.0577682	0.0385347	0.0250218	0.0118254				21.1	-0.0287775	0.00295728	0.00404861	-0.00545308	-0.00571151	0.000928627	0.00685016	0.00194698	0.00600667
21.2	0.0953147	0.0352111	0.0395147	0.120071	0.0350447	0.103084	0.02191				21.2	-0.00496982	0.0372269	0.0197969	-0.0536489	0.0027568	0.0435507	0.0649428	0.0119964				21.2	0.0342125	-0.00170752	0.00357721	-0.0112141	0.0139034	0.00527063	-0.0130628	-0.00243602	0.00500767
21.3	0.157328	0.0266961	0.00701471	0.0224638	0.0255077	-0.0898165	-0.014161				21.3	0.00413618	-0.0231451	0.0452659	-0.00978586	-0.000849196	0.0132747	0.135139	-0.0170406				21.3	-0.0240505	-0.0104355	-0.00732459	-0.0268171	-0.00468221	-0.000657373	-0.0162428	-0.00757142	0.0452567
21.4	0.0871267	-0.00617494	-0.0289693	0.0989288	0.0852667	0.154351	0.025254				21.4	0.00622218	0.0238609	-9.80392e-08	-0.0787049	0.0054268	0.00404973	-0.0349422	0.0252464				21.4	-0.0154785	0.00694168	0.00578221	-0.0113271	0.00761619	-0.0246664	-0.00936184	0.0198333	0.00485867
21.5	0.104007	0.000278059	-0.0611813	0.0427908	0.0177177	0.178888	0.025263				21.5	0.00541518	0.0112129	0.0121709	0.0105501	-0.0121582	-0.0150523	-0.0614022	0.00858941				21.5	-0.0194855	0.0166459	0.000476206	-0.0258591	-9.31137e-05	-0.00520537	-0.00323984	-0.0234191	0.00487667
21.6	0.0688497	0.00539406	0.00287271	0.0931458	0.0362767	-0.0515165	0.103876				21.6	-0.00151082	0.0155359	0.0072049	-0.0826409	-0.0116422	-0.0169373	0.00539378	0.0176834				21.6	-0.000647471	0.00406918	0.00195961	0.00597892	-0.00481841	0.00290463	-0.0151328	0.00447488	-0.0265413
21.7	0.131276	-0.0511119	0.000484706	0.0822738	0.0199407	0.133874	-0.047444				21.7	-0.00296882	0.0160179	0.0110139	0.00397614	0.0278248	0.0116277	-0.0179652	0.00332141				21.7	-0.0216815	0.00145958	0.00948211	0.00138592	0.00562009	0.0380326	-0.00345584	-0.00618642	0.0225697
21.8	0.156093	-0.00306394	0.0153617	0.0857408	0.0565687	-0.0903665	0.00303496				21.8	-0.00682582	0.0297759	0.0319319	0.0363051	0.0303978	0.0445407	0.0358688	-0.00439359				21.8	0.0101175	-0.00276362	-0.0114136	-0.0121681	-0.00171961	0.00352963	-0.0217718	0.00575698	0.0111787
21.9	0.132563	-0.0192839	-0.0171363	0.147376	0.0441467	0.0367455	0.13914				21.9	0.00368618	-0.00648312	0.0193909	0.0584311	-0.0032902	0.0349267	-0.0992772	-0.0135746				21.9	-0.0152605	0.0127362	0.000827906	-0.00898908	-0.00705161	0.0215566	-0.00426184	-0.00576222	0.0282137
22	0.139683	0.0317411	0.0288527	0.0901888	0.0361497	-0.0832395	-0.025071				22	0.00294418	0.0312609	0.0282669	0.000935137	-0.0018052	-0.0364683	0.0136218	0.00191041				22	0.0199245	0.0142636	-0.000724294	-0.00936308	-0.00359831	0.0293006	-0.00592584	-0.00293412	0.00918767
22.1	0.0473307	0.000302059	-0.0206313	0.0743258	0.0197677	-0.102588	0.05909				22.1	0.0179002	0.0470089	0.0080489	0.0546711	-0.0355032	0.00359273	-0.0225072	-0.0242696				22.1	-0.0191915	-0.0187101	-0.0126659	-0.00412708	-0.00604081	0.0191986	0.00400416	-0.00728062	0.0123067
22.2	0.0859697	-0.00454994	-0.0142613	0.0780978	0.0850647	0.00193649	0.090634				22.2	-0.00188782	-0.0114501	0.0067389	-0.0652039	0.0224438	-0.00303727	-0.0661222	0.0142494				22.2	-0.00338047	0.00658168	-0.00189289	-0.000849078	-0.00449591	0.00280163	-0.00969284	-0.0164882	0.00859667
22.3	0.118782	0.0436781	0.0295837	0.123109	0.0124397	-0.0226105	0.074476				22.3	-0.00141482	-0.0237691	0.0213289	-0.0399299	-0.0173262	0.0343497	0.0955058	0.0157324				22.3	-0.0150605	0.00652428	-0.011596	-0.0121351	-0.0188503	0.0141576	-0.00822784	-0.0122828	0.0169157
22.4	0.122669	0.0437521	0.0115967	0.0393668	0.0701017	0.240329	0.013223				22.4	0.0135812	-0.0290881	-0.0018971	-0.0470939	0.0090548	-0.0165573	0.0301218	0.00979041				22.4	0.0120765	-0.00380482	-0.00828799	0.00419792	-0.00829911	7.16275e-05	-0.0125728	-0.0123915	0.0433847
22.5	0.18769	0.0150291	-0.0416453	0.115364	0.0231187	-0.163326	0.125299				22.5	-0.0134248	-9.71176e-05	-0.0153741	-0.0184399	0.0126758	-0.00935227	-0.00982222	-0.00813059				22.5	0.0282075	-0.00443592	-0.00331139	-0.00832008	0.00633189	0.00815563	-0.000948843	-0.00893872	-0.0277793
22.6	0.144633	-0.000156941	0.0121957	0.0839468	0.0147727	0.0472775	-0.052518				22.6	-0.0127108	-0.0293661	0.0159379	-0.0164629	0.0066078	-0.0330123	0.0920028	-0.00614659				22.6	-0.0175695	0.00689538	-0.0102654	-0.0146521	0.00751919	-0.0164974	-0.0145378	-0.0149703	0.0116877
22.7	0.173909	-0.00765094	-0.0238843	0.0279198	0.0297407	0.0229035	-0.059664				22.7	0.00427118	-0.0237261	-0.0086511	-0.0800949	-0.000192196	0.00969273	0.0498258	-0.00493159				22.7	0.0236575	0.0194092	-0.000245094	-0.00981508	0.00776639	-0.0148044	-0.00388384	-0.0174677	0.000399673
22.8	0.216547	-0.00570794	0.0871697	0.0303558	-0.0293863	-0.10026	0.024384				22.8	-0.0121998	0.0386459	0.0137689	-0.0460729	-0.0160512	0.0204307	0.0200208	-0.0160556				22.8	0.0140395	-0.00238902	0.00109881	-0.00879908	0.000232686	-0.00607437	-0.00880384	-0.00691572	0.0250707
22.9	0.19962	-0.0284209	-0.00844229	0.0278058	-0.0234633	0.194875	0.026292				22.9	-0.00501882	0.0165759	0.0181679	-0.0508589	-0.0234382	0.0227437	-0.0557942	-0.0254006				22.9	0.00499853	-0.00621332	-0.00665399	0.00146792	0.00788739	-0.0144744	9.41569e-05	-0.0177093	0.0250877
23	0.209125	-0.000296941	0.0353047	0.0386808	-0.0447443	-0.219971	-0.00798604				23	-0.00492982	0.0278359	0.0219929	-0.0432099	-0.0035252	0.000716725	0.00446678	0.0175594				23	0.00492153	-0.00336912	-0.00675319	0.00782892	0.00361409	-0.00647537	-0.00363084	-0.00338592	0.0475307
23.1	0.104488	0.00683806	-0.0163133	0.0423608	0.00712075	0.16241	0.033066				23.1	-0.000736824	-0.00555812	0.0226849	-0.0235689	-0.0146152	-0.0334543	0.0944158	-0.000513588				23.1	0.00546953	0.00525948	-0.00772199	-0.0252671	0.000778886	0.0204726	-0.0103868	-0.00153882	0.0174357
23.2	0.198177	0.000792059	-0.0399913	0.0861868	0.0284297	0.112897	0.022642				23.2	-0.00655182	0.0113349	0.0180419	-0.00284286	0.0096268	0.0133477	0.116485	0.00645541				23.2	0.0260595	0.0115834	-0.00959089	-0.00256208	-0.0139341	0.00161763	0.00557716	0.00583148	0.0174317
23.3	0.211372	0.0125601	0.00186171	0.0583568	0.0103467	0.299398	0.016737				23.3	0.00138718	0.0428919	0.0045169	-0.122328	0.0365348	-0.00287327	0.0100828	-0.0240406				23.3	0.0336895	-0.00224282	-0.00465109	-0.00204408	-0.00614031	-0.0219874	-0.00575784	0.00515358	0.0176977
23.4	0.121878	0.0117171	-0.0742793	0.0769388	0.0600427	0.270908	0.094978				23.4	0.0192452	-0.0169471	0.0015129	-0.0682389	0.0013868	0.0411937	0.0232018	0.00600441				23.4	0.00556253	-0.00189132	-0.00204229	-0.00391008	-0.010517	0.0161646	-0.00602184	0.0124381	-0.0163913
23.5	0.157165	-0.0170719	-0.0131333	0.00920082	0.0411597	-0.0183555	0.093189				23.5	0.00342218	-0.000952118	0.0216399	-0.0221809	0.0163138	0.0354437	0.0683128	0.0169774				23.5	-0.0289905	-0.00720512	-0.00722529	-0.00437708	-0.000827814	0.0133816	-0.0115038	0.00245848	0.0384437
23.6	0.137682	0.00324306	0.0777707	0.0400818	0.0383917	0.240606	0.015884				23.6	0.00831718	0.0323959	0.0273589	-0.00631486	-0.0285712	-0.0103903	-0.0130402	0.0107914				23.6	0.0314935	0.00447068	-0.00304219	0.00216192	-0.00690041	0.00231563	-0.00955584	-0.022308	-0.0117363
23.7	0.219552	-0.0359329	-0.0194033	0.0549378	0.0252127	0.0344055	-0.090358				23.7	0.00530318	0.00954988	0.0063069	-0.0871219	-0.0123812	0.0610327	0.0774838	-0.0186156				23.7	-0.00275247	0.00879488	0.00372581	-0.0205321	0.00871609	0.0401796	-0.0113938	0.00115978	0.0345667
23.8	0.146816	0.0125071	-0.0206323	0.0689388	-0.0256693	0.0145845	-0.010047				23.8	0.00637218	0.0319349	0.0350719	0.0100821	0.0072618	-0.00113927	0.0194478	0.00843441				23.8	-0.0142575	0.0108888	0.00327931	-0.00608408	-0.0143344	-0.0143184	0.00887416	0.00525398	0.0153307
23.9	0.172506	0.00741706	0.0147247	0.0417128	0.0344107	0.121691	0.025876				23.9	-0.00710082	0.0184319	0.0078199	-0.0295179	0.0124608	-0.0226603	-0.0816802	0.00355341				23.9	0.00529853	-0.0101653	-0.00423859	-0.0124581	-0.00271851	0.00655463	-0.0121218	-0.0193555	0.0286467
24	0.192541	-0.00690594	-0.0257813	0.0685048	0.0135057	-0.00268351	0.035113				24	-0.00549482	-0.00927512	0.0123739	-0.00989986	-0.0084162	-0.00280027	-0.102318	-0.0290846				24	-0.0254545	0.00450448	0.00168581	-0.0118591	-0.00554701	0.0482216	-0.0144518	0.00411038	0.00794467
24.1	0.219949	-0.0119849	-0.0374293	0.0965018	0.0369487	0.144994	0.020385				24.1	-0.0172408	-0.0163881	0.0375789	-0.0121729	0.0702618	-0.0122703	0.0230548	-0.00375859				24.1	-0.0253275	0.0168373	-0.00575119	0.00849592	-0.000467814	0.0344896	-0.0195078	0.0151691	0.0342667
24.2	0.136617	-0.00517494	-0.0394673	0.0857988	0.0142427	0.111396	0.054198				24.2	-0.00802082	0.0180199	0.0130939	-0.00885186	0.0012338	-7.12745e-05	0.0249578	-0.00957559				24.2	0.00234953	0.00313908	0.00650721	-0.000838078	-0.0114485	0.00513363	-0.00317084	-0.0233559	0.0183027
24.3	0.177039	-0.0192419	0.0279417	0.0485288	0.0232927	0.0325435	0.097936				24.3	0.00621418	-0.00390812	0.0236359	0.00155914	0.0172868	0.0255987	-0.0299862	0.0185024				24.3	0.00167753	0.00730688	9.91059e-05	0.00943792	-0.00117501	-0.0335264	-0.00956584	-0.00738772	0.0151817
24.4	0.206266	-0.0431609	-0.00658529	0.0654698	0.00384175	0.0888295	0.078241				24.4	-0.0100768	-0.0301131	0.0094429	-0.0985469	0.0359758	0.00432673	0.0527328	0.0145644				24.4	0.0244185	0.0114099	-0.00583889	-0.00167808	0.000730286	0.00105363	-0.000516843	-0.00844232	0.0290227
24.5	0.105747	0.0125271	-0.0137853	0.0552668	0.0222287	0.274261	0.097821				24.5	-0.00595382	0.00154188	0.0066939	-0.0230519	-0.0141302	-0.0600363	-0.144364	0.0374784				24.5	-0.0215205	-0.00229772	-0.00981959	-0.00368708	-0.0233272	0.0234086	-0.00224884	-0.00613572	0.0216567
24.6	0.200453	0.0537471	-0.0811743	0.0493958	0.0697077	0.0906425	0.106854				24.6	-0.0137618	-0.0373541	0.0321759	-0.0413329	-0.0183262	0.0316127	0.0977958	0.0154874				24.6	-0.0514715	0.0114504	-0.00248129	-0.00338908	-0.0123083	0.0143076	0.000650157	-0.00943182	-0.0153443
24.7	0.114746	0.00436906	-0.0410503	0.00582682	0.0546357	0.0795085	0.040064				24.7	-0.00807282	0.0382209	0.0251879	0.0516521	-0.0013742	-0.0149453	0.120763	0.0203464				24.7	0.0243855	0.00960688	0.000717106	0.0132469	0.00455949	-0.0141544	-0.00522984	-0.00316142	0.0557087
24.8	0.189136	-0.0172639	-0.0214163	0.0758678	0.0463227	0.139937	-0.051511				24.8	-0.00532782	-0.0429901	0.0036379	-0.0684179	-0.0073042	-0.00873327	0.0268438	-0.00210259				24.8	0.0330635	0.00655958	-0.00371729	0.0124399	-0.00276891	0.00567463	-0.0149408	0.00287208	0.0282737
24.9	0.126847	0.0571301	-0.0715093	0.0176448	-0.0227883	0.0165185	0.038108				24.9	0.00419718	0.0186049	0.0077889	0.0442611	0.0146488	-0.0162833	0.0230598	0.00516341				24.9	0.00901953	-0.00527762	-0.00879879	-0.00839608	0.00624739	0.0111866	-0.00744284	-0.00601342	-0.0174583
25	0.0361777	-0.00530994	-0.00569829	0.0405878	-0.0103103	0.0266305	0.029891				25	0.0168352	-0.0268351	0.0225469	-0.0537529	0.0398528	0.0254817	-0.0769752	-0.00203259				25	0.00315753	-0.00237132	-0.00394649	0.00419592	-0.00474171	0.0484876	-0.0124438	0.01467	0.00557267
25.1	0.177456	0.0194641	-0.0191623	0.0893528	0.00410375	0.0822435	0.054098				25.1	-0.0118408	-0.00658212	0.0174979	-0.0741899	0.0066578	0.0155477	0.0475788	0.000875412				25.1	0.0435175	0.00824818	0.000808106	-0.0182751	-0.00843941	0.0102326	0.000972157	0.00558678	0.0325807
25.2	0.143257	-0.00379094	0.0141727	0.0664898	0.0143757	0.0848745	0.09705				25.2	-0.0123188	0.0363809	0.0240719	-0.0343169	-0.0117832	0.00663873	0.0128108	0.0322834				25.2	-0.00457647	0.00307558	-0.00143009	-0.00365508	-0.00819221	-0.00937437	-0.00104184	-0.0116119	0.0173637
25.3	0.168257	0.00337006	-0.0370003	0.141859	-0.00594125	0.249877	-0.00320604				25.3	0.00593318	0.0176049	0.0167099	0.0750781	-0.0336742	0.00426873	0.114445	0.0127794				25.3	0.0478935	-0.00139792	-0.0116307	-0.00762208	-0.00143191	0.0235276	-0.000902843	0.00677628	0.00700967
25.4	0.143131	0.0183771	-0.0191303	0.0132178	0.0460897	-0.171039	-0.018463				25.4	0.0201662	-0.0172581	0.0275399	-0.0415989	0.0096178	0.00265873	-0.0150362	0.0226844				25.4	-0.000862471	-0.0101901	-0.00213199	0.00579492	-3.11373e-06	0.000832627	0.00142716	-0.0115757	0.0553977
25.5	0.120697	0.00120906	-0.0270953	0.0628828	0.0589567	-0.0327445	-0.052811				25.5	0.0142642	-0.00780012	0.0127749	0.0323051	0.0299078	-0.0345773	0.0216558	0.0345904				25.5	-0.0331615	0.0249556	-0.000983994	-0.00701708	0.000928386	0.00899663	-0.00598984	-0.00992982	0.0259847
25.6	0.135359	-0.0464789	-0.0431963	0.0105308	-0.00443525	0.0845135	0.065201				25.6	0.00927818	0.0497349	0.0111359	-0.0954429	0.0096708	-0.0244723	0.0204788	-0.0344116				25.6	0.00439053	-0.0146027	0.000990606	0.00813192	-0.00904491	0.00210163	-0.00621984	-0.0123249	0.0337447
25.7	0.117671	-0.00584494	0.0611557	0.0871308	-0.0170393	-0.0388705	-0.078681				25.7	-0.000810824	0.0263169	0.0109969	-0.0443439	0.0196388	0.0100017	-0.0537802	0.00203241				25.7	-0.0275565	0.000892676	0.000935206	-0.00492608	0.00552699	0.0521166	-0.0104078	-0.0121424	0.0391187
25.8	0.219531	0.00145506	-0.0760753	0.0638288	0.00425475	-0.0731795	0.038611				25.8	0.00307718	-0.00995812	0.000394902	0.0192021	0.0127498	-0.0348703	0.00867878	0.00996641				25.8	0.0172405	-0.00448392	-0.00788749	-0.0172911	0.00551799	-0.00403137	-0.00344784	0.00155778	0.00910367
25.9	0.0718147	-0.000397941	-0.0339743	0.0906188	0.0311967	0.0232085	0.045471				25.9	-0.000440824	0.0200839	0.0206369	-0.0745769	0.0071038	-0.0209803	-0.0107392	0.0143104				25.9	0.0257385	-0.00577612	-0.00287819	-0.000848078	-0.00110021	-0.0222644	-0.00618084	0.00432398	0.00468867
26	0.173195	-0.0193059	-0.0270353	0.0564798	0.0370407	0.224749	-0.049216				26	-0.00535982	0.0416979	-0.0055501	0.0346501	-0.0379862	0.00148473	-0.0815912	0.0126114				26	-0.00664447	-0.00923782	0.00352071	0.0122759	-0.00234901	-0.00617337	-0.00888384	0.0286913	-0.0407308
26.1	0.133605	-0.0133069	-0.0255493	0.0220168	0.0912587	-0.198772	0.030329				26.1	-0.00148382	0.00815388	0.0107969	-0.0187459	-0.0120322	-0.0103543	0.0763618	-0.0100086				26.1	0.0125375	-0.00125002	0.00366881	-0.0147501	0.00653949	0.0209746	-0.00441384	-0.00103202	0.0310857
26.2	0.12552	0.00110606	-0.0149383	0.0628688	0.0354517	-0.00708351	0.036638				26.2	-0.00318682	-0.0343651	0.0167209	-0.00249286	-0.0165432	-0.00521727	-0.0739772	0.0507364				26.2	0.0197125	0.0112633	-0.00301069	-0.00739608	-0.00544871	4.86275e-05	0.00478516	-0.00494262	-0.00734833
26.3	0.138957	-0.00541294	0.0219717	0.0594898	0.0484827	-0.0542905	-0.00288604				26.3	0.0167232	0.0140949	0.0078609	-0.103902	-0.0503792	0.00434073	-0.0112822	0.00470441				26.3	0.0175655	-0.00149352	0.0116573	-0.00898508	-0.00995251	0.0109196	-0.00244984	0.00836768	0.00354967
26.4	0.175456	0.00570306	0.0198707	0.0202058	0.0551197	-0.0945695	-0.037354				26.4	0.00466418	0.0422649	-0.0121191	0.124558	0.0466388	0.0110107	-0.0131692	0.000273412				26.4	-0.0219775	0.00240218	-0.00993039	0.0184889	-0.00435921	0.0174586	-0.00576784	0.00506088	0.00496267
26.5	0.146511	-0.0327589	-0.0510003	0.00382382	0.0459047	-0.100801	0.00953896				26.5	0.00737218	-0.00500212	0.0273499	-0.0974579	0.0069888	0.00237373	0.0315368	-0.0167506				26.5	0.00320753	0.00246508	-0.00488879	-0.0115011	-0.000234614	0.00546363	-0.0153508	-0.00276922	0.0204427
26.6	0.18652	-0.00630794	-0.0130463	0.0502808	0.0420627	0.122036	0.056733				26.6	-0.000522824	0.0332619	0.0073489	0.0307941	0.0061878	0.0315687	0.0395498	0.00681041				26.6	-0.00641447	-0.00273612	-0.00172329	-0.00793208	-0.00831251	-0.00703537	0.000512157	-0.00216352	0.0356117
26.7	0.20672	-0.000432941	0.00417071	0.0817738	0.0511917	-0.0859505	0.077602				26.7	-0.0107218	0.0153389	0.0058179	-0.0303289	-0.0142402	0.00129873	0.0659238	0.00829941				26.7	-0.00331747	0.018644	0.00628791	0.0130909	-0.0121155	-0.00253037	-0.00690284	0.00307118	0.0341957
26.8	0.125303	-0.0321999	-0.0292163	0.0820468	-0.0143833	0.121289	0.00126496				26.8	-0.0162488	0.0173449	0.0283099	0.0984051	0.0184108	-0.0213663	0.0977638	-0.00484459				26.8	0.00292453	-0.0111636	0.00120841	0.00917992	0.00253099	0.00738163	-0.00626784	-0.0263021	-0.00958433
26.9	0.148727	0.0212331	-0.0167843	0.0349688	-0.0125133	0.0251455	-0.016509				26.9	-0.00183682	-0.00184712	0.0136929	0.0342431	-0.0177072	-0.00550127	0.0940998	0.0105884				26.9	0.0230635	-0.00303932	0.00363061	-0.00514708	-0.012837	0.0214176	-0.00743884	-0.00114002	0.0175657
27	0.168306	-0.00757194	-0.00545729	0.0616888	0.00631275	0.0908305	0.046405				27	0.0162812	0.00341788	0.0089589	-0.0316529	0.0339208	-0.0389863	-0.0572152	-0.0137806				27	0.00415253	-0.0106877	0.00380551	-0.00570308	-0.012992	-0.0181214	-0.0112048	-0.0211792	0.0367957
27.1	0.185097	-0.00148094	0.0208107	0.0642208	0.0547547	-0.10881	-0.00479004				27.1	0.00655118	0.0359169	0.0132429	0.00560114	-0.0047942	-0.0115103	0.0681868	0.0146154				27.1	-0.0200295	-0.00711502	0.000963006	-0.0161201	-0.00222911	0.00983963	-0.0133948	0.00119208	-0.00110833
27.2	0.159049	-0.0256519	0.0337687	0.0502368	0.0275717	0.283238	0.038106				27.2	-0.00705682	0.0203469	0.0094029	-0.0318419	0.0460488	-0.0137103	0.0825528	0.0188814				27.2	-0.00860347	-0.00179892	-0.00125659	-0.00493308	-0.00602101	0.00200163	-0.0153588	0.00502998	0.00423767
27.3	0.154834	-0.0305539	-0.0365003	0.0663318	0.0263447	0.00509549	0.078487				27.3	0.00713318	0.00851588	0.0067499	-0.112287	0.000626804	-0.00238527	-0.0602852	-0.00902959				27.3	-0.00209047	-0.0127287	-0.00628899	0.00880792	0.00122649	-0.00421337	0.00190016	-0.0327787	0.0227177
27.4	0.146879	0.00505706	0.00308771	0.0862818	0.0851807	0.0751085	-0.01947				27.4	-0.0197388	-0.0246021	0.0017369	-0.0393349	0.0529138	-0.0225643	0.0774068	0.0498144				27.4	-0.0238945	0.00613208	-0.00518349	-0.0106501	-0.00497811	-0.0210784	-0.0188228	-0.00369662	0.0472437
27.5	0.135206	-0.0216109	-0.0395003	0.0313678	0.0241587	-0.0312415	0.076642				27.5	0.0111222	-0.0150891	0.0276629	0.00568214	-0.0068902	-0.0222253	-0.0721152	-0.0166016				27.5	0.00772953	-0.00463262	0.00358401	-0.000675078	-0.00469731	5.06275e-05	-0.00303284	0.0105066	0.00650067
27.6	0.112827	-0.000942941	-0.0309693	0.00506682	0.102481	-0.0293695	-0.024084				27.6	-0.0212038	-0.0129321	-0.0032541	0.00144414	0.0461018	0.00435873	-0.0793092	0.00102741				27.6	0.0413135	-0.00391142	-0.00691689	0.0130129	-0.0175424	0.0212346	-0.00652484	-0.0108029	0.00898567
27.7	0.143005	0.0170551	0.0256737	0.0419218	-0.00282825	-0.0481135	0.025846				27.7	-0.00100782	-0.00961412	0.0140199	-0.0782159	0.0329968	-0.0177553	-0.0907262	-0.0180156				27.7	-0.0106765	0.013296	0.00991361	-0.0107191	0.00189389	0.00650663	0.000108157	0.00612328	-0.0159813
27.8	0.115261	-0.00546294	-0.0345023	0.0355868	-0.00530525	-0.0202525	0.070433				27.8	0.00171018	0.0299009	0.0055619	-0.0245469	0.0466668	-0.0278963	0.0152188	-0.00143559				27.8	0.0125075	0.00252508	-0.00636449	0.00873292	-0.0234599	0.0203676	-0.0107878	-0.00674762	0.0324157
27.9	0.106755	-0.0212159	0.0164907	0.100438	0.0437937	0.0340725	0.067482				27.9	-0.000363824	0.00154188	0.0024569	0.0229301	0.0067578	-0.0476383	0.118281	-0.00753959				27.9	0.0103395	0.00367078	-0.00319529	-0.0153601	0.000305886	0.0452126	-0.0184428	0.00993578	0.0280277
28	0.0555217	0.00391606	-0.0317943	0.0230878	0.0446327	0.0701855	-0.058869				28	0.00665018	0.00638888	0.0387749	0.0327361	0.0108758	-0.00755027	0.0133298	0.00579741				28	0.000488529	0.00555108	0.00630571	-0.0101891	-0.0121869	0.0490206	0.00605516	-0.00802182	0.00235567
28.1	0.213705	-0.000624941	-0.0659513	-0.00766418	0.0309937	-0.0348675	0.116887				28.1	0.00919218	-0.00618012	0.0113219	-0.0382269	-0.0108012	-0.0416413	0.00473878	-0.00933159				28.1	0.0216205	-0.00228312	-0.00260929	-0.00812808	-0.00279341	0.0114206	-0.0142748	-0.00745002	0.0382087
28.2	0.17299	-0.0203019	-0.00578929	0.0776158	0.0598207	0.0986175	0.026444				28.2	0.0112672	0.0622979	0.0078459	-0.0442689	-0.0252762	-0.0280143	-0.0572212	-0.0180066				28.2	-3.64706e-05	-0.00129152	0.00735271	0.00448792	-0.0153147	0.0101646	-0.00170384	0.00204498	0.00467367
28.3	0.120289	0.0140561	-0.0333393	0.0994568	0.0517107	0.184935	0.099968				28.3	0.00794318	-0.0291351	-0.000840098	-0.0748959	-4.41961e-05	0.0298017	-0.0704142	-0.00645259				28.3	0.00749953	0.00194798	0.00968191	0.0149329	0.00305719	0.000780627	-0.0146538	-0.00928582	0.0411577
28.4	0.159325	-0.0409349	0.0236617	0.0677618	0.0620547	0.139557	-0.00887104				28.4	0.00454618	0.0235369	0.0327759	-0.0374539	0.0028318	-0.0231883	0.0901368	0.0110594				28.4	-0.00227647	0.00135808	0.00401821	-0.0137331	0.00338569	0.00140963	-0.0119188	0.011449	0.0265227
28.5	0.224418	0.0250061	-0.0398913	0.0411758	0.0235547	-0.00058251	0.031936				28.5	0.00467918	-0.000179118	-0.0018751	0.0381571	0.0240498	-0.0372343	-0.0512692	-0.0174456				28.5	-0.0137655	0.0121855	-0.00252009	-0.00661908	-0.00973131	0.0257026	-0.0168678	-0.0185908	0.00837167
28.6	0.19231	-0.0105839	-0.0316783	0.0279358	-0.00286825	0.100538	-0.040335				28.6	-0.00255382	0.0142339	0.0113259	-0.0188769	-0.0236082	0.00164073	0.0747608	0.00262641				28.6	-0.0474255	0.000755476	0.00203771	0.00325192	0.00679379	0.0194046	0.0100962	0.00178008	0.0143717
28.7	0.213629	0.00143306	-0.000318294	0.0785008	-0.0239203	-0.00887051	0.04535				28.7	-0.00663782	0.0136079	0.0066119	-0.00191486	0.0212738	-0.0297283	0.0406448	-0.0110556				28.7	0.00608653	-0.00299202	-0.00509959	0.00318592	-0.00228491	-0.00753237	-0.00261684	0.0243274	0.00420067
28.8	0.156076	-0.0228969	-0.0232073	0.0440858	0.0191447	-0.183308	-0.086649				28.8	0.00748918	-0.0176371	0.000403902	-0.0539509	0.0524688	-0.0138453	0.0212188	-0.0149146				28.8	0.00579453	0.00665638	-0.000530294	-0.0263981	-0.015557	-0.0267524	-0.000936843	0.00087068	-0.0186213
28.9	0.183402	0.0112601	-0.00350929	0.0250048	0.0432827	-0.0884825	0.083783				28.9	0.00700318	0.00990988	0.0120609	-0.0482759	0.0073248	0.00391073	0.0142438	0.00990741				28.9	-0.00657747	0.00501808	0.00366731	-0.00211808	0.00331039	0.00111163	-0.00326884	-0.00104232	0.0468517
29	0.0778527	-0.0382129	0.00344271	0.0519438	0.0274297	0.134706	-0.065447				29	-0.00384182	0.00507088	0.0124169	0.0738561	0.000183804	-0.0501553	-0.0913082	-0.00944259				29	0.0281575	0.00692588	0.00859591	0.00986192	0.0104567	0.0606966	-0.00629984	-0.0169044	0.0208767
29.1	0.0650767	-0.0350949	-0.0506493	0.0802908	0.0402477	-0.00037351	-0.010714				29.1	-0.000359824	0.0289809	0.0025629	-0.0531599	-0.0011602	0.0151177	0.131686	0.0226124				29.1	0.00878453	0.00540998	0.0139625	0.00291192	0.000424486	0.0282366	-0.00706184	-0.0174844	0.0136917
29.2	0.100785	0.00261706	-0.0694313	0.0641008	0.0141517	0.0244935	-0.03761				29.2	-0.00586182	0.0514729	0.0139469	0.0225631	0.0114248	-0.0283733	0.111441	0.0302354				29.2	-0.00391947	-0.00285412	-0.00405369	-0.00629008	-0.00770291	-0.0149954	-0.0192138	0.00113708	0.0162897
29.3	0.0968907	-0.0438759	-0.113509	0.0582768	-0.00688525	0.17451	0.03846				29.3	-0.00576782	0.0303219	0.0153269	0.0214131	0.0355638	0.0221907	0.143004	-0.000214588				29.3	0.0276215	-0.0128802	-0.00994799	-0.00784508	0.00343239	-0.00321837	-0.00427184	0.00180658	-0.00496333
29.4	0.150823	0.00217206	-0.000463294	0.0574698	0.0134237	-0.0217665	0.029644				29.4	0.00547318	-0.0181911	0.0179219	-0.0158639	-0.0453732	-0.0445883	0.145661	0.0117464				29.4	0.0133925	0.00272638	0.00109551	-0.00357708	-0.0119896	0.00262463	-0.0106248	-0.00074362	0.0135347
29.5	0.141998	-0.0188489	-0.0824423	0.0212208	0.0279847	0.0391455	0.021456				29.5	0.00131418	0.0401089	0.0140279	0.0312321	-0.0401752	0.0262497	-0.00162522	-0.00346059				29.5	0.00954453	0.00748298	0.00151311	0.0178709	0.00341699	-0.0166294	0.000557157	-0.0156663	0.0560207
29.6	0.140288	-0.0385259	0.0196617	0.0469308	0.00313475	0.0246695	0.114058				29.6	0.00520618	-0.0661841	-0.0049861	0.0151111	0.0118688	-0.00204227	-0.0281792	-0.00865359				29.6	0.0143165	-7.92353e-06	0.0109061	-0.0110861	0.00593969	0.0204856	-0.00584684	0.0111265	0.0228817
29.7	0.0946027	-0.0378429	-0.0211193	0.0353268	0.0307597	-0.0402705	0.036561				29.7	0.0201392	-0.0102171	0.0136519	0.0162331	0.0126178	-0.0122723	-0.00262122	0.0203624				29.7	0.0158205	-0.00671902	0.00382261	-0.00367308	0.0283192	0.00616563	-0.00705684	0.00283808	0.0174977
29.8	0.121643	-0.0478399	-0.0264593	0.0553808	0.00517475	-0.0873615	0.070563				29.8	0.0144632	-0.0162711	0.0197419	0.0138951	0.0088548	0.0441247	0.0601288	0.00711841				29.8	0.0505455	0.0192384	-0.0126017	-0.00375208	0.0144182	-0.0132314	-0.00492184	0.00913678	0.0233407
29.9	0.0849777	-0.00697294	-0.0334293	0.0352978	0.0356097	0.0339595	0.059433				29.9	-0.0136978	-0.0145191	0.0054579	-0.0537169	-0.0297512	-0.0152613	0.0327818	-0.0283986				29.9	-0.0157515	0.000181776	-0.00872589	0.00438792	-0.00921371	0.0167486	-0.0176778	-0.00685162	0.00583967
30	0.0555927	-0.00964294	-0.0196273	0.0978188	0.0546347	0.163106	-0.028989				30	0.0214542	0.0777489	0.0307189	0.0500621	-0.0043412	0.00701773	-0.0515182	0.00973141				30	0.00362653	-0.00343842	-0.00633489	0.00855192	-0.00667491	0.00666763	-0.0139108	-0.00236202	0.0250637
30.1	0.0697227	-0.0258439	-0.0370933	0.0372928	0.0221987	-0.115389	-0.019945				30.1	0.0130272	0.00291988	0.0116169	0.0208081	0.0128948	-0.0466523	-0.0373872	0.0192884				30.1	-0.00147747	0.00246648	-0.000690994	0.0108299	0.000635886	0.0611496	-0.00863484	0.00214088	0.0229537
30.2	0.0770467	-0.00377494	0.00181171	0.0711118	0.0553527	0.151192	0.085822				30.2	0.0184762	0.0322859	-0.0035101	-0.0152859	0.0278088	0.0167167	-0.0215862	-0.0176766				30.2	0.0179115	0.0238569	-0.000160394	-0.000732078	-0.01131	-0.0124884	-0.0135138	-0.00153392	0.0356627
30.3	0.157739	0.00989106	0.0391207	0.0348698	-0.0234663	0.0665075	0.098392				30.3	-0.00354582	-0.00524712	0.0014879	0.00182414	-0.0251572	-0.0207573	0.0272848	-0.0296016				30.3	0.0281025	0.00417728	0.00501291	-0.00891308	0.00657199	0.00936363	-0.00328084	-0.0185122	0.0558747
30.4	0.158062	-0.0181859	-0.0290383	0.0659928	0.0851347	-0.0597525	-0.025231				30.4	0.0126062	0.0476029	0.0021559	0.00449714	-0.0204372	0.00374273	-0.0276662	-0.0107466				30.4	0.00892353	0.000960576	-0.00286539	-0.00435708	0.00471219	-0.00823937	-0.00181684	-0.0108791	0.0243117
30.5	0.0273007	-0.0199249	0.0599667	-0.00493818	-0.0214963	-0.0572575	-0.109159				30.5	0.00410018	0.0104839	0.0153449	0.0560351	-0.0157912	-0.0206753	-0.0200792	-0.00132459				30.5	-0.0121475	0.0211095	0.00530571	0.0117269	-0.00433991	-0.00197537	-0.00181384	0.00319138	0.0321037
30.6	0.135073	0.0105731	-0.0490243	0.0813538	-0.00436725	0.2154	-0.051333				30.6	-0.00253082	-0.00572512	0.0144399	-0.00834486	-0.0281752	0.0304867	-0.00741022	0.00535441				30.6	-0.0621315	0.00916358	-0.00256729	5.89216e-05	-0.0123645	0.0422066	-0.00751884	-0.00582762	0.0175537
30.7	0.118177	-0.00323494	-0.0196013	-0.00539818	0.0171667	0.240679	0.067529				30.7	0.00346418	0.0471029	0.0053829	-0.0143619	0.0291138	0.0111087	-0.00217722	-0.0101296				30.7	0.0114615	-7.67235e-05	-0.00149519	0.00888292	-0.0240333	-0.0219714	-0.00958784	0.00817898	0.0232057
30.8	0.191859	-0.0171949	0.0207707	0.0432728	-0.000227255	-0.130267	0.027329				30.8	0.00329418	0.0185909	0.0112679	-0.0743939	-0.0194292	0.0260977	-0.0188902	-0.0295546				30.8	-0.00723847	0.00135268	-0.010518	0.00664692	-0.00223511	0.0253656	-0.000301843	0.0136077	-0.00409733
30.9	0.112079	-0.00229894	-0.0478853	0.0829378	-0.0262543	0.0123635	-0.00798604				30.9	-0.00161182	0.00888088	0.0168379	0.00744214	-0.0106132	-0.0177113	0.0293998	0.0326764				30.9	0.0111505	0.00714198	-0.00142799	-0.000379078	-0.00923741	0.00140163	0.00325416	-7.10196e-05	0.0163217
31	0.0910937	0.00640806	-0.0466313	0.0615098	0.0268397	-0.0480735	-0.047699				31	0.0132382	-0.0143711	0.0169959	0.0249681	0.0329948	-0.0364493	-0.0275372	-0.00547459				31	-0.00117447	0.00541218	-0.00550139	-0.0155851	-0.00261041	0.0314936	-0.00668184	0.00195998	-0.0206093
31.1	0.0969727	-0.0142599	0.0226717	0.00589082	0.0286027	-0.0834995	-0.08822				31.1	-0.0100178	0.0140159	0.0051749	-0.0129499	-0.0254312	-0.00152727	0.00481778	-0.00521059				31.1	0.00594753	0.00196358	-7.86941e-05	-0.0125371	-0.00855231	-0.0101824	-0.00641784	-0.0226312	0.000136673
31.2	0.123279	-0.0215519	-0.00907229	0.00250282	0.0109407	-0.0411385	-0.153885				31.2	0.00232718	0.0195919	-0.0044031	-0.00446786	-0.0280972	-0.0512023	0.0230988	0.0170874				31.2	0.0191535	-0.0112879	0.00662251	0.00676992	-0.00628641	0.00133663	-0.00171584	-0.00705722	-0.0119973
31.3	0.130411	-0.0197809	-0.0476543	0.0205468	-0.0233303	0.131171	-0.040706				31.3	-0.00350082	0.0511349	0.0292679	-0.0199049	-0.0021012	-0.00429327	-0.0789832	-0.0145766				31.3	0.0293045	0.00189228	0.00812371	-0.00225508	0.000486486	-0.0263434	0.00631916	0.00020158	-0.0101313
31.4	0.146513	-0.0161889	0.0547957	0.0330398	0.00257575	-0.0504095	-0.039323				31.4	-0.0175728	0.0104789	0.0116569	0.0372801	-0.0163522	0.0209267	0.0777028	0.0303484				31.4	-0.0538245	0.0132711	0.00535501	-0.0118681	-0.00584631	0.0221976	-0.00511584	-0.00710232	0.0165297
31.5	0.161967	-0.0404699	-0.0809273	0.0333458	0.0476867	-0.00416151	0.090169				31.5	0.0143492	0.00346588	0.0103309	-0.0512479	-0.0196232	-0.0197143	-0.00559722	-0.00190259				31.5	0.0317845	0.0133718	-0.00733199	-0.00821608	0.00788299	0.0100276	-0.00680484	-0.00699352	0.00584467
31.6	0.194464	-0.0530149	-0.0842143	0.0590658	-0.00595325	-0.117509	0.030118				31.6	0.00210218	0.00649788	0.0154799	-0.0405219	-0.0158552	0.0145337	0.0636758	-0.000602588				31.6	0.0210835	0.00385788	-0.0111988	0.00511792	0.00144789	-0.0142974	-0.00628284	-0.00586512	0.0249287
31.7	0.144991	-0.0491239	0.00242471	0.0640658	-0.0111783	0.0677625	0.10714				31.7	-0.00285882	-0.0320251	0.0242589	-0.0358719	-0.0216262	0.0310877	0.0403008	-0.0195366				31.7	-0.00127347	-0.0125944	0.00969261	0.00235192	-0.000819714	-0.0300404	-0.0193778	0.00565158	0.00691667
31.8	0.00356775	-0.00536694	-0.0161023	0.0301868	0.0788287	-0.0920605	-0.00676204				31.8	0.0149482	0.00203188	0.0035139	-0.0255869	0.0764818	-0.0472483	-0.11168	-0.0264956				31.8	-0.00130347	0.00722088	-0.00582449	-0.00155208	-0.00536121	0.0213786	-0.00724084	0.00193218	0.000546673
31.9	0.143438	-0.0264879	-0.0364633	0.0443058	0.0312077	0.119249	-0.017645				31.9	-0.0115148	0.0514049	0.0328729	-0.0157889	-0.0159822	0.0269797	-0.0138642	0.00552341				31.9	-0.0350025	0.00322818	0.000737706	-0.0136321	0.00679669	0.0175116	-0.0117258	-0.00865422	-0.00489733
32	0.0641517	0.0225261	-0.0337743	0.0169748	-0.00766825	-0.0390645	-0.030135				32	-0.000104824	-0.00457612	0.0083889	0.0254961	0.0351738	0.0336537	0.0425338	-0.00941159				32	0.0231505	0.00156678	-0.00223849	-0.0104071	0.0130522	0.0162506	-0.000410843	0.00614338	0.0266597
32.1	0.0920707	0.00366406	-0.00939129	0.0612478	0.0757697	0.0599555	-0.032939				32.1	-0.00967582	-0.0104921	0.0318889	0.00614914	-0.0324092	-0.0242113	-0.0239682	-0.0191276				32.1	0.00201953	-0.00419632	-0.00932209	0.00123092	1.00863e-05	0.0170566	-0.0191848	-0.00822042	0.0163557
32.2	0.101701	-0.0542259	0.0429937	0.00471182	0.0251617	-0.0240005	-0.020387				32.2	0.0132222	-0.0170191	-0.0116241	-0.0423129	-0.0159982	-0.0252093	0.0758938	0.00633641				32.2	0.0137505	0.00326158	-0.00694639	0.00302992	-0.00355951	0.0132356	0.00193416	-0.00877422	0.0466747
32.3	0.193186	-0.0503989	0.0264527	0.0204178	-0.00188325	-0.159632	-0.015137				32.3	0.00982718	0.000988882	0.0017939	-0.00992186	0.0182008	-0.00663027	0.0414618	0.00176141				32.3	-0.0417505	0.00262578	-0.000407994	-0.000425078	-0.00857491	-0.00123037	0.00219816	0.00620988	0.0501407
32.4	0.105024	-0.0171939	-0.0157653	0.0152288	0.0214087	0.271796	-0.093696				32.4	-0.0188128	-0.00778512	0.0099689	-0.0614789	0.0096878	-0.0188753	-0.0860982	-0.0437276				32.4	-0.00961447	0.0183972	0.000754606	-0.00877508	3.74863e-05	-0.00985537	-0.00759884	-0.00812802	0.0163617
32.5	0.169314	0.000482059	-0.0422823	0.0287198	-0.000204255	0.217544	0.0147				32.5	-0.00300682	0.0110389	0.0188339	0.0113261	0.0136828	-0.0523393	-0.0375222	-0.0190656				32.5	-0.0195785	-0.0179889	-0.00814099	-0.00863808	0.00140849	0.0173446	-0.00726284	0.0221092	-0.00946633
32.6	0.169171	0.0125181	-0.0655993	0.0527488	0.0168877	-0.101921	0.032397				32.6	0.0157202	0.0282689	-0.0057871	0.0359601	0.0348658	0.0193097	0.0199608	0.00579341				32.6	-0.000106471	-0.000175624	-0.0125439	0.000859922	-0.00111391	-0.0188284	-0.0102578	-0.0189644	0.0621697
32.7	0.0759067	-0.0174579	-0.0411933	0.0791028	-0.00224825	-0.142963	-0.070636				32.7	0.0281012	0.0423059	0.0055379	-0.0456869	0.0150718	-0.0298053	0.0371138	-0.00989959				32.7	0.0155005	-0.00873052	-0.00833899	0.00418492	-0.0138097	-0.0143344	-0.00639884	-0.00900412	0.0399727
32.8	0.0641907	-0.0249449	0.0391527	0.0471928	0.0354227	-0.0356345	-0.102755				32.8	0.00276518	-0.0133051	0.0116559	-0.0188389	0.0033558	0.0459857	0.100725	-0.00186559				32.8	-0.00656647	-0.00217752	-0.013112	-0.0109541	-0.00710151	0.0199336	-0.00499984	-0.00250292	0.00628867
32.9	0.159666	-0.0325899	-0.0639543	-0.000457176	-0.00300725	0.1646	-0.023907				32.9	0.00611518	0.0263089	0.0111419	0.0200701	0.0055758	0.00902673	0.0110478	0.00562941				32.9	-0.0369615	0.00775948	0.00608291	-0.00711508	-0.0123936	-0.0319534	-0.00832684	0.00699208	0.0228597
33	0.18986	-0.0265419	0.00778471	0.0673418	0.0502737	0.0697315	0.00759696				33	0.00247218	-0.0134251	0.0042549	0.0207411	0.0212078	0.0216287	0.0646248	0.00764741				33	0.0118825	0.00575498	0.00114501	0.00234092	0.00661469	-0.0171844	-0.0151548	-0.00420822	0.00675067
33.1	0.122106	-0.0140849	-0.0685943	0.0822128	0.0210517	-0.235355	-0.085441				33.1	0.00819818	0.0300699	0.0183329	-0.0317729	0.0208638	-0.0323143	-0.0226482	-0.0141376				33.1	-0.0200405	0.00348178	-0.00614039	0.00588992	-0.0141886	-0.00383237	-0.0149568	-0.0185286	0.0259977
33.2	0.134476	-0.0126679	-0.0401423	0.0322218	0.0322207	0.177777	0.081959				33.2	-0.00326482	-0.00607912	0.0010769	-0.00138186	0.0375378	0.0351117	0.118469	0.000250412				33.2	0.0299295	-0.0202071	0.000649306	0.00266092	-0.00689941	-0.0116854	-0.00475284	0.010855	-0.00390033
33.3	0.129682	0.0272391	-0.0550123	-0.0117402	0.0318727	-0.0995895	0.079085				33.3	0.0213562	-0.00927512	0.0046759	0.0294491	-0.0014062	-0.0202093	0.0873048	0.00482741				33.3	0.0261575	-0.000880924	-0.000581894	0.00521692	-0.00922391	-0.00106337	-0.00540784	-0.00043132	0.0144357
33.4	0.0925117	-0.0239729	-0.0399883	-0.0104662	0.0333297	0.101217	0.013397				33.4	0.000215176	0.00221888	0.0109249	-0.0261689	0.0273458	-0.0102183	-0.0130262	-0.0100936				33.4	-0.0187675	0.00322268	-0.00838779	0.000916922	0.00353939	0.000466627	-0.0156748	-0.00449542	0.0197587
33.5	0.154747	-0.00221894	-0.0277603	0.0160578	0.0328027	-0.00604651	-0.0543				33.5	0.0153292	0.00787188	0.0173659	-0.0976289	-0.0119652	-0.00744527	0.0768428	0.00509541				33.5	0.0184535	0.00925728	0.000162806	0.00285292	0.00715889	0.00453563	-0.00525484	-0.00833382	0.0418837
33.6	0.0825227	-0.00157594	-0.0146803	0.0637288	0.0343367	-0.0879235	0.010453				33.6	0.000694176	0.0237489	0.0122269	0.0827521	-0.0014572	-0.0259623	-0.0786812	0.0298854				33.6	-0.0130605	-0.00397862	-0.00891329	-0.00397208	-0.0136028	0.0211296	-0.0124588	0.00890038	0.0112237
33.7	0.0836267	-0.00801894	-0.0183283	0.0530088	0.0185277	0.157998	-0.055443				33.7	0.00327618	0.00240088	0.0274259	-0.0175539	-0.0119912	0.0263367	0.0230828	0.00363341				33.7	-0.0149375	0.012828	-0.00794259	0.00564692	-0.00498731	0.0110926	0.00387416	0.00263288	0.00625467
33.8	0.146509	0.00700906	-0.0384993	-0.0362222	0.0244847	-0.10884	0.097377				33.8	-0.0181818	0.00860888	-0.0104441	0.103658	-0.0158412	-0.0342503	0.00719678	-0.00179859				33.8	-0.0275605	0.00568588	-0.00441939	0.00130592	0.00444069	-0.0290724	-0.0126688	-0.0118962	0.0162067
33.9	0.169512	-0.0334989	-0.0277573	0.0382948	0.0134457	-0.0887135	-0.096955				33.9	0.0202132	-0.0107761	0.0099629	0.0110011	-0.0281112	-0.0321523	-0.0343972	0.00290641				33.9	0.0424015	0.00108358	-0.00345769	0.00395092	-0.0205775	0.0205166	-0.00235184	-0.00083282	0.00521967
34	0.175218	0.00945706	-0.0178993	0.0772748	0.0417787	0.0602585	0.032586				34	0.000423176	-0.0204401	0.0020969	0.0525251	-0.0168482	-0.0248403	0.0617168	-0.0246626				34	0.0263955	-0.011158	0.000880506	0.00784292	-0.00267771	0.00408963	0.000105157	0.00696518	-0.0225113
34.1	0.0951277	-0.0494169	0.00285271	0.0459848	0.0236287	-0.189295	0.054777				34.1	0.0120232	0.0326989	0.0149439	0.0490421	0.0174928	-0.0334833	-0.0163372	0.0103434				34.1	0.00585153	-0.000314024	-0.00289269	0.0160289	-0.00806031	0.0253906	-0.0187988	0.00713708	0.0127237
34.2	0.0888837	-0.00312994	-0.0102363	0.0426278	0.000852745	-0.0101185	-0.000720039				34.2	0.00823718	0.0185619	0.0284029	-0.0582259	0.0125928	0.0284667	0.0530468	-0.0122526				34.2	-0.0127695	0.00948578	0.0128795	-0.00839708	-0.00585671	-0.0233404	-0.0129298	-0.00876372	-0.0270373
34.3	0.135389	-0.00120594	-0.0765633	0.0449368	0.0257437	0.14502	-0.018015				34.3	-0.00431082	-0.00386712	2.9902e-05	-0.0309319	-0.0344382	0.00605873	0.0361718	-0.0133296				34.3	-0.0253135	-0.00812742	-0.00804059	-0.0127651	0.000778686	-0.0235774	0.00188216	-0.0145369	0.0343197
34.4	0.133724	0.0254581	-0.0479833	-0.00233818	-0.0206033	0.121659	0.117203				34.4	0.0173782	-0.00837412	0.000475902	0.00250914	-0.0052952	-0.0238743	0.0283348	0.00565841				34.4	0.00704653	-0.00233142	2.04059e-05	0.0132119	-0.0187762	-0.00557037	-0.0153828	0.00547878	0.00717167
34.5	0.0287197	-0.0436879	-0.0517063	0.0296778	0.0514417	0.142972	0.035564				34.5	-0.00336782	0.0180799	-0.0115411	0.0121741	0.0170218	-0.0451703	0.0577628	0.00477241				34.5	0.0299285	-0.00954482	0.00525911	0.00819792	0.0154322	0.0283376	0.00392316	0.0167991	0.0119197
34.6	0.152062	0.0125151	-0.0438123	0.0657388	0.0320807	0.0352925	-0.07				34.6	0.0107622	0.0332149	0.0115399	0.0941741	0.0204118	-0.0306983	-0.00222022	-0.00460159				34.6	0.00784653	0.00278588	0.00380231	-0.00412108	-0.000760214	0.0389006	-0.0225558	-0.0114904	0.0102487
34.7	0.189493	0.0114691	0.0155787	0.0638848	0.0566857	-0.0787215	0.052308				34.7	0.0165242	0.000520882	-0.0053601	-0.0471099	0.0127518	0.0170877	0.0779788	-0.0313186				34.7	-0.000309471	0.0218724	0.000573706	0.000370922	-0.00988011	0.00756663	-0.00986984	0.00476798	0.00890667
34.8	0.103496	-0.0187939	-0.00564329	0.0312028	0.0364877	0.163173	0.026227				34.8	0.000335176	0.0119229	-0.0040841	0.00457614	0.0231358	0.00566373	0.00944278	-0.0109256				34.8	-0.00640147	-0.000587224	-0.00169159	0.00880892	0.00558789	0.0305006	-0.0162738	0.00693888	0.0177487
34.9	0.122071	-0.0251019	-0.0343723	0.0635308	0.00492375	0.184563	-0.055661				34.9	-0.00780282	-0.0138521	0.0139789	0.0190181	-0.0219492	-0.0399283	0.0126368	0.0218214				34.9	0.00451753	0.00878728	-0.00228369	0.00218392	-0.00317131	0.0146756	-9.68431e-05	-0.00123742	0.0264237
35	0.0686717	-0.0547309	-0.0600353	0.000103824	0.0217327	0.167017	0.049375				35	-0.0142118	0.0435209	0.0215029	-0.106869	-0.0334532	-0.0154393	0.00381578	-0.0120676				35	0.0202005	0.00256688	0.0101468	0.00920292	-0.0106727	-0.00278837	-0.00545784	0.0180848	0.0378437
35.1	0.0920317	-0.0130369	0.00358071	0.0672018	0.0350367	-0.00278651	-0.013298				35.1	0.000731176	0.0195419	-0.0039821	0.0307851	-0.0280622	0.00723073	0.0178948	-0.0333856				35.1	0.00822753	-0.00469242	0.013115	-0.000265078	-0.00320841	-0.0116854	-0.00272284	-0.00920672	-0.0184683
35.2	0.0115277	-0.0801159	-0.0635343	0.0146138	-0.0185073	-0.15275	-0.00128604				35.2	0.00301118	-0.0202661	0.0055729	-0.0524969	0.0432718	0.0140207	-0.0345292	0.0152714				35.2	0.00876653	0.0171102	0.00158021	0.00614792	0.00884809	-0.00702737	-0.0153218	0.00763978	0.0281557
35.3	0.0350657	0.00578606	-0.0756753	0.0262568	0.0240327	-0.0687835	-0.025247				35.3	0.0148162	0.00327988	-0.000592098	0.0286691	0.0269388	-0.00645727	0.0193688	-0.0120696				35.3	0.0259325	-4.89235e-05	-0.00375609	-0.00888508	0.0147062	-0.0351474	-0.00272184	-0.00238772	0.0152107
35.4	0.101295	-0.0146009	-0.0193723	0.0225528	-0.0153103	0.192263	-0.027515				35.4	0.000541176	0.0135689	0.0368739	-0.0598579	0.0095818	0.0241217	0.0442038	-0.00743459				35.4	-0.00463147	-0.00449692	-0.00307209	0.00898692	0.00912669	-0.00406337	-0.00347484	0.00583978	0.0152617
35.5	0.127011	-0.0272899	-0.0602153	0.0453298	-0.00619325	0.148789	0.028706				35.5	0.0194332	-0.000240118	0.0089489	-0.00800786	0.0054988	-0.0180713	0.0838248	-0.00395059				35.5	-0.00711647	-0.00543532	0.0130332	-0.00141708	-0.00353101	-0.00906637	0.00512916	-0.00639762	0.0101557
35.6	-0.00682125	-0.0378989	-0.0408013	0.0688028	0.0114407	0.00642149	-0.027044				35.6	-0.00554582	0.0200009	0.0171839	-0.00494886	-0.0616852	0.0139377	0.0632198	0.0151244				35.6	-0.0240255	-0.0125974	0.00998621	0.00260492	-0.00921221	-0.0107144	-0.00338484	0.00973368	-0.00341833
35.7	0.118604	-0.0477179	-0.0678243	0.0567538	0.0504277	-0.0169945	0.064816				35.7	-0.00284882	-0.0181521	-0.0010571	-0.0651869	-0.0293722	-0.0254113	0.0734268	-0.00999159				35.7	-0.0280195	-0.00550742	0.00192811	0.00390592	-0.0105886	-0.00311737	-0.00990484	0.00530318	0.0240117
35.8	0.204409	-0.0407279	-0.0553133	0.0132228	0.0315777	-0.125622	-0.049347				35.8	0.00695018	0.0626169	-0.0086851	0.0108171	-0.0139432	-0.0180563	-0.0710052	-0.00915559				35.8	-0.0260275	0.00413468	0.00193221	-0.00249908	0.000789486	-0.0147864	-0.00768784	0.00465618	0.00414267
35.9	0.0579567	-0.0472179	-0.0571243	0.00705682	0.00647075	0.1646	-0.051009				35.9	-0.00654682	0.0269549	-0.0020661	0.0354761	0.0179688	-0.0346993	-0.0346372	-0.0140786				35.9	-0.0124265	-0.0104616	-0.00381689	-0.00633508	-0.00812081	0.0255586	-0.00890184	0.00968858	0.0139387
36	0.0251057	-0.0308339	0.0332157	0.0596708	-0.0414133	-0.0289505	0.102379				36	0.00781918	0.0120119	0.0050979	-0.0740689	-0.0182072	-0.0247423	-0.0615392	0.00778641				36	-0.0502075	0.00425418	-0.0132878	-0.00899808	0.00815899	0.00186263	0.00143016	0.00733708	-0.00201233
36.1	0.0514537	-0.0443709	-0.0764023	0.0722098	0.0602397	-0.0405755	0.060513				36.1	0.00341418	0.0160459	-0.0022841	0.0539041	0.0146148	-0.0358883	0.0520748	-0.0105016				36.1	-0.0178005	0.00821458	-0.00894209	0.0248349	-0.00803911	0.0150776	0.00383216	-0.00296142	-0.00138233
36.2	0.115169	-0.0174249	-0.0843363	0.0718868	0.0269407	0.0629035	-0.010916				36.2	0.00357118	-0.00747212	0.0236579	-0.0269069	0.0367528	-0.0564603	-0.0321522	-0.0190456				36.2	0.0363245	-0.00264542	0.000491306	0.00224692	-0.00754751	-0.000156373	-0.00579184	-0.0123808	0.0130817
36.3	0.0857427	-0.0406189	-0.00596829	0.0212068	0.0385397	-0.0674935	0.038424				36.3	-0.00240482	-0.0119451	0.0153899	0.00520514	0.0447008	-0.0644763	-0.0690032	0.00880341				36.3	0.0107635	-0.0123133	-0.0101194	0.00628992	-0.00123841	-0.0219804	-0.00402984	-0.0154264	-0.0274193
36.4	0.0832267	0.00269406	-0.0507773	0.0333598	-0.0114133	0.0418115	0.063831				36.4	0.0114782	-0.0109841	0.0074929	-0.0276259	-0.0209392	-0.000991275	0.126847	0.0203634				36.4	0.0133685	-0.000370624	0.0111755	-0.0204371	-0.00801451	-0.0159774	-0.0179168	0.013897	0.0241497
36.5	0.138777	-0.0347569	-0.0322973	0.00839082	0.0258007	-0.0741285	-0.044437				36.5	-0.0170298	-0.00912012	0.0010929	0.0512131	-0.0268742	-0.00626627	0.0927268	0.00382541				36.5	0.0118055	-0.00258842	0.00896971	0.0144639	-0.000706114	0.0304686	0.00293016	0.00691028	0.0621577
36.6	0.151274	-0.000674941	-0.0468323	0.0583988	-0.00857625	-0.0877305	-0.098922				36.6	0.00460918	0.0339949	0.0063729	0.00459014	-0.0282872	0.0493017	0.0223488	-0.0277856				36.6	0.00508353	0.00661768	-0.00851029	-0.00930208	0.0129818	0.00287263	-0.00640884	-0.00495162	0.00265067
36.7	0.0119907	-0.0515369	-0.0375533	0.0213968	0.0397867	-0.0566355	0.044446				36.7	0.00365818	-0.000381118	-0.000942098	0.0199501	0.0280258	0.0266827	0.0267508	0.00773641				36.7	0.0326605	0.00857818	-0.00769209	-0.0290261	-0.00969531	0.0130276	0.00633916	0.00193478	0.00454367
36.8	0.0702017	-0.0478329	-0.0198493	0.0747508	0.0271687	-0.161226	-0.016112				36.8	-0.0123178	0.0162179	-0.0117411	0.0227581	0.0207288	0.0145557	0.0780318	0.0139544				36.8	-0.00961447	0.00334168	0.00503101	-0.0103771	0.00849019	0.00633863	0.00309716	-0.00141332	0.0130947
36.9	0.0600197	-0.0361789	-0.0684703	0.0165708	-0.000234255	-0.134942	-0.045018				36.9	0.00701818	0.0107939	0.000842902	0.0827461	0.0423428	-0.0279373	-0.0270822	-0.0195946				36.9	0.0377005	-0.00424092	0.00311521	0.00389992	-0.0139694	-0.0385024	-0.0197758	0.00258178	0.00402167
37	0.0128207	-0.0425879	-0.0677343	0.0193028	0.0637277	0.0627775	-0.044157				37	-0.00792882	0.0118919	0.0028009	0.0475531	0.0246178	0.00260973	0.00859078	0.0173964				37	-0.000906471	0.00225348	-0.00442299	0.00605692	0.0153554	0.0278256	-0.00536384	0.0128491	0.00595767
37.1	0.131081	-0.00750594	-0.0697003	0.0892928	0.0191897	-0.0993355	0.018159				37.1	-0.00636482	-0.00677012	0.0144589	0.0707351	0.0170088	-0.0252353	-0.0102122	-0.0135226				37.1	0.0274605	-7.64235e-05	-0.00401959	0.00252992	-0.00213781	0.0140016	0.00737916	0.00699008	0.0129917
37.2	0.0930917	-0.0201789	0.00473871	0.0266978	0.0192137	0.0403735	0.134547				37.2	0.0160872	-0.0354601	0.0078399	0.0311641	0.0172718	0.0267077	-0.0314172	-0.0179926				37.2	0.00368053	-0.00162352	-0.0151313	0.0129449	-0.00630501	0.00510063	-0.0108048	0.00050618	-0.00240233
37.3	0.0642317	-0.0539209	-0.0307543	0.0264088	0.0444727	0.00422549	-0.064815				37.3	-0.00551682	0.0393209	0.0085829	-0.0605859	0.0290998	-0.0332153	0.00811078	-0.00136159				37.3	0.0177935	-0.00166252	0.00166401	-0.00704608	0.00146359	0.0291706	-0.00699184	0.00944998	-0.000505327
37.4	0.00385175	-0.0194159	-0.0303333	0.0661468	0.0421437	0.117551	0.033122				37.4	0.0157882	0.00413488	-0.0019951	0.00473414	-0.0326852	0.00607173	-0.0465532	0.00583341				37.4	0.0182695	0.00240928	-0.00235179	-0.0153601	0.00554589	-0.0110884	-0.00174184	0.00949808	0.0419207
37.5	0.134813	-0.0291559	-0.0396823	0.00988182	0.0268717	0.0467745	0.049441				37.5	2.51765e-05	0.0418469	-0.0032651	-0.0909749	-0.0169382	0.0461167	-0.0152962	0.0178744				37.5	0.00621453	0.00719568	-0.0115041	-0.00110008	0.00827269	0.0126196	-0.00586984	0.00129868	0.00817367
37.6	0.147785	-0.0253339	-0.0191043	-0.0227352	0.0285297	-0.0463105	0.04288				37.6	0.00847218	-0.00138812	-0.0074761	0.0676411	-0.0032452	0.0198937	-0.0534062	-0.00181659				37.6	6.35294e-05	-0.00340252	0.00409021	-0.00872908	-0.0169746	0.0139576	-0.00319684	0.00148528	0.000451673
37.7	-0.0269763	-0.0199899	0.0100227	0.0424258	0.00144475	-0.0425895	0.104299				37.7	0.00487118	0.0156899	0.0266039	-0.0449129	0.0531068	0.0106067	0.0590408	0.00479041				37.7	0.00617753	0.00150718	-0.000674694	-0.0129851	-0.0132669	-0.0186854	-0.00142984	0.00983748	0.000551673
37.8	0.0996537	-0.0172049	0.0165497	0.0655018	-0.0393573	-0.128938	-0.092866				37.8	-0.00742182	0.0112609	-0.0050531	0.0330461	0.0139908	0.00748773	0.0101078	0.00784941				37.8	0.0232625	0.00884418	0.00686161	-0.0147491	0.00243059	0.0268576	-0.00788084	-0.00406302	0.0103727
37.9	0.131629	-0.0709009	0.00738371	0.0148278	0.0409717	0.261402	0.079377				37.9	0.0238222	0.0420669	0.0192349	0.0253621	-0.0042102	0.0231117	-0.0186642	-0.0128816				37.9	-0.00818947	0.0169053	-0.00337419	0.0196689	0.00221439	0.0248416	-0.00745684	-0.00938672	0.00996567
38	0.0358897	-0.00910894	0.0278097	0.0240368	0.0135597	-0.279698	-0.050696				38	-0.0228048	0.0167819	-0.000506098	0.0882581	-0.0202832	-0.0238253	-0.00397022	-0.000361588				38	-0.0173105	0.00115278	0.00308851	-0.00440408	-0.00943271	-0.0115734	-0.00980184	0.00834688	0.0113207
38.1	0.136555	-0.0203939	-0.0933523	0.0589448	-0.0155503	0.0396635	0.021819				38.1	-0.00827882	-0.0154631	-0.0056281	-0.0334899	0.0124398	-0.00130527	0.0422338	0.0221674				38.1	-0.0195375	-0.00147812	-0.000538894	0.0133049	0.000700186	0.0148806	-0.0124858	-0.00184932	-0.00739533
38.2	-0.0166303	-0.0190809	0.00174971	0.0302768	0.00211975	0.0808495	0.021003				38.2	0.0179272	0.0287969	0.0109039	-0.0123059	-0.0163242	0.0155907	0.0363928	-0.00151559				38.2	-0.0399255	0.00234898	-0.000629694	-0.0252871	-0.000347714	-0.0117304	-0.0118418	-0.00810432	0.00207367
38.3	0.0638227	-0.0100129	-0.00339929	0.00111582	0.0609937	0.0646025	-0.020063				38.3	0.000548176	0.0304609	0.0083589	0.0281801	0.000710804	0.0338457	-0.0626382	-0.00418359				38.3	-0.0220725	0.0109671	-0.0205139	-0.0132511	0.00507679	0.0394976	-0.0102588	-0.010423	0.0500537
38.4	0.0761727	-0.00595294	-0.0484923	0.00716982	0.0316327	0.00590049	-0.024181				38.4	0.00653218	0.00958788	0.0109259	0.0290601	0.0198358	-0.0265843	-0.00842522	-0.0130556				38.4	0.0235025	0.000178176	-0.000731094	0.0172709	0.00165809	0.0226246	-0.00837884	0.010085	-0.0272273
38.5	0.0901277	-0.0142909	0.00908271	0.0462428	0.0739997	-0.0514255	0.0499				38.5	-0.0112218	0.0147749	0.0132729	0.0647461	0.0080588	-0.0127943	-0.0981162	-0.00322059				38.5	0.00734853	-0.00196762	-0.00142159	0.00360792	-0.00477801	-0.0114584	-0.000460843	-0.00382942	0.0201037
38.6	0.0599597	-0.0450839	-0.0336753	0.0367258	-0.0432203	0.00160949	0.00423396				38.6	0.00627318	0.00792988	-0.0027101	0.0440651	-0.0073042	-0.0286153	0.00378578	-0.0101026				38.6	-0.0162865	-0.00128632	0.00657811	0.0217549	-0.00514351	-0.0261074	-0.00765784	-0.00220512	0.0168797
38.7	0.0520267	-0.0329649	-0.0311143	0.0650208	0.0237217	0.00667049	-0.114982				38.7	0.000581176	0.0189349	0.0114209	-0.0673239	0.0364868	0.0328067	0.00635278	0.00619541				38.7	-0.00158247	0.00878668	-0.00522039	0.00147392	-0.00609441	0.0295866	-0.00952684	-0.00701342	0.00597967
38.8	0.0551387	0.00749506	-0.0792373	0.0332588	0.0516887	0.0577225	0.039618				38.8	0.0141242	0.0356299	-1.3098e-05	-0.000751863	-0.0215032	0.0205017	-0.110953	0.0137994				38.8	0.0229765	-0.000527824	-0.00795999	0.0136869	0.0149023	0.0129946	-0.0181218	-0.00686612	-0.00271233
38.9	-0.0268963	0.00137106	-0.0241803	0.0192158	0.0292407	-0.0688315	-0.051263				38.9	-0.00864782	0.0279579	0.0010089	-0.0511109	-0.0053852	0.0122947	-0.00149822	-0.0316026				38.9	-0.00758947	0.0121005	-0.00447759	0.0191389	-0.00702751	0.00243763	0.00259416	-0.00975052	-0.0352375
39	0.0209007	-0.0324559	-0.0114063	0.0147778	-0.00194125	-0.0830795	0.05179				39	0.0153352	-0.000421118	0.0076679	0.00217214	-0.0110002	0.0154697	-0.0162922	0.00140541				39	0.00352153	-0.00577072	0.00159971	0.0185259	0.0120663	0.0442446	-0.00110084	-0.0176269	0.0112407
39.1	0.0463127	-0.0241179	0.0186687	0.0794868	-0.00440125	-0.171504	0.029796				39.1	0.00403618	-0.00766612	-0.0063121	0.0298201	-0.0088802	0.0144627	-0.0353332	0.00866041				39.1	0.0129145	0.0114496	0.000403806	-0.000249078	-0.00126731	0.0203496	0.000624157	-0.00903612	-0.0417643
39.2	-0.000658255	-0.0630539	0.0252027	0.0784618	-0.00291125	0.0173985	-0.032484				39.2	0.00776818	0.0116469	-0.0038721	-0.0403039	0.0214608	-0.00978827	0.0524338	0.00832941				39.2	0.0119965	0.00771368	0.00665181	0.0110949	-0.0126874	0.0277456	0.00654916	-0.00978332	0.0134377
39.3	0.0577107	0.0178321	-0.00648729	0.0107208	0.0531357	0.203964	0.056575				39.3	0.00420818	0.0273709	0.0037489	-0.0581649	0.0167298	0.00310473	0.00982778	-0.0172876				39.3	-0.0203705	0.00821218	-0.00313429	0.00589692	-0.00174471	-0.0416004	-0.00804984	0.00059868	-0.0149453
39.4	0.0515537	-6.89412e-05	-0.0272903	-0.0323462	0.0413347	-0.170558	0.040377				39.4	-0.0193448	-0.0261811	0.0095689	1.21373e-05	0.0052188	-0.00295927	0.000835784	0.0169034				39.4	-0.0233195	0.00220418	-0.00110829	-0.00257108	-0.0138232	0.00341663	0.00250616	-0.00268422	0.0195817
39.5	0.144997	-0.00819894	-0.0444113	0.0227078	0.0117917	0.0470915	-0.091426				39.5	-0.00766782	-0.0395831	-0.0081611	0.0238561	0.0805618	0.0366437	-0.0231392	-0.0178876				39.5	-0.0120405	0.00718998	-0.00343129	0.00388992	0.00504989	-0.0169334	0.00282216	-0.00395082	-0.00394933
39.6	0.0905067	-0.0146449	0.0273057	0.00910982	0.0494567	-0.161519	-0.070213				39.6	0.0103472	-0.00818312	0.0116569	-0.0115289	0.0104568	0.0184757	-0.0154752	-0.000213588				39.6	0.00583053	0.0158265	0.00742791	0.00801692	-0.00322621	0.0165436	0.0111612	0.0107512	-0.00302333
39.7	0.0242097	0.000721059	-0.0106803	-0.0112902	0.0437667	0.0871005	-0.070987				39.7	-0.00786182	0.0235269	0.0065379	0.00909514	0.0197138	0.0461657	-0.0142782	0.00772941				39.7	-0.0199675	0.00376378	0.00497171	0.00467592	-0.0104679	-0.00485837	-0.00240284	0.00612328	-0.0121513
39.8	0.0179727	-0.0142559	0.000425706	0.0399818	0.0184967	-0.0374735	0.029191				39.8	0.00168618	-0.00771212	0.0033759	0.0201551	0.0582548	-0.0287603	-0.0501232	-0.0110416				39.8	-0.0103445	0.00930388	-0.00281919	0.00933192	0.00589259	0.00640063	-0.00174384	0.0176142	0.0330237
39.9	0.0515127	-0.0514549	0.00484171	0.0150888	-0.00859225	0.178634	-0.000789039				39.9	0.000666176	0.0182629	-0.0102821	0.0178581	-0.0028272	-0.0585103	0.0556628	-0.00327859				39.9	0.00624253	0.00632678	-0.00700209	0.0162599	0.000510186	0.0120476	-0.00986884	0.00655478	-0.0132163
40	0.0333487	-0.0368209	-0.0364433	0.0241698	0.00362075	0.0294505	0.059785				40	-0.000155824	0.00325588	0.0180339	0.0584411	-0.0032782	-0.0270243	0.0404708	-0.0121246				40	0.0261985	0.000668276	-0.00624529	0.00484692	0.00766929	0.0181156	-0.00368384	-0.00028542	0.0130527
40.1	0.0264737	0.0240631	-0.0366043	0.0592118	-0.00408225	0.0702155	-0.00585604				40.1	-0.0105848	0.0610039	0.0022309	0.0104671	0.0158128	-0.0175333	-0.0172082	-0.0167196				40.1	-0.0235325	0.00429698	0.00417481	-0.0135861	-0.00122711	0.0367096	-0.00252684	-0.00027182	-0.00229033
40.2	0.0217287	-0.0546579	0.0354057	-0.0193532	-0.0206483	-0.0869715	-0.058576				40.2	0.0205932	0.0118839	0.000856902	-0.0315539	0.0491788	-0.0114383	-0.00359322	0.0126324				40.2	-0.0220095	-0.00604992	-0.00364699	-0.00333108	-0.00277771	0.0128106	-0.00830484	-0.00255622	0.0251167
40.3	0.0299417	-0.0140369	-0.0542223	0.0284878	0.0118947	-0.117444	-0.017629				40.3	0.000329176	0.0240979	-0.0057931	0.0341401	0.0362138	-0.0130363	-0.0150632	-0.00231859				40.3	0.00560353	0.00785358	0.00785761	0.00900892	-0.00831541	0.0169636	-0.0106748	-0.0181744	0.00529467
40.4	0.0268107	-0.0136519	-0.00971829	0.00880882	-0.00628425	0.225045	-0.087053				40.4	0.00901018	-0.0133661	-0.0051331	-0.00913786	-0.0327472	0.00899573	-0.0124822	0.00795941				40.4	0.00786353	0.00211258	-0.00601829	0.00418192	0.00687109	0.0123936	0.00264116	0.00687278	0.0292367
40.5	0.0373867	-0.00939294	-0.0248683	0.0602738	0.00857975	-0.0639495	-0.02587				40.5	0.00507818	0.0110289	-0.0095611	0.00506514	0.0253798	-0.0138653	0.00496778	0.0286074				40.5	-0.00325247	0.00605118	-0.00813809	-0.000852078	-0.00357631	0.0135306	0.00267516	-0.0128879	0.00583467
40.6	0.0810817	0.00571106	-0.0769953	0.0542828	-0.00231325	-0.111048	0.080133				40.6	-0.000550824	-0.0107241	0.0021719	0.0811581	0.0249608	-0.00506727	-0.0186432	-0.00762559				40.6	0.0257295	0.0154093	0.00148071	0.0142579	0.00648219	-0.00159837	-0.000754843	0.0154299	0.000885673
40.7	0.0915367	0.00126306	0.0337467	-0.0352232	-0.00806825	0.0475125	0.062154				40.7	0.00888918	0.0167819	-0.0036041	-0.00586686	0.0170018	0.0115517	0.0100538	0.0225934				40.7	0.0213685	0.00634458	0.000807906	0.0181789	0.000796086	-0.0131194	-0.00429584	-0.00675022	0.0390207
40.8	0.0295587	0.0182511	-0.0380383	0.00720082	0.0229657	0.0900195	-0.054229				40.8	0.0227442	-0.0239431	-0.000682098	-0.0167489	0.0282058	-0.0199373	-0.0268282	-0.0211406				40.8	-0.00506447	0.010333	0.00359801	0.00737192	0.00154789	0.00811563	-0.00330484	0.00239468	-0.000904327
40.9	0.111394	0.0149701	0.0139167	0.0257308	0.0250857	0.120145	0.037895				40.9	0.00352118	0.0251039	0.0082909	0.0706601	-0.0321972	-0.0299373	-0.0983142	-0.00158359				40.9	-0.00212347	0.0119509	-0.00522039	0.0123439	0.00380919	0.00560063	-0.00757084	0.0122836	0.0279487
41	0.0486947	0.00846306	-0.0344923	0.0305708	0.0570517	0.0396015	-0.012817				41	0.0137492	0.0107689	0.0194169	-0.00831986	-0.0133112	0.0192217	-0.0368722	0.00123541				41	-0.0289475	0.00206838	0.00699701	0.0162099	0.000579586	0.0150956	0.000496157	0.00483858	0.0135847
41.1	0.0141007	-0.0147079	0.0448307	0.0217688	0.0124677	-0.119803	-0.018777				41.1	-0.00520782	0.0147739	-0.0034461	0.0295001	0.0578668	-0.00752027	0.0510878	-0.0227406				41.1	-0.00900547	0.000243476	0.0105957	0.00655492	-0.00907391	-0.0131684	-0.00813384	-0.00248932	-0.00347333
41.2	0.0187417	0.0215471	-0.0264163	0.00120082	0.0567727	0.0778195	-0.07651				41.2	0.00388118	-0.0143251	-0.0048351	0.0336361	-0.0394712	-0.0149233	-0.0371412	0.0119784				41.2	-0.00871447	0.000843876	0.00608631	-0.00258408	-0.00182091	0.00673663	-0.00558484	-0.00887822	0.00406667
41.3	0.0173957	-0.0352309	-0.0152203	-0.00413218	0.000551745	-0.0108615	0.00581396				41.3	-0.0139378	0.00444588	0.0162189	-0.0418089	0.0326798	0.0111327	0.0990328	0.0104624				41.3	-0.0162605	-0.00173472	0.00376991	0.00781792	-0.00823761	0.0152066	0.0102922	0.00919668	-0.0104853
41.4	-0.0549733	0.00507906	0.0785347	0.0470798	0.00325075	-0.212413	0.00660796				41.4	-0.00771182	-0.0353271	0.0021279	0.00550514	0.0099558	0.00794773	0.0814588	0.00993341				41.4	0.0128125	-0.000319324	-0.00306679	0.00540692	-0.00781481	-0.0174624	0.0198372	-0.0114417	-0.0174733
41.5	0.0180517	0.00425406	0.00965071	0.0371718	-0.0263463	0.00647049	-0.078061				41.5	-0.000423824	0.00606188	-0.0130821	-0.0437829	0.0432278	0.0211137	-0.0132302	-0.0269556				41.5	-0.0213155	0.00172278	0.011266	-0.0138681	-0.0170345	-0.0252824	0.0107122	-0.0104466	-0.0142423
41.6	0.0254007	-0.0288089	-0.0249033	-0.0360942	0.0115317	-0.0556125	0.103595				41.6	-0.00525582	0.00829388	0.0098119	0.0446891	0.0346878	0.0205877	0.000313784	-0.0179066				41.6	0.00983053	-0.00639372	0.00775051	0.0106809	-0.00330281	0.0182686	0.00833216	-0.0149429	0.0353647
41.7	0.0518857	-0.00653394	-0.0156013	-0.00134118	-0.0306643	-0.0527465	-0.091179				41.7	0.00150018	0.0462859	-0.0146391	-0.0446779	0.0368038	-0.0178353	0.00825078	-0.00860659				41.7	0.00966953	0.00625438	0.000881406	0.00434692	-0.00134681	-0.0126724	-0.00430484	-0.0113234	-0.00290933
41.8	0.0362417	0.0102751	-0.0407733	0.0184568	-0.0105333	0.130646	-0.00675104				41.8	0.00412318	-0.0268681	-0.0021671	0.0799691	0.0118668	-0.0605653	-0.0234842	-0.00178559				41.8	-0.000866471	0.00796438	0.00182491	0.0100479	-0.00540311	-0.00622937	-0.00515084	0.00197008	-0.0197533
41.9	0.000273745	-0.0122859	0.00875171	0.0247538	0.0528347	0.0321595	-0.04209				41.9	0.0102942	0.00960788	-0.0107401	0.0711571	-0.0020362	-0.0180693	0.000859784	0.00265841				41.9	0.0295945	-0.00877512	-0.00138099	0.00345292	0.0104262	-0.0197794	-0.00652784	0.017048	-0.0218713
42	-0.0263033	-0.0341339	-0.0211213	-0.0206672	0.00648375	0.0448185	0.00263396				42	0.0128292	0.0475539	0.0085659	-0.00447086	-0.0029912	-0.0383493	0.0951538	-0.00561859				42	0.0225685	0.00714268	-0.00218959	-0.00740808	0.0110444	0.0269296	0.000838157	0.00664208	-0.00329933
42.1	0.0214477	-0.0249769	0.0410717	0.0379548	0.00263575	0.0534275	-0.026611				42.1	0.00443818	0.0130819	0.0114809	0.0334041	0.0239558	-0.0392913	-0.0526912	0.0193274				42.1	0.0141685	0.00439328	0.00748121	-0.0202661	0.00564399	0.0172056	-0.00412484	0.00549568	-0.00180133
42.2	-0.00918625	0.0106671	-0.00678929	0.0497108	0.0263847	-0.0999285	-4.40392e-05				42.2	0.00551318	0.0331079	-0.0134161	-0.000553863	0.0147358	-0.00628027	-0.0429042	0.00187241				42.2	0.00189553	0.00965408	0.00440751	0.00854592	0.00707349	-0.0255684	0.00116716	0.00509428	0.00884467
42.3	0.0746677	0.0616781	-0.0898943	0.00657482	0.00443475	-0.137956	-0.025315				42.3	-0.0142768	0.00817888	0.0156969	0.0464401	-0.0318792	-0.0219423	-0.0813712	-0.0292196				42.3	-0.00653347	-0.0146244	0.00508231	0.00653292	-0.00400191	0.0304826	0.00369816	0.00173268	0.0130237
42.4	0.00726475	-0.00971294	-0.0512023	-0.0105382	0.00843175	-0.0422745	0.026733				42.4	0.0132282	0.0213199	0.0038799	-0.000441863	0.0187208	-0.0362333	-0.0402012	-0.00435759				42.4	-0.0272725	-0.00270562	-0.00165209	-0.00351508	-0.013333	-0.00233337	0.000102157	-0.00112722	-0.0215493
42.5	0.0663607	-0.000347941	-0.0138633	-0.00548418	0.0174087	-0.140191	0.01294				42.5	0.00862818	-0.000994118	0.0050439	-0.0660659	0.0416008	-0.0424613	0.0621968	0.0119854				42.5	0.00163753	-0.00837882	0.00609221	0.0153179	0.000673386	-0.00824737	-0.00415684	-0.00081992	0.0540847
42.6	-0.0156073	-0.00321394	-0.0473923	0.0493148	-0.0367523	-0.142767	-0.068838				42.6	0.0107012	-0.0132541	-0.0079791	0.0299691	0.0053588	-0.0612213	-0.00847222	0.0190584				42.6	-0.0117475	-0.00575492	-0.00161369	-0.00413908	-0.00306951	-0.0525104	0.00460016	0.00387278	-0.00283533
42.7	0.00529175	0.00810906	-0.0355283	0.0321548	0.0251307	-0.0560075	-0.110384				42.7	0.00459018	0.0195849	0.0140039	0.0191431	0.0487038	-0.0341913	-0.00457422	0.0246544				42.7	0.00862953	0.000170776	-0.00345549	0.00152592	-0.0115596	0.0216946	1.21569e-05	0.0111479	0.0119307
42.8	-0.0296003	0.000972059	-0.0477363	0.0315318	0.0575267	0.0932435	0.00414296				42.8	0.00549718	-0.0135961	7.8902e-05	0.0133591	-0.0207482	0.0437867	-0.0407352	0.0115394				42.8	0.00526353	-0.00763622	0.00574951	0.00485992	0.00504469	-0.0121574	-0.00831584	0.00064458	-0.00854533
42.9	-0.0222123	0.0202591	-0.000496294	0.0855328	0.00494575	-0.222267	-0.071113				42.9	-0.00698982	-0.00372712	0.000613902	0.00922114	-0.0433392	0.00873973	-0.0186412	0.0159694				42.9	-0.00866947	-0.00638872	-0.00512839	0.0155359	-0.00807201	0.00110863	0.000762157	0.0160205	-0.00222333
43	0.0599407	-0.0251909	-0.0296703	0.0381958	-0.0257383	-0.0228805	-0.042311				43	0.00485918	0.0265549	-0.0069761	-0.0845589	-0.0092912	0.0305687	-0.0126332	-0.0111416				43	-0.00899147	0.00223848	-0.00317859	-0.00383708	-0.00210511	0.0248476	-0.00807784	2.40804e-05	-0.0202623
43.1	-0.0425953	-0.0422479	-0.00408729	0.00230682	-0.0109703	0.0782405	0.013368				43.1	-0.00922482	0.000518882	0.0149289	0.0335721	0.0092398	-0.00293827	0.00683878	0.0207954				43.1	-0.00667047	0.0260978	0.017085	0.0181339	-0.0111709	-0.0120614	0.0100192	-0.0125355	-0.0198903
43.2	0.0221807	-0.0314869	0.00141171	0.00343682	0.0312717	-0.152629	-0.138563				43.2	0.00803818	-0.0434231	0.0111579	-0.00661386	-0.0236512	0.0236947	0.0243298	0.00586841				43.2	0.0434095	-0.00905812	-0.00499079	-0.0142691	0.011718	-0.00617237	-0.00478784	0.00840158	0.0248647
43.3	0.0556607	-0.00664694	-0.0152153	0.0266048	0.0210017	0.0195095	-0.093999				43.3	-0.0115468	-0.0223681	-0.0044911	-0.0511349	0.0349188	0.0143407	-0.0442522	-0.0438756				43.3	0.0129285	-0.00675622	0.00229701	-0.00135208	0.00567169	-0.00181237	0.00253516	0.0171601	-0.00183333
43.4	0.00910775	-0.0157569	-0.00901929	0.0525278	0.0303647	-0.0778045	0.138787				43.4	0.00880118	-0.00370212	-0.0163331	-0.00618486	-0.0143852	0.0327357	0.0116358	-0.00165459				43.4	0.00582553	0.0127267	-0.000714994	-0.000816078	0.0227697	-6.43725e-05	-0.00943584	-0.00899702	0.0249507
43.5	-0.0419663	0.00260206	0.0351937	-0.0140242	0.0377147	0.0276405	0.015152				43.5	0.00569718	0.0117379	0.000796902	-0.0488749	0.0131428	-0.0387553	-0.0449382	-0.00589559				43.5	0.00874653	-0.00443262	-0.00114059	0.0101199	0.00263919	0.0200566	-0.00964884	-0.0111388	-0.0197703
43.6	-0.0137513	-0.0273609	-0.0410603	0.0147268	0.0290947	0.0738975	-0.105017				43.6	-0.00277382	0.0192419	0.0060019	0.0234971	0.0034458	0.0225317	0.00626778	0.0171424				43.6	-0.00545047	-0.00335162	0.012705	0.00430292	-0.0130956	0.0174606	-0.000906843	-0.00022372	-0.00273233
43.7	0.0137377	-0.00124994	-0.0116163	-0.000698176	0.0309497	0.0401275	-0.04737				43.7	0.0318772	-0.00398912	0.0191419	-0.0556269	0.0050128	-0.0286193	0.00198578	-0.0128706				43.7	0.00871753	-0.00980702	0.00468741	-0.00684608	-0.000318614	0.0433666	0.000351157	0.0327719	0.0170537
43.8	0.0645337	0.0221481	0.0224077	0.0485278	-0.00615125	-0.0879875	-0.070571				43.8	0.00557018	0.0577699	0.0085489	-0.0500069	-0.0076822	-0.0179163	-0.0765422	0.00574541				43.8	-0.00879647	3.00765e-05	0.00671231	-0.00433308	-0.00683031	0.0134356	-0.00283984	0.00375308	0.0387357
43.9	0.0202307	-0.0188479	-0.0316223	0.0388998	0.0290497	0.0118055	-0.068499				43.9	0.00349918	-0.0135091	0.0075079	0.115312	-0.0042762	-0.0192393	0.172856	0.0147474				43.9	-0.0269835	-0.00222392	0.000215406	0.00186692	-0.0112231	-0.0180914	-0.00294484	-0.015705	-0.00423933
44	-0.00755625	0.00264606	-0.0255683	0.0422508	0.0158707	0.12884	-0.119227				44	0.0136012	-0.00134212	0.0054239	0.0762231	-0.0210162	0.00603673	0.0815308	-0.0183196				44	-0.0311905	-0.00439442	0.00237201	0.00288592	0.000918186	0.0382816	0.0119532	-0.00361672	-0.0135133
44.1	0.0822837	-0.0176279	-0.0638343	-0.0505292	-0.00359525	-0.0723465	0.00719596				44.1	-0.00355482	-0.0159781	-0.0221581	-0.0553179	-0.0203922	0.0146447	0.0147178	-0.0120636				44.1	0.0237815	0.00286818	0.00286531	0.0115959	-0.00542021	0.00637363	-0.00891684	-0.00232262	-0.0124873
44.2	0.0435607	-0.00911394	-0.0154063	0.00111982	0.00363075	0.0637735	0.00142296				44.2	-0.0214208	0.0174379	0.0120549	0.0157481	-0.000712196	-0.00140627	-0.0370602	0.0387224				44.2	0.0147945	0.00503998	0.00746851	0.0190279	0.00833409	-0.0198294	0.00201416	-0.00132082	-0.0214533
44.3	0.0207567	0.0203391	0.0196677	0.0509168	0.0500767	0.0721995	-0.01584				44.3	0.0111112	0.00129588	0.000708902	-0.0302549	0.0102458	-0.00807427	-0.0247912	-0.00793559				44.3	-0.00299447	0.00548808	0.00641431	0.00428592	0.000455086	0.0360376	4.61569e-05	0.00520338	-0.000783327
44.4	0.0382567	-0.00389394	0.0207387	0.0515178	0.0276117	0.0987055	-0.108102				44.4	-0.00345882	0.0173079	0.0013259	-0.0584629	-0.0175002	0.00929973	0.0309698	-0.0282786				44.4	-0.0399595	-0.0174009	0.00674161	0.00252292	0.00451729	-0.00395737	-0.0117028	0.00444268	0.00293867
44.5	-0.00444625	-0.0360929	0.0358177	0.0563038	0.0122687	0.0952355	-0.055183				44.5	-0.0121618	-0.00186312	0.0097259	-0.0202809	0.0141838	-0.00226527	0.0356748	-0.0248946				44.5	0.0168225	-0.00292852	-0.00669489	-0.00484608	-0.0126748	0.0122746	-0.00461184	-0.0109021	0.00759567
44.6	0.0652817	0.00905306	0.00531871	0.00250982	0.0290007	0.0294715	-0.048493				44.6	0.0238802	-6.41176e-05	0.0280309	-0.0287659	-0.0160152	-0.0306813	-0.0286902	-0.00204859				44.6	0.00793853	-0.0256824	0.0108259	0.0208549	0.00349629	-0.0140414	0.00828916	0.0105951	-0.0126373
44.7	-0.0241093	0.0408241	-0.0271843	0.0598978	0.0264947	0.0693105	-0.027774				44.7	0.0123922	0.0281079	0.0124309	-0.00498086	-0.0357072	0.00900373	-0.0297542	-0.00647959				44.7	0.0301435	-0.00607142	-0.0148278	-0.00115908	-0.00616791	-0.0199234	-0.0143178	-0.00186582	-0.0104013
44.8	-0.0137133	0.00171906	-0.0320813	0.0157118	-0.0148373	0.0560925	0.00729096				44.8	0.0143322	-0.0182461	-0.0030831	0.0609961	0.0014948	0.0165477	-0.0748272	-0.00398359				44.8	0.00384753	-0.00563772	0.00313261	0.00298992	0.00438829	-0.00695837	-0.0121738	-0.00398462	-0.0377493
44.9	0.0571687	0.0148181	0.0255857	-0.0250822	0.00900475	-0.108633	-0.054487				44.9	-0.0154758	0.0277869	0.0014509	-0.0290579	-0.0212052	0.0183857	-0.0309322	-0.000415588				44.9	-0.0169225	-0.00482692	0.00364021	0.000148922	-0.013942	-0.00303837	0.00711116	-0.00426362	0.00908967
45	0.0683237	0.00905406	-0.0206233	-0.00583618	0.0193217	-0.0219845	0.027813				45	-0.00395982	0.0181049	-0.0134871	-0.0418069	0.0129168	0.00440573	-0.0463952	-0.0377706				45	-0.0241305	-0.00928712	-0.00875309	-0.0121131	-0.00197311	0.0112796	-0.00204584	-0.00050762	0.0137747
45.1	0.0149167	0.0322041	0.0323497	-0.0107002	-0.0175633	-0.0127965	0.035872				45.1	0.0104642	-0.0193541	-0.0025721	0.0641281	0.0099118	-0.00260627	-0.00113022	-0.00697659				45.1	0.00796853	-0.00412402	0.00328281	-0.00236908	0.00151699	0.0350076	0.00953416	0.0173892	-0.00652133
45.2	-0.00703825	0.000441059	0.0108907	0.0168598	0.0310727	0.0535215	0.051222				45.2	-0.00583982	-0.00778512	0.0202049	0.00640414	-0.0360412	0.00305473	0.0917658	-0.0187976				45.2	0.0159625	0.00377108	-0.00582469	0.00535092	-0.0153201	-0.00614237	0.00514416	-0.00046762	0.0246477
45.3	0.0303667	0.0105471	0.00135371	-0.0385952	0.00389575	-0.145062	-0.049256				45.3	0.00149618	0.0178789	-0.0100781	-0.0833849	0.0477578	0.0178677	0.0131998	-0.0235026				45.3	-0.000442471	-0.00780132	0.00331461	-0.00291308	-0.0183195	0.0183386	-0.00338584	-0.00306082	-0.0277403
45.4	0.0787027	0.0147951	0.0167997	0.0232188	0.00263075	0.325634	-0.034425				45.4	0.00395618	-0.0366371	-0.0198071	0.0918121	0.0229188	-0.0192553	-0.0824842	0.0134724				45.4	-0.000419471	-0.0111138	-0.000130294	-0.0104311	0.00933189	0.0366256	0.000478157	-0.0159745	0.0266497
45.5	-0.00846125	0.000276059	-0.0532363	0.0444178	-0.0134513	-0.139906	0.017225				45.5	-0.00609282	-0.0205271	0.0061919	-0.0689689	-0.0100292	0.00885673	0.0104598	0.0197724				45.5	-0.00219647	-0.017086	-0.000624894	-0.0104361	-0.00371751	-0.00638537	-0.00727984	-0.00375452	-0.0207793
45.6	-0.0637983	0.0134461	-0.0307393	-0.00906718	0.0238907	0.0204555	-0.099144				45.6	-0.000383824	-0.0149121	-0.0069441	-0.0537999	0.0806758	0.0479997	0.0247228	-0.0105966				45.6	0.000353529	-0.0105283	0.00230361	0.0219189	0.00325739	-0.0214494	0.00590216	-0.0211784	-0.0378079
45.7	-0.00101025	-0.00874194	-0.0207623	0.0277548	-0.0864163	-0.104987	0.021744				45.7	0.00625918	-0.00416812	0.0056499	0.0615091	0.0255998	0.0124867	-0.0658122	-0.0245666				45.7	-0.00965947	0.0104729	-0.00480939	-0.0207001	-0.00280161	0.00257863	-0.00162684	-0.0103414	-0.0157253
45.8	0.0125387	-0.00807194	-0.0380193	-0.0448502	0.000557745	-0.0513185	-0.020778				45.8	-0.00674082	0.00433788	0.0062079	-0.0505429	0.0152188	0.0539227	0.0278478	0.00276741				45.8	-0.0177585	0.00864138	0.000878106	0.0128529	-0.00140971	0.000331627	-0.000216843	0.0103189	-0.00506133
45.9	0.0291307	0.0124281	-0.0298003	0.0280588	-0.00455525	0.0272805	0.079144				45.9	0.00620518	-0.00360712	-0.0054081	0.0227451	0.0200848	0.00832473	0.00343178	0.00485141				45.9	-0.00949447	-0.00544162	0.00142581	-0.0106141	0.000731286	-0.000129373	0.00754116	-0.00805942	0.0245177
46	-0.0196463	-0.00543794	-0.0503983	-0.0202122	0.0192277	-0.0528735	0.00186196				46	0.00503218	0.0746729	-0.0010141	-0.0169409	0.0267408	-0.00293127	-0.000860216	0.0214334				46	-0.0209395	0.010015	0.012397	0.00736492	-0.0112634	0.0238006	-0.0137118	-0.00527942	-0.00737633
46.1	-0.0278933	0.00640806	-0.0168623	0.0218608	-0.0135883	-0.127954	0.022359				46.1	-0.0161248	-0.00331912	0.0060749	-0.00803186	0.0093878	0.0439857	0.00853878	-0.00782359				46.1	0.0165065	-0.00531822	-0.00346679	0.000708922	0.0245035	-0.0165934	-0.00556384	-0.00778522	0.0332837
46.2	0.0952897	-0.0264879	-0.0194543	0.0172618	-0.0371783	-0.102911	-0.015987				46.2	-0.00658382	-0.0150611	0.0011259	-0.0525799	-0.0703432	-0.00828727	0.0816198	-0.0264726				46.2	0.0168855	0.00327128	0.00482521	-0.00602808	0.000189986	0.0188356	-0.00112884	-0.00415382	-0.00625733
46.3	0.00435175	-0.0137859	-0.0220623	-0.0548022	0.0208937	0.0649545	-0.108902				46.3	0.00711418	-0.0318851	0.0055109	0.0103071	0.0220828	0.0269307	-0.0151342	-0.0108436				46.3	0.00900153	-0.00292132	-0.000641994	0.00487992	-0.00127101	0.0191746	-0.00668684	0.00870068	0.0187057
46.4	-0.0424773	-0.0154859	-0.0632153	-0.00943918	0.0224837	-0.0481115	-0.026952				46.4	0.00496618	0.00934688	0.000841902	0.0917711	-0.0116322	0.0223377	-0.0576502	0.0144834				46.4	-0.00173047	0.00717318	0.00447661	0.00393092	0.000220586	-0.00532037	0.00347316	-0.00054822	0.0133927
46.5	0.0794817	0.0364571	-0.0199143	-0.0668022	0.0496347	-0.0123115	-0.060744				46.5	-0.00590282	0.0120579	0.0040369	0.0855811	-0.0451112	0.0466387	-0.0122312	-0.0139336				46.5	-0.00710947	0.00438818	-0.00263119	0.0109849	0.00439899	-0.0203764	0.00242216	0.00450468	-0.0281983
46.6	-0.0107363	-0.0220899	0.0253137	-0.0596342	0.0143907	0.144214	-0.070106				46.6	0.0151432	0.0307389	0.0288179	-0.000888863	-0.0141472	-0.0357523	0.0541108	0.00827941				46.6	0.0100675	0.00165408	0.00210281	0.00332292	0.0101212	0.00521063	-0.0147788	0.00998378	0.0148037
46.7	-0.0348263	0.0279561	-0.00770129	0.0190698	0.0114767	-0.116746	0.092585				46.7	-0.0107728	-0.0169821	0.0184919	-0.0109979	-0.0142282	-0.0312583	-0.0847302	0.0196254				46.7	0.00635753	-0.00260432	0.00307541	0.0140569	0.00940039	-0.0416974	-0.00376284	-0.00215782	0.00656267
46.8	-0.0974003	-0.0207319	-0.0425203	0.0564448	-0.0140943	0.145307	-0.023945				46.8	-0.00790682	-0.0304231	0.0103589	0.0740891	0.0201998	-0.0599243	-0.0446512	0.00194241				46.8	-0.0160575	-0.00471262	0.00641661	0.00260292	-0.00636381	-0.0198244	0.0147202	-0.00991362	-0.00232733
46.9	0.00229175	0.0369471	0.000547706	-0.0142812	-0.000936255	-0.136436	-0.03862				46.9	-0.00391382	0.0311109	0.0037539	-0.0505109	-0.0261352	0.0316097	0.0591818	0.00792841				46.9	-0.0127545	0.00937408	-0.00445959	-0.0193001	0.00868469	0.0226046	0.0156782	-0.00921342	0.0170387
47	-0.0551143	0.0549321	-0.0272963	-0.0215582	0.0288717	-0.0727635	-0.053129				47	-0.0236738	-0.00214512	-0.000992098	-0.0993679	0.0022988	0.0267247	-0.00166822	0.00876741				47	0.0201145	-0.00307752	0.00133771	0.00264592	0.00398839	-0.0352994	-0.00947784	-0.00445532	-0.0397289
47.1	0.0986177	-0.0136309	0.0215897	-0.0174002	-0.0129883	-0.0780865	-0.00452404				47.1	0.0136702	-0.0185891	-0.0113761	-0.0320499	0.0136338	-0.0445613	-0.0105262	0.00133641				47.1	-0.0290125	0.00947368	0.000138206	-0.0132851	0.000281086	0.00480363	-0.00776484	0.00989388	-0.0285473
47.2	0.0522667	0.00656006	-0.000490294	0.0755378	0.0153777	0.15962	0.024304				47.2	-0.00300482	-0.0219471	-0.0162851	0.0276971	3.28039e-05	0.0529417	0.0113658	0.0258634				47.2	0.0116065	0.00109488	-0.014093	0.000890922	0.000521486	0.00610963	0.000119157	0.00653108	0.0155467
47.3	0.0148307	-0.00705694	-0.00104629	0.0458218	-0.0563453	0.0162305	0.057008				47.3	0.00322218	-0.0393551	-0.0131751	0.0708581	-0.0070612	0.00893873	-0.0656182	0.0148554				47.3	-0.00784347	-0.00557202	0.00363551	-0.00842008	-7.72137e-05	-0.00990637	0.00941416	0.00461498	-0.00567033
47.4	0.00169475	-0.00530594	0.00855771	-0.0135892	-0.00360925	-0.152207	0.035155				47.4	-0.000604824	-0.0480711	0.0025909	-0.0384489	0.0157888	0.0270917	-0.0104422	-0.00625859				47.4	0.0183235	-0.00269712	-0.00865239	0.000841922	-0.000290614	0.0308346	0.00500816	0.00648588	-0.0422414
47.5	0.0114447	-0.0366639	0.00294771	-0.00467418	0.0271237	0.102278	-0.041609				47.5	-0.00654582	-0.0293721	-0.0026391	0.103463	0.0127298	-0.0174413	0.0527728	0.00598841				47.5	0.0298365	-0.00319762	0.00185771	-0.00795208	0.00746449	-0.00510937	-0.00623284	0.00455458	0.00384267
47.6	0.0153657	0.0149061	0.00128271	0.00122782	-0.0178543	-0.107183	-0.04432				47.6	-0.00697382	0.0297899	0.000216902	-0.0472039	0.0086688	-0.0300233	0.0441188	-0.0110416				47.6	-0.0172425	-0.00110682	0.000416806	0.00324092	-0.00971611	-0.00980337	0.000186157	-0.00201672	0.0403997
47.7	0.0305507	-0.00574894	-0.0196203	0.0315218	0.0468167	0.140565	-0.024486				47.7	-0.00588982	-0.00594812	-0.0095481	-0.0185249	-0.0165312	0.0395787	-0.0419352	0.0214614				47.7	0.0163495	0.0172105	-0.00758919	-0.00102108	0.00437989	0.0437606	0.00162716	0.0108258	0.0282617
47.8	0.0290777	0.00395606	0.0338067	0.0336888	0.0218017	-0.0124765	-0.093752				47.8	0.000632176	0.0161969	0.0022769	0.0274291	-0.0162832	-0.00166627	0.0295008	-0.0290076				47.8	-0.0310575	-0.00124862	-0.0122559	0.00818292	0.0102644	0.0352156	0.00699616	-0.0192635	0.0207117
47.9	0.0408047	-0.00852794	0.0258637	0.0262038	0.0475387	0.0622125	-0.026928				47.9	-0.0123548	-0.0116461	-0.0031141	-0.0412079	-0.0066362	-0.00893927	0.0550618	0.0110284				47.9	0.00267353	0.00225958	-0.00870999	0.00702092	0.00227769	-0.00479537	-0.000444843	0.0212792	-0.00129733
48	-0.00751525	0.0227361	0.0181597	0.000770824	0.00281775	0.0840235	0.014328				48	0.0313722	0.00613288	0.0049079	-0.0794849	-0.0104642	-0.0382403	0.0748828	0.0310354				48	-0.00561147	-0.00722452	-0.00267329	-0.0158711	0.00414459	0.0187506	-0.0117918	0.00491128	-0.000405327
48.1	-0.0632113	0.0270491	0.0354337	0.0132268	-0.00733125	-0.148238	0.069703				48.1	0.00571818	-0.00421812	-0.0092581	-0.0597209	0.000981804	-0.0416113	-0.0339062	0.00730141				48.1	0.00544553	-0.00681602	-0.00937719	-0.00827508	0.00119529	0.0191136	0.00651916	-0.00679592	0.00303267
48.2	0.0856117	-0.00483694	0.00710571	0.0298638	-0.0106473	0.00109049	0.098025				48.2	-0.00523082	-0.00488012	0.0026519	0.0485561	0.0126228	0.0380937	-0.0709262	-0.0178156				48.2	-0.00263447	0.00985028	-0.00160189	-0.00957908	-0.00141491	0.00213163	0.00155516	-0.024349	-0.00721133
48.3	-0.0381723	-0.00857194	0.0417367	0.00217482	-0.0423003	0.0808015	0.018315				48.3	0.00695318	0.0304509	-0.0039451	-0.0385789	0.0118238	0.0177027	0.0647338	0.0155564				48.3	0.000211529	0.00178848	-0.000708594	0.0121259	-0.00397551	-0.0287764	-0.00183384	-0.0220615	0.0114997
48.4	0.0360057	-0.0277449	0.0608727	0.0728658	0.0119247	-0.0614885	-0.083709				48.4	-0.00717382	-0.00975712	0.000800902	-0.0121699	-0.0602802	0.00627373	0.0485708	0.0170634				48.4	-0.00874047	-0.00269492	0.00233381	0.0122999	-0.00144031	0.00410463	0.00452016	0.0141119	-0.000756327
48.5	0.00133675	-0.0808099	0.0142577	0.00811682	-0.0371953	0.0179795	0.069277				48.5	0.000857176	-0.0153811	-0.000470098	-0.0232959	-0.0401492	0.000222725	0.0167908	0.0146144				48.5	0.0245485	0.00329778	0.00635861	-0.00624808	-0.00622021	-0.00673637	-0.0124278	0.0100324	-0.0144783
48.6	-0.0369803	-0.0183299	0.0216057	0.0648158	-0.0146823	0.133739	0.027685				48.6	0.00820918	0.0143389	0.0165999	0.00899314	0.0210108	-0.0222933	-0.0205762	0.0166314				48.6	0.00738553	0.00343288	0.00755741	0.0119789	0.00279139	-0.0212174	0.00225716	-0.00764992	0.0208897
48.7	0.00501075	0.0218061	-0.0107783	-0.0539462	0.0227937	-0.0977765	0.015276				48.7	-0.00486282	-0.0184081	-0.0272451	0.0972811	-0.0137442	-0.0573553	-0.0102742	0.0286054				48.7	-0.0294985	0.0107729	0.00598911	0.0159439	-0.0176986	0.00267663	-0.00378984	0.00464568	-0.00673733
48.8	0.00614375	-0.00808994	0.0141087	-0.0153742	0.00716675	-0.0727335	0.131146				48.8	0.00166818	0.0267979	-0.0131071	0.0261461	0.0140958	-0.0238163	0.0680508	-0.00585959				48.8	0.0209045	0.00290968	0.00752311	0.0133099	0.00851299	-0.0105134	0.0104902	-0.00705452	-0.00527833
48.9	0.0101357	0.0341631	-0.0193593	-0.0368262	0.0306277	0.0151875	0.12423				48.9	-0.0141498	0.0131969	0.0098689	-0.0298669	-0.0023082	-0.00905027	-0.0321282	-0.000643588				48.9	-0.00868847	-0.00190852	-0.000610294	-0.00729708	-0.00839361	0.0181606	-0.00795084	0.00850238	0.0142827
49	-0.0168513	0.00628506	-0.00380229	-0.0256302	-0.00192825	-0.0122095	0.011387				49	0.00897318	0.00242688	0.0098679	-0.0704129	-0.0053912	-0.0218483	-0.0536002	0.00145341				49	-0.00217147	-0.00340192	0.00488451	-0.0115901	0.00550499	0.0251306	0.00283516	0.0262155	-0.0245663
49.1	-0.0721303	0.0486291	0.0211807	-0.0486952	0.00769675	0.00550649	-0.044144				49.1	0.00204718	0.00842988	-0.0282541	0.0900101	-0.0040942	-0.0422553	0.00203578	0.00959941				49.1	0.0125785	0.00210658	-5.58941e-05	0.0125099	0.00343659	-0.00230737	0.00484416	0.00199028	-0.0195133
49.2	-0.0448593	0.0369981	0.0558567	0.0226108	0.00935375	0.207578	-0.04868				49.2	0.00207318	-0.0318231	0.0012419	-0.00897986	0.0070108	0.0132827	0.0808448	-0.0114386				49.2	-0.0202435	-0.00702232	-0.00584669	-0.00698408	-0.00791381	-0.0112474	-0.00137184	0.0123786	0.00324767
49.3	-0.0817733	5.80588e-05	0.000909706	0.00802082	0.00842975	-0.0847735	-0.045701				49.3	0.0197392	0.00572488	-0.0050661	0.0459601	-0.0218762	-0.0410903	-0.0391612	0.0141724				49.3	0.0402745	-0.00695622	-0.00312329	-0.00146908	-0.00533431	-0.0515334	0.00457116	0.00209198	-0.0146943
49.4	-0.0599763	0.0250791	0.0408117	-0.00895418	-0.0305163	0.0949015	-0.013987				49.4	-0.00400182	0.00921888	0.0098269	-0.0321289	-0.0090852	-0.00569227	0.0333418	-0.0144776				49.4	-0.0107075	0.00607638	0.00798991	0.00224192	-0.000443614	-0.00109337	-0.00606984	-0.00347542	0.00549467
49.5	0.0429957	0.000278059	-0.0171503	-2.21765e-05	-0.00695925	0.0527705	0.016703				49.5	-0.000655824	0.00205588	-0.0130231	0.0295251	0.0014188	-0.0348203	-0.0619672	-0.0258856				49.5	-0.00791747	-0.0100308	0.00879341	0.0122909	0.00969039	-0.000850373	0.00963316	-0.0103284	0.0188717
49.6	-0.0735153	-0.0162539	0.0121907	-0.0304942	-0.0476063	-0.135963	0.081717				49.6	-0.0102658	0.0201009	0.0104369	-0.0258049	-0.0129442	0.0160457	0.0251078	-0.0216336				49.6	0.0241705	0.00746748	-0.00169369	-0.0158821	-0.00725961	-0.0165244	-0.00987784	0.0206097	0.00896867
49.7	-0.0295283	-0.0222639	-0.0331483	-0.0578652	-0.0373653	0.0613965	-0.053715				49.7	0.0141942	0.0391839	0.0074079	-0.0589349	-0.0157142	-0.00503127	-0.0142512	-0.0105116				49.7	0.00580353	0.00153068	-0.00146069	-0.00713908	0.000440786	-0.0371364	-0.00274284	0.00848538	-0.0114513
49.8	-0.0352973	-0.0773669	-0.00601929	0.0389738	-0.00690325	0.153077	0.063864				49.8	0.0120012	0.00263488	0.0212399	0.0113821	0.0161958	-0.00815827	-0.0331132	-0.0197106				49.8	-0.00433747	0.00455368	-0.00556579	-0.0102881	0.00239629	0.00858863	0.000810157	-0.00358132	-0.0184693
49.9	-0.0262453	-0.0571769	0.0229007	-0.0360582	0.00519175	0.0475955	-0.025917				49.9	0.00311918	0.0134869	-0.0018451	0.0880441	0.0396268	0.0202047	-0.0399522	-0.00390659				49.9	0.00199153	0.00613428	0.00840521	0.0225569	0.00691279	-0.0193624	-0.00142584	-0.0113664	0.00132567
50	-0.0287433	-0.0373529	-0.0512413	0.00421782	0.00761575	0.0815035	-0.026648				50	0.0166012	0.0184809	0.0380899	-0.0389319	-0.0306252	0.0531177	-0.0518882	0.000631412				50	-0.00564247	0.00959818	-0.00584809	0.00797592	0.00404839	-0.0365054	-0.00698984	-0.0277034	-0.0158953
50.1	-0.0942273	-0.0482179	0.00394771	0.000288824	0.0175057	-0.179386	-0.000182039				50.1	-0.000602824	0.0347539	0.0279489	-0.0286819	-0.0286762	-0.0245703	0.0322588	-0.000775588				50.1	0.00662253	-0.00212032	-0.00281419	-0.0162651	0.00779429	-0.0182044	0.0146632	0.0250113	-0.00195733
50.2	-0.0314563	-0.0740189	0.00722371	-0.192194	-0.146228	-0.0101935	-0.086202				50.2	0.0115372	0.0242139	-0.0202671	0.00576314	0.0031528	-0.000573275	0.0490878	-0.0194026				50.2	0.0143885	0.0260799	0.00434501	0.00910292	0.0152793	0.0453336	0.00953816	0.0125551	-0.03656
50.3	-0.0681483	-0.0463449	0.0180277	-0.201679	-0.232652	-0.424176	-0.098987				50.3	0.00875618	-0.0128431	-0.0219681	0.00366114	-0.0223542	-0.0663153	0.102496	0.00492841				50.3	0.0219615	0.0184978	0.00221881	0.0194919	0.0146773	0.0302696	0.00502516	0.028417	0.0247087
50.4	-0.0177793	-0.0486449	0.000537706	-0.192351	-0.240655	-0.292359	-0.014089				50.4	-0.00121182	0.0207549	-0.0038911	-0.0778889	0.000807804	0.000856725	0.1611	0.0201674				50.4	0.0222765	0.0291364	0.00793361	0.00983392	0.00660559	0.0431706	0.0165382	0.0480865	0.0356237
50.5	-0.0649673	-0.0266499	0.0142577	-0.203294	-0.280237	-0.445806	-0.07714				50.5	0.0130422	0.0230069	0.0118239	-0.0609429	-0.0201712	0.106342	0.0647848	0.0128204				50.5	0.0123935	0.0255316	0.0165771	0.00956692	0.0129489	0.0840116	0.0222682	0.0311939	0.0570667
50.6	-0.0568063	-0.0263709	0.0210397	-0.235176	-0.309209	-0.325681	-0.193121				50.6	0.00478518	0.0589629	0.0092659	-0.0487199	-0.0124662	0.0507807	0.132235	-0.0216926				50.6	0.00525353	0.0236086	0.00897101	0.0280699	0.0159793	0.0618806	0.0241512	0.0541458	0.0529457
50.7	-0.130464	-0.0257209	-0.0242853	-0.282226	-0.287821	-0.448551	-0.3406				50.7	0.00937418	0.0500129	-0.0026051	-0.0258139	0.0119508	0.109046	0.110693	-0.00381459				50.7	0.0288455	0.01637	0.0203368	0.0443669	0.0285371	0.0795856	0.0220542	0.0572283	0.0459227
50.8	-0.168182	0.00512306	-0.0146203	-0.297399	-0.303676	-0.416045	-0.463772				50.8	0.0205082	0.0891449	0.0146719	-0.0113349	-0.0114222	0.101592	0.105379	0.00737741				50.8	0.0532935	0.0346832	0.00817981	0.0104769	0.0303593	0.0521046	0.0210312	0.0364189	0.0526637
50.9	-0.170081	-0.0295959	-0.147499	-0.314794	-0.295424	-0.573895	-0.422325				50.9	0.0301052	0.0337869	-0.0016321	0.0778611	-0.0103042	0.169939	0.114175	0.00671241				50.9	0.0211055	0.011606	0.0157011	0.0326919	0.0303741	0.0270756	0.0194942	0.0596034	0.0310087
51	-0.245115	-0.0259249	-0.147839	-0.290871	-0.297209	-0.466919	-0.474946				51	0.0204942	0.0685609	0.0332629	0.0245731	0.0510378	0.119343	0.0980838	0.00155341				51	0.0202775	0.0199542	0.0156251	0.0350139	0.0209542	0.0659586	0.0161092	0.0535385	0.0244057
51.1	-0.295161	0.00406606	-0.240658	-0.322752	-0.271701	-0.616205	-0.391305				51.1	0.0274492	0.0532189	0.0309059	-0.00987086	0.0255108	0.131357	0.0610668	-0.0132286				51.1	0.0259465	0.00267368	0.00775251	0.0468849	0.0260287	0.0599656	0.0250992	0.0421572	0.0169727
51.2	-0.279789	-0.0616669	-0.27808	-0.325693	-0.329241	-0.537723	-0.495683				51.2	0.0327672	0.0755779	0.0283509	-0.0362019	0.0540758	0.108538	0.0381068	-0.00102759				51.2	0.0255765	0.024811	0.0116334	0.0389829	0.023681	0.0712566	0.0190092	0.0541177	0.0423617
51.3	-0.292459	-0.0534939	-0.283581	-0.3342	-0.338305	-0.41152	-0.491707				51.3	0.0313172	0.0650889	0.0555479	0.0638801	0.0276418	0.11701	0.171072	0.00388941				51.3	0.0318015	0.0160902	0.0127794	0.0374139	0.0334156	0.0677606	0.0288962	0.0484288	-0.0136223
51.4	-0.256821	-0.0942459	-0.338215	-0.353977	-0.322652	-0.652944	-0.473847				51.4	0.0182422	0.0993659	0.0566949	0.0486641	0.0336388	0.141418	0.0271998	0.00591141				51.4	0.0286475	0.00402808	0.00935751	0.0397779	0.0248959	0.0435706	0.0215582	0.0480465	0.0596847
51.5	-0.272578	-0.149042	-0.341048	-0.335262	-0.328845	-0.408451	-0.417196				51.5	0.0212762	0.0493159	0.0441329	0.0254441	0.10707	0.112261	0.145865	0.0340724				51.5	0.0292575	0.00917858	0.0145261	0.0190609	0.0234149	0.0576716	0.0229152	0.0493957	0.0189717
51.6	-0.305928	-0.182805	-0.34901	-0.383027	-0.32514	-0.545848	-0.540017				51.6	0.0193842	0.0777799	0.0415509	0.213495	0.126191	0.130867	0.0419388	0.0270384				51.6	-0.00658247	0.0287821	0.0171539	0.0403409	0.018646	0.0535326	0.0220902	0.0344327	0.0259687
51.7	-0.22449	-0.214586	-0.295704	-0.335448	-0.320515	-0.43514	-0.50094				51.7	0.0251432	0.0895149	0.0720279	0.115387	0.0875748	0.176015	0.130572	0.00649341				51.7	0.0386915	0.0257867	0.0242089	0.0353229	0.0207673	0.0810496	0.0198002	0.0528104	0.0477997
51.8	-0.284344	-0.193672	-0.306991	-0.339429	-0.339208	-0.558577	-0.506124				51.8	0.0111612	0.106013	0.0662649	0.160397	0.103541	0.151071	0.0262668	0.0329024				51.8	0.0163485	0.0168662	0.0179637	0.0406929	0.0247313	0.0460556	0.0238582	0.0525216	0.0278207
51.9	-0.241703	-0.2202	-0.303973	-0.383729	-0.397226	-0.456466	-0.453798				51.9	0.0549252	0.112418	0.0643049	0.114814	0.151533	0.219951	0.0184398	0.0553644				51.9	0.0199435	0.0263623	0.00923961	0.0195619	0.0275551	0.0597896	0.0240032	0.0701987	0.0657627
52	-0.29018	-0.21633	-0.299325	-0.339422	-0.357281	-0.649973	-0.554622				52	0.0260682	0.0991109	0.0585829	0.155536	0.0863098	0.1569	0.198632	0.0464084				52	0.0130375	0.0264434	0.0161419	0.0331959	0.0245481	0.13291	0.0146442	0.0490602	0.0519907
52.1	-0.303439	-0.234092	-0.33311	-0.354487	-0.356487	-0.570917	-0.424642				52.1	0.0304882	0.109695	0.0443199	0.150979	0.106768	0.113957	0.0995048	0.0410604				52.1	-0.0240825	0.00579078	0.0128642	0.0217999	0.0202325	0.0761476	0.0296122	0.0603132	0.0222577
52.2	-0.282017	-0.276633	-0.335913	-0.335861	-0.36572	-0.441618	-0.535315				52.2	0.0358092	0.0863199	0.0686199	0.106898	0.160876	0.11221	0.147805	0.0481684				52.2	0.0755645	0.00603778	0.0108859	0.0457539	0.0374625	0.0564816	0.0261042	0.0606071	0.0431627
52.3	-0.214394	-0.26907	-0.406846	-0.367631	-0.397092	-0.577436	-0.593615				52.3	0.0225922	0.125656	0.0600649	0.0449761	0.119871	0.140386	0.0340448	0.0737554				52.3	0.0271395	0.0267335	0.00730061	0.0225709	0.0257781	0.0302676	0.0164602	0.0393243	0.0490097
52.4	-0.291731	-0.30685	-0.379279	-0.331239	-0.325032	-0.724853	-0.514872				52.4	0.0249862	0.0511579	0.0496269	0.101045	0.148377	0.165576	0.163726	0.0676544				52.4	0.00710353	0.0277558	0.00810451	0.0494589	0.00987589	0.0744716	0.0245312	0.0569751	0.0296457
52.5	-0.249456	-0.325457	-0.35334	-0.37683	-0.403453	-0.412148	-0.540139				52.5	0.0133892	0.0679469	0.0585489	0.201453	0.107161	0.142193	0.0146618	0.0686764				52.5	0.0620735	0.0289537	0.0163216	0.0190009	0.0180439	0.0618266	0.0191552	0.0669277	0.0627887
52.6	-0.319241	-0.328363	-0.342372	-0.438919	-0.36121	-0.590072	-0.589097				52.6	0.0216432	0.0804989	0.0785729	0.143408	0.124033	0.144099	0.196702	0.0595884				52.6	0.0576865	0.0183574	0.0232317	0.0334019	0.025086	0.0882716	0.0254052	0.0322773	0.0877907
52.7	-0.356665	-0.395675	-0.390794	-0.41998	-0.32999	-0.501212	-0.595003				52.7	0.0350852	0.0843809	0.0650039	0.0564471	0.128085	0.165874	0.0780738	0.101284				52.7	0.00742553	0.0196643	0.0215339	0.0350769	0.0109266	0.0840236	0.0258022	0.0527668	0.0420387
52.8	-0.367116	-0.418435	-0.354512	-0.422776	-0.419228	-0.424711	-0.574386				52.8	0.0346862	0.0673209	0.0442879	0.121638	0.131617	0.198053	0.191789	0.0840094				52.8	0.0194815	0.0299889	0.00580301	0.0500499	0.0430986	0.0668176	0.0173582	0.0597817	0.0535257
52.9	-0.432959	-0.423933	-0.387502	-0.423648	-0.414489	-0.670499	-0.594524				52.9	0.0298362	0.0831669	0.0727789	0.0436791	0.177358	0.189438	0.109167	0.0816554				52.9	0.0195375	0.0167501	0.015474	0.0270209	0.0303722	0.0737096	0.0275202	0.0460251	0.0474507
53	-0.358793	-0.40663	-0.36789	-0.420578	-0.460921	-0.447359	-0.618352				53	0.0347602	0.0766259	0.0676559	0.0485821	0.141497	0.183319	0.0262658	0.0596304				53	-0.000213471	0.0152972	0.0103387	0.0279689	0.0339513	0.0774546	0.0355162	0.0610334	0.0519417
53.1	-0.388998	-0.439441	-0.385678	-0.419255	-0.437424	-0.678198	-0.560113				53.1	0.0277282	0.136359	0.0453879	0.170075	0.0517838	0.179242	0.100933	0.0398034				53.1	0.0198135	0.0180857	0.0270531	0.0458709	0.0296524	0.0544696	0.0166462	0.0594523	0.0705507
53.2	-0.374025	-0.425201	-0.307078	-0.403414	-0.468024	-0.611993	-0.620793				53.2	0.0120912	0.0453189	0.0535179	0.140146	0.12711	0.0858137	0.0619988	0.101183				53.2	0.0533945	0.00608118	0.0167854	0.0284829	0.0191982	0.0738706	0.0139622	0.0467765	0.0604787
53.3	-0.452474	-0.474547	-0.444869	-0.447884	-0.431025	-0.626019	-0.744579				53.3	0.0446312	0.0634209	0.0597869	0.104917	0.1919	0.158802	0.150188	0.0669914				53.3	0.0220335	0.00234958	0.0234582	0.0462299	0.0221395	0.0696216	0.0339882	0.0587564	0.0528157
53.4	-0.418642	-0.467845	-0.372512	-0.493331	-0.450953	-0.451236	-0.660945				53.4	0.00900618	0.0828899	0.0551749	0.189446	0.0743928	0.184274	0.157862	0.0792964				53.4	0.0140665	0.0214272	0.0196662	0.0329169	0.0209143	0.0969946	0.0228522	0.0492049	0.0331567
53.5	-0.484462	-0.492462	-0.450321	-0.479576	-0.453374	-0.566091	-0.633252				53.5	0.0357622	0.0919219	0.0588859	0.131474	0.119458	0.20843	0.13908	0.0586144				53.5	0.0402455	0.0167407	0.0150199	0.0323899	0.0196097	0.0664066	0.0245162	0.0728894	0.0712187
53.6	-0.525978	-0.524225	-0.398104	-0.446952	-0.473358	-0.576999	-0.81753				53.6	0.0185232	0.109066	0.0705019	0.0653811	0.126398	0.148036	0.137422	0.101646				53.6	0.0176045	0.0365755	0.0110105	0.00847192	0.0296555	0.0769326	0.0265432	0.0663795	0.0629977
53.7	-0.477963	-0.492965	-0.449507	-0.420738	-0.485641	-0.672883	-0.777597				53.7	0.0350922	0.0737869	0.0652149	0.133205	0.183111	0.119924	0.0999858	0.0387284				53.7	0.00271053	0.0158786	0.00810961	0.0400819	0.0214202	0.0865076	0.0337522	0.0495684	0.0262457
53.8	-0.565926	-0.506477	-0.395146	-0.482303	-0.453338	-0.830716	-0.739221				53.8	0.0326512	0.0884839	0.0529239	0.123346	0.168274	0.136372	0.0330598	0.0498704				53.8	0.0552995	0.0196677	0.0110255	0.0427169	0.0194278	0.0851856	0.0230492	0.0525611	0.0629247
53.9	-0.515412	-0.519813	-0.440771	-0.497999	-0.515936	-0.663612	-0.713012				53.9	0.0375042	0.114195	0.0590229	0.117403	0.190348	0.200674	0.0449738	0.0701684				53.9	0.0235185	0.0234639	0.00799481	0.0457849	0.0332731	0.0534406	0.0292592	0.0705949	0.0606907
54	-0.507319	-0.499887	-0.455353	-0.463853	-0.495188	-0.630027	-0.701028				54	0.0431462	0.0941119	0.0663949	0.124622	0.146884	0.166882	0.120592	0.10668				54	0.0409425	0.019622	0.016056	0.0515669	0.0131055	0.0748456	0.0300802	0.0397986	0.0413867
54.1	-0.537055	-0.513246	-0.494007	-0.512852	-0.499683	-0.547672	-0.838933				54.1	0.0341522	0.0855909	0.0821039	0.211873	0.15299	0.175451	0.162498	0.0721434				54.1	0.00610753	0.0177275	0.0183631	0.0294359	0.0351873	0.124173	0.0303582	0.0595876	0.0108587
54.2	-0.489331	-0.524488	-0.455902	-0.501516	-0.544276	-0.585879	-0.730793				54.2	0.0365372	0.107551	0.0807599	0.183931	0.153218	0.200633	0.0225848	0.0860854				54.2	0.0386915	0.0215139	0.0181239	0.0477899	0.0262488	0.101224	0.0207362	0.0366005	0.0427127
54.3	-0.518372	-0.539872	-0.479637	-0.529253	-0.546047	-0.684907	-0.828255				54.3	0.0338582	0.0905869	0.0819619	0.0489841	0.182199	0.175391	0.0612048	0.0746344				54.3	0.0195015	0.0197237	0.0260346	0.0433489	0.0339201	0.0879406	0.0287112	0.0583251	0.0805657
54.4	-0.520847	-0.500197	-0.478861	-0.520264	-0.527954	-0.840561	-0.815053				54.4	0.0247762	0.0959749	0.0741159	0.161427	0.157166	0.183892	0.14347	0.0523764				54.4	0.0194335	0.0217954	0.00890351	0.0661989	0.0380582	0.0394036	0.0296462	0.0504512	0.0642327
54.5	-0.577567	-0.536988	-0.512295	-0.563349	-0.507201	-0.915671	-0.779655				54.5	0.0446052	0.0601739	0.0623919	0.172956	0.158302	0.137451	0.143306	0.0627684				54.5	0.0144465	0.0121461	0.00998171	0.0337549	0.0327311	0.0898536	0.0248372	0.0436342	0.0402887
54.6	-0.520051	-0.529967	-0.519715	-0.535831	-0.582504	-0.739788	-0.805833				54.6	0.0363492	0.0349899	0.0549059	0.165427	0.170464	0.160617	0.0784678	0.0898304				54.6	0.0443005	0.0231529	0.0126522	0.0505819	0.0439625	0.0973736	0.0351102	0.054196	0.0419287
54.7	-0.577104	-0.489172	-0.512821	-0.574357	-0.586745	-0.643923	-0.807129				54.7	0.0347932	0.0778319	0.0517259	0.0960161	0.131511	0.122221	0.143031	0.0601444				54.7	0.0348245	-0.000858824	0.0163824	0.0297619	0.014923	0.0806336	0.0150542	0.0486282	0.0207197
54.8	-0.561651	-0.526023	-0.515109	-0.556367	-0.553393	-0.661103	-0.905619				54.8	0.0347632	0.104791	0.0752899	0.0842291	0.121512	0.20503	0.0760688	0.0298784				54.8	-0.00762547	0.0226881	0.0166162	0.0535979	0.027361	0.11439	0.0151982	0.0235492	0.0678767
54.9	-0.588839	-0.521378	-0.560051	-0.539183	-0.564043	-0.751457	-0.728204				54.9	0.0336512	0.0768939	0.0860809	0.118812	0.186613	0.137887	-0.0352262	0.0923044				54.9	0.0404365	0.0273591	0.0211124	0.0508519	0.0241511	0.0625896	0.0274762	0.0586498	0.0344707
55	-0.578531	-0.563016	-0.570802	-0.541315	-0.584326	-0.684912	-0.794575				55	0.0169422	0.112674	0.0726939	0.187953	0.137724	0.138843	0.0939848	0.0333174				55	0.0407025	0.0139389	0.0123736	0.0400549	0.024464	0.0515326	0.0139052	0.0613487	0.0601997
55.1	-0.528044	-0.540137	-0.523293	-0.535184	-0.587053	-0.844641	-0.827423				55.1	0.0285342	0.10384	0.0459379	0.108953	0.163836	0.194095	-0.00296422	0.0457674				55.1	0.0108445	0.0205119	0.0129384	0.0668629	0.0239886	0.0578506	0.0150562	0.0323981	0.0587577
55.2	-0.569586	-0.510139	-0.549164	-0.538175	-0.532475	-0.710979	-0.850685				55.2	0.0259762	0.120935	0.0564289	0.158164	0.16012	0.120571	0.168497	0.0790894				55.2	0.0548555	0.0317295	0.0150985	0.0518799	0.0278151	0.0774106	0.0310512	0.0358574	0.0236627
55.3	-0.579082	-0.535834	-0.63695	-0.556834	-0.536882	-0.850067	-0.834567				55.3	0.0259992	0.0918769	0.0692209	0.10224	0.162533	0.195857	0.106437	0.0506834				55.3	0.0434215	0.0291896	0.0118352	0.0385319	0.0412701	0.0563996	0.0203182	0.0473518	0.0769567
55.4	-0.551467	-0.533538	-0.620479	-0.542875	-0.560633	-0.916877	-0.907282				55.4	0.0305652	0.0639789	0.0533789	0.0428291	0.187564	0.170552	0.153078	0.0684134				55.4	0.0253745	0.00926098	0.012923	0.0530329	0.0294645	0.0755056	0.0274292	0.043665	0.0447387
55.5	-0.456867	-0.532421	-0.625686	-0.542587	-0.575459	-0.800879	-0.815842				55.5	0.0315222	0.0772059	0.0716759	0.136558	0.194324	0.162256	0.200734	0.0813484				55.5	0.00766753	0.0220078	0.0114907	0.0496689	0.0229247	0.10217	0.0173242	0.0633655	0.0431957
55.6	-0.530236	-0.523974	-0.625216	-0.598988	-0.591474	-0.788108	-0.851312				55.6	0.0361232	0.110296	0.0515959	0.133114	0.15373	0.15651	0.15913	0.0630014				55.6	0.00729753	0.0188423	0.00628561	0.0324099	0.0317854	0.0642636	0.0237952	0.0565329	0.0599597
55.7	-0.556905	-0.555173	-0.612784	-0.535395	-0.590781	-0.832969	-0.907701				55.7	0.0252262	0.120967	0.0656219	0.11834	0.184499	0.111753	0.102386	0.0935814				55.7	0.0521705	0.0221191	0.0101616	0.0379269	0.0224861	0.0612806	0.0327412	0.0486759	0.0653537
55.8	-0.523351	-0.536305	-0.658621	-0.530088	-0.603333	-0.81077	-0.917137				55.8	0.0330322	0.0783409	0.0581309	0.143197	0.194068	0.141418	0.0129818	0.0659174				55.8	0.0311625	0.0335495	0.0116739	0.0584019	0.0340306	0.0893806	0.0143972	0.0605842	0.0119697
55.9	-0.47247	-0.531225	-0.631541	-0.563568	-0.560996	-1.0015	-0.816839				55.9	0.0274352	0.121593	0.0998549	0.131355	0.14655	0.196516	0.0918338	0.0450784				55.9	0.0461145	0.0192136	0.0119885	0.0352419	0.0127991	0.0773726	0.0274922	0.0583753	0.0507567
56	-0.474101	-0.500335	-0.673922	-0.534833	-0.566385	-0.99568	-0.829578				56	0.0309122	0.105678	0.0607709	0.0820631	0.131932	0.19278	0.00435878	0.0481934				56	-0.0259915	0.0113822	0.01105	0.0434649	0.0285007	0.0772256	0.0235772	0.0587526	0.0486987
56.1	-0.495802	-0.512868	-0.649976	-0.530651	-0.609864	-0.974243	-0.884124				56.1	0.0216102	0.0602199	0.0452839	0.0830491	0.161347	0.139334	0.0705158	0.0534344				56.1	-0.00898547	0.0112315	0.0209187	0.0391199	0.0163357	0.0627016	0.0281672	0.0654399	0.0648367
56.2	-0.576108	-0.555337	-0.712631	-0.539954	-0.612949	-0.890937	-0.896696				56.2	0.0251362	0.0812779	0.0849629	0.136179	0.201694	0.163394	0.145851	0.0612584				56.2	0.0329555	0.0187671	8.98059e-05	0.0266879	0.0360046	0.0425056	0.0285402	0.0625939	0.0686607
56.3	-0.550152	-0.51781	-0.654875	-0.571582	-0.576971	-1.01232	-0.834714				56.3	0.0241772	0.0842769	0.0520199	0.120011	0.213425	0.154912	0.0680558	0.0847374				56.3	0.0486235	0.030924	0.0217435	0.0470759	0.0104099	0.0785936	0.0483292	0.0433906	0.0659307
56.4	-0.50547	-0.5455	-0.655962	-0.535168	-0.585839	-0.839539	-0.965129				56.4	0.0389102	0.0648009	0.0803809	0.128305	0.242889	0.153713	0.204191	0.0473664				56.4	0.0234055	0.0257764	0.011374	0.0280229	0.00640509	0.107106	0.0343552	0.0162531	0.0795047
56.5	-0.551187	-0.550578	-0.685359	-0.570624	-0.629168	-0.973378	-0.887327				56.5	0.0394322	0.0764579	0.0593889	0.114066	0.266573	0.177094	0.0514968	0.0639464				56.5	0.000312529	0.0283556	0.0164736	0.0296079	0.0169802	0.0923746	0.0246642	0.0715141	0.0433377
56.6	-0.573132	-0.546182	-0.687061	-0.568063	-0.612393	-0.936467	-0.887476				56.6	0.0293182	0.0987989	0.0769579	0.100784	0.17596	0.150033	0.11648	0.0231854				56.6	0.0847415	0.0186819	0.0162844	0.0716279	0.0197822	0.0703436	0.0283192	0.0444606	0.0880177
56.7	-0.513384	-0.514587	-0.6995	-0.533216	-0.643178	-0.811192	-0.914951				56.7	0.0224082	0.0460149	0.0898599	0.161176	0.132204	0.20345	0.0693998	0.0513674				56.7	0.00487353	0.000540476	0.0134328	0.0262269	0.0260286	0.0729486	0.0193102	0.0498962	0.0838787
56.8	-0.584973	-0.564627	-0.687592	-0.580167	-0.580018	-1.00092	-0.884395				56.8	0.0322632	0.0557809	0.0559329	0.169136	0.176202	0.214726	0.0746658	0.0518734				56.8	0.0335515	0.018858	0.00799751	0.0371829	0.0145999	0.0995026	0.0209892	0.062929	0.0274237
56.9	-0.527318	-0.529826	-0.692111	-0.577789	-0.628413	-0.83659	-0.940504				56.9	0.0340252	0.0712059	0.0569039	0.151256	0.156782	0.175961	0.0452228	0.0580694				56.9	0.0205425	0.0221161	0.0181144	0.0495049	0.0401484	0.0977826	0.0219192	0.0347105	0.0475577
57	-0.499101	-0.536035	-0.714174	-0.623477	-0.569444	-0.918545	-0.82425				57	0.00258918	0.0668299	0.0737599	0.0468481	0.176257	0.163587	0.0820358	0.0764774				57	0.0155915	0.0141366	0.0135599	0.0426319	0.0151386	0.0940736	0.0277242	0.056101	0.0293947
57.1	-0.554556	-0.529859	-0.646796	-0.586396	-0.573134	-0.904585	-0.891646				57.1	0.0325562	0.0672479	0.0523869	0.130601	0.179444	0.173393	0.134832	0.101895				57.1	0.0244405	0.0139858	0.0161334	0.0512629	0.0115613	0.0769606	0.0286972	0.0437517	0.0631907
57.2	-0.505495	-0.55744	-0.717375	-0.538431	-0.638933	-0.953671	-0.840157				57.2	0.0341972	0.103663	0.0599759	0.166067	0.14016	0.150922	0.0178598	0.0268024				57.2	0.0482575	0.0342068	0.0197016	0.0285729	0.0126702	0.0853536	0.0208652	0.0403337	0.0599737
57.3	-0.604617	-0.539846	-0.724069	-0.563754	-0.580753	-1.09609	-0.853597				57.3	0.0202322	0.0867339	0.0567159	0.0666661	0.171046	0.165117	-0.00345022	0.0747594				57.3	0.0244775	0.0176596	0.0140893	0.0328959	0.0234191	0.0651226	0.0373392	0.0397905	0.0477597
57.4	-0.585036	-0.560282	-0.715901	-0.586938	-0.591808	-0.857101	-0.930783				57.4	0.0231532	0.0901229	0.0659169	0.164075	0.222484	0.163676	0.0137608	0.0550454				57.4	0.0577265	0.0337676	0.0205615	0.0688209	0.0324817	0.0909926	0.0255122	0.0463671	0.0625377
57.5	-0.563465	-0.557561	-0.675025	-0.563007	-0.636099	-1.07505	-0.969234				57.5	0.0402842	0.10509	0.0620049	0.107235	0.155616	0.143456	0.130013	0.0977634				57.5	0.00447653	0.015906	0.0243262	0.0614509	0.00773929	0.124837	0.0139292	0.0534025	0.0314167
57.6	-0.540307	-0.544371	-0.694778	-0.597221	-0.670452	-0.80503	-0.871346				57.6	0.0399962	0.110417	0.0834259	0.169874	0.138141	0.16781	0.143814	0.0533264				57.6	0.0363085	0.0237177	0.0120676	0.0364169	0.036457	0.0599896	0.0132702	0.0440158	0.0271097
57.7	-0.595399	-0.531347	-0.697449	-0.55417	-0.651029	-0.994907	-0.892959				57.7	0.0368182	0.0794279	0.0587799	0.137228	0.204878	0.185968	0.13838	0.0371544				57.7	9.85294e-05	0.0182977	0.0152202	0.0358879	0.00867509	0.116052	0.0248312	0.0310364	0.0522207
57.8	-0.588849	-0.549035	-0.722592	-0.639584	-0.623147	-0.948314	-0.913316				57.8	0.0254152	0.100991	0.0611709	0.0793861	0.173614	0.161614	0.0586788	0.0650724				57.8	0.0407355	0.0297817	0.00575531	0.0559569	0.0216324	0.0660966	0.0178042	0.0665638	0.0354477
57.9	-0.608002	-0.521915	-0.698537	-0.585473	-0.615028	-0.895504	-0.863299				57.9	0.0271382	0.1223	0.0600599	0.207006	0.162201	0.135132	0.0729548	0.0593144				57.9	0.0353455	0.0184276	0.00680531	0.0690429	0.036609	0.0884586	0.0279002	0.0464846	0.0616067
58	-0.553458	-0.557304	-0.722941	-0.595993	-0.676865	-1.00819	-0.946338				58	0.0281402	0.146609	0.0718109	0.0758341	0.154197	0.118427	0.00858778	0.0418304				58	0.0132875	0.027313	0.0195223	0.0435239	0.0447911	0.117906	0.0356372	0.0494712	0.0568577
58.1	-0.594099	-0.526473	-0.760675	-0.555649	-0.636283	-0.995577	-0.853338				58.1	0.0112022	0.101329	0.0846739	0.142978	0.188327	0.199399	0.0393228	0.0421344				58.1	0.0193165	0.00969428	0.0122681	0.0295469	0.0151371	0.0898266	0.0353302	0.0363933	0.0771507
58.2	-0.590824	-0.540069	-0.73305	-0.576041	-0.641322	-0.983672	-0.927607				58.2	0.0319762	0.0662439	0.0578909	0.192771	0.18625	0.183144	0.253395	0.0690764				58.2	0.0292395	0.0118518	0.0120124	0.0274029	0.017841	0.100434	0.0199822	0.0588682	0.0339587
58.3	-0.582794	-0.55215	-0.73456	-0.592159	-0.628996	-0.831625	-0.862727				58.3	0.0132572	0.136631	0.0820599	0.0566741	0.16677	0.106206	0.13446	0.0767404				58.3	0.0306385	0.0134241	0.023593	0.0232519	0.0280729	0.0796836	0.0312322	0.0174079	0.0646057
58.4	-0.569845	-0.512029	-0.6943	-0.618392	-0.625781	-1.04455	-0.938797				58.4	0.0210232	0.119461	0.0891539	0.243338	0.185752	0.169017	0.0457868	0.0837174				58.4	0.0141405	0.0214677	0.0174091	0.0466289	0.0289125	0.0349856	0.0137602	0.0603589	0.0635557
58.5	-0.614048	-0.547785	-0.672569	-0.539591	-0.680692	-0.904506	-1.00085				58.5	0.0256762	0.0929579	0.0649229	0.0262641	0.19665	0.168515	0.0789548	0.0686334				58.5	0.00517753	0.0126145	0.0166752	0.0325679	0.00930449	0.0643436	0.0148922	0.0679248	0.0853947
58.6	-0.543169	-0.544038	-0.725151	-0.594712	-0.637163	-1.18946	-0.902785				58.6	0.0219582	0.0734489	0.0551839	0.112065	0.158222	0.179023	0.0111418	0.0102244				58.6	0.0380055	0.0358124	0.00696841	0.0193899	0.0359314	0.102441	0.0313502	0.0660242	0.0813547
58.7	-0.541294	-0.585611	-0.719722	-0.549464	-0.641116	-0.998683	-0.930348				58.7	0.0405232	0.0852409	0.0534759	0.0886181	0.16515	0.155223	0.0585498	0.0778954				58.7	-0.00114047	0.0226153	0.0228839	0.0338689	0.0285669	0.0929796	0.0258772	0.0525803	0.0514787
58.8	-0.593737	-0.555369	-0.658905	-0.601444	-0.617439	-0.917223	-0.980234				58.8	0.0251142	0.0855459	0.0613029	0.259741	0.168874	0.186444	0.0921128	0.0550964				58.8	0.0606625	0.0379954	0.0222622	0.0207029	0.0330332	0.0890266	0.0264492	0.036506	0.0296057
58.9	-0.609537	-0.512731	-0.64653	-0.595835	-0.629116	-0.99229	-1.0031				58.9	0.0242632	0.130979	0.0785629	0.191718	0.185735	0.197116	0.0933478	0.0544174				58.9	0.0167075	0.0196364	0.0134254	0.0255359	0.0246526	0.0674606	0.0294472	0.0233656	0.0379027
59	-0.598972	-0.520499	-0.720615	-0.550983	-0.678605	-1.05226	-0.919963				59	0.0245502	0.121647	0.0855169	0.147913	0.137943	0.157556	0.0717458	0.0511704				59	0.0173515	0.000180976	0.0225092	0.0338219	0.0251986	0.13425	0.0312842	0.0344973	0.0769667
59.1	-0.601476	-0.54326	-0.698786	-0.550063	-0.622207	-0.829397	-0.941926				59.1	0.00215318	0.14382	0.0738889	0.157242	0.144282	0.150819	0.0853668	0.0862014				59.1	0.0138995	0.013914	0.00955911	0.0260689	0.039008	0.10124	0.0221012	0.0344824	0.0804847
59.2	-0.547373	-0.529649	-0.72738	-0.569321	-0.659752	-0.864911	-1.06568				59.2	0.0418592	0.0879619	0.0773879	0.200797	0.20201	0.229019	0.119078	0.0562464				59.2	0.0403285	0.0453058	0.0243002	0.0259479	0.0204506	0.102837	0.0227402	0.0651759	0.0321897
59.3	-0.502242	-0.513645	-0.723102	-0.584978	-0.619508	-1.07797	-0.941764				59.3	0.0235392	0.106588	0.0524099	0.117748	0.179688	0.189975	0.0740488	0.0681034				59.3	0.0427295	0.0198667	0.0163757	0.0270819	0.0166112	0.0686126	0.0402922	0.0495052	0.0500287
59.4	-0.535409	-0.506253	-0.778066	-0.548739	-0.669186	-0.995403	-0.91862				59.4	0.0331152	0.0852539	0.0600029	0.151249	0.197081	0.156572	0.145077	0.0894164				59.4	0.0229295	0.0231713	0.011578	0.0505769	0.0378579	0.104589	0.0149332	0.0188504	0.0453247
59.5	-0.602104	-0.538307	-0.736296	-0.608889	-0.619501	-0.884115	-0.896572				59.5	0.0261712	0.117623	0.0801329	0.110316	0.199701	0.136482	-0.0336142	0.0490644				59.5	0.0250515	0.0170356	0.0130672	0.0300099	0.0219104	0.0949966	0.0166522	0.0374971	0.0510397
59.6	-0.571963	-0.515251	-0.76656	-0.592933	-0.622746	-0.894788	-0.925695				59.6	0.0291952	0.0835559	0.0519199	0.158545	0.170589	0.172393	0.0605958	0.0518144				59.6	0.0356495	0.0320711	0.0159256	0.0100759	0.0338193	0.108752	0.0256672	0.0469622	0.0794027
59.7	-0.565692	-0.528962	-0.73592	-0.59914	-0.664769	-0.872197	-0.952509				59.7	0.0323122	0.0808539	0.0633749	0.0764581	0.202062	0.211145	0.162595	0.0826814				59.7	0.0224545	0.00253058	0.0182817	0.0319779	0.0436873	0.102436	0.0122432	0.0581714	0.0705957
59.8	-0.516138	-0.519588	-0.73964	-0.610092	-0.651673	-0.985374	-0.981229				59.8	0.0327582	0.0862329	0.0726979	0.125387	0.120118	0.15192	0.0805178	0.0661194				59.8	0.0297145	0.0149502	0.0221091	0.0315819	0.0103881	0.0963096	0.0226792	0.0545709	0.0105057
59.9	-0.620626	-0.518833	-0.751076	-0.556261	-0.640481	-1.04348	-0.898766				59.9	0.0210932	0.0678149	0.0675109	0.0821251	0.187202	0.181908	0.0932508	0.0403224				59.9	0.0524375	0.0156541	0.0124197	0.0244319	0.037299	0.100035	0.0199332	0.043325	0.0516077
60	-0.581923	-0.513963	-0.726305	-0.592444	-0.638323	-0.809385	-0.917998				60	0.0232522	0.0346039	0.0891619	0.159198	0.177191	0.134922	0.178409	0.0380474				60	0.0496075	0.0136618	0.0345521	0.0118159	0.0257218	0.0920076	0.0301132	0.0492094	0.0649657
60.1	-0.595334	-0.53402	-0.787396	-0.545462	-0.658217	-0.916618	-0.904626				60.1	0.0226392	0.0591989	0.0740119	0.218923	0.208868	0.102834	0.185509	0.0462844				60.1	0.0527025	0.016026	0.023265	0.0251259	0.0261635	0.104858	0.0178082	0.0339923	0.00465867
60.2	-0.610339	-0.513472	-0.810381	-0.557937	-0.675373	-0.941465	-0.987527				60.2	0.0282742	0.110358	0.0580789	0.0887121	0.195341	0.146826	0.237394	0.0396674				60.2	0.0212005	0.0274978	0.0220474	0.0191349	0.00823749	0.0721326	0.0293272	0.0501559	0.0256247
60.3	-0.566702	-0.526669	-0.746369	-0.613484	-0.66712	-1.06636	-0.842871				60.3	0.0255972	0.0935779	0.0537229	0.103476	0.157555	0.188168	0.0469308	0.0579684				60.3	0.0605705	0.0270391	0.0242291	0.0337339	0.0269613	0.109513	0.0244852	0.0573882	0.0389747
60.4	-0.593863	-0.50472	-0.755593	-0.558657	-0.662662	-1.0016	-1.03796				60.4	0.0250952	0.148038	0.0582209	0.299131	0.156927	0.140428	0.127135	0.0775654				60.4	0.0639695	0.00116048	0.00620881	0.0380029	0.0196256	0.0872936	0.0218142	0.0452708	0.0353677
60.5	-0.53115	-0.508824	-0.732581	-0.601309	-0.56851	-0.883267	-0.934279				60.5	0.0312742	0.0862609	0.0571799	0.202271	0.140573	0.125317	0.194608	0.0432534				60.5	-0.00474247	0.0157139	0.0286441	0.0318999	0.0295637	0.102322	0.0208982	0.0442091	0.0766967
60.6	-0.601854	-0.519181	-0.728217	-0.593025	-0.590842	-0.899506	-0.937646				60.6	0.00945718	0.0801669	0.0768309	0.0674131	0.148561	0.179094	0.124087	0.0488344				60.6	0.0547925	0.0347248	0.0197631	0.0138849	0.0320465	0.104031	0.0293072	0.0311149	0.0788707
60.7	-0.563373	-0.508866	-0.762039	-0.548095	-0.629187	-0.971765	-1.01016				60.7	0.0327082	0.0976979	0.0833109	0.0970941	0.173041	0.192714	0.122825	0.0445124				60.7	0.0377125	0.0188946	0.023518	0.0277049	0.00476879	0.108045	0.0207152	0.0343626	0.0522117
60.8	-0.554956	-0.514559	-0.739686	-0.645666	-0.665993	-1.12774	-0.987034				60.8	0.0352502	0.107719	0.0862669	0.212956	0.180982	0.156246	0.0958388	0.0456804				60.8	0.0276375	0.0350539	0.0234139	0.0402859	0.0254917	0.125601	0.0209042	0.033717	0.0609977
60.9	-0.582785	-0.572546	-0.784962	-0.548108	-0.672427	-1.02744	-0.959115				60.9	0.0279442	0.12387	0.0636009	0.109365	0.21148	0.104188	-0.0289532	0.0552354				60.9	0.0247005	0.0174854	0.0386551	0.0381679	0.0341425	0.0900376	0.0291452	0.0494952	0.0278177
61	-0.61566	-0.507774	-0.77274	-0.578568	-0.673186	-0.977928	-1.00918				61	0.0364982	0.0951269	0.0654669	0.239135	0.0922438	0.195806	0.0507408	0.0453274				61	0.0729635	0.0193378	0.0219186	0.0255929	0.0277378	0.0713206	0.0384282	0.0496952	0.0769867
61.1	-0.538758	-0.511151	-0.735836	-0.605417	-0.650195	-1.07867	-0.855171				61.1	0.0271812	0.0660389	0.0660379	0.224988	0.104001	0.15488	0.219199	0.0577164				61.1	0.0436455	0.0192849	0.00813171	0.0474169	0.0320023	0.0707246	0.0205582	0.0509133	0.0994827
61.2	-0.650897	-0.532279	-0.735133	-0.632911	-0.661378	-1.01684	-0.966537				61.2	0.0331842	0.0705789	0.0719249	0.151875	0.162814	0.161552	0.0376728	0.0667394				61.2	0.0217235	0.0283651	0.0187411	0.0242199	0.0119329	0.0901536	0.0184282	0.0544078	0.0119117
61.3	-0.560092	-0.489197	-0.748374	-0.577261	-0.625002	-0.906468	-0.928849				61.3	0.0415922	0.0905099	0.0788279	0.235556	0.229517	0.176818	0.0204908	0.0647714				61.3	0.0237985	0.00589558	0.0146273	0.0106569	0.0198898	0.0794046	0.0299252	0.0270625	0.0810297
61.4	-0.543121	-0.537639	-0.752059	-0.509204	-0.64831	-0.923107	-0.982377				61.4	0.0489492	0.10136	0.0666669	0.0608421	0.157424	0.141286	0.0906668	0.0446364				61.4	0.00182353	0.0273555	0.0205198	0.0423319	0.0214894	0.100844	0.0360942	0.0525377	0.0748337
61.5	-0.595435	-0.494946	-0.725783	-0.601068	-0.641834	-0.875139	-1.02403				61.5	0.0295442	0.102393	0.0616509	0.149356	0.18045	0.152053	0.180423	0.0495334				61.5	0.0472875	0.0236351	0.0140447	0.0397729	0.0338252	0.101656	0.0291602	0.0437388	0.0455577
61.6	-0.521351	-0.506008	-0.749405	-0.550531	-0.68159	-0.808621	-1.00397				61.6	0.0444892	0.0588139	0.0894039	0.126684	0.18886	0.173888	0.116612	0.0433154				61.6	0.00889553	0.0239199	0.0166514	0.00727992	0.0237407	0.0693736	0.0220582	0.0574077	0.0913917
61.7	-0.643018	-0.545151	-0.768014	-0.610251	-0.60932	-0.857477	-0.884621				61.7	0.0507862	0.119378	0.0677729	0.232722	0.187195	0.217518	0.188158	0.0488964				61.7	0.0461705	0.028727	0.0156982	0.0122929	0.0325457	0.121561	0.0355102	0.0419052	0.0285967
61.8	-0.625718	-0.500638	-0.720965	-0.573618	-0.6439	-0.924803	-0.966808				61.8	0.0370962	0.0532639	0.0678829	0.0335091	0.183831	0.154873	0.101706	0.0513044				61.8	0.0374085	0.00860908	0.0228199	0.0411869	0.04199	0.0781996	0.0200942	0.0416363	0.0598327
61.9	-0.611246	-0.528126	-0.746775	-0.61074	-0.671378	-0.99505	-0.980033				61.9	0.0246882	0.143815	0.0699599	0.158849	0.165182	0.144035	0.123996	0.0353134				61.9	0.0193015	0.0189674	0.011218	0.0328199	0.0234247	0.115278	0.0283742	0.0420229	0.0319687
62	-0.581212	-0.543527	-0.787954	-0.569206	-0.642136	-0.983886	-0.975722				62	0.0393582	0.0958649	0.0904559	0.171053	0.164818	0.138441	0.0564878	0.0612394				62	0.0726545	0.0346574	0.0174919	0.0421509	0.0249258	0.0807556	0.0239362	0.0408837	0.0375287
62.1	-0.563142	-0.522752	-0.758955	-0.60364	-0.63474	-1.00793	-0.949617				62.1	0.00837318	0.0848779	0.0674039	0.219307	0.220453	0.156177	0.119876	0.0835894				62.1	0.0255595	0.020183	0.0148438	0.0448329	0.0308987	0.0671396	0.0254842	0.0417792	0.0817157
62.2	-0.60199	-0.49993	-0.730107	-0.62321	-0.68597	-0.900609	-0.995204				62.2	0.0189462	0.0694549	0.0520459	0.0994531	0.119982	0.126546	0.0606948	0.0398524				62.2	0.0283155	0.00621718	0.0240154	0.0452239	0.0343538	0.0856096	0.0184312	0.0284558	0.0438737
62.3	-0.60608	-0.501273	-0.797672	-0.565101	-0.657939	-1.08781	-0.994326				62.3	0.0506182	0.102421	0.0758769	0.167495	0.208348	0.17454	0.144742	0.0686284				62.3	0.0131695	0.0197927	0.0204046	0.0504509	0.0215108	0.0892096	0.0231522	0.0337328	0.0622507
62.4	-0.598789	-0.511433	-0.74264	-0.573417	-0.665444	-0.911924	-0.947442				62.4	0.0189722	0.0631629	0.0655009	0.158739	0.180099	0.154364	0.178532	0.0383334				62.4	0.0462335	0.0189825	0.011977	0.0452379	0.0339195	0.124458	0.0210642	0.0458158	0.0421747
62.5	-0.583276	-0.498656	-0.775775	-0.60601	-0.621863	-0.967963	-0.94954				62.5	0.0266742	0.126303	0.0707359	0.169233	0.183615	0.14883	0.0839058	0.0570274				62.5	0.0234615	0.0206272	0.00591161	0.0359639	0.0328352	0.0860916	0.0204022	0.0419009	0.0537187
62.6	-0.553718	-0.504937	-0.761879	-0.601445	-0.656331	-0.941016	-0.957067				62.6	0.0444942	0.0871309	0.0525749	0.105635	0.19553	0.172758	0.0788748	0.0662444				62.6	0.0145395	0.0262801	0.0109443	0.0440409	0.0178042	0.116034	0.0279602	0.0287552	0.0783737
62.7	-0.6871	-0.540964	-0.780272	-0.566142	-0.713937	-1.05207	-0.971911				62.7	0.0306122	0.0843379	0.0943619	0.0666241	0.181197	0.137246	0.106885	0.0592764				62.7	-0.000356471	0.0242403	0.0192795	0.0480449	0.0318069	0.0978986	0.0221592	0.0549985	0.0463207
62.8	-0.581784	-0.511468	-0.774808	-0.592904	-0.654008	-0.952374	-0.954039				62.8	0.0185352	0.126681	0.0715399	0.102962	0.145182	0.139301	0.0439298	0.0128444				62.8	0.00365453	0.0255288	0.0248228	0.0274769	0.0169582	0.111665	0.0284162	0.0396702	0.0435037
62.9	-0.593285	-0.504324	-0.79794	-0.604181	-0.667575	-0.796025	-0.892015				62.9	0.0250272	0.0855779	0.0831259	0.179709	0.153601	0.17817	0.0707968	0.0912654				62.9	0.0557055	0.0265969	0.0202822	0.0360349	0.0304209	0.0674976	0.0259672	0.0424636	0.0248157
63	-0.543782	-0.503302	-0.810376	-0.564902	-0.675954	-0.829348	-0.933849				63	0.0243782	0.131797	0.0525869	0.149921	0.171572	0.195524	0.140744	0.0699754				63	0.0105385	0.00989658	0.0247777	0.0372289	0.0178665	0.0655006	0.0162812	0.0477587	0.0387797
63.1	-0.62939	-0.521444	-0.773844	-0.566379	-0.663911	-1.03126	-0.843601				63.1	0.0477202	0.0954429	0.0690659	0.177084	0.157619	0.146374	0.112215	0.0809054				63.1	-0.000188471	0.023473	0.018012	0.0412439	0.0332169	0.0841396	0.0183812	0.0227482	0.0687907
63.2	-0.607914	-0.515431	-0.776942	-0.619852	-0.660465	-0.878212	-0.997315				63.2	0.0109212	0.0738429	0.0746179	0.109898	0.172129	0.205629	0.0659798	0.0545794				63.2	0.000753529	0.00803838	0.0208329	0.0404379	0.041702	0.12307	0.0207872	0.0267632	0.102725
63.3	-0.549337	-0.531661	-0.772277	-0.599421	-0.663714	-0.940862	-0.971473				63.3	0.0269582	0.0805459	0.0632009	0.132446	0.207065	0.22238	0.290651	0.0514084				63.3	0.0405035	0.0264152	0.019627	0.0354969	0.0114832	0.132695	0.0423222	0.0269061	0.0697027
63.4	-0.587516	-0.493321	-0.743945	-0.593087	-0.641145	-1.01368	-0.932999				63.4	0.0473372	0.0767059	0.0687489	0.122457	0.162771	0.137531	0.167394	0.0537204				63.4	0.0209295	0.0121772	0.0209161	0.0298699	0.0220055	0.104031	0.0431052	0.0557387	0.0796587
63.5	-0.572043	-0.503591	-0.80076	-0.610023	-0.658628	-0.783095	-0.89288				63.5	0.0366812	0.0505429	0.0470549	0.105521	0.11507	0.159921	0.215841	0.0533274				63.5	-0.00491747	0.0139944	0.00831361	0.0525199	0.0250436	0.135093	0.0147802	0.0414841	0.0545747
63.6	-0.591271	-0.527995	-0.727864	-0.585704	-0.675086	-0.915786	-1.00877				63.6	0.0312282	0.112241	0.0844389	0.224703	0.171983	0.140672	0.12619	0.0633704				63.6	0.0141185	0.0193045	0.0220485	0.0396919	0.0281902	0.0791256	0.0234782	0.0383804	0.0890967
63.7	-0.676084	-0.474918	-0.743653	-0.600378	-0.670461	-0.950205	-0.912863				63.7	0.0250632	0.1017	0.0617919	0.146266	0.190909	0.18223	0.249073	0.0527164				63.7	0.0345135	0.0258438	0.0204173	0.0294339	0.0354917	0.0817866	0.0321712	0.0354206	0.0584387
63.8	-0.654837	-0.519543	-0.749434	-0.593502	-0.638509	-0.923266	-0.997364				63.8	0.0246932	0.0960329	0.0721459	0.119905	0.152435	0.161014	0.0728088	0.0361894				63.8	0.0428965	0.0132187	0.0212516	0.0393859	0.0300257	0.128325	0.0178912	0.0608253	0.0614117
63.9	-0.589886	-0.52558	-0.738773	-0.589899	-0.630836	-1.0129	-0.950818				63.9	0.00687418	0.0777219	0.0808769	0.193679	0.119478	0.175668	0.137446	0.0347014				63.9	0.0153575	0.0153696	0.0169363	0.0249169	0.0211283	0.127676	0.0300862	0.0617942	0.0570137
64	-0.565672	-0.504579	-0.789204	-0.593133	-0.644796	-0.799271	-0.966992				64	0.0311802	0.0637609	0.0504309	0.153549	0.182016	0.142172	0.156363	0.0646274				64	0.0441105	0.0150551	0.00551511	0.0219219	0.0369345	0.1099	0.0319642	0.058854	0.0518527
64.1	-0.589075	-0.484338	-0.805311	-0.626494	-0.675139	-0.942642	-0.96063				64.1	0.0155882	0.0999919	0.0690659	0.0983751	0.211846	0.103608	0.26348	0.0473294				64.1	0.0422855	0.0185112	0.0237398	0.0560909	0.0278505	0.125619	0.0303512	0.0439298	0.0472837
64.2	-0.592972	-0.512523	-0.752356	-0.6261	-0.671228	-0.929324	-0.937484				64.2	0.0167982	0.0565609	0.0723639	0.118346	0.1788	0.169586	0.0989298	0.0699044				64.2	0.0467665	0.0218705	0.0214221	0.0356889	0.031815	0.0657876	0.0291492	0.0605225	0.0293377
64.3	-0.587117	-0.502236	-0.835942	-0.597252	-0.708687	-1.14987	-0.90352				64.3	0.0365112	0.110064	0.0563749	0.16087	0.222129	0.16686	0.175885	0.0381564				64.3	-0.00240747	0.0205617	0.0193314	0.0683279	0.0153222	0.0805176	0.0247192	0.046043	0.0591257
64.4	-0.511856	-0.477156	-0.791708	-0.588446	-0.625396	-0.945164	-1.04594				64.4	0.0284482	0.0851859	0.0684039	0.106253	0.140043	0.15306	0.109513	0.0812174				64.4	0.0368925	0.0189237	0.0158683	0.0306069	0.0121303	0.129071	0.0274712	0.0536635	0.0421547
64.5	-0.541559	-0.514919	-0.747289	-0.59096	-0.680241	-0.894596	-0.97144				64.5	0.0357282	0.0858019	0.0833339	0.125553	0.143461	0.196268	0.113009	0.0463584				64.5	0.0173375	0.0282068	0.0210038	0.0616929	0.0244541	0.0818806	0.0338462	0.0646115	0.0532137
64.6	-0.598178	-0.531678	-0.736932	-0.592205	-0.643835	-1.05557	-0.893321				64.6	0.0306132	0.0845199	0.0787699	0.0538411	0.200712	0.242591	0.144732	0.0473044				64.6	0.0292215	0.0164281	0.00771601	0.0515719	0.0184432	0.0869516	0.0309322	0.0487693	0.0509327
64.7	-0.510417	-0.532359	-0.742954	-0.622491	-0.676463	-0.952365	-1.03907				64.7	0.0272922	0.0861069	0.0610399	0.216642	0.157783	0.20285	0.146381	0.0718924				64.7	0.00292053	0.0164287	0.0182134	0.0375109	0.0311129	0.0885696	0.0388462	0.0284072	0.0503447
64.8	-0.556343	-0.564187	-0.767745	-0.64132	-0.649218	-1.02017	-0.975865				64.8	0.0315622	0.104472	0.0701229	0.12606	0.213433	0.193668	0.0839738	0.0798504				64.8	0.0317225	0.00259858	0.0298451	0.0503889	0.0315711	0.0585286	0.0305982	0.0538949	0.0472447
64.9	-0.574043	-0.530126	-0.753294	-0.578661	-0.691462	-0.947551	-1.00315				64.9	0.0312882	0.0538459	0.0707329	0.151018	0.166642	0.190822	0.149623	0.0890194				64.9	0.0205235	0.0230534	0.0238453	0.0572189	0.033856	0.109894	0.0294132	0.0154173	0.0232117
65	-0.597229	-0.503638	-0.769814	-0.558222	-0.666852	-0.967061	-0.940932				65	0.0419312	0.0775949	0.0563599	0.131795	0.205524	0.115328	0.0212988	0.0936304				65	0.0466685	0.0323576	0.0171183	0.0193459	0.0288458	0.117282	0.0303072	0.0428296	0.0487717
65.1	-0.596285	-0.53635	-0.801288	-0.636006	-0.649342	-1.04451	-0.915185				65.1	0.0463852	0.0739429	0.0676169	0.119696	0.186848	0.195422	0.211659	0.0582754				65.1	0.0190575	0.0231433	0.0174939	0.0405129	0.0250839	0.0814546	0.0335622	0.0447588	0.0113147
65.2	-0.591873	-0.505288	-0.744396	-0.581679	-0.714876	-1.06411	-1.00499				65.2	0.0405352	0.0852409	0.0622989	0.120716	0.140017	0.103597	0.13302	0.0529474				65.2	0.0487835	0.0473222	0.0217794	0.0457539	0.0252441	0.0688106	0.0415672	0.0320421	0.0717577
65.3	-0.529263	-0.521103	-0.774999	-0.628679	-0.661873	-1.06602	-1.02969				65.3	0.0428822	0.10468	0.0878889	0.0715641	0.185943	0.213306	0.103035	0.0314544				65.3	0.0581585	-0.000815324	0.0185567	0.0575179	0.0372085	0.107735	0.0295772	0.0581173	0.0683267
65.4	-0.583542	-0.525368	-0.742868	-0.597704	-0.674056	-0.858699	-0.885806				65.4	0.0283392	0.101878	0.0713209	0.16588	0.233018	0.149035	0.237084	0.0433334				65.4	0.0346895	0.00358048	0.0159483	0.0400939	0.0305453	0.0948996	0.0247792	0.0362397	0.0500937
65.5	-0.565545	-0.484221	-0.761486	-0.621138	-0.640763	-0.91866	-0.994103				65.5	0.0304802	0.0575789	0.0782049	0.123562	0.169049	0.156727	0.0342628	0.0517924				65.5	0.0315115	0.0296681	0.0227096	0.0545569	0.0371897	0.0647676	0.0233912	0.0264879	0.0622407
65.6	-0.597305	-0.507985	-0.786929	-0.588291	-0.665373	-1.19602	-0.880201				65.6	0.0255292	0.0993349	0.0852159	0.0794391	0.151557	0.188734	0.10029	0.0757724				65.6	0.0501345	0.00118118	0.0106287	0.0444379	0.0188735	0.0853376	0.0165652	0.026248	0.0436417
65.7	-0.62195	-0.528839	-0.76541	-0.589139	-0.654561	-1.0148	-0.955021				65.7	0.0184412	0.0626739	0.0743139	0.0722161	0.179889	0.121593	0.208449	0.0546184				65.7	0.0187335	0.00443058	0.0309951	0.0352439	0.0284687	0.0716256	0.00960616	0.0446409	0.0574147
65.8	-0.627306	-0.497758	-0.769907	-0.613144	-0.693816	-0.968999	-0.784188				65.8	0.0186872	0.0790989	0.0896159	0.153837	0.203182	0.141202	0.113535	0.0551004				65.8	0.0630975	0.0171702	0.0196639	0.0472709	0.0258015	0.0961736	0.0378802	0.0200025	0.0824507
65.9	-0.510655	-0.522624	-0.775316	-0.586242	-0.662061	-1.09334	-0.971603				65.9	0.0536372	0.0882619	0.104252	0.18193	0.204522	0.183191	0.0627388	0.0394164				65.9	0.0276735	0.0236384	0.0171048	0.0403569	0.00780809	0.0831206	0.0166072	0.037672	0.0372137
66	-0.621602	-0.53272	-0.794646	-0.56806	-0.691678	-1.07145	-0.937711				66	0.0183752	0.0530079	0.0626419	0.0460371	0.125192	0.176393	0.0851448	0.0451524				66	-0.0115425	0.0130963	0.0225878	0.0361809	0.0273678	0.124066	0.00759716	0.0495161	0.0313017
66.1	-0.637739	-0.537459	-0.753688	-0.595936	-0.645419	-0.832862	-0.947565				66.1	0.0275722	0.0829309	0.0572189	0.213409	0.149096	0.224351	0.125315	0.0461074				66.1	0.0948005	0.014253	0.0334351	0.0393279	0.0367712	0.0702206	0.0254992	0.0398836	0.0386787
66.2	-0.579373	-0.504137	-0.798471	-0.631636	-0.675606	-0.988459	-0.889332				66.2	0.0447222	0.0817009	0.0976109	0.0563641	0.149839	0.1069	0.0926148	0.0284614				66.2	0.00968253	0.0159427	0.019404	0.0461009	0.0219752	0.128592	0.0203542	0.0674319	0.0531367
66.3	-0.559106	-0.522301	-0.804505	-0.633564	-0.688911	-0.87244	-0.972405				66.3	0.0425082	0.0619089	0.0698079	0.0800561	0.1647	0.211244	0.0395468	0.0263104				66.3	0.0182725	0.00980548	0.0324771	0.0402449	0.0324913	0.114006	0.0241632	0.0348449	-0.000931327
66.4	-0.465907	-0.515238	-0.786082	-0.575532	-0.67489	-0.941841	-0.975934				66.4	0.0359682	0.0635579	0.0531959	0.163488	0.172517	0.182812	0.0933168	0.0827714				66.4	0.0545565	0.0216771	0.0251201	0.0380579	0.0300427	0.10018	0.0179492	0.0345907	0.0590537
66.5	-0.533835	-0.491964	-0.800605	-0.586811	-0.665037	-1.00622	-0.961419				66.5	0.0297622	0.0593719	0.0694609	0.0690911	0.183228	0.138271	0.0289618	0.0476654				66.5	-0.00386247	0.032101	0.0207774	0.0378419	0.0218325	0.13055	0.0301652	0.0365311	0.0514507
66.6	-0.62336	-0.540545	-0.750501	-0.617026	-0.699756	-1.02397	-0.902529				66.6	0.0381852	0.0662099	0.0692509	0.0992631	0.184789	0.104775	0.0816708	0.0717774				66.6	0.0148395	0.0295819	0.0114109	0.0489499	0.0267582	0.12071	0.0118782	0.0442217	0.0127237
66.7	-0.613213	-0.505103	-0.768054	-0.564638	-0.683348	-1.00863	-1.00378				66.7	0.0313992	0.0954179	0.0537679	0.206402	0.190399	0.173189	0.228854	0.0322284				66.7	0.0137785	0.0183243	0.0127384	0.0359509	0.0263329	0.16336	0.0318842	0.0199763	0.0420657
66.8	-0.532713	-0.497165	-0.818765	-0.614684	-0.700059	-0.977496	-0.914808				66.8	0.0452502	0.112526	0.0835599	0.0837391	0.219704	0.152251	0.0953058	0.0661124				66.8	0.0175995	0.00360158	0.0247067	0.0457689	0.0201489	0.108939	0.0147672	0.0454017	0.0280907
66.9	-0.591765	-0.503743	-0.763949	-0.564626	-0.653666	-1.06808	-0.994915				66.9	0.0375292	0.0773739	0.0806219	0.123185	0.198397	0.180879	0.0658728	0.0584484				66.9	0.00157753	0.0218415	0.0278351	0.0332179	0.0231426	0.114261	0.00505616	0.0484999	0.0852807
67	-0.597524	-0.481245	-0.779706	-0.595737	-0.692593	-1.02335	-0.987025				67	0.0352622	0.118617	0.0680349	0.113811	0.14072	0.188334	0.0854328	0.0129004				67	0.0372015	-0.00314242	0.0235907	0.0387439	0.0294827	0.113785	0.0209042	0.0337881	0.0412987
67.1	-0.563058	-0.520808	-0.760566	-0.624604	-0.70037	-0.820227	-0.926857				67.1	0.0440602	0.0652509	0.0750629	0.162173	0.136577	0.179419	0.219304	0.0736064				67.1	0.0368085	0.0189719	0.0165542	0.0541449	0.0184554	0.0903496	0.0234702	0.0285318	0.0579597
67.2	-0.60442	-0.518056	-0.784112	-0.559061	-0.674565	-1.13929	-0.946513				67.2	0.0331582	0.0845259	0.0702289	0.132236	0.18481	0.147222	0.132537	0.0606364				67.2	0.0404885	-0.00283772	0.0152792	0.0614759	0.0291385	0.0812096	0.0260952	0.0626639	0.0439727
67.3	-0.518059	-0.504386	-0.752622	-0.593015	-0.69459	-1.07131	-0.874743				67.3	0.0370392	0.111367	0.0825089	0.118429	0.18242	0.152116	0.0380488	0.0568414				67.3	0.0335515	0.032219	0.0168956	0.0409809	0.0210452	0.104879	0.0239432	0.0261086	0.0384387
67.4	-0.605853	-0.513682	-0.734288	-0.602431	-0.66309	-1.07945	-0.888469				67.4	0.0371452	0.0715069	0.0698099	0.158086	0.120687	0.148176	0.0913948	0.0894974				67.4	0.0299015	0.00754898	0.0176154	0.0379239	0.0257315	0.0966696	0.0214962	0.0382743	0.0815667
67.5	-0.602917	-0.529922	-0.795243	-0.580881	-0.685759	-0.967051	-0.962771				67.5	0.0340782	0.102573	0.0600169	0.122789	0.131869	0.159153	0.100579	0.0823984				67.5	0.0232545	0.010289	0.014354	0.0491959	0.0395483	0.134597	0.0212402	0.0428259	0.0907197
67.6	-0.579641	-0.532748	-0.799067	-0.599084	-0.699935	-1.03871	-0.93895				67.6	0.0392162	0.167489	0.0735349	0.0940221	0.198394	0.116907	0.0906628	0.0517554				67.6	0.00795153	0.0210262	0.0215105	0.0494429	0.0203308	0.104484	0.0354522	0.0386065	0.0478007
67.7	-0.634912	-0.517675	-0.744307	-0.583316	-0.744592	-1.01135	-0.870839				67.7	0.0366212	0.0823949	0.0642739	0.134293	0.147327	0.145047	0.131153	0.0630774				67.7	0.00771153	-0.000444624	0.0215239	0.0326659	0.0300566	0.0842946	0.0181832	0.0187901	0.0499477
67.8	-0.599562	-0.5279	-0.817614	-0.605769	-0.684641	-1.05987	-0.978548				67.8	0.0305532	0.102297	0.0656759	0.17675	0.169782	0.137692	0.0971828	0.0342284				67.8	0.0209045	0.0182617	0.0132432	0.0473949	0.039797	0.0717406	0.0262892	0.0156916	0.0607207
67.9	-0.588962	-0.512485	-0.78641	-0.60206	-0.71875	-0.873213	-1.00253				67.9	0.0413722	0.0860909	0.0782809	0.0662801	0.110185	0.14107	0.130874	0.0726614				67.9	0.0201295	0.0130653	0.013126	0.0407039	0.0200324	0.10844	0.0167802	0.0349633	0.0530537
68	-0.578242	-0.533524	-0.788339	-0.622157	-0.667706	-1.24182	-0.868801				68	0.0349922	0.0636859	0.0596639	0.106591	0.147163	0.177481	0.128353	0.0747844				68	0.0798275	0.0317113	0.0185888	0.0506149	0.027796	0.105604	0.0321782	0.0327452	0.0396967
68.1	-0.58553	-0.502955	-0.780536	-0.596457	-0.704633	-1.00385	-0.951322				68.1	0.0331782	0.127279	0.0537809	0.0782761	0.0970078	0.160282	0.107339	0.0579214				68.1	0.0496635	0.0221073	0.0172823	0.0457269	0.0185313	0.138166	0.0232682	0.0262115	0.0537767
68.2	-0.662689	-0.509959	-0.794083	-0.543548	-0.674097	-1.05867	-0.915144				68.2	0.0258602	0.0802869	0.0662799	0.194389	0.194721	0.164819	0.165315	0.0664244				68.2	0.0248225	0.0229824	0.0130113	0.0428869	0.0291975	0.105188	0.0279652	0.0478542	0.0599307
68.3	-0.543887	-0.514417	-0.76613	-0.522608	-0.683132	-0.981185	-0.919349				68.3	0.0325872	0.0724659	0.0904199	0.197494	0.159516	0.144888	0.128797	0.0218984				68.3	0.0481135	0.0143041	0.0113576	0.0301689	0.0362694	0.0890466	0.0289192	0.0413439	0.0881757
68.4	-0.561907	-0.532303	-0.714316	-0.548443	-0.715873	-0.944116	-0.847005				68.4	0.0472322	0.100329	0.0481269	0.0868291	0.186316	0.132698	0.0649438	0.0605934				68.4	0.0292875	0.0273936	0.0280741	0.0491589	0.030993	0.0909026	0.0277692	0.0479001	0.0153377
68.5	-0.63211	-0.556706	-0.75705	-0.579304	-0.719822	-0.999721	-0.994544				68.5	0.0336402	0.0734209	0.0758359	0.103581	0.176066	0.186998	0.0655108	0.0577854				68.5	0.0296305	0.00417098	0.0116244	0.0190609	0.0411983	0.119805	0.0329512	0.03561	0.0478647
68.6	-0.573817	-0.508794	-0.808383	-0.62669	-0.717581	-1.08841	-0.889207				68.6	0.0237772	0.0239949	0.0401259	0.201562	0.163652	0.162479	0.0754588	0.0493864				68.6	0.0487845	0.0229189	0.0236364	0.0506259	0.0164319	0.108289	0.0262082	0.0374743	0.0768597
68.7	-0.565234	-0.52945	-0.793863	-0.590522	-0.717222	-0.931821	-0.859604				68.7	0.0287212	0.100823	0.0725439	0.113488	0.224494	0.172372	-0.0182852	0.0339994				68.7	0.0665205	0.0140236	0.0394391	0.0532539	0.0390414	0.0709436	0.0297502	0.058949	0.0601097
68.8	-0.521193	-0.517548	-0.763461	-0.619621	-0.705765	-0.757001	-0.902911				68.8	0.0366632	0.0863909	0.102799	0.218057	0.177732	0.179976	0.0365358	0.0254524				68.8	0.0750495	0.012511	0.0163531	0.0772399	0.0357425	0.117411	0.0215692	0.0285627	0.0578067
68.9	-0.549186	-0.487476	-0.81291	-0.636551	-0.670534	-1.01319	-0.965294				68.9	0.0275132	0.0977069	0.0622989	0.17071	0.153546	0.139506	0.119585	0.0652884				68.9	0.0613705	0.00937488	0.0200955	0.0728409	0.0321527	0.109632	0.0321712	0.0223032	0.0703117
69	-0.566212	-0.491934	-0.755709	-0.593651	-0.686339	-0.974674	-0.957523				69	0.00711818	0.0981579	0.0890059	0.108788	0.181722	0.182393	0.0738878	0.0766214				69	0.0358595	0.0198803	0.0146851	0.0476419	0.0380441	0.125593	0.0267602	0.0364788	0.0646087
69.1	-0.576773	-0.498188	-0.749841	-0.531809	-0.65831	-0.941968	-0.964758				69.1	0.0232352	0.0815119	0.0592519	0.0659781	0.199818	0.118945	0.111629	0.0689884				69.1	0.0237335	-0.00262202	0.0125693	0.0398069	0.022682	0.0785156	0.0261552	0.0164377	0.0390707
69.2	-0.636479	-0.494947	-0.781981	-0.590417	-0.70445	-0.870736	-0.890327				69.2	0.0400942	0.111338	0.0877639	0.1938	0.182063	0.17466	0.11081	0.0241444				69.2	0.0668405	0.0173047	0.0187342	0.0543749	0.0222004	0.114432	0.0273692	0.0386846	0.0642847
69.3	-0.599526	-0.51874	-0.758746	-0.628926	-0.67378	-0.91502	-0.858994				69.3	0.0404892	0.120506	0.0789499	0.151132	0.191003	0.197179	0.0659278	0.0714014				69.3	0.0329405	0.0189866	0.0226427	0.0284819	0.0333198	0.151666	0.0225822	0.0681256	0.0394037
69.4	-0.599804	-0.530986	-0.761774	-0.612296	-0.691966	-1.07641	-0.985847				69.4	0.0179082	0.0738929	0.0943999	0.192596	0.162684	0.154653	0.0551198	0.0645064				69.4	0.0576385	0.0192592	0.0235393	0.0216609	0.0288616	0.129504	0.0204752	0.0367467	0.0314027
69.5	-0.62442	-0.53915	-0.735002	-0.600467	-0.668415	-1.1042	-0.935577				69.5	0.0455622	0.0829279	0.0522329	0.10938	0.200042	0.163856	0.162283	0.0282574				69.5	0.0425485	0.0322198	0.0300941	0.0526669	0.0227103	0.101252	0.0166072	0.0422462	0.0665787
69.6	-0.618871	-0.52987	-0.738906	-0.566988	-0.706457	-0.848344	-0.940161				69.6	0.0389672	0.0724359	0.0798319	0.172948	0.157013	0.189861	0.0838598	0.0527074				69.6	0.0519715	0.0271708	0.00615941	0.0318429	0.010364	0.108753	0.0341812	0.0261684	0.0507907
69.7	-0.587322	-0.504517	-0.7761	-0.590824	-0.655559	-0.955816	-0.851683				69.7	0.0471432	0.0314189	0.0746649	0.134488	0.152745	0.160737	0.0685668	0.0542414				69.7	0.0503915	0.020941	0.0238815	0.0621909	0.0261775	0.0949416	0.0187902	0.0197943	0.0440707
69.8	-0.565767	-0.516148	-0.812471	-0.584791	-0.682185	-1.05656	-0.996104				69.8	0.0246562	0.106454	0.0807659	0.164169	0.191749	0.166661	0.0786908	0.0766624				69.8	0.0717225	0.0104617	0.0147865	0.0334669	0.0252663	0.146829	0.0191012	0.0553761	0.0637327
69.9	-0.516262	-0.514067	-0.763487	-0.576565	-0.68159	-1.02815	-0.919123				69.9	0.0582692	0.115089	0.0859659	0.0862841	0.190206	0.208486	0.110637	0.0565074				69.9	0.0444795	0.0171365	0.0145464	0.0203749	0.0188969	0.0996356	0.0256892	0.0302509	0.0448897
70	-0.542089	-0.4874	-0.771021	-0.616269	-0.734186	-0.968854	-0.958795				70	0.0279782	0.0926099	0.0559409	0.18801	0.176669	0.189159	0.154742	0.0536474				70	0.0429465	-0.00303172	0.0210575	0.0429979	0.0229313	0.120579	0.0295362	0.0200751	0.0856857
70.1	-0.587296	-0.496113	-0.768549	-0.570786	-0.726668	-0.909666	-0.873028
70.2	-0.558107	-0.523041	-0.791037	-0.552001	-0.694514	-0.983522	-0.945098					Sample_1	Sample_2	Sample_3	Sample_4	Sample_5	Sample_6	Sample_7	Sample_8	Average	SE			Sample_1	Sample_2	Sample_3	Sample_4	Sample_5	Sample_6	Sample_7	Sample_8	Sample_9	Average	SE
70.3	-0.570514	-0.488327	-0.765254	-0.636328	-0.72193	-0.938023	-0.958647				Peak response	0.034308	0.089318	0.06894	0.12729	0.17363	0.16302	0.10431	0.0666399	0.103432	0.0172011		Peak response	0.037736	0.020628	0.0200075	0.041695	0.027185	0.1046	0.025951	0.053023	0.045158	0.0417759	0.00872858
70.4	-0.587508	-0.534203	-0.760452	-0.621844	-0.700393	-1.03582	-0.859432				standard error of baseline fluorescence	0.000471075	0.00106453	0.000583768	0.00290069	0.00115564	0.00129142	0.00250695	0.000791266	0.00134567	0.000314458		standard error of baseline fluorescence	0.00091338	0.000375651	0.000298669	0.000766698	0.000376212	0.00101175	0.000367826	0.000484409	0.000870638	0.000607248	9.33024e-05
70.5	-0.580986	-0.488024	-0.785782	-0.570217	-0.725631	-1.09691	-0.902321				SNR	72.8291	83.9035	118.095	43.8827	150.245	126.233	41.6084	84.2194	90.1271	13.7357		SNR	41.3147	54.9127	66.9889	54.3825	72.2598	103.385	70.5524	109.459	51.8677	69.4581	7.73394
70.6	-0.538908	-0.498224	-0.713382	-0.570498	-0.700204	-0.977228	-0.936401
70.7	-0.591592	-0.505022	-0.795208	-0.581787	-0.715339	-1.03663	-0.95245
70.8	-0.546086	-0.495647	-0.774049	-0.610424	-0.709573	-0.979213	-0.88585
70.9	-0.633269	-0.47778	-0.781292	-0.655401	-0.692002	-1.02571	-0.898043
71	-0.636079	-0.454811	-0.750358	-0.571689	-0.711308	-0.921137	-0.884089
71.1	-0.582066	-0.48538	-0.762947	-0.627083	-0.706797	-0.984296	-0.928912
71.2	-0.67989	-0.513432	-0.781707	-0.600828	-0.703873	-1.09693	-0.946134
71.3	-0.671126	-0.522035	-0.753684	-0.657	-0.650623	-1.1175	-0.906842
71.4	-0.617774	-0.525412	-0.799161	-0.616104	-0.698252	-0.987016	-0.956655
71.5	-0.596227	-0.510377	-0.767466	-0.572186	-0.683165	-0.994223	-0.860105
71.6	-0.580136	-0.477978	-0.780511	-0.586411	-0.697546	-0.940895	-0.899655
71.7	-0.585239	-0.531364	-0.79052	-0.56572	-0.662744	-0.961112	-0.90891
71.8	-0.587929	-0.51385	-0.774492	-0.616867	-0.743651	-1.14143	-0.980047
71.9	-0.643117	-0.523189	-0.767293	-0.545159	-0.721599	-0.999417	-0.943677
72	-0.646047	-0.479522	-0.753755	-0.615695	-0.724935	-1.00984	-0.935933
72.1	-0.667818	-0.494121	-0.77585	-0.596749	-0.712569	-0.997236	-0.929622
72.2	-0.618087	-0.501792	-0.731755	-0.646833	-0.644904	-0.934108	-1.00498
72.3	-0.639263	-0.48449	-0.752148	-0.615633	-0.727197	-1.05975	-0.878817
72.4	-0.626899	-0.487409	-0.80253	-0.614949	-0.705777	-1.1691	-0.904646
72.5	-0.568072	-0.517401	-0.767526	-0.610631	-0.684053	-1.06272	-0.963675
72.6	-0.607338	-0.521722	-0.79049	-0.605898	-0.699292	-1.08263	-0.923527
72.7	-0.592665	-0.515148	-0.729355	-0.61862	-0.708917	-1.03296	-0.937484
72.8	-0.572789	-0.516268	-0.754345	-0.640777	-0.670559	-1.08838	-0.919553
72.9	-0.559107	-0.494142	-0.767729	-0.599816	-0.729699	-0.914446	-0.900538
73	-0.693012	-0.50275	-0.827327	-0.637271	-0.675924	-0.989654	-0.955668
73.1	-0.660393	-0.471416	-0.75905	-0.591754	-0.692613	-1.034	-0.84933
73.2	-0.702016	-0.486469	-0.817642	-0.627587	-0.720122	-1.05839	-0.848134
73.3	-0.597296	-0.468218	-0.800146	-0.591152	-0.701515	-1.01426	-0.979676
73.4	-0.666768	-0.488414	-0.696919	-0.616589	-0.690258	-1.09653	-0.958618
73.5	-0.61579	-0.488887	-0.757245	-0.64605	-0.730111	-1.06788	-0.900971
73.6	-0.575338	-0.501772	-0.756062	-0.622406	-0.676236	-1.12802	-0.90801
73.7	-0.650942	-0.48033	-0.735854	-0.587316	-0.691864	-0.949015	-0.883923
73.8	-0.664143	-0.510584	-0.743075	-0.621426	-0.695101	-1.06042	-0.942921
73.9	-0.610344	-0.477515	-0.773936	-0.60703	-0.690423	-1.18661	-0.859893
74	-0.589236	-0.471042	-0.779265	-0.617629	-0.708737	-1.04251	-0.887178
74.1	-0.674629	-0.492137	-0.767355	-0.624424	-0.676193	-1.15185	-0.887672
74.2	-0.574798	-0.495988	-0.75162	-0.565757	-0.711611	-1.29179	-0.943108
74.3	-0.635327	-0.486972	-0.770418	-0.626252	-0.750296	-0.985739	-1.0089
74.4	-0.587774	-0.493027	-0.758584	-0.61438	-0.697817	-1.13154	-0.925232
74.5	-0.701215	-0.503604	-0.783788	-0.585511	-0.723859	-1.21911	-0.932141
74.6	-0.649017	-0.497541	-0.721103	-0.593584	-0.741756	-1.16239	-0.963658
74.7	-0.671485	-0.479337	-0.758197	-0.626719	-0.731973	-1.12391	-0.838954
74.8	-0.668118	-0.475264	-0.728737	-0.615583	-0.726414	-1.19714	-0.822002
74.9	-0.547343	-0.484231	-0.790195	-0.577841	-0.714808	-0.990794	-0.839516
75	-0.600041	-0.518096	-0.799078	-0.622394	-0.701285	-1.09502	-0.942696
	Sample_1	Sample_2	Sample_3	Sample_4	Sample_5	Sample_6	Sample_7	Average	SEM
Peak response	0.70429	0.55164	0.7893	0.60191	0.69981	1.0542	0.9698	0.767279	0.0700663
SE of baseline	0.00289704	0.00140768	0.00154429	0.00244878	0.00129914	0.0049124	0.00280112	0.00247292	0.000478442
SNR	243.107	391.878	511.109	245.8	538.671	214.6	346.219	355.912	49.6879
Step1 Peak response	0.2791	0.22833	0.35491	0.35218	0.3413	0.54713	0.48499	0.369706	0.0420598
Step2 Peak response	0.42519	0.32331	0.43439	0.24973	0.35851	0.50707	0.48481	0.397573	0.0347154
Step1 SNR	96.3398	162.203	229.821	143.819	262.712	111.377	173.142	168.488	22.7704
Step2 SNR	146.767	229.675	281.288	101.982	275.959	103.223	173.077	187.424	28.7366

## Sheet: g-i
0.1 mM GTP										1 mM GDPβS
	Normalized FRETr										Normalized FRETr
Time(sec)	Sample_1	Sample_2	Sample_3	Sample_4	Sample_5	Sample_6	Average	SEM		Time(sec)	Sample_1	Sample_2	Sample_3	Sample_4	Sample_5	Sample_6	Sample_7	Sample_8	Sample_9	Average	SEM
0	0.924694	0.780302	0.973213	1.15287	1.0611	0.882059	0.962372	0.0539049		0	0.920166	0.933576	1.39542	0.099998	0.92728	0.602938	0.714451	0.633917	1.07082	0.810951	0.120128
0.1	0.904658	1.08732	0.901231	0.983732	1.10381	1.12393	1.01745	0.0412491		0.1	1.10842	0.978691	1.29829	1.05947	0.727347	1.14734	0.852344	0.872325	1.01369	1.00644	0.0575773
0.2	0.62358	0.800967	0.767021	1.0717	0.920737	1.01197	0.865996	0.0681691		0.2	0.763628	1.18013	1.27913	1.19234	1.04265	1.20697	1.03694	0.771336	0.934494	1.04529	0.0631756
0.3	1.00514	1.02782	0.847296	1.10975	0.942828	0.871462	0.967384	0.0406497		0.3	1.20865	0.797811	0.919508	0.881967	0.822289	0.691884	0.995982	0.827991	0.978853	0.90277	0.0494848
0.4	1.05175	0.919801	0.855903	1.13793	1.16515	1.05551	1.03101	0.0494928		0.4	0.903729	0.809476	0.721715	0.961194	0.954933	0.800699	0.848409	0.9117	0.880918	0.865864	0.0261651
0.5	1.20138	1.01103	1.03774	0.807104	1.12223	1.10584	1.04756	0.0553425		0.5	1.16928	1.23519	0.665619	0.818477	1.11324	1.05526	0.927724	0.900562	0.962268	0.983069	0.0599264
0.6	1.28472	1.03595	1.18859	1.13376	1.00324	0.975182	1.10358	0.0490158		0.6	1.20147	0.88717	0.899548	0.868633	0.97077	1.08295	0.885362	0.480266	0.660502	0.881852	0.070838
0.7	0.965769	1.07403	0.84876	0.899234	1.1205	1.1345	1.00713	0.0489848		0.7	0.975048	1.13131	0.964887	0.956481	0.842067	1.16646	1.18378	0.990679	0.991073	1.02242	0.0378338
0.8	0.98912	0.872671	0.842118	1.03398	1.01753	1.12366	0.979846	0.0430404		0.8	1.16238	1.07875	1.21063	0.903647	1.30833	1.0268	1.20346	1.15191	1.17768	1.13595	0.0393869
0.9	0.854635	0.832174	1.25915	1.12119	0.840495	1.14236	1.00833	0.0766882		0.9	1.2419	1.13544	0.97644	0.897356	0.560821	0.922703	1.22771	1.13853	0.674283	0.97502	0.0797846
1	0.919013	1.04975	1.07786	0.977993	1.05906	0.871019	0.992449	0.034333		1	1.03447	1.10871	0.753913	1.02539	0.809157	1.34372	0.985939	0.874341	1.19708	1.01475	0.0625438
1.1	1.20583	1.1678	1.171	1.02508	0.977097	1.00471	1.09192	0.0409253		1.1	0.998085	1.00668	0.999971	0.461666	0.848877	0.853306	1.35507	1.02949	0.743844	0.921887	0.0809537
1.2	1.11269	1.04254	0.989433	1.13163	0.95253	1.08469	1.05225	0.0288623		1.2	0.872103	1.11459	1.13927	1.09271	0.975663	0.875917	1.18107	1.03045	0.874256	1.01734	0.0408738
1.3	1.13604	1.20576	1.14279	1.33739	0.814863	1.12621	1.12717	0.0702916		1.3	1.11026	1.0859	0.728744	1.1639	0.964634	1.08199	1.08269	1.06546	0.934158	1.02419	0.0438023
1.4	0.928457	1.02478	0.63383	0.927312	1.19462	1.07935	0.964726	0.0778474		1.4	0.953432	1.14085	0.648821	1.09361	0.890236	0.861765	1.17486	1.36452	1.10236	1.02561	0.0700478
1.5	1.11859	1.06773	0.985888	1.11968	0.747527	1.07322	1.01877	0.0577819		1.5	0.655089	0.991996	1.54139	0.93576	1.27559	1.13479	1.22039	0.918622	1.06668	1.08226	0.08409
1.6	1.12632	0.967643	1.15887	1.20636	0.944912	0.93746	1.05693	0.0491014		1.6	1.11518	1.36725	1.10409	1.57291	1.04134	0.797972	1.01729	0.92925	1.0854	1.11452	0.0767648
1.7	1.10295	0.988768	0.938464	1.02133	0.987446	1.02162	1.0101	0.0223462		1.7	0.992883	0.872582	1.23444	0.733166	0.538617	0.681584	1.06321	0.951906	1.10232	0.907856	0.0742627
1.8	1.09193	1.2717	0.890358	1.29776	1.05768	1.49202	1.18357	0.0868262		1.8	1.13695	0.978433	1.27256	0.57773	1.0621	1.12488	0.900514	1.12698	1.00583	1.02066	0.0659846
1.9	1.16644	1.13962	0.896605	0.728468	1.36238	0.88583	1.02989	0.0949752		1.9	0.792306	1.10712	0.77685	1.13285	0.919928	1.05298	0.691267	0.827082	0.9711	0.919054	0.0524876
2	1.09562	1.07899	0.870985	0.76756	0.86671	1.20617	0.981006	0.0693217		2	1.00377	0.826609	1.10792	1.41325	1.24038	1.07176	1.18821	1.15624	1.0989	1.123	0.0538617
2.1	1.25984	1.14491	1.20509	0.827692	0.9443	0.876095	1.04299	0.0747517		2.1	0.92326	0.834185	1.36063	1.5896	0.842038	1.24118	0.953118	0.963298	0.880942	1.06536	0.0892446
2.2	1.12217	1.07562	1.07776	1.38599	0.950743	0.972958	1.09754	0.063706		2.2	0.993224	1.11438	1.07529	1.25545	0.944663	1.05627	0.800848	1.0856	0.986626	1.03471	0.0419335
2.3	1.12468	1.29963	1.14657	0.782824	1.01541	0.862464	1.0386	0.0783558		2.3	0.964082	1.22963	1.08122	0.0603506	1.25326	0.384419	0.840904	0.719336	1.33161	0.873868	0.142278
2.4	1.39189	1.04487	0.911939	1.27714	0.957658	0.999712	1.0972	0.0785816		2.4	1.14216	0.940435	0.754775	0.656617	1.03858	1.0778	0.938963	1.08078	1.30216	0.992475	0.0656578
2.5	0.999083	0.781791	1.07401	1.13954	1.08289	1.37235	1.07494	0.0783966		2.5	0.896872	1.10635	0.782041	0.917817	0.749668	1.5359	0.994891	1.17591	1.0079	1.0186	0.0794064
2.6	1.48811	0.78276	0.973303	1.25397	1.39663	1.05301	1.15796	0.109707		2.6	1.25186	0.909322	1.22414	0.448851	0.911358	0.711556	1.19461	1.32851	1.03101	1.00125	0.0959931
2.7	0.980986	0.833721	0.944469	1.3146	0.974455	1.06626	1.01908	0.0665651		2.7	0.97998	0.892724	0.669167	0.806002	0.914955	1.15888	0.924582	0.771072	0.858165	0.886169	0.0461074
2.8	1.37215	1.04253	1.01053	0.967137	1.02519	0.802812	1.03672	0.0759212		2.8	0.953644	1.10988	1.30328	1.01664	0.810784	1.29281	1.31735	0.800377	0.959744	1.06272	0.0681903
2.9	1.19146	1.08312	1.08295	0.952155	0.96211	1.19834	1.07836	0.0434631		2.9	1.52329	0.660136	0.77362	1.17976	1.11443	1.01991	0.720893	1.04785	0.893554	0.992605	0.0895529
3	1.10539	1.1807	1.27912	1.00023	1.30445	0.888681	1.12643	0.0660415		3	1.21187	0.968819	1.55604	1.33995	1.16127	0.712944	0.841086	0.725124	1.00413	1.05792	0.0949898
3.1	0.673716	1.31048	1.03015	1.0864	1.12891	1.16577	1.0659	0.08742		3.1	0.677473	1.06025	1.34733	1.15868	1.06096	1.17205	0.778838	0.920025	0.566158	0.971307	0.0852208
3.2	1.14399	1.02781	1.02826	1.4768	1.01196	1.25227	1.15685	0.0743461		3.2	0.910914	0.890224	1.01813	0.685788	0.823706	1.21702	0.942695	1.33599	0.985742	0.978913	0.0655744
3.3	1.23307	1.25987	0.856778	0.995344	1.26829	1.01554	1.10482	0.0704023		3.3	1.11733	0.96706	1.02199	1.27528	1.23294	1.20015	1.14566	1.10979	1.22979	1.14444	0.0341021
3.4	0.891321	1.24174	1.16872	1.02492	0.782283	0.935627	1.00744	0.0708402		3.4	1.10021	1.10055	0.702799	0.625784	1.0974	0.863969	0.973912	0.620142	0.996124	0.897877	0.0674574
3.5	1.15699	1.25621	1.08336	1.12867	0.915469	1.39422	1.15582	0.0659976		3.5	1.07594	0.915852	1.24282	1.64109	0.779614	1.21621	1.1519	1.1278	0.817557	1.10764	0.0871247
3.6	1.17291	0.902414	0.976802	1.22276	0.434325	1.43048	1.02328	0.140431		3.6	1.09927	0.826033	1.2052	1.33959	1.04205	1.32268	0.919903	0.693168	1.00865	1.05073	0.0727356
3.7	0.885285	1.02963	1.12145	0.948021	0.991685	1.08525	1.01022	0.0356838		3.7	0.946766	1.06379	1.94355	1.42195	0.974726	0.783699	1.08199	1.1538	1.12204	1.16581	0.113068
3.8	0.787014	1.28482	0.96359	1.34444	1.0272	1.22581	1.10548	0.0878304		3.8	0.935985	1.04774	1.05145	0.344478	1.16675	1.05336	0.753449	0.836929	1.08404	0.919354	0.0837733
3.9	1.09346	1.22473	1.17184	0.852766	0.887014	1.01272	1.04042	0.0615283		3.9	0.888958	1.10647	1.03544	1.23163	0.909735	0.887625	1.15289	1.4	1.04646	1.07325	0.057325
4	0.958712	1.44241	1.22836	1.15679	0.954952	1.2321	1.16222	0.0757564		4	1.04298	0.960136	1.86431	1.22508	1.30281	0.826107	1.11153	1.31352	0.858254	1.16719	0.105561
4.1	1.22985	0.989137	1.09723	1.0498	1.09175	1.19441	1.1087	0.0366091		4.1	1.05943	1.08621	1.01883	1.52911	1.1959	0.670115	0.742405	1.25887	1.12848	1.0766	0.0862455
4.2	1.27699	1.24714	1.1512	0.857058	0.915433	1.36569	1.13559	0.0839994		4.2	0.746339	1.00204	0.829566	1.28444	1.28367	0.949291	1.10709	0.836537	0.957886	0.99965	0.0642584
4.3	0.925468	1.11999	0.922048	1.13799	0.762933	1.07818	0.9911	0.0596956		4.3	1.03919	1.12087	0.774668	0.240733	0.860516	1.03557	0.964171	1.16932	1.1082	0.923692	0.0952614
4.4	1.31352	1.02638	1.01348	1.01777	0.880605	1.00448	1.04271	0.0585429		4.4	0.919732	1.1481	1.32126	0.848455	1.13419	1.29783	1.05169	1.09487	1.06056	1.09741	0.0515325
4.5	1.24704	1.21553	0.812896	0.876614	1.14091	1.2813	1.09571	0.0820021		4.5	1.08916	1.26014	0.494693	1.48835	0.95589	1.15237	1.1091	0.665804	1.16483	1.04226	0.100643
4.6	1.08017	0.916679	0.888517	1.06623	1.10143	1.25033	1.05056	0.0540983		4.6	0.969938	1.02163	0.874256	1.13955	0.978574	0.914565	0.936195	0.964788	1.06451	0.984889	0.0268307
4.7	0.917891	1.05604	0.780467	1.17802	1.43426	1.33038	1.11618	0.101081		4.7	0.800998	1.15533	1.28023	1.69141	1.32693	0.663122	0.828479	1.61956	0.913876	1.14222	0.122437
4.8	0.936214	1.1222	0.988669	1.03116	1.05797	1.11575	1.04199	0.0295963		4.8	1.10253	0.87976	0.86681	0.250222	1.2111	1.0232	1.20636	0.780936	1.00433	0.925028	0.0978934
4.9	0.798025	1.23216	0.688769	0.99811	0.885282	1.17115	0.96225	0.0866916		4.9	0.837851	1.29531	0.902738	0.115671	1.13865	0.879379	0.792331	0.940033	1.06448	0.885161	0.109985
5	0.936838	1.09879	0.919612	0.844677	0.964777	1.36136	1.02101	0.07605		5	0.98526	1.00138	1.04396	1.3856	1.15311	1.33091	1.02143	1.05135	1.07954	1.11695	0.0486072
5.1	0.561336	0.709899	0.479605	0.47271	0.774991	0.79859	0.632855	0.0599593		5.1	0.887338	0.895915	0.761436	0.980076	0.904398	0.771763	0.786561	0.568455	0.821459	0.819711	0.0396505
5.2	0.659045	0.631291	0.456637	1.00382	0.552343	0.78706	0.6817	0.0785929		5.2	0.667188	1.04445	0.669203	-0.113101	1.09072	0.26723	0.744313	0.793923	1.02951	0.688159	0.131226
5.3	0.620512	0.782253	-0.0652168	0.57752	0.658535	1.00494	0.596424	0.146513		5.3	0.838259	1.10334	0.42934	0.4974	0.992957	0.528253	0.653858	0.510496	1.06568	0.73551	0.0891193
5.4	0.694767	0.440051	0.590267	0.630606	0.308437	0.933341	0.599578	0.0878863		5.4	0.85352	0.736701	0.752597	0.778725	0.675569	0.369036	0.667119	0.739531	0.700051	0.696983	0.0451195
5.5	0.794071	0.455742	0.0235948	0.452867	-0.00722782	0.656231	0.39588	0.133449		5.5	0.834446	1.10384	0.756132	0.330808	1.06631	0.945906	0.581386	0.72464	0.708667	0.783571	0.0805505
5.6	0.517763	0.392643	0.242734	0.604713	0.140815	0.75231	0.44183	0.0933386		5.6	0.384763	1.06311	0.712282	0.674488	0.919294	0.609475	0.733933	1.06584	0.946498	0.789964	0.0755734
5.7	0.54398	0.357518	0.28772	0.384811	0.128392	0.0897468	0.298695	0.0692396		5.7	0.836375	0.994429	0.324964	0.563089	0.976511	0.797121	0.576267	0.402338	1.07946	0.727839	0.0906381
5.8	0.771243	0.539424	0.221871	0.311724	-0.0370255	0.415196	0.370405	0.112953		5.8	0.724691	0.924427	0.467268	0.678154	1.04829	0.738875	0.433296	0.568284	0.661336	0.693847	0.0664655
5.9	0.798999	0.480282	0.037055	0.403445	0.122973	0.317154	0.359985	0.111263		5.9	0.436404	0.741525	0.841731	0.353476	0.977976	0.757576	0.507992	0.806501	0.870975	0.699351	0.0716277
6	0.373766	0.128576	-0.224658	0.180753	-0.0932708	0.0546749	0.0699735	0.0859625		6	0.708767	0.794155	0.619182	0.21342	0.471022	0.915725	0.22934	0.83658	0.886048	0.630471	0.0899445
6.1	0.755387	0.0980255	0.0328308	0.315418	0.0767533	0.283995	0.260402	0.109617		6.1	0.742409	1.06631	0.816494	0.924173	0.860035	0.92128	0.483369	0.368168	0.891445	0.785965	0.0746814
6.2	0.26488	0.310327	0.0207318	0.285777	0.115479	0.0617397	0.176489	0.0512572		6.2	0.752436	0.871414	0.826862	-0.0676732	0.598813	0.336303	0.426105	0.827655	0.649204	0.580124	0.101696
6.3	0.750002	0.274347	0.0470433	0.198306	0.178959	0.135903	0.264093	0.101871		6.3	0.247774	0.771768	0.656399	0.911206	0.831542	0.697465	0.191505	0.626593	0.941482	0.652859	0.0894231
6.4	0.525444	0.158973	-0.233636	0.209546	0.0391854	0.207945	0.151243	0.101224		6.4	0.528004	0.656359	0.969089	0.999946	1.09587	0.468042	0.488982	0.582457	0.890149	0.7421	0.0818987
6.5	0.530218	0.0624623	0.271148	0.197775	-0.0822338	0.163162	0.190422	0.0843583		6.5	0.790472	0.682163	0.463797	0.885736	0.507581	0.212763	0.340105	0.271402	0.463879	0.5131	0.0770828
6.6	0.393572	0.155192	0.132477	-0.0803596	-0.244042	0.103747	0.0767645	0.0890608		6.6	0.501157	0.711438	0.601827	0.278749	0.614897	0.18387	0.580593	0.495555	0.524816	0.499211	0.0558137
6.7	0.448992	0.301881	-0.131367	0.0379372	-0.0393593	0.337427	0.159252	0.0956839		6.7	0.651933	0.914739	0.435506	0.33951	0.692988	0.689513	0.213497	0.642255	0.683328	0.584808	0.0716247
6.8	0.362992	0.0683072	0.0884837	0.176772	0.210071	0.148085	0.175785	0.0432679		6.8	0.625841	0.811323	0.363719	0.14184	0.674608	0.537099	0.229458	0.212751	0.851715	0.494261	0.0890213
6.9	0.285508	0.182558	-0.0521898	0.159201	-0.0160682	0.131112	0.11502	0.0519556		6.9	0.552247	0.549033	1.01747	1.16236	0.673607	0.496796	0.455735	0.725365	0.775646	0.712029	0.0804417
7	0.43075	-0.0746755	-0.0652812	-0.0834367	0.0129532	0.20847	0.0714634	0.0847213		7	0.560266	0.517647	0.716652	0.32578	0.395417	0.219388	0.408163	0.559603	0.565253	0.474241	0.0501646
7.1	0.143696	-0.155612	-0.0774621	0.180203	0.110038	0.156449	0.059552	0.0573421		7.1	0.571244	0.673413	0.482487	1.08096	0.88475	0.616785	0.0690378	0.671401	0.970517	0.668955	0.0995981
7.2	0.242745	0.0210984	-0.0623186	0.05259	-0.251205	0.134322	0.0228719	0.0692886		7.2	0.594665	0.590451	0.293796	1.16965	0.742494	0.498989	0.290477	0.741373	0.968776	0.654519	0.0967476
7.3	0.268975	-0.0931335	-3.22589e-05	-0.0320299	0.279673	-0.172075	0.0418962	0.077318		7.3	0.68192	0.451712	0.623475	0.0957811	0.194233	0.664341	0.295082	0.643853	0.716269	0.485185	0.0783554
7.4	0.373801	-0.100649	-0.16584	0.0986424	-0.130011	0.0759603	0.0253172	0.0828488		7.4	0.701716	0.266581	1.31164	1.05406	0.779509	0.244344	-0.148445	0.673661	0.611302	0.610484	0.147081
7.5	0.482603	-0.20238	-0.113206	-0.030125	-0.0820159	0.184154	0.0398385	0.10307		7.5	0.47835	0.48921	1.23177	0.549998	0.479286	0.38607	0.38975	0.489895	0.513357	0.55641	0.0862635
7.6	0.402775	-0.0428012	-0.0322191	0.0404831	0.035086	-0.118367	0.0474928	0.0749321		7.6	0.389327	0.519223	0.768188	0.550118	0.831914	0.31342	0.0967241	0.322407	0.654101	0.493936	0.0790236
7.7	0.253919	0.104843	0.0635276	0.259225	0.119564	0.0363937	0.139579	0.0389131		7.7	0.830034	0.550271	0.53209	0.217358	0.452553	0.781974	0.467369	0.333335	0.634762	0.533305	0.065738
7.8	0.327335	-0.00567284	-0.177696	0.00857667	-0.0703471	0.16469	0.0411476	0.073199		7.8	0.47658	0.68535	0.876302	0.806725	0.174706	-0.0210309	0.218828	0.517348	0.706065	0.49343	0.103368
7.9	0.32404	0.329834	-0.0705856	0.0381875	0.107712	0.136023	0.144202	0.0646973		7.9	0.51938	0.428312	1.0536	0.604419	0.469625	0.435053	0.152123	0.244127	0.545266	0.494657	0.0846822
8	-0.0526709	0.00776033	-0.2833	-0.00241903	0.028621	0.0796219	-0.0370644	0.0522861		8	0.666965	0.618659	0.526223	0.261834	0.361256	0.249504	0.158235	0.507672	0.551081	0.433492	0.0602113
8.1	0.244364	-0.13883	0.233179	0.0108417	0.0185978	0.208987	0.0961899	0.0637662		8.1	0.708365	0.420274	0.490704	0.236768	0.449622	0.226231	0.235675	0.426454	0.510161	0.411584	0.052923
8.2	0.461455	0.128652	-0.166429	-0.0109176	0.116608	-0.168416	0.0601587	0.0961867		8.2	0.547617	0.35208	0.917448	0.610606	0.587267	0.570112	0.325862	0.555469	0.637879	0.567149	0.0571312
8.3	0.256971	-0.177277	0.0415925	0.113784	-0.120375	0.0536128	0.0280513	0.0644932		8.3	0.702415	0.359768	0.93666	0.900366	0.678847	0.506841	0.108133	0.366626	0.4875	0.560795	0.0898977
8.4	0.00492531	-0.0752815	0.343592	0.186852	-0.0239707	0.185562	0.103613	0.0656391		8.4	0.600671	0.415811	0.302486	0.959507	0.516248	-0.0339612	0.424445	0.627545	0.761797	0.508283	0.0944764
8.5	0.0878895	0.0415987	0.0219496	0.344974	0.0272153	-0.0316817	0.0819909	0.0548796		8.5	0.546191	0.160258	0.505428	0.248127	0.503132	0.362801	0.158029	0.560025	0.779541	0.424837	0.0694928
8.6	0.278418	-0.0411138	0.0913613	0.0737449	-0.297116	0.0307371	0.022672	0.0772725		8.6	0.641099	0.341981	0.332261	0.47181	0.8186	-0.0179366	0.19169	0.370823	0.577939	0.414252	0.0829337
8.7	0.0869684	-0.093047	-0.189626	0.199747	0.0509888	0.0535512	0.0180971	0.0564448		8.7	0.653125	0.557263	0.714701	0.479137	0.81321	0.0902903	0.25658	0.00591029	0.783543	0.483751	0.100043
8.8	-0.0746358	-0.15458	-0.0164257	0.0543239	0.010208	0.0369864	-0.0240206	0.0319879		8.8	0.614156	0.228856	0.291328	0.366386	0.537471	0.619431	0.139739	0.379039	0.799761	0.441796	0.0714339
8.9	0.0310361	-0.335689	-0.0957408	0.249444	0.091559	-0.0354987	-0.015815	0.0802458		8.9	0.501013	0.317162	-0.106979	0.332367	0.348636	0.0871999	-0.065809	0.668963	0.807222	0.321086	0.103967
9	-0.209327	-0.161393	-0.191171	-0.102436	0.179025	0.0924401	-0.0654771	0.0662763		9	0.598061	0.30443	0.38249	0.0121733	0.673001	0.612252	-0.177951	0.336244	0.59293	0.370403	0.0976167
9.1	0.172308	0.182128	-0.0539668	0.0465213	-0.0508591	0.222899	0.0865051	0.050103		9.1	0.572565	0.33233	0.621569	0.718069	0.454987	0.187266	0.252767	0.481817	0.404917	0.447365	0.0578675
9.2	0.289559	-0.259521	0.0749649	-0.00966605	-0.0997995	0.0969818	0.0154199	0.076343		9.2	0.684803	0.448441	0.442135	0.189442	0.281501	0.255688	0.253812	0.626534	0.836765	0.446569	0.0753116
9.3	0.0877461	-0.0180874	-0.285574	-0.0877898	-0.117226	-0.00638262	-0.0712189	0.0518446		9.3	0.453247	0.495983	0.753995	0.765979	0.410955	0.223446	0.234282	0.46967	0.626125	0.492631	0.0654913
9.4	-0.0850371	-0.0518596	-0.0640019	0.358235	-0.134855	-0.058345	-0.0059773	0.0738748		9.4	0.529912	0.472428	0.380802	0.152224	0.669574	-0.00110363	0.227393	0.404957	0.554994	0.376798	0.0713398
9.5	0.162634	-0.0406062	0.0196867	-0.013256	-0.036188	-0.163916	-0.0119409	0.0431989		9.5	0.415575	0.338819	0.478848	1.03029	0.337228	0.354768	0.176815	0.6396	0.666894	0.493204	0.0844694
9.6	0.0989305	-0.0553822	0.264005	0.042101	-0.0504305	0.0240009	0.0538708	0.0483158		9.6	0.484752	0.182442	-0.102528	0.435381	0.103045	0.639308	-0.00604411	0.522326	0.415114	0.297088	0.086482
9.7	-0.0823822	-0.247816	-0.0949885	0.0763519	0.0546817	0.253456	-0.00678291	0.0707121		9.7	0.547867	0.213218	0.327215	-0.275208	0.376952	0.232203	0.319666	0.359394	0.481795	0.287011	0.0787522
9.8	0.171637	-0.12925	-0.0989229	0.179178	-0.0800691	0.429191	0.0786272	0.0897362		9.8	0.488538	0.293982	0.0322436	0.393371	0.622979	0.353662	0.0108746	0.611732	0.612286	0.379963	0.0785224
9.9	0.236119	-0.11077	-0.0258168	0.111958	0.078176	-0.00393575	0.0476218	0.0495794		9.9	0.636711	0.354899	0.543584	0.686456	0.634835	0.200838	0.106247	0.769053	0.381666	0.479365	0.0765297
10	-0.0779305	-0.00891187	-0.106973	0.0962614	0.197666	0.181185	0.0468827	0.0534084		10	0.417847	0.1902	0.17482	0.365087	0.390972	0.0441118	-0.127035	0.524253	0.861065	0.315702	0.0960923
10.1	-0.165268	-0.0211211	0.119778	0.0367894	0.161785	-0.00157982	0.0217306	0.0471887		10.1	0.697815	0.324683	-0.00879778	0.440125	0.4023	0.831642	0.0338003	0.625779	0.602603	0.438883	0.0958827
10.2	-0.117091	-0.130608	0.0369321	0.0728291	-0.0665906	0.187572	-0.00282603	0.0506644		10.2	0.431425	0.238928	0.294908	0.646996	0.302659	0.8229	0.106484	0.0521582	0.667555	0.396002	0.0886543
10.3	0.0133027	0.0569587	0.192852	0.0499464	0.0275729	0.157112	0.0829574	0.0301444		10.3	0.543708	0.278357	0.0538918	1.43808	0.55412	0.118766	-0.034604	0.249995	0.449176	0.405721	0.146686
10.4	0.228083	-0.0443715	-0.0767303	0.108106	0.219612	-0.251601	0.0305163	0.0769221		10.4	0.481901	0.228031	0.669412	0.119972	0.528493	0.451058	-0.136066	0.411121	0.821435	0.397262	0.0965681
10.5	-0.00626428	-0.0138604	0.0724649	-0.0397836	0.00404671	0.208059	0.0374438	0.0373979		10.5	0.252767	0.244556	0.082505	0.235848	0.352148	0.6447	0.0146386	0.212889	0.482076	0.280236	0.0642172
10.6	-0.182444	-0.141656	-0.14652	0.390575	0.00656658	0.000978544	-0.0120833	0.0868978		10.6	0.736799	0.0606385	0.494774	0.426667	0.501808	0.127677	0.0198509	0.354384	0.431614	0.350468	0.0789102
10.7	0.131608	0.0685822	0.380489	0.156435	-0.150518	-0.0671966	0.0865668	0.0760431		10.7	0.611775	-0.00752904	0.111309	-0.0691722	0.263399	0.0489853	0.0588968	0.51519	0.470311	0.222574	0.0839567
10.8	-0.0631963	-0.0494354	-0.226824	0.00823477	-0.117515	-0.36818	-0.136153	0.0565967		10.8	0.426758	0.254348	0.364045	0.667306	0.787297	0.545725	-0.113092	0.2501	0.682162	0.429405	0.0930559
10.9	0.330803	-0.189649	-0.00982443	0.0458985	-0.058022	-0.0470113	0.0120323	0.0712527		10.9	0.296761	0.20391	0.405314	0.436644	0.513515	0.203604	-0.0934586	0.456084	0.606622	0.336555	0.0702228
11	0.205536	-0.203526	0.0143179	0.00451662	-0.241018	-0.0990412	-0.0532024	0.0670345		11	0.333277	0.267259	0.302545	0.322334	0.404843	0.293342	-0.077706	0.467084	0.394682	0.300851	0.0518087
11.1	-0.0476703	-0.116004	0.071695	0.0143035	0.0208238	0.0250952	-0.00529275	0.0270613		11.1	0.258317	0.0733965	0.845566	0.412841	0.0354499	0.391509	0.0924231	0.587501	0.314203	0.334578	0.0879558
11.2	-0.220945	-0.132881	-0.0552314	-0.0286719	0.049882	-0.103354	-0.0818669	0.0379929		11.2	0.591093	0.189606	-0.115882	0.768821	0.206195	0.481456	0.044071	0.188806	0.575642	0.325534	0.0971377
11.3	0.0560108	-0.130152	0.00845136	0.19554	-0.0574955	-0.116844	-0.00741482	0.0500041		11.3	0.503268	0.32006	1.24068	1.06249	0.682904	0.344325	0.247041	0.361687	0.463155	0.580623	0.116729
11.4	0.0808527	-0.177085	0.0547629	0.240512	0.0104554	-0.0427689	0.0277881	0.0565823		11.4	0.273408	0.149536	-0.214068	0.292136	0.444071	0.208558	0.271459	0.408133	0.510676	0.260434	0.0706709
11.5	-0.141282	0.051966	-0.0564843	0.0605818	-0.0053422	0.189171	0.016435	0.0460852		11.5	0.575758	-0.0172212	0.454622	0.433622	0.299591	0.159313	-0.0534129	0.532542	0.319278	0.300455	0.0761554
11.6	-0.0309873	-0.166687	-0.224026	0.177139	0.185568	-0.0147619	-0.0122926	0.0692958		11.6	0.187867	0.160427	-0.100028	0.222082	0.545868	0.348413	0.1713	0.183604	0.377812	0.233038	0.0597163
11.7	-0.0434371	0.0304709	0.127043	-0.021138	-0.0312315	0.0649406	0.0211081	0.0270318		11.7	0.43095	0.0425962	0.292903	0.137091	0.4651	0.416727	-0.0175459	0.0186863	0.332582	0.235454	0.0639462
11.8	-0.300852	-0.0310181	-0.390065	0.142863	-0.328586	0.0302971	-0.146227	0.0903009		11.8	0.285428	0.0478048	-0.0818192	0.390701	0.163076	0.34977	0.0557572	0.276357	0.52626	0.223704	0.0643417
11.9	-0.0129602	0.337965	-0.233086	0.0377662	0.0755925	-0.0464568	0.0264702	0.0761166		11.9	0.312128	0.186691	-0.227526	0.475568	0.562234	0.328087	-0.133777	0.393268	0.220178	0.235206	0.0879629
12	0.111396	-0.0802453	0.0355708	0.0478217	-0.191482	-0.00069965	-0.0129398	0.0439931		12	0.60259	0.251474	0.191286	0.423029	0.269499	0.390472	0.0173715	0.497996	0.111075	0.306088	0.062852
12.1	-0.195117	-0.324446	0.0371663	0.152797	-0.0586783	-0.0406008	-0.0714799	0.0689201		12.1	0.518684	0.225384	0.505723	0.524868	0.423983	-0.18352	0.051115	0.432061	0.339577	0.315319	0.0811617
12.2	-0.175566	-0.130678	-0.122202	0.18278	0.0379022	-0.278499	-0.0810438	0.0672884		12.2	0.408104	-0.1381	0.373429	0.572754	0.239605	-0.226713	-0.182247	-0.213996	0.575248	0.156454	0.11496
12.3	0.169074	-0.0555214	-0.331561	0.0561921	-0.0261354	0.210635	0.00378069	0.0795243		12.3	0.324224	0.0499414	-0.563022	0.890857	0.56181	0.135274	-0.163716	0.422428	0.519834	0.241959	0.144373
12.4	-0.135824	-0.205868	-0.0388994	0.0685371	0.11295	0.192903	-0.00103361	0.0624508		12.4	0.821369	0.124645	0.283242	0.281491	0.462585	-0.0505969	0.0250428	0.476197	0.104585	0.280951	0.0908386
12.5	0.0840303	0.0934946	-0.0608784	-0.0309431	-0.0170184	-0.136768	-0.0113472	0.0359113		12.5	0.453763	0.269739	0.370434	0.870379	0.194415	0.201306	-0.00732954	0.0776969	0.5636	0.332667	0.0897134
12.6	0.0310221	-0.0284734	0.159169	-0.149954	-0.000988138	-0.0631772	-0.00873366	0.0420828		12.6	0.195927	-0.169059	-0.0471983	0.628949	0.339973	0.488051	0.0290811	0.0473746	0.41496	0.214229	0.0898135
12.7	0.0488308	-0.267924	-0.098838	0.0152009	-0.0738392	0.0153048	-0.0602108	0.0476453		12.7	0.268964	0.06378	0.208674	0.578414	0.345568	0.226726	-0.101572	0.26848	0.621825	0.275651	0.0755124
12.8	0.163279	0.292279	-0.10447	-0.0698829	0.0739567	0.221174	0.0960559	0.0650415		12.8	0.254816	0.111675	-0.378088	0.395713	0.401368	0.210283	-0.0351274	0.464541	0.349153	0.197148	0.0890841
12.9	-0.155885	-0.0474832	0.154781	-0.159668	0.0655057	0.0494114	-0.0155564	0.0520532		12.9	0.338373	0.0987737	0.0815885	-0.108064	0.418755	-0.0486243	-0.0739534	0.0439351	0.481496	0.13692	0.0736755
13	0.134319	-0.0774426	-0.235504	0.0729817	0.00985295	0.0799681	-0.00263749	0.0551596		13	0.469212	-0.228491	0.0125147	0.306637	0.0659939	-0.109311	0.0802854	-0.103568	0.42107	0.101594	0.0820261
13.1	0.0520957	-0.134345	-0.0628134	0.0506912	0.0781981	0.0208088	0.000772626	0.0335767		13.1	0.471739	0.0535813	-0.0185034	0.22779	0.104152	0.0203592	-0.32845	0.016367	0.478126	0.113907	0.0840701
13.2	-0.0118241	-0.162829	0.043671	0.00692212	0.0420064	0.0561007	-0.00432544	0.0333705		13.2	0.393818	-0.136913	0.0145429	0.169884	0.181408	0.0077538	-0.388743	0.234053	0.373292	0.094344	0.0834183
13.3	-0.140627	-0.360469	-0.23409	0.140024	0.189467	0.261823	-0.0239786	0.104102		13.3	0.922647	0.0931096	0.256862	-0.313252	0.100603	-0.0514401	-0.115428	0.172637	0.522402	0.17646	0.122055
13.4	0.167143	-0.0161946	-0.076218	0.180857	0.016122	0.277569	0.0915464	0.055898		13.4	0.336488	-0.0674036	-0.0722587	-0.00375526	0.239169	0.0668588	-0.0305348	0.0230844	0.466468	0.106457	0.064736
13.5	0.0404622	-0.261694	-0.0146634	0.244804	0.142297	0.126834	0.04634	0.0715812		13.5	0.45671	0.154906	0.196182	0.71185	0.321609	0.362001	-0.1184	0.118716	0.446567	0.29446	0.0798825
13.6	0.038543	0.327106	0.12575	0.287389	-0.102383	0.0365111	0.118819	0.0668322		13.6	0.441012	-0.0555811	0.0352837	0.735584	0.455831	-0.0498504	0.00770202	0.0896625	0.348708	0.22315	0.0936682
13.7	-0.103157	-0.0428436	0.124019	0.0452147	-0.0802992	-0.0139257	-0.0118319	0.0344983		13.7	0.30361	-0.012033	0.612975	0.615343	0.464712	0.487649	-0.321152	0.14213	0.21524	0.278719	0.103479
13.8	-0.156385	0.239518	0.0511183	-0.0502726	-0.110405	-0.0316113	-0.00967311	0.0576173		13.8	0.304164	0.127429	0.249588	0.612789	0.0357123	0.462616	-0.137802	0.433039	0.342639	0.270019	0.0772412
13.9	0.227983	0.100883	-0.0856706	0.19888	-0.130048	-0.0984427	0.0355974	0.0653316		13.9	0.333943	-0.25778	-0.198096	0.710451	0.37698	0.43141	-0.167888	0.367176	0.158393	0.194954	0.111568
14	-0.106109	-0.271116	0.0627284	-0.176457	0.0674182	0.175945	-0.0412651	0.0695509		14	0.38021	-0.0200849	-0.0580247	0.457157	0.360109	0.59369	0.159938	0.278449	0.188937	0.260042	0.0716552
14.1	-0.189465	0.363898	-0.251628	0.250549	0.021365	-0.00885884	0.0309767	0.0981814		14.1	0.47658	0.175353	0.343713	0.352173	0.44489	0.255042	-0.185232	0.0972694	0.23533	0.243902	0.0673685
14.2	-0.0882217	0.0228351	-0.201493	-0.014068	0.00409079	0.0435143	-0.0388905	0.0373887		14.2	0.488092	0.100381	-0.0847186	0.168449	0.427693	0.0248537	-0.170657	0.200027	0.317461	0.163509	0.0742276
14.3	-0.171485	0.0215432	0.0829128	0.0175393	0.0678786	-0.0798623	-0.0102455	0.039753		14.3	0.330882	0.0617517	-0.0561507	-0.304295	0.282462	0.344197	-0.190932	0.2074	0.497499	0.130313	0.0898643
14.4	0.0284721	-0.398435	0.136765	-0.0657374	-0.229187	0.032876	-0.082541	0.080688		14.4	0.372657	0.211359	-0.194366	0.471894	0.404815	0.187726	0.0479842	0.298015	0.157804	0.217543	0.0680295
14.5	-0.00285602	-0.197604	0.107322	-0.00390873	0.011981	0.107884	0.00380295	0.0455648		14.5	0.471833	-0.0840406	-0.304913	1.42998	0.305057	0.38264	-0.034564	0.205546	0.200283	0.285758	0.164807
14.6	-0.0357449	0.393297	0.177234	0.212098	-0.132555	0.0739858	0.114719	0.0766898		14.6	0.42547	0.10138	0.147731	0.128346	0.639882	0.162476	0.144596	0.147589	0.262812	0.240031	0.0599389
14.7	-0.170644	-0.0144613	-0.1638	-0.0316086	-0.015936	0.0756963	-0.0534589	0.0391556		14.7	0.344372	0.0781966	0.106594	0.340837	0.360998	-0.048663	0.0735783	-0.0645915	0.356361	0.171965	0.0595537
14.8	0.373441	-0.12744	-0.0794323	0.0764252	0.0776814	0.00860083	0.0548792	0.072085		14.8	0.548404	0.060951	0.152164	-0.265015	0.0813223	0.00960651	-0.605695	0.224519	0.31898	0.0583595	0.111363
14.9	0.126415	-0.0304239	0.116382	0.0947228	-0.192866	0.0886172	0.0338079	0.0508645		14.9	0.244266	0.0269826	0.113133	0.207593	0.424173	-0.112858	-0.164789	0.146548	0.0873237	0.108041	0.0601096
15	0.131049	-0.348415	-0.321977	0.136526	0.0486526	0.173941	-0.0300371	0.0979939		15	0.419722	0.169258	0.0670595	1.24037	0.577413	-0.265233	-0.287023	0.0316434	0.389634	0.260316	0.157096
15.1	-0.164574	0.233352	0.193826	0.00232481	-0.0422269	-0.0550825	0.0279366	0.0630466		15.1	0.293072	0.140289	0.0170022	-0.00474255	0.533898	0.12871	-0.141485	0.189419	0.36507	0.169026	0.0686723
15.2	0.100757	0.0105257	0.106086	-0.0394173	-0.0427607	-0.0762096	0.00983021	0.0316898		15.2	0.288472	0.0875517	-0.185269	-0.124097	0.230344	0.228157	-0.220444	0.341614	0.532233	0.130951	0.0865988
15.3	0.174909	0.247406	-0.0911009	-0.0215836	-0.249689	0.147741	0.0346138	0.0769311		15.3	0.514105	0.136844	0.320032	0.0850568	0.0310738	-0.102303	0.0578846	0.196941	0.074421	0.146006	0.0600846
15.4	0.154889	-0.161537	-0.141856	0.0493236	0.0529724	-0.165617	-0.0353043	0.0563908		15.4	-0.0904348	0.0909873	-0.0202549	0.363161	0.163027	0.193903	-0.0498577	0.287921	0.300227	0.137631	0.0550214
15.5	0.0391688	0.217457	-0.0463204	0.204405	0.17856	0.0896089	0.113813	0.0427946		15.5	0.277371	0.1286	0.0821919	0.524632	0.341777	0.0625654	-0.286777	0.290174	0.230519	0.18345	0.0757268
15.6	0.215783	-0.0129725	-0.0995874	-0.119128	-0.11665	-0.0707496	-0.0338841	0.0524607		15.6	0.530182	0.211362	-0.55166	0.350306	0.176713	-0.025711	-0.160647	0.299461	0.281218	0.123469	0.108145
15.7	0.180766	-0.0469807	-0.00275767	-0.0326587	0.047127	0.105792	0.0418813	0.0359844		15.7	0.358154	-0.0221111	-0.0151593	0.315187	0.247978	0.159858	-0.111332	0.0807509	0.437981	0.161256	0.0636935
15.8	-0.0279898	-0.208885	0.252345	0.183885	0.0716792	-0.163825	0.0178683	0.0757119		15.8	0.274127	0.0566023	0.479052	0.572106	0.3045	0.0208117	-0.847831	0.153457	0.00873131	0.113506	0.137173
15.9	0.056114	-0.321311	0.252175	0.154634	0.0672346	0.0621475	0.0451659	0.0795899		15.9	0.506153	0.050164	-0.00491372	0.268573	-0.0155656	-0.108886	-0.178695	0.27471	0.193134	0.109408	0.0726415
16	-0.0421787	-0.0622388	0.16397	0.078678	0.303113	-0.2034	0.0396572	0.0736076		16	0.589942	0.0494062	0.135539	0.398467	0.21244	0.13182	-0.347307	0.261249	0.251541	0.187011	0.0855955
16.1	0.201184	-0.0671737	-0.087225	0.223112	0.0348974	0.0446438	0.0582396	0.0533023		16.1	0.234321	-0.144608	0.277167	-0.184925	0.592213	0.109908	-0.142627	0.304532	-0.0417104	0.111586	0.0875906
16.2	-0.163004	-0.120029	0.145021	0.351281	0.0149931	-0.0315291	0.0327887	0.0774973		16.2	0.493205	0.103476	-0.0491086	0.098655	0.103619	0.254014	0.0107705	0.235549	0.321514	0.174632	0.056009
16.3	0.15416	0.0381764	-0.134874	0.191004	0.0095248	-0.103419	0.025762	0.0537588		16.3	0.224482	0.398414	0.330863	0.170295	0.488664	-0.235914	-0.389459	0.284373	0.462837	0.192728	0.102369
16.4	0.0310711	-0.17388	0.0502898	0.186809	0.0255869	-0.0677893	0.00868129	0.049472		16.4	0.214167	0.0671421	-0.301401	0.76392	0.330454	-0.164885	-0.164888	0.4615	0.309146	0.168351	0.114373
16.5	-0.167937	-0.148453	0.0171838	0.290692	0.046336	0.00839839	0.00770328	0.0675523		16.5	0.218212	0.0546475	-0.125206	0.301421	-0.0106849	0.111363	0.101325	-0.140335	0.0635687	0.0638123	0.0481611
16.6	0.109835	-0.15743	-0.0980096	0.306889	0.231296	-0.0931617	0.049903	0.0791349		16.6	0.0957208	0.111336	0.0870969	0.494694	0.19739	-0.235675	-0.211101	0.109459	0.148871	0.0886436	0.0722995
16.7	-0.200773	-0.151893	0.142275	0.0304704	0.272204	-0.115764	-0.00391357	0.0757091		16.7	0.318304	0.0288291	-0.464232	0.388518	0.104511	-0.127421	-0.058876	0.58443	0.190508	0.107175	0.103662
16.8	0.0557539	0.206949	0.0538408	0.0563631	-0.0653441	0.0764532	0.0640027	0.0353784		16.8	0.360435	0.134915	-0.443931	-0.494154	0.370969	0.0785746	-0.537316	0.270638	0.194578	-0.00725471	0.125417
16.9	0.368101	0.0888363	-0.0173039	-0.048905	-0.0471074	0.23538	0.0965002	0.0701975		16.9	0.21368	0.00958586	-0.0285766	0.127015	0.2692	0.108121	-0.32783	0.21447	0.488327	0.119332	0.0755195
17	0.0185164	-0.143642	0.0242213	0.0283823	0.193196	-0.0831864	0.00624793	0.0470386		17	0.0365945	0.110543	-0.0950368	-0.015287	0.205355	-0.118145	-0.284278	-0.0791926	0.170099	-0.00770526	0.0519667
17.1	0.0558273	-0.0943219	-0.0286447	-0.166805	0.106022	0.011077	-0.0194742	0.0407208		17.1	0.298986	0.083779	-0.28684	0.0640719	0.0147199	-0.21567	-0.186248	0.377168	0.374726	0.0582992	0.0846807
17.2	-0.0160154	-0.110882	-0.0725441	0.0572789	0.0302617	-0.0600731	-0.0286623	0.0262616		17.2	0.270379	-0.00922644	0.0386777	0.658372	0.21135	-0.104415	-0.25663	0.0998325	0.321023	0.136596	0.0893391
17.3	0.00823919	-0.0952165	-0.0222015	0.0215932	0.0154119	0.240356	0.0280304	0.0459665		17.3	0.248311	-0.0958304	0.148307	0.399758	0.419013	-0.133408	-0.307972	-0.177411	0.0620978	0.0625407	0.0866818
17.4	-0.0736466	0.177575	-0.0823538	0.130091	-0.10431	0.148824	0.0326966	0.0539374		17.4	0.116195	-0.159275	0.117112	-0.344374	0.320733	0.0461424	-0.43986	0.0410788	0.109543	-0.0214118	0.0815829
17.5	0.00221967	-0.000344048	-0.201552	0.146624	0.0057805	0.0504882	0.000536105	0.0464427		17.5	-0.0689658	-0.155219	0.0913576	0.262941	0.215488	0.338596	-0.287208	0.266395	0.223284	0.0985187	0.07297
17.6	-0.281671	-0.0865706	-0.214816	0.0722064	-0.0262603	-0.0608975	-0.0996682	0.0525954		17.6	0.1182	0.0432294	-0.00587566	0.21125	0.175425	-0.0633919	-0.117556	0.413865	0.0796123	0.0949731	0.0534317
17.7	-0.15311	-0.102621	-0.0627665	0.127173	0.250894	0.0338207	0.0155649	0.0623764		17.7	0.346051	-0.0105255	0.132449	0.143195	0.130772	0.243416	0.00328947	0.473179	0.218185	0.186668	0.0516629
17.8	0.0110654	-0.0782846	-0.0883579	-0.0905311	0.110405	-0.0774917	-0.0355324	0.0331023		17.8	0.0787458	-0.0515061	-0.33947	-0.362573	0.235055	-0.162266	-0.369956	0.19103	-0.144586	-0.102836	0.0778372
17.9	-0.199177	-0.298096	-0.007664	-0.102223	0.0112219	-0.156866	-0.125467	0.0480699		17.9	0.014013	0.0964472	0.135475	0.187891	0.171129	0.0419419	0.113283	-0.0412996	0.300615	0.113277	0.0340795
18	-0.155239	-0.108183	0.142562	0.282449	0.0195529	0.0364583	0.0362668	0.0657581		18	-0.0177502	0.0522618	0.106231	0.429821	0.179425	0.152486	0.252464	0.0924068	-0.0147014	0.13696	0.0468734
18.1	0.110194	0.0787016	0.121066	0.276198	-0.0473254	-0.0200223	0.0864684	0.0472787		18.1	0.110577	-0.0764911	0.451632	-0.00774439	0.189869	-0.110998	-0.089829	0.278024	0.201844	0.105209	0.0642226
18.2	-0.192852	-0.235152	-0.256546	0.0503859	0.109223	-0.0830661	-0.101335	0.0627323		18.2	0.269219	-0.00602774	0.502411	0.430232	0.490807	0.19762	-0.141977	-0.0608391	0.154172	0.203958	0.0802095
18.3	0.0925282	-0.0508971	-0.0503661	0.147735	0.0519708	0.108632	0.0499339	0.0341838		18.3	0.0658362	0.056443	-0.192452	-0.08604	0.193224	0.193543	0.0623992	-0.0685548	0.344682	0.0632313	0.0550468
18.4	-0.0315414	-0.123631	-0.033513	0.0412218	0.0493506	-0.0655331	-0.0272743	0.0266887		18.4	0.186009	0.113521	0.0731261	0.350258	0.0773015	-0.296021	-0.0667131	0.145695	0.104046	0.076358	0.0592952
18.5	0.181501	0.105189	-0.0755827	0.18068	-0.213605	0.126374	0.0507594	0.0654482		18.5	0.219195	0.0592822	0.158648	0.818673	0.373056	-0.0283528	-0.180842	0.0581706	0.509222	0.220784	0.101627
18.6	0.0362709	0.0680882	0.014353	0.171491	-0.129536	0.0588586	0.0365876	0.0399077		18.6	0.387175	0.157568	0.0386505	-0.0101347	0.19842	-0.0725626	-0.168071	0.173734	0.279006	0.10931	0.0588906
18.7	-0.087409	-0.0360125	-0.215109	0.0750637	0.151568	0.286835	0.0291561	0.0732553		18.7	0.398127	0.00490627	0.160037	0.370455	0.368854	0.0831464	-0.446853	0.105703	0.0843544	0.125414	0.0866628
18.8	-0.293093	0.0786184	-0.246122	0.0111653	0.235789	0.0441011	-0.0282568	0.082772		18.8	0.21201	-0.0468408	-0.0575937	0.862325	-0.0293157	-0.0404051	-0.170417	0.11444	0.130462	0.108296	0.102073
18.9	0.00545141	-0.356911	0.0130298	0.0909619	-0.105155	0.101506	-0.0418529	0.069931		18.9	0.265395	0.246443	-0.200025	0.692983	0.222787	0.177515	-0.118041	-0.107456	-0.0343041	0.127255	0.0923055
19	-0.0822896	0.149276	0.327339	0.0711685	0.0161441	0.116032	0.0996117	0.0564092		19	0.135409	-0.144728	0.612975	0.55609	-0.033611	-0.0491349	-0.205299	0.506411	0.0470314	0.158349	0.105603
19.1	0.141209	-0.100681	-0.0171049	-0.132237	-0.156775	0.104625	-0.0268273	0.0513362		19.1	0.0874872	0.0677467	-0.0411635	-0.0671776	0.346803	-0.113744	-0.512848	-0.17553	-0.149739	-0.0620183	0.0775752
19.2	-0.025576	-0.275628	-0.118361	-0.00299903	0.0982199	0.105514	-0.0364717	0.0587203		19.2	0.264079	0.160856	0.379314	0.235305	0.416313	-0.273475	-0.159113	0.0477765	0.280642	0.150189	0.0787326
19.3	0.122191	-0.321158	-0.171859	0.0239255	-0.0830444	-0.102656	-0.0887669	0.0628061		19.3	0.15367	0.115059	0.0540188	0.022262	-0.117225	-0.23921	-0.18905	0.0702415	-0.0307586	-0.017888	0.045639
19.4	0.238883	-0.102078	-0.00906037	0.0540247	0.0300927	0.223524	0.0725642	0.0546994		19.4	0.289608	0.22098	-0.153561	0.0603426	-0.0220773	0.0888089	-0.212815	0.327382	0.0958581	0.0771696	0.0619547
19.5	-0.249557	-0.129306	-0.0828661	0.0696788	0.0237869	0.0441451	-0.0540197	0.0502415		19.5	0.121516	0.00352548	-0.0544265	0.762589	0.0728648	0.393984	0.080815	0.105944	0.272135	0.195439	0.083986
19.6	0.119869	0.097467	0.185237	-0.014477	-0.365231	0.0962219	0.0198479	0.0813797		19.6	0.30892	0.318455	0.0568321	-0.340633	0.1989	0.107754	-0.0374366	-0.0424823	-0.0245902	0.0606354	0.0685159
19.7	-0.0329833	-0.0559424	0.100758	0.207513	0.0363814	-0.0932203	0.0270844	0.0458415		19.7	0.522065	-0.161675	0.438809	0.3133	0.0606368	-0.0625177	-0.134808	0.127579	0.0983989	0.133532	0.0817043
19.8	0.0311759	0.0485963	0.186326	-0.196892	-0.0672003	-0.0561534	-0.00902452	0.0529144		19.8	0.108357	0.0146597	-0.138891	1.49296	0.470727	0.0444947	0.0475448	-0.103526	0.126138	0.229163	0.168325
19.9	-0.109245	0.0288361	-0.0845699	0.385843	0.143029	-0.122964	0.0401549	0.0805597		19.9	-0.0517941	-0.034859	0.091158	-0.0695319	0.280447	0.234635	-0.306879	0.120868	-0.135503	0.0142824	0.0619201
20	-0.0301921	0.113735	0.0223038	-0.130887	-0.00949302	0.111176	0.0127738	0.0378362		20	0.330477	-0.030016	0.439694	0.0224179	-0.0451003	0.0796073	-0.292918	0.521446	0.0808878	0.122944	0.0866454
20.1	0.0634566	0.125034	0.0489959	0.018278	0.0638208	0.0126848	0.0553784	0.0165614		20.1	0.233625	-0.0194946	-0.0412724	-0.0445619	-0.0361261	-0.0980093	-0.24031	-0.10119	-0.0179074	-0.0405829	0.0413399
20.2	-0.0679451	-0.0297551	-0.0875763	-0.0334646	0.292355	0.068872	0.0237477	0.0580582		20.2	0.432969	0.188848	0.30186	0.443439	0.150517	0.328242	-0.0698525	-0.0948348	-0.00996273	0.185692	0.069214
20.3	-0.148707	0.0736971	-0.0452841	0.249517	0.0344101	-0.0557192	0.0179857	0.0560364		20.3	0.0146118	-0.0187837	0.0772733	0.728961	0.0414973	-0.0245429	-0.0703409	-0.234257	0.075676	0.0655661	0.0887496
20.4	0.0672633	-0.141955	0.303188	-0.101063	0.100654	0.212745	0.0734721	0.0706671		20.4	0.0140248	0.0719708	0.255682	0.442096	0.0592924	-0.159118	-0.107739	0.112622	0.0716265	0.0844953	0.0601155
20.5	-0.0834693	-0.0778839	0.0560012	0.0809248	-0.0529627	-0.0176019	-0.015832	0.0284775		20.5	0.0837535	-0.163169	-0.0392487	0.250114	0.0768655	0.394994	-0.0906925	0.171665	-0.14139	0.0603213	0.0628713
20.6	0.115523	-0.05581	-0.0731676	0.09178	0.348936	-0.121615	0.0509411	0.0709962		20.6	0.112185	-0.175575	0.0417087	0.736688	0.291505	0.1755	0.0461586	0.0447818	-0.0130898	0.139985	0.0859249
20.7	0.0772417	-0.0688798	-0.0879569	-0.0511701	-0.159189	-0.06274	-0.0587824	0.031417		20.7	0.196156	0.168181	-0.205297	0.363013	0.270827	-0.229602	-0.0376496	-0.118509	-0.0283927	0.0420807	0.0714029
20.8	0.201442	-0.512952	-0.350838	0.132582	-0.0628536	-0.050535	-0.107192	0.112831		20.8	0.0725347	0.113754	0.163177	0.558832	0.053027	-0.0717619	-0.073604	-0.0982281	0.00294342	0.0800748	0.0669213
20.9	0.069172	-0.0804643	0.262322	0.243974	0.0134993	-0.00978595	0.0831194	0.0572771		20.9	0.153647	0.055342	-0.143851	0.243111	-0.0828866	0.214364	0.0420712	-0.185133	0.126107	0.0469746	0.0515558
21	-0.00676941	-0.093945	-0.263423	0.111256	0.00892483	-0.0433264	-0.0478804	0.0512648		21	-0.0240259	-0.0419794	0.1088	0.734633	0.114284	0.0976548	-0.0275328	-0.0845297	-0.081214	0.0884545	0.0850279
21.1	-0.278621	-0.1103	-0.00259081	-0.00962331	-0.0491302	0.186313	-0.043992	0.0620241		21.1	0.190473	-0.136078	-0.178875	0.402512	0.0401651	-0.273854	0.198449	0.0289815	0.0280734	0.0333163	0.0703601
21.2	0.0843396	0.0989592	-0.144143	0.0902598	-0.190966	-0.152849	-0.0357331	0.0571546		21.2	0.177335	0.272705	-0.419865	0.222802	0.130436	0.0657139	-0.1898	0.0378469	0.100425	0.0441777	0.0729394
21.3	0.104462	-0.188731	0.141947	-0.168289	0.0359627	-0.0794721	-0.0256866	0.0573446		21.3	-0.0634444	0.206282	-0.400762	-0.769524	0.193373	0.210844	0.20163	-0.0063814	0.0724734	-0.039501	0.112615
21.4	0.137185	-0.0245502	-0.262503	-0.0993167	-0.112431	-0.00696354	-0.0614299	0.0542346		21.4	0.0202359	0.142918	0.331017	0.42562	0.474466	-0.164463	-0.150761	0.277313	-0.271398	0.12055	0.0917593
21.5	-0.0175185	-0.0480349	-0.00194678	-0.196684	0.153934	0.183107	0.0121426	0.0570502		21.5	0.0378479	0.0827128	0.278224	0.0654469	0.115358	0.303867	-0.0198672	-0.144809	-0.0688531	0.0722142	0.0492696
21.6	0.107495	-0.110183	0.0453191	0.183384	-0.142694	-0.0865838	-0.000543635	0.0539245		21.6	0.337653	0.144369	-0.293923	0.442491	0.178634	0.109912	-0.0465538	0.022923	-0.117642	0.0864293	0.0754923
21.7	-0.152827	0.00886717	-0.0688468	-0.205574	-0.00866285	-0.107262	-0.0890508	0.0338797		21.7	0.238806	-0.0348099	0.109494	-0.187291	-0.373752	-0.231482	-0.0253523	-0.070538	0.0464725	-0.058717	0.0618388
21.8	-0.25204	-0.200606	-0.125996	-0.0427752	0.191629	-0.00191722	-0.0719508	0.0650988		21.8	0.202602	0.00634426	-0.236306	-0.193323	0.161372	-0.216985	0.00151813	0.313558	-0.225242	-0.020718	0.0699819
21.9	-0.069831	0.029707	0.0271955	0.168432	0.031638	0.370818	0.0929933	0.0636365		21.9	-0.0257607	0.0613452	0.228534	0.268169	0.321754	0.071388	0.1335	0.118792	-0.194198	0.10928	0.0526199
22	-0.0773729	0.0297851	-0.0495639	0.0141814	-0.0863087	0.00683168	-0.0270746	0.0205175		22	0.12557	0.0866775	-0.0667956	0.173961	-0.237173	-0.0974872	0.125643	0.271406	-0.0980222	0.031531	0.0545012
22.1	0.136248	-0.0521262	0.248788	0.152131	-0.154742	-0.0179892	0.0520518	0.061734		22.1	0.321489	-0.145555	-0.25103	0.386983	0.121462	-0.00981022	-0.262619	-0.13283	0.158013	0.0206781	0.0799214
22.2	-0.121951	-0.169213	-0.0134281	-0.0940783	-0.202615	0.103944	-0.0828903	0.045887		22.2	0.093399	0.188964	-0.0838837	0.354371	0.257384	-0.0868737	0.176425	0.445818	0.0534914	0.155455	0.0607916
22.3	0.058456	-0.0640026	0.016089	-0.00701023	0.0814844	0.0423407	0.0212262	0.0212529		22.3	0.111164	0.115366	0.530525	-0.0686365	-0.0910939	-0.00843325	-0.207659	-0.0940408	-0.171307	0.012876	0.0745378
22.4	0.153491	-0.223423	0.00550054	0.0179117	0.0418228	-0.0691036	-0.0123002	0.0514604		22.4	-0.0780242	0.0371323	0.163707	0.482938	0.146911	-0.0117132	0.0945052	0.26534	-0.0451495	0.117294	0.0585437
22.5	-0.00273192	-0.157038	-0.000629449	-0.131052	0.116278	0.0656007	-0.0182622	0.0438431		22.5	0.0522515	0.0456989	0.179521	0.154163	0.305008	-0.23656	0.0172663	-0.0533475	0.165179	0.0699089	0.0522077
22.6	-0.173304	-0.0501892	-0.252208	-0.236442	0.0735012	-0.0146533	-0.108883	0.0537127		22.6	0.122576	0.0692255	-0.25908	0.192144	0.254728	-0.156762	0.0668924	0.0627697	0.0842515	0.0485272	0.0537016
22.7	-0.120148	0.0514381	0.0848449	0.133547	-0.0883609	-0.21202	-0.0251165	0.0551029		22.7	0.045923	0.0906952	0.321189	0.412745	0.286301	-0.361303	-0.162201	-0.0771369	-0.201415	0.0394219	0.0878133
22.8	-0.044297	0.110905	-0.251496	-0.0449854	-0.00483529	0.0279881	-0.0344534	0.0494034		22.8	-0.000411176	0.0801677	-0.137149	0.27731	0.267791	0.208845	0.0580583	0.290019	0.201154	0.138421	0.0490137
22.9	0.027079	0.350146	-0.278311	0.109809	-0.130858	0.281375	0.0598731	0.0979179		22.9	-0.0545592	0.105445	-0.461523	-0.26908	-0.0527101	-0.0229455	0.180883	0.119428	-0.219067	-0.0749032	0.0694508
23	0.125356	0.115531	0.263595	0.0139066	0.239774	0.168425	0.154431	0.0371939		23	-0.0654991	-0.226083	-0.281431	-0.448111	-0.0142859	-0.270814	-0.231416	0.124182	-0.295746	-0.189912	0.0578309
23.1	0.0821601	-0.120533	0.224631	-0.182612	0.323745	0.0223462	0.0582897	0.0795841		23.1	0.356853	0.0628996	0.0230734	-0.238127	0.0144293	0.346947	0.0988873	0.176969	0.138125	0.108895	0.0603887
23.2	-0.0155155	-0.0962147	-0.00774304	-0.129886	-0.0123655	0.0840491	-0.0296126	0.0307593		23.2	0.0749416	-0.00989437	-0.582256	0.490113	0.154614	0.309595	-0.0151558	-0.139963	-0.185615	0.0107089	0.102601
23.3	-0.0629306	-0.00792386	0.246716	0.120481	-0.108515	-0.10796	0.0133112	0.0582452		23.3	-0.0251237	-0.133494	0.312709	-0.16611	0.211673	-0.112777	0.0913295	-0.198739	-0.0965649	-0.0130109	0.0597442
23.4	-0.259465	0.00651428	0.00816155	-0.00848161	0.196191	-0.0832245	-0.023384	0.0604537		23.4	0.0638549	0.0234183	0.0785166	0.222182	0.0216353	0.453975	-0.106026	0.0996447	-0.174523	0.075853	0.0608462
23.5	-0.0526149	0.0839659	-0.00913649	0.0856686	-0.00505324	0.0257436	0.0214289	0.0224902		23.5	0.116535	0.0297361	0.196563	-0.499067	0.07517	0.137668	0.215484	0.191854	-0.035631	0.0475903	0.0736829
23.6	0.108641	0.0397127	-0.18659	-0.116992	-0.0564351	0.0477919	-0.0273118	0.0457807		23.6	0.0251203	-0.0311721	-0.108123	-0.033282	0.158465	-0.331644	-0.100759	-0.0801579	0.0732106	-0.0475935	0.0458032
23.7	-0.12764	-0.0913188	-0.142149	0.144469	-0.0821555	0.0893683	-0.0349044	0.0493745		23.7	0.1355	0.0623563	0.587398	0.307045	0.306276	-0.168192	-0.149979	-0.0713485	0.0811004	0.121128	0.0821387
23.8	-0.0221311	0.177575	0.0311797	-0.108456	0.0673594	0.137411	0.0471564	0.042753		23.8	0.0998156	0.0688252	-0.126186	0.0905249	-0.0208703	-0.334866	0.0365666	-0.0558216	-0.0130795	-0.0283436	0.045458
23.9	0.0881044	-0.172892	0.148853	0.00170817	-0.213701	-0.310144	-0.0763454	0.0745431		23.9	-0.172885	-0.024409	-0.277393	0.0637322	0.17406	-0.263191	0.0964934	0.169699	-0.0282624	-0.0291284	0.0580147
24	-0.0116179	-0.0420746	0.039558	0.0840263	-0.0411763	0.00831037	0.00617097	0.0200554		24	0.293221	0.0408621	0.0478071	0.376107	0.205973	0.117354	-0.154727	0.01215	0.0150712	0.10598	0.0541111
24.1	0.112074	0.0852934	0.0144438	-0.0139886	-0.0524533	0.0718764	0.0362076	0.0260074		24.1	0.0224374	-0.030594	-0.0105447	0.163105	0.127865	0.257897	0.186047	0.0183008	-0.173779	0.0623038	0.0442885
24.2	0.040969	0.0129211	0.0254157	0.0424063	0.0126226	0.064081	0.0330693	0.00815252		24.2	-0.246568	0.0710557	-0.146905	0.0915281	0.134659	0.0751321	-0.0565342	-0.0198492	0.00564535	-0.0102039	0.0412084
24.3	-0.0542159	0.0377774	-0.119593	-0.0078955	-0.0736212	0.191081	-0.00441128	0.0449246		24.3	0.542199	0.242871	-0.183626	0.149598	0.390435	0.593017	-0.16819	-0.235288	-0.127157	0.133762	0.108779
24.4	-0.251132	-0.134214	0.127219	0.026044	0.112034	-0.0728796	-0.0321547	0.0604436		24.4	-0.196981	-0.156953	0.277593	-0.310878	0.188315	-0.0369704	-0.0859644	0.0358867	0.00826155	-0.0308545	0.0617057
24.5	0.218819	0.0795555	0.0454274	0.0946618	0.0528157	-0.11714	0.0623565	0.0441274		24.5	0.000836338	-0.0555096	-0.208705	-0.0146274	0.422614	0.373028	-0.124498	-0.355599	0.0630441	0.011176	0.0841136
24.6	0.0760235	-0.134733	-0.0708608	-0.0730149	-0.0224548	0.034915	-0.0316876	0.0316142		24.6	-0.0945237	0.055867	-0.0309814	0.111622	0.0822145	0.154412	-0.299339	-0.0391812	-0.0261571	-0.00956301	0.0451967
24.7	-0.227209	-0.00941776	0.111031	0.22937	0.200859	0.192583	0.0828692	0.0713862		24.7	-0.037185	-0.108014	0.283701	-0.278825	0.103724	-0.272114	-0.027472	0.0628949	0.270996	-0.000254999	0.0681331
24.8	-0.144182	0.0863392	0.0957056	-0.0726486	0.142961	-0.0214776	0.0144495	0.0455802		24.8	0.00744376	-0.195005	-0.121849	0.150546	0.0541372	-0.117244	0.039995	0.0731901	-0.00568697	-0.0127192	0.0368561
24.9	-0.140594	-0.0850105	0.128759	0.12332	-0.00552832	-0.0344542	-0.00225126	0.0447092		24.9	0.100347	0.0236042	0.190233	0.166586	0.301666	-0.0858565	-0.0649297	-0.208537	-0.196536	0.0251752	0.0593443
25	-0.203051	-0.19674	0.0687852	0.29071	0.0730824	-0.0501741	-0.00289788	0.0768088		25	0.189851	0.0319318	0.353986	0.0499781	0.0665913	0.282032	-0.0568291	0.317482	-0.0891655	0.127318	0.0546365
25.1	0.0424232	-0.0214012	-0.182661	0.0995277	-0.166842	-0.016132	-0.0408476	0.0460485		25.1	-0.156433	0.0919208	-0.315712	-0.0743884	0.312812	0.383986	0.00685077	-0.0121006	-0.115245	0.0135212	0.0740921
25.2	-0.171406	-0.0762016	-0.073314	-0.00759634	-0.166879	-0.00911409	-0.0840851	0.0295122		25.2	-0.139475	-0.128869	-0.21542	-0.0507055	-0.169714	-0.250229	-0.244916	-0.204884	-0.221608	-0.180647	0.0216753
25.3	0.0656186	0.0684141	-0.0500382	0.0608383	-0.044186	0.106118	0.0344608	0.026633		25.3	0.0666787	-0.0273994	0.100224	0.153799	0.337123	-0.135191	-0.226025	-0.275339	-0.0125001	-0.00207008	0.064317
25.4	0.0515976	-0.0153203	0.0264051	0.0281503	-0.0367194	-0.114694	-0.0100967	0.0246833		25.4	-0.0658719	-0.0739338	-0.185958	0.515639	0.109174	0.137177	-0.00915593	0.201118	-0.0950151	0.0592413	0.0706104
25.5	-0.187133	-0.11442	-0.0256383	0.240433	0.151083	0.251695	0.05267	0.0766176		25.5	-0.0261129	-0.000729246	0.107207	-0.0704912	0.240574	0.192371	-0.179987	-0.198545	-0.0785498	-0.00158473	0.0513688
25.6	-0.140424	-0.0289385	-0.0439609	0.0500807	0.0425893	0.263252	0.0237664	0.0555948		25.6	-0.00115381	0.0615556	-0.0332865	-0.214699	-0.0646233	0.208121	0.242442	-0.142737	-0.145302	-0.00996481	0.0524213
25.7	0.195432	0.156615	-0.23553	-0.0949575	-0.0608994	-0.148877	-0.0313695	0.0700433		25.7	0.3101	0.0131931	-0.0171876	0.238938	0.184649	-0.297762	-0.248002	-0.201662	-0.10321	-0.013438	0.0733787
25.8	-0.0737514	0.0578245	0.0738642	0.105859	0.0907828	-0.162549	0.0153384	0.0442331		25.8	-0.0105792	-0.180829	0.106635	-0.352408	0.0202062	0.0644568	-0.245173	0.110319	0.0395429	-0.0497588	0.0558392
25.9	0.195082	0.134891	-0.0424826	-0.00267545	0.0647294	-0.184315	0.0275382	0.05528		25.9	0.0495921	0.000120473	-0.342637	0.341936	-0.185814	0.305182	-0.124903	0.00970882	0.0594061	0.0125101	0.0728638
26	0.248211	0.00764829	0.315972	0.231085	-0.154828	-0.0788882	0.0948668	0.0798128		26	-0.218524	-0.038985	-0.0338673	0.0532917	-0.000273487	0.0985715	-0.0911318	0.152066	-0.146674	-0.0250584	0.0391342
26.1	-0.280885	0.141837	0.192228	-0.246821	0.0412571	0.16283	0.0017411	0.0866187		26.1	-0.256213	0.0813708	0.270497	-0.321614	0.0349937	0.177673	0.0415427	-0.298084	-0.170285	-0.0489022	0.0726213
26.2	-0.293763	-0.238357	0.0500059	0.029176	-0.139978	-0.0116196	-0.100756	0.0592398		26.2	-0.173927	0.00300666	-0.684276	-0.165443	0.203559	-0.267008	0.102291	0.125305	0.115406	-0.0823429	0.0925754
26.3	0.179726	0.14383	-0.0646489	-0.115398	-0.0022542	0.111871	0.0421877	0.0491006		26.3	0.0811498	-0.069146	0.278415	0.395773	0.248369	0.0515343	0.175312	-0.0129736	0.141448	0.14332	0.0494279
26.4	-0.135331	-0.176063	-0.223469	0.00490126	-0.196583	0.202347	-0.0873664	0.0666001		26.4	0.145445	-0.0609184	-0.123523	-0.16107	0.329307	-0.486634	0.148858	-0.0712958	-0.022574	-0.0336005	0.0771824
26.5	0.0921192	-0.101027	0.0272892	-0.200103	0.186117	-0.392884	-0.0647482	0.0862789		26.5	-0.0173421	-0.00218357	0.00747809	-0.321966	-0.217085	0.370355	0.00541305	0.236356	-0.0620468	-0.000113464	0.0695277
26.6	-0.119295	-0.0364691	-0.165814	-0.0587895	-0.0382965	0.111381	-0.0512137	0.0385777		26.6	0.0376277	-0.0996174	0.159165	-0.233666	0.349718	-0.15327	-0.31455	-0.0691972	-0.178823	-0.0558457	0.0691924
26.7	0.209135	-0.00514997	-0.0902344	-0.294571	-0.0631181	0.0500217	-0.0323195	0.0680433		26.7	-0.0898389	0.0348466	-0.0692232	-0.174221	-0.171277	0.142383	-0.181894	0.209002	0.115468	-0.0205283	0.050048
26.8	-0.0144861	0.195597	0.207257	-0.0267243	0.0747305	0.264957	0.116889	0.0503147		26.8	-0.0110106	-0.0353369	-0.239029	-0.241528	-0.0819137	-0.246501	0.160854	0.136988	-0.108655	-0.0740147	0.0515664
26.9	-0.00689875	0.0696771	0.17887	-0.270223	0.164983	-0.0136939	0.0204525	0.067036		26.9	-0.0961792	0.194316	-0.200778	-0.102272	-0.0227919	-0.350759	-0.0125221	0.220061	-0.10465	-0.0528417	0.0595979
27	0.0162163	-0.0980532	-0.100893	0.0129481	-0.083637	-0.100687	-0.0590177	0.0234229		27	-0.00308232	-0.039847	0.152214	0.820168	-0.0130102	0.243214	-0.0479851	-0.230804	0.0312348	0.101345	0.100061
27.1	0.13579	0.0572473	-0.0890488	0.0805096	-0.000530201	-0.114523	0.0115742	0.0401829		27.1	0.00378341	-0.132003	0.562546	0.0852966	-0.0945738	0.0152265	-0.0336427	-0.0589118	-0.23137	0.012928	0.075183
27.2	0.162583	-0.111612	0.249055	-0.0938829	-0.0534157	0.102277	0.0425008	0.0611579		27.2	0.0613452	0.00781288	0.0110899	-0.16681	-0.308975	-0.106492	-0.0158674	0.222193	0.0730529	-0.0247389	0.0511029
27.3	-0.0369299	-0.151309	-0.106206	0.323257	-0.0537341	-0.0730468	-0.0163281	0.0699182		27.3	-0.191181	0.0850781	-0.166679	-0.5581	0.0585819	0.329414	0.0190589	0.0143277	-0.0214425	-0.0478825	0.0812562
27.4	0.0507446	0.247561	0.0340662	0.0123131	0.0183652	0.132623	0.0826121	0.0374838		27.4	0.164399	0.000774103	0.00275913	-0.103028	0.0448319	-0.0659292	-0.20619	0.116203	0.0216203	-0.00272889	0.0373468
27.5	0.240214	-0.105961	0.0760744	0.030452	0.0537071	0.175681	0.0783614	0.0491767		27.5	-0.0779684	0.10666	0.321765	0.0614258	0.31016	-0.335299	0.0608354	-0.147922	-0.113527	0.020681	0.0714927
27.6	-0.0614764	0.0783349	0.0905563	-0.0856163	0.0686573	-0.00619485	0.0140435	0.0310994		27.6	0.0970358	-0.0336477	0.506495	-0.292719	-0.0100228	-0.188703	0.171882	-0.0902753	0.0727992	0.0258715	0.07687
27.7	0.189977	0.0888363	0.104778	0.0645259	-0.0365137	-0.162352	0.0415418	0.050485		27.7	0.0178201	0.0387214	0.0449893	-0.797816	0.273722	-0.20472	0.0278797	-0.015316	0.108799	-0.0562134	0.101489
27.8	-0.0818386	0.150772	0.0346311	-0.000385952	-0.00614298	0.0673053	0.0273901	0.0319873		27.8	-0.0533909	0.191853	-0.401243	0.405018	-0.230326	0.0263273	-0.159327	-0.196957	0.203795	-0.0238057	0.0849057
27.9	-0.0669262	0.0578346	0.0723654	-0.172507	-0.165884	-0.0235078	-0.0497709	0.0432153		27.9	-0.114234	0.0697423	0.0642236	0.131204	-0.0538485	-0.276767	0.285198	-0.163871	0.00740092	-0.00566129	0.0561137
28	-0.128245	-0.068997	-0.0406061	-0.0150082	0.0431403	0.128492	-0.0135374	0.0366757		28	0.164375	0.00558441	0.12464	0.110986	-0.0676147	0.075341	-0.185665	-0.107123	-0.0577745	0.00697214	0.0397909
28.1	0.0854233	0.0856313	-0.0821635	0.112605	0.027661	0.0258522	0.0425016	0.0286681		28.1	0.00226878	0.0890591	0.390885	-0.121674	0.116133	-0.300353	0.207824	-0.171441	0.243583	0.0506983	0.0734104
28.2	0.0693503	-0.118141	-0.0423977	0.0218496	0.218116	0.0891541	0.0396552	0.0473038		28.2	0.0674507	-0.171221	-0.315698	0.480324	-0.108138	-0.0425711	0.145212	-0.300021	0.039296	-0.0228184	0.0821336
28.3	-0.0208184	-0.059616	-0.185571	-0.0570373	-0.0962144	0.0868598	-0.0553996	0.0365443		28.3	0.0916525	0.0363153	-0.0342938	-0.0581601	0.0108888	0.183966	0.0207312	-0.0415302	-0.0489384	0.017848	0.0263318
28.4	0.0966006	-0.203033	-0.0418473	0.0472661	-0.00582708	-0.206894	-0.0522892	0.0519531		28.4	-0.127197	-0.0661352	-0.113835	-0.582411	-0.0147542	-0.0380766	0.0180171	0.451169	-0.0307758	-0.0559999	0.0874787
28.5	0.086416	0.226266	-0.291649	-0.0210158	-0.0902171	0.0990326	0.00147219	0.073507		28.5	-0.0175946	0.163763	-0.0239211	0.0913043	-0.0916873	0.244978	0.379325	0.160724	0.0165559	0.102605	0.0499584
28.6	-0.204702	-0.00707166	0.106464	-0.0141474	0.0776716	-0.0740619	-0.019308	0.0457416		28.6	0.146161	-0.0202238	-0.334315	-0.0127768	0.0454253	0.0249039	0.0544781	0.19275	-0.00375996	0.0102937	0.0493804
28.7	-0.196255	-0.211012	-0.255082	0.031722	0.0949385	0.0896646	-0.0743374	0.0665863		28.7	-0.0719803	-0.131519	-0.30209	0.176823	0.0667972	-0.347387	-0.0469321	0.14129	0.00221651	-0.0569757	0.0604493
28.8	0.0660171	-0.0180874	0.0597922	0.144628	-0.0486135	0.0865782	0.0483857	0.0288616		28.8	-0.0147679	0.27249	0.207426	-0.0793928	0.00777225	-0.189152	0.0608155	-0.0124366	0.15218	0.0449928	0.0483663
28.9	0.0753208	-0.00932099	-0.060249	-0.227675	0.0931337	-0.0334039	-0.0270324	0.0471279		28.9	0.104045	0.0477946	-0.152036	-0.381947	-0.0536426	0.374208	0.0666214	-0.0515355	-0.060881	-0.0119304	0.0681641
29	0.149034	0.150646	-0.128203	0.137723	-0.122069	0.0585828	0.0409522	0.0543382		29	-0.126216	-0.0389544	-0.413884	0.58634	-0.253325	0.0998517	-0.0362249	0.263865	0.0174371	0.0109876	0.0969565
29.1	-0.126469	0.00654993	0.205638	-0.0120593	0.00452669	-0.042499	0.00594788	0.0447528		29.1	0.0203181	-0.150143	-0.0276918	0.0447578	0.0662966	-0.170602	-0.10394	0.0964359	0.202814	-0.00241706	0.0408946
29.2	-0.109732	0.134527	0.065808	-0.262243	-0.00947098	0.0676105	-0.0189168	0.0593731		29.2	-0.0528361	-0.0271951	-0.134041	-0.351929	0.0163105	0.373453	-0.010306	0.0650527	0.0439592	-0.00861454	0.06354
29.3	0.0663248	-0.0637565	0.132415	-0.0316819	-0.117833	-0.238504	-0.0421726	0.0538823		29.3	-0.0301255	0.0213144	-0.176421	-0.0257234	-0.34463	-0.0495449	0.182589	-0.0864141	0.0702173	-0.0487487	0.049822
29.4	-0.0946956	-0.0977765	-0.152831	-0.036096	-0.0430521	0.127178	-0.0495456	0.0393644		29.4	-0.164437	-0.123781	-0.288777	-0.241984	-0.098635	0.161308	0.0375043	0.150307	-0.0513865	-0.0688757	0.0532296
29.5	0.252005	0.102465	-0.054321	0.0622547	0.0458144	0.0192832	0.0712502	0.0419696		29.5	-0.216792	-0.0780578	0.101367	0.093075	0.108003	0.304044	-0.020145	0.26451	0.182742	0.082083	0.0551847
29.6	0.169113	0.172735	0.26726	0.360891	-0.117725	-0.0605572	0.131953	0.0759745		29.6	-0.058742	-0.108705	-0.0758569	0.500642	-0.372251	0.130292	-0.133201	-0.418007	0.0168302	-0.0576665	0.090526
29.7	-0.133359	-0.267317	-0.146215	-0.110434	-0.0844452	-0.00133044	-0.12385	0.0355514		29.7	-0.158881	0.0687414	-0.18526	-0.565147	-0.0679497	-0.298682	-0.0501113	0.222548	0.227584	-0.0896841	0.0840761
29.8	-0.0638465	0.0640818	0.0826318	-0.156511	-0.0388548	0.118012	0.000918834	0.0427934		29.8	-0.0198929	-0.0915757	-0.225811	-0.00863574	-0.298495	0.00436167	-0.0852003	0.0464258	0.307798	-0.041225	0.0574727
29.9	-0.140085	0.233079	-0.239093	-0.0928633	0.160247	-0.0731994	-0.0253192	0.0745943		29.9	-0.0243928	-0.010979	0.2865	-0.124964	-0.101643	-0.103935	0.000121046	-0.114757	0.0500934	-0.015995	0.042967
30	0.0300136	0.0163451	0.0240691	0.0478461	0.0856304	0.0760865	0.0466651	0.0116797		30	0.0234677	0.00141344	-0.120138	0.468753	-0.0649866	0.00146077	0.0188933	0.00731374	0.239791	0.0639964	0.0600914
	Sample_1	Sample_2	Sample_3	Sample_4	Sample_5	Sample_6	Average	SEM			Sample_1	Sample_2	Sample_3	Sample_4	Sample_5	Sample_6	Sample_7	Sample_8	Sample_9	Average	SEM
% ON	97.0123	99.2498	100.301	100.995	100.681	101.761	100	0.686416		% ON	100.294	99.3568	98.8816	105.254	104.773	100.787	97.1064	98.4958	95.0513	100	1.10481
Tau on (s)	2.1462	1.0317	1.7215	1.1223	1.6494	1.03	1.45018	0.187699		Tau on	16.621	7.3337	11.441	18.473	8.6511	6.2355	6.8463	7.9537	9.89	10.3828	1.46075

## Sheet: j
hM3R-Y-C (Step1+Step2)											Gαq-C + Gβ1-Y (GTP)										Gαq-C + Gβ1-Y (GDPbS)
	ΔFRETr											ΔFRETr										ΔFRETr
Time(sec)	Sample_1	Sample_2	Sample_3	Sample_4	Sample_5	Sample_6	Sample_7				Time(sec)	Sample_1	Sample_2	Sample_3	Sample_4	Sample_5	Sample_6				Time(sec)	Sample_1	Sample_2	Sample_3	Sample_4	Sample_5	Sample_6	Sample_7	Sample_8	Sample_9
0	0.0920197	0.0605431	-0.0163053	-0.23225	0.0836637	-0.0302495	0.030166				0	-0.0812117	-0.0537642	0.0195615	-0.372826	-0.0198014	-0.0929772				0	-0.0650115	-0.00348541	-0.0292454	-0.0357895	0.16152	-0.0200284	0.198564	0.00248767	0.0892906
0.1	0.129037	0.0246151	-0.0244573	-0.139555	-0.0141513	-0.0262455	-0.066848				0.1	-0.141312	0.16937	0.0329925	-0.126386	0.0201116	-0.0446872				0.1	0.0109265	-0.00550441	0.0340966	0.136955	0.116966	0.0136796	0.128454	0.0183557	0.0569916
0.2	0.170873	0.0312641	-0.0509413	-0.159059	0.00363675	0.0528695	0.00924796				0.2	-0.0293987	0.0284408	-0.0756035	-0.527316	-0.00942839	-0.0251762				0.2	0.0233215	-0.176477	-0.118266	0.0658755	0.105744	0.0454506	0.154491	-0.141492	0.0184986
0.3	0.0402617	0.0957171	-0.0982213	-0.158899	0.0602597	-0.0346455	0.00764196				0.3	0.0466823	-0.0706852	0.0953045	-0.469446	0.0797496	-0.120167				0.3	-0.0123885	0.0614096	0.0550466	0.146704	0.129502	0.132608	0.217028	0.0340187	0.0556706
0.4	0.126311	0.0406431	-0.0314193	-0.180754	0.0534777	-0.101921	0.04292				0.4	0.0478813	-0.120775	0.0227285	-0.206596	-0.0264814	-0.0282702				0.4	0.0273165	-0.128941	-0.0134794	-0.0617425	0.160242	-0.0139414	0.192749	-0.0280853	0.169746
0.5	0.137115	0.0512631	0.00726071	-0.129006	0.0135547	-0.0441505	0.026434				0.5	-0.0982147	0.0692568	-0.0514145	-0.0910764	0.0321196	-0.0881102				0.5	0.0386045	0.0688936	0.0214476	0.0387775	0.15568	8.26471e-05	0.182048	-0.0609893	0.0312496
0.6	0.148581	0.0695551	-0.0908603	-0.162235	0.0859727	0.126303	-0.073941				0.6	-0.0989237	-0.0420992	-0.0534205	0.0752836	-0.0155524	0.0919158				0.6	0.115711	-0.106478	0.00686357	0.0781735	-0.00100749	-0.00726935	0.206982	-0.0585473	0.129473
0.7	0.0152517	0.0752601	-0.0367303	-0.145686	-0.00318925	-0.0797275	-0.036138				0.7	0.00511331	0.0692088	-0.00370352	-0.0213064	0.0412066	-0.10125				0.7	0.0257405	-0.00767441	-0.0754144	-0.162133	0.0918685	-0.0330894	0.15909	-0.0232263	0.0697356
0.8	0.12217	0.0492641	-0.0405073	-0.173847	0.0310487	-0.0195115	0.132161				0.8	-0.115151	0.00640081	-0.0524355	-0.235226	0.00179561	-0.0572102				0.8	-0.0419575	-0.0999004	0.110538	-0.0232895	0.0361795	-0.0354064	0.27988	-0.0549453	-0.0150124
0.9	0.118622	0.0645671	-0.0238083	-0.133295	0.00594175	0.0236645	-0.066176				0.9	-0.100743	-0.107777	0.0232755	-0.271756	0.0593446	-0.0203032				0.9	0.0607185	0.0677786	0.0242386	-0.0274545	0.0528895	0.177758	0.184515	-0.0274353	0.113838
1	0.0456157	0.0476921	-0.0266393	-0.150075	0.0436107	-0.0396445	0.05844				1	0.0543573	-0.120858	-0.0322675	-0.00090636	0.0505156	-0.0254632				1	0.0405585	0.0623536	-0.0523134	0.0104735	0.0375685	0.0606576	0.152985	-0.0560193	0.0704616
1.1	-0.00244525	0.0322731	-0.0586943	-0.160126	0.0480947	0.0258225	-0.119151				1.1	-0.14004	-0.1395	-0.0437205	-0.230986	-0.00611339	-0.0294072				1.1	0.0525955	0.113253	0.0619006	0.138083	0.0261525	-0.117775	0.132731	-0.0299243	0.0798896
1.2	0.107707	0.0456021	-0.0474043	-0.109935	0.0776197	-0.0893805	-0.042024				1.2	-0.0244987	-0.00533919	0.0686535	0.0864036	-0.0696814	-0.0706512				1.2	0.0467525	-0.0378434	-0.0486114	-0.172532	0.00577151	0.0352836	0.177078	-0.0169413	0.0596526
1.3	0.0906557	0.0699901	-0.0530183	-0.132374	0.0265957	-0.0759285	0.011605				1.3	0.0140713	-0.0754642	-0.0678585	-0.306896	-0.0172884	0.0815398				1.3	0.125808	0.0815166	-0.0818624	0.170367	0.0874365	0.0321896	0.108972	-0.00491433	0.12167
1.4	0.173913	0.0326531	-0.0397523	-0.123866	-0.000128255	-0.161109	0.066918				1.4	-0.11228	-0.00128719	0.0137835	-0.176276	-0.0103524	-0.0688032				1.4	0.117735	-0.0104014	0.0769406	-0.0355265	0.0854605	-0.0439874	0.168847	-0.0223073	0.130422
1.5	0.0537957	0.0532461	-0.0658123	-0.0982692	0.0181267	0.0959135	0.062548				1.5	0.0225343	-0.0630702	-0.0426925	-0.436936	0.0296516	-0.0487092				1.5	0.103078	-0.0645424	0.0670266	-0.109518	0.0525855	0.0431986	0.186871	-0.00505933	0.129431
1.6	0.100748	0.0424961	-0.0504403	-0.141056	-0.00848225	-0.0848615	0.041804				1.6	0.0561163	-0.0470552	0.00862848	-0.0206664	-0.0304864	-0.0268042				1.6	0.0185865	0.00346259	0.0136646	-0.140415	0.0826165	0.00188365	0.170508	-0.0413153	0.149953
1.7	0.153646	0.0685901	-0.0368893	-0.146056	0.0270197	0.0463445	-0.124184				1.7	0.0771923	0.0524508	-0.0176955	0.0205636	-0.0477704	0.0663478				1.7	0.0490845	0.0539166	-0.0389134	-0.0390975	0.0962335	0.0522296	0.140753	-0.0574993	0.108487
1.8	0.0722387	0.0323821	-0.0896113	-0.0211962	0.0341997	-0.0541445	0.014125				1.8	-0.100323	0.0934378	0.0181625	-0.0915364	-0.0137114	0.0373398				1.8	0.10041	0.0252176	0.0916166	0.00862153	0.0717105	0.0151466	0.18506	-0.0549313	0.132959
1.9	0.100102	0.0210801	-0.0546913	-0.106059	0.0467997	-0.152523	0.082091				1.9	0.197578	-0.105562	-0.0480895	0.0502736	-0.0498434	0.00696784				1.9	0.112681	0.0116336	0.0131796	0.0889925	0.0969835	0.0761246	0.148146	-0.0233523	0.194683
2	0.0553807	0.0552161	-0.0775953	-0.0977922	0.0261397	0.0628665	0.099101				2	0.121234	0.00964981	0.0458155	-0.103946	0.0733816	-0.0758502				2	0.111821	-0.0616564	0.0259026	-0.236972	-0.0165295	0.0563576	0.163668	-0.0835333	0.103448
2.1	0.0720877	0.0753551	-0.0346503	-0.108702	0.0240127	0.0417275	0.099881				2.1	-0.0976997	-0.00589319	0.00967348	0.0731736	-0.00938839	0.0543058				2.1	0.0980025	0.0126416	0.0985656	0.261651	0.0715975	0.0338886	0.164417	-0.0573693	0.14493
2.2	0.262763	0.0355411	-0.0735163	-0.127152	0.0447657	0.128713	0.101949				2.2	0.0691803	-0.163426	0.0525175	0.185504	-0.0495464	0.0470128				2.2	0.0908915	0.121819	0.0858106	-0.148343	0.126298	0.137122	0.0902871	-0.0685253	0.0293446
2.3	-0.0395843	0.0592411	-0.0403653	-0.0784842	0.0115477	0.0830855	-0.116846				2.3	0.152659	-0.0807832	0.0194605	-0.503076	-0.211932	0.00432884				2.3	0.169868	-0.0584464	-0.0344374	-0.0996365	0.0892075	0.00518365	0.263689	-0.0309313	0.0758196
2.4	0.149601	0.0427111	-0.0248103	-0.0647602	-0.000900255	-0.185537	-0.00792904				2.4	0.0768843	-0.0816762	-0.109476	-0.236156	-0.00977339	0.0101628				2.4	0.0560445	0.00865059	0.00604357	0.0284275	0.0851735	-0.0257864	0.183868	-0.0895593	0.0944226
2.5	0.132451	0.0784411	-0.0109583	-0.0979892	0.0245347	-0.0208085	-0.054608				2.5	-0.137277	-0.00553919	0.0448985	0.444904	0.00516061	0.0461708				2.5	0.0940745	-0.0915544	-0.0322694	0.0282175	-0.0423745	0.0576166	0.245473	-0.0572983	0.108478
2.6	0.0336167	0.0624881	-0.0563243	-0.0646392	0.0555717	-0.0286185	-0.017397				2.6	-0.0573027	-0.0689432	-0.00243152	0.182304	0.0444606	0.0290168				2.6	0.0243845	0.00543659	-0.0691634	-0.0288505	0.0556185	-0.0356904	0.142761	-0.0531073	0.0105246
2.7	0.0636337	0.0649871	-0.0596373	-0.0537592	0.00847475	-0.0415475	0.044928				2.7	-0.0174497	0.00237881	0.122344	-0.168586	0.0702066	-0.0867612				2.7	0.0219465	0.176403	0.0981216	0.000107529	0.114924	0.0580336	0.14251	-0.0729393	0.106298
2.8	0.0582257	0.0687571	-0.0663103	-0.0660172	0.0341677	0.182975	-0.076667				2.8	-0.0173987	0.164244	-0.0387815	-0.637016	0.0974616	-0.0421372				2.8	0.0759735	-0.0150804	-0.0549804	0.135022	0.0833365	0.0230196	0.221078	-0.0759983	0.163232
2.9	0.0261817	0.0305611	-0.0471943	-0.0570382	0.0320527	0.16375	0.000397961				2.9	0.140467	-0.0464582	0.0349015	0.0932036	0.0559326	0.0340638				2.9	0.11736	0.102781	-0.0774624	-0.102095	-0.0113745	0.0322826	0.207768	-0.0531943	0.0874666
3	0.0652277	0.0765011	-0.0110053	-0.116844	0.0332617	-0.0387165	0.03781				3	0.252339	0.0132108	-0.0291145	-0.0874564	0.0411786	0.0607268				3	0.0692355	-0.116567	0.00483757	-0.0530295	0.0879615	0.0191026	0.162503	0.0268317	0.0661076
3.1	0.164048	0.0492611	0.00984671	-0.106992	0.0129617	-0.0524425	-0.011227				3.1	-0.0156717	-0.0408922	0.0537095	-0.0178864	-0.0126774	-0.110382				3.1	0.112306	-0.0387744	0.0303536	0.0999405	0.0175305	0.0451546	0.20384	-0.0809213	0.165965
3.2	0.0868617	0.0336891	0.0269997	-0.0985092	0.0248987	-0.106168	-0.00248704				3.2	-0.0652287	0.201629	0.0407045	-0.242446	-0.0907694	-0.0309642				3.2	0.0681455	0.109832	-0.0320654	-0.00138447	0.0684795	0.122508	0.15083	-0.119022	0.0509906
3.3	0.109491	0.0456391	-0.00430729	-0.0743692	-0.00488325	-0.0660975	0.093106				3.3	-0.0714217	0.0648888	0.123489	-0.159396	-0.00417039	-0.00498916				3.3	0.115129	-0.0951444	-0.0141614	-0.00152547	0.0569935	0.0819296	0.154678	-0.10363	0.0712556
3.4	0.115063	0.0373451	-0.0572123	-0.0560952	0.0299917	-0.133027	0.00669496				3.4	0.0875513	-0.119478	0.0982475	0.109394	-0.0503854	0.120555				3.4	0.156891	0.164326	0.0305046	-0.0820695	0.0148085	0.200962	0.244734	0.0111197	0.0734466
3.5	0.0959857	0.0683661	-0.0193273	-0.0509592	-0.00666725	0.0942855	-0.011137				3.5	-0.0192447	0.00324081	-0.0293465	0.0208936	0.0590836	0.0711338				3.5	0.105118	0.00859659	-0.0217564	-0.0541625	0.0867835	0.0827936	0.1688	-0.0502643	0.113181
3.6	-0.0630073	0.0336281	-0.0510093	-0.0715882	0.0445187	-0.0665605	-0.041075				3.6	-0.155329	0.0121908	0.0229985	0.404044	0.0339836	0.0407128				3.6	0.0963015	0.0432836	-0.00662643	-0.0504375	0.0492975	0.125175	0.194181	0.000746667	0.153306
3.7	0.0474687	0.0810991	-0.0729463	-0.0598122	0.0915137	0.0295755	-0.044585				3.7	-0.00266669	0.0407668	-0.0724635	0.217374	0.0532536	0.0568578				3.7	-0.0271275	-0.0110294	0.0274706	-0.0433825	0.135565	0.0651196	0.273293	-0.00151333	-0.00473739
3.8	0.0965487	0.0571881	-0.0705013	-0.0591402	0.0752647	-0.123387	0.110837				3.8	-0.0734387	0.0133908	-0.0115955	0.305424	0.112629	-0.00630116				3.8	-0.00040851	-0.106405	0.0507766	0.0307305	0.0799065	0.0304296	0.245517	-0.00521833	0.199337
3.9	0.0153387	0.0859941	-0.0500543	-0.0459752	0.0672627	0.170292	0.066529				3.9	0.0598363	-0.139082	0.0986755	0.151814	0.0134636	-0.0223232				3.9	0.0849475	0.0333806	0.0736316	0.0441705	0.0442225	0.0361546	0.162538	-0.0348703	0.0802056
4	0.0900837	0.0690591	-0.0918323	-0.0444232	0.0330857	-0.127818	0.042631				4	0.00034531	0.0283988	-0.0286205	0.0473236	-0.0465374	-0.0738262				4	0.0160615	0.0652166	0.0728126	0.00223253	-0.00396649	0.102254	0.143307	-0.104495	0.0325026
4.1	0.0418947	0.0466281	-0.0925463	-0.0645632	0.00363675	0.0617665	-0.00252404				4.1	0.0279443	0.0485858	0.131326	-0.0949064	-0.0956724	0.0304358				4.1	0.00492449	-0.110577	0.0437886	0.0732905	0.0673045	0.105704	0.160616	-0.0846753	0.0627766
4.2	0.0661107	0.0333651	-0.0197143	-0.0105472	0.0226667	-0.0311435	0.145025				4.2	0.0290973	-0.147005	-0.00985152	-0.209366	-0.117391	0.0827748				4.2	0.101195	-0.0519114	0.152849	0.0520665	-0.00381449	0.146537	0.134804	0.0132857	0.148468
4.3	0.0686077	0.0580961	-0.00662229	-0.0523892	0.0520337	0.157586	-0.00877804				4.3	-0.0524757	-0.0553072	0.0450535	0.517624	-0.0498284	-0.00106116				4.3	0.0757855	-0.0129034	-0.0516264	0.139302	0.111039	-0.0254574	0.164789	-0.121409	0.0230296
4.4	-0.0145363	0.0853991	-0.0440023	-0.0297602	0.0171237	-0.174868	0.050213				4.4	-0.0257337	-0.0822472	-0.208741	-0.307466	0.0560146	0.0552978				4.4	0.0889835	0.0424156	-0.0164544	0.0131835	-0.0255885	-0.0206434	0.156592	-0.0604923	-0.0230634
4.5	0.0838717	0.0700541	-0.0739823	0.0146978	0.0244257	0.0417745	0.035686				4.5	-0.00369869	-0.0977812	0.0707895	0.139874	-0.0447694	0.00631584				4.5	0.108039	0.000427588	0.0843276	0.0871125	0.0576585	0.0419026	0.246613	-0.0157053	0.0385236
4.6	0.0948817	0.0617171	-0.0251353	-0.0847902	-0.0249473	-0.0855525	0.099709				4.6	0.139947	0.0562908	-0.0421375	-0.0684164	-0.0601834	0.0282688				4.6	0.0377955	0.0450126	0.0831236	0.0484275	-0.0197365	6.66471e-05	0.177692	-0.00195733	0.0536966
4.7	0.0436267	0.0837161	-0.0641903	-0.105712	0.0529437	-0.0308105	0.038237				4.7	-0.0109267	0.0483458	-0.0489295	-0.0933264	0.0113126	-0.00905816				4.7	0.139492	-0.0190984	-0.0295924	0.00189353	0.0913295	0.111685	0.233445	-0.0997433	0.0129156
4.8	0.0821317	0.0373541	-0.0135083	-0.0328012	0.0119587	-0.193511	0.055364				4.8	-0.0310437	0.158851	-0.114892	0.304344	-0.0122244	-0.0148842				4.8	0.102947	-0.0907384	-0.0177674	-0.0948895	0.0527615	0.116023	0.0353396	0.0115617	0.0475266
4.9	0.121058	0.0504961	-0.0699023	-0.0520462	0.0188437	-0.108137	-0.085813				4.9	0.0616423	0.0464428	0.0345485	-0.0191164	0.0934486	-0.0323212				4.9	0.140923	0.0599766	0.0646176	-0.0288875	0.0317995	0.0603676	0.248434	-0.0353573	0.0477706
5	0.0921047	0.0855921	-0.00129229	-0.0320552	0.0194447	0.102979	0.155008				5	0.0101643	-0.0130012	-0.0409315	0.451974	0.0585396	0.0639468				5	0.130101	-0.0307344	0.0477176	-0.0427095	0.0137505	0.0135516	0.242064	-0.00957233	0.0588136
5.1	0.12856	0.0727811	-0.0232353	-0.0258362	0.0251607	-0.00551051	0.038067				5.1	0.100006	-0.0949282	0.0418725	-0.144236	-0.00569539	0.0510058				5.1	0.0441465	0.0299296	0.0157296	-0.0783465	0.0215435	0.0440046	0.234992	-0.0818483	0.0444496
5.2	-0.0294463	0.0573551	-0.0903713	-0.0332842	0.0402417	0.102935	-0.00653604				5.2	0.0747863	-0.195922	-0.0290135	-0.595506	0.0232756	0.0696148				5.2	0.102503	0.0821416	0.0433506	0.19539	0.0804775	0.0965296	0.123332	-0.00621233	0.0332246
5.3	0.123749	0.0532521	-0.0424533	-0.0413162	0.0485777	0.00221749	0.01674				5.3	0.0275643	0.122322	-0.0474655	0.0998636	-0.0540384	0.0781178				5.3	0.108522	0.0384776	-0.0806524	0.0106665	0.117544	0.0934276	0.155831	-0.0352643	0.0892556
5.4	0.0748077	0.0702271	-0.0496533	-0.0260942	0.0304557	0.162599	-0.075484				5.4	-0.0155537	-0.0940942	0.0457305	-0.232086	0.0245056	-0.00922616				5.4	0.141514	-0.0221614	0.0497976	-0.00112747	0.0836885	0.0100436	0.183067	-0.00210333	0.0550156
5.5	0.226351	0.0662301	-0.0243263	-0.00619218	0.0353197	0.0911135	-0.00217204				5.5	-0.0320937	-0.0482432	0.0879955	-0.272756	-0.0160144	-0.0341012				5.5	0.0673915	-0.0120974	0.0642306	0.141463	0.0239675	0.0902286	0.1096	-0.138486	0.0397186
5.6	0.0940257	0.0351171	-0.0168203	0.0354138	0.0228667	-0.0320975	0.025522				5.6	-0.220544	0.105494	0.0838355	0.296194	-0.000762392	0.153527				5.6	0.0921225	0.0284196	-0.0352554	0.0443605	-0.0550865	0.0590146	0.181187	-0.0407973	0.0337516
5.7	0.0320937	0.0493791	-0.00447029	-0.0644752	0.0103277	0.231091	0.015537				5.7	0.284071	-0.181466	-0.0420525	0.308754	-0.0516294	-0.0628222				5.7	0.0121845	0.00978459	0.113945	-0.0179545	0.0996745	-0.0448904	0.0783349	-0.0393263	0.0897686
5.8	0.0966897	0.0204741	-0.0689593	-0.0337762	-0.0254943	-0.0112455	0.030987				5.8	0.139417	-0.233268	-0.100225	-0.0840264	-0.0659814	-0.0171902				5.8	0.211038	0.0622416	0.0975186	0.145318	0.0322965	0.0587446	0.234754	-0.0729933	0.00648161
5.9	0.0418567	0.0510421	0.0115787	-0.0414902	0.0446237	0.0479965	-0.02726				5.9	-0.0802737	0.0825568	-0.0117125	-0.343396	0.0734276	0.0134118				5.9	0.0402325	0.00384259	-0.0575484	0.0991315	0.0274835	0.154234	0.208545	0.0295637	0.0789196
6	0.0543827	0.0263411	-0.0495873	-0.0454672	0.0343947	0.0759065	-0.00337004				6	0.0656893	0.133767	0.0382105	0.0281936	0.0807316	-0.0375952				6	0.0821035	-0.00341541	0.0444086	-0.0895095	0.0476915	0.125119	0.19657	-0.00939433	-0.0284924
6.1	0.0627977	0.0106501	-0.0116263	-0.0114302	0.0166417	0.0467595	-0.00579304				6.1	0.0436493	-0.0488342	-0.0133555	0.214544	-0.0237714	0.0327628				6.1	0.00441249	-0.0953984	0.0572736	-0.00372347	0.107744	-0.0131434	0.144031	-0.0747853	0.0305576
6.2	0.104317	0.0579371	-0.0212963	-0.0182712	0.0269867	-0.13009	0.024629				6.2	0.131067	-0.00908619	0.0497285	-0.0877164	-0.154436	0.0311808				6.2	0.201088	-0.0139474	0.0700136	0.0468115	0.0555915	0.0470186	0.0851761	-0.0379343	0.0130736
6.3	0.114997	0.0493991	-0.0502873	0.0345748	-0.00351125	0.0491015	0.08485				6.3	0.138958	-0.150466	-0.00521952	0.120754	-0.100012	-0.0768292				6.3	0.114012	0.0359736	-0.0520974	0.0254155	0.147333	0.00523965	0.182483	0.0492967	-0.0389854
6.4	0.11766	0.0486291	-0.0775013	-0.0559442	0.0402207	-0.0573965	0.146648				6.4	-0.0454897	0.0762978	0.0164535	-0.294866	0.0317446	0.00203984				6.4	0.173161	-0.0100184	0.00507757	0.0256435	0.0499975	0.0146156	0.059167	-0.0498833	0.0145676
6.5	0.103462	0.0457191	-0.0255683	-0.0286792	0.0330747	-0.0562585	-0.00185504				6.5	-0.0620687	-0.0898842	0.0508715	0.0399436	0.0183866	0.0243808				6.5	0.15007	0.0642986	0.0982676	0.00927753	0.0232605	0.0576606	0.187192	-0.0264323	0.0497236
6.6	0.0411747	0.0568291	-0.00557429	0.0114668	0.0503827	0.00778349	-0.014851				6.6	-0.141808	-0.0349942	0.0508865	0.133764	-0.0460964	0.0125228				6.6	0.149686	0.0204766	0.0827756	-0.0570905	0.152294	0.1141	0.146135	-0.0163923	0.0834216
6.7	0.125571	0.000995059	-0.0290493	0.0174958	0.0322927	-0.135963	-0.00611104				6.7	0.0111783	-0.0886232	0.0325035	-0.268706	0.0692216	0.0372748				6.7	0.174777	-0.0660354	0.00827657	0.107953	-0.00616649	0.0362506	0.107646	-0.0955443	0.0600516
6.8	0.120388	0.0727651	0.0159507	0.0238938	0.0476237	0.0529345	0.06186				6.8	-0.125151	-0.0920092	0.0955385	-0.122046	-0.111856	-0.00317216				6.8	0.0915015	-0.0488584	0.0547476	-0.136169	0.133248	-0.0303264	0.146359	-0.0780643	0.0892656
6.9	0.0966637	0.0254131	-0.0244123	-0.00626518	0.0223427	-0.0332355	0.188288				6.9	0.106091	-0.000740186	-0.00254752	0.195284	-0.00755539	0.0137148				6.9	0.196841	0.100269	-0.00760743	0.0882495	0.125898	-0.0472094	0.076951	-0.00814433	0.0450916
7	0.158386	0.00150306	-0.0497943	-0.0212422	0.0194757	0.0543895	0.049896				7	-0.0774167	-0.230278	0.0389885	0.0386336	0.0679396	0.0381408				7	0.0549115	0.0299016	-0.0640204	0.120935	0.158497	0.0406246	0.200679	-0.0254023	0.0605006
7.1	0.133494	0.0562721	-0.0654973	-0.0619302	0.0474447	0.0192915	0.061711				7.1	-0.0314587	-0.0213372	-0.0700715	0.228404	0.0715056	0.101616				7.1	0.120096	0.0820856	0.00747157	-0.0425245	0.173351	0.0743046	0.152754	-0.179356	0.0578916
7.2	0.0999127	-0.0114879	-0.0306053	0.0197698	0.0466887	-0.0391955	0.03571				7.2	0.0574793	-0.102361	-0.0270475	-0.253596	-0.0309654	-0.126909				7.2	0.0765105	0.0544506	0.0494186	-0.259806	0.0608695	0.0529316	0.104977	-0.0790093	0.0318106
7.3	0.14313	0.00620806	-0.0477593	-0.0350192	0.0620467	0.166441	0.047163				7.3	0.0236983	-0.0269242	-0.0303065	-0.108036	0.0230716	-0.0680082				7.3	0.0844165	0.0872316	0.0414936	-0.00772647	0.0200085	0.0403196	0.127094	-0.0254713	0.0852566
7.4	0.121575	0.0542671	-0.0456503	-0.00557018	0.0166347	-0.0166965	0.088567				7.4	0.142521	-0.0923892	0.0450045	-0.168456	-0.0886524	-0.0380142				7.4	0.0596455	-0.0376574	-0.0337664	0.158091	0.0668175	0.0738036	0.154431	-0.0372173	0.0451946
7.5	0.0401417	0.0405981	0.00725671	0.0455618	0.0363877	-0.1536	0.04047				7.5	-0.0950457	0.0231878	0.0290335	-0.0921164	-0.0558504	-0.0456712				7.5	0.135624	-0.0193654	0.00644357	-0.0969125	0.0905565	-0.0192344	0.28533	-0.0121383	0.00308661
7.6	0.0931867	0.0262971	0.0204537	0.0116128	0.00943775	0.195134	0.105962				7.6	0.123824	-0.0126092	-0.0378065	0.0167636	-0.0320254	-0.0618172				7.6	0.0311385	-0.0197964	0.0986046	-0.112925	0.0475505	0.0187496	0.143355	-0.0165113	-0.00316239
7.7	0.144838	0.0493191	-0.116117	0.00512982	0.0331397	-0.0889945	-0.011309				7.7	0.0129003	0.0300118	-0.0312175	-0.475826	-0.0130434	-0.00418916				7.7	0.0469425	0.0169306	-0.00291343	-0.00489047	0.0986705	-0.00703635	0.208903	-0.104372	-0.00852739
7.8	0.115156	0.00379206	-0.0303433	-0.0145882	0.0420327	-0.201568	-0.059038				7.8	0.106548	-0.128263	0.194978	-0.226976	0.00362261	0.0430918				7.8	0.0638045	-0.0431544	0.0173936	-0.146903	0.0621355	0.0499686	0.0596286	0.00416067	-0.0194494
7.9	0.0697657	0.0281461	-0.0483793	0.00409882	0.0164387	-0.00486951	0.077805				7.9	0.0624763	-0.106064	0.00132548	0.0918436	-0.0169994	0.00175784				7.9	-0.0126365	0.143268	0.174985	-0.123869	0.113354	-0.116896	0.156685	-0.00720233	-0.0573564
8	0.171251	0.0267591	0.00292371	0.0416488	0.00608875	0.0297205	0.09363				8	0.00898831	-0.0430402	0.0808635	-0.442746	0.0851176	0.0122348				8	0.0974145	-0.0219494	0.00832857	-0.137054	0.0678595	0.0933096	0.0773666	-0.119235	-0.0167234
8.1	0.0471427	-0.0295649	-0.0223633	0.0475958	0.0296587	-0.113478	0.070973				8.1	0.116658	-0.145834	0.00482348	-0.0716864	0.0353986	-0.0339292				8.1	0.171729	0.0719986	0.0454226	-0.0127605	0.0900915	0.0138306	0.200796	0.108761	0.0396936
8.2	0.0833647	0.0257691	-0.0410623	0.0202308	0.0143637	-0.105768	-0.044663				8.2	-0.00987969	-0.00161819	0.0833065	0.301244	0.0367306	0.0265738				8.2	0.10353	-0.0342054	0.0752756	-0.0731935	0.105993	0.00582465	0.110314	-0.0563813	0.0111126
8.3	0.00541375	0.0346931	-0.0745093	-0.0322542	0.0351777	0.149877	0.087415				8.3	0.0477123	0.100518	-0.0145985	-0.0175564	-0.0186904	0.00133584				8.3	0.138896	0.0766656	0.0553106	0.0533415	0.156872	0.0480826	0.159453	-0.0571413	0.0339276
8.4	0.0979167	0.0695751	-0.00524729	0.0467058	0.0604897	0.220152	0.105001				8.4	0.0649143	-0.0933232	-0.0585535	-0.0350964	0.000857608	-0.0420742				8.4	0.113678	-0.0934874	0.00282157	0.0556035	-0.0375425	-0.0129934	0.193717	-0.0183403	0.0476456
8.5	0.0628917	0.0195461	-0.0231863	0.0286318	0.0568727	-0.102917	0.094539				8.5	-0.0220907	-0.133956	0.0179945	0.0701736	0.0100896	-0.0231032				8.5	0.126024	0.0403596	0.0132386	-0.19841	0.0821145	0.0178546	0.159538	-0.0327883	0.0796716
8.6	0.00736475	0.0369101	-0.0991843	0.00916082	0.0562407	0.0246945	0.000403961				8.6	-0.0758867	-0.0304972	0.146485	-0.279776	0.00218861	0.0586278				8.6	0.0731185	-0.0241364	0.0643076	-0.0311985	0.0481575	-0.0611434	0.113724	-0.103276	0.125845
8.7	0.0403287	0.0262641	-0.0268243	-0.0142312	0.00141075	0.0904925	-0.055589				8.7	-0.0264587	-0.218965	0.106962	-0.373576	-0.0368444	0.0441958				8.7	0.0871845	-0.0216354	0.0655186	-0.0448495	0.0189655	0.0676056	0.147985	0.0427727	0.0152226
8.8	0.0236067	-0.00571894	-0.0668493	0.0490878	0.0543047	0.112868	0.110989				8.8	0.107572	-0.0396402	0.0763945	-0.0484464	0.0250016	0.00393284				8.8	0.112865	-0.0231644	0.0861856	0.131728	0.0562545	-0.0660874	0.125182	-0.00160933	-0.00517839
8.9	0.0362227	-0.00952594	-0.0478303	0.0775178	0.0468817	0.0680415	0.055772				8.9	-0.0207997	0.00890481	0.0636115	0.444334	-0.0844424	0.0104338				8.9	0.0920235	0.0926096	0.0462096	-0.176608	0.0493885	0.0380776	0.201925	-0.0473743	-0.0909954
9	0.108006	0.00535206	-0.0268263	0.00174282	-0.00880625	0.0850535	0.015946				9	0.0640583	-0.0321212	0.0533355	-0.324416	0.00494361	-0.00228816				9	0.125782	0.0123596	0.0498396	0.0617505	0.0745575	-0.0667994	0.121817	0.0406617	0.0107146
9.1	0.152742	0.0404231	0.0209397	0.0257998	0.0398887	0.111806	0.062578				9.1	-0.0300767	0.119648	0.0389655	-0.238626	-0.0947794	0.0596268				9.1	0.0410475	0.0377716	0.188556	-0.226812	0.156467	0.101149	0.207295	-0.0967033	-0.0521754
9.2	0.0595917	-0.00722694	-0.0160263	0.0562958	0.0503977	-0.132577	0.141274				9.2	0.0283223	-0.213272	-0.0199695	0.0730736	0.0560056	0.0422318				9.2	0.0568755	0.0478786	0.0461316	-0.0921625	0.0469195	-0.0391514	0.222903	-0.114277	-0.0108744
9.3	0.159988	0.0370851	-0.0298873	0.0166508	0.105688	-0.128311	0.105114				9.3	0.0823473	0.0722508	-0.0348275	-0.231316	-0.0165084	-0.0273522				9.3	0.101366	-0.0462954	0.0937096	-0.0270845	0.115897	-0.0482124	0.172583	-0.0684283	-0.0447324
9.4	0.0776777	0.00997106	-0.0119983	0.0184898	0.00377175	-0.0508975	0.055228				9.4	0.0476553	-0.0911452	0.0193785	0.202874	0.0809056	-0.0856322				9.4	0.148995	-0.0227734	-0.0108714	-0.0221495	0.0211475	-0.0578324	0.101839	0.0132167	0.0414506
9.5	0.13305	0.0230981	0.00778671	0.00500682	0.0138017	-0.0520595	-0.011048				9.5	-0.0724697	-0.173583	0.0481595	-0.0272764	0.139977	0.0310268				9.5	0.115558	0.0425766	0.0283426	-0.0292065	0.122876	-0.159953	0.0784065	-0.105313	-0.0231694
9.6	0.141144	-0.00325494	0.0133417	-0.00774318	0.0302027	-0.0321005	0.069004				9.6	-0.108259	0.00603981	0.0514465	0.0611636	0.0462776	0.0494958				9.6	0.0916285	-0.0753154	-0.0283554	-0.0708675	0.117968	-0.0325754	0.204363	-0.0525863	0.0131726
9.7	0.118709	0.0445031	-0.00400229	0.0524718	0.0156977	0.134648	0.073142				9.7	-0.0722347	0.00381781	0.120953	-0.645616	-0.0316164	-0.0190912				9.7	0.0809085	-0.0250824	-0.0310404	0.100659	0.0482905	0.0244606	0.168393	-0.00907033	0.00665661
9.8	0.151037	0.0274801	0.0457617	0.0614848	0.0364307	0.00327249	0.040542				9.8	0.0211793	0.0691438	0.0248255	-0.107466	-0.0325394	0.0739828				9.8	0.0977135	-0.0424734	0.0500666	0.0310045	0.138815	-0.0592914	0.239019	0.00321767	-0.0184704
9.9	0.114172	-0.0108639	0.0237277	0.0473288	0.00683975	0.0899455	0.089187				9.9	-0.0853267	-0.0644752	0.0891265	0.00514364	-0.00755539	0.0140428				9.9	0.109983	0.0101146	-0.00820643	-0.0384205	0.0474085	0.0585376	0.150228	-0.0663503	0.120153
10	0.113579	-0.00648394	0.0700407	0.0789818	0.0388017	-0.0869325	0.045869				10	-0.137506	0.0818188	-0.0361315	0.275904	0.0102356	0.0161398				10	0.19372	-0.0580514	0.0125146	-0.0128835	0.0913675	-0.10883	0.218307	-0.0118773	-0.0346914
10.1	0.201644	0.0328151	-0.0607733	0.0745038	0.0273177	0.00478349	-0.064853				10.1	-0.0410127	-0.175204	0.0356135	-0.354526	0.0217756	0.0259388				10.1	0.0472015	0.117801	-0.0268274	-0.0496685	0.0156865	0.0425156	0.209381	-0.0127383	0.0501976
10.2	0.0585227	0.0293731	-0.0318363	0.0401908	0.0310047	-0.0894375	0.033859				10.2	-0.0746837	-0.0184882	0.00559848	-0.445786	-0.0171244	-0.0128312				10.2	0.0772725	0.00611259	0.0592706	-0.00635147	0.109152	0.0227356	0.094344	-0.0355623	0.0625296
10.3	0.0833927	-0.0101809	-0.0156933	0.0207698	0.0602747	0.117461	0.044075				10.3	-0.0248947	-0.156485	0.00523048	0.0448036	-0.112085	-0.0505372				10.3	0.0932035	-0.0651114	-0.0281274	-0.113385	0.0808615	0.0511256	0.249314	0.0158767	-0.0161394
10.4	0.0631227	-0.0231059	-0.0454293	0.0843158	0.0335567	0.143583	0.00656596				10.4	-0.0460797	0.129954	-0.0344995	0.207394	0.0502006	-0.0164402				10.4	0.160322	0.0722226	-0.0963504	0.0868535	0.0399305	0.0361286	0.125431	0.00348767	-0.0162614
10.5	0.133356	0.00781206	0.0460847	0.00627082	0.0361037	-0.0724385	0.017983				10.5	0.0878043	-0.0384252	-0.0110185	-0.219936	0.0514606	0.0750778				10.5	0.0751795	-0.0547784	0.0599216	-0.0268385	0.0340585	-0.0779444	0.125257	0.147685	-0.0225744
10.6	0.0334587	-0.00766794	0.00232771	0.0427608	0.0328267	0.0418435	0.030539				10.6	0.126466	0.0838378	-0.00257452	0.166964	-0.0264544	0.0185338				10.6	0.0624995	0.109775	0.00313757	0.0323155	-0.0500085	-0.106822	0.154133	-0.126058	0.0199036
10.7	0.106953	-0.0280289	-0.0766383	-0.0132292	0.00964275	-0.0517575	0.020529				10.7	0.103597	-0.0778122	0.0453305	-0.00790636	0.00586961	0.113243				10.7	0.0784825	-0.0771524	0.00945957	0.0309615	-0.0224295	-0.0709944	0.112842	-0.0476393	0.0229976
10.8	0.0636247	0.0324601	0.00510771	0.0297038	0.0822067	-0.0190695	-0.060749				10.8	-0.0177387	0.24714	-0.00787352	-0.0998264	0.0105226	-0.0341252				10.8	0.155701	0.0951736	-0.0326904	0.227903	0.0921735	0.00633965	0.120936	-0.0692743	-0.0353884
10.9	0.0339917	0.0240081	-0.000731294	0.0456328	0.0809937	-0.0318685	0.01239				10.9	0.00124131	-0.11087	0.0714745	-0.0838464	0.0866116	0.00923884				10.9	0.180693	-0.0868454	0.0894496	0.0508775	0.158721	-0.0856994	0.224093	-0.00161533	0.0362236
11	0.129997	0.0132791	-0.0286293	0.0196968	0.0592877	0.0438575	0.062138				11	-0.0275257	-0.0934812	-0.0184775	-0.215256	0.00838061	-0.0309642				11	0.125589	0.0489866	0.0207256	-0.100913	0.0702965	-0.0404444	0.153441	0.0525327	-0.0242644
11.1	0.101504	0.0221221	-0.0248503	0.105648	0.0386597	-0.0793005	0.029524				11.1	-0.0418967	-0.0624302	0.0636325	-0.351406	0.0606266	-0.0401482				11.1	0.0874125	-0.0152434	-0.00987543	-0.0138265	0.0434515	-0.0573334	0.0223838	-0.0276473	0.0877466
11.2	0.108075	-0.0501509	-0.0374393	0.00790882	0.00897075	-0.0535795	-0.043349				11.2	0.0916833	-0.206087	-0.0451855	0.0852436	-0.101106	-0.0739012				11.2	0.123792	-0.108425	0.0114646	-0.0550835	0.142078	-0.0428254	0.205536	0.0585997	0.0415186
11.3	0.130395	0.0520231	0.0111847	0.0359588	0.0437457	-0.0792015	0.019157				11.3	-0.0769527	-0.165528	0.0304495	-0.348286	0.0991956	-0.0226882				11.3	0.0415295	0.0200866	-0.127974	-0.0144595	0.0289445	-0.0266654	0.189744	-0.0592083	0.0351696
11.4	0.0195507	-0.0328299	-0.0176663	0.0266138	0.000509745	0.0827545	-0.05711				11.4	-0.0408857	0.0534568	-0.0182155	0.390414	-0.0212934	-0.000308157				11.4	0.00916649	0.0133416	-0.0338034	0.0870175	0.0630075	0.11974	0.128394	-0.0357533	0.0622146
11.5	0.148754	0.0244191	0.0372887	0.0169478	0.0513787	0.114753	-0.03395				11.5	0.0738023	0.0787048	-0.0203855	-0.191946	-0.00277939	-0.0446502				11.5	0.0508915	0.0869466	-0.14035	-0.0114845	0.0800215	-0.0381294	0.0806931	0.0913217	-0.0566804
11.6	0.0447447	-0.0103119	0.0243807	0.0596068	0.0407267	0.0409935	0.01836				11.6	0.0660413	-0.0478532	0.0375855	0.0821936	-0.0266284	-0.0675352				11.6	-0.0346005	-0.0125744	-0.116109	-0.0746235	0.0686155	0.00502765	0.109679	-0.0640443	0.0231826
11.7	0.102773	0.00257606	0.0332107	0.0273308	0.0644797	0.0561905	0.027379				11.7	-0.0105237	-0.0292632	0.0402455	0.340634	-0.00208539	-0.00690316				11.7	0.0981515	-0.00408441	0.181595	-0.104166	0.149403	-0.11739	0.126257	-0.190226	-0.00849139
11.8	0.12607	0.00619306	-0.0329233	0.0414708	0.0453657	-0.0737145	0.076391				11.8	0.0314243	-0.0432432	0.106423	-0.487116	0.00613761	-0.0620722				11.8	0.00780049	-0.0234264	0.0324936	0.0992585	0.124776	-0.0766524	0.15855	0.0196477	0.0382976
11.9	0.0849977	0.0354271	-0.00571929	0.0203478	0.0308897	0.0862135	0.079658				11.9	0.0953313	-0.0845152	-0.0258875	0.432434	-0.0939514	0.0197268				11.9	0.0352065	0.00424359	-0.0145174	-0.0107235	0.0801275	-0.00879635	0.183829	0.0531187	-0.0206324
12	0.0467247	-0.0140399	-0.00140029	0.0250828	0.00627175	0.12617	0.010375				12	-0.165034	-0.0525602	-0.0129345	0.0944736	-0.00877639	-0.0148912				12	0.0718295	-0.0302984	0.0785526	0.166525	0.0521195	0.0376886	0.137938	-0.0605713	-0.0199064
12.1	0.126173	1.60588e-05	0.0215297	0.0477738	0.0112897	0.0454275	0.063924				12.1	-0.0317957	0.0693058	0.117618	0.0871736	0.0355546	-0.0415142				12.1	0.0454315	-0.0191444	-0.00560643	-0.0773155	0.101585	-0.00295435	0.0633063	-0.127394	-0.0268314
12.2	0.145048	-0.0123139	-0.00688829	0.0435808	-0.00888225	-0.0396145	-0.046933				12.2	-0.0306077	-0.0930132	0.0752895	0.00354364	0.0521816	0.0971678				12.2	0.0608575	0.0451406	0.0104186	-0.0322655	0.0884855	0.0143266	0.1684	0.0145227	0.0486546
12.3	0.0974517	0.0237171	0.0376987	0.0752248	0.0643037	0.0645095	0.067506				12.3	0.0921443	0.0607228	0.0428745	-0.169166	0.0607576	0.00593684				12.3	0.0248735	0.0443396	0.0860316	-0.0987145	0.0991405	-0.0350024	0.185129	0.00792567	-0.0199314
12.4	0.0594437	-0.0246699	0.00494771	0.0300628	0.0407537	-0.00278551	0.070955				12.4	-0.145162	-0.0210812	0.126768	-0.100386	0.0328646	0.102186				12.4	0.0894875	0.0282086	-0.0158114	0.0297825	0.0788065	-0.154345	0.108799	0.0361347	0.0413916
12.5	-0.0400693	0.00499106	-0.00379829	-0.000759176	0.0258647	-0.100518	0.00394096				12.5	0.0514143	-0.0601772	-0.0356725	0.557484	0.0181926	0.0320668				12.5	-0.0178045	-0.000344412	0.0495426	0.0929085	0.0393485	-0.0387934	0.20741	-0.0171003	-0.0370474
12.6	0.151593	0.00191006	-0.000645294	0.00823882	0.0332427	-0.0988935	0.068183				12.6	0.0282063	0.00810081	-0.0166555	0.204804	0.0749536	0.0401388				12.6	0.10924	-0.0684684	-0.0108854	-0.0125255	0.118434	-0.00548235	0.145575	0.00178667	0.0368936
12.7	0.0654607	-0.00466194	0.00358471	0.0147218	0.0820617	-0.0732685	0.168681				12.7	0.0912363	0.0264418	0.109731	0.325214	0.00468461	0.0539058				12.7	-0.00819051	-0.128943	0.0357256	0.0703245	0.0619555	-0.0117904	0.188164	-0.0629773	-0.0407294
12.8	0.0776777	0.0321531	0.0273137	0.0678198	0.0459517	-0.0268785	-0.023031				12.8	-0.175047	-0.192583	0.0365705	0.233994	-0.0584864	0.00392884				12.8	0.128435	-0.0485804	0.0999786	0.0656995	0.153337	-0.0655164	0.19613	-0.0659053	0.0427356
12.9	0.0767987	0.0115221	0.0103947	0.0782888	-0.00505625	0.106809	-0.081129				12.9	-0.0153117	0.113478	-0.0566735	-0.225246	-0.0418774	-0.0480222				12.9	-0.0212295	0.110966	0.0580726	-0.122808	0.0951615	-0.0495754	0.166127	-0.0732203	-0.0856314
13	0.0627577	-0.0251889	-0.00816929	0.0466778	0.0869957	-0.113982	0.012967				13	-0.14602	-0.0163672	-0.0155525	-0.0157164	-0.0335504	0.0467498				13	0.122941	-0.0889804	-0.0395464	0.136512	0.124885	0.0312666	0.167453	-0.0375863	-0.0125564
13.1	0.0781187	0.0363451	-0.00246629	0.0139988	0.0902177	0.17087	0.033922				13.1	0.0681153	0.114878	0.106593	-0.415186	-0.0180364	-0.126518				13.1	0.0652275	-0.0812114	-0.0751344	0.122214	0.108447	-0.0757664	0.129042	-0.0695593	-0.0192814
13.2	0.109465	0.0180291	0.0372357	0.0214758	0.0665037	-0.0755245	0.108239				13.2	-0.11106	-0.119599	0.0575665	0.0862636	0.00518661	0.0175618				13.2	0.11985	0.0340796	-0.0601964	0.159999	0.0579445	-0.0590324	0.259272	-0.0538353	0.0505596
13.3	0.0145787	0.0271091	0.00204871	0.0216018	0.0161577	0.0158005	-0.02011				13.3	0.0516033	-0.0629732	0.0275845	0.137504	0.00109261	0.00892884				13.3	-0.0139015	-0.0515444	0.00725957	-0.0766195	0.120028	-0.0616494	0.176055	-0.0469953	0.0192056
13.4	0.0901247	0.0119921	-0.00166629	0.00768782	0.0251937	0.0994185	-0.05001				13.4	0.0964073	0.136833	0.00704448	0.241364	-0.109233	0.0513828				13.4	0.170445	0.0731026	-0.0101804	0.0989945	0.148498	-0.101807	0.0785592	0.0267117	0.0207226
13.5	0.0346767	0.0209821	-0.0257833	0.0584538	0.0787907	-0.157721	0.052421				13.5	-0.0647557	-0.111061	0.00720948	0.0538536	0.0632536	0.0533528				13.5	0.0277265	-0.0143564	0.0609566	-0.0280335	0.0920805	-0.0115824	0.142799	-0.10214	-0.00909339
13.6	0.142229	-0.0136039	0.0264907	0.0710238	0.0426067	0.0176005	0.070624				13.6	0.16369	-0.0939122	0.0619475	-0.314706	0.0133736	0.0448948				13.6	0.0235235	0.0455466	-0.0424614	-0.0443115	0.0198645	-0.0785224	0.0887308	-0.0878233	0.0603636
13.7	0.117782	-0.0366919	-0.0145233	0.0978648	0.0632037	-0.0757085	0.051438				13.7	0.0529643	0.0981068	0.0291585	0.100184	0.0832556	-0.00206616				13.7	0.0878055	-0.0461194	0.0304536	-0.137785	0.0514925	-0.0521384	0.0928118	-0.00369433	-0.0451124
13.8	0.0298507	-0.00801194	0.0170267	0.0853628	0.0689127	0.122325	-0.016855				13.8	-0.141178	-0.00808219	-0.0736415	-0.226736	0.00941761	0.0152538				13.8	0.0612155	-0.167412	0.0634036	0.0507465	0.0710495	0.0100726	0.174935	0.0667717	-0.0176834
13.9	0.0908167	0.0426741	0.00998071	0.0294358	0.0623477	0.0263225	0.048239				13.9	0.101955	0.0165968	-0.0321045	0.293154	0.120962	0.0248978				13.9	0.0766445	0.169724	0.000862569	-0.113116	0.00976551	-0.119732	0.155824	0.0873627	0.0265226
14	0.0844897	0.00887406	-0.0301693	0.0816398	0.0756197	0.0577825	-0.00677604				14	-0.10341	-0.0717082	-0.0452325	-0.0656964	-0.0731334	-0.0361732				14	0.0162405	-0.0123234	0.0830916	-0.101301	0.112139	-0.104274	0.0524595	0.0143797	0.0166216
14.1	0.0924227	0.00226806	0.0202587	0.0799668	0.0649377	0.0315025	-0.05796				14.1	0.0186883	0.0758018	-0.0585625	0.442434	0.0296576	-0.0884592				14.1	0.0881585	-0.0705034	-0.000759431	0.0146995	0.0298045	-0.0488614	0.228812	0.169581	0.0831586
14.2	0.0237137	-0.0255989	-0.0150463	0.0575558	0.0205877	-0.160261	-0.00567404				14.2	-0.13847	-0.0977972	0.0263375	0.00435364	-0.109152	0.0749188				14.2	-0.00926051	0.0791616	0.0192186	0.103857	0.0519615	-0.0629174	0.125636	-0.00141733	-0.0563394
14.3	0.0994127	-0.0191549	-0.0342613	0.0542748	0.0729637	0.0950215	0.064116				14.3	-0.0116027	-0.00344419	-0.0737825	0.366364	0.0383446	0.0250518				14.3	0.0163515	-0.00878541	0.0250476	0.231198	0.0956825	-0.0383744	0.104777	0.00784267	-0.0210814
14.4	0.0502277	-0.0111209	-0.0416033	0.125071	0.0509067	0.154431	-0.034318				14.4	-0.143915	-0.226812	0.0376155	0.306824	0.0262786	0.0290988				14.4	0.0721115	-0.0334184	-0.0802814	-0.0443895	0.100174	-0.0207474	0.115343	-0.0537433	0.00991261
14.5	0.106338	0.00363806	0.0628357	0.0301688	0.0319587	0.102304	0.093482				14.5	0.0196103	-0.238706	-0.0640805	-0.218346	-0.0833964	-0.0823602				14.5	0.0807025	0.0193186	-0.0181564	-0.0356165	0.162598	-0.0960354	0.160586	0.0470327	0.0572376
14.6	0.150936	-0.00678994	-0.0440683	0.0197888	0.0249767	-0.0718725	-0.040233				14.6	-0.0174847	-0.101135	0.0565895	0.254034	-0.0408834	-0.0814752				14.6	0.0819105	0.127487	0.153366	-0.0833265	0.123865	-0.0541814	0.184277	0.0250337	0.0786296
14.7	0.0953147	-0.0220229	-0.00371729	0.0524468	0.0518427	-0.200337	-0.013528				14.7	0.0775563	0.251702	-0.0126275	-0.288296	-0.00827139	0.0677858				14.7	-0.0224355	-0.0777214	-0.0105304	-0.0133265	0.12505	-0.168888	0.107382	-0.0424463	0.0413796
14.8	0.0194787	-0.00318494	0.0188837	0.102632	0.0685437	0.0930915	0.075409				14.8	0.137736	-0.0356762	0.0290535	-0.167926	-0.0551494	-0.0291312				14.8	0.104985	-0.0338094	-0.0490714	-0.0322255	0.0547575	-0.0440104	0.0436378	-0.0621513	0.00901961
14.9	0.0786287	0.0111781	0.00521871	-0.0117372	0.0250087	0.150781	-0.052867				14.9	-0.0840327	-0.131124	0.0157255	0.0600036	0.0574756	-0.0372202				14.9	0.102693	0.109801	-0.0161494	0.0479015	0.156521	-0.0830274	0.0419232	0.0194047	0.0567826
15	0.0506407	0.00565906	-0.0429013	0.0477448	0.00259975	-0.0636355	0.160886				15	-0.0741527	-0.00412319	-0.0171575	-0.294346	0.0305306	0.0220858				15	0.0895725	0.0914466	0.0997896	-0.00898447	0.164204	-0.0297144	0.20065	0.00140267	0.0333426
15.1	0.0876837	-0.00278694	0.0126187	0.0273758	0.0445827	0.0697325	0.094768				15.1	-0.0171197	-0.0139332	-0.0936685	-0.394736	0.0272716	-0.0960552				15.1	0.0785035	0.0879756	-0.0586354	-0.00122147	0.123732	0.00441665	0.153528	-0.0459653	0.0570046
15.2	0.0722827	-0.00421494	-0.0269723	0.0529588	0.0517507	0.0654245	0.057441				15.2	0.0672993	-0.00319219	0.0388545	-0.108596	-0.0913274	0.0648918				15.2	0.102697	-0.0450894	-0.0391394	0.0782475	0.136621	-0.0128854	0.141571	0.0846027	0.0432196
15.3	0.158167	-0.0175549	0.0186787	0.0605098	0.0852747	-0.0552625	0.115777				15.3	0.0979113	0.0398288	-0.0237405	-0.0109564	0.0185636	-0.0593562				15.3	0.0107345	0.0409786	0.161893	-0.0172635	0.206897	-0.0345174	0.124856	-0.0448193	0.0445976
15.4	0.0323467	0.0167441	-0.0412283	0.0461638	-0.0158853	-0.0156905	-0.00372504				15.4	0.322862	-0.120689	-0.0786895	-0.358276	0.129322	0.0297548				15.4	0.0564775	0.0104116	0.0952706	-0.123223	0.113323	-0.0885464	0.130703	0.0380947	-0.0780374
15.5	0.10203	-0.00924294	-0.00877829	0.0885268	0.0397077	0.0136625	-0.019758				15.5	0.0633523	-0.00245819	-0.0155565	0.107834	-0.0634514	-0.0187172				15.5	0.11128	0.111689	-0.00550443	-0.151022	0.0754785	-0.0724504	0.0749833	-0.0146753	0.0811446
15.6	0.0274627	-0.0285909	0.0403247	0.0756938	-0.0187963	-0.178402	0.032512				15.6	0.0822883	0.0299038	-0.0213095	0.124554	-0.0341164	-0.0251202				15.6	0.0490305	0.0540836	-0.0304124	-0.1279	0.0299705	-0.159369	0.197405	0.0702747	-0.0782514
15.7	0.138467	-0.0306179	-0.0166673	0.112128	0.0872247	-0.102087	0.144378				15.7	-0.0753607	0.111812	0.0248345	-0.0574964	0.0550456	0.126784				15.7	0.0360885	-0.126847	0.00402957	0.00914853	0.0474235	0.0760486	0.199985	-0.0134313	-0.00737939
15.8	0.118599	-0.0314229	-0.0108043	0.0857668	0.00770875	-0.00173851	0.126489				15.8	-0.0570117	-0.00486719	-0.0238275	0.0716636	-0.0794484	0.0705858				15.8	0.180386	0.0232006	-0.0238194	-0.152579	0.116163	-0.0909804	0.195065	-0.0808143	0.0340656
15.9	0.111665	0.00358506	-0.0842063	0.0228928	0.0169407	-0.0857235	0.125196				15.9	-0.0897927	0.0325208	-0.0305825	0.390224	0.0131796	0.134392				15.9	0.0333695	-0.0951354	-0.0128544	-0.0158975	0.0932985	0.0438846	0.16241	0.0497947	-0.0639634
16	0.110371	-0.00583994	0.0738197	-0.0355092	0.0242567	0.0730475	0.085503				16	-0.0295197	-0.0451192	0.0804715	0.156834	-0.0935374	-0.0217322				16	0.0190765	0.0329556	0.0173856	-0.171682	0.0530965	-0.0190254	0.113768	0.00488467	-0.0144814
16.1	0.0411737	-0.00621194	-0.00556829	0.0991178	0.0474327	-0.0418575	0.03641				16.1	0.00962431	0.1205	7.5476e-05	-0.00458636	-0.0550084	-0.000741157				16.1	0.0108655	-0.0284754	0.0238886	-0.133877	0.119447	-0.0416274	0.180226	0.0234877	0.0238886
16.2	0.0932777	-0.0268529	0.0207857	0.0338718	0.0895697	0.26387	0.071133				16.2	-0.0561987	0.0848748	-0.0519405	-0.0904764	-0.00106639	-0.00499216				16.2	0.0124205	-0.0172364	0.0794316	0.0393975	0.152085	-0.00212235	0.118539	0.00835667	0.00395261
16.3	0.119857	-0.00950394	-0.000531294	0.0538538	0.0882627	0.0421765	0.098808				16.3	-0.0537127	-0.0546562	0.111428	-0.0714964	-0.00849139	0.0373288				16.3	0.0152165	0.00464259	-0.0428304	0.109017	0.142085	-0.0752924	0.147019	-0.0622953	0.0483906
16.4	0.122043	0.00921606	-0.00800129	0.0279028	-0.0135893	0.0414585	0.129632				16.4	-0.0422847	-0.129636	-0.0535045	0.120864	-0.0273024	-0.0264402				16.4	0.0563065	-0.171614	-0.133589	0.00443253	0.101184	0.0199736	0.151924	0.0307017	-0.0318454
16.5	0.109493	0.00908806	0.0187887	0.0687398	0.0262907	-0.151692	0.084026				16.5	-0.0253657	-0.203939	-0.0723825	-0.0759264	0.0669616	-0.00727116				16.5	0.140918	-0.0366534	-0.0622964	0.00345753	0.0172305	-0.00590335	0.161839	0.0264997	-0.0502074
16.6	0.0986657	-0.0189079	-0.0356873	0.0516638	0.00860975	-0.104189	0.076914				16.6	-0.164731	-0.18765	-0.0134375	0.113824	0.0706556	0.0520718				16.6	0.0315805	0.000577588	-0.143682	-0.0894265	0.157778	-0.0640454	0.0312081	-0.0141533	0.0234076
16.7	0.148228	0.00353506	-0.0116903	0.0712088	0.0455727	-0.156072	-0.071303				16.7	0.0197643	0.126897	-0.0959235	0.289294	0.00808661	-0.0409732				16.7	0.00465149	-0.0749674	-0.00194843	-0.146519	0.15966	-0.0364714	0.17792	0.0255477	-0.0605554
16.8	0.0366097	0.00280806	-0.0264293	0.0497848	0.0277267	0.125888	-0.028559				16.8	0.151824	0.0587898	-0.0421225	0.118254	-0.0474234	0.0691328				16.8	0.0398015	-0.0922254	0.0447276	-0.0419335	0.0834885	0.0147446	0.176374	-0.0128943	0.123474
16.9	0.164585	-0.0394329	-0.0452973	0.0846958	0.0529567	0.0558215	-0.024747				16.9	-0.158868	-0.0187992	-0.0164255	-0.0282164	-0.0435924	0.0653648				16.9	0.0255555	0.140925	-0.0264004	-0.0394885	-0.0206395	-0.00999835	0.114114	0.0309167	-0.0185514
17	0.138194	-0.0178589	0.0336367	0.0537458	0.0653917	0.0712435	-0.030911				17	-0.0636207	0.0336148	-0.0311885	-0.419896	-0.0301654	-0.0347222				17	0.108612	-0.120795	-0.0843834	0.0521465	0.132524	0.0450326	0.094891	0.150735	0.103982
17.1	0.138454	-0.0269239	-0.0624633	0.0643168	0.0226717	0.0941305	0.131603				17.1	-0.0432537	0.0550088	0.0831865	0.0260336	-0.0233134	0.0841388				17.1	0.135409	0.0550686	-0.0399594	0.111782	-0.00166449	-0.0663444	0.184955	-0.0203733	0.0605726
17.2	0.10364	-0.00525294	-0.0161033	0.117519	0.0144547	0.135561	0.02376				17.2	0.186834	-0.134423	0.0434435	0.0764536	-0.0332444	0.00770684				17.2	0.122558	-0.125804	-0.108841	-0.0534345	0.174164	-0.0631764	0.125261	-0.0362313	-0.0217644
17.3	0.100292	0.0136591	0.0239407	0.0432208	0.0570617	0.191262	0.00431096				17.3	-0.0664177	-0.122152	0.0415275	-0.142976	-0.0477154	0.0613748				17.3	-0.0158235	-0.0192184	0.0624986	0.00335453	0.15976	-0.0620394	0.176542	-0.0432523	0.0411896
17.4	0.101501	0.0488491	-0.00587029	0.0442148	0.0371897	-0.0720185	-0.013899				17.4	-0.0740597	-0.114605	0.0430555	-0.440246	-0.0371524	0.00120684				17.4	0.166851	0.0555716	0.0162226	-0.204164	0.0950105	-0.0851084	0.110643	0.0220277	-0.00247739
17.5	0.0554107	-0.0397299	0.0366997	0.0630068	0.0248097	-0.0778105	0.084189				17.5	0.0145913	0.0353568	0.0210405	0.0375436	-0.0660484	0.0417918				17.5	0.107598	0.00748759	0.0259056	0.0286675	0.121133	-0.0574794	0.0842535	-0.0119823	0.0371976
17.6	0.148906	-0.0147969	-0.0165713	0.0347608	0.0323757	0.256971	0.085968				17.6	-0.0628627	-0.0502672	0.0335455	-0.173766	-0.0404154	0.0170388				17.6	0.0609505	0.0181186	-0.00846543	-0.202533	0.130746	-0.0670204	0.0819269	-0.0224433	-0.0189054
17.7	0.0281707	-0.0129189	0.00471371	0.0335128	0.0120807	-0.0807315	0.072045				17.7	-0.107247	-0.10774	-0.0252005	0.0706736	-0.118722	0.0742108				17.7	0.0350855	-0.0288874	0.00933757	-0.120614	0.0721225	-0.0646514	0.0935226	-0.0192623	-0.0855744
17.8	0.0515157	-0.000976941	-0.0663883	0.0894208	0.0528267	-0.138747	0.035845				17.8	0.0167203	-0.0638522	0.00123648	0.262104	-0.0718454	-0.0139032				17.8	0.0779225	0.114364	0.106993	-0.105927	0.0993355	0.0120236	0.232785	-0.0559883	0.0994406
17.9	0.0605517	0.0123631	0.00819271	0.0658128	0.0478497	0.116702	-0.026844				17.9	0.0101043	-0.0848752	-0.0199385	0.0269336	-0.122023	0.0402218				17.9	0.112706	-0.0840374	-0.0415314	0.0662805	0.0698195	-0.181772	0.195428	-0.0736933	0.0140356
18	0.133072	0.000397059	-0.0360633	0.0655148	0.0606967	0.0859525	0.159039				18	0.161899	-0.00515519	-0.0340225	-0.189666	-0.0583784	-0.0956862				18	-0.00342951	-0.0381214	-0.0168704	-0.0609375	0.0748685	-0.0467424	0.161472	0.0177397	0.0112406
18.1	0.0322177	0.0138951	0.0231707	0.0255578	0.0673777	0.00306549	0.083035				18.1	-0.0486307	0.0705848	0.0545995	-0.144966	0.0290416	-0.0396382				18.1	0.0314815	-0.0208864	-0.0243064	-0.102866	0.133557	0.0239266	0.181579	-0.0542613	0.0437376
18.2	0.148756	0.0422811	-0.0174243	0.0135408	0.0243887	-0.0621735	0.010946				18.2	-0.0524637	-0.0787292	-0.0268935	-0.429056	0.0229046	0.0504578				18.2	0.0501665	0.0117886	0.0166476	-0.0112115	0.119521	-0.0971134	0.0670613	-0.0312563	0.0497026
18.3	0.13446	-0.0167849	0.0185587	0.0523578	0.0482807	-0.0732975	0.028883				18.3	-0.0630327	0.0536448	-0.0294395	0.187424	-0.0279594	-0.000243157				18.3	0.00823949	-0.0141594	-0.0381244	0.0259315	0.00793151	-0.0952384	0.0966352	0.0715637	0.0280826
18.4	0.161381	0.00888306	-0.00200029	-0.00856118	0.0442567	-0.106997	0.124313				18.4	-0.00558969	-0.128555	-0.0195885	0.273834	-0.0366404	0.0405328				18.4	0.0211685	-0.11411	-0.0967354	-0.0678505	0.0154705	-0.0298864	0.0582811	-0.0130503	-0.0358194
18.5	0.0636057	-0.0263349	-0.00478529	0.000498824	0.0888197	-0.0805565	0.156575				18.5	0.0529453	0.0876908	0.0564405	0.236274	-0.0549674	-0.11089				18.5	0.166966	-0.0914014	0.0238596	-0.163399	0.103893	-0.0302544	0.160918	0.0139257	0.00798161
18.6	0.120724	-0.0167909	0.0149777	0.0190848	0.0291777	0.199625	0.035861				18.6	0.0438253	0.113736	0.0128925	0.650684	-0.0163434	0.0736768				18.6	0.0911995	0.0375656	0.0654026	0.113118	0.120309	0.0123606	0.173246	-0.0590653	-0.0163494
18.7	0.110239	-0.00204594	-0.0190923	0.0325608	0.0527017	-0.213603	0.027082				18.7	0.147763	-0.0739022	0.0626545	0.313444	0.0708936	-0.0907632				18.7	-0.0166485	-0.143826	0.0488906	-0.0822865	0.0138295	0.0326666	0.107567	0.127842	0.0703556
18.8	0.0832987	0.00779006	-0.0525643	0.0463758	0.0474787	-0.0332225	0.051921				18.8	0.233038	-0.136497	-0.0558645	-0.0858864	0.0860076	0.0400638				18.8	0.0783655	0.0216156	0.00836457	-0.136955	0.0597585	-0.0759414	0.138747	0.0453587	-0.0220574
18.9	0.0311037	-0.0219109	-0.00203829	0.0918108	0.0453047	0.0657495	-0.00501804				18.9	0.0852273	0.102911	-0.0387375	0.106614	-0.00272539	0.0618328				18.9	0.146346	0.0783756	0.00399657	-0.159079	0.0970635	-0.0381684	0.118305	-0.0161873	0.145932
19	0.236313	-0.0177479	-0.0117783	0.0463908	0.0654387	-0.0655105	0.112607				19	-0.0848797	0.0240338	0.0707695	-0.0285364	-0.00516239	-0.0258362				19	-0.0415855	-0.0594494	-0.0464364	-0.0797375	0.0362555	0.0339256	0.184859	-0.00703433	0.0107416
19.1	0.0604357	-0.0278339	0.0180057	0.0174138	0.0285137	-0.00268651	0.00674396				19.1	0.0679273	-0.0221892	-0.0406935	0.334944	-0.0187184	0.0298068				19.1	0.0985525	0.0285586	0.0782136	-0.0440625	0.103615	-0.0484734	0.0879269	-0.00771033	0.0124626
19.2	0.10199	0.0126761	0.0169407	-0.00857018	0.0895457	-0.108626	0.024063				19.2	0.170574	0.131821	0.0460935	-0.0627764	-0.0542874	-0.0428402				19.2	0.0387905	-0.0623374	0.0173076	-0.0563495	0.0766225	-0.0614054	0.159131	0.0261907	0.0271196
19.3	0.0523837	0.0138371	0.0184557	0.00935682	0.0351067	-0.265815	0.055119				19.3	0.0174363	0.00577081	-0.0395395	-0.478726	-0.0992474	-0.0259592				19.3	0.0700265	-0.0716944	-0.0512954	-0.124326	0.140436	-0.0454844	0.151581	0.00681367	0.00318361
19.4	0.0819067	0.0357361	0.0151057	0.0217918	0.00116275	0.0906105	-0.043257				19.4	-0.0466077	0.0641188	0.0435785	0.453974	-0.0687834	0.0736958				19.4	0.141477	-0.0306444	-0.0718584	-0.0700655	0.0891975	-0.0392094	0.0823798	0.0697207	0.0371166
19.5	0.117711	-0.0235029	-0.0294753	0.0621308	0.0303357	0.322954	-0.109361				19.5	0.0281843	-0.0192852	-0.0884415	0.0682336	-0.108414	0.0279228				19.5	0.119975	-0.109417	0.0170056	-0.0778185	0.11625	-0.0194544	0.0666476	0.0489837	0.0733606
19.6	0.124506	0.00175006	-0.0200763	0.0496208	0.0497077	0.0377975	-0.100375				19.6	-0.00850769	0.0795628	-0.0341165	0.0845136	0.0401946	-0.0531292				19.6	0.0507155	0.0242986	-0.00233143	0.0118565	0.0614805	-0.0304294	0.190658	-0.0308843	0.0365846
19.7	0.157575	-0.0207579	-0.0114603	0.0335478	0.0341097	0.0156595	0.103173				19.7	-0.170464	0.223516	0.0400645	-0.0842664	-0.00488039	-0.0645232				19.7	0.0353175	-0.132784	0.0810056	-0.0105285	0.0839305	0.00483965	0.0611945	0.0474307	0.0744536
19.8	0.134183	-0.0247609	-0.00417629	0.0183268	0.0241877	0.0390695	0.044254				19.8	-0.0145467	0.0278048	-0.0922975	0.590964	0.182649	-0.0893082				19.8	0.0793825	0.0448256	-0.0175724	-0.112925	0.106839	-0.0219754	0.0901164	-0.0440123	-0.0615724
19.9	0.182313	0.0100271	-0.0116853	0.0504198	0.0435987	0.168614	0.156172				19.9	-0.138047	0.0177348	-0.0497455	0.389174	0.0236856	-0.0423192				19.9	-0.0426875	0.0441936	0.00964357	-0.0146955	0.0811855	0.0408496	0.189191	-0.0757263	0.000317608
20	0.119509	-0.00409594	-0.00587629	0.0390328	0.0129207	-0.0423755	-0.06292				20	-0.150301	-0.0897462	0.0192775	-0.241506	-0.0215044	0.0298748				20	-0.00212051	-0.0142084	-0.0618944	-0.101929	0.0392285	-0.0402474	0.162881	-0.0882173	0.00822361
20.1	0.132969	0.0126541	0.00116871	0.0475838	0.0644727	0.0984055	0.025396				20.1	-0.0857827	0.0631488	0.0251265	-0.312616	-0.0471094	-0.0941412				20.1	0.0290505	-0.0427544	-0.0444894	0.0293655	0.0694155	-0.00866335	0.120534	0.0207707	0.0895856
20.2	0.0904727	-0.0687819	0.0390487	0.0532908	0.0136567	0.0941095	-0.082606				20.2	-0.0746717	0.133524	0.0164645	-0.0908264	0.0158806	0.0435578				20.2	0.0893765	-0.0908384	-0.0431094	-0.116159	0.115581	0.0426136	0.100908	-0.0772033	0.000385608
20.3	0.0770387	0.00367806	0.00639171	0.0244518	0.0793787	-0.0469535	-0.06511				20.3	0.0647503	0.0457478	-0.0145395	-0.0140864	-0.0442144	0.0140388				20.3	0.0134715	-0.110538	0.0114686	-0.0912555	0.186176	0.00307565	0.0828699	-0.0379453	0.0750136
20.4	0.0574177	0.000733059	0.0255517	0.0533108	0.0338817	-0.110216	0.021143				20.4	-0.0278077	-0.0658532	-0.0525095	0.177874	-0.0268444	-0.0385762				20.4	0.0808355	-0.0574754	-0.0196634	-0.16033	-0.0150555	0.0359856	0.0471213	0.0529417	-0.0359654
20.5	0.0523167	0.0382711	-0.0392593	0.00733582	0.0370607	0.111348	0.0866				20.5	-0.0464467	-0.25079	-0.0864575	-0.620906	0.0943166	-0.0422712				20.5	-0.0246035	0.00396159	0.121935	-0.0704705	-0.0131615	-0.0446204	0.123214	-0.0763803	0.0527636
20.6	0.212612	-0.0175979	0.0220547	0.0369888	0.0174557	-0.0431525	0.078253				20.6	-0.0106517	-0.0159742	-0.101606	-0.117896	0.0525186	-0.0184552				20.6	0.112641	-0.0773674	-0.0384934	-0.141353	0.0661915	-0.131775	0.0969344	0.0641847	-0.0344994
20.7	0.148971	-0.00977594	0.0212167	0.0386998	0.0440047	-0.0283225	0.032631				20.7	0.0271633	-0.139039	0.00844248	-0.132946	0.00156161	-0.0759812				20.7	-0.0556725	-0.0666474	-0.0837484	-0.0734505	0.0420925	-0.0922064	0.0858798	0.0240517	0.0799116
20.8	0.177152	-0.00829094	0.0337507	0.000541824	0.0152877	0.0996405	-0.012301				20.8	-0.0677027	-0.164826	-0.124736	0.0923836	-0.0355194	-0.0901022				20.8	0.0856605	0.0711936	-0.0302964	-0.134023	-0.0252885	-0.00261835	-0.0032062	0.0409637	0.0489156
20.9	0.122784	0.0155171	0.0187247	0.0509848	0.0109957	0.0317405	0.063052				20.9	0.0482923	0.0185418	-0.0514865	-0.317196	-0.0562274	0.0925928				20.9	0.103583	-0.0819344	0.0289246	-0.0763695	0.0784375	0.132114	0.096211	-0.110682	0.0742306
21	0.0737717	-0.00179594	0.0218967	0.0292068	0.0967547	0.136329	0.114798				21	-0.132011	-0.0861372	-0.0756745	-0.204556	-0.0427194	-0.0197412				21	0.130796	-0.0206744	0.0880526	-0.0963635	0.0679525	-0.00706135	0.0230671	0.0733657	0.0529926
21.1	0.0909827	-0.0132119	0.00799971	0.0466418	0.00122375	-0.00899151	0.05721				21.1	-0.171476	-0.144291	-0.0218515	0.249124	0.0405746	0.0186648				21.1	0.0382825	0.0190866	-0.0430314	-0.146126	0.0396355	0.0303806	0.177714	-0.0419933	0.0414126
21.2	0.0953147	0.0352111	0.0395147	0.120071	0.0350447	0.103084	0.02191				21.2	-0.0359937	-0.00628919	-0.0262185	-0.133666	-0.0258604	0.0392128				21.2	0.0471635	-0.0341144	0.000562569	-0.174451	0.125512	0.0693066	0.166127	-0.0850963	0.0298156
21.3	0.157328	0.0266961	0.00701471	0.0224638	0.0255077	-0.0898165	-0.014161				21.3	-0.112184	-0.0447252	-0.0169325	0.119294	-0.0177814	-0.0357212				21.3	0.0985595	-0.0685114	0.0197886	-0.203552	0.0987145	-0.0422864	0.131668	-0.0374653	0.0619906
21.4	0.0871267	-0.00617494	-0.0289693	0.0989288	0.0852667	0.154351	0.025254				21.4	0.136814	0.0101468	0.0393415	-0.0712464	0.00847161	-0.00439516				21.4	0.0816785	0.0186476	-0.0553444	-0.297562	0.119009	-0.103637	0.0445604	0.0556307	-0.0316864
21.5	0.104007	0.000278059	-0.0611813	0.0427908	0.0177177	0.178888	0.025263				21.5	0.0190903	-0.0301952	0.123414	-0.142336	-0.0725254	0.00565884				21.5	0.0739125	-0.149641	0.0779356	-0.10023	0.0628325	-0.0990614	0.119451	-0.142517	-0.0171344
21.6	0.0688497	0.00539406	0.00287271	0.0931458	0.0362767	-0.0515165	0.103876				21.6	-0.145921	-0.0385552	0.00426748	0.153164	-0.0602254	0.0639968				21.6	0.0425955	-0.0625064	-0.0548004	-0.0212885	0.120798	-0.00230335	0.157748	0.0209257	0.0441516
21.7	0.131276	-0.0511119	0.000484706	0.0822738	0.0199407	0.133874	-0.047444				21.7	-0.13707	0.0441088	-0.0726565	-0.547026	0.0406696	0.0850848				21.7	0.117072	0.0320636	0.138078	-0.227148	0.0340315	0.0771896	0.111269	0.0421157	0.0345286
21.8	0.156093	-0.00306394	0.0153617	0.0857408	0.0565687	-0.0903665	0.00303496				21.8	0.0655073	-0.0622762	0.0101895	-0.193896	-0.00614239	0.0599598				21.8	0.107903	-0.0648284	0.0717466	-0.0343105	0.0257525	-0.00357935	0.0293087	-0.111414	0.0333036
21.9	0.132563	-0.0192839	-0.0171363	0.147376	0.0441467	0.0367455	0.13914				21.9	-0.20448	-0.0387492	0.0212555	0.377254	0.0237956	-0.0307522				21.9	0.0626195	0.0293046	-0.0192424	-0.145297	-0.0229405	-0.0805364	0.122407	-0.0639883	0.0196086
22	0.139683	0.0317411	0.0288527	0.0901888	0.0361497	-0.0832395	-0.025071				22	-0.151391	-0.134528	0.0217145	0.00736364	0.00702361	-0.0662382				22	0.0337375	0.0846606	-0.0304584	-0.14294	0.131327	-0.0607964	0.150723	0.0132547	0.0727256
22.1	0.0473307	0.000302059	-0.0206313	0.0743258	0.0197677	-0.102588	0.05909				22.1	0.0868963	0.0306788	-0.00436152	-0.0844664	-0.0406924	0.0871548				22.1	0.0771135	0.00327059	0.0653646	-0.243133	0.0121765	-0.0802564	0.173881	0.0453957	0.10101
22.2	0.0859697	-0.00454994	-0.0142613	0.0780978	0.0850647	0.00193649	0.090634				22.2	-0.177662	-0.116357	0.0341755	-0.228196	0.0217226	-0.0313302				22.2	0.00150049	-0.111459	0.132023	-0.0775135	0.0327655	-0.0263714	0.181842	-0.00753933	0.0689986
22.3	0.118782	0.0436781	0.0295837	0.123109	0.0124397	-0.0226105	0.074476				22.3	0.00693731	0.0831658	-0.0201685	0.0161436	-0.0349544	-0.0615142				22.3	0.0772045	-0.0496314	-0.0807114	-0.0196465	0.0313465	-0.00523835	0.126884	-0.0504123	0.0717486
22.4	0.122669	0.0437521	0.0115967	0.0393668	0.0701017	0.240329	0.013223				22.4	0.124615	-0.115851	0.000380476	-0.224506	-0.0468764	0.0510588				22.4	0.0109705	0.0833936	-0.0524724	-0.199678	0.0995135	-0.0208554	0.0975608	-0.0321193	0.0731316
22.5	0.18769	0.0150291	-0.0416453	0.115364	0.0231187	-0.163326	0.125299				22.5	-0.0419147	-0.171822	-0.0465695	0.199274	0.00262961	0.0721938				22.5	0.0682225	0.00102059	0.0597306	-0.192799	0.126358	-0.00932335	0.09929	0.0306037	0.0727486
22.6	0.144633	-0.000156941	0.0121957	0.0839468	0.0147727	0.0472775	-0.052518				22.6	0.0498033	0.0764628	-0.0650175	0.117124	0.0266076	0.0258148				22.6	0.0106295	-0.151683	0.0504036	-0.0733055	0.0507145	-0.0522464	0.0926985	0.00366267	0.131903
22.7	0.173909	-0.00765094	-0.0238843	0.0279198	0.0297407	0.0229035	-0.059664				22.7	0.128411	0.0445388	0.0174505	-0.348066	0.0413556	-0.0790672				22.7	0.109785	0.0519266	0.0917876	-0.110022	0.0746575	0.0624256	0.202282	-0.0148793	0.0461876
22.8	0.216547	-0.00570794	0.0871697	0.0303558	-0.0293863	-0.10026	0.024384				22.8	-0.109003	0.0568198	-0.0750175	0.200804	-0.0564594	-0.0210642				22.8	0.0410265	0.0198656	-0.0833524	-0.0801645	0.0895975	0.0627226	0.0545347	-0.0408313	0.0450566
22.9	0.19962	-0.0284209	-0.00844229	0.0278058	-0.0234633	0.194875	0.026292				22.9	0.0740473	-0.118791	0.00695248	-0.00692636	0.110129	0.0323488				22.9	0.0903475	0.0389866	-0.000459431	-0.0924965	0.0735715	0.10316	0.115975	-0.160503	0.0467236
23	0.209125	-0.000296941	0.0353047	0.0386808	-0.0447443	-0.219971	-0.00798604				23	0.107505	0.0118228	-0.130828	-0.208596	-0.0340194	0.0158458				23	0.0169905	-0.117537	0.0898636	-0.188368	0.0630725	-0.107134	0.156883	-0.00380033	0.0894906
23.1	0.104488	0.00683806	-0.0163133	0.0423608	0.00712075	0.16241	0.033066				23.1	-0.0333837	0.0159598	0.0375615	-0.216706	-0.0250684	-0.0218122				23.1	0.0758675	-0.0534724	0.0126926	-0.119391	-0.0117875	-0.0462224	0.0763237	-0.0492933	0.0565706
23.2	0.198177	0.000792059	-0.0399913	0.0861868	0.0284297	0.112897	0.022642				23.2	-0.0477087	-0.0773932	-0.0195125	0.263844	0.0132946	-0.0419362				23.2	0.0486515	0.0647906	-0.00945443	0.11635	0.0214425	0.0187416	0.130884	-0.141803	0.0802466
23.3	0.211372	0.0125601	0.00186171	0.0583568	0.0103467	0.299398	0.016737				23.3	-0.0251947	-0.11211	0.0660445	-0.0995364	-0.0434584	-0.120955				23.3	0.102982	-0.103523	-0.0125214	-0.104177	0.0430205	-0.0511284	0.0996738	-0.0362423	0.157827
23.4	0.121878	0.0117171	-0.0742793	0.0769388	0.0600427	0.270908	0.094978				23.4	-0.0877157	0.0896758	-0.0207715	-0.355746	-0.0442144	0.0600808				23.4	-0.0107655	-0.0217214	0.0535196	-0.0798295	0.0440805	-0.101845	0.133182	-0.0359653	0.1211
23.5	0.157165	-0.0170719	-0.0131333	0.00920082	0.0411597	-0.0183555	0.093189				23.5	-0.0633627	-0.0226752	0.0836435	-0.170406	0.00625661	-0.00915316				23.5	0.0881425	-0.0695414	0.0255256	0.0413015	0.00986651	0.0710886	0.0828303	-0.0875863	0.188856
23.6	0.137682	0.00324306	0.0777707	0.0400818	0.0383917	0.240606	0.015884				23.6	-0.0284837	0.163745	-0.0358785	-0.290636	-0.0359074	-0.0256272				23.6	-0.00380851	-0.106907	-0.00598143	-0.127515	-0.0213645	0.00216865	0.122912	0.0460677	0.0757716
23.7	0.219552	-0.0359329	-0.0194033	0.0549378	0.0252127	0.0344055	-0.090358				23.7	-0.0652697	-0.0642502	-0.0715435	0.113624	-0.00744139	-0.0562172				23.7	0.0466595	0.00500859	-0.0325694	-0.167646	0.116713	0.0705756	0.129036	-0.102518	0.167904
23.8	0.146816	0.0125071	-0.0206323	0.0689388	-0.0256693	0.0145845	-0.010047				23.8	-0.0722267	0.0681578	0.0863385	-0.159856	0.0287116	0.0859368				23.8	0.135103	0.0905136	0.10617	0.14274	-0.0728655	-0.0839564	0.180373	-0.0848643	0.0352286
23.9	0.172506	0.00741706	0.0147247	0.0417128	0.0344107	0.121691	0.025876				23.9	-0.121288	0.0540248	0.0402735	0.297844	-0.140423	-0.0694432				23.9	0.0534505	-0.0491744	0.0813946	-0.0646175	0.0685685	0.0890496	0.195776	-0.0225203	0.0543126
24	0.192541	-0.00690594	-0.0257813	0.0685048	0.0135057	-0.00268351	0.035113				24	0.10668	-0.167673	0.0122265	-0.135636	-0.133848	-0.0131222				24	0.0312885	0.0303306	-0.0549364	-0.104038	0.0730675	0.0366596	0.0679496	0.0702317	0.0574746
24.1	0.219949	-0.0119849	-0.0374293	0.0965018	0.0369487	0.144994	0.020385				24.1	0.0200073	0.0794828	-0.0934595	-0.181676	0.0411686	-0.00968416				24.1	0.00450749	0.0970466	0.0955486	-0.180362	0.0112515	0.0140486	0.09745	-0.117214	-0.0249464
24.2	0.136617	-0.00517494	-0.0394673	0.0857988	0.0142427	0.111396	0.054198				24.2	-0.0200737	0.0605978	0.0720715	-0.0278964	0.00640561	-0.0493052				24.2	0.115045	0.0201216	-0.0634544	0.0587825	0.0125745	-0.154091	0.102521	-0.0210393	0.0699306
24.3	0.177039	-0.0192419	0.0279417	0.0485288	0.0232927	0.0325435	0.097936				24.3	0.0941533	0.0463558	-0.0109905	-0.311296	-0.0414864	0.0306108				24.3	0.0998005	-0.0895254	0.148304	-0.116567	0.0388205	-0.0524154	0.105804	-0.142847	0.0347746
24.4	0.206266	-0.0431609	-0.00658529	0.0654698	0.00384175	0.0888295	0.078241				24.4	-0.0253287	-0.115752	-0.0130365	-0.123516	0.0384886	-0.0891342				24.4	0.0642875	0.0723926	-0.0246234	-0.0818765	-0.00057149	-0.00257735	0.123119	-0.0539023	-0.0195344
24.5	0.105747	0.0125271	-0.0137853	0.0552668	0.0222287	0.274261	0.097821				24.5	-0.0455747	-0.0302872	0.0205365	0.216034	-0.0393014	0.00350084				24.5	0.0437005	-0.00872141	0.00558457	0.0156805	0.0920325	0.00303265	0.104728	-0.0769373	0.0862586
24.6	0.200453	0.0537471	-0.0811743	0.0493958	0.0697077	0.0906425	0.106854				24.6	-0.126822	0.0787208	-0.0917375	0.385524	0.0434676	-0.0372982				24.6	0.0443815	-0.0827854	0.0824356	0.105015	-0.0405745	0.00883165	0.121937	0.0640097	0.0391656
24.7	0.114746	0.00436906	-0.0410503	0.00582682	0.0546357	0.0795085	0.040064				24.7	-0.0202827	0.00209881	0.000895476	-0.0188364	-0.0527054	0.0140388				24.7	-0.0117365	-0.235051	-0.0740204	0.0151345	0.0294385	0.15885	0.110332	-0.0371293	0.00513661
24.8	0.189136	-0.0172639	-0.0214163	0.0758678	0.0463227	0.139937	-0.051511				24.8	-0.150345	0.0177798	-0.0578365	-0.108596	-0.0372604	-0.0149362				24.8	0.0300745	0.0768176	0.101048	-0.00774347	-0.0583995	0.0346806	0.0985515	-0.0453703	0.128576
24.9	0.126847	0.0571301	-0.0715093	0.0176448	-0.0227883	0.0165185	0.038108				24.9	-0.267965	-0.0425122	-0.0437935	-0.191786	-0.00170639	0.10999				24.9	0.127224	0.0568586	-0.0387424	-0.0829345	0.0272705	-0.0482324	0.0508642	-0.00743433	-0.00246839
25	0.0361777	-0.00530994	-0.00569829	0.0405878	-0.0103103	0.0266305	0.029891				25	0.0532823	0.0797248	-0.0176985	-0.158896	0.00727961	-0.0316932				25	0.0696005	-0.164086	-0.0455764	0.0980945	0.0675045	-0.0285934	0.0974309	0.0174237	0.0785836
25.1	0.177456	0.0194641	-0.0191623	0.0893528	0.00410375	0.0822435	0.054098				25.1	0.00478631	-0.0459462	-0.00330852	-0.380576	0.0133026	-0.00363816				25.1	0.0632075	0.120112	0.0905106	0.0881595	-0.0116145	0.0124426	0.0765803	-0.101019	0.0712426
25.2	0.143257	-0.00379094	0.0141727	0.0664898	0.0143757	0.0848745	0.09705				25.2	0.106581	-0.0392462	-0.0322565	0.161784	-0.0401234	0.0761808				25.2	0.0291805	0.0325406	-0.0692774	0.00786853	-0.0217925	0.0475546	0.14295	-0.197818	-0.00990039
25.3	0.168257	0.00337006	-0.0370003	0.141859	-0.00594125	0.249877	-0.00320604				25.3	0.00377331	0.0818738	0.00839748	0.0640436	-0.0881574	0.120535				25.3	0.0842175	-0.0733804	0.0468616	0.0420545	0.0324915	0.0560576	0.162565	0.0196487	0.0790586
25.4	0.143131	0.0183771	-0.0191303	0.0132178	0.0460897	-0.171039	-0.018463				25.4	0.0401733	-0.0933812	0.15529	-0.219856	-0.0680904	0.0368448				25.4	0.0414745	-0.0745614	-0.0373774	-0.0327395	-0.0281555	0.0253976	0.112348	-0.0758423	0.218954
25.5	0.120697	0.00120906	-0.0270953	0.0628828	0.0589567	-0.0327445	-0.052811				25.5	-0.0340427	0.0820928	-0.0358325	-0.285976	0.0453826	0.0409218				25.5	0.0825035	0.0439856	0.0361006	-0.0861695	-0.0451205	0.0274066	0.168963	-0.0889063	0.0588626
25.6	0.135359	-0.0464789	-0.0431963	0.0105308	-0.00443525	0.0845135	0.065201				25.6	0.0295023	0.0521318	-0.0157835	-0.434066	0.0294886	-0.128206				25.6	-0.0100065	-0.0788384	0.0782136	-0.0735935	0.0478745	0.0543456	0.127405	-0.0202433	0.0366316
25.7	0.117671	-0.00584494	0.0611557	0.0871308	-0.0170393	-0.0388705	-0.078681				25.7	-0.0548557	-0.0249452	-0.0845365	-0.0216564	-0.139791	0.00983084				25.7	0.10887	-0.0453654	-0.00706543	-0.0873075	-0.0305755	0.104139	0.0930664	-0.0726873	0.0541066
25.8	0.219531	0.00145506	-0.0760753	0.0638288	0.00425475	-0.0731795	0.038611				25.8	-0.0705217	-0.134483	-0.0138035	-0.353686	0.0146916	-0.0276282				25.8	0.0926285	-0.0591344	-0.0200154	-0.126195	0.0413975	-0.122985	0.118931	0.0414927	0.0517976
25.9	0.0718147	-0.000397941	-0.0339743	0.0906188	0.0311967	0.0232085	0.045471				25.9	-0.0422027	-0.0460592	-0.00218152	0.00138364	0.0649876	-0.109732				25.9	0.0484075	0.00981859	0.0805536	-0.181502	-0.112767	-0.0991144	0.080367	-0.0184843	0.0700916
26	0.173195	-0.0193059	-0.0270353	0.0564798	0.0370407	0.224749	-0.049216				26	-0.0744447	-0.0544202	-0.00996552	0.00270364	-0.0661254	-0.0542862				26	0.0985705	-0.0784604	0.0244096	-0.15496	-0.0377455	0.117618	0.161416	-0.11958	0.0956146
26.1	0.133605	-0.0133069	-0.0255493	0.0220168	0.0912587	-0.198772	0.030329				26.1	-0.135559	-0.132723	0.00297848	0.138194	-0.00565339	-0.0114932				26.1	0.0206685	0.00402259	-0.0370614	-0.0250015	0.00778451	-0.0155764	0.13492	-0.0897553	0.150144
26.2	0.12552	0.00110606	-0.0149383	0.0628688	0.0354517	-0.00708351	0.036638				26.2	-0.117391	0.0834328	0.0273455	0.429904	-0.0859224	-0.0582562				26.2	0.0725885	0.0771406	-0.0882284	-0.150058	-0.0367385	0.0467656	0.0864842	-0.133171	0.00905561
26.3	0.138957	-0.00541294	0.0219717	0.0594898	0.0484827	-0.0542905	-0.00288604				26.3	-0.0110847	0.0643558	-0.0295075	0.286124	0.0503916	-0.0488422				26.3	0.134583	-0.0326914	-0.000171431	0.000802529	0.0255735	0.0129926	0.0285003	0.0741377	0.0460506
26.4	0.175456	0.00570306	0.0198707	0.0202058	0.0551197	-0.0945695	-0.037354				26.4	0.0740863	0.191282	0.0499735	-0.0689264	0.0451296	0.0344558				26.4	0.0716285	0.0488496	-0.0441634	-0.216545	0.0126325	-0.0333234	0.11721	-0.0168413	-0.0398814
26.5	0.146511	-0.0327589	-0.0510003	0.00382382	0.0459047	-0.100801	0.00953896				26.5	0.0769893	0.0429128	-0.00454252	-0.125916	0.00152161	0.0491678				26.5	0.0474765	-0.0264854	-0.0172974	0.127125	0.0356015	0.00155965	0.0592582	-0.0737763	0.0726156
26.6	0.18652	-0.00630794	-0.0130463	0.0502808	0.0420627	0.122036	0.056733				26.6	-0.0509897	-0.0613602	-0.0404985	0.0723736	0.115908	-0.0661292				26.6	-0.0474715	-0.121982	0.0315586	0.0109045	-0.0350655	0.0635876	0.10448	-0.132077	0.0379996
26.7	0.20672	-0.000432941	0.00417071	0.0817738	0.0511917	-0.0859505	0.077602				26.7	-0.0477607	0.0137748	0.0267155	-0.0924764	-0.0216864	0.0503648				26.7	0.0986465	-0.115514	-0.0734184	-0.0214955	-0.0739995	0.0833406	0.114837	-0.0317763	0.105227
26.8	0.125303	-0.0321999	-0.0292163	0.0820468	-0.0143833	0.121289	0.00126496				26.8	-0.0321367	-0.11726	0.0466265	-0.103266	0.00826861	0.0204218				26.8	-0.0390845	-0.00573341	-0.0889664	-0.0690185	0.0633065	-0.00892035	0.171117	-0.0674513	0.0867556
26.9	0.148727	0.0212331	-0.0167843	0.0349688	-0.0125133	0.0251455	-0.016509				26.9	-0.0269577	-0.0918872	-0.0312025	-0.130136	-0.101546	-0.0180282				26.9	-0.0303845	0.146237	0.0403436	-0.0496755	-0.0179135	-0.00223135	0.0577736	0.0156377	-0.00564739
27	0.168306	-0.00757194	-0.00545729	0.0616888	0.00631275	0.0908305	0.046405				27	-0.0689237	-0.0736642	-0.00574752	-0.0513464	-0.10094	-0.0686112				27	-0.0167005	0.0252016	-0.0335964	0.0127125	-0.0374725	-0.0533634	0.0644174	0.0854917	0.0501216
27.1	0.185097	-0.00148094	0.0208107	0.0642208	0.0547547	-0.10881	-0.00479004				27.1	-0.0394517	0.0564668	-0.0215025	0.271444	-0.0162714	-0.00287216				27.1	0.0165365	0.0774706	0.00466657	-0.0878565	0.0562925	-0.0241194	0.0886607	-0.125021	0.0159606
27.2	0.159049	-0.0256519	0.0337687	0.0502368	0.0275717	0.283238	0.038106				27.2	0.0587203	0.0816268	-0.0256395	-0.0553564	-0.0195924	-0.0522802				27.2	-0.0138545	-0.0267174	0.0797596	0.0876465	-0.0722755	0.0334026	0.108768	-0.0350193	-8.93922e-05
27.3	0.154834	-0.0305539	-0.0365003	0.0663318	0.0263447	0.00509549	0.078487				27.3	-0.0332117	0.141047	0.0375245	0.227754	-0.0219404	0.105276				27.3	0.0306385	0.0227926	0.0260836	0.00240153	-0.0461915	-0.0115714	0.0431065	0.0489697	0.0127726
27.4	0.146879	0.00505706	0.00308771	0.0862818	0.0851807	0.0751085	-0.01947				27.4	-0.0227447	0.0136488	-0.0593715	0.0509636	0.00739861	0.0503768				27.4	0.0246325	-0.0444974	0.0666706	0.171726	-0.0998465	-0.0338974	0.107622	-0.0880143	-0.00783339
27.5	0.135206	-0.0216109	-0.0395003	0.0313678	0.0241587	-0.0312415	0.076642				27.5	-0.0925287	-0.0880552	-0.0333695	0.0973436	0.0272286	0.0957418				27.5	-0.0313555	-0.00815941	-0.00363143	-0.0682635	0.0276605	0.0708326	0.072272	-0.0551033	0.0948176
27.6	0.112827	-0.000942941	-0.0309693	0.00506682	0.102481	-0.0293695	-0.024084				27.6	-0.176877	0.0260268	-0.0776935	-0.194096	-0.0137294	-0.00723716				27.6	-0.0542935	0.00219459	0.0625636	0.00711453	0.00629251	0.0146856	0.137944	-0.0297833	0.150172
27.7	0.143005	0.0170551	0.0256737	0.0419218	-0.00282825	-0.0481135	0.025846				27.7	-0.217329	0.0462698	0.00709548	-0.136286	-0.0522134	0.0490298				27.7	0.0623715	0.0326016	0.0316406	-0.0340075	-0.0135035	0.123214	0.0588479	-0.0334343	-0.0334054
27.8	0.115261	-0.00546294	-0.0345023	0.0355868	-0.00530525	-0.0202525	0.070433				27.8	-0.0257577	-0.0436102	-0.0262945	-0.182886	0.0387726	0.0382838				27.8	-0.0341095	0.0894276	0.0890906	-0.00556147	0.0689275	0.0865006	0.0928196	-0.0183643	-0.0312974
27.9	0.106755	-0.0212159	0.0164907	0.100438	0.0437937	0.0340725	0.067482				27.9	-0.0804227	-0.0403552	-0.0507155	0.279984	0.00984961	-0.0464792				27.9	0.0844965	0.0318386	0.16466	-0.0323835	0.00418051	0.0454406	0.102944	-0.0423933	-0.0164094
28	0.0555217	0.00391606	-0.0317943	0.0230878	0.0446327	0.0701855	-0.058869				28	0.0430543	0.0462678	-0.0842225	-0.497746	-0.0225904	0.0134458				28	-0.0357445	0.0446046	0.103746	6.75294e-05	-0.0152045	-0.0208724	0.0617849	-0.00251033	0.0667316
28.1	0.213705	-0.000624941	-0.0659513	-0.00766418	0.0309937	-0.0348675	0.116887				28.1	-0.121273	0.0577558	-0.0196955	0.401454	0.0361056	0.0604528				28.1	0.0350955	0.0853556	-0.0528364	-0.143415	0.0148225	-0.0179204	0.0605931	-0.127934	0.0216206
28.2	0.17299	-0.0203019	-0.00578929	0.0776158	0.0598207	0.0986175	0.026444				28.2	0.0459773	0.0491978	0.0333595	0.132764	0.000201608	-0.0161412				28.2	0.0269685	-0.00790941	-0.00135143	-0.0838115	0.0657755	-0.0143914	0.14444	-0.0689163	0.0849076
28.3	0.120289	0.0140561	-0.0333393	0.0994568	0.0517107	0.184935	0.099968				28.3	-0.0472717	-0.0495162	-0.0467595	0.157714	0.0257206	-0.0156952				28.3	0.0255195	-0.0571004	-0.0227594	0.0120275	0.0274085	0.0230846	0.0768786	-0.0671633	-0.0177054
28.4	0.159325	-0.0409349	0.0236617	0.0677618	0.0620547	0.139557	-0.00887104				28.4	-0.0170567	0.0684858	0.0298725	-0.138806	0.0174516	-0.0139652				28.4	0.0624895	0.161999	0.0987666	-0.101545	-0.0917025	-0.0135404	0.134294	-0.0848253	0.0626576
28.5	0.224418	0.0250061	-0.0398913	0.0411758	0.0235547	-0.00058251	0.031936				28.5	-0.0549997	0.12631	0.0695465	0.0886736	-0.0619044	0.0741368				28.5	0.0623915	-0.0436414	-0.00467143	-0.130037	0.0105095	-0.111015	0.0370895	-0.118488	0.00855861
28.6	0.19231	-0.0105839	-0.0316783	0.0279358	-0.00286825	0.100538	-0.040335				28.6	-0.119279	-0.00758519	-0.109135	-0.100586	-0.0931464	-0.0363692				28.6	0.0167705	0.0119696	-0.0716074	0.0984325	0.0371545	0.0823196	0.0357902	-0.0564523	0.139597
28.7	0.213629	0.00143306	-0.000318294	0.0785008	-0.0239203	-0.00887051	0.04535				28.7	0.0473003	0.0875888	0.000839476	-0.310726	-0.101127	-0.0303722				28.7	-0.0246315	0.0931716	0.0334776	0.0712225	-0.0741615	0.130172	0.0494617	-0.0122963	0.0949246
28.8	0.156076	-0.0228969	-0.0232073	0.0440858	0.0191447	-0.183308	-0.086649				28.8	0.168077	-0.116518	-0.00916052	0.00683364	-0.0458394	-0.00757716				28.8	0.0960915	-0.0350964	0.105151	-0.0550025	0.00080551	0.0329226	0.116385	-0.0481073	0.0803276
28.9	0.183402	0.0112601	-0.00350929	0.0250048	0.0432827	-0.0884825	0.083783				28.9	-0.167194	-0.0609982	-0.0624965	-0.233346	0.0242306	0.0122338				28.9	-0.00396651	-0.0672524	-0.0862274	-0.141354	-0.0140635	0.0129336	0.117688	-0.0574443	0.0484656
29	0.0778527	-0.0382129	0.00344271	0.0519438	0.0274297	0.134706	-0.065447				29	-0.122898	0.0812598	0.0102765	0.0382936	-0.0310014	-0.0739352				29	0.0945425	0.0552876	-0.0169474	-0.141227	-0.0316065	0.0494436	0.075105	-0.0858783	0.0491666
29.1	0.0650767	-0.0350949	-0.0506493	0.0802908	0.0402477	-0.00037351	-0.010714				29.1	0.0120063	0.0806848	0.0804125	-0.337686	0.0329226	-0.000318157				29.1	0.0295395	0.0232006	-0.113867	0.00201653	-0.0477755	0.0788306	0.060655	0.0312877	0.00450761
29.2	0.100785	0.00261706	-0.0694313	0.0641008	0.0141517	0.0244935	-0.03761				29.2	0.0741143	-0.133731	-0.0373835	-0.335406	-0.0163474	0.0239098				29.2	-0.0288685	0.197236	0.0262516	-0.0281745	0.0835435	0.151949	0.0408325	-0.0343493	0.1146
29.3	0.0968907	-0.0438759	-0.113509	0.0582768	-0.00688525	0.17451	0.03846				29.3	-0.0734447	-0.149716	0.0461735	-0.0891764	-0.0626134	0.00197784				29.3	-0.0374165	0.0890876	0.0759206	-0.00505847	0.143535	0.0296786	0.0023225	-0.00487333	0.0594966
29.4	0.150823	0.00217206	-0.000463294	0.0574698	0.0134237	-0.0217665	0.029644				29.4	-0.0404247	-0.171341	0.0660085	0.0918636	-0.0447784	-0.0766512				29.4	-0.0512835	0.0836056	0.0229676	0.000182529	-0.0227375	0.107051	0.106842	-0.0499493	0.0507166
29.5	0.141998	-0.0188489	-0.0824423	0.0212208	0.0279847	0.0391455	0.021456				29.5	-0.0777957	-0.0673342	0.0379635	-0.0769164	0.0716706	0.0207658				29.5	0.0394625	0.172678	-0.0315504	-0.0378345	0.0507425	0.00663765	0.0598933	-0.0240103	0.0366916
29.6	0.140288	-0.0385259	0.0196617	0.0469308	0.00313475	0.0246695	0.114058				29.6	0.0336963	0.0894698	-0.0442525	0.214154	0.0241726	0.0212658				29.6	0.105296	-0.00484941	-0.0249034	0.0895025	-0.0424635	-0.0225924	0.129902	-0.0174343	0.0429236
29.7	0.0946027	-0.0378429	-0.0211193	0.0353268	0.0307597	-0.0402705	0.036561				29.7	-0.113653	0.176773	0.00123248	-0.193486	-0.0263234	0.104201				29.7	-0.0531005	0.159466	-0.00459143	0.101836	-0.00414749	0.0151866	0.0636823	-0.0112643	0.0193846
29.8	0.121643	-0.0478399	-0.0264593	0.0553808	0.00517475	-0.0873615	0.070563				29.8	-0.117846	-0.0127702	-0.0252595	-0.547146	-0.0347464	-0.0948252				29.8	-0.0226595	-0.0546774	0.00293157	-0.0728465	-0.0466565	0.0560066	0.120487	0.00704767	0.0350626
29.9	0.0849777	-0.00697294	-0.0334293	0.0352978	0.0356097	0.0339595	0.059433				29.9	-0.00166869	0.0215128	-0.0540125	-0.196946	-0.0680064	-0.0136872				29.9	0.119745	0.0474866	-0.0752174	-0.108704	0.00419851	0.0937756	0.081894	-0.0253013	0.0273886
30	0.0555927	-0.00964294	-0.0196273	0.0978188	0.0546347	0.163106	-0.028989				30	0.161599	0.137419	0.0104115	-0.0821764	-0.0303544	0.0707098				30	0.00136049	-0.0157154	-0.0355344	0.0911275	0.0127255	0.0206006	0.0959121	-0.0114263	0.0709476
30.1	0.0697227	-0.0258439	-0.0370933	0.0372928	0.0221987	-0.115389	-0.019945				30.1	0.0647853	-0.0656662	0.00966748	-0.207696	0.0198266	0.0300788				30.1	0.0559805	0.0898356	-0.00426943	-0.130635	0.0115125	0.0784876	0.0210855	-0.0905553	0.105475
30.2	0.0770467	-0.00377494	0.00181171	0.0711118	0.0553527	0.151192	0.085822				30.2	-0.0729617	0.194597	-0.0417495	-0.0428864	0.0169206	0.0125358				30.2	0.0581165	0.0151526	-0.0906404	-0.155402	0.0894985	0.138606	0.0798935	-0.0507783	0.0435676
30.3	0.157739	0.00989106	0.0391207	0.0348698	-0.0234663	0.0665075	0.098392				30.3	0.261906	-0.0202802	-0.0181155	0.201544	-0.0661174	0.00859984				30.3	-0.00993751	0.0801606	0.0128706	0.0798605	0.0211225	0.0690236	0.0183137	-0.0820963	0.0410436
30.4	0.158062	-0.0181859	-0.0290383	0.0659928	0.0851347	-0.0597525	-0.025231				30.4	0.0449083	-0.0639352	-0.0199795	0.0908736	-0.0442214	-0.00743316				30.4	-0.0277635	0.210891	-0.0572584	0.0563095	0.0195465	0.0518006	0.111219	-0.0852593	0.0434586
30.5	0.0273007	-0.0199249	0.0599667	-0.00493818	-0.0214963	-0.0572575	-0.109159				30.5	-0.12563	-0.13491	-0.0410245	0.162064	0.0170576	-0.154609				30.5	0.0593935	0.0968006	0.00813157	-0.00216447	-0.00786949	-0.0174184	0.205867	0.0447587	-0.000678392
30.6	0.135073	0.0105731	-0.0490243	0.0813538	-0.00436725	0.2154	-0.051333				30.6	0.0157303	0.0184988	-0.0524715	-0.0549564	-0.0669274	-0.0243852				30.6	0.0491335	0.0702336	0.00502857	-0.123548	0.0382035	0.0226456	0.0870439	-0.0867083	0.00127461
30.7	0.118177	-0.00323494	-0.0196013	-0.00539818	0.0171667	0.240679	0.067529				30.7	-0.190518	0.0597438	-0.0484615	0.329404	0.0112676	-0.0285482				30.7	0.0403605	0.0522776	-0.146907	0.0558765	0.0226935	0.0624956	0.13159	-0.116709	-0.00841739
30.8	0.191859	-0.0171949	0.0207707	0.0432728	-0.000227255	-0.130267	0.027329				30.8	0.0139403	0.161219	0.0372205	-0.312956	0.0240666	-0.0308552				30.8	-0.0531005	-0.0403664	-0.0176644	-0.212158	0.0321205	-0.0727284	0.058252	-0.118129	0.0475956
30.9	0.112079	-0.00229894	-0.0478853	0.0829378	-0.0262543	0.0123635	-0.00798604				30.9	0.0229213	0.0480748	-0.00466152	0.0100436	-0.106723	0.0443018				30.9	-0.0585515	-0.00708541	0.0338956	0.0457805	-0.0120795	-0.0820214	0.106279	0.0373107	0.0682886
31	0.0910937	0.00640806	-0.0466313	0.0615098	0.0268397	-0.0480735	-0.047699				31	0.0540403	0.122902	0.00336048	0.351134	-0.117914	-0.0251092				31	-0.00070151	0.153914	-0.0227454	-0.128404	-0.0913185	0.0125866	0.0307382	-0.0175773	0.0293986
31.1	0.0969727	-0.0142599	0.0226717	0.00589082	0.0286027	-0.0834995	-0.08822				31.1	-0.0229627	0.364716	0.110935	-0.0169064	-0.0374444	-0.0431522				31.1	-0.0289955	0.00968459	0.00242657	0.12779	0.0304135	-0.0286914	0.0199923	-0.0210073	0.0460826
31.2	0.123279	-0.0215519	-0.00907229	0.00250282	0.0109407	-0.0411385	-0.153885				31.2	-0.0258617	-0.0345942	-0.0505155	-0.159186	-0.0360674	-0.00454616				31.2	0.0560725	0.0818346	0.0630236	-0.0485415	0.0214895	0.0481736	0.0506626	-0.0417653	0.0473206
31.3	0.130411	-0.0197809	-0.0476543	0.0205468	-0.0233303	0.131171	-0.040706				31.3	-0.0981097	-0.0696802	-0.104401	0.0517136	-0.0163924	-0.0268342				31.3	-0.00623051	-0.0786894	0.0537586	0.170391	-0.0130175	0.0686136	0.0587654	-0.0414493	0.0316826
31.4	0.146513	-0.0161889	0.0547957	0.0330398	0.00257575	-0.0504095	-0.039323				31.4	-0.120826	-0.140428	0.0568635	0.0121636	-0.0700134	-0.0637932				31.4	-0.0764115	0.0535206	-0.158572	-0.12736	0.0177145	0.126413	0.0944141	-0.114051	-0.0356904
31.5	0.161967	-0.0404699	-0.0809273	0.0333458	0.0476867	-0.00416151	0.090169				31.5	-0.0319247	0.0507518	0.0887265	0.316794	-0.0255164	0.0140548				31.5	0.0474835	-0.0801914	-0.0318904	-0.0824655	0.0551775	0.0255686	0.141384	0.0855267	0.0631226
31.6	0.194464	-0.0530149	-0.0842143	0.0590658	-0.00595325	-0.117509	0.030118				31.6	0.0706793	0.152279	-0.0550755	0.213774	-0.0318004	0.00643784				31.6	0.0124725	0.0478436	-0.0522664	-0.0708775	0.00202551	-0.0213384	0.029773	-0.00771433	0.0194546
31.7	0.144991	-0.0491239	0.00242471	0.0640658	-0.0111783	0.0677625	0.10714				31.7	0.0829483	0.0242768	0.0258355	-0.348296	0.00175061	0.0125338				31.7	0.0882405	-0.0266244	-0.000290431	-0.0253725	0.105871	0.131814	0.141819	-0.209312	-0.0213804
31.8	0.00356775	-0.00536694	-0.0161023	0.0301868	0.0788287	-0.0920605	-0.00676204				31.8	-0.0866547	0.0734208	0.179744	0.300934	-0.0358014	-0.0134772				31.8	0.0243335	0.0694416	0.119758	0.126463	0.0409625	-0.0387384	0.071486	-0.0384373	-0.0205894
31.9	0.143438	-0.0264879	-0.0364633	0.0443058	0.0312077	0.119249	-0.017645				31.9	0.0434303	0.0633438	-0.0360765	-0.0810064	-0.0423304	-0.00320516				31.9	0.0122495	-0.0248504	0.0373336	-0.0559095	0.0385775	0.0127676	0.0373839	-0.0556253	-0.0364594
32	0.0641517	0.0225261	-0.0337743	0.0169748	-0.00766825	-0.0390645	-0.030135				32	0.169256	0.0150818	-0.0860475	-0.142396	-0.0119074	0.0343968				32	-0.0221745	-0.00128641	-0.0722844	-0.0898265	-0.0433765	0.0655706	0.109081	-0.0143913	-0.0104424
32.1	0.0920707	0.00366406	-0.00939129	0.0612478	0.0757697	0.0599555	-0.032939				32.1	-0.0409517	0.0193778	-0.0525105	-0.0241464	-0.0935994	0.00953184				32.1	-0.00719351	-0.0481204	0.0489756	0.0331275	0.00741051	-0.103022	0.018801	-0.0234383	-0.00612839
32.2	0.101701	-0.0542259	0.0429937	0.00471182	0.0251617	-0.0240005	-0.020387				32.2	0.155537	0.108825	0.0488735	0.215634	0.0473696	-0.0181392				32.2	0.0367405	-0.0736284	0.155696	-0.0371565	0.00846251	0.183105	0.111996	-0.0357753	0.00275161
32.3	0.193186	-0.0503989	0.0264527	0.0204178	-0.00188325	-0.159632	-0.015137				32.3	0.0896663	0.0780278	-0.0448625	-0.312346	0.0350946	-0.0709622				32.3	0.0685865	0.0743026	-0.0189984	0.0397535	-0.0439225	-0.0770454	0.087572	0.00842967	-0.00325139
32.4	0.105024	-0.0171939	-0.0157653	0.0152288	0.0214087	0.271796	-0.093696				32.4	-0.126539	-0.184195	-0.00464552	0.229114	-0.00959739	-0.0962592				32.4	0.0996645	0.113985	-0.000857431	0.0229405	-0.0436885	0.160318	0.166055	-0.0789643	0.0104936
32.5	0.169314	0.000482059	-0.0422823	0.0287198	-0.000204255	0.217544	0.0147				32.5	-0.0396737	-0.0638462	0.0746605	0.0575536	-0.0634944	0.0300788				32.5	-0.0240775	0.0502676	-0.0375654	-0.0478015	0.00285251	0.0961596	0.083223	-0.0242583	0.0144696
32.6	0.169171	0.0125181	-0.0655993	0.0527488	0.0168877	-0.101921	0.032397				32.6	-0.206852	0.0655448	-0.0983405	0.123134	0.00617361	0.0520878				32.6	-0.0635965	0.0380026	0.0348766	-0.00383247	-0.0264235	0.0709146	0.0265687	-0.0506083	0.000686608
32.7	0.0759067	-0.0174579	-0.0411933	0.0791028	-0.00224825	-0.142963	-0.070636				32.7	0.0295503	0.296922	-0.0133645	-0.145856	0.00445361	0.0312358				32.7	-0.00099351	-0.16775	-0.0946684	0.0211735	0.104167	-0.0175534	0.0010487	-0.102162	-0.0247944
32.8	0.0641907	-0.0249449	0.0391527	0.0471928	0.0354227	-0.0356345	-0.102755				32.8	8.731e-05	-0.0767972	0.0155275	-0.182916	-0.0159344	-0.0806442				32.8	0.0386315	0.0533836	0.0729896	-0.129391	0.00329051	-0.0245714	0.0051839	0.0433197	-0.0389874
32.9	0.159666	-0.0325899	-0.0639543	-0.000457176	-0.00300725	0.1646	-0.023907				32.9	0.0520953	0.162774	-0.0126955	0.310454	-0.00642439	-0.00876216				32.9	-0.0232445	-0.0781654	-0.100594	-0.152368	0.0956195	0.0996926	0.15767	0.0256907	0.0263346
33	0.18986	-0.0265419	0.00778471	0.0673418	0.0502737	0.0697315	0.00759696				33	-0.0332047	0.0148588	0.0624155	0.244024	-0.0172054	0.0155488				33	0.10931	-0.00687941	-0.0233614	0.10945	-0.00814649	0.0627566	0.0469161	-0.0752733	-0.0609204
33.1	0.122106	-0.0140849	-0.0685943	0.0822128	0.0210517	-0.235355	-0.085441				33.1	-0.0853107	0.0475638	-0.0431615	-0.101156	-0.000127392	0.0265568				33.1	0.0978575	-0.123225	-0.0823134	-0.0577425	-0.0106275	0.0321446	0.0325809	-0.0115063	-0.0477254
33.2	0.134476	-0.0126679	-0.0401423	0.0322218	0.0322207	0.177777	0.081959				33.2	0.124394	0.00842181	0.0192895	0.413554	0.0561526	-0.0451842				33.2	-0.0328705	-0.00742241	0.0184366	-0.128764	0.0268115	0.0568756	0.0668034	-0.0952363	-0.0241734
33.3	0.129682	0.0272391	-0.0550123	-0.0117402	0.0318727	-0.0995895	0.079085				33.3	-0.00234369	0.00730081	0.0212305	0.00750364	-0.0204424	-0.00666516				33.3	-0.0122935	-0.00585241	-0.0824764	0.193646	-0.0427665	-0.0432204	0.0122577	0.0527997	0.0664066
33.4	0.0925117	-0.0239729	-0.0399883	-0.0104662	0.0333297	0.101217	0.013397				33.4	-0.0172857	0.279056	0.0286155	-0.0566864	0.0180276	-0.0430022				33.4	0.0279945	0.0490776	-0.0240234	-0.15866	-0.0232585	-0.0469094	-0.0128975	-0.122826	-0.0711594
33.5	0.154747	-0.00221894	-0.0277603	0.0160578	0.0328027	-0.00604651	-0.0543				33.5	0.0646023	-0.160776	0.0119725	-0.477026	0.0777706	0.0119338				33.5	0.0553815	-0.0433654	0.0585256	0.0931725	-0.0440085	-0.0193584	0.020203	-0.0214113	0.0472416
33.6	0.0825227	-0.00157594	-0.0146803	0.0637288	0.0343367	-0.0879235	0.010453				33.6	-0.00956969	0.114159	-0.0807135	0.177274	-0.0485384	-0.0774582				33.6	-0.0520165	-0.00179341	0.0297556	-0.0536575	-0.0557195	0.0148276	0.0629351	-0.0327433	0.0240556
33.7	0.0836267	-0.00801894	-0.0183283	0.0530088	0.0185277	0.157998	-0.055443				33.7	0.132732	0.169171	0.0207655	0.0287036	-0.12395	-0.0346262				33.7	-0.0339435	0.0143436	-0.0862174	0.213388	-0.00566949	0.127698	0.076997	-0.1603	0.00733761
33.8	0.146509	0.00700906	-0.0384993	-0.0362222	0.0244847	-0.10884	0.097377				33.8	-0.101405	-0.0165192	-0.0599705	-0.248686	-0.00723139	-0.00383916				33.8	0.0160695	-0.0175324	0.0226716	0.0350475	-0.0388765	-0.0140414	0.0369314	-0.0846873	-0.0479334
33.9	0.169512	-0.0334989	-0.0277573	0.0382948	0.0134457	-0.0887135	-0.096955				33.9	0.171132	-0.135679	-0.0331875	-0.174276	-0.0888654	0.0262648				33.9	-0.0202745	0.0918366	-0.0688014	-0.00183947	-0.0507635	-0.0198354	0.0175671	-0.0401803	-0.0457394
34	0.175218	0.00945706	-0.0178993	0.0772748	0.0417787	0.0602585	0.032586				34	-0.0435737	0.0683928	0.12095	-0.0525864	0.0408716	-0.0178832				34	-0.0391645	-0.0848024	0.0383646	-0.169835	0.0167535	0.155225	0.0647389	0.0984497	0.0682666
34.1	0.0951277	-0.0494169	0.00285271	0.0459848	0.0236287	-0.189295	0.054777				34.1	-0.0631947	0.00629881	0.0775905	-0.601476	-0.00640339	-0.0554652				34.1	-0.0562575	0.0385956	-0.116715	0.0562175	-0.0175595	0.0886336	0.0162317	-0.0370863	-0.0794714
34.2	0.0888837	-0.00312994	-0.0102363	0.0426278	0.000852745	-0.0101185	-0.000720039				34.2	-0.225325	0.0518178	0.0179545	0.0603136	-0.137267	-0.0760802				34.2	0.165683	0.00577459	0.0346156	-0.0495355	-0.0945845	0.109866	0.0606721	-0.0940953	-0.0588614
34.3	0.135389	-0.00120594	-0.0765633	0.0449368	0.0257437	0.14502	-0.018015				34.3	-0.112932	0.000329814	-0.0151205	0.427274	-0.0473754	0.00465984				34.3	0.0143635	-0.00223241	-0.0474744	0.143259	0.0857565	0.125103	0.103026	0.0324227	-0.0309894
34.4	0.133724	0.0254581	-0.0479833	-0.00233818	-0.0206033	0.121659	0.117203				34.4	0.140441	-0.00908719	-0.0135915	0.0237636	-0.0663204	-0.0173742				34.4	-0.0391705	-0.0323764	-0.0706354	-0.0285095	-0.0543385	0.0247496	0.0838859	0.0538387	-0.00388539
34.5	0.0287197	-0.0436879	-0.0517063	0.0296778	0.0514417	0.142972	0.035564				34.5	-0.240828	0.0473078	0.0670215	-0.380286	-0.0968774	0.0119348				34.5	0.0274445	0.105874	-0.0131974	-0.153034	0.0508315	0.0357886	0.0261795	-0.00771633	0.00501861
34.6	0.152062	0.0125151	-0.0438123	0.0657388	0.0320807	0.0352925	-0.07				34.6	0.0270203	0.125844	-0.0132255	-0.0132064	-0.10218	-0.00393216				34.6	0.0410005	0.0320306	0.000433569	-0.0336575	0.0442985	0.0951726	0.0677275	0.0629137	0.00603161
34.7	0.189493	0.0114691	0.0155787	0.0638848	0.0566857	-0.0787215	0.052308				34.7	0.00642531	0.0276518	-0.0501415	0.505914	-0.0483374	0.0200638				34.7	0.0301235	0.0972736	-0.0361644	-0.0160795	-0.0202305	0.162355	-0.0148493	0.0594207	-0.0540984
34.8	0.103496	-0.0187939	-0.00564329	0.0312028	0.0364877	0.163173	0.026227				34.8	0.0437723	0.0155468	-0.0791385	-0.0238364	0.108185	0.0275178				34.8	0.0355645	-0.0747064	0.0620056	-0.129477	-0.0221995	0.183953	0.031718	0.0397127	-0.13287
34.9	0.122071	-0.0251019	-0.0343723	0.0635308	0.00492375	0.184563	-0.055661				34.9	0.0274073	-0.0488252	-0.000148524	-0.159786	0.0279286	-0.0394542				34.9	0.00378449	-0.0509104	-0.0747744	-0.100673	0.0649325	0.0955106	0.0404456	0.0872737	-0.0111524
35	0.0686717	-0.0547309	-0.0600353	0.000103824	0.0217327	0.167017	0.049375				35	-0.103959	0.0456648	-0.00344452	0.344554	-0.00840539	-0.185571				35	0.0204595	0.102964	0.0199636	-0.137612	-0.0539355	0.0163136	0.0286524	0.0168257	-0.0260804
35.1	0.0920317	-0.0130369	0.00358071	0.0672018	0.0350367	-0.00278651	-0.013298				35.1	0.0299193	-0.114002	-0.0631585	-0.0444864	-0.00690939	0.0110218				35.1	0.00123849	-0.125832	-0.103296	-0.153624	0.00226551	-0.0828704	-0.0188392	0.147925	-0.0438184
35.2	0.0115277	-0.0801159	-0.0635343	0.0146138	-0.0185073	-0.15275	-0.00128604				35.2	-0.12807	0.113216	-0.00427652	-0.0865564	0.0706056	0.0880548				35.2	0.107289	0.0234716	-0.0705924	0.138033	-0.0856605	0.0356736	0.0309006	-0.0558333	0.0372896
35.3	0.0350657	0.00578606	-0.0756753	0.0262568	0.0240327	-0.0687835	-0.025247				35.3	-0.0500767	-0.0695832	-0.0199455	-0.215366	0.00170561	0.0207688				35.3	0.0613195	-0.125603	-0.122373	-0.135608	-0.0197855	0.122713	0.0595249	0.0259347	-0.0794534
35.4	0.101295	-0.0146009	-0.0193723	0.0225528	-0.0153103	0.192263	-0.027515				35.4	-0.0698017	-0.0122782	0.00658048	-0.177906	-0.0739014	0.0442348				35.4	0.0621315	0.0689726	-0.0614384	-0.0802445	0.0536665	-0.0612014	0.135511	0.170005	0.00239261
35.5	0.127011	-0.0272899	-0.0602153	0.0453298	-0.00619325	0.148789	0.028706				35.5	-0.254864	0.151354	-0.0192325	0.0908936	0.0208816	0.0974118				35.5	0.0135765	-0.00855741	-0.0767604	0.000945529	-0.0642125	0.00388965	-0.000266898	0.0343887	0.0419986
35.6	-0.00682125	-0.0378989	-0.0408013	0.0688028	0.0114407	0.00642149	-0.027044				35.6	0.276726	-0.139039	-0.00522952	0.0402736	-0.00895139	-0.0832452				35.6	-0.0171575	0.0653566	-0.0849404	-0.0629635	-0.0245125	0.0238806	0.0977625	-0.0606733	0.00734061
35.7	0.118604	-0.0477179	-0.0678243	0.0567538	0.0504277	-0.0169945	0.064816				35.7	-0.0564517	-0.0179082	-0.0488945	0.0771436	-0.0273614	-0.0454542				35.7	-0.0155075	0.0667046	-0.0267204	-0.110332	-0.00753149	0.0468646	0.168277	0.0314177	-0.0130374
35.8	0.204409	-0.0407279	-0.0553133	0.0132228	0.0315777	-0.125622	-0.049347				35.8	0.155446	0.133885	-0.0131285	-0.238696	0.0842136	0.0286788				35.8	-0.00766351	0.0496916	0.0912986	0.0961965	0.0529315	0.0448396	0.0077259	-0.0287703	0.0633396
35.9	0.0579567	-0.0472179	-0.0571243	0.00705682	0.00647075	0.1646	-0.051009				35.9	-0.0437637	-0.0684692	0.0126885	-0.00782636	-0.00659039	-0.0204452				35.9	-0.0302665	0.138922	-0.0984454	-0.11457	-0.0939755	0.110392	0.108941	-0.0320273	-0.0328724
36	0.0251057	-0.0308339	0.0332157	0.0596708	-0.0414133	-0.0289505	0.102379				36	-0.113245	-0.0971152	0.00191848	-0.257556	-0.0693454	0.0922798				36	0.0682075	0.0297016	0.0354696	-0.0193205	0.0388825	-0.0988594	0.0095037	0.0231367	0.0253576
36.1	0.0514537	-0.0443709	-0.0764023	0.0722098	0.0602397	-0.0405755	0.060513				36.1	-0.0847967	0.131184	-0.0898745	-0.390686	0.0399436	0.00346084				36.1	-0.0532195	0.0630586	-0.106335	-0.0942345	-0.0584285	-0.0111004	0.0213764	0.00424467	-0.0717984
36.2	0.115169	-0.0174249	-0.0843363	0.0718868	0.0269407	0.0629035	-0.010916				36.2	0.155514	0.00423581	-0.0643325	0.218304	0.0422086	-0.00427516				36.2	0.0121625	0.0385686	0.139628	-0.0509855	0.0466215	0.0919276	0.024658	0.0506757	-0.133475
36.3	0.0857427	-0.0406189	-0.00596829	0.0212068	0.0385397	-0.0674935	0.038424				36.3	-0.0986637	-0.0385572	0.00377748	-0.0831664	-0.0104114	0.0715048				36.3	-0.0824365	-0.00108241	0.0399206	0.0461665	0.0162845	0.0150266	0.0748085	0.00890967	0.00785461
36.4	0.0832267	0.00269406	-0.0507773	0.0333598	-0.0114133	0.0418115	0.063831				36.4	0.0570823	-0.0200562	0.0503395	-0.0225764	-0.0309654	-0.109364				36.4	-0.0196525	0.182922	-0.119738	-0.0761095	0.0155585	0.0244566	0.0816954	-0.0524573	0.00366361
36.5	0.138777	-0.0347569	-0.0322973	0.00839082	0.0258007	-0.0741285	-0.044437				36.5	-0.0641937	-0.0870972	-0.0597515	0.645774	-0.0365894	0.0170648				36.5	0.0582035	0.0133446	-0.107617	0.00525253	0.00278851	-0.0368754	0.0246942	-0.0102423	-0.00321239
36.6	0.151274	-0.000674941	-0.0468323	0.0583988	-0.00857625	-0.0877305	-0.098922				36.6	0.122955	0.0171298	-0.00188352	0.109354	0.0849956	0.154944				36.6	0.0493555	0.0432136	-0.0449344	-0.126406	0.0237855	0.00446965	0.0514579	0.147936	0.0307246
36.7	0.0119907	-0.0515369	-0.0375533	0.0213968	0.0397867	-0.0566355	0.044446				36.7	0.0772593	0.12574	-0.124577	0.412164	-0.0549794	0.0461458				36.7	0.0467625	-0.0534974	-0.0455614	-0.120456	0.0956865	0.0258046	0.0433665	0.0250627	0.000671608
36.8	0.0702017	-0.0478329	-0.0198493	0.0747508	0.0271687	-0.161226	-0.016112				36.8	-0.0559837	-0.0714842	0.0745295	-0.0310064	0.0255986	-0.0429952				36.8	-0.0393855	-0.17141	-0.0237644	0.0659485	0.0275865	0.000345647	0.0249042	0.0318407	0.0408716
36.9	0.0600197	-0.0361789	-0.0684703	0.0165708	-0.000234255	-0.134942	-0.045018				36.9	0.0345923	0.202859	0.0625255	-0.324416	-0.0106114	-0.00254316				36.9	-0.0652995	0.0241386	-0.0265514	0.111758	-0.0151585	0.0611096	0.0640104	0.0456797	0.0931656
37	0.0128207	-0.0425879	-0.0677343	0.0193028	0.0637277	0.0627775	-0.044157				37	-0.176878	-0.0713862	-0.0565275	0.727224	-0.00667639	0.00862184				37	0.0362895	0.0885466	-0.0196774	-0.0358915	0.0536235	0.154681	-0.029336	0.0480877	0.0421256
37.1	0.131081	-0.00750594	-0.0697003	0.0892928	0.0191897	-0.0993355	0.018159				37.1	-0.141788	0.0213978	-0.104791	0.269524	-0.0113254	-0.0441782				37.1	-0.00083851	-0.0220234	0.0122696	-0.0482525	0.0134825	0.0725116	0.059777	0.0377627	-0.00616939
37.2	0.0930917	-0.0201789	0.00473871	0.0266978	0.0192137	0.0403735	0.134547				37.2	0.0702803	-0.0538262	-0.0313555	-0.428026	0.0436916	-0.0116872				37.2	0.0514415	0.0232686	-0.00628143	-0.136168	0.0285405	0.0797116	0.0976117	0.1405	0.0444966
37.3	0.0642317	-0.0539209	-0.0307543	0.0264088	0.0444727	0.00422549	-0.064815				37.3	0.0453973	-0.0393292	-0.00718052	0.0865736	0.00123561	0.0495528				37.3	0.0355165	0.0620896	0.0115816	0.16159	0.0241655	-0.134318	0.152072	-0.0232393	-0.0537844
37.4	0.00385175	-0.0194159	-0.0303333	0.0661468	0.0421437	0.117551	0.033122				37.4	0.140305	0.108966	0.0739665	0.0190536	0.0315426	0.140782				37.4	0.00122649	0.123771	0.0500346	-0.126947	-0.0728235	0.0379206	0.115175	0.0260007	0.00615061
37.5	0.134813	-0.0291559	-0.0396823	0.00988182	0.0268717	0.0467745	0.049441				37.5	0.150206	0.100817	-0.0523575	0.109004	-0.0413844	0.0664918				37.5	0.0373755	-0.0480494	-0.201833	0.190995	0.00565051	-0.0240334	-0.0358615	0.0525207	0.0256726
37.6	0.147785	-0.0253339	-0.0191043	-0.0227352	0.0285297	-0.0463105	0.04288				37.6	0.204436	-0.0454892	-0.0914635	-0.435466	0.0380576	-0.0234002				37.6	0.0160425	-0.00767341	-0.0661704	-0.0480615	0.0462545	0.0559936	0.021912	-0.177611	-0.000420392
37.7	-0.0269763	-0.0199899	0.0100227	0.0424258	0.00144475	-0.0425895	0.104299				37.7	-0.0970847	0.000408814	0.0167325	-0.0460464	0.0554196	-0.0423782				37.7	-0.0534745	0.0543556	0.00125357	0.0552385	-0.0427605	0.00625465	-0.08451	0.0635007	-0.00982039
37.8	0.0996537	-0.0172049	0.0165497	0.0655018	-0.0393573	-0.128938	-0.092866				37.8	-0.102204	-0.133306	-0.000396524	-0.152086	-0.0346764	0.0702748				37.8	-0.0245355	-0.141564	-0.0337784	-0.200773	0.0131535	0.0146736	0.010584	-0.0215753	-0.0510174
37.9	0.131629	-0.0709009	0.00738371	0.0148278	0.0409717	0.261402	0.079377				37.9	0.174355	-0.0901832	0.000262476	0.0796536	-0.000269392	0.0993288				37.9	0.00302349	0.129583	-0.0443884	-0.00359847	-0.0442505	-0.0330934	0.0089011	0.0597997	-0.0586084
38	0.0358897	-0.00910894	0.0278097	0.0240368	0.0135597	-0.279698	-0.050696				38	0.0250533	-0.102908	-0.00992052	0.118574	-0.0109984	-0.00258216				38	0.115833	0.145738	0.0154366	-0.240355	-0.0571605	-0.0664114	-0.0604779	-0.0412183	-0.0277844
38.1	0.136555	-0.0203939	-0.0933523	0.0589448	-0.0155503	0.0396635	0.021819				38.1	-0.00460569	-0.000444186	0.0136125	0.0280936	0.0198706	0.0856668				38.1	0.00131449	-0.0415674	-0.0108184	-0.0570175	0.0997185	0.00923265	0.0376113	-0.00134633	0.0153466
38.2	-0.0166303	-0.0190809	0.00174971	0.0302768	0.00211975	0.0808495	0.021003				38.2	-0.0696457	0.104688	-0.0319905	0.457744	-0.00477839	-0.0971132				38.2	-0.0613815	0.0213996	0.109194	-0.0869445	0.0629895	0.0950386	0.0293662	0.0199677	0.00233061
38.3	0.0638227	-0.0100129	-0.00339929	0.00111582	0.0609937	0.0646025	-0.020063				38.3	0.0835253	0.0289658	-0.0791155	-0.126286	-0.00934439	-0.0522682				38.3	0.0414535	-0.00675441	0.0142046	-0.151096	-0.0333895	0.0358456	0.0431625	0.0145627	-0.0594724
38.4	0.0761727	-0.00595294	-0.0484923	0.00716982	0.0316327	0.00590049	-0.024181				38.4	0.130684	0.0491308	0.0897745	0.0312036	-0.0498384	0.0762598				38.4	0.132494	-0.0405154	0.0392386	-0.0797185	0.0716865	0.0257676	-0.0258012	-0.0740383	-0.00322539
38.5	0.0901277	-0.0142909	0.00908271	0.0462428	0.0739997	-0.0514255	0.0499				38.5	-0.0436967	-0.229305	-0.0851825	-0.0416464	-0.00585939	0.0484568				38.5	0.00124249	0.139058	0.0356976	-0.249941	-0.0169615	0.122306	0.0036106	-0.0488643	-0.0337364
38.6	0.0599597	-0.0450839	-0.0336753	0.0367258	-0.0432203	0.00160949	0.00423396				38.6	-0.0544967	0.0563458	0.00147648	-0.121056	-0.00254139	0.0494598				38.6	0.12604	0.0472136	0.0963586	-0.198053	-0.0485045	-0.107103	-0.0679802	-0.0391633	0.000207608
38.7	0.0520267	-0.0329649	-0.0311143	0.0650208	0.0237217	0.00667049	-0.114982				38.7	-0.0155817	0.0109688	-0.0393235	-0.0840064	0.0292346	0.0638888				38.7	0.00967549	-0.107907	-0.0280474	-0.0302015	-0.0707055	-0.0274964	0.0916774	0.0371997	-0.0357084
38.8	0.0551387	0.00749506	-0.0792373	0.0332588	0.0516887	0.0577225	0.039618				38.8	-0.0239567	0.0328718	-0.0492385	0.153704	-0.0721604	0.104211				38.8	0.0675805	-0.125845	-0.0486394	-0.0770365	0.0700935	0.0252406	0.0242205	-0.0387213	-0.00787539
38.9	-0.0268963	0.00137106	-0.0241803	0.0192158	0.0292407	-0.0688315	-0.051263				38.9	0.0290203	0.0131328	0.0533785	-0.215056	-0.00568139	0.0461798				38.9	-0.0552275	0.0899366	0.0540646	-0.0233915	0.0473885	-0.0134364	0.006191	0.0454197	-0.00288739
39	0.0209007	-0.0324559	-0.0114063	0.0147778	-0.00194125	-0.0830795	0.05179				39	0.0362293	0.0561068	0.0569785	0.0105436	0.000388608	0.0774048				39	0.00628049	-0.0379444	0.0509956	-0.115478	0.0229915	-0.0336504	-0.0440826	-0.00539333	-0.0267354
39.1	0.0463127	-0.0241179	0.0186687	0.0794868	-0.00440125	-0.171504	0.029796				39.1	0.0353053	0.0131588	-0.00289652	-0.325426	0.0373146	0.0442728				39.1	0.00832149	0.0171976	-0.0286384	-0.0429365	-0.0261855	-0.0456304	0.0486464	-0.0572833	-0.0103764
39.2	-0.000658255	-0.0630539	0.0252027	0.0784618	-0.00291125	0.0173985	-0.032484				39.2	0.121588	0.00985081	-0.0103515	0.129424	-0.0473344	0.0519408				39.2	-0.0142405	-0.0734494	0.0204166	0.0555375	0.0288465	-0.00900335	0.0164369	-0.0207973	-0.0244284
39.3	0.0577107	0.0178321	-0.00648729	0.0107208	0.0531357	0.203964	0.056575				39.3	0.0907573	0.0586718	0.0499195	-0.255336	0.00993361	0.0649858				39.3	-0.00306251	-0.0401364	0.146404	-0.0683335	-0.00072249	0.0117856	0.0765012	-0.0179383	0.0140546
39.4	0.0515537	-6.89412e-05	-0.0272903	-0.0323462	0.0413347	-0.170558	0.040377				39.4	-0.112156	0.0738598	0.0440325	-0.237476	-0.0183884	-0.0585012				39.4	-0.00268951	0.0258266	-0.0250184	0.101899	-0.0355815	0.0600546	-0.0174232	-0.0491943	-0.0629644
39.5	0.144997	-0.00819894	-0.0444113	0.0227078	0.0117917	0.0470915	-0.091426				39.5	-0.146175	0.0103978	-0.0278885	-0.0684264	0.0192716	0.00134884				39.5	0.0241325	-0.0463034	0.0526786	0.212773	0.00360951	-0.00812435	0.0490909	-0.111714	-0.00653139
39.6	0.0905067	-0.0146449	0.0273057	0.00910982	0.0494567	-0.161519	-0.070213				39.6	-0.0930887	0.0855918	-0.0929785	-0.331756	-0.0537824	-0.0233692				39.6	0.0309345	0.0120676	-0.0176784	-0.0357165	0.0836825	-0.000675353	-0.0011687	-0.0132523	-0.104154
39.7	0.0242097	0.000721059	-0.0106803	-0.0112902	0.0437667	0.0871005	-0.070987				39.7	0.0211843	0.0737478	0.00726348	0.387324	-0.0563674	0.0447808				39.7	-0.0222135	0.0399986	0.0101656	-0.150207	0.0153275	0.0781446	0.0020935	-0.109258	-0.00389039
39.8	0.0179727	-0.0142559	0.000425706	0.0399818	0.0184967	-0.0374735	0.029191				39.8	0.0578633	0.138429	-0.0218405	-0.247796	-0.202015	0.0460428				39.8	-0.0515725	0.0549066	0.0501456	-0.0766955	-0.0466795	-0.126058	0.0177935	-0.0139523	0.00357161
39.9	0.0515127	-0.0514549	0.00484171	0.0150888	-0.00859225	0.178634	-0.000789039				39.9	0.0221503	0.0764838	-0.0191715	-0.0497164	0.0400706	-0.0305692				39.9	-0.00197051	-0.0331724	0.108435	0.0606855	-0.0354185	0.0444756	0.0056892	-0.0137333	0.0191566
40	0.0333487	-0.0368209	-0.0364433	0.0241698	0.00362075	0.0294505	0.059785				40	0.0323423	0.129603	0.0379715	0.124344	-0.0575414	0.0749048				40	0.0193635	-0.0476284	0.0571876	0.0641275	-0.0409305	0.17178	0.0932673	-0.0204173	0.0595486
40.1	0.0264737	0.0240631	-0.0366043	0.0592118	-0.00408225	0.0702155	-0.00585604				40.1	-0.00176569	-0.00473019	0.0721295	0.674284	-0.0488494	-0.0733782				40.1	0.00787649	0.110888	-0.0118324	-0.0792435	-0.00262049	0.0259756	0.174674	0.145889	0.0238856
40.2	0.0217287	-0.0546579	0.0354057	-0.0193532	-0.0206483	-0.0869715	-0.058576				40.2	-0.104522	-0.160699	-0.0362595	0.635494	0.120854	0.0465668				40.2	0.0288795	0.0912106	0.0389256	-0.100203	0.0304895	-8.03529e-05	0.0119332	0.0274367	-0.0463894
40.3	0.0299417	-0.0140369	-0.0542223	0.0284878	0.0118947	-0.117444	-0.017629				40.3	0.0168513	-0.0341282	-0.00210652	-0.321726	-0.0557314	-0.00420616				40.3	0.0588095	0.0252436	0.0369646	-0.0333395	0.0528825	-0.0463244	-0.0114933	-0.169025	-0.0163624
40.4	0.0268107	-0.0136519	-0.00971829	0.00880882	-0.00628425	0.225045	-0.087053				40.4	-0.185928	-0.13613	0.0995995	-0.245556	0.0488656	0.0268978				40.4	0.0586805	0.101653	-0.0696994	-0.0382305	-0.0234315	0.0262616	0.0929301	-0.0885093	0.0209166
40.5	0.0373867	-0.00939294	-0.0248683	0.0602738	0.00857975	-0.0639495	-0.02587				40.5	0.0454863	0.0170158	0.0963395	0.00694364	0.0782656	-0.0367642				40.5	0.0200815	0.00458159	0.0389396	0.198212	-0.0359115	0.0436296	-0.0150986	-0.0864193	-0.149076
40.6	0.0810817	0.00571106	-0.0769953	0.0542828	-0.00231325	-0.111048	0.080133				40.6	0.00768031	0.101666	-0.0854515	0.250184	-0.0737194	0.00922484				40.6	0.0509925	-0.0746914	-0.10586	-0.0345425	-0.103653	0.0890906	-0.0184355	0.0567067	-0.00314739
40.7	0.0915367	0.00126306	0.0337467	-0.0352232	-0.00806825	0.0475125	0.062154				40.7	0.0281913	0.0738888	0.00659548	0.138294	-0.0803394	0.140913				40.7	0.0445675	0.0526406	0.0777266	-0.0921235	-0.0166145	0.0583586	-0.0699022	-0.155317	-0.0443654
40.8	0.0295587	0.0182511	-0.0380383	0.00720082	0.0229657	0.0900195	-0.054229				40.8	0.0284163	0.0420568	-0.00280852	0.493174	0.0340456	0.110022				40.8	0.00737549	0.00919859	-0.152434	-0.101864	-0.0190085	-0.0325854	0.0278368	0.0118177	-0.0924274
40.9	0.111394	0.0149701	0.0139167	0.0257308	0.0250857	0.120145	0.037895				40.9	0.0368313	0.0808028	-0.00919152	-0.153566	0.0262226	0.120337				40.9	0.0661875	0.116677	-0.0368584	0.0363165	0.00232551	0.101942	0.0247114	0.126113	0.0662686
41	0.0486947	0.00846306	-0.0344923	0.0305708	0.0570517	0.0396015	-0.012817				41	0.0799503	0.0821358	0.0675755	0.0198336	0.0201736	0.0566878				41	0.0659645	-0.0273544	0.0657536	0.0263555	0.0318055	-0.143079	0.0119958	-0.0842573	-0.0815954
41.1	0.0141007	-0.0147079	0.0448307	0.0217688	0.0124677	-0.119803	-0.018777				41.1	0.0675403	-0.0193302	0.00829948	0.122624	0.0244496	-0.00768816				41.1	-0.0707075	0.0727266	0.0686216	-0.0391895	-0.0466155	0.0400076	-0.0298517	-0.0872493	-0.0660204
41.2	0.0187417	0.0215471	-0.0264163	0.00120082	0.0567727	0.0778195	-0.07651				41.2	0.192315	0.0778648	0.0204785	0.200504	-0.0379264	0.0681008				41.2	-0.0233115	0.00631859	-0.0963734	-0.0467285	-0.0444635	0.0181496	0.0333928	-0.0277353	-0.0903494
41.3	0.0173957	-0.0352309	-0.0152203	-0.00413218	0.000551745	-0.0108615	0.00581396				41.3	0.0689283	-0.136849	0.00577148	0.0273736	-0.0519574	-0.0982502				41.3	-0.0506775	-0.0211794	-0.0830044	-0.0400855	-0.0235525	-0.00393135	0.0414109	-0.0346593	0.0282576
41.4	-0.0549733	0.00507906	0.0785347	0.0470798	0.00325075	-0.212413	0.00660796				41.4	0.0933523	0.202901	-0.122474	0.269904	0.0207476	-0.0212322				41.4	-0.0300835	0.0566636	-0.0391524	-0.177957	-0.0663835	-0.0140114	0.0213926	-0.0300743	0.0662946
41.5	0.0180517	0.00425406	0.00965071	0.0371718	-0.0263463	0.00647049	-0.078061				41.5	-0.0206467	0.0917578	-0.000552524	0.0327736	-0.0195784	0.00985684				41.5	-0.132948	0.0716546	-0.0668374	-0.00629947	-0.0154395	0.140205	0.0183601	0.0512157	-0.0505894
41.6	0.0254007	-0.0288089	-0.0249033	-0.0360942	0.0115317	-0.0556125	0.103595				41.6	0.150476	-0.0215252	-0.0511295	-0.275296	-0.0671854	0.0592228				41.6	0.143983	-0.0568784	-0.0121694	-0.110033	0.0632775	0.0419786	0.108454	0.00559267	-0.0298784
41.7	0.0518857	-0.00653394	-0.0156013	-0.00134118	-0.0306643	-0.0527465	-0.091179				41.7	0.0231173	0.181486	0.0806355	0.146314	-0.0823194	-0.0771692				41.7	0.0254275	-0.0301304	-0.0734114	-0.0142415	0.0319195	-0.0696194	-0.0181334	-0.00151733	-0.0114314
41.8	0.0362417	0.0102751	-0.0407733	0.0184568	-0.0105333	0.130646	-0.00675104				41.8	-0.130581	0.0476518	-0.0125785	0.244594	-0.0910674	0.0684698				41.8	-0.0644045	0.0300376	0.0902106	0.0122425	-0.0131045	-0.0249154	-0.0868387	0.0282657	-0.0670824
41.9	0.000273745	-0.0122859	0.00875171	0.0247538	0.0528347	0.0321595	-0.04209				41.9	0.0625203	0.0541238	-0.0691595	-0.443626	-0.0291584	-0.0384592				41.9	-0.0275995	-0.0865614	-0.0739724	-0.0157025	0.0295265	-0.00111535	-0.0152007	-0.000521333	-0.0242154
42	-0.0263033	-0.0341339	-0.0211213	-0.0206672	0.00648375	0.0448185	0.00263396				42	-0.0607887	0.195846	-0.0205225	0.341644	0.0269906	0.0286758				42	0.00097649	-0.0335814	0.0441896	0.0832535	-0.00538149	0.0494876	-0.0662033	0.110866	0.00793961
42.1	0.0214477	-0.0249769	0.0410717	0.0379548	0.00263575	0.0534275	-0.026611				42.1	0.110794	-0.140545	0.0463895	-0.378816	0.0459416	0.0404908				42.1	-0.00392151	-0.0191454	-0.0773054	-0.00717747	-0.0247605	0.00921265	0.0632778	-0.0712963	-0.00946339
42.2	-0.00918625	0.0106671	-0.00678929	0.0497108	0.0263847	-0.0999285	-4.40392e-05				42.2	0.00230231	0.00832881	-0.00729252	-0.0532264	0.0931896	-0.0320712				42.2	0.0108285	0.0545076	0.0549186	-0.0627545	-0.0402145	-0.0181034	0.004865	-0.00189333	0.00890961
42.3	0.0746677	0.0616781	-0.0898943	0.00657482	0.00443475	-0.137956	-0.025315				42.3	-0.00315669	0.151881	-0.0113095	0.672004	0.104485	-0.0411602				42.3	-0.0768345	0.0554006	-0.0288044	-0.0775805	0.0170425	-0.0695084	-0.0037823	-0.132926	-0.0100914
42.4	0.00726475	-0.00971294	-0.0512023	-0.0105382	0.00843175	-0.0422745	0.026733				42.4	-0.0653017	0.0225458	-0.00261752	0.718004	0.121498	-0.0203762				42.4	-0.0259155	-0.0322144	0.00122457	-0.104298	-0.00811049	0.0529096	-0.0309247	0.0510827	0.0231866
42.5	0.0663607	-0.000347941	-0.0138633	-0.00548418	0.0174087	-0.140191	0.01294				42.5	-0.0265157	-0.143826	-0.0656095	0.615624	-0.0506264	0.0600398				42.5	0.0845165	0.0144196	0.0407686	0.0128785	-0.0307595	0.0130526	0.0538747	0.0199627	-0.0523944
42.6	-0.0156073	-0.00321394	-0.0473923	0.0493148	-0.0367523	-0.142767	-0.068838				42.6	-0.0164717	-0.0392562	-0.0405795	0.222334	0.0538576	-0.0177932				42.6	0.0122075	0.00248459	0.0684626	-0.0375995	-0.122298	-0.0382484	0.0605853	-0.124395	-0.0576974
42.7	0.00529175	0.00810906	-0.0355283	0.0321548	0.0251307	-0.0560075	-0.110384				42.7	-0.0890987	-0.0435342	0.0943665	0.424704	0.00442261	0.116505				42.7	-0.0308095	-0.0191194	-0.0100774	-0.0653285	-0.0253005	0.0798356	-0.0507473	-0.0795313	-0.0234724
42.8	-0.0296003	0.000972059	-0.0477363	0.0315318	0.0575267	0.0932435	0.00414296				42.8	0.0623093	-0.144545	0.00944548	-0.138876	-0.00621839	0.0735788				42.8	-0.0638805	0.0421686	0.0960106	-0.000215471	0.0171755	0.0665006	-0.0424584	0.0195617	-0.00690639
42.9	-0.0222123	0.0202591	-0.000496294	0.0855328	0.00494575	-0.222267	-0.071113				42.9	-0.0117987	0.0213958	-0.0689815	0.0579236	0.0188546	-0.0798482				42.9	-0.0642485	-0.0119224	0.0351586	0.108664	-0.0643375	0.110086	-0.0211004	-0.0511243	-0.0509194
43	0.0599407	-0.0251909	-0.0296703	0.0381958	-0.0257383	-0.0228805	-0.042311				43	-0.00615669	-0.0413952	-0.0526255	-0.216096	0.132276	-0.0514292				43	0.0301695	-0.0366594	0.0770016	-0.11108	-0.0257625	-0.137628	0.113431	-0.0294583	0.00521861
43.1	-0.0425953	-0.0422479	-0.00408729	0.00230682	-0.0109703	0.0782405	0.013368				43.1	-0.1663	0.0794498	-0.0601815	0.0648736	-0.0313294	0.0231988				43.1	0.0301535	0.0451536	-0.00975243	-0.0287145	-0.0161825	-0.0256824	0.0030012	-0.0561093	-0.0411804
43.2	0.0221807	-0.0314869	0.00141171	0.00343682	0.0312717	-0.152629	-0.138563				43.2	-0.00381569	0.142585	-0.0102015	0.203944	-0.0691764	-0.0391082				43.2	-0.00522851	-0.0480794	0.0138136	-0.0752595	0.0241135	0.0207426	0.0328684	-0.123725	-0.0573364
43.3	0.0556607	-0.00664694	-0.0152153	0.0266048	0.0210017	0.0195095	-0.093999				43.3	0.0972353	0.0433258	0.0626545	-0.0653164	-0.0333154	-0.0126792				43.3	-0.0423415	0.128461	-0.0714904	0.0594205	-0.0714675	-0.0483514	-0.058373	-0.149025	-0.0937854
43.4	0.00910775	-0.0157569	-0.00901929	0.0525278	0.0303647	-0.0778045	0.138787				43.4	0.118674	-0.0618702	0.0379385	-0.250406	0.0623576	-0.0715582				43.4	0.00304749	-0.0885774	-0.0350704	-0.177514	-0.0294395	0.00996065	-0.0446219	0.0680877	-0.00525739
43.5	-0.0419663	0.00260206	0.0351937	-0.0140242	0.0377147	0.0276405	0.015152				43.5	0.0286223	0.0211378	-0.0486165	0.00596364	0.0539886	0.0547788				43.5	0.0469885	0.0744066	-0.0788094	-0.175673	-0.00792549	0.121872	0.0928117	-0.0897203	0.0532176
43.6	-0.0137513	-0.0273609	-0.0410603	0.0147268	0.0290947	0.0738975	-0.105017				43.6	-0.0112637	0.0513638	0.0572525	0.153654	-0.148749	0.0681578				43.6	-0.0461935	0.0919476	-0.0228184	0.146561	-0.0356775	0.0209496	0.0253207	-0.00926133	0.0282096
43.7	0.0137377	-0.00124994	-0.0116163	-0.000698176	0.0309497	0.0401275	-0.04737				43.7	0.00700131	0.0732768	0.00874948	-0.0886664	0.0229686	-0.00294316				43.7	-0.0893775	0.0776156	-0.0462334	-8.24706e-05	-0.0260085	0.112893	0.0532273	0.0148577	-0.0384194
43.8	0.0645337	0.0221481	0.0224077	0.0485278	-0.00615125	-0.0879875	-0.070571				43.8	-0.0902037	0.161808	-0.0257835	0.178584	0.125292	-0.0401992				43.8	0.0677555	0.0345996	0.118423	0.111163	-0.00344749	-0.00104235	-0.0131253	-0.0894983	-0.0873614
43.9	0.0202307	-0.0188479	-0.0316223	0.0388998	0.0290497	0.0118055	-0.068499				43.9	-0.0271137	0.0767458	0.0212695	0.0785736	-0.0650594	0.0422408				43.9	-0.00829651	-0.0884314	-0.109165	0.00468253	-0.0253915	0.0137946	-0.0035284	-0.00987433	-0.0944264
44	-0.00755625	0.00264606	-0.0255683	0.0422508	0.0158707	0.12884	-0.119227				44	-0.0795407	-0.189553	-0.00820452	0.422634	0.0670626	0.00407984				44	-0.0493785	-0.0835464	-0.0669474	-0.0125735	-0.0841945	0.0756276	0.005808	-0.0846893	0.00222361
44.1	0.0822837	-0.0176279	-0.0638343	-0.0505292	-0.00359525	-0.0723465	0.00719596				44.1	-0.0554037	0.0560028	0.0514305	0.0268436	0.101754	-0.0438112				44.1	-0.0639705	-0.0332674	-0.0609024	-0.0887435	-0.0580925	0.0535806	-0.012438	0.00342467	-0.0570614
44.2	0.0435607	-0.00911394	-0.0154063	0.00111982	0.00363075	0.0637735	0.00142296				44.2	0.0520233	0.0503298	0.0133615	0.0704436	-0.00319239	0.0189218				44.2	-0.00938451	0.0293876	-0.0298024	-0.0949275	0.0252725	-0.0242364	-0.0454755	-0.0849113	0.0171096
44.3	0.0207567	0.0203391	0.0196677	0.0509168	0.0500767	0.0721995	-0.01584				44.3	0.00309931	0.0643618	0.0412435	0.263334	0.0193466	0.0360738				44.3	-0.0383435	0.155822	0.0233396	-0.0854805	0.0452075	-0.0764034	0.0230246	-0.0307113	-0.0506744
44.4	0.0382567	-0.00389394	0.0207387	0.0515178	0.0276117	0.0987055	-0.108102				44.4	0.141934	0.114534	-0.0914665	0.257174	0.0459816	-0.00845916				44.4	-0.0333385	0.0773816	0.00654957	-0.0842665	0.0238125	0.0674576	-0.0045817	-0.0889663	0.0715626
44.5	-0.00444625	-0.0360929	0.0358177	0.0563038	0.0122687	0.0952355	-0.055183				44.5	0.106713	-0.0351002	-0.0926415	0.0777136	-0.0308554	0.0458438				44.5	0.0190205	-0.0409034	-0.0389904	0.107683	0.0759885	0.0390706	-0.021246	-0.0139763	0.0125276
44.6	0.0652817	0.00905306	0.00531871	0.00250982	0.0290007	0.0294715	-0.048493				44.6	0.0726453	0.00530181	7.2476e-05	-0.218036	-0.111761	0.0421478				44.6	-0.0662405	0.0219556	-0.0880904	-0.235567	-0.00276349	0.00206965	-0.0338642	-0.0377303	-0.0130484
44.7	-0.0241093	0.0408241	-0.0271843	0.0598978	0.0264947	0.0693105	-0.027774				44.7	-0.0691467	0.0183098	0.0242145	-0.237856	0.0106156	0.0485238				44.7	0.00902349	-0.0889804	0.140464	-0.128225	-0.0148995	0.0262056	-0.0835464	-0.0139463	0.0120416
44.8	-0.0137133	0.00171906	-0.0320813	0.0157118	-0.0148373	0.0560925	0.00729096				44.8	-0.103111	0.0132878	-0.0720565	-0.140236	0.00288061	-0.0439622				44.8	0.0930085	0.0138176	0.0259376	0.0590415	-0.00539149	0.0809136	-0.0432015	-0.0900823	-0.0602614
44.9	0.0571687	0.0148181	0.0255857	-0.0250822	0.00900475	-0.108633	-0.054487				44.9	0.135328	0.186131	0.0955605	0.0559836	-0.00604139	0.00160484				44.9	-0.0488515	0.00935859	0.0662856	0.00525253	-0.0132185	-0.0517394	0.0108088	0.0767417	-0.00582039
45	0.0683237	0.00905406	-0.0206233	-0.00583618	0.0193217	-0.0219845	0.027813				45	0.134225	-0.119559	-0.0117755	-0.104136	0.0615406	0.0288658				45	0.0471305	-0.0720764	-0.0728124	0.00829753	-0.0180135	0.0606076	-0.0011757	0.0312727	0.0179946
45.1	0.0149167	0.0322041	0.0323497	-0.0107002	-0.0175633	-0.0127965	0.035872				45.1	0.00353731	0.0798458	-0.0510005	0.250384	0.0101976	0.0430168				45.1	-0.0549755	-0.0959484	-0.0587724	0.0419205	-0.0675385	-0.00940535	-0.0443528	0.0288667	0.00273861
45.2	-0.00703825	0.000441059	0.0108907	0.0168598	0.0310727	0.0535215	0.051222				45.2	-0.00938569	-0.129416	-0.0256085	-0.0266464	-0.10097	0.0270468				45.2	0.00042749	0.00389259	0.0914146	-0.00254647	0.0105645	-0.102656	-0.0211465	0.00951167	-0.00955439
45.3	0.0303667	0.0105471	0.00135371	-0.0385952	0.00389575	-0.145062	-0.049256				45.3	0.157781	0.0514398	-0.00915052	0.117444	0.0667846	0.0249568				45.3	-0.00194851	-0.203017	-0.0366414	0.172635	-0.0440205	0.0380936	-0.033541	-0.0264723	0.0206536
45.4	0.0787027	0.0147951	0.0167997	0.0232188	0.00263075	0.325634	-0.034425				45.4	-0.0430857	-0.117243	-0.0337395	0.179764	-0.00256439	-0.0213162				45.4	-0.0396715	-0.0292654	-0.0328614	0.174062	-0.0111635	0.0535096	0.0537703	0.0752157	0.00399361
45.5	-0.00846125	0.000276059	-0.0532363	0.0444178	-0.0134513	-0.139906	0.017225				45.5	-0.0545487	0.0163878	-0.0795855	0.225924	0.0249496	0.00736984				45.5	-0.0887725	-0.0615414	-0.0193964	-0.0427565	0.0280515	-0.0796604	0.0595272	-0.0213113	-0.0191044
45.6	-0.0637983	0.0134461	-0.0307393	-0.00906718	0.0238907	0.0204555	-0.099144				45.6	-0.215365	-0.0472422	-0.0521635	-0.315946	0.0423916	0.1677				45.6	-0.0726125	0.0205716	0.0187946	0.0326115	-0.00724049	-0.0515274	0.0666251	-0.11112	-0.00616739
45.7	-0.00101025	-0.00874194	-0.0207623	0.0277548	-0.0864163	-0.104987	0.021744				45.7	0.00294331	0.00649881	-0.0492235	0.219094	-0.0323674	-0.0389142				45.7	-0.0271975	-0.184855	0.0103266	-0.0459845	-0.0391215	0.0142856	-0.004114	-0.0387543	-0.0347294
45.8	0.0125387	-0.00807194	-0.0380193	-0.0448502	0.000557745	-0.0513185	-0.020778				45.8	0.0296083	0.0211798	0.0128925	-0.165046	-0.0233464	0.0702728				45.8	0.0369365	0.0681246	-0.0826194	0.0756095	0.0763765	0.0214466	0.103886	-0.0694083	-0.0110044
[truncated: 300 more rows]
