# Supplementary material for: Two-step structural changes in M3 muscarinic receptor activation rely on the coupled Gq protein cycle
Source: Nat Commun. 2023 Mar 8;14:1276. doi: 10.1038/s41467-023-36911-4 (PMC9992711; doi:10.1038/s41467-023-36911-4)
Supplement: Supplementary file 3 — Source Data [file 41467_2023_36911_MOESM3_ESM.zip › 1. Data for Main Figures/Figure 3.xlsx]

## Sheet: b
+ WT Gαq
	Normalized FRETr
Time (s)	Sample_7
0	0.96
0.1	1.01
0.2	0.945
0.3	0.938
0.4	0.882
0.5	0.931
0.6	0.99
0.7	1.09
0.8	0.966
0.9	1.02
1	0.922
1.1	1.09
1.2	0.996
1.3	1.06
1.4	0.953
1.5	0.965
1.6	1.02
1.7	0.953
1.8	1.04
1.9	1.11
2	1.06
2.1	0.936
2.2	0.988
2.3	0.998
2.4	0.988
2.5	0.911
2.6	0.881
2.7	0.972
2.8	1.08
2.9	1.12
3	1.02
3.1	0.996
3.2	0.87
3.3	0.908
3.4	0.929
3.5	0.909
3.6	0.969
3.7	1.02
3.8	1.04
3.9	1.01
4	0.977
4.1	0.968
4.2	0.931
4.3	0.967
4.4	0.92
4.5	1.04
4.6	1.06
4.7	0.981
4.8	0.999
4.9	0.843
5	0.919
5.1	1
5.2	0.844
5.3	1.02
5.4	0.942
5.5	1.04
5.6	0.974
5.7	1.08
5.8	1.03
5.9	0.98
6	1.04
6.1	1.01
6.2	1.03
6.3	1.08
6.4	0.926
6.5	1.1
6.6	1
6.7	0.93
6.8	0.983
6.9	0.992
7	0.926
7.1	0.878
7.2	1.03
7.3	0.905
7.4	1.11
7.5	0.931
7.6	1.01
7.7	0.978
7.8	1.03
7.9	1
8	0.965
8.1	0.946
8.2	0.978
8.3	0.979
8.4	1.09
8.5	1.01
8.6	0.943
8.7	1.1
8.8	1.05
8.9	1.08
9	0.902
9.1	0.895
9.2	1.01
9.3	0.974
9.4	1.02
9.5	0.983
9.6	1.01
9.7	0.958
9.8	1.02
9.9	0.983
10	0.98
10.1	0.949
10.2	1.07
10.3	0.965
10.4	0.963
10.5	0.946
10.6	0.99
10.7	1.12
10.8	0.982
10.9	1.05
11	0.995
11.1	0.894
11.2	1.04
11.3	0.955
11.4	1.06
11.5	0.958
11.6	1.08
11.7	0.988
11.8	0.909
11.9	1.08
12	0.871
12.1	0.967
12.2	0.999
12.3	1.01
12.4	0.935
12.5	1.03
12.6	0.965
12.7	1.16
12.8	1.06
12.9	1
13	1.06
13.1	0.962
13.2	1.07
13.3	1.02
13.4	0.93
13.5	0.95
13.6	0.954
13.7	1.06
13.8	1.02
13.9	0.981
14	0.96
14.1	1
14.2	0.977
14.3	0.921
14.4	1
14.5	0.987
14.6	1.12
14.7	0.946
14.8	1.03
14.9	1.07
15	1.03
15.1	1.06
15.2	1.02
15.3	0.942
15.4	0.977
15.5	1.03
15.6	1.13
15.7	0.919
15.8	0.93
15.9	1.04
16	0.934
16.1	1.01
16.2	1.07
16.3	0.985
16.4	1.01
16.5	1.02
16.6	1.05
16.7	1.08
16.8	0.879
16.9	0.982
17	1.11
17.1	1.06
17.2	1.03
17.3	1.06
17.4	0.938
17.5	0.953
17.6	1.04
17.7	1.02
17.8	0.993
17.9	0.966
18	0.912
18.1	1.03
18.2	1.05
18.3	0.97
18.4	0.905
18.5	1.1
18.6	1
18.7	1.07
18.8	1.01
18.9	0.984
19	1.01
19.1	1.09
19.2	0.938
19.3	0.86
19.4	0.873
19.5	0.96
19.6	1.11
19.7	0.933
19.8	0.914
19.9	0.975
20	0.994
20.1	0.981
20.2	0.897
20.3	0.788
20.4	0.683
20.5	0.63
20.6	0.583
20.7	0.56
20.8	0.55
20.9	0.614
21	0.529
21.1	0.485
21.2	0.408
21.3	0.53
21.4	0.461
21.5	0.4
21.6	0.457
21.7	0.404
21.8	0.541
21.9	0.453
22	0.473
22.1	0.382
22.2	0.513
22.3	0.458
22.4	0.211
22.5	0.438
22.6	0.363
22.7	0.283
22.8	0.32
22.9	0.395
23	0.301
23.1	0.174
23.2	0.319
23.3	0.227
23.4	0.237
23.5	0.173
23.6	0.0734
23.7	0.198
23.8	0.149
23.9	0.0945
24	0.124
24.1	0.125
24.2	0.133
24.3	-0.0102
24.4	0.0905
24.5	0.107
24.6	0.0668
24.7	-0.00712
24.8	0.0889
24.9	0.0919
25	0.0358
25.1	0.137
25.2	0.0705
25.3	0.0667
25.4	-0.0396
25.5	0.00453
25.6	0.0241
25.7	-0.0488
25.8	-0.0078
25.9	0.0629
26	0.0461
26.1	0.125
26.2	0.0719
26.3	-0.0237
26.4	0.0167
26.5	0.0418
26.6	-0.0479
26.7	-0.0319
26.8	0.00873
26.9	0.00707
27	-0.0597
27.1	-0.0171
27.2	-0.000543
27.3	0.0686
27.4	0.015
27.5	-0.0403
27.6	-0.0659
27.7	0.00998
27.8	0.085
27.9	0.0395
28	0.057
28.1	-0.0414
28.2	0.105
28.3	0.0743
28.4	0.0277
28.5	-0.0453
28.6	0.0127
28.7	0.061
28.8	-0.0607
28.9	0.0112
29	0.00815
29.1	0.0372
29.2	-0.0529
29.3	0.00615
29.4	0.0408
29.5	-0.0224
29.6	-0.0258
29.7	-0.0461
29.8	-0.21
29.9	-0.00168
30	-0.0397
30.1	0.0259
30.2	-0.00621
30.3	-0.0136
30.4	-0.0129
30.5	-0.0624
30.6	-0.0748
30.7	-0.0693
30.8	-0.0777
30.9	-0.0568
31	-0.0494
31.1	-0.000481
31.2	0.0313
31.3	-0.076
31.4	0.0175
31.5	-0.182
31.6	-0.00285
31.7	-0.115
31.8	-0.146
31.9	-0.0153
32	-0.0672
32.1	0.00129
32.2	-0.0106
32.3	0.0585
32.4	-0.0182
32.5	-0.0486
32.6	0.103
32.7	0.112
32.8	0.0165
32.9	-0.0475
33	0.0262
33.1	0.0453
33.2	-0.0369
33.3	-0.00883
33.4	-0.0679
33.5	0.029
33.6	-0.0396
33.7	-0.0333
33.8	-0.0566
33.9	-0.0395
34	-0.0324
34.1	-0.0747
34.2	-0.112
34.3	-0.0638
34.4	0.0211
34.5	-0.0406
34.6	0.00284
34.7	0.00811
34.8	-0.1
34.9	-0.0259
35	0.0121
35.1	-0.0219
35.2	-0.0185
35.3	-0.0677
35.4	0.0257
35.5	-0.0533
35.6	-0.0906
35.7	-0.000827
35.8	-0.0373
35.9	-0.061
36	0.0525
36.1	-0.0677
36.2	-0.00429
36.3	-0.0569
36.4	-0.0462
36.5	0.0534
36.6	0.00884
36.7	-0.0759
36.8	0.071
36.9	0.0455
37	-0.053
37.1	0.0356
37.2	-0.0444
37.3	-0.0452
37.4	-0.0859
37.5	0.0452
37.6	0.0441
37.7	-0.0355
37.8	-0.0164
37.9	-0.06
38	0.087
38.1	-0.0282
38.2	0.0491
38.3	-0.0903
38.4	0.0131
38.5	0.032
38.6	-0.00248
38.7	-0.036
38.8	-0.00813
38.9	0.0295
39	0.00957
39.1	0.0941
39.2	0.019
39.3	0.0744
39.4	-0.0174
39.5	-0.0191
39.6	0.0102
39.7	-0.0154
39.8	0.0337
39.9	0.0548
40	-0.0834
40.1	-0.0546
40.2	-0.0234
40.3	-0.00582
40.4	-0.0187
40.5	0.0346
40.6	-0.0351
40.7	-0.0298
40.8	-0.063
40.9	-0.149
41	-0.171
41.1	-0.0193
41.2	-0.0116
41.3	-0.0842
41.4	-0.156
41.5	0.0909
41.6	-0.033
41.7	0.0418
41.8	0.0185
41.9	-0.0338
42	0.00223
42.1	0.032
42.2	-0.0171
42.3	-0.0365
42.4	-0.0384
42.5	-0.0613
42.6	0.00619
42.7	-0.00762
42.8	-0.0211
42.9	0.0436
43	-0.0433
43.1	-0.0192
43.2	0.0452
43.3	-0.00598
43.4	-0.0785
43.5	0.0844
43.6	-0.0134
43.7	0.0341
43.8	-0.0267
43.9	-0.117
44	-0.0189
44.1	-0.0356
44.2	-0.0621
44.3	-0.0564
44.4	-0.0484
44.5	0.03
44.6	-0.0219
44.7	-0.0557
44.8	0.0135
44.9	0.106
45	-0.0381
45.1	0.00244
45.2	0.00285
45.3	0.0861
45.4	-0.0784
45.5	0.0564
45.6	-0.0243
45.7	0.0012
45.8	0.007
45.9	-0.0112
46	-0.0213
46.1	0.0592
46.2	0.0142
46.3	0.0146
46.4	0.0184
46.5	-0.017
46.6	0.0435
46.7	0.0151
46.8	-0.0347
46.9	0.0267
47	-0.0295
47.1	-0.018
47.2	-0.0344
47.3	0.0256
47.4	0.0692
47.5	0.0714
47.6	0.0676
47.7	0.0144
47.8	0.00694
47.9	-0.0928
48	0.00503
48.1	-0.104
48.2	0.0269
48.3	-0.0306
48.4	-0.0459
48.5	0.0267
48.6	-0.0371
48.7	0.0303
48.8	0.000232
48.9	0.0177
49	-0.0901
49.1	-0.0506
49.2	0.0399
49.3	-0.0598
49.4	-0.0997
49.5	-0.000593
49.6	-0.00757
49.7	0.0532
49.8	0.119
49.9	-0.00344
50	0.00736
50.1	-0.0173
50.2	0.095
50.3	0.0506
50.4	-0.0635
50.5	0.00748
50.6	0.153
50.7	0.0867
50.8	0.0498
50.9	0.216
51	0.144
51.1	0.259
51.2	0.226
51.3	0.227
51.4	0.337
51.5	0.318
51.6	0.38
51.7	0.283
51.8	0.418
51.9	0.373
52	0.384
52.1	0.397
52.2	0.328
52.3	0.405
52.4	0.438
52.5	0.48
52.6	0.271
52.7	0.464
52.8	0.493
52.9	0.526
53	0.54
53.1	0.599
53.2	0.454
53.3	0.409
53.4	0.565
53.5	0.552
53.6	0.516
53.7	0.499
53.8	0.458
53.9	0.383
54	0.484
54.1	0.519
54.2	0.483
54.3	0.455
54.4	0.664
54.5	0.486
54.6	0.593
54.7	0.591
54.8	0.524
54.9	0.487
55	0.53
55.1	0.536
55.2	0.599
55.3	0.526
55.4	0.535
55.5	0.563
55.6	0.566
55.7	0.568
55.8	0.56
55.9	0.537
56	0.575
56.1	0.573
56.2	0.559
56.3	0.632
56.4	0.588
56.5	0.638
56.6	0.562
56.7	0.501
56.8	0.647
56.9	0.665
57	0.529
57.1	0.571
57.2	0.598
57.3	0.602
57.4	0.563
57.5	0.479
57.6	0.503
57.7	0.505
57.8	0.552
57.9	0.609
58	0.653
58.1	0.585
58.2	0.625
58.3	0.603
58.4	0.581
58.5	0.533
58.6	0.502
58.7	0.614
58.8	0.645
58.9	0.567
59	0.526
59.1	0.426
59.2	0.632
59.3	0.48
59.4	0.495
59.5	0.527
59.6	0.648
59.7	0.616
59.8	0.467
59.9	0.639
60	0.463
60.1	0.566
60.2	0.617
60.3	0.59
60.4	0.575
60.5	0.519
60.6	0.539
60.7	0.577
60.8	0.593
60.9	0.636
61	0.574
61.1	0.483
61.2	0.593
61.3	0.587
61.4	0.529
61.5	0.514
61.6	0.537
61.7	0.595
61.8	0.462
61.9	0.56
62	0.602
62.1	0.529
62.2	0.5
62.3	0.575
62.4	0.605
62.5	0.642
62.6	0.455
62.7	0.502
62.8	0.461
62.9	0.573
63	0.55
63.1	0.511
63.2	0.585
63.3	0.498
63.4	0.557
63.5	0.557
63.6	0.56
63.7	0.582
63.8	0.538
63.9	0.555
64	0.554
64.1	0.606
64.2	0.637
64.3	0.616
64.4	0.623
64.5	0.685
64.6	0.547
64.7	0.587
64.8	0.576
64.9	0.522
65	0.517
65.1	0.659
65.2	0.562
65.3	0.484
65.4	0.535
65.5	0.56
65.6	0.619
65.7	0.576
65.8	0.536
65.9	0.563
66	0.456
66.1	0.607
66.2	0.6
66.3	0.581
66.4	0.632
66.5	0.499
66.6	0.535
66.7	0.582
66.8	0.627
66.9	0.539
67	0.654
67.1	0.52
67.2	0.537
67.3	0.51
67.4	0.558
67.5	0.579
67.6	0.551
67.7	0.658
67.8	0.487
67.9	0.654
68	0.509
68.1	0.642
68.2	0.5
68.3	0.585
68.4	0.454
68.5	0.504
68.6	0.508
68.7	0.57
68.8	0.556
68.9	0.644
69	0.443
69.1	0.514
69.2	0.526
69.3	0.554
69.4	0.638
69.5	0.611
69.6	0.587
69.7	0.542
69.8	0.589
69.9	0.578
70	0.534
70.1	0.603
70.2	0.53
70.3	0.553
70.4	0.604
70.5	0.642
70.6	0.573
70.7	0.566
70.8	0.612
70.9	0.503
71	0.47
71.1	0.64
71.2	0.565
71.3	0.456
71.4	0.672
71.5	0.586
71.6	0.585
71.7	0.677
71.8	0.661
71.9	0.647
72	0.601
72.1	0.448
72.2	0.622
72.3	0.502
72.4	0.579
72.5	0.516
72.6	0.569
72.7	0.563
72.8	0.588
72.9	0.461
73	0.556
73.1	0.539
73.2	0.697
73.3	0.588
73.4	0.517
73.5	0.594
73.6	0.494
73.7	0.583
73.8	0.565
73.9	0.596
74	0.681
74.1	0.639
74.2	0.568
74.3	0.687
74.4	0.694
74.5	0.578
74.6	0.548
74.7	0.577
74.8	0.599
74.9	0.553
75	0.6
75.1	0.695
75.2	0.65
75.3	0.649
75.4	0.619
75.5	0.688
75.6	0.674
75.7	0.64
75.8	0.619
75.9	0.651
76	0.605
76.1	0.69
76.2	0.588
76.3	0.595
76.4	0.587
76.5	0.628
76.6	0.587
76.7	0.723
76.8	0.508
76.9	0.629
77	0.573
77.1	0.674
77.2	0.568
77.3	0.672
77.4	0.652
77.5	0.699
77.6	0.721
77.7	0.554
77.8	0.562
77.9	0.627
78	0.542
78.1	0.713
78.2	0.69
78.3	0.594
78.4	0.58
78.5	0.686
78.6	0.656
78.7	0.486
78.8	0.637
78.9	0.59
79	0.735
79.1	0.737
79.2	0.638
79.3	0.53
79.4	0.647
79.5	0.671
79.6	0.623
79.7	0.639
79.8	0.714
79.9	0.53
80	0.657
80.1	0.609
80.2	0.697
80.3	0.709
80.4	0.626
80.5	0.774
80.6	0.575
80.7	0.675
80.8	0.702
80.9	0.574
81	0.784
81.1	0.618
81.2	0.736
81.3	0.695
81.4	0.681
81.5	0.686
81.6	0.678
81.7	0.864
81.8	0.723
81.9	0.597
82	0.731
82.1	0.624
82.2	0.588
82.3	0.667
82.4	0.744
82.5	0.658
82.6	0.57
82.7	0.677
82.8	0.71
82.9	0.602
83	0.61
83.1	0.725
83.2	0.711
83.3	0.645
83.4	0.719
83.5	0.545
83.6	0.798
83.7	0.683
83.8	0.725
83.9	0.619
84	0.715
84.1	0.767
84.2	0.693
84.3	0.669
84.4	0.712
84.5	0.815
84.6	0.698
84.7	0.626
84.8	0.627
84.9	0.632
85	0.739
85.1	0.639
85.2	0.641
85.3	0.667
85.4	0.713
85.5	0.58
85.6	0.653
85.7	0.712
85.8	0.658
85.9	0.713
86	0.707
86.1	0.786
86.2	0.786
86.3	0.733
86.4	0.588
86.5	0.711
86.6	0.643
86.7	0.711
86.8	0.699
86.9	0.796
87	0.821
87.1	0.798
87.2	0.772
87.3	0.692
87.4	0.797
87.5	0.682
87.6	0.759
87.7	0.718
87.8	0.69
87.9	0.768
88	0.682
88.1	0.758
88.2	0.816
88.3	0.816
88.4	0.786
88.5	0.984
88.6	0.741
88.7	0.793
88.8	0.638
88.9	0.808
89	0.855
89.1	0.763
89.2	0.831
89.3	0.734
89.4	0.807
89.5	0.69
89.6	0.76
89.7	0.805
89.8	0.759
89.9	0.759
90	0.735
90.1	0.708
90.2	0.727
90.3	0.795
90.4	0.748
90.5	0.925
90.6	0.717
90.7	0.802
90.8	0.755
90.9	0.811
91	0.814
91.1	0.883
91.2	0.844
91.3	0.771
91.4	0.743
91.5	0.778
91.6	0.678
91.7	0.762
91.8	0.763
91.9	0.839
92	0.816
92.1	0.789
92.2	0.848
92.3	0.72
92.4	0.811
92.5	0.776
92.6	0.793
92.7	0.735
92.8	0.866
92.9	0.692
93	0.73
93.1	0.817
93.2	0.707
93.3	0.877
93.4	0.805
93.5	0.777
93.6	0.844
93.7	0.83
93.8	0.792
93.9	0.697
94	0.864
94.1	0.844
94.2	0.802
94.3	0.785
94.4	0.822
94.5	0.86
94.6	0.84
94.7	0.851
94.8	0.826
94.9	0.867
95	0.849
95.1	0.926
95.2	0.912
95.3	0.813
95.4	0.799
95.5	0.791
95.6	0.821
95.7	0.88
95.8	0.899
95.9	0.714
96	0.916
96.1	0.798
96.2	0.73
96.3	0.727
96.4	0.799
96.5	0.867
96.6	0.782
96.7	0.803
96.8	0.897
96.9	0.821
97	0.886
97.1	0.885
97.2	0.89
97.3	0.819
97.4	0.838
97.5	0.903
97.6	0.854
97.7	0.933
97.8	0.848
97.9	0.901
98	1.03
98.1	0.925
98.2	0.801
98.3	0.843
98.4	0.897
98.5	0.872
98.6	0.863
98.7	0.99
98.8	0.836
98.9	0.881
99	0.799
99.1	0.926
99.2	0.836
99.3	0.929
99.4	0.84
99.5	0.783
99.6	0.771
99.7	0.982
99.8	0.909
99.9	0.89
100	0.946
100.1	0.835
100.2	0.862
100.3	0.904
100.4	0.964
100.5	0.895
100.6	0.873
100.7	0.903
100.8	0.922
100.9	0.841
101	0.864
101.1	0.934
101.2	0.897
101.3	0.987
101.4	0.928
101.5	0.975
101.6	0.89
101.7	0.959
101.8	1.03
101.9	0.788
102	0.893
102.1	0.887
102.2	1.01
102.3	0.902
102.4	0.982
102.5	0.889
102.6	0.871
102.7	1.03
102.8	0.938
102.9	0.791
103	0.958
103.1	0.995
103.2	0.802
103.3	0.81
103.4	0.73
103.5	0.928
103.6	1.01
103.7	1.02
103.8	0.969
103.9	0.973
104	0.906
104.1	1
104.2	0.943
104.3	0.942
104.4	1.04
104.5	0.941
104.6	1.04
104.7	0.917
104.8	0.878
104.9	0.954
105	0.99
105.1	1
105.2	0.999
105.3	0.974
105.4	0.965
105.5	0.835
105.6	0.908
105.7	0.999
105.8	1.02
105.9	1.07
106	0.935
106.1	0.827
106.2	0.998
106.3	1
106.4	1.01
106.5	1.02
106.6	0.95
106.7	1.01
106.8	0.982
106.9	1.1
107	0.97
107.1	0.848
107.2	0.959
107.3	1.15
107.4	1.04
107.5	0.997
107.6	1.06
107.7	0.971
107.8	0.951
107.9	1.04
108	0.957
108.1	0.953
108.2	0.95
108.3	1.04
108.4	0.984
108.5	1.01
108.6	1.04
108.7	1.04
108.8	1.02
108.9	1
109	0.896
109.1	0.9
109.2	0.943
109.3	0.947
109.4	0.944
109.5	0.97
109.6	1.05
109.7	1.04
109.8	0.976
109.9	0.999
110	1.03
110.1	0.889
110.2	0.932
110.3	0.975
110.4	1.02
110.5	0.996
110.6	0.902
110.7	1.12
110.8	0.917
110.9	0.834
111	0.961
111.1	0.99
111.2	0.928
111.3	1.03
111.4	0.994
111.5	1.04
111.6	1.05
111.7	0.904
111.8	1
111.9	0.959
112	1.01
112.1	1.04
112.2	0.978
112.3	0.964
112.4	1.09
112.5	1.01
112.6	1.01
112.7	0.946
112.8	0.998
112.9	0.921
113	0.997
113.1	0.888
113.2	1.02
113.3	0.993
113.4	0.959
113.5	1.11
113.6	1
113.7	1.02
113.8	0.999
113.9	1.09
114	0.942
114.1	1.03
114.2	1.01
114.3	0.884
114.4	0.983
114.5	0.975
114.6	0.872
114.7	1.02
114.8	0.935
114.9	1.04
115	1.02
115.1	1.16
115.2	0.885
115.3	1.09
115.4	0.963
115.5	1.02
115.6	0.954
115.7	1.02
115.8	0.99
115.9	1.13
116	0.989
116.1	1.01
116.2	0.952
116.3	0.927
116.4	0.997
116.5	1.06
116.6	0.989
116.7	0.997
116.8	0.888
116.9	1.11
117	1.14
117.1	0.936
117.2	1.01
117.3	0.977
117.4	0.837
117.5	1.05
117.6	1.18
117.7	1.05
117.8	1.12
117.9	1.02
118	0.96
118.1	1.05
118.2	0.919
118.3	0.945
118.4	0.916
118.5	1.03
118.6	0.949
118.7	1.14
118.8	1.01
118.9	1
119	1.05
119.1	1
119.2	1.11
119.3	0.942
119.4	0.95
119.5	0.98
119.6	1.05
119.7	0.997
119.8	1.13
119.9	0.966
120	0.995

## Sheet: c
+ Gαq(Q209L)											+ Gαq(R183C)
	Normalized FRETr											Normalized FRETr
Time(sec)	Sample_1	Sample_2	Sample_3	Sample_4	Sample_5	Sample_6	Average	SEM			Time(sec)	Sample1	Sample2	Sample3	Sample4	Sample5	Average	SEM
0	1.3799	1.21028	1.07814	0.93744	0.916324	0.657244	1.02989	0.102906			0	1.08516	0.861449	1.21856	0.970057	0.966648	1.02037	0.0608888
0.1	1.172	0.844624	1.10375	1.26097	1.03282	0.957014	1.06186	0.0612538			0.1	1.25829	1.05564	1.06375	1.40156	0.925203	1.14089	0.0841043
0.2	1.04452	1.12381	0.955891	1.02391	1.1226	0.925894	1.03277	0.0336195			0.2	1.01968	1.19034	0.987116	1.46851	1.23936	1.181	0.0865352
0.3	1.27221	1.10834	1.03553	0.862542	0.961592	0.577985	0.9697	0.0966188			0.3	1.19506	1.23086	1.05376	1.09814	1.33096	1.18176	0.0491041
0.4	1.08309	0.922712	1.06848	1.27584	1.04256	0.939905	1.05543	0.051846			0.4	1.1054	1.34683	0.976826	0.879234	1.03339	1.06834	0.0788312
0.5	1.00165	0.980368	0.911377	1.32576	1.05766	0.537188	0.969	0.104261			0.5	1.41191	0.996243	1.18668	0.925335	1.08121	1.12028	0.084962
0.6	0.879695	0.944578	1.1108	1.05302	1.07161	1.03505	1.01579	0.0353519			0.6	1.17138	1.1847	1.0319	0.851551	1.06526	1.06096	0.0600909
0.7	0.841417	0.959161	0.884217	1.17257	1.20749	0.539765	0.934103	0.0998024			0.7	0.998765	1.06585	1.07035	1.0738	1.25353	1.09246	0.042584
0.8	0.852193	1.11094	1.02184	1.21969	0.926364	0.613713	0.957456	0.0869243			0.8	1.10405	1.22581	1.1306	1.15114	1.07384	1.13709	0.0256938
0.9	1.1036	0.962578	1.12852	1.07519	0.973355	0.913978	1.02621	0.0357286			0.9	1.09748	0.94862	0.970738	1.19836	0.828223	1.00868	0.0638267
1	0.949345	0.908097	0.955056	1.05072	1.03417	1.11626	1.00227	0.0317579			1	1.33412	0.765429	1.01807	0.96875	1.08838	1.03495	0.0921055
1.1	1.04862	0.831501	1.049	1.11392	0.897184	0.969143	0.984895	0.0433163			1.1	1.16726	1.04222	1.12679	0.974371	1.02737	1.0676	0.0349213
1.2	1.1175	0.963436	1.12518	1.49652	1.08832	1.16966	1.1601	0.0730602			1.2	1.14676	1.59125	1.02921	1.24162	1.21346	1.24446	0.0941048
1.3	0.919411	1.06494	1.02441	1.0373	1.13528	0.635174	0.96942	0.0726838			1.3	1.07103	0.941623	1.01775	1.06713	1.00864	1.02123	0.0235527
1.4	1.03202	1.08393	1.03049	1.20427	1.09737	1.04247	1.08176	0.02702			1.4	1.02521	1.46522	1.08597	1.12288	1.0342	1.1467	0.0815865
1.5	1.11361	0.908289	0.941416	0.92041	1.10449	0.646152	0.939061	0.0695054			1.5	1.20099	1.25206	0.947098	1.48863	1.25127	1.22801	0.0862215
1.6	0.912007	1.07211	1.15052	1.26125	1.04955	0.866795	1.05204	0.0599448			1.6	0.91659	1.10582	1.01212	0.846452	1.21287	1.01877	0.065357
1.7	0.773029	0.810891	0.927971	0.974056	1.21072	0.759132	0.9093	0.0698096			1.7	0.872135	1.54301	0.960467	1.04153	1.30753	1.14494	0.123296
1.8	0.849438	0.992064	1.06691	1.223	0.884563	0.7913	0.967879	0.0652245			1.8	1.00825	0.823835	1.08626	1.1142	1.55353	1.11722	0.120267
1.9	1.09056	1.1563	1.08838	1.2516	1.02164	1.01289	1.10356	0.0365282			1.9	0.807416	1.59837	1.05772	0.951918	1.19163	1.12141	0.13487
2	0.976786	0.950089	1.04318	1.09697	1.12989	0.794771	0.998614	0.0494218			2	1.04238	1.22268	0.963004	1.10076	1.22482	1.11073	0.0510604
2.1	0.832717	1.03581	1.13971	0.920452	1.1038	0.862799	0.982549	0.0525626			2.1	1.06127	1.07325	0.992089	1.17505	0.943116	1.04896	0.0394199
2.2	1.149	0.912704	1.01291	1.34374	1.11006	0.671515	1.03332	0.0933633			2.2	1.04142	1.09933	0.997148	0.940031	0.925488	1.00068	0.0321992
2.3	0.893016	0.979553	1.02468	1.32792	1.12346	1.28937	1.10633	0.0709788			2.3	1.09593	0.910334	1.10585	1.11522	0.962869	1.03804	0.0423474
2.4	0.746811	1.17311	1.22557	1.16237	1.15866	1.0009	1.0779	0.0730474			2.4	1.12069	0.317191	0.923121	1.05884	1.20284	0.924537	0.158562
2.5	0.838511	1.42788	1.15069	1.17172	1.17379	0.757076	1.08661	0.100923			2.5	0.945647	1.10976	1.05098	1.0249	1.49308	1.12487	0.095755
2.6	0.966614	1.03972	1.1078	1.09221	1.03941	0.857542	1.01722	0.0378088			2.6	1.09236	1.18606	0.983938	1.37881	1.32506	1.19325	0.0727486
2.7	1.2207	0.81974	1.06729	1.25039	1.0774	0.865301	1.05014	0.0724518			2.7	1.10007	1.1094	1.05927	1.14779	0.958351	1.07498	0.0323767
2.8	1.02321	0.873094	1.13844	1.33312	1.10784	0.767879	1.0406	0.0821377			2.8	1.20377	0.545751	0.886769	1.44659	1.17409	1.05139	0.154471
2.9	0.773473	1.10539	1.0147	1.06482	0.890566	0.987709	0.972777	0.0498398			2.9	0.934125	0.965039	1.07089	1.02769	1.40929	1.08141	0.0853637
3	0.751433	0.834401	1.15682	1.2511	1.04972	0.769019	0.96875	0.0869521			3	0.961564	1.1254	1.11397	1.23906	0.903593	1.06872	0.0604258
3.1	0.718626	1.0082	1.22105	1.2078	1.33726	1.091	1.09732	0.0887836			3.1	1.1423	1.65558	1.03217	0.950219	0.492144	1.05448	0.186631
3.2	0.980249	1.27915	1.04809	1.18826	0.915138	0.948737	1.05994	0.058976			3.2	1.05589	1.78092	0.971917	1.2068	1.11275	1.22565	0.143984
3.3	0.753783	1.12607	1.22215	1.14675	1.14762	0.544809	0.990198	0.111925			3.3	1.14203	0.944213	1.26907	1.04017	0.641047	1.00731	0.106273
3.4	0.932881	1.04652	1.09691	1.0284	0.988034	0.975687	1.0114	0.0236786			3.4	1.16063	1.0999	1.07818	1.1661	1.12569	1.1261	0.016994
3.5	0.674831	1.02822	0.971839	1.22704	1.07099	0.71527	0.948032	0.0873269			3.5	1.12721	1.3131	1.16246	1.16265	1.17301	1.18769	0.0322995
3.6	1.13911	1.305	1.10535	1.07832	0.737758	1.08782	1.07556	0.0756829			3.6	1.15165	1.17365	0.937213	1.11562	0.892937	1.05421	0.0579777
3.7	0.880531	1.22978	1.11256	1.29935	0.883178	0.739211	1.0241	0.0908333			3.7	1.01392	0.836182	1.06162	1.1275	1.25164	1.05817	0.0683688
3.8	0.840586	1.26149	1.1521	0.993288	1.1419	1.05637	1.07429	0.0597693			3.8	1.14339	0.902999	0.859608	1.10904	0.957807	0.994569	0.0562147
3.9	0.696499	0.974187	0.94517	1.51386	0.892403	0.805414	0.971255	0.116092			3.9	1.14676	0.838352	0.971983	1.12923	1.00392	1.01805	0.056364
4	0.874165	1.20862	1.05265	1.06784	0.899007	0.912417	1.00245	0.0530923			4	0.933096	0.961994	0.93535	1.29729	1.31629	1.0888	0.0891871
4.1	0.911412	0.99535	1.03252	1.1428	1.23592	0.863466	1.03024	0.0571925			4.1	1.21799	0.681959	0.993618	1.25529	1.2013	1.07003	0.107211
4.2	0.930232	1.03875	0.987328	1.26377	1.1811	0.909986	1.05186	0.0579839			4.2	0.968213	1.05031	1.11249	1.04463	1.20053	1.07524	0.0387939
4.3	0.844995	0.966536	0.955073	1.23053	0.949797	1.04229	0.998202	0.0531024			4.3	1.12185	0.50659	1.17981	1.0427	0.967928	0.963775	0.119776
4.4	0.714811	0.870777	1.08568	1.24596	1.097	0.751145	0.960894	0.0871832			4.4	1.46873	1.48051	0.991046	1.10224	0.961654	1.20084	0.114221
4.5	0.760609	1.16412	1.13879	1.25922	0.942798	1.26546	1.0885	0.0811268			4.5	1.1675	1.4973	0.970009	1.06739	1.18112	1.17666	0.0887579
4.6	1.09648	0.934765	1.07385	1.15853	0.995496	1.22402	1.08052	0.0429924			4.6	0.983665	1.30873	1.06315	1.03795	1.37936	1.15457	0.0792019
4.7	1.20557	0.740899	1.00226	1.09891	1.08494	1.06611	1.03311	0.0643391			4.7	1.13767	1.67343	1.03556	0.850403	1.06388	1.15219	0.138632
4.8	0.842817	0.790665	0.816314	0.94239	1.02479	1.32878	0.957627	0.0823663			4.8	0.878498	1.42458	1.129	1.17467	0.954966	1.11234	0.0951592
4.9	0.776509	0.991043	1.08043	1.38808	0.949092	1.27803	1.0772	0.091513			4.9	1.14898	0.799611	0.994635	1.12725	0.906737	0.995444	0.0660179
5	1.23413	1.15126	1.06654	1.15408	0.9	1.03973	1.09096	0.0475408			5	1.11652	1.25454	1.01865	0.976166	1.01441	1.07606	0.0502836
5.1	0.941341	0.896657	1.1277	1.37929	1.05468	0.737247	1.02282	0.0900363			5.1	1.27497	1.07186	0.780101	0.766162	0.683496	0.915318	0.111384
5.2	0.97515	1.00282	1.00143	1.19333	0.967488	0.844154	0.997396	0.0459382			5.2	0.894246	0.943271	1.20909	1.41905	1.15415	1.12396	0.0950399
5.3	0.830533	0.936743	1.00064	1.00991	0.996795	1.04647	0.970183	0.0314402			5.3	1.10056	1.19807	1.03899	1.20077	0.982897	1.10426	0.0430804
5.4	1.04123	1.01739	1.01965	1.13159	1.07196	0.946481	1.03805	0.0252063			5.4	0.964686	1.57734	0.981273	1.20866	0.958972	1.13819	0.119303
5.5	0.676699	0.961971	1.08562	0.991322	1.04033	1.20913	0.994177	0.0726939			5.5	1.22292	1.18749	1.0377	1.29841	1.22185	1.19368	0.0430027
5.6	0.934513	1.11778	1.13024	1.08431	1.01107	0.93108	1.03483	0.0364338			5.6	1.23225	1.52178	1.02809	1.19825	1.13365	1.2228	0.0824436
5.7	0.802533	1.32764	1.051	1.06244	1.07807	1.08249	1.06736	0.0679492			5.7	1.00889	0.954559	0.976226	1.17889	0.780877	0.979888	0.0635231
5.8	0.670986	0.912787	1.09137	1.2075	0.991964	0.905506	0.963352	0.0748767			5.8	0.92821	1.69851	0.989364	1.06618	1.18737	1.17393	0.138097
5.9	1.27228	1.08248	1.03175	0.917859	0.905291	0.606011	0.969278	0.0907798			5.9	0.994233	1.00661	1.14413	0.890305	1.00645	1.00835	0.0403593
6	0.94999	0.998896	1.12077	1.28812	1.00819	0.91627	1.04704	0.0559464			6	1.19138	0.998043	0.992392	1.1541	0.934576	1.0541	0.0500414
6.1	0.934702	0.889557	1.1134	0.905855	1.03771	0.673369	0.925765	0.0614355			6.1	1.18265	0.916171	1.05002	1.16516	0.945269	1.05185	0.0546441
6.2	1.00747	1.21659	1.01227	1.13889	1.03392	0.816553	1.03762	0.0555943			6.2	1.11989	1.02033	1.18936	1.14324	1.01163	1.09689	0.034899
6.3	1.08743	0.879573	1.18578	1.09671	1.13215	1.36737	1.12483	0.0645325			6.3	1.30094	1.06686	0.972419	1.07984	1.19411	1.12283	0.056749
6.4	0.998447	0.886555	1.02111	1.10248	1.14381	1.0354	1.0313	0.0364583			6.4	1.28737	1.27773	1.17982	1.38484	0.968902	1.21973	0.0706078
6.5	1.18899	0.966879	1.01807	1.18002	1.09705	0.895925	1.05782	0.0482143			6.5	0.921585	1.51116	1.20344	0.969022	0.835196	1.08808	0.122097
6.6	1.11879	1.04259	1.08661	1.11613	1.03101	0.436376	0.971918	0.108138			6.6	0.951247	1.40618	0.932196	0.745892	0.637443	0.934591	0.13164
6.7	0.90817	0.818095	1.02718	1.4169	1.1875	0.83282	1.03178	0.0954142			6.7	1.09282	0.691026	0.871713	0.921913	1.09421	0.934336	0.0754825
6.8	1.29454	0.804582	1.07512	1.64984	1.11116	0.787497	1.12046	0.132077			6.8	0.709951	1.19385	1.19822	0.712606	1.0755	0.978024	0.111103
6.9	1.18165	0.943166	1.02199	1.0849	1.22182	0.689044	1.02376	0.0788301			6.9	0.975243	1.14061	0.956527	0.973166	0.869441	0.982997	0.0439284
7	1.3019	1.01314	1.02065	0.961513	0.855868	1.14437	1.04957	0.0632712			7	1.2098	1.18843	1.01753	1.01804	1.08461	1.10368	0.0409652
7.1	1.03375	0.934452	1.18417	1.07633	1.06784	0.767551	1.01068	0.0586324			7.1	1.17845	1.30626	1.09419	1.06888	1.07392	1.14434	0.045027
7.2	1.1965	1.17814	1.14009	1.21934	0.868994	0.860169	1.0772	0.0680761			7.2	0.879589	0.761241	0.911791	1.13876	0.993569	0.936989	0.0627412
7.3	1.06088	1.1145	1.07184	1.39466	0.989846	1.29517	1.15448	0.0637105			7.3	0.96149	1.11401	0.914782	1.0336	1.19867	1.04451	0.0512032
7.4	1.05743	1.04108	1.02932	1.06135	0.994584	1.04423	1.038	0.00988466			7.4	1.33798	0.701943	1.10936	0.93211	0.661534	0.948585	0.126685
7.5	1.22454	1.32306	1.06528	0.927351	1.14484	1.10435	1.13157	0.0554765			7.5	1.0674	1.12219	1.07924	1.05942	0.971411	1.05993	0.0246382
7.6	1.28714	1.06281	1.04457	1.10159	0.891659	0.972828	1.0601	0.0546219			7.6	1.21554	1.44746	1.02551	0.963845	1.14929	1.16033	0.0843786
7.7	1.05069	0.680346	1.07513	1.05978	0.98933	1.03832	0.982264	0.0615521			7.7	1.10879	1.18208	0.93571	1.14509	0.948727	1.06408	0.0511223
7.8	1.14266	1.11421	1.00294	0.963786	0.857285	1.18717	1.04468	0.051036			7.8	0.939569	1.42355	0.997051	1.36779	1.04325	1.15424	0.100312
7.9	1.03047	0.838875	0.919179	1.21212	0.995998	1.07278	1.01157	0.0525755			7.9	1.3501	2.06913	1.20576	0.885655	0.769667	1.25606	0.228718
8	0.954422	0.826463	0.840075	1.00271	1.01606	0.870099	0.918304	0.0340892			8	1.10333	1.17883	0.973365	1.08286	1.28828	1.12533	0.0523424
8.1	1.14874	1.21301	1.22618	0.911971	1.11315	0.706873	1.05332	0.0832808			8.1	1.20474	1.24304	1.09743	0.81917	1.01373	1.07562	0.0757539
8.2	1.06111	1.12002	1.0033	1.03114	1.182	1.27395	1.11192	0.0416879			8.2	0.947903	1.29344	1.09832	1.15128	0.973052	1.0928	0.0628651
8.3	1.01395	0.990361	0.997479	0.946738	0.92834	0.951008	0.971312	0.0138182			8.3	0.951368	1.0399	0.957042	0.956561	0.906974	0.962368	0.02152
8.4	0.926327	0.887235	1.06891	0.942235	1.03446	1.22247	1.01361	0.050265			8.4	0.951631	1.14116	0.90127	1.17804	0.734686	0.981358	0.0813529
8.5	1.18139	0.71216	1.16129	1.05491	0.887144	1.09791	1.0158	0.0742978			8.5	1.26902	0.609153	0.944713	1.12382	1.20691	1.03072	0.118662
8.6	1.13885	1.08628	1.19594	0.849982	0.832915	0.798418	0.983729	0.0717829			8.6	0.858258	0.701237	1.07097	1.03833	0.876682	0.909094	0.0669864
8.7	0.715144	0.987104	1.09647	1.30882	1.06167	1.26881	1.073	0.0875732			8.7	0.935912	1.52391	0.716056	1.06114	1.12578	1.07256	0.13275
8.8	1.03692	1.12851	1.10924	0.89361	0.893264	0.809278	0.97847	0.0535776			8.8	1.16984	1.176	1.00248	1.03774	1.21856	1.12093	0.0423722
8.9	1.28088	1.14879	1.00714	1.15472	1.11445	0.986226	1.11537	0.0441399			8.9	1.01255	0.577578	1.00053	1.03578	1.21721	0.968729	0.105397
9	0.937093	0.740754	0.900714	1.24173	1.19678	1.11987	1.02282	0.0794617			9	1.23971	0.949361	1.05162	1.06108	1.13252	1.08686	0.0480935
9.1	1.14726	0.766822	1.17183	0.768143	0.939768	1.01082	0.967439	0.072278			9.1	1.10593	1.16739	1.00957	0.993857	1.04861	1.06507	0.032063
9.2	0.881967	1.04725	1.1103	0.93103	1.06957	0.888355	0.988077	0.0406354			9.2	1.14548	1.35095	0.967629	1.13145	1.34339	1.18778	0.0722039
9.3	1.37047	0.940204	0.942058	1.14474	1.00344	1.03839	1.07322	0.0669451			9.3	1.25506	1.3418	1.11487	1.27188	1.12168	1.22106	0.0444243
9.4	1.52363	1.15316	1.08977	1.18581	1.26726	1.04586	1.21092	0.0699635			9.4	1.06736	0.496883	1.10669	0.954711	1.23843	0.972814	0.127328
9.5	1.2294	1.07203	0.994899	1.47751	1.0378	0.934017	1.12428	0.081439			9.5	0.973913	1.09391	0.946969	0.989581	1.03267	1.00741	0.0257039
9.6	1.10751	1.20122	1.19871	1.14816	1.25758	0.729609	1.10713	0.0783328			9.6	0.98917	1.15392	1.06941	0.957602	0.64035	0.962089	0.0873451
9.7	1.34332	0.93878	1.13243	1.06958	0.93577	1.18317	1.10051	0.063524			9.7	0.940056	1.16931	0.932063	1.0977	0.965493	1.02092	0.0476554
9.8	1.22675	0.989665	0.989365	1.15031	1.1232	1.06997	1.09154	0.0383067			9.8	0.753091	1.22919	0.992787	1.00323	0.747178	0.945096	0.090112
9.9	1.43193	0.967564	0.910227	1.233	0.966338	1.07504	1.09735	0.0816221			9.9	0.749953	1.11016	0.964774	1.02021	1.49363	1.06775	0.121868
10	1.12223	1.15011	1.05867	0.912274	1.10231	1.23578	1.0969	0.0440978			10	1.02689	1.33497	0.96344	0.863767	0.579178	0.953649	0.122306
10.1	1.15022	1.02612	0.969101	1.07524	0.929739	1.00537	1.02597	0.0320342			10.1	0.987708	0.764454	1.02367	1.06137	1.08669	0.984779	0.0575835
10.2	0.982133	0.760393	1.04112	0.985139	1.04499	1.65038	1.07736	0.122305			10.2	0.850698	1.0418	0.793682	1.09665	1.34176	1.02492	0.0973765
10.3	1.11168	1.12641	0.946429	1.03601	1.10983	0.925844	1.0427	0.0361662			10.3	0.895654	0.891476	1.05425	0.952918	0.716752	0.90221	0.0548821
10.4	1.25563	1.03119	1.00545	1.28543	1.05532	1.34561	1.1631	0.0607465			10.4	1.10531	1.06811	1.12475	1.06688	1.23978	1.12096	0.0316979
10.5	1.18107	1.04927	0.933866	1.3028	1.06135	1.41843	1.1578	0.0731939			10.5	1.18548	1.32727	1.12627	1.36865	0.956865	1.1929	0.0738744
10.6	0.8052	1.22641	1.07934	1.20071	1.00336	1.20713	1.08702	0.0666486			10.6	1.08975	0.905388	0.950299	1.02408	1.09343	1.01259	0.0374121
10.7	1.18718	0.83568	1.09868	1.41054	1.05327	1.27126	1.14277	0.0805073			10.7	1.14674	1.45891	1.08413	1.0317	0.964151	1.13713	0.0858731
10.8	0.941237	1.01548	1.04588	1.47396	0.910158	0.716375	1.01718	0.102824			10.8	0.980918	0.950235	0.935017	0.907409	0.447062	0.844128	0.0999742
10.9	1.13261	1.25603	1.08463	0.790022	0.86777	1.18172	1.05213	0.0749648			10.9	0.829266	1.38063	1.02351	1.25595	1.17754	1.13338	0.0955672
11	1.07669	1.22677	1.0884	1.66982	0.916669	0.960692	1.15651	0.111848			11	1.06086	0.764773	0.937513	0.71445	0.867138	0.868946	0.0617479
11.1	1.11737	1.00086	1.24974	1.38555	1.05251	1.2958	1.18364	0.061295			11.1	0.943246	1.18887	0.88936	1.11102	1.21663	1.06983	0.0655788
11.2	1.23226	0.906924	1.01356	1.20658	0.991508	0.817066	1.02798	0.0669091			11.2	0.763055	0.798198	0.857655	1.06957	1.41871	0.981437	0.121565
11.3	1.0408	1.0894	1.21461	1.05495	1.06493	1.01284	1.07959	0.0289309			11.3	0.804078	1.68258	0.792036	1.06881	0.864839	1.04247	0.167561
11.4	0.986482	0.8836	1.12084	1.16626	0.953638	1.13336	1.0407	0.0468948			11.4	1.02519	1.04075	1.08199	1.23833	1.06001	1.08925	0.0384621
11.5	1.3939	0.980973	1.15748	1.09254	1.10389	1.16582	1.1491	0.055912			11.5	1.15267	0.996395	0.938813	0.841103	0.904286	0.966654	0.052875
11.6	1.09771	1.14931	1.05119	1.13398	0.984886	1.01953	1.07277	0.0266149			11.6	1.14519	1.22023	1.26071	0.847687	1.06728	1.10822	0.0730478
11.7	0.926504	0.869154	0.997103	1.13695	0.778839	0.790134	0.916447	0.055484			11.7	0.713818	1.10713	0.989326	1.15635	1.06877	1.00708	0.0782354
11.8	0.983482	0.884361	0.990387	1.08473	0.85109	0.824426	0.936413	0.0406848			11.8	1.03775	0.891443	0.899388	1.01216	0.880086	0.944165	0.0333704
11.9	1.22237	0.966024	0.957361	0.834118	1.00427	0.924251	0.984732	0.0530077			11.9	1.007	1.15822	1.0665	0.962839	1.1006	1.05903	0.0343384
12	0.945009	0.817612	1.12922	0.740135	0.957188	0.963779	0.92549	0.0548791			12	1.25921	1.09327	1.24114	0.867762	1.25299	1.14288	0.0753208
12.1	1.18012	1.15692	0.995808	1.27926	1.02487	0.622025	1.04317	0.0944058			12.1	0.930334	1.19198	1.09728	0.908962	0.740488	0.97381	0.078543
12.2	1.26735	1.04019	1.29625	1.43097	1.08591	0.966188	1.18114	0.0726259			12.2	1.09175	0.992946	1.09146	0.819224	1.04446	1.00797	0.0505822
12.3	0.963068	0.939935	1.02267	1.12165	1.07331	1.17547	1.04935	0.0373436			12.3	0.821654	0.764908	1.12977	1.00278	0.753603	0.894543	0.0738344
12.4	1.19676	1.16532	1.03852	1.16097	1.06537	0.868153	1.08252	0.049748			12.4	0.949608	1.23115	0.877103	1.12012	1.30065	1.09573	0.0806455
12.5	1.02243	1.17763	1.21256	1.09246	1.1959	1.14157	1.14042	0.0293779			12.5	0.862921	0.898726	0.808638	1.19231	1.21904	0.996326	0.0867635
12.6	1.10126	1.14528	0.864995	1.2961	0.997507	1.28474	1.11498	0.0680733			12.6	0.957633	1.50462	1.16233	0.976204	1.12592	1.14534	0.0983841
12.7	1.21055	0.808651	1.0264	1.37096	0.932644	1.09276	1.07366	0.0816173			12.7	0.894746	0.930671	1.07523	1.08509	1.27639	1.05242	0.0676144
12.8	0.804757	1.0529	1.09133	1.09124	1.07648	1.2014	1.05302	0.0538922			12.8	1.11283	1.25271	0.907391	0.85223	0.762116	0.977456	0.0897366
12.9	1.10389	0.940887	0.751049	1.29595	0.943371	1.41069	1.07431	0.100432			12.9	0.787379	1.22004	0.925973	1.06023	0.712655	0.941256	0.0916642
13	0.845463	1.13413	1.1725	1.02042	1.09558	1.03571	1.05063	0.0472841			13	1.01778	0.943708	0.83024	1.08011	0.868899	0.948148	0.0460789
13.1	0.888265	0.940946	1.12408	1.32607	1.11527	1.02171	1.06939	0.0639159			13.1	1.13463	1.33517	1.19984	1.03548	0.789524	1.09893	0.0913853
13.2	0.92891	1.15342	1.02353	1.06181	1.13317	1.12827	1.07152	0.0348635			13.2	0.888538	0.660864	1.06502	1.05857	1.0895	0.952499	0.0811863
13.3	0.75604	1.07086	0.907674	1.19122	1.04233	0.962599	0.988455	0.0611056			13.3	0.803132	1.19173	0.900748	0.973316	1.08732	0.99125	0.0683093
13.4	1.23922	1.17209	1.24917	1.13457	1.12268	1.15247	1.17837	0.0219429			13.4	1.02559	1.84195	1.02243	1.01426	1.01338	1.18352	0.164624
13.5	0.919093	1.0155	1.05976	1.03719	1.12257	1.32812	1.08037	0.0564705			13.5	0.970066	1.08772	0.88331	1.13007	1.14866	1.04397	0.0507742
13.6	0.877762	0.954338	0.976285	1.0022	1.01082	1.42501	1.04107	0.0792101			13.6	1.10919	1.17597	0.912832	1.16285	1.49182	1.17053	0.0931367
13.7	0.857218	0.929157	1.08021	1.18107	0.885606	1.22044	1.02562	0.0638665			13.7	0.959344	1.02642	0.990212	0.942739	1.20486	1.02472	0.0472439
13.8	0.965189	0.993843	0.945953	0.908052	1.00214	0.936184	0.958559	0.0146041			13.8	1.16319	0.920477	0.841149	0.965994	0.993378	0.976838	0.0532478
13.9	0.764232	1.16494	1.01052	1.29322	0.760963	1.01877	1.00211	0.0868603			13.9	1.26016	0.952809	1.16833	1.19892	0.998209	1.11569	0.059541
14	1.27406	1.12352	1.0189	1.0585	0.979044	0.97311	1.07119	0.0465118			14	1.10204	0.838924	0.984162	1.10656	1.09979	1.02629	0.0521842
14.1	1.14208	0.927363	0.874824	1.1792	0.94038	1.07322	1.02284	0.0513249			14.1	0.943435	1.20129	1.00456	1.03384	1.04468	1.04556	0.0427197
14.2	1.04535	0.964833	0.993792	0.628188	0.89304	1.06138	0.931097	0.0653958			14.2	0.924945	0.79041	0.903907	1.00144	1.18878	0.961897	0.0660212
14.3	1.29012	0.951851	1.02621	1.37905	1.02808	1.03212	1.1179	0.0705366			14.3	1.06463	1.04832	0.984376	1.06571	1.15115	1.06284	0.0266237
14.4	1.26704	1.11392	1.03603	1.19147	1.23747	1.2606	1.18442	0.0376315			14.4	0.906198	0.851305	0.905183	1.30391	1.14781	1.02288	0.0870312
14.5	1.29824	1.13159	1.143	0.96954	1.05724	1.19799	1.13293	0.0462203			14.5	1.04163	0.87415	1.05055	1.03419	0.823179	0.964739	0.0481373
14.6	0.803046	0.986975	1.06329	1.30179	1.01951	0.842116	1.00279	0.0728704			14.6	1.21101	0.935045	0.954627	0.897665	0.813025	0.962275	0.0667536
14.7	1.34031	1.11392	1.03907	1.06838	0.966217	1.2898	1.13628	0.0601873			14.7	1.06098	1.1536	1.08051	1.0338	0.739409	1.01366	0.0713825
14.8	1.13229	1.10094	1.08788	1.31838	1.08449	1.0836	1.1346	0.0375099			14.8	1.12503	0.936576	0.890875	0.958038	0.843072	0.950717	0.0478567
14.9	0.830928	1.04072	1.02303	1.14912	1.24812	0.953984	1.04098	0.0596133			14.9	0.971021	0.942312	1.21237	0.987483	0.854497	0.993537	0.059325
15	1.16458	0.849194	1.12564	1.05922	0.975295	1.09854	1.04541	0.0472823			15	0.847742	1.55088	0.943286	1.29704	0.985289	1.12485	0.130457
15.1	1.45038	0.895039	0.942308	0.79493	1.04309	1.43637	1.09369	0.115305			15.1	1.09339	0.866815	0.907858	1.24711	1.00333	1.0237	0.0682706
15.2	1.11254	0.987337	0.976892	0.815484	0.96753	1.18346	1.00721	0.0522192			15.2	1.01292	0.992021	0.909275	0.965768	1.29466	1.03493	0.0672159
15.3	1.17314	0.944009	1.08973	0.748225	1.00693	1.08449	1.00776	0.0609317			15.3	0.849592	1.45848	1.07151	1.10299	0.733286	1.04317	0.124572
15.4	0.980428	1.07709	0.858844	1.0927	1.04841	1.08823	1.02428	0.0371639			15.4	0.947735	0.686787	1.01035	0.788875	1.1126	0.909269	0.0764963
15.5	0.940143	1.27057	1.01806	0.904571	0.923733	0.760365	0.969574	0.0692606			15.5	0.860738	1.01446	0.982957	1.01068	0.960922	0.965952	0.0280522
15.6	0.940848	1.09926	1.07371	1.44265	0.990658	0.711371	1.04308	0.0978063			15.6	0.985401	1.25071	0.86578	0.833701	0.920436	0.971205	0.0744726
15.7	1.08522	1.17713	0.996089	1.08565	0.982839	0.87922	1.03436	0.0423431			15.7	0.978921	0.932337	0.913649	0.891614	1.04444	0.952191	0.0271782
15.8	1.06949	1.06521	1.02507	0.814002	1.08889	0.89384	0.992751	0.0458844			15.8	1.00651	1.15661	0.882463	1.11561	1.25852	1.08394	0.064556
15.9	1.13522	1.43524	1.01958	0.957455	0.95983	0.895377	1.06712	0.0807145			15.9	1.21207	1.28016	1.09755	0.884266	1.01346	1.0975	0.0703644
16	1.17335	0.901612	1.0119	1.09238	1.15446	1.08297	1.06945	0.0409113			16	0.869657	0.78252	0.957923	1.17376	0.777996	0.912372	0.0731928
16.1	0.947348	1.02873	1.18917	1.2101	0.926962	1.0199	1.0537	0.0489736			16.1	0.959897	1.27209	1.2454	1.10467	0.914284	1.09927	0.0724202
16.2	1.09781	0.967717	0.94352	0.755852	0.918909	1.05347	0.956214	0.0487647			16.2	0.960504	1.10718	0.955108	0.951867	0.442344	0.883402	0.114102
16.3	1.06961	0.951179	1.04036	0.947757	1.11284	1.04292	1.02744	0.0268599			16.3	1.34757	0.719926	0.883875	0.959741	1.2023	1.02268	0.112406
16.4	1.18447	0.988647	0.963036	1.11393	1.08284	1.53217	1.14418	0.0844281			16.4	1.07549	1.48901	1.08629	0.814701	1.08914	1.11093	0.107943
16.5	1.03924	1.00127	0.932332	0.965591	1.19926	1.28158	1.06988	0.0568614			16.5	1.00409	0.686972	1.10289	0.986267	0.8526	0.926564	0.071952
16.6	0.963534	0.946641	1.10576	1.11642	1.03513	1.15385	1.05356	0.0349333			16.6	0.967936	1.76686	1.02932	1.04273	1.27822	1.21701	0.147261
16.7	1.05135	0.969718	1.01995	0.954955	1.00735	0.669259	0.945431	0.0570259			16.7	1.09093	1.10786	1.07869	0.931827	1.06297	1.05446	0.0315274
16.8	1.05784	1.05862	0.960115	1.13686	0.963874	1.12925	1.05109	0.0313325			16.8	0.93411	0.990103	0.972491	1.1311	1.18547	1.04265	0.0488285
16.9	0.88692	0.952246	0.913687	1.06106	1.12104	0.861879	0.966138	0.0420692			16.9	1.07103	1.07172	1.07315	1.0378	0.485496	0.947839	0.115775
17	0.916257	0.991097	0.978061	0.855084	0.720993	0.893619	0.892518	0.0401756			17	1.09411	1.2853	1.12796	0.958211	0.774353	1.04799	0.0859575
17.1	1.31575	0.956065	0.862474	1.04123	1.1792	1.036	1.06512	0.0658805			17.1	0.693274	0.647171	1.10788	0.997588	1.12174	0.91353	0.101894
17.2	1.09511	1.01056	0.974505	0.754324	0.925548	1.19016	0.991701	0.0609518			17.2	0.947463	1.0905	0.974618	0.832087	1.15954	1.00084	0.0571133
17.3	0.910479	1.11033	0.986893	1.29239	1.00018	1.18096	1.0802	0.0577347			17.3	1.07518	0.807568	0.916571	1.09326	1.2173	1.02198	0.0718141
17.4	1.08208	0.961994	0.969874	1.02746	1.02667	1.09875	1.0278	0.0228529			17.4	1.17341	0.913109	0.847982	1.10383	1.31794	1.07125	0.0857935
17.5	0.953388	0.992865	1.08633	1.04991	0.905981	0.970269	0.993125	0.0268378			17.5	0.98178	0.945138	1.15289	1.15712	1.2677	1.10093	0.0600573
17.6	0.982969	0.777358	1.07652	0.933623	0.849007	0.755033	0.895752	0.0508992			17.6	1.06674	0.591591	0.916545	1.10405	0.626204	0.861025	0.107749
17.7	0.910573	0.944684	0.966894	0.690021	0.967918	1.05741	0.922917	0.0506343			17.7	1.25609	0.369171	1.02909	1.15129	1.12417	0.985962	0.158382
17.8	1.11122	1.11708	1.07427	1.40793	1.16784	0.719337	1.09961	0.0904445			17.8	1.02911	1.18889	1.16357	1.05011	0.775316	1.0414	0.0733849
17.9	0.85274	0.971612	1.1274	0.908098	0.994392	0.892454	0.957782	0.0400295			17.9	1.08195	2.03229	1.00516	0.956577	0.748593	1.16491	0.223772
18	1.16749	1.18643	0.877333	1.42102	1.24565	0.908069	1.13433	0.0847814			18	0.986276	1.01544	0.993304	1.1738	0.725663	0.978895	0.0720104
18.1	0.874903	1.1226	0.985684	0.874745	0.9952	0.885721	0.956476	0.0401213			18.1	0.934548	0.811336	1.04934	0.864892	1.24552	0.981128	0.0771578
18.2	0.936978	0.886173	0.966827	1.14314	1.04219	1.20021	1.02925	0.050082			18.2	0.882271	0.276263	1.21246	0.846318	1.10289	0.864041	0.161953
18.3	1.09234	1.18264	1.09653	0.682385	1.16861	1.07756	1.05001	0.0756133			18.3	0.912409	0.690016	1.01282	0.901696	1.16232	0.935854	0.0772547
18.4	0.782899	1.03347	1.0684	0.733464	0.977944	0.644124	0.873384	0.0718608			18.4	0.912486	0.607168	0.936255	0.835247	0.673793	0.79299	0.0653174
18.5	0.874534	0.893257	1.0157	1.01149	0.98687	1.1868	0.994773	0.0456126			18.5	1.03219	1.15223	1.06422	1.11219	1.16346	1.10486	0.0251641
18.6	1.06785	0.869816	1.00808	0.930853	1.00874	0.888562	0.962316	0.0318183			18.6	1.07973	0.885269	0.942448	1.16429	1.19227	1.0528	0.0603533
18.7	0.938856	1.13374	1.07605	1.07034	0.746623	0.573679	0.923215	0.0899869			18.7	0.986874	1.22474	0.863236	1.1732	0.765496	1.00271	0.0878452
18.8	1.03178	0.876309	0.923388	1.28423	0.944784	1.28254	1.05717	0.0744372			18.8	0.894527	1.48258	1.06778	0.894137	1.06238	1.08028	0.107582
18.9	0.790281	0.922407	0.927367	0.883954	0.707546	0.953203	0.864126	0.0390275			18.9	0.935037	1.01004	0.933864	0.950188	0.883014	0.942428	0.0203584
19	1.1661	0.867107	1.01411	0.73271	1.1896	1.32641	1.04934	0.0903289			19	1.11357	0.344443	1.12377	0.757644	1.2301	0.913905	0.163186
19.1	0.885286	0.9263	1.10985	1.05388	1.11587	1.21401	1.05087	0.0507489			19.1	1.03556	1.28237	0.806037	0.887871	0.892962	0.98096	0.0839153
19.2	0.584296	0.930051	0.982359	0.92219	0.999298	0.91015	0.888058	0.0624379			19.2	1.04598	0.686972	0.997193	1.05672	1.33221	1.02382	0.102678
19.3	1.21094	0.934003	0.948541	1.08123	0.976459	0.885546	1.00612	0.0488279			19.3	0.957242	0.47049	0.87707	1.06155	0.879461	0.849163	0.100469
19.4	1.27985	0.748857	1.05465	0.628276	0.992345	0.718578	0.903759	0.101034			19.4	1.11893	0.738733	0.919337	0.734236	1.18025	0.938297	0.0930045
19.5	0.669903	0.982161	0.713152	1.21862	0.831779	1.29034	0.950992	0.106073			19.5	1.03998	1.0823	0.963061	0.813256	0.960215	0.971762	0.0459379
19.6	0.80217	1.11059	0.946347	1.10945	0.790346	0.973584	0.955415	0.0574316			19.6	0.99913	0.746437	0.962268	1.05057	0.908273	0.933336	0.052187
19.7	0.877182	1.20285	1.00839	1.06778	0.851389	0.595749	0.933891	0.0856699			19.7	1.08019	1.04831	1.0135	1.2073	0.992609	1.06838	0.037812
19.8	0.789969	0.999412	0.971387	0.922363	1.06046	1.11363	0.976204	0.046235			19.8	0.762958	1.30875	0.973227	0.732242	0.941471	0.943729	0.102839
19.9	0.691442	0.750985	0.973856	1.04891	0.872565	0.765042	0.850466	0.0570307			19.9	0.843783	1.13958	0.864348	1.11894	1.10053	1.01344	0.0654368
20	1.0691	1.10884	1.05703	1.13273	0.853276	1.05723	1.04637	0.0405766			20	1.23309	1.56938	1.01343	1.10444	1.10394	1.20485	0.0976194
20.1	0.997218	0.352288	0.79769	0.607348	0.418937	0.568753	0.623706	0.098093			20.1	0.593889	0.944196	0.713939	0.605567	0.557615	0.683041	0.0702989
20.2	0.779415	0.329872	0.167029	0.822627	0.24146	0.0291294	0.394922	0.134696			20.2	0.310283	0.370668	0.568625	0.225551	0.185537	0.332133	0.0673576
20.3	0.51627	0.0151104	0.114491	0.18468	0.200749	0.298197	0.221583	0.0703813			20.3	0.513916	0.885538	0.558321	0.152128	-0.0245312	0.417074	0.160312
20.4	0.496938	-0.194952	0.0329052	0.118499	0.0138166	0.275214	0.123737	0.097322			20.4	0.279159	0.092231	0.304711	-0.108721	-0.301301	0.0532157	0.1157
20.5	0.326255	0.1343	0.160294	0.373213	0.443118	0.0822692	0.253241	0.059943			20.5	0.347364	0.171193	0.309508	0.185338	-0.199377	0.162805	0.0967826
20.6	0.370388	0.0500621	0.102448	0.2552	0.533038	-0.0312743	0.21331	0.0870663			20.6	0.266142	-0.239364	0.288995	0.174009	0.189079	0.135772	0.0963079
20.7	0.200464	0.192541	0.322016	0.406545	0.117387	-0.018443	0.203418	0.061122			20.7	0.250442	-0.23393	0.29691	-0.0323713	-0.314907	-0.00677125	0.123609
20.8	0.225675	0.189995	0.112778	-0.0898261	0.217539	0.5154	0.19526	0.0800034			20.8	0.156312	-0.136716	0.311349	0.112695	-0.323112	0.0241058	0.112752
20.9	0.30243	-0.0863083	0.0664098	0.123701	0.182549	-0.0541998	0.089097	0.0597933			20.9	0.256416	0.12394	0.320674	0.149273	0.229625	0.215986	0.0358492
21	0.0160624	-0.120887	0.0806229	0.256076	0.0329064	-0.0699503	0.0324718	0.0537264			21	0.312761	-0.0142183	0.207478	0.0974692	0.110653	0.142828	0.055142
21.1	0.069294	-0.0382713	0.0526209	0.1962	0.366107	0.104364	0.125052	0.0573374			21.1	0.232844	0.26511	0.260267	0.16414	-0.0916274	0.166147	0.0669151
21.2	0.149204	0.124149	-0.059211	-0.0495611	0.398003	0.0796174	0.107034	0.0682264			21.2	0.309645	0.000854138	0.235527	0.386393	-0.385715	0.109341	0.13958
21.3	0.213236	0.0711049	0.0308016	0.267251	0.0969725	-0.245156	0.0723684	0.0732528			21.3	0.0112136	0.0900778	0.273289	0.104165	-0.254147	0.0449197	0.0861043
21.4	0.0529066	-0.00566328	-0.134416	0.175411	0.0782921	-0.36509	-0.0330933	0.0784256			21.4	0.601407	0.0347168	0.233936	0.32484	-0.421236	0.154733	0.170422
21.5	0.100218	0.107321	-0.0614384	-0.0810373	0.0606547	0.104232	0.0383249	0.0354183			21.5	0.27186	-0.196669	0.313419	0.289793	0.0008026	0.135841	0.100632
21.6	-0.118024	0.0753846	-0.0386892	0.028557	0.120545	0.113196	0.0301616	0.0382147			21.6	0.288737	0.306408	0.230332	0.201614	-0.596047	0.0862088	0.17162
21.7	0.0444715	0.0335616	-0.00223695	0.599763	0.056233	-0.0520648	0.113288	0.0986058			21.7	0.39159	-0.418837	0.292942	-0.0135841	-0.538072	-0.0571923	0.185463
21.8	0.0430921	-0.0260341	0.110857	0.0889882	0.209942	0.00132451	0.0713615	0.0347684			21.8	0.277643	-0.204222	0.166673	0.141982	-0.196387	0.0371377	0.0996
21.9	0.257975	-0.107229	0.0457516	-0.101212	-0.0685632	-0.153194	-0.0210786	0.0621529			21.9	0.303568	0.654068	0.391281	-0.0298071	-0.223063	0.219209	0.155474
22	0.0351868	-0.127441	-0.00268833	0.331087	0.157069	0.03202	0.0708722	0.0639438			22	0.223233	0.215923	0.211048	0.193007	-0.341592	0.100324	0.110591
22.1	0.0406617	0.0435431	0.117216	-0.00734303	0.0453636	0.170403	0.0683074	0.026104			22.1	0.414521	-0.264647	0.171049	0.0742253	-0.320437	0.0149421	0.137513
22.2	-0.146284	-0.19292	-0.0155872	0.24392	0.0791109	-0.121511	-0.0255453	0.0671975			22.2	0.0976318	-0.0672748	0.158618	0.0873045	-0.615224	-0.0677889	0.141839
22.3	0.176421	0.00924707	0.0256139	0.0244531	0.0537123	-0.0958447	0.0322671	0.0357249			22.3	0.275387	-0.142351	0.00798224	0.0889026	-0.388311	-0.0316781	0.111767
22.4	0.0728728	0.236045	0.0752358	-0.202552	0.191621	-0.10385	0.0448954	0.0690713			22.4	0.206045	-0.314406	0.160971	0.0612093	-0.223921	-0.0220203	0.104566
22.5	0.136547	0.220481	-0.0163052	-0.083285	0.0285559	0.259314	0.0908846	0.0556651			22.5	0.16118	0.0247918	0.0208564	-0.107071	-0.185387	-0.0171259	0.0597473
22.6	0.157597	0.0318784	-0.0918611	-0.203899	0.0282319	-0.00241441	-0.0134111	0.0501963			22.6	0.27444	-0.270316	0.254198	0.19112	-0.00339323	0.0892098	0.102409
22.7	0.160361	0.0431631	0.0958878	-0.206816	0.000223665	-0.0531804	0.00660647	0.052317			22.7	0.146643	0.368515	0.297349	0.146073	-0.106345	0.170447	0.081581
22.8	0.287787	0.0101164	0.171626	-0.0841479	-0.00238953	-0.325028	0.00966084	0.0865157			22.8	-0.0185627	-0.186223	0.0283569	-0.127203	-0.433993	-0.147525	0.0810987
22.9	-0.283695	-0.0721319	0.0286308	-0.210663	-0.0151778	0.0555728	-0.0829107	0.0556651			22.9	0.177196	0.522957	0.0668721	0.0363438	-0.3452	0.091634	0.139258
23	-0.000695044	0.290063	0.00562957	0.134035	-0.149355	-0.173036	0.0177735	0.0712945			23	0.114428	0.320371	0.120081	0.132239	-0.407352	0.0559534	0.122049
23.1	0.217358	-0.058174	0.0325525	0.026726	0.0532815	0.00909463	0.0468065	0.0374963			23.1	0.205136	-0.169334	0.0508563	-0.253017	-0.328281	-0.0989277	0.0990438
23.2	0.128361	0.171736	-0.0552074	-0.0173188	0.0363385	-0.0268261	0.0395138	0.0374119			23.2	0.127927	-0.0546247	0.226209	-0.00312863	-0.0708894	0.0450986	0.0571775
23.3	0.0182279	-0.0109003	0.0252717	-0.418584	-0.0588973	0.0240004	-0.0701469	0.0709045			23.3	0.193837	0.127389	0.112924	0.135488	-0.43856	0.0262156	0.117006
23.4	0.0825308	-0.0100457	0.081068	-0.120174	-0.0595167	-0.0221605	-0.00804973	0.03244			23.4	0.11181	0.0717755	0.143919	-0.121076	-0.125155	0.0162546	0.0580379
23.5	-0.144051	0.277274	-0.00686197	-0.253555	-0.0333741	0.00594025	-0.0257711	0.0728315			23.5	0.19624	-0.0119137	0.10136	-0.0296952	-0.52061	-0.0529241	0.123862
23.6	-0.109559	0.205828	-0.101048	-0.163365	-0.134851	-0.302366	-0.100893	0.0682642			23.6	0.120062	-0.367967	0.275014	-0.0763275	-0.336891	-0.077222	0.12549
23.7	0.0127924	0.196698	-0.0869632	0.123322	-0.0630734	0.0107235	0.0322499	0.0445263			23.7	0.252891	-0.233274	0.176553	0.0764699	0.228097	0.100147	0.0886764
23.8	0.344152	0.157873	0.229163	0.0118761	0.042341	-0.0102451	0.129193	0.0570887			23.8	0.146472	-0.201161	0.125057	0.11349	-0.173824	0.00200679	0.077664
23.9	0.251549	-0.0366452	-0.0774759	0.0284644	-0.015217	0.0229561	0.0289385	0.0473167			23.9	0.107775	-0.213744	0.159694	-0.04129	-0.225084	-0.0425295	0.0794128
24	0.236854	0.228117	-0.0391468	-0.293188	0.0741337	0.0776642	0.0474056	0.0803477			24	0.218119	-0.0882855	0.105294	0.0883013	-0.181346	0.0284167	0.0717994
24.1	-0.126345	0.102455	0.0387941	-0.0325013	0.0153047	-0.04803	-0.008387	0.0322183			24.1	0.231586	-0.25198	0.194329	0.099981	-0.212589	0.0122655	0.102305
24.2	-0.193903	0.149286	0.0163555	0.453158	0.0369793	-0.201665	0.0433685	0.0993739			24.2	0.303082	-0.380769	0.140313	0.0596581	-0.209715	-0.0174861	0.122992
24.3	-0.112425	0.108663	0.0036981	-0.558951	0.00866137	0.0870311	-0.0772205	0.101449			24.3	0.0618563	-0.528937	0.0456233	-0.206941	-0.0465639	-0.134992	0.109444
24.4	0.0468197	0.105081	0.209624	0.189907	-0.166661	0.0138173	0.0664313	0.0561929			24.4	0.329646	-0.0977562	0.177382	0.00352023	-0.290741	0.0244103	0.107529
24.5	0.130905	0.0580311	0.00606625	-0.0574196	-0.0805683	0.160662	0.0362794	0.0401015			24.5	0.181387	-0.139777	0.190802	0.0583255	-0.220174	0.0141125	0.0835845
24.6	0.0506689	0.21646	0.143528	-0.262398	-0.219637	-0.118228	-0.0316011	0.0806437			24.6	0.0763024	-0.0592507	0.0346475	-0.0583383	-0.0569906	-0.0127259	0.0286136
24.7	0.197833	-0.0562821	0.0376289	-0.0815466	0.0602774	-0.151052	0.00114314	0.0506009			24.7	0.371107	-0.2632	0.111647	-0.0541038	-0.188117	-0.00453344	0.113506
24.8	-0.088208	0.14975	0.068102	-0.0684982	-0.0468851	0.291467	0.0509547	0.0608574			24.8	0.186061	0.0304272	0.113438	0.133605	-0.0630771	0.0800907	0.0436858
24.9	-0.0354493	-0.00720944	0.182214	-0.143001	-0.171952	-0.130703	-0.0510168	0.0535394			24.9	0.0500625	-0.173943	0.0316725	0.130193	-0.0304053	0.00151605	0.0508079
25	-0.14536	-0.0658363	0.0284439	-0.102323	-0.189532	-0.461914	-0.156087	0.0682766			25	0.18285	-0.106504	0.108055	0.137467	-0.403201	-0.0162665	0.108766
25.1	0.0504445	0.289675	0.168973	-0.012373	0.17497	-0.0254681	0.107703	0.0506043			25.1	0.377507	-0.0960572	0.17275	0.0349244	-0.427813	0.0122621	0.135106
25.2	-0.223262	-0.0376825	0.0330396	0.230757	-0.00241801	-0.144294	-0.0239766	0.064027			25.2	0.352118	0.13326	0.119805	-0.0621756	-0.145165	0.0795684	0.0864238
25.3	0.214411	0.0252714	0.055833	-0.0265663	0.044794	-0.289838	0.00398424	0.0674168			25.3	0.0711298	0.0888667	0.156365	0.117309	-0.328662	0.0210016	0.088595
25.4	0.0318281	0.219724	0.0150937	-0.2015	-0.0246373	-0.235258	-0.0324582	0.0682529			25.4	0.132876	0.0240684	0.20172	-0.12127	-0.197216	0.00803591	0.0749013
25.5	-0.337339	0.202644	-0.0694855	0.182962	-0.0223552	0.295042	0.0419115	0.0948993			25.5	0.278132	-0.191555	0.0533096	0.176181	-0.558614	-0.0485093	0.149703
25.6	0.154622	0.13401	-0.100347	-0.266056	-0.140839	-0.0844106	-0.0505035	0.0669276			25.6	0.155083	0.155885	0.161364	-0.0372018	-0.150796	0.0568669	0.0641652
25.7	0.169496	0.0268045	-0.0168048	0.144823	0.0409276	0.0897969	0.0758406	0.0294003			25.7	0.270728	0.20874	0.149007	0.0257439	-0.547664	0.0213109	0.147884
25.8	-0.0740363	0.0870705	0.0153793	-0.0724674	-0.0105602	0.00605787	-0.00809271	0.0247022			25.8	0.259855	0.00413442	0.139189	-0.0835036	0.0948325	0.0829015	0.0585313
25.9	0.265648	0.324799	-0.00593823	-0.309596	0.0802288	-0.234413	0.0201215	0.105025			25.9	0.0994314	-0.110423	0.203319	-0.00459672	-0.69578	-0.10161	0.157468
26	0.130809	-0.0347794	0.0657674	0.242219	-0.149775	0.0727205	0.0544935	0.0551421			26	0.307959	0.236042	0.19735	-0.0864001	-0.222531	0.0864838	0.102247
26.1	-0.236678	0.141715	0.146053	-0.301855	-0.162642	-0.00209006	-0.0692495	0.078789			26.1	0.275931	-0.602331	-0.0609235	0.224798	-0.475634	-0.127632	0.178601
26.2	0.0765293	0.0670976	0.0255992	-0.0536271	-0.00158136	-0.16568	-0.00861032	0.0369222			26.2	0.104317	-0.003385	0.116511	0.379049	-0.234684	0.0723616	0.0992577
26.3	0.0858238	-0.142927	-0.0733065	-0.199239	-0.0195604	-0.17047	-0.0866133	0.0437019			26.3	-0.0497823	0.0215283	0.181653	0.181947	-0.284054	0.0102584	0.0863727
26.4	-0.0360306	-0.150317	0.0697479	-0.0731872	-0.0716428	-0.266078	-0.087918	0.0460679			26.4	0.377991	-0.192834	-0.0560239	0.201242	-0.0979263	0.0464897	0.105471
26.5	0.278364	0.287938	-0.0100216	-0.103948	0.0575823	-0.167879	0.0570059	0.0781667			26.5	0.0348843	0.00908008	0.107552	0.135242	-0.418075	-0.0262633	0.100622
26.6	-0.0985512	-0.0134919	0.05898	0.394288	-0.0685775	-0.0510133	0.036939	0.074823			26.6	0.194748	0.15237	0.252043	0.101474	-0.302058	0.0797154	0.0985983
26.7	0.0783806	0.0649138	0.138926	0.0251644	-0.0110302	0.105758	0.0670187	0.022097			26.7	0.0809457	0.270998	0.0570516	0.0832018	-0.155845	0.0672704	0.0677609
26.8	-0.230264	0.135424	0.117508	0.0806666	0.0826426	-0.165972	0.00333416	0.0648038			26.8	0.27309	0.189849	0.0210683	-0.0150088	-0.263269	0.0411459	0.0927727
26.9	0.170381	0.250725	0.0743582	-0.00584457	0.139179	-0.177046	0.0752921	0.0616871			26.9	0.200325	-0.30364	-0.00737381	-0.10769	-0.311417	-0.105959	0.0961309
27	0.123026	0.170193	-0.105766	-0.102555	-0.0828148	0.0013958	0.000579962	0.0492149			27	0.0824641	-0.221667	0.164525	0.0773023	0.14549	0.0496228	0.0699413
27.1	0.0380332	0.133374	0.0321977	0.053105	0.0800152	0.0788867	0.0692686	0.0151972			27.1	-0.0586154	0.395901	0.0194796	0.0366435	0.344469	0.147576	0.092645
27.2	0.084959	0.0134305	-0.118039	-0.0701229	-0.0284289	-0.128048	-0.0410415	0.0333401			27.2	0.324272	0.208908	0.0773667	0.145512	-0.0266755	0.145877	0.0592731
27.3	-0.0975101	0.0353442	-0.15659	-0.218277	0.131229	0.572115	0.044385	0.117706			27.3	0.184635	0.076553	0.192779	0.0457537	-0.415053	0.0169336	0.111813
27.4	-0.0788992	0.0836128	0.102022	-0.0599451	-0.0587655	0.100846	0.0148119	0.0362974			27.4	0.201086	-0.482172	-0.0735046	0.130983	-0.388259	-0.122373	0.136263
27.5	-0.112146	0.429896	-0.0563998	-0.0719497	0.0979587	0.140003	0.0712271	0.0825635			27.5	0.0131933	-0.267002	0.0743227	-0.143874	-0.0402341	-0.0727189	0.0603599
27.6	-0.0769254	0.0965497	0.0128348	-0.0529242	0.132838	-0.0247125	0.0146101	0.0342447			27.6	0.0833386	-0.296811	0.151896	0.194535	-0.289444	-0.0312969	0.10836
27.7	0.134317	0.0423069	-0.0320844	0.0278499	-0.0378956	-0.206198	-0.0119507	0.0464517			27.7	0.0585121	-0.0719009	0.0547435	-0.0936755	-0.29926	-0.0703162	0.0652688
27.8	-0.0873705	-0.163768	0.0717487	0.0493925	0.047514	-0.119757	-0.0337068	0.0415626			27.8	0.120735	0.145119	0.155157	0.0908565	-0.288064	0.0447606	0.083943
27.9	0.122207	0.0617578	0.170778	-0.160843	-0.0741741	0.0138957	0.0222702	0.0504987			27.9	0.194848	0.157366	-0.00660923	0.0278855	-0.373511	-4.22053e-06	0.100762
28	-0.070844	0.0989782	0.0742197	-0.27628	0.0025378	-0.33443	-0.0843031	0.0743556			28	0.221465	-0.176988	0.0634279	-0.00834551	-0.255741	-0.0312362	0.0851438
28.1	0.0245195	0.166311	0.185462	0.0680096	-0.00108293	-0.275734	0.0279142	0.0679796			28.1	0.0122795	0.660376	0.0415621	-0.0817683	-0.262518	0.0739862	0.155918
28.2	0.160443	0.348814	0.122242	-0.0390129	-0.00199079	0.213734	0.134038	0.0582428			28.2	0.241249	-0.248868	0.0763187	0.0703916	0.0416846	0.0361552	0.0794095
28.3	-0.0294828	0.156162	0.124551	-0.132263	-0.117178	-0.055269	-0.00891333	0.0498567			28.3	0.163025	0.220768	0.127839	-0.0856886	-0.0447041	0.0762477	0.0599711
28.4	-0.310763	0.0053572	-0.0136935	-0.0710784	0.180427	0.2696	0.00997507	0.0829625			28.4	0.0105453	-0.169233	0.0301219	0.210769	-0.335105	-0.0505804	0.0931626
28.5	-0.124215	0.205854	-0.0220618	-0.114294	-0.0413062	-0.0696616	-0.027614	0.0494432			28.5	0.127334	0.368313	0.0857081	0.160985	-0.302287	0.0880107	0.109036
28.6	-0.0985337	0.261188	0.0289352	0.26124	0.218219	0.0481484	0.119866	0.060757			28.6	0.120617	0.0838705	0.120288	-0.186308	0.169623	0.0616182	0.0634629
28.7	-0.134354	0.0805646	0.0681964	0.0481339	-0.0183286	-0.229341	-0.0308548	0.0512284			28.7	-0.00860785	-0.233358	0.0201299	0.0705433	-0.495963	-0.129451	0.105381
28.8	-0.141489	0.139518	0.101315	-0.113595	-0.185324	0.119484	-0.0133487	0.0606094			28.8	0.111792	-0.459647	0.0150684	-0.0575817	-0.332118	-0.144497	0.107986
28.9	-0.119445	0.235657	-0.00947784	0.100244	-0.0369485	-0.219842	-0.00830216	0.0656308			28.9	0.0233202	-0.341422	0.036634	0.0164369	-0.0646132	-0.0659289	0.0711221
29	-0.0277509	0.146568	0.110777	-0.0972553	-0.0372654	-0.312563	-0.0362483	0.0671276			29	0.230864	-0.48271	0.061601	-0.0331875	-0.338404	-0.112367	0.130879
29.1	-0.205149	0.177159	-0.0148754	-0.0384783	-0.00111854	0.199313	0.0194751	0.0612711			29.1	0.223666	-0.541385	0.178564	-0.0867504	0.0884615	-0.0274889	0.139029
29.2	0.161507	0.182577	0.0813829	-0.124476	0.00668545	0.057608	0.0608807	0.0457022			29.2	0.10902	-0.1494	0.0932301	0.0179411	-0.337258	-0.0532932	0.0844871
29.3	-0.0439972	0.247808	0.132588	-0.218488	0.0115167	-0.166596	-0.00619479	0.0721843			29.3	0.175317	-0.00642977	-0.0466036	0.230015	-0.525742	-0.0346887	0.133462
29.4	0.169875	0.197892	-0.0205334	-0.319411	-0.00390974	-0.161759	-0.0229744	0.0803074			29.4	0.190488	0.00790254	0.234641	-0.00676004	-0.268287	0.0315967	0.0890046
29.5	0.129339	0.160774	0.102927	0.107584	0.0639978	-0.0699325	0.0824484	0.0331387			29.5	0.164775	-0.130778	0.273739	0.0407101	-0.459737	-0.022258	0.128399
29.6	0.0184457	0.016089	0.0974812	-0.110607	0.0805279	0.0554195	0.0262261	0.0304219			29.6	0.0136362	0.0284758	0.0719193	-0.18393	-0.193309	-0.0526415	0.0563525
29.7	-0.0217735	-0.175459	-0.0617639	-0.0177439	-0.158487	0.0407418	-0.0657476	0.034752			29.7	0.0689824	-0.0256741	0.213161	0.131958	-0.315202	0.0146449	0.0912546
29.8	-0.0284527	0.255398	0.0851177	-0.084674	-0.181219	-0.294243	-0.0413455	0.0795016			29.8	0.212593	0.0128818	0.219551	0.127302	-0.292522	0.0559612	0.0947843
29.9	-0.269298	0.00287323	0.085546	-0.00587403	-0.0576476	-0.137344	-0.0636239	0.0509184			29.9	0.271165	-0.40474	0.119681	0.172813	-0.0490938	0.0219651	0.118645
30	-0.0761744	0.19653	0.163873	-0.0849687	0.07758	0.101131	0.0629952	0.0486266			30	0.286967	-0.456552	0.0409095	0.0270765	-0.627213	-0.145762	0.170347
30.1	-0.012455	0.244158	0.113722	-0.188788	-0.0139104	-0.162682	-0.00332592	0.0670657			30.1	0.0946283	0.00304099	0.150822	0.141608	-0.0275332	0.0725131	0.0362154
30.2	0.0482517	-0.0469024	0.135821	-0.168336	-0.0313519	0.0462878	-0.00270493	0.0425808			30.2	0.283717	-0.380836	0.154321	-0.0377056	-0.192705	-0.0346418	0.118723
30.3	0.0054794	0.137264	-0.0188161	-0.288668	0.0486212	-0.0891938	-0.0342189	0.0593993			30.3	0.0834495	0.320875	-0.0130165	0.274646	-0.283605	0.07647	0.108793
30.4	-0.122733	0.0379652	0.0639934	-0.0529579	0.0805457	-0.463902	-0.0761816	0.0837209			30.4	0.143035	-0.252602	0.0743584	0.0718038	0.0459506	0.016509	0.0691739
30.5	0.175597	0.0561522	0.0769993	0.190863	0.0553714	-0.0495448	0.0842397	0.0361883			30.5	-0.00589964	-0.524311	-0.0097557	0.0274937	-0.0329063	-0.109076	0.104255
30.6	-0.0364849	-0.0330375	-0.155209	-0.0452214	0.143565	0.0169966	-0.0182319	0.0397755			30.6	0.120792	0.151983	-0.0583272	0.10812	0.16018	0.0965495	0.0398937
30.7	0.0813036	0.00251441	0.00536084	0.125368	0.0219801	-0.00781785	0.0381182	0.0217476			30.7	0.0311758	-0.301958	0.0855842	0.213087	-0.279656	-0.0503534	0.10257
30.8	0.435188	0.193684	0.012333	-0.0508028	-0.122668	0.0130118	0.0801243	0.0829322			30.8	0.101511	0.492207	0.172976	-0.104321	-0.0565927	0.121156	0.105637
30.9	0.191578	0.0228706	0.0646946	0.0323663	0.0134356	-0.100657	0.0373814	0.0384647			30.9	0.00492185	0.0497051	0.109425	0.249465	-0.665733	-0.0504433	0.159245
31	-0.0187071	0.096827	-0.0964085	-0.0948981	0.0809658	-0.0562243	-0.0147409	0.0348514			31	0.0873109	0.0253806	0.162917	0.168568	0.322061	0.153248	0.0497613
31.1	0.136207	0.119302	-0.0176488	-0.162194	0.107005	0.0614396	0.040685	0.0464389			31.1	0.0915305	-0.369195	0.205553	0.164653	-0.233896	-0.028271	0.115056
31.2	-0.216798	0.0611478	-0.0975568	-0.0146375	0.0706554	-0.193566	-0.065126	0.0508213			31.2	0.11437	-0.191555	0.137367	-0.0216685	-0.333928	-0.059083	0.0903236
31.3	-0.0418416	0.139479	0.25275	-0.148022	-0.0439372	0.216846	0.0625455	0.0664527			31.3	-0.0355214	-0.09636	0.208042	0.0500731	-0.0631782	0.0126111	0.0545583
31.4	-0.16001	0.0950427	0.0456634	-0.243158	-0.0667867	-0.235486	-0.0941224	0.0584828			31.4	-0.0516413	0.161672	0.0797057	0.0326419	-0.324592	-0.0204427	0.0835145
31.5	-0.0629365	0.2037	-0.016028	-0.0415931	0.0200042	0.333433	0.0727632	0.0651287			31.5	0.187613	-0.0445147	-0.00352229	0.20977	0.00276547	0.0704223	0.0531071
31.6	-0.0754354	0.0326482	0.111575	0.094136	-0.165964	-0.0615778	-0.0107697	0.0442368			31.6	0.104602	0.158308	0.159497	0.106879	0.179036	0.141664	0.015125
31.7	-0.0356354	0.170472	0.0763863	-0.00458181	-0.0648606	-0.131512	0.00171131	0.0438449			31.7	0.154657	0.0736596	0.0476145	0.240474	-0.419321	0.0194169	0.114757
31.8	-0.0700163	0.257744	0.168744	-0.0140609	0.0296453	-0.339274	0.00546358	0.084816			31.8	0.0813546	-0.0337486	0.0294026	-0.0398617	-0.587278	-0.110026	0.121363
31.9	-0.0551287	-0.122106	0.0172981	-0.150468	0.0575574	-0.105903	-0.0597917	0.0336486			31.9	0.178089	0.279779	0.0256678	0.0835575	-0.143497	0.0847194	0.0715323
32	0.227147	-0.0195477	0.125063	-0.0141872	0.00705216	0.125008	0.0750894	0.0406885			32	-0.0888784	0.141116	0.137776	0.0568501	-0.262096	-0.00304639	0.0770308
32.1	-0.136461	0.495699	0.215752	-0.00166906	0.00778556	-0.150777	0.0717216	0.100469			32.1	-0.0314162	0.587722	-0.0159272	0.27736	-0.21676	0.120196	0.141127
32.2	0.0506459	0.112385	0.0757249	-0.0235231	0.139837	0.147388	0.0837431	0.0262573			32.2	0.00404736	0.0439184	-0.0438691	0.144194	-0.0526092	0.0191362	0.0357759
32.3	0.157997	0.118687	0.126441	0.0359652	0.109341	0.030851	0.0965469	0.0210632			32.3	0.0757835	0.00502599	0.171382	-0.126616	0.0388001	0.0328751	0.0486177
32.4	0.142194	0.363936	0.0888715	-0.180193	-0.182141	0.162152	0.0658032	0.0868954			32.4	0.0547564	-0.100683	-0.0363519	-0.0500968	-0.325928	-0.0916607	0.0637131
32.5	-0.0800553	0.14961	0.166966	-0.0970616	-0.0416623	0.0767624	0.0290932	0.0478331			32.5	0.0286737	0.174087	0.121934	0.0956887	-0.192715	0.0455337	0.064002
32.6	0.30192	0.083926	0.025045	0.0484328	0.0680671	0.0683364	0.0992878	0.0413628			32.6	0.103175	-0.117236	0.0322489	0.210995	-0.0538896	0.0350586	0.0577523
32.7	0.0141324	0.0944458	0.0325063	0.0639436	0.0509923	-0.0731474	0.0304788	0.0235529			32.7	0.128245	-0.343206	0.0409619	0.178957	-0.345553	-0.0681189	0.114923
32.8	-0.00907105	0.153528	0.0117956	-0.0970153	-0.0144622	-0.1557	-0.0184875	0.0430523			32.8	0.158325	-0.00309902	0.0420647	0.0861001	0.131218	0.0829218	0.029238
32.9	0.116174	0.21969	0.128689	-0.0814456	0.155502	-0.396709	0.0236501	0.0936584			32.9	-0.0867695	0.375462	0.220799	-0.0621666	-0.0696709	0.075531	0.0941933
33	0.173684	0.0220583	0.187286	0.094338	0.0175085	0.133951	0.104804	0.0299856			33	0.0669582	-0.109447	0.0128818	0.0764031	0.0354249	0.0164441	0.0334428
33.1	-0.0623519	-0.140057	0.0973532	0.0386464	-0.10529	-0.188063	-0.0599605	0.0444812			33.1	0.0698744	-0.339572	-0.0417659	-0.111213	-0.238692	-0.132274	0.0720404
33.2	-0.0496505	0.100846	-0.0480148	-0.00295707	0.0116769	0.0480486	0.00999147	0.023661			33.2	0.0274813	-0.431168	-0.0114635	0.121491	-0.124365	-0.0836047	0.0954123
33.3	0.159163	0.052701	-0.0656772	-0.325881	0.226166	0.195642	0.0403522	0.0852992			33.3	-0.0836341	-0.0284497	0.118109	0.0159999	-0.062471	-0.00808917	0.0357668
33.4	-0.0575339	0.168122	0.156223	0.0422747	-0.040936	-0.130539	0.022935	0.0494395			33.4	0.0223688	-0.392999	0.0881162	0.0680116	-0.314369	-0.105774	0.102524
33.5	-0.148164	-0.0829355	0.0274005	-0.131855	0.117162	0.122881	-0.0159184	0.0497572			33.5	0.165108	0.0353055	-0.0518223	0.0280733	-0.254799	-0.0156268	0.0691673
33.6	0.0587854	0.223547	-0.0838581	-0.196276	-0.0161213	0.304398	0.0484125	0.0769937			33.6	0.0661947	-0.432564	0.00987584	0.0636471	-0.0581597	-0.0702012	0.0933764
33.7	-0.189424	0.104248	0.0567	-0.327207	-0.0315762	0.202225	-0.030839	0.0802525			33.7	0.0711001	0.0322103	0.0409024	0.20652	0.268954	0.123937	0.0479324
33.8	-0.135296	-0.126451	0.261427	0.0752452	0.261939	0.471584	0.134741	0.0983824			33.8	0.0137428	-0.285557	-0.0121852	0.0778043	-0.113138	-0.0638666	0.0633794
33.9	-0.0641342	-0.139922	0.0547392	0.1545	-0.151484	0.240587	0.0157144	0.0658042			33.9	-0.0810639	-0.246412	0.129845	-0.233636	-0.459341	-0.178122	0.0977479
34	0.0474142	0.166525	-0.0224334	-0.0810205	0.0149808	-0.0805825	0.00748059	0.0380475			34	0.0398621	-0.326585	0.00164164	0.159207	-0.219475	-0.0690701	0.0888574
34.1	-0.0877668	0.133517	-0.0875321	0.119964	0.0443561	0.0583886	0.0301544	0.0397928			34.1	0.0935747	-0.573801	0.145391	0.0157995	0.0745132	-0.0489045	0.132851
34.2	-0.0526928	0.136303	-0.0467635	0.0748748	0.00955499	0.33328	0.0757594	0.0594076			34.2	-0.0854704	-0.571295	-0.098786	0.182629	0.282169	-0.0581505	0.148241
34.3	0.0433844	0.0375102	0.0638443	0.0384823	-0.0877208	0.00955799	0.0175097	0.0222058			34.3	-0.15122	0.127002	-0.129348	-0.0244006	-0.262207	-0.0880347	0.0656983
34.4	0.241321	0.174204	0.0489154	0.135685	-0.0762818	-0.209716	0.0523545	0.0689782			34.4	-0.040169	0.178696	0.137262	0.182774	-0.357142	0.0202841	0.102783
34.5	-0.106679	0.157015	-0.113118	0.303349	0.227924	0.279951	0.12474	0.0769873			34.5	0.0164178	-0.271477	-0.0695078	0.110019	0.0733668	-0.0282361	0.0679342
34.6	-0.120981	0.126286	0.0782065	-0.0514089	0.229334	0.370234	0.105278	0.0736002			34.6	-0.194335	0.324559	-0.168637	0.165536	-0.155548	-0.00568514	0.105589
34.7	0.180942	0.198567	0.0989277	-0.032476	0.111972	-0.116165	0.073628	0.0505027			34.7	-0.0376687	0.012966	0.0580663	0.0716954	-0.0690214	0.0072075	0.0270215
34.8	0.0960237	-0.0331223	0.0289184	0.14359	0.0846969	-0.107757	0.0353916	0.0378777			34.8	0.00671276	-0.071884	-0.0643748	0.115724	-0.413385	-0.0854414	0.0886381
34.9	-0.170522	-0.0970417	0.00597597	0.154066	-0.00232189	0.0912369	-0.00310105	0.0484901			34.9	-0.141929	-0.0468866	0.0853032	-0.102054	-0.00123655	-0.0413606	0.0396748
35	-0.0115255	0.0418698	0.10937	0.00733016	0.0137845	-0.292233	-0.0219006	0.0567491			35	-0.0923501	0.328882	0.0381632	0.180589	-0.306751	0.0297067	0.109646
35.1	0.144202	0.306011	0.00359313	-0.188136	0.20149	0.114701	0.0969767	0.0700409			35.1	-0.0952741	-0.227874	-0.0883819	0.0704891	0.270855	-0.0140371	0.0854872
35.2	-0.14118	0.0971939	-0.107756	-0.181754	0.131695	0.181463	-0.0033897	0.0643501			35.2	0.0213624	-0.299872	6.4833e-05	0.0158934	-0.265807	-0.105672	0.072613
35.3	-0.152447	0.0856695	0.172378	-0.215196	0.0642256	-0.020717	-0.0110146	0.0606711			35.3	0.279758	-0.10245	0.150996	-0.11783	-0.179532	0.00618864	0.0887367
35.4	-0.0936139	0.151952	0.0993119	-0.223804	-0.172799	0.108873	-0.02168	0.0660043			35.4	0.201957	-0.373788	-0.0509386	0.130983	0.0846182	-0.00143366	0.101834
35.5	0.00117262	0.092986	-0.0939794	0.044392	0.0950001	-0.165102	-0.00425514	0.0430603			35.5	0.144679	-0.0777549	-0.0830108	0.126874	-0.182882	-0.0144189	0.0641763
35.6	0.0346515	-0.088104	-0.0635274	-0.0201053	0.0897203	-0.161909	-0.0348789	0.0366824			35.6	-0.115539	-0.103678	-0.145502	0.0722281	0.37819	0.0171401	0.0979911
35.7	-0.0722453	-0.00210939	0.0944707	-0.100884	0.130499	-0.13857	-0.0148064	0.0444381			35.7	-0.00856592	-0.040612	-0.0355587	-0.0188389	-0.00699113	-0.0221133	0.00687719
35.8	-0.000216634	0.0681349	0.0714484	-0.025956	0.00596629	0.183929	0.0505511	0.0310667			35.8	0.0962655	-0.210682	0.015902	0.202663	-0.178152	-0.0148008	0.0792534
35.9	0.0354079	0.158099	0.147779	-0.113802	-0.130963	-0.0721958	0.00405432	0.0526952			35.9	-0.10102	-0.0592676	-0.0547306	0.207351	-0.46538	-0.0946095	0.107594
36	0.0248216	0.358024	0.122242	-0.13377	0.0536411	0.0360762	0.0768391	0.0659262			36	-0.114087	0.497001	0.022476	-0.0294676	0.366395	0.148463	0.119465
36.1	-0.138668	0.0732594	-0.13381	0.21967	0.0796734	0.0479203	0.0246744	0.056494			36.1	-0.00561746	0.393883	-0.0031007	0.191071	-0.257974	0.0636524	0.109084
36.2	-0.107413	-0.0293923	0.08677	-0.173218	0.204153	0.0480486	0.00482458	0.0559114			36.2	0.006483	0.341297	-0.0770489	-0.135768	-0.436702	-0.0603478	0.125179
36.3	0.209928	0.221138	0.0624797	-0.0330821	-0.0973974	-0.00460644	0.0597433	0.0535605			36.3	0.0711831	0.173935	0.0163689	0.0861759	-0.316907	0.00615114	0.0846333
36.4	-0.123841	-0.128878	0.110502	-0.189773	-0.0889526	0.0536695	-0.0612123	0.047778			36.4	-0.16911	0.223493	0.0577018	0.111524	-0.0519412	0.0343333	0.0674976
36.5	0.162582	0.0859174	0.0414372	0.0073975	0.140208	0.261909	0.116575	0.037551			36.5	-0.0645665	-0.146321	0.146346	0.148388	-0.252312	-0.0336931	0.079687
36.6	0.287327	-0.035895	-0.102854	-0.131623	-0.0908253	0.0541649	-0.00328412	0.0639967			36.6	-0.153399	-0.265454	-0.0264933	-0.094127	-0.180468	-0.143988	0.0402893
36.7	-0.143558	0.28616	-0.113867	-0.313413	-0.032071	-0.176055	-0.0821341	0.0827119			36.7	0.11336	-0.321068	-0.0148196	0.0751354	-0.136076	-0.0566938	0.0788181
36.8	0.214492	0.011749	-0.00115995	-0.152568	0.13093	-0.1753	0.00469055	0.0624937			36.8	-0.207377	-0.424439	-0.145947	0.126064	-0.0986355	-0.150067	0.088734
36.9	0.0680942	0.139852	-0.0512899	0.160351	0.0204172	-0.0346782	0.0504576	0.0360009			36.9	0.0305092	-0.648272	-0.0129189	-0.0350601	0.076274	-0.117894	0.13396
37	-0.0509752	-0.0249348	-0.069918	-0.125974	0.0803107	0.0931438	-0.0163913	0.0353515			37	0.0536164	0.432422	0.0628396	0.0440653	-0.0298259	0.112623	0.0816159
37.1	0.366089	0.148066	0.0718977	-0.0236536	0.0399094	-0.0349135	0.0945658	0.0607807			37.1	-0.0283446	-0.116832	0.0128508	0.247849	-0.0669967	0.00970517	0.0632712
37.2	0.0209495	0.0358988	-0.0251332	0.313329	0.0210367	-0.0113358	0.0591241	0.0516821			37.2	-0.0450219	0.0377279	-0.189824	0.183162	-0.21748	-0.0462872	0.0740327
37.3	0.0762228	0.218889	-0.112901	0.00491409	0.129018	0.0797457	0.0659813	0.0459627			37.3	-0.203294	0.10367	-0.0427616	0.0990005	-0.0307414	-0.0148253	0.0563701
37.4	-0.130312	-0.0204676	0.0121399	-0.339093	-0.150665	0.0895617	-0.0898062	0.0618769			37.4	0.000402631	-0.225755	-0.107882	0.0902642	0.154918	-0.0176103	0.0682644
37.5	-0.155492	0.26149	0.0263529	0.0610687	0.0622604	0.431996	0.114613	0.0833984			37.5	0.0760596	-0.352121	0.00930419	0.015451	-0.179059	-0.0860732	0.0790946
37.6	0.08779	0.372665	0.104462	-0.0555086	0.120456	-0.0752468	0.0924362	0.0656975			37.6	-0.0893964	-0.174313	0.0620893	0.204924	-0.444459	-0.088231	0.110192
37.7	-0.0632562	-0.0530756	0.00906632	0.0962069	-0.0928759	0.13012	0.00436418	0.0372376			37.7	0.0850369	-0.263554	0.0556415	-0.0704623	-0.293716	-0.0974107	0.0786058
37.8	-0.0968237	0.0611723	-0.123472	-0.106898	0.10588	0.284417	0.0207125	0.0656554			37.8	0.0363109	-0.261653	-0.174811	0.0440689	0.0277528	-0.0656662	0.0638324
37.9	0.0381273	-0.138313	-0.0254061	0.126597	0.0845046	-0.21157	-0.02101	0.0537			37.9	0.0539082	-0.0965955	-0.0373142	0.0330862	-0.207649	-0.0509128	0.0473715
38	0.118558	-0.045521	0.106349	0.233174	-0.23845	0.24213	0.0693735	0.0749261			38	-0.116313	-0.311143	0.0865441	-0.0370338	0.129935	-0.049602	0.0786706
38.1	-0.130185	0.160901	0.0366632	0.232778	0.0866158	-0.0376223	0.0581917	0.0538415			38.1	-0.0106469	0.203744	-0.0105108	0.0910677	-0.362033	-0.0176758	0.0947455
38.2	-0.0934519	0.0996779	-0.0280283	0.263863	0.0636881	0.197809	0.0839262	0.0547725			38.2	-0.0913446	-0.00296445	0.0518567	-0.214467	-0.178655	-0.087115	0.0505028
38.3	-0.0721434	-0.146299	-0.0844439	-0.0638639	-0.0454681	0.134254	-0.0463273	0.0387434			38.3	-0.0486221	-0.166979	-0.121097	-0.132507	0.332471	-0.0273467	0.0919963
38.4	-0.120442	0.0982003	0.00456516	-0.00648857	0.108974	-0.228193	-0.0238974	0.0531456			38.4	0.0358898	0.159906	0.213804	0.111372	0.159358	0.136066	0.0298321
38.5	0.11002	-0.0175139	0.0929234	-0.0105336	0.0396922	0.499443	0.119005	0.0789941			38.5	-0.102532	-0.160569	-0.0378787	-0.0108682	0.219419	-0.0184859	0.064917
38.6	0.150716	0.0740211	0.0375575	-0.211252	0.132582	-0.219308	-0.00594732	0.0682383			38.6	-0.207525	0.0651477	0.10236	0.0779976	-0.252129	-0.0428297	0.076899
38.7	-0.220349	-0.133523	-0.0265083	0.027248	-0.0668081	-0.0473314	-0.0778786	0.0356559			38.7	-0.0889963	-0.12817	-0.160315	-0.0272502	-0.0787306	-0.0966925	0.0226305
38.8	0.161055	0.111626	0.0635462	0.263694	-0.086731	0.00356644	0.0861262	0.0500002			38.8	-0.0315831	-0.553295	-0.0310641	0.1546	-0.279151	-0.148099	0.122527
38.9	-0.214248	0.0744435	-0.155121	0.291424	0.147492	-0.302615	-0.0264374	0.0947929			38.9	-0.18278	-0.182993	-0.100353	-0.033509	0.0334806	-0.0932309	0.0422786
39	0.121356	0.112413	0.126718	0.187167	0.0462003	0.2625	0.142726	0.0301496			39	-0.16847	0.3904	-0.0224821	-0.0150431	0.217031	0.0802873	0.0990956
39.1	-0.160931	0.0225754	-0.0468769	0.106608	-0.00148524	-0.194023	-0.0456887	0.0465808			39.1	0.0847381	-0.298274	0.0153685	0.0642249	-0.0866439	-0.0441173	0.0701015
39.2	0.0950603	-0.0250294	-0.183326	0.272146	-0.0147577	0.28256	0.0711088	0.0746222			39.2	-0.0732703	0.252544	0.0508253	-0.0642089	0.0548474	0.0441476	0.0587862
39.3	0.0708979	0.230598	0.0183583	-0.0286078	0.101932	0.192943	0.0976869	0.0407096			39.3	0.206722	-0.522645	0.0287904	0.0535438	-0.242574	-0.0952327	0.129051
39.4	-0.129712	0.0859354	0.0919346	0.022601	-0.0855063	-0.351884	-0.0611054	0.0687759			39.4	-0.159281	0.179705	0.129985	0.0987874	-0.110576	0.0277243	0.068082
39.5	0.105393	-0.0207318	-0.160197	0.248663	-0.00690388	0.224968	0.0651986	0.0643396			39.5	-0.0850161	-0.314221	-0.0155508	-0.0280248	0.142572	-0.0600482	0.0739215
39.6	-0.0100169	0.148271	0.0466291	0.362202	-0.0275852	0.284784	0.134047	0.0657013			39.6	-0.067736	-0.308149	0.01317	0.11435	-0.126621	-0.0749971	0.0709588
39.7	0.034276	0.140713	-0.0527091	0.409963	0.00362011	0.000643736	0.0894178	0.0692491			39.7	0.00629256	0.144026	-0.120845	0.285125	-0.20661	0.0215979	0.088611
39.8	0.149463	0.24707	-0.0242179	0.0592251	0.0051866	-0.0253398	0.0685646	0.0446988			39.8	-0.0397427	0.60626	-0.152988	-0.0432312	-0.402463	-0.00643313	0.166759
39.9	0.0613614	-0.0252627	-0.00358688	0.0302828	0.116237	0.189158	0.061365	0.0326758			39.9	0.101908	-0.0504697	0.128484	0.206238	-0.17909	0.0414142	0.0690915
40	0.0430724	0.0211189	0.0894027	-0.0775142	-0.0827471	0.0575937	0.00848772	0.0294587			40	0.00311346	0.0990439	-0.0627694	-0.0621702	0.438532	0.08315	0.093639
40.1	0.190959	0.320451	0.00358894	0.0887904	0.107778	0.0660268	0.129599	0.0455526			40.1	0.0116338	-0.298325	-0.137608	0.143544	-0.214589	-0.0990689	0.0792619
40.2	-0.0322154	0.179538	-0.0654882	-0.0203704	0.0401337	0.310974	0.0687621	0.0599783			40.2	-0.164496	-0.170242	0.120598	0.0466078	-0.31271	-0.0960484	0.0788728
40.3	-0.127919	-0.075645	0.0517727	-0.113153	-0.0392484	0.127482	-0.0294519	0.040889			40.3	-0.217807	-0.0585106	-0.0176731	-0.0579953	0.0142602	-0.0675451	0.0399567
40.4	0.12372	0.254498	0.0854809	-0.253647	0.0353737	0.153979	0.0665674	0.0707326			40.4	0.0825453	-0.159981	-0.17136	-0.0759898	-0.0993324	-0.0848235	0.0455181
40.5	0.164756	0.0567654	-0.0851913	-0.0943046	-0.0746583	-0.278742	-0.0518958	0.0615439			40.5	-0.240369	-0.00540363	-0.0908377	0.0294891	-0.319759	-0.125376	0.0672969
40.6	0.038262	0.0270083	-0.028528	0.271528	0.060523	0.242262	0.101843	0.0506153			40.6	0.0457931	0.0103417	-0.251913	0.0457681	0.257746	0.0215472	0.0812005
40.7	0.00962416	0.0650279	0.109679	0.508454	0.0442742	0.44508	0.197023	0.089819			40.7	-0.00655398	0.130131	-0.147105	-0.0137014	-0.0631142	-0.0200688	0.0451521
40.8	-0.240499	0.103889	-0.155249	-0.00167748	0.0761951	0.199644	-0.00294945	0.067909			40.8	-0.0863763	-0.0375336	-0.156247	0.121457	-0.258285	-0.083397	0.0632339
40.9	0.00448426	-0.0181043	-0.0434737	-0.146216	0.081126	0.311167	0.0314971	0.0635271			40.9	0.0399382	-0.281503	-0.0718397	0.190438	-0.219323	-0.0684579	0.0857136
41	0.0328823	0.0202545	-0.108537	0.217368	0.0733113	-0.0434606	0.0319698	0.0453327			41	-0.10241	-0.141308	-0.0896943	-0.100987	-0.296992	-0.146278	0.0386761
41.1	0.183671	-0.0164685	0.0220344	-0.180525	-0.0680363	0.0114399	-0.00798076	0.0488054			41.1	0.0206076	0.111526	-0.258304	-0.132265	0.217759	-0.0081352	0.0849016
41.2	-0.0819021	-0.0633491	-0.0661957	0.076992	-0.0856914	0.00873464	-0.0352353	0.0264581			41.2	-0.117894	0.312515	-0.13446	-0.0735664	0.273552	0.0520294	0.0990836
41.3	-0.347496	-0.00381865	-0.0111049	0.0422116	0.0208836	-0.0171598	-0.0527474	0.0596407			41.3	0.0310814	-0.438485	-0.141234	-0.105897	-0.239374	-0.178782	0.0780647
41.4	-0.0384139	0.283715	-0.0483843	-0.184128	-0.0594633	0.119056	0.0120635	0.0670948			41.4	-0.157919	-0.857503	-0.0745765	0.15931	-0.0712358	-0.200385	0.172554
41.5	-0.0592056	0.0112352	0.104109	0.144318	0.0351173	0.00216568	0.0396233	0.0300642			41.5	0.127394	0.0039662	0.0538622	0.23943	0.0769502	0.100321	0.0400457
41.6	-0.177405	0.217729	0.0490434	0.0125706	-0.0918364	0.15256	0.0271104	0.0602053			41.6	-0.173431	-0.339252	-0.127142	-0.069257	-0.467817	-0.23538	0.0734733
41.7	-0.0636733	-0.121384	-0.0634434	-0.138968	-0.239233	0.145314	-0.0802313	0.052234			41.7	-0.0799023	-0.368119	-0.368665	0.0505909	-0.297015	-0.212622	0.0844235
41.8	0.378612	-0.112645	-0.0184277	-0.136577	0.127815	0.143386	0.0636937	0.0790746			41.8	-0.235183	-0.636967	0.00669506	-0.18779	-0.250694	-0.260788	0.104677
41.9	-0.0291511	-0.216972	0.16917	-0.252759	0.00799561	0.0656419	-0.0426791	0.0668022			41.9	-0.320751	-0.851397	-0.33841	-0.0790642	0.0013696	-0.31765	0.149001
42	0.132432	0.0328945	-0.0482184	-0.49227	0.116354	0.346386	0.0145964	0.114821			42	-0.176062	0.00569886	-0.0821674	-0.503982	-0.573746	-0.266052	0.115552
42.1	0.458824	0.242125	0.00819086	-0.226957	0.0956339	0.0793536	0.109528	0.0938411			42.1	-0.38287	-0.330253	-0.162607	-0.280565	-0.289227	-0.289105	0.0364414
42.2	0.230422	0.150768	-0.0741378	-0.231103	0.111516	-0.320255	-0.0221316	0.0906992			42.2	-0.349722	-0.050251	-0.213391	-0.0242666	-0.192872	-0.1661	0.0592486
42.3	0.257725	0.0832165	0.0841898	-0.142609	0.111719	-0.0270507	0.0611984	0.055231			42.3	-0.248514	-0.326888	-0.185285	-0.0732855	-0.147913	-0.196377	0.0432289
42.4	-0.14602	0.034625	-0.105329	0.0304933	0.00341362	0.210562	0.00462411	0.0512394			42.4	-0.129508	-0.153	-0.0743879	-8.19253e-05	-0.371752	-0.145746	0.0623318
42.5	-0.128387	-0.02523	0.0858672	-0.160018	0.203092	-0.166075	-0.0317919	0.0613356			42.5	-0.0235614	-0.257464	-0.17177	0.234049	0.14655	-0.0144395	0.0926178
42.6	-0.238638	0.0134109	0.052751	0.0466649	-0.0433035	0.118247	-0.00847791	0.0508312			42.6	-0.0404629	-0.877589	-0.089081	-0.116478	-0.0977139	-0.244265	0.158827
42.7	-0.109817	-0.0146157	0.00828323	-0.228767	-0.0830498	-0.00449595	-0.0720771	0.0367075			42.7	-0.149649	-0.319941	0.0495615	-0.379975	-0.110969	-0.182195	0.07679
42.8	-0.0982009	-0.0843038	-0.182258	0.0590651	-0.0035466	-0.178721	-0.0813276	0.039041			42.8	-0.328334	-0.280392	-0.104025	-0.0128829	-0.0860728	-0.162341	0.0604339
42.9	-0.00832005	0.0461005	0.0493751	0.0622347	0.128107	0.667815	0.157552	0.103595			42.9	-0.371408	-0.366016	-0.238837	-0.0776075	-0.0872068	-0.228215	0.0640984
43	-0.15138	0.168076	0.0246923	-0.193826	0.0100534	-0.163046	-0.050905	0.0578737			43	-0.22756	-0.095603	-0.138872	-0.103177	-0.197729	-0.152588	0.0260148
43.1	-0.00577911	-0.00927099	0.0383952	-0.107096	0.0718908	0.394781	0.0638201	0.0706271			43.1	-0.242909	-0.288198	0.0183438	-0.285033	-0.178319	-0.195223	0.0569564
43.2	0.187665	-0.0200664	0.104472	0.200287	0.0875308	0.243984	0.133979	0.0392165			43.2	-0.186501	-0.156734	-0.226124	0.157982	0.465367	0.0107981	0.132556
43.3	0.354114	0.109338	0.00367921	-0.109824	0.0257575	-0.0756139	0.0512419	0.068326			43.3	-0.421611	-0.307324	-0.191255	-0.229846	-0.127429	-0.255493	0.0507278
43.4	0.137887	0.0448218	0.125996	-0.106566	0.179929	0.339717	0.120297	0.0603341			43.4	-0.225038	0.0217975	-0.247745	-0.2525	-0.32707	-0.206111	0.059505
43.5	0.262135	0.252394	0.00898654	-0.22723	0.0258857	-0.127488	0.032447	0.0805685			43.5	-0.437642	-0.26357	-0.412841	-0.304064	-0.0770028	-0.299024	0.0643215
43.6	-0.00239302	-0.143164	0.0610605	0.0869804	0.00979352	-0.0208524	-0.00142916	0.0328198			43.6	-0.209624	-0.136464	-0.317991	-0.0184667	0.0371569	-0.129078	0.06407
43.7	0.14159	0.0164217	-0.00182546	-0.135567	-0.0621727	0.183901	0.0237245	0.0493312			43.7	-0.160092	-0.349581	-0.0775694	-0.211202	-0.23417	-0.206523	0.0447419
43.8	0.0940236	0.209344	-0.0770056	-0.274297	-0.115209	0.038254	-0.020815	0.0697547			43.8	-0.106264	-0.0982777	-0.0847443	-0.251753	-0.0524752	-0.118703	0.0345063
43.9	0.242286	0.0591532	0.0235985	0.104057	0.0357119	-0.0925371	0.0620449	0.0448432			43.9	-0.243419	0.766926	-0.141822	0.0813592	-0.534458	-0.0142827	0.218951
44	0.142525	0.0610484	-0.175034	-0.0106935	0.19935	0.358907	0.0960171	0.0748399			44	-0.171847	-0.0359523	-0.193909	0.0768651	0.0517959	-0.0546095	0.0557247
44.1	0.298702	0.0542978	0.00562327	0.205288	-0.119353	0.218007	0.110428	0.064019			44.1	-0.217296	-0.366453	0.00822495	-0.0873003	-0.523219	-0.237209	0.0952923
44.2	0.0649533	0.0784753	0.0114702	-0.222217	-0.161417	-0.0117065	-0.0400737	0.0504799			44.2	-0.146989	-0.121156	-0.237315	-0.0584997	-0.0421969	-0.121231	0.0348716
44.3	-0.134797	0.243885	-0.0666408	-0.053303	-0.0606133	-0.0509634	-0.0204053	0.0543769			44.3	-0.116042	-0.318595	0.000512952	-0.128762	-0.160721	-0.144722	0.0513119
44.4	0.0213063	0.270529	-0.119082	-0.00096613	-0.14791	-0.141471	-0.019599	0.0651685			44.4	-0.200386	-0.337537	-0.0170461	-0.237556	-0.286324	-0.21577	0.0547757
44.5	0.117748	-0.082482	0.051695	0.110127	-0.0935025	0.0876049	0.031865	0.0390697			44.5	-0.176262	-0.359556	0.0159017	0.0759893	0.0761049	-0.0735645	0.0851791
44.6	-0.0194921	-0.0991261	0.0617785	0.199504	-0.067246	0.415892	0.0818852	0.0798085			44.6	-0.249737	-0.0644151	-0.341924	-0.108728	-0.049234	-0.162808	0.0570718
44.7	0.0943597	-0.0523433	-0.0401336	0.267512	-0.208697	0.0691705	0.0216447	0.0659153			44.7	-0.201573	-0.125546	-0.0932233	-0.161145	-0.11754	-0.139806	0.0188939
44.8	-0.192811	0.00769764	-0.0162716	0.246786	0.0679959	-0.1892	-0.0126339	0.0677904			44.8	0.0546846	-0.14659	-0.204736	0.0787112	-0.0277311	-0.0491323	0.0553582
44.9	0.182336	0.106706	-0.00978436	-0.370473	-0.09681	-0.114211	-0.0503729	0.0794083			44.9	-0.363254	-0.442068	-0.166134	0.164567	-0.122145	-0.185807	0.105915
45	0.27705	0.177271	0.250722	-0.110211	-0.108502	-0.120791	0.0609232	0.0790112			45	-0.511108	-0.118986	-0.316756	-0.220663	-0.303108	-0.294124	0.064709
45.1	0.233223	-0.15881	-0.00581436	-0.163954	0.0372926	-0.0722778	-0.0217233	0.0606388			45.1	-0.119036	0.177518	-0.161884	-0.0384936	-0.574278	-0.143235	0.122594
45.2	0.0131372	0.0380729	0.151218	0.0982778	0.0502162	-0.090149	0.0434622	0.0333977			45.2	-0.29177	0.0258684	-0.0400586	-0.211014	-0.145097	-0.132414	0.0571472
45.3	0.0223048	-0.224902	0.0684274	-0.0169863	-0.00327959	-0.338871	-0.0822178	0.0659128			45.3	-0.465747	0.0906161	-0.186945	-0.127547	-0.188472	-0.175619	0.0887861
45.4	-0.185877	-0.0502312	-0.038305	-0.113755	-0.113226	0.286983	-0.0357352	0.0680682			45.4	-0.0398199	-0.0273563	-0.118128	-0.176592	-0.141944	-0.100768	0.0290259
45.5	-0.245712	-0.090433	-0.0405555	-0.0711878	-0.0414914	-0.350694	-0.140012	0.0523934			45.5	-0.185029	-0.16094	-0.0101815	-0.0766888	-0.162324	-0.119032	0.0328842
45.6	0.0874408	0.210116	-0.0560744	0.00384496	-0.0217144	-0.149722	0.0123151	0.0506399			45.6	-0.164784	-0.28628	-0.170333	-0.0543705	-0.323264	-0.199806	0.0479408
45.7	0.222568	0.0246239	-0.163243	-0.0779309	0.185049	-0.275317	-0.0140417	0.0799424			45.7	-0.0787215	-0.226663	-0.120037	-0.233705	-0.267576	-0.18534	0.0363604
45.8	0.0461081	-0.00176199	-0.138519	0.0241669	0.169181	-0.0619022	0.00621217	0.0424747			45.8	-0.282189	0.115429	-0.162569	-0.346625	0.0678596	-0.121619	0.0922444
45.9	0.108304	0.0723771	-0.114885	0.428938	0.0344409	-0.155429	0.0622909	0.0848956			45.9	0.00999485	-0.0884368	-0.0766082	0.0355332	0.231248	0.0223461	0.0574592
46	0.0811809	-0.101214	-0.108904	0.162224	-0.0181613	-0.332776	-0.0529418	0.070537			46	-0.160283	-0.0845005	-0.17605	-0.143593	-0.195179	-0.151921	0.0188921
46.1	0.16153	0.0912083	0.108365	-0.010079	0.133511	0.0705998	0.0925224	0.0242916			46.1	-0.0167799	-0.159796	-0.0681701	-0.308873	-0.269559	-0.164636	0.0561266
46.2	-0.000880058	-0.0405432	-0.0352734	0.293996	-0.0328116	0.00103224	0.03092	0.0531237			46.2	-0.154875	0.172337	-0.0393973	0.0153352	0.139296	0.0265392	0.0597308
46.3	-0.183794	0.0215903	-0.0674512	0.11679	0.0051688	0.128387	0.00344857	0.0479147			46.3	-0.214172	0.164616	-0.337045	-0.121935	-0.00931069	-0.103569	0.085991
46.4	-0.162671	0.158457	0.027304	0.0572342	-0.0015956	-0.0868485	-0.00135347	0.0458715			46.4	-0.416554	-0.218555	-0.106307	-0.143633	-0.295559	-0.236121	0.0555892
46.5	-0.0882868	-0.162881	-0.0861654	0.0830995	0.00560671	-0.0702889	-0.0531526	0.0349645			46.5	-0.032618	-0.265824	-0.289701	-0.200722	-0.173311	-0.192435	0.0451789
46.6	-0.0266452	0.05633	-0.0292964	0.0744455	-0.0481881	-0.0369487	-0.00171716	0.0215662			46.6	-0.117521	-0.163194	-0.215604	-0.181453	0.185017	-0.0985509	0.0726373
46.7	0.113271	0.172576	-0.0795417	0.122291	0.0873279	0.00862415	0.070758	0.0372178			46.7	-0.179567	-0.110659	-0.0922537	-0.26356	0.151218	-0.0989645	0.0694123
46.8	0.0767045	0.0356362	0.0411202	-0.188716	-0.0945065	-0.198414	-0.054696	0.0499359			46.8	-0.297684	-0.240945	-0.275579	-0.237313	-0.307802	-0.271865	0.0143559
46.9	-0.250744	-0.101476	-0.130658	-0.0571839	0.0130547	-0.0753181	-0.100388	0.036004			46.9	-0.138474	-0.17724	-0.211252	-0.0560107	-0.307095	-0.178014	0.0413615
47	-0.175649	-0.0564207	0.076317	0.290141	-0.202719	0.185583	0.019542	0.0810939			47	-0.0226799	-0.558695	0.115526	-0.363784	0.154253	-0.135076	0.139804
47.1	-0.0299087	-0.140956	-0.0271444	-0.295423	-0.0735831	0.00290349	-0.0940186	0.0451518			47.1	0.104341	0.375429	-0.000349244	-0.228131	-0.000650993	0.0501277	0.0978044
47.2	-0.0131983	-0.229855	0.069645	0.25472	-0.163582	-0.274158	-0.0594047	0.0823587			47.2	-0.27234	-0.334778	-0.0938672	-0.0241891	-0.146148	-0.174265	0.057079
47.3	0.101065	-0.0822358	-0.0796488	-0.068313	0.209564	0.023202	0.0172723	0.0485294			47.3	-0.0706144	-0.633906	-0.114473	-0.174689	0.100773	-0.178582	0.122707
47.4	-0.0726919	0.0167675	0.0396338	-0.218088	-0.139625	-0.101936	-0.0793233	0.0395101			47.4	-0.214671	-0.221162	-0.207921	-0.210343	0.0591875	-0.158982	0.0545887
47.5	-0.0982578	-0.0259754	-0.134845	-0.14306	0.0878797	-0.196247	-0.0850841	0.0415445			47.5	-0.256199	-0.158921	-0.0425194	-0.161816	-0.045966	-0.133084	0.0402752
47.6	0.0219939	-0.117964	-0.0760084	-0.314908	-0.0464294	0.127208	-0.0676846	0.0606062			47.6	-0.15937	-0.133015	-0.139364	0.0196769	-0.272918	-0.136998	0.0466601
47.7	0.048221	-0.0383969	-0.0370873	0.00475414	-0.0214723	-0.293238	-0.0562032	0.0492255			47.7	0.034721	-0.14659	-0.0757557	-0.245526	0.00966849	-0.0846965	0.0514501
47.8	0.229766	0.0148348	0.0268463	-0.274415	0.0407674	0.0780348	0.0193057	0.0669707			47.8	-0.0555404	-0.217344	-0.124645	0.000891742	0.287214	-0.0218845	0.0854275
47.9	-0.342824	0.0232294	0.0297351	-0.247557	-0.213304	-0.258518	-0.168206	0.0639808			47.9	-0.34158	-0.473895	-0.184723	-0.166387	-0.338616	-0.30104	0.0568311
48	-0.0789102	0.037776	0.189402	-0.185896	-0.0285215	0.300873	0.0391206	0.0730845			48	-0.0510673	-0.403361	-0.372029	-0.345642	-0.0327001	-0.24096	0.081836
48.1	0.114257	-0.107739	0.0362286	0.0145489	0.100476	-0.0647322	0.0155064	0.0360692			48.1	-0.314108	-0.630188	-0.0665601	-0.219331	-0.101196	-0.266277	0.10101
48.2	0.0823677	-0.00170165	-0.0545629	-0.0633209	-0.118962	0.00309952	-0.0255133	0.0283019			48.2	-0.415634	0.412353	0.117566	-0.0531796	-0.0440114	0.00341869	0.134409
48.3	0.00597423	0.152197	0.00535455	0.104343	-0.0460271	0.228159	0.0750001	0.0426382			48.3	-0.0908506	-0.385748	-0.192681	0.0671887	-0.19763	-0.159944	0.0741089
48.4	0.0485648	0.154919	-0.0148733	-0.0121036	0.153868	0.65194	0.163719	0.102405			48.4	-0.0998638	-0.0159846	-0.333758	-0.285198	-0.0219456	-0.15135	0.0666738
48.5	0.0640315	0.0993452	0.0281311	0.0404143	0.104367	0.307874	0.10736	0.0419981			48.5	0.0477927	-0.532654	-0.0480799	-0.117436	-0.122124	-0.1545	0.0994159
48.6	-0.073941	0.00540776	0.116609	0.438253	0.0988879	0.0989892	0.114034	0.0713477			48.6	0.0120525	0.000383123	-0.0204948	-0.0613678	-0.12665	-0.0392153	0.0251817
48.7	0.00797874	0.105409	-0.023502	-0.133652	-0.0786671	-0.119362	-0.0402992	0.0366431			48.7	-0.171113	-0.317115	-0.155803	-0.270276	-0.346825	-0.252226	0.0383158
48.8	0.0167576	0.0837776	0.100339	0.0314445	-0.117612	0.0706889	0.0308991	0.0323816			48.8	0.211626	-0.0676113	-0.204309	-0.205868	-0.517074	-0.156647	0.117931
48.9	0.000977749	-0.115132	-0.129825	0.19197	-0.041292	0.236068	0.0237943	0.0635084			48.9	-0.152714	0.144009	-0.136277	0.0789262	-0.0516855	-0.0235484	0.0586344
49	-0.106324	0.177338	0.0541135	-0.0333684	0.0928498	0.0304589	0.0358447	0.0402638			49	-0.0323925	-0.321152	-0.226844	-0.0779653	-0.259139	-0.183499	0.0550087
49.1	-0.0258603	-0.0163902	0.104487	-0.06125	-0.127666	0.2681	0.02357	0.0578646			49.1	-0.108163	-0.0347916	0.219042	-0.0126224	-0.372936	-0.061894	0.095125
49.2	0.0577454	-0.0695762	0.00970664	0.0786504	0.187861	-0.289841	-0.00424226	0.0667451			49.2	-0.168284	-0.301302	-0.246264	-0.117993	-0.354332	-0.237635	0.0429358
49.3	-0.162757	-0.0330408	-0.000511229	0.301451	0.0439146	0.0273473	0.0294006	0.0621676			49.3	-0.132448	-0.41014	-0.10803	0.0977012	-0.0150426	-0.113592	0.0844642
49.4	-0.139762	-0.155962	0.0311711	0.144831	0.0553215	0.360635	0.0493725	0.078379			49.4	-0.276643	0.0279207	-0.150437	0.0375317	-0.0937737	-0.0910803	0.0585945
49.5	-0.169648	0.0753373	-0.0315469	-0.272736	-0.0790908	0.112088	-0.0609328	0.0595479			49.5	-0.097743	0.287282	-0.0429032	-0.32934	0.380514	0.039562	0.13026
49.6	0.263955	-0.0943245	0.126432	-0.210217	-0.0722409	0.162597	0.0293671	0.0742132			49.6	0.0348609	-0.507573	-0.214079	-0.0522031	-0.0741533	-0.162629	0.0950414
49.7	0.11936	-0.0183669	-0.0874985	-0.10037	0.0772418	-0.191531	-0.0335276	0.0476865			49.7	-0.135229	0.371644	-0.295582	-0.0322654	-0.579488	-0.134184	0.15662
49.8	-0.118463	-0.0112689	0.0721643	-0.0493632	0.110035	0.23503	0.0396891	0.051543			49.8	0.161812	0.133142	-0.27612	-0.162628	-0.404255	-0.10961	0.111792
49.9	0.116634	0.0819003	0.0851534	0.134616	0.0900372	0.394346	0.150448	0.0494948			49.9	-0.0500193	0.130198	-0.242347	-0.221653	-0.394463	-0.155657	0.0899366
50	0.0103336	0.161061	-0.0568848	-0.00139968	-0.119649	-0.195541	-0.0336799	0.0500105			50	-0.0717789	-0.504023	0.0283592	-0.0807388	-0.199222	-0.165481	0.0920013
50.1	0.100525	0.320662	0.196366	0.05864	0.178697	0.310112	0.194167	0.0435219			50.1	0.0380879	0.0630449	0.0733742	0.360192	-0.448399	0.0172601	0.130407
50.2	0.287934	0.614148	0.336678	0.221026	0.0885882	0.115232	0.277268	0.0779211			50.2	0.274488	0.0752577	0.401671	0.0287254	-0.318404	0.0923475	0.122864
50.3	0.19214	0.7643	0.335261	0.414677	0.481344	0.406747	0.432412	0.0776072			50.3	0.326957	0.470069	0.170525	0.406081	-0.423345	0.190057	0.161316
50.4	0.390671	0.749998	0.565887	0.588744	0.48688	0.795089	0.596211	0.0628167			50.4	0.425701	-0.0382233	0.194182	0.374201	-0.0427495	0.182622	0.0988657
50.5	0.482577	0.810974	0.56951	0.801547	0.568324	0.619306	0.64204	0.054961			50.5	0.212144	0.423758	0.350374	0.405675	0.291519	0.336694	0.038781
50.6	0.594276	1	0.64583	0.759569	0.529019	0.582462	0.685193	0.0705679			50.6	0.363287	0.153867	0.408955	0.56691	0.158191	0.330242	0.0787431
50.7	0.572642	1.09199	0.634981	0.772512	0.565614	0.640962	0.713117	0.0816244			50.7	0.573614	-0.529744	0.430856	0.251781	0.65467	0.276235	0.212809
50.8	0.749012	1.01706	0.726037	1.03899	0.540554	1.01354	0.847531	0.0839952			50.8	0.542533	0.340742	0.511275	0.625632	0.709717	0.54598	0.0618438
50.9	0.816712	1.13509	0.736729	0.673912	0.556507	1.14604	0.844164	0.0999652			50.9	0.31213	-0.195408	0.443611	0.626648	0.513447	0.340086	0.143252
51	1.13573	1.01988	0.787875	0.657059	0.692525	0.950142	0.873868	0.0781012			51	0.617137	-0.11039	0.356639	0.558603	0.575568	0.399511	0.135186
51.1	0.653678	1.3513	0.618112	0.693388	0.823392	1.15255	0.882069	0.123047			51.1	0.545595	0.381031	0.607885	0.453935	0.742545	0.546198	0.0625103
51.2	0.509175	1.18622	0.675348	0.823102	0.665646	1.12569	0.830863	0.110788			51.2	0.635474	0.223779	0.563362	0.540365	0.694791	0.531554	0.0816274
51.3	0.828057	1.43718	0.624597	0.743225	0.735753	1.0953	0.910685	0.123639			51.3	0.765379	0.121013	0.702434	0.528108	0.610456	0.545478	0.113509
51.4	0.665287	1.20986	0.70359	0.898051	0.727113	0.970119	0.862336	0.0848487			51.4	0.581612	0.24013	0.760348	0.940286	1.29009	0.762492	0.175435
51.5	0.786596	0.855597	0.778766	0.71621	0.595591	1.07927	0.802005	0.0659525			51.5	0.527484	0.343198	0.623014	0.92306	1.14292	0.711936	0.142867
51.6	0.880972	1.28316	0.746409	0.852912	0.737327	0.996973	0.916292	0.0831168			51.6	0.595171	0.464922	0.822855	0.599241	0.786607	0.653759	0.0664478
51.7	0.991768	1.47917	0.837921	0.515235	0.805295	0.842333	0.911954	0.130026			51.7	0.690147	0.792378	0.658422	0.598849	1.22788	0.793535	0.113028
51.8	1.01052	1.42289	0.690374	0.687074	0.772918	1.22732	0.968516	0.125171			51.8	0.556377	0.540671	0.54755	0.699173	1.06512	0.681779	0.100227
51.9	0.379568	1.07482	0.615158	0.519132	0.884026	0.784663	0.709561	0.103853			51.9	0.438095	0.885454	0.604148	0.720869	0.901531	0.710019	0.0873852
52	0.998435	1.17526	0.781004	0.952164	0.897846	1.0126	0.969552	0.0535404			52	0.732328	0.460649	0.629894	0.673987	0.488131	0.596998	0.0528047
52.1	0.824822	1.29971	0.809287	0.781667	0.6891	1.36229	0.961147	0.118801			52.1	0.655289	0.655212	0.516503	0.481409	1.3387	0.729422	0.156375
52.2	0.464888	1.34987	0.640498	0.941788	0.67205	1.48507	0.925695	0.168434			52.2	0.586973	0.54523	0.675703	0.553849	1.19631	0.711612	0.123354
52.3	0.74552	1.43224	0.786164	0.797052	0.544986	1.56614	0.978683	0.169639			52.3	0.838561	0.329892	0.756415	0.551373	1.03292	0.701832	0.120886
52.4	0.637808	1.04294	0.84074	0.779318	0.786963	1.35292	0.906783	0.104066			52.4	0.795209	0.48319	0.573168	0.750701	1.53414	0.827282	0.185677
52.5	0.678434	1.11184	0.84175	0.743204	0.764901	1.29949	0.906603	0.0999211			52.5	1.07828	0.312918	0.821624	0.628791	1.17276	0.802874	0.155463
52.6	0.849873	1.44831	0.717855	1.17203	0.729794	0.699819	0.936281	0.125364			52.6	0.613945	0.486201	0.702629	0.735113	1.24385	0.756348	0.129278
52.7	0.478511	1.39472	0.706142	0.882713	0.676333	1.41323	0.925275	0.160195			52.7	0.710361	0.564306	0.648452	0.463435	1.13544	0.704398	0.115466
52.8	0.822472	1.06311	0.918595	0.641851	0.900517	1.33281	0.946558	0.0955543			52.8	0.645764	0.996529	0.668422	0.946833	1.03518	0.858546	0.0835038
52.9	0.677072	1.25928	0.72911	1.28809	0.580329	1.05806	0.931991	0.126442			52.9	0.727618	0.797929	0.783518	1.15572	1.21487	0.935932	0.102904
53	0.918701	1.21651	0.95367	0.6537	0.779615	1.04359	0.92763	0.0805398			53	0.770585	0.640089	0.5513	0.865437	1.29373	0.824228	0.129114
53.1	0.75284	1.22591	0.897049	1.01774	1.10371	1.14062	1.02298	0.0708047			53.1	0.634782	0.586427	0.608712	0.636354	1.73986	0.841227	0.224847
53.2	0.649622	1.2917	0.793665	0.864112	0.660935	0.843306	0.850557	0.0956406			53.2	0.45329	1.00782	0.685546	0.773829	0.821083	0.748313	0.0906275
53.3	0.698103	1.06665	0.748929	0.876845	0.62345	1.10268	0.852776	0.0808437			53.3	0.390004	0.49108	0.655663	0.797019	0.671109	0.600975	0.0717385
53.4	0.723253	1.43169	0.856562	0.521153	0.942071	0.843538	0.886378	0.124256			53.4	0.67152	0.869103	0.703167	0.339149	1.15704	0.747997	0.133604
53.5	0.597518	1.31121	0.577377	0.838133	0.713787	1.0705	0.851421	0.118052			53.5	0.735527	0.367607	0.79596	0.755	0.87134	0.705087	0.0875239
53.6	0.714631	1.45851	0.832647	1.08751	0.84006	1.0867	1.00334	0.109599			53.6	0.673634	0.544052	0.867288	0.697852	1.37988	0.832542	0.146186
53.7	0.566366	1.2875	0.805521	0.990476	0.899662	0.823296	0.89547	0.0973553			53.7	0.782715	0.250543	0.614595	0.644558	1.21065	0.700612	0.154917
53.8	0.784444	1.12989	0.763194	0.737993	0.632404	1.19728	0.874201	0.094367			53.8	0.711863	0.541983	0.734176	0.884566	1.51767	0.878051	0.168881
53.9	0.76344	1.40907	0.893686	0.87203	0.643982	1.09119	0.945566	0.110795			53.9	0.616401	0.521914	0.791458	0.781503	1.46386	0.835027	0.165231
54	0.540949	1.16714	0.677691	0.617817	0.848523	1.31148	0.860601	0.12806			54	0.881855	0.379517	0.785576	0.873316	0.937873	0.771627	0.101013
54.1	0.892588	1.4154	1.00163	0.669232	0.656012	1.2193	0.975694	0.12334			54.1	0.863825	0.920713	0.753884	0.900531	0.971194	0.88203	0.0364292
54.2	0.891215	1.1682	0.752777	0.773278	0.690941	1.12921	0.900937	0.0828613			54.2	0.888548	0.647827	0.633569	0.656824	1.21991	0.809336	0.112935
54.3	0.733392	1.39906	0.93728	0.482542	0.665425	1.08001	0.88295	0.133936			54.3	0.668296	0.0276515	0.717792	0.881706	1.32562	0.724213	0.209149
54.4	0.573777	1.26823	0.748536	0.687104	0.872832	1.10426	0.875789	0.107892			54.4	0.932666	0.682632	0.54755	0.893673	1.07838	0.82698	0.0942699
54.5	0.857218	1.1108	0.798145	0.832	0.94488	0.883254	0.904383	0.0459873			54.5	0.66152	0.589253	0.642485	0.599109	1.33372	0.765217	0.142752
54.6	0.804114	1.29564	0.849442	0.710839	0.820597	0.63079	0.851903	0.0946851			54.6	0.829373	0.918257	0.876789	0.774963	1.26035	0.931947	0.0855117
54.7	0.694973	1.36852	0.745078	0.641653	0.805334	1.48845	0.957335	0.151416			54.7	0.826602	0.581515	0.676574	0.629022	1.18633	0.780008	0.109581
54.8	0.916086	1.21148	0.878585	1.10994	0.581165	1.51855	1.03597	0.131041			54.8	0.691793	0.412891	0.832145	0.570435	0.926795	0.686812	0.0914643
54.9	0.832599	1.33418	0.841332	0.659016	0.761536	1.2628	0.948577	0.114194			54.9	0.686468	0.561177	0.782319	0.657212	1.22998	0.783431	0.117077
55	0.830508	1.3333	0.724288	0.583583	0.749236	1.22683	0.907958	0.122847			55	0.743225	0.811185	0.836533	0.716299	1.49372	0.920192	0.145035
55.1	1.30289	1.13283	0.812942	0.918108	0.827956	1.11161	1.01772	0.0798443			55.1	0.789469	0.36367	0.714254	0.449832	1.43065	0.749576	0.187813
55.2	0.709454	1.10721	0.780697	0.809961	0.686843	0.713631	0.8013	0.0641105			55.2	0.998522	0.552816	0.849932	0.799071	0.825427	0.805154	0.071944
55.3	0.692881	1.28774	0.72175	0.777079	0.907238	1.16727	0.92566	0.101269			55.3	0.732719	1.09369	0.927532	0.440366	1.17769	0.8744	0.132543
55.4	1.20183	1.24755	0.860271	0.892747	0.722082	0.721269	0.940958	0.0943499			55.4	0.700147	0.645606	0.71453	0.745336	0.921818	0.745487	0.0469482
55.5	0.32659	1.34071	0.669625	0.580309	0.730858	1.12571	0.795634	0.151932			55.5	0.81076	0.484418	0.53369	0.581969	1.34919	0.752006	0.159414
55.6	0.726631	1.26612	0.648791	0.590453	0.993801	0.933543	0.85989	0.10381			55.6	0.603856	0.110449	0.881434	0.808515	0.979691	0.676789	0.154441
55.7	0.881134	1.3297	0.982426	0.98987	1.02678	1.03416	1.04068	0.0619678			55.7	1.03491	0.842137	0.804964	0.778299	0.890133	0.870089	0.0452853
55.8	0.875877	1.24742	0.816815	0.722798	0.604567	1.2409	0.918063	0.109718			55.8	0.92622	1.13541	0.715467	0.661948	1.26468	0.940746	0.116516
55.9	0.887269	1.44605	0.970883	1.17505	0.868421	1.16306	1.08512	0.0901082			55.9	0.834105	0.200245	0.849473	0.614592	1.20211	0.740105	0.164537
56	0.767952	1.1461	0.75466	0.965987	0.918581	1.5364	1.01495	0.11966			56	0.62884	0.254142	0.891685	0.658042	1.4527	0.777082	0.197384
56.1	0.914908	1.13507	0.708578	0.880221	0.917808	1.13065	0.947873	0.0664027			56.1	0.538802	0.152521	0.796838	0.538466	1.04131	0.613588	0.148383
56.2	0.710203	1.36779	0.860891	0.826348	0.827927	1.49321	1.01439	0.134211			56.2	0.58195	0.701237	0.995679	0.667888	0.954386	0.780228	0.0821354
56.3	0.64862	0.985111	0.822209	0.77835	0.892346	0.982031	0.851445	0.0528923			56.3	0.783299	0.334636	0.884552	0.693585	1.15699	0.770612	0.133873
56.4	1.06358	1.3306	0.753465	0.850803	0.968292	1.55289	1.08661	0.123568			56.4	0.965734	0.818772	0.594581	0.583208	1.12596	0.817652	0.105288
56.5	0.496157	1.394	0.875805	0.845301	0.770131	1.18261	0.927335	0.12948			56.5	0.924938	0.0480566	0.876728	0.5706	1.35223	0.75451	0.216119
56.6	1.06022	1.37971	0.83326	0.814111	0.972077	1.06414	1.02059	0.0841655			56.6	1.03207	0.18667	0.785376	0.654914	1.31432	0.794669	0.189166
56.7	0.714589	1.17472	0.677162	0.884842	0.847095	0.95042	0.874805	0.0733187			56.7	0.671261	0.231769	0.580863	0.53282	1.2292	0.649184	0.162689
56.8	0.798297	1.36552	0.711179	0.796113	0.744223	0.999532	0.902477	0.101264			56.8	0.556092	0.594535	0.578447	0.785331	1.22643	0.748166	0.126375
56.9	1.22925	1.42665	0.783418	0.574479	0.86688	1.51539	1.06601	0.154894			56.9	0.368398	0.582238	0.903318	0.738944	1.06955	0.732491	0.12206
57	0.621318	1.15917	0.880621	0.804098	1.01574	0.988319	0.911543	0.0763325			57	0.947216	0.377414	0.56615	0.599812	1.34609	0.767336	0.171448
57.1	0.877285	1.45666	0.956691	0.617029	0.674813	0.959583	0.923677	0.121733			57.1	0.947073	-0.345392	0.789709	0.665553	1.4486	0.701109	0.293558
57.2	0.797086	1.3816	0.839227	0.358498	0.711323	0.648461	0.789366	0.13722			57.2	0.778345	0.376304	0.773395	0.659316	1.29236	0.775945	0.148327
57.3	1.04814	1.4445	0.701923	0.608337	0.794073	0.851946	0.908153	0.123269			57.3	0.736174	0.17513	1.02581	0.727384	1.43315	0.819529	0.206128
57.4	0.973579	1.53635	0.707453	0.607807	0.693344	1.23054	0.958178	0.148824			57.4	0.940363	0.189395	0.863112	0.556018	1.26869	0.763516	0.182903
57.5	0.818914	1.26947	0.849302	0.661272	0.946853	1.203	0.958135	0.0959809			57.5	0.828609	0.870348	0.846313	0.680901	1.03478	0.852189	0.0563904
57.6	0.799871	1.25971	0.777084	0.787236	0.95648	1.14705	0.954571	0.0843787			57.6	0.610975	0.771788	0.750237	0.876812	1.34885	0.871732	0.126572
57.7	0.810987	1.37937	0.781734	0.84842	0.878853	0.862304	0.926945	0.0916298			57.7	0.620751	0.421841	0.51488	0.746454	1.28915	0.718615	0.152552
57.8	1.01948	1.36076	0.743886	0.797519	0.818685	0.95778	0.949684	0.0924816			57.8	0.901191	0.77278	0.848691	0.51236	0.905177	0.78804	0.0729504
57.9	0.838707	1.51842	0.809465	0.702825	0.949498	0.70493	0.92064	0.125328			57.9	0.69713	0.536869	0.837781	0.836287	1.07986	0.797585	0.0896817
58	0.89975	1.35353	0.801809	0.72526	0.873284	1.14049	0.965687	0.0963543			58	0.819316	0.0691513	0.798177	0.580673	1.62119	0.777701	0.250448
58.1	0.913872	1.17927	0.709287	1.15248	0.881598	0.935845	0.962059	0.0722997			58.1	0.68394	0.667172	0.616692	1.09152	1.14013	0.839891	0.113453
58.2	0.803811	1.27565	0.708393	0.863691	0.956024	1.21776	0.970888	0.0935155			58.2	0.861968	0.649139	0.8464	0.786728	1.08457	0.845761	0.0705118
58.3	1.17081	1.2825	0.661469	0.767731	0.918417	0.777075	0.929667	0.100699			58.3	0.832131	0.315173	0.809658	0.493554	1.10019	0.710141	0.13781
58.4	0.704099	1.21479	0.933749	1.06032	0.85193	1.21372	0.996434	0.0835152			58.4	0.762289	0.447393	0.66874	0.574676	1.43792	0.778203	0.172962
58.5	0.813251	1.44142	0.678877	0.632338	0.831698	0.73297	0.855092	0.121334			58.5	0.650951	0.580926	0.898712	0.680417	0.67289	0.69678	0.0534498
58.6	0.829896	1.2531	0.6702	0.788309	0.80553	0.837838	0.864145	0.0816396			58.6	0.856691	0.457537	0.991615	0.796878	0.85086	0.790716	0.0892683
58.7	0.778995	1.21383	0.726408	0.530472	0.958128	0.806872	0.835784	0.0943617			58.7	0.686918	0.222013	0.913198	0.628791	1.21494	0.733172	0.164138
58.8	0.888607	1.33103	0.802151	0.78881	0.887586	1.18866	0.981141	0.0916209			58.8	0.579337	0.956089	0.852845	0.661621	1.22589	0.855157	0.114274
58.9	0.915816	1.62313	0.75951	0.670785	0.699208	1.06163	0.955014	0.146484			58.9	0.737586	0.589337	0.862411	1.07465	0.927719	0.838341	0.0826332
59	1.00431	1.26144	0.805697	0.697021	0.992327	0.997204	0.959666	0.0792099			59	0.771102	0.388937	0.798254	0.816531	1.43847	0.842658	0.168616
59.1	0.768229	1.35626	0.867982	0.737627	0.662794	0.822726	0.869269	0.101571			59.1	0.742282	0.571304	0.9156	0.435075	0.728011	0.678454	0.0816954
59.2	0.845404	1.14046	0.669646	0.877645	0.742653	1.18555	0.910226	0.0856413			59.2	1.10889	0.625756	1.06455	0.290893	1.44063	0.906145	0.201125
59.3	0.567663	1.35447	0.574058	0.593344	0.849011	1.20043	0.856495	0.141276			59.3	0.920526	0.654202	0.898534	0.428424	1.19299	0.818935	0.129655
59.4	1.02643	1.11645	0.933755	0.544392	0.833649	1.14735	0.933669	0.0911427			59.4	0.784061	0.268744	0.723655	0.571165	0.877925	0.64511	0.106489
59.5	0.850549	1.27683	0.6332	0.87144	0.865822	1.18507	0.947152	0.0975597			59.5	0.803679	0.177451	0.840433	0.703043	1.20973	0.746866	0.166189
59.6	0.782321	1.21131	0.795544	0.912922	0.789285	0.926093	0.902913	0.0670146			59.6	0.829592	0.592146	0.979492	0.82654	0.927582	0.831071	0.0665022
59.7	0.735334	1.25757	0.656495	0.714771	0.837956	0.923132	0.85421	0.0895134			59.7	0.934546	0.371863	0.635256	0.306221	0.98324	0.646225	0.139231
59.8	0.80651	1.3641	0.705754	0.588209	0.762337	0.870124	0.849506	0.110094			59.8	0.945712	0.89442	0.784479	0.433728	1.03163	0.817994	0.104062
59.9	0.679959	1.57207	0.763295	0.593365	0.802874	1.16365	0.929203	0.151288			59.9	0.86224	0.239726	0.824336	0.94843	0.759894	0.726925	0.125561
60	0.57177	1.21042	0.71555	0.508816	0.737573	1.16034	0.817412	0.121707			60	1.24935	0.586544	1.05382	0.740259	1.51829	1.02965	0.16848
60.1	0.905301	1.25763	0.850685	0.643825	0.758606	1.13831	0.925726	0.0946566			60.1	0.81405	0.781545	0.770435	0.751763	1.43057	0.909672	0.130617
60.2	0.845492	1.64959	0.772052	0.75722	0.819347	1.26297	1.01778	0.147945			60.2	0.773668	0.398946	0.98188	0.699701	1.01656	0.774152	0.111408
60.3	1.06949	1.16472	0.683475	0.818548	0.798249	1.25374	0.964703	0.0935747			60.3	0.786038	0.242333	0.914689	0.553748	0.96658	0.692678	0.133255
60.4	0.736006	1.23736	0.831761	0.614264	0.827799	1.45936	0.951092	0.132846			60.4	0.702248	0.452305	0.889505	0.485316	1.02173	0.710221	0.110984
60.5	1.13176	1.36008	0.778146	0.686628	0.807118	0.928318	0.948675	0.103437			60.5	0.664813	0.726066	0.956568	0.651958	1.19888	0.839656	0.105217
60.6	1.05755	1.09118	0.793287	0.969653	0.782627	1.14668	0.973497	0.0632006			60.6	0.94676	0.271856	0.76015	0.733641	1.33662	0.809806	0.17233
60.7	0.928009	1.16923	0.795288	0.954618	0.775542	0.898185	0.920146	0.0578151			60.7	0.624861	0.310378	0.757899	0.873602	1.07682	0.728712	0.128221
60.8	0.417457	1.41953	0.917703	1.04253	0.565454	1.33052	0.948866	0.163944			60.8	0.891706	0.155885	0.752027	0.552332	0.986279	0.667646	0.147317
60.9	0.766905	1.24575	0.69089	0.669413	0.912525	1.53308	0.969761	0.142116			60.9	0.955109	0.0368531	0.76952	0.865962	1.01505	0.728499	0.177822
61	0.88974	1.19234	0.93888	0.66014	0.718216	1.50671	0.984339	0.129497			61	0.897898	0.534968	0.864336	0.692032	1.51331	0.900509	0.166422
61.1	1.07875	1.44587	0.837942	0.859263	0.874114	1.28948	1.06424	0.104236			61.1	0.732714	0.635244	0.904509	0.558025	0.756098	0.717318	0.0586905
61.2	0.522401	1.15439	1.0007	0.622463	0.733984	1.09788	0.855303	0.107888			61.2	1.02153	-0.16422	0.804896	0.556557	1.4905	0.741853	0.273676
61.3	0.812207	1.46389	0.798763	0.848122	0.847697	1.17555	0.991038	0.110688			61.3	0.871048	0.777541	0.698504	0.674422	1.2828	0.860864	0.110951
61.4	0.808897	1.05999	0.632778	0.804548	0.789605	1.18035	0.879361	0.0821871			61.4	0.883166	0.682951	0.704752	0.660436	1.24221	0.834702	0.109246
61.5	0.475167	1.18037	0.796755	0.586311	0.806505	1.24991	0.849171	0.126995			61.5	0.772255	0.548157	0.767562	0.689941	1.01661	0.758906	0.0761046
61.6	0.516231	1.27972	0.798045	1.1481	0.777443	1.12153	0.940177	0.118014			61.6	0.706172	0.438225	0.79134	0.685202	1.3992	0.804027	0.159983
61.7	0.936072	1.34011	0.808804	0.593264	0.70798	1.56154	0.991295	0.155124			61.7	0.900696	0.441539	0.879875	0.596877	0.964541	0.756706	0.100989
61.8	1.06773	1.24655	0.866269	0.576356	0.991024	1.25942	1.00122	0.104897			61.8	1.02181	1.14303	0.727996	0.801014	1.23407	0.985585	0.0970219
61.9	0.75431	1.29055	0.81623	0.663465	0.721235	1.16162	0.901235	0.106005			61.9	0.891551	0.473703	0.934561	0.483234	1.22271	0.801152	0.143523
62	0.393768	1.16135	0.890874	0.881096	0.793966	1.7241	0.974193	0.180958			62	0.69389	0.228455	0.80492	0.623465	1.01547	0.67324	0.12946
62.1	0.957846	1.39869	0.962813	0.916584	0.612289	1.29202	1.02337	0.11567			62.1	0.634024	0.306795	0.779726	0.921858	1.43977	0.816435	0.186281
62.2	1.06049	1.68562	0.816954	0.771784	0.85982	1.3291	1.08729	0.146237			62.2	0.772649	0.490121	0.844037	0.599239	1.57427	0.856064	0.190106
62.3	0.483339	1.6205	0.789907	0.786428	0.788811	1.40457	0.978926	0.1777			62.3	0.776549	0.549065	0.757792	0.465377	0.940739	0.697904	0.0851359
62.4	0.685545	1.24899	0.683956	0.662131	0.723342	1.25481	0.876462	0.118998			62.4	0.806074	0.681454	0.709046	0.740127	1.34494	0.856328	0.123904
62.5	0.797194	1.31057	0.664731	0.722242	0.865384	1.23855	0.933112	0.111852			62.5	0.734491	0.264791	0.810238	0.783317	1.23775	0.766118	0.154436
62.6	0.657771	1.33025	0.680196	0.470377	1.05495	1.21958	0.902189	0.141751			62.6	0.795803	0.284725	0.942479	0.639699	1.32661	0.797862	0.171583
62.7	0.813222	1.46125	0.822843	0.704121	0.809788	1.06277	0.945666	0.113868			62.7	0.785323	0.510408	0.657852	0.741228	1.13358	0.765679	0.103229
62.8	0.73313	1.26188	0.901752	0.591446	0.888935	1.17153	0.924779	0.103951			62.8	0.666912	0.840152	0.710251	0.679977	1.64627	0.908712	0.186931
62.9	0.720897	1.30121	0.629583	0.730088	1.01692	1.00196	0.900109	0.103135			62.9	0.682758	0.477959	0.838307	0.635116	0.973687	0.721565	0.0852988
63	0.762183	1.3612	0.788093	0.889755	0.801147	0.954023	0.926067	0.0918222			63	0.724632	0.787567	0.775332	0.671903	1.08781	0.809449	0.0725401
63.1	0.702388	1.31769	0.722787	0.630987	0.834606	0.888387	0.849473	0.101057			63.1	0.730513	0.767919	0.697094	0.554053	1.01906	0.753727	0.0755704
63.2	0.764667	1.31255	0.847058	0.539631	0.641931	1.33879	0.907438	0.139043			63.2	0.788413	0.33551	0.807182	0.351207	0.93478	0.643419	0.125086
63.3	0.790574	1.48962	0.753373	0.685226	0.76704	1.45689	0.990453	0.153401			63.3	0.818925	0.921167	0.727515	0.746081	1.04513	0.851763	0.0591149
63.4	0.863235	1.28654	0.768348	0.853391	0.931797	0.777812	0.913521	0.0785526			63.4	0.558906	0.589741	0.97985	0.805379	0.947803	0.776336	0.0876801
63.5	1.01839	1.12044	0.568996	0.7882	0.943524	1.02284	0.910399	0.0818552			63.5	0.696409	0.563801	0.697418	0.684894	0.926815	0.713867	0.0588564
63.6	0.825349	1.34427	0.845787	0.686548	0.704861	1.30782	0.952439	0.121016			63.6	0.914601	0.903353	0.808645	0.503094	0.969908	0.81992	0.083345
63.7	0.973159	1.45726	0.820741	0.497316	0.984182	1.21512	0.991296	0.134251			63.7	0.722023	0.974745	0.805294	0.6149	1.1717	0.857732	0.0980813
63.8	0.878811	1.23728	0.727212	0.792203	0.704997	1.55144	0.98199	0.138774			63.8	0.707526	0.0354906	0.88342	0.581428	0.85841	0.613255	0.154402
63.9	0.479589	1.39972	0.655307	0.996781	0.929774	1.03283	0.915667	0.130737			63.9	0.933448	0.363216	0.900012	0.439238	1.21041	0.769265	0.160071
64	0.435731	1.59511	0.701211	0.61729	0.642583	1.27705	0.878163	0.184729			64	0.828706	0.72509	0.811553	0.579198	1.21954	0.832817	0.106289
64.1	1.09103	1.41725	0.695566	0.355151	0.864391	1.06142	0.914134	0.149311			64.1	0.845788	0.6305	0.845481	0.966921	0.962834	0.850305	0.0610818
64.2	0.670727	1.35958	0.808634	0.752447	0.864441	1.09938	0.925869	0.105024			64.2	1.04691	0.399888	0.7985	0.930732	0.65435	0.766076	0.112607
64.3	1.14262	1.15744	0.807355	0.82314	0.81683	1.00947	0.959477	0.0676532			64.3	0.889667	0.243881	0.891899	0.661103	1.51418	0.840146	0.205796
64.4	0.973538	1.40809	0.653506	0.702661	0.738822	1.08909	0.927618	0.118381			64.4	0.691035	0.463189	0.811949	0.6954	0.782407	0.688796	0.0611869
64.5	1.05047	1.23205	0.744453	0.862492	0.768835	0.668831	0.887856	0.087228			64.5	0.792979	0.289973	0.787899	0.798313	1.00413	0.734659	0.118459
64.6	0.827595	1.26934	0.873061	0.949474	0.737138	1.00498	0.943597	0.0754906			64.6	0.850049	1.0567	0.779164	0.667625	1.17551	0.905811	0.0925713
64.7	0.750074	1.14922	0.683196	0.589156	0.836126	1.18701	0.865798	0.101268			64.7	0.781988	0.304289	0.801313	0.587257	1.26427	0.747823	0.157043
64.8	0.692061	1.47685	0.810047	0.885268	0.803276	1.18452	0.975338	0.121183			64.8	0.600665	0.309655	0.874359	0.559553	1.09256	0.687358	0.135216
64.9	0.75507	1.45243	0.636834	0.879985	1.08029	1.61942	1.07067	0.160326			64.9	0.800927	1.01663	0.786248	0.630437	1.01205	0.849258	0.0737235
65	0.562184	1.35331	0.781134	0.608523	0.907213	1.23829	0.908443	0.133262			65	0.722817	0.830749	0.870758	0.600485	0.892111	0.783384	0.0542308
65.1	0.676932	1.36568	0.689979	0.564613	0.681813	1.39265	0.895278	0.154206			65.1	1.00275	0.228203	0.682281	0.72638	1.3419	0.796304	0.184517
65.2	0.832139	0.97201	0.725602	0.861612	1.10451	1.10678	0.933776	0.0630919			65.2	0.967377	0.395666	0.860265	0.444915	1.1402	0.761685	0.146563
65.3	0.720168	1.07374	0.907808	0.512116	0.770633	1.05612	0.840097	0.0880567			65.3	0.729268	0.229296	0.869836	0.520185	0.941327	0.657983	0.129036
65.4	0.740245	1.36188	0.644438	0.767449	0.62419	1.19977	0.889661	0.127413			65.4	0.973676	0.0450286	1.09379	0.5594	0.905047	0.715387	0.189682
65.5	0.754639	1.32617	0.786913	0.817458	0.80731	1.49687	0.998227	0.13283			65.5	1.04732	0.371274	0.875557	0.739517	0.729708	0.752675	0.111374
65.6	0.649764	1.34524	0.847013	0.878377	0.889466	0.759093	0.894826	0.0972864			65.6	0.66677	0.295457	0.830725	0.63612	0.646344	0.615083	0.0873938
65.7	0.728389	1.19251	0.900572	0.471329	0.798527	1.16996	0.87688	0.112359			65.7	0.84828	0.788829	0.798431	0.605985	1.02928	0.81416	0.0676997
65.8	0.785646	1.29213	0.632306	0.718012	0.808634	1.19949	0.906036	0.110972			65.8	0.729568	0.739692	0.83067	0.669102	1.23813	0.841433	0.102481
65.9	0.689636	1.26022	0.661257	0.942382	0.938846	0.949596	0.90699	0.0887851			65.9	1.04364	0.157467	0.767188	0.662997	0.707092	0.667677	0.143726
66	0.710822	1.47754	0.780233	1.02945	0.905818	1.27356	1.02957	0.121008			66	0.841703	0.674002	0.805482	0.648766	1.18915	0.83182	0.0966668
66.1	0.756582	1.15324	0.793012	0.739542	0.870839	1.14334	0.909426	0.0777654			66.1	0.958208	0.842928	0.825854	0.607464	1.13245	0.873381	0.0860842
66.2	0.688607	1.32146	0.746871	0.987584	0.752105	1.08571	0.930388	0.100706			66.2	0.84138	0.0894891	0.897054	0.99992	1.16018	0.797605	0.185152
66.3	0.808736	1.26892	0.861231	0.819028	0.613399	1.39992	0.961872	0.12404			66.3	0.806688	0.647928	0.856745	0.78022	1.16349	0.851014	0.0854091
66.4	0.780693	1.42998	0.920136	0.728421	0.684703	1.05798	0.933653	0.113941			66.4	0.70017	0.457099	0.849759	0.759633	1.00082	0.753496	0.0897687
66.5	1.00686	1.14528	0.64801	0.519642	0.755915	1.25021	0.887652	0.118638			66.5	0.786966	0.260737	0.941414	0.511987	0.936665	0.687554	0.13217
66.6	0.91309	1.16022	0.833798	0.462902	0.87866	1.18777	0.906073	0.107451			66.6	0.629411	0.631762	0.728435	0.932839	0.878084	0.760106	0.0625747
66.7	0.906442	1.22752	0.90336	0.834821	0.634789	1.16028	0.944536	0.0890233			66.7	0.950855	0.733434	0.880099	0.769839	1.34185	0.935216	0.108789
66.8	0.652236	1.45659	0.595276	0.821263	0.599005	1.13464	0.876503	0.142896			66.8	0.545621	0.19974	0.862711	0.527002	0.852478	0.597511	0.122724
66.9	0.951315	1.37825	0.777084	0.726712	0.768201	1.69184	1.0489	0.162054			66.9	0.971324	0.976242	0.863971	0.49993	1.11978	0.88625	0.104789
67	0.678806	1.47772	0.698496	0.792211	0.899869	1.32299	0.978347	0.138683			67	0.796047	0.81709	0.833807	0.684652	0.884527	0.803224	0.033052
67.1	0.597661	1.29926	0.817403	0.872648	0.921223	1.03295	0.923523	0.0954273			67.1	0.755859	0.540419	0.818282	0.523037	0.926966	0.712912	0.0789218
67.2	0.639932	1.41184	0.804282	0.638484	0.623112	1.36278	0.913404	0.152416			67.2	0.980505	0.54777	0.657593	0.65375	1.0918	0.786283	0.105375
67.3	0.945734	1.38901	0.793193	0.535014	1.01108	0.667605	0.890273	0.122696			67.3	0.678769	0.183457	0.900462	0.697521	0.944234	0.680889	0.135145
67.4	0.982212	1.28978	0.63311	0.932823	0.769607	1.09947	0.951168	0.0952327			67.4	0.749318	0.636287	0.8031	0.862181	0.703074	0.750792	0.0390732
67.5	0.833973	1.4122	0.691109	0.616116	0.579798	1.06593	0.866521	0.130929			67.5	0.835254	0.67592	0.676814	0.585495	0.786005	0.711897	0.0442784
67.6	0.851791	1.40103	0.655263	0.447231	1.00949	1.0096	0.895734	0.13443			67.6	0.82074	0.374756	0.885547	0.455535	0.946477	0.696611	0.117313
67.7	1.21709	1.38772	0.752071	1.02171	0.843614	1.5531	1.12922	0.127749			67.7	0.788834	0.932741	0.654803	0.799002	0.798681	0.794812	0.0439858
67.8	0.682931	1.50204	0.837354	0.57796	0.752248	1.19306	0.924266	0.14392			67.8	0.742958	0.287399	0.868692	0.856932	0.68927	0.68905	0.105992
67.9	0.923167	1.28428	0.868356	0.856452	0.850414	0.950954	0.955604	0.0677272			67.9	0.971538	0.0219657	0.895763	0.706373	0.755881	0.670304	0.168899
68	0.497403	1.38365	0.798966	0.492337	0.844365	1.10978	0.854416	0.142247			68	0.875667	0.596755	0.888112	0.684765	0.778394	0.764739	0.0558241
68.1	0.787639	1.58398	0.706877	0.413941	0.726137	1.10058	0.886525	0.165668			68.1	1.0032	0.853257	0.792994	0.405521	1.24622	0.860237	0.137978
68.2	0.608387	1.19759	0.972859	0.73042	0.913739	1.2818	0.950799	0.106167			68.2	0.786459	0.302051	0.808671	0.670077	0.709713	0.655394	0.0918393
68.3	0.643396	1.34683	0.868711	0.506993	1.01198	1.40938	0.964548	0.149214			68.3	0.914055	0.15528	0.869702	0.557218	0.985673	0.696386	0.153829
68.4	0.786202	1.13884	0.621532	0.532547	1.0514	1.52584	0.942728	0.15124			68.4	1.02517	0.529686	0.832283	0.584141	0.967279	0.787712	0.0996587
68.5	1.19419	1.1248	0.807721	0.698957	0.912112	1.26495	1.00045	0.0928808			68.5	0.873182	0.499726	0.945068	0.715045	0.762609	0.759126	0.0764286
68.6	0.46207	1.50997	0.70663	0.784765	1.12344	1.49076	1.01294	0.17672			68.6	0.624117	0.315038	0.851898	0.43902	1.52777	0.751568	0.214131
68.7	0.693454	1.33585	0.797112	0.571267	0.659939	1.07354	0.855192	0.1193			68.7	0.916213	0.877194	0.765561	0.639061	1.21673	0.882951	0.0963866
68.8	0.633942	1.4006	0.955316	0.949087	1.01841	0.996349	0.992285	0.0998441			68.8	1.18179	0.773638	0.737429	0.919211	1.36278	0.994969	0.120673
68.9	0.712343	1.3124	0.855615	0.63411	0.970578	1.03988	0.920821	0.0999839			68.9	0.928035	0.67348	0.866823	0.727441	1.03912	0.84698	0.0664353
69	0.719817	1.26346	0.747136	0.471981	0.777383	1.02324	0.833836	0.111818			69	0.929667	-0.188275	0.958032	0.713261	0.952256	0.672988	0.220059
69.1	0.860104	1.38289	0.829704	0.97558	0.844358	0.837168	0.954968	0.0883831			69.1	0.853626	0.436139	0.768291	0.458029	0.881762	0.679569	0.0967956
69.2	0.360528	1.26538	0.722942	0.51579	0.549992	0.944852	0.72658	0.135101			69.2	0.643895	0.451229	0.797345	0.664346	0.893129	0.689989	0.0750267
69.3	0.818227	1.3385	0.690011	0.467806	0.573749	0.862938	0.791871	0.124835			69.3	0.975113	0.16719	0.794218	0.66072	0.924156	0.704279	0.144939
69.4	0.49657	1.06676	0.833168	0.719283	0.713968	1.46617	0.882652	0.139168			69.4	0.921003	0.223796	0.875867	0.618876	1.04335	0.736578	0.145657
69.5	0.626735	1.29844	0.690426	0.885992	0.88268	0.966986	0.891876	0.0969421			69.5	0.88665	1.01448	0.788408	0.632568	1.03667	0.871754	0.0748146
69.6	0.628905	1.04666	0.630089	0.727865	0.885215	1.17116	0.848314	0.0922314			69.6	0.864257	0.222803	0.757861	0.555487	1.24918	0.729918	0.169714
69.7	0.734354	1.55684	0.72712	0.771506	0.903215	0.953852	0.941148	0.128845			69.7	0.694323	-0.320984	0.819852	0.597964	1.57871	0.673973	0.302982
69.8	0.76264	1.07577	0.782297	0.687335	0.815335	0.949586	0.845494	0.0579206			69.8	1.12008	0.813204	0.731474	0.589771	1.24319	0.899543	0.122145
69.9	0.672436	1.31657	0.680809	0.97116	0.660697	1.10847	0.901691	0.112418			69.9	0.814899	0.684448	0.94234	0.58844	1.00942	0.80791	0.0781463
70	0.916406	1.13438	0.703184	0.490514	1.05033	1.43601	0.955138	0.135804			70	0.910083	0.169276	0.71341	0.62091	0.905313	0.663798	0.135617
70.1	0.776345	1.39103	0.692759	0.687154	0.946571	1.44321	0.989511	0.140692			70.1	0.871538	0.468101	0.783697	0.531903	1.03773	0.738594	0.106085
70.2	0.676269	1.16869	0.772142	0.492939	0.767852	1.351	0.871483	0.131692			70.2	0.781076	0.211903	0.78475	0.677154	1.16875	0.724727	0.153165
70.3	0.805386	1.36642	0.973823	0.419893	0.657721	1.29372	0.919495	0.149877			70.3	0.931431	0.133041	0.79079	0.732951	0.983425	0.714328	0.152256
70.4	0.976962	1.2934	0.80115	0.679872	0.729138	1.26065	0.956863	0.109359			70.4	0.856367	0.944432	0.612913	0.538738	0.719611	0.734412	0.0749169
70.5	0.829604	1.2815	0.823114	0.836172	0.591817	1.12634	0.914758	0.100893			70.5	0.852467	0.307821	0.873697	0.544822	0.938918	0.703545	0.120067
70.6	0.806151	1.50157	0.642996	0.70804	1.02224	1.28016	0.993528	0.139114			70.6	0.794867	1.00168	0.892054	0.465254	1.40386	0.911542	0.152261
70.7	1.15356	1.27382	0.775757	0.470887	0.657258	1.23278	0.927345	0.137694			70.7	0.938356	0.458798	0.791731	0.776121	0.842575	0.761516	0.0808107
70.8	0.836244	1.39667	0.638636	0.645222	0.841424	1.67299	1.0052	0.174977			70.8	0.782031	0.513571	0.928578	0.542053	0.977512	0.748749	0.0958672
70.9	0.753989	1.53996	0.712204	1.16793	0.697695	1.31214	1.03065	0.146776			70.9	0.811579	0.429007	0.918595	0.868687	0.975842	0.800742	0.0968169
71	0.66645	1.25808	0.670755	0.596703	0.726319	1.01729	0.822598	0.105717			71	0.793687	0.689344	0.857488	0.802711	1.1683	0.862306	0.0811889
71.1	0.770305	1.33259	0.770024	0.782972	0.721876	1.03382	0.90193	0.0973237			71.1	0.859742	0.17412	0.701048	0.528781	0.806664	0.614071	0.123661
71.2	0.771808	1.41793	0.975294	0.399516	0.82374	1.46599	0.975713	0.166593			71.2	1.01079	0.300672	0.846265	0.869854	0.832202	0.771957	0.122042
71.3	0.777988	1.15832	0.696214	0.628676	0.857466	0.895754	0.835737	0.0761166			71.3	0.93819	0.398795	0.973141	0.390238	1.29514	0.7991	0.176508
71.4	0.735304	1.29372	0.667645	0.508319	0.877386	1.59545	0.946304	0.169395			71.4	0.960727	0.731819	0.976964	0.47912	0.947325	0.819191	0.0960793
71.5	0.825825	1.20463	0.782607	0.675225	0.936453	1.20592	0.938445	0.0910419			71.5	0.852467	0.480835	0.731486	0.389536	1.09574	0.710012	0.127429
71.6	0.782483	1.34089	0.734317	0.695017	0.718878	1.28101	0.925433	0.122713			71.6	0.777777	0.928316	0.8219	0.662551	1.48209	0.934527	0.143369
71.7	0.636047	1.2293	0.773586	0.62272	0.821775	1.18653	0.878327	0.108992			71.7	0.925122	0.311741	0.860858	0.785246	0.849703	0.746534	0.110939
71.8	0.767086	1.11336	0.659504	0.791706	0.739645	1.28813	0.893239	0.101463			71.8	0.787798	0.269215	0.959495	0.719422	1.10312	0.76781	0.141512
71.9	0.88678	1.15629	0.813496	0.597827	0.652127	1.28036	0.897813	0.111166			71.9	0.860833	0.671294	0.804641	0.519691	0.787798	0.728851	0.0607038
72	0.884568	1.2969	0.582086	0.778447	0.921233	1.59966	1.01048	0.151696			72	1.06109	1.11664	0.903656	0.642713	1.30059	1.00494	0.110568
72.1	1.04123	1.33676	0.886514	0.595579	0.704598	1.18555	0.958373	0.115879			72.1	1.03766	0.564087	0.817925	0.373214	1.18287	0.795153	0.148506
72.2	1.08736	1.47544	0.909358	0.830022	0.812123	1.10981	1.03735	0.101616			72.2	0.819274	-0.00281305	0.846758	0.408475	1.01785	0.617908	0.184666
72.3	0.787594	1.5291	0.833254	0.642247	0.888814	1.13168	0.968781	0.129706			72.3	0.826675	0.379348	0.95797	0.804402	1.04362	0.802402	0.114445
72.4	0.79359	1.23918	0.867225	0.510617	0.803946	1.35775	0.928718	0.128176			72.4	0.902995	0.120324	0.827157	0.560321	1.14001	0.710161	0.174069
72.5	0.830682	1.27967	0.783829	0.574601	0.813573	1.19708	0.913238	0.110001			72.5	0.992376	0.0438511	0.866411	0.733187	1.20152	0.767468	0.196668
72.6	0.858804	1.28831	0.780596	0.809515	0.771904	1.41157	0.986783	0.116598			72.6	0.796154	0.50447	0.825754	0.63859	1.16666	0.786326	0.11126
72.7	0.718854	1.12706	0.653663	0.558311	0.673286	1.59315	0.887388	0.162553			72.7	0.920738	0.229717	1.01355	0.644847	1.22421	0.806612	0.171641
72.8	0.688033	1.40165	0.73283	0.747312	0.84492	0.998755	0.902249	0.109635			72.8	0.727514	0.342121	0.735688	0.792189	0.820293	0.683561	0.0870993
72.9	0.929646	1.01939	0.752258	0.797494	0.831349	1.32846	0.943101	0.0865289			72.9	0.965788	0.442448	0.815307	0.742794	0.931628	0.779593	0.0932952
73	0.594461	1.25199	0.649876	0.477971	0.77838	0.985104	0.789631	0.116457			73	0.986095	0.421	0.819947	0.769305	1.20837	0.840943	0.129999
73.1	0.860728	1.06087	0.717454	0.617568	0.71697	0.766799	0.790065	0.0630452			73.1	0.932894	0.176946	0.756462	0.450873	0.867971	0.637029	0.14168
73.2	0.796373	1.28796	0.724006	0.574033	0.626572	1.05794	0.84448	0.112501			73.2	0.659068	0.410587	0.976968	0.62795	0.957749	0.726465	0.107301
73.3	0.488025	1.21433	0.628657	0.580536	0.62125	1.24572	0.796419	0.138691			73.3	0.96138	0.0600002	0.813406	0.572078	1.35736	0.752844	0.215093
73.4	0.857771	1.24264	0.793837	0.64494	0.725756	1.12326	0.898035	0.095864			73.4	0.786961	0.219102	0.984421	0.503637	0.851002	0.669025	0.137165
73.5	0.480388	1.52628	0.644923	0.847225	0.877824	1.02975	0.901065	0.147588			73.5	0.83928	0.737606	0.754607	0.751445	1.09625	0.835839	0.0675274
73.6	0.548815	1.38648	0.732295	0.821389	0.423911	1.128	0.840149	0.14736			73.6	0.808841	0.517036	0.920632	0.450049	1.64978	0.869268	0.213928
73.7	0.917277	1.21251	0.536661	0.752813	0.885257	0.880481	0.864167	0.0902843			73.7	0.983055	-0.0175323	0.799999	0.624547	1.13052	0.704117	0.19949
73.8	0.849374	1.188	0.758191	0.913204	0.946561	1.24716	0.98375	0.0788247			73.8	1.01804	0.412303	0.962515	0.42661	1.22302	0.808498	0.164661
73.9	0.754572	1.3709	0.821923	0.729271	0.689851	1.23606	0.933764	0.1195			73.9	0.829069	0.197755	0.707276	0.862811	1.14034	0.74745	0.154614
74	0.895244	1.60173	0.840457	0.767225	0.946087	1.362	1.06879	0.136411			74	0.877425	0.502872	0.921951	0.856345	1.08337	0.848393	0.0951094
74.1	0.597661	1.39004	0.675023	0.786196	0.722609	1.00045	0.861997	0.119444			74.1	0.793098	0.179318	0.758492	0.766825	0.993184	0.698184	0.136676
74.2	0.684235	1.29762	0.701937	0.724578	0.672873	1.11754	0.866464	0.110577			74.2	0.852158	-0.121828	0.75042	0.769642	0.663047	0.582688	0.178676
74.3	0.562615	1.31592	0.708557	0.719173	0.550341	0.962788	0.803232	0.119189			74.3	0.551081	0.0522452	1.05195	0.706854	1.29565	0.731557	0.213951
74.4	0.770733	1.08831	0.669266	0.720078	0.860315	1.20126	0.884994	0.0873235			74.4	0.888813	0.932236	0.728513	0.533256	0.869717	0.790507	0.0728172
74.5	0.536203	1.04265	0.842779	0.962535	0.696819	1.07951	0.860081	0.0863762			74.5	0.857486	0.622224	0.901956	0.676062	0.747296	0.761004	0.0528389
74.6	0.593561	1.24939	0.706567	0.423151	0.774474	1.24625	0.832231	0.140103			74.6	0.959314	0.28205	0.91542	0.57676	0.765225	0.699754	0.124051
74.7	1.05838	1.34642	0.587916	0.698389	0.611242	0.939541	0.873648	0.121545			74.7	0.87172	-0.0742728	0.843659	0.695808	0.71782	0.610947	0.174686
74.8	0.936543	1.21007	0.794841	0.902883	0.631806	1.13068	0.93447	0.0869016			74.8	0.916643	0.581262	0.850288	0.64744	1.04769	0.808665	0.0860902
74.9	0.544449	1.30134	0.831927	0.822269	0.857317	1.46625	0.970591	0.140324			74.9	0.940265	0.594552	0.884985	0.628261	0.916952	0.793003	0.0748441
75	0.540001	1.20337	0.659437	0.766438	0.776692	1.0519	0.832973	0.101434			75	0.91506	0.982382	0.85221	0.594464	0.583401	0.785503	0.0828666
75.1	0.656585	1.19269	0.719085	0.705241	0.797512	1.09248	0.860599	0.0919812			75.1	0.82373	0.17661	0.861108	0.502196	1.10847	0.694422	0.161403
75.2	0.555797	1.20646	0.704696	0.534058	0.783361	1.39033	0.862451	0.144916			75.2	0.925507	-0.0178687	0.905952	0.605012	0.821412	0.648003	0.175905
75.3	0.721926	1.39049	0.705282	0.400017	0.72195	0.977027	0.819449	0.136491			75.3	0.849501	0.531167	0.721684	0.747946	0.757353	0.72153	0.0522474
75.4	1.0027	1.60144	0.601283	0.757405	0.648371	1.56095	1.02869	0.18375			75.4	0.891166	0.450606	0.89016	0.484122	1.27552	0.798315	0.152381
75.5	0.770673	1.08814	0.67407	0.30209	0.796985	0.748657	0.730103	0.103439			75.5	0.970518	0.627102	0.734218	0.428375	0.61374	0.674791	0.0888
75.6	0.919036	1.27301	0.65604	0.546808	0.771854	1.28852	0.909211	0.127883			75.6	1.01382	0.456965	0.856823	0.339422	0.967928	0.726993	0.137896
75.7	0.703872	1.07488	0.692431	0.528771	0.734514	1.24913	0.8306	0.111104			75.7	0.724657	-0.184288	1.03642	0.42827	0.899972	0.581005	0.216654
75.8	0.766767	1.3404	0.706829	0.592322	0.719615	0.842921	0.828141	0.10778			75.8	0.940679	0.0735082	0.750424	0.571733	1.11482	0.690232	0.179026
75.9	0.889624	1.25466	0.768793	0.690955	0.580382	1.31885	0.91721	0.12418			75.9	1.14053	0.859716	0.745189	0.548168	0.682839	0.795288	0.0998916
76	1.01353	1.04938	0.749084	0.624724	0.590546	0.923299	0.825093	0.0809099			76	0.696746	0.505765	0.971221	0.534032	0.624388	0.66643	0.0833446
76.1	0.79148	1.10164	0.690199	0.743145	0.699731	1.54317	0.928228	0.137846			76.1	1.05283	0.159754	0.844035	0.594818	1.18968	0.768224	0.182302
76.2	0.76513	1.30501	0.714798	0.614908	0.825414	0.514135	0.789899	0.112475			76.2	0.973718	1.01978	0.727194	0.654764	0.993054	0.873701	0.0758236
76.3	0.611771	1.30458	0.883243	0.665591	0.885909	1.1467	0.916299	0.109766			76.3	0.86887	0.699975	0.64429	0.717069	0.800615	0.746164	0.0396105
76.4	0.921765	1.32225	0.654948	0.874863	0.854636	1.4344	1.01048	0.122999			76.4	0.991346	0.878389	0.804872	0.72993	0.511653	0.783238	0.0804458
76.5	0.80957	1.23152	0.681525	0.643745	0.874744	0.857146	0.849709	0.0853974			76.5	0.862228	0.456427	0.784307	0.730287	0.470822	0.660814	0.0832212
76.6	0.815241	1.3838	0.665554	0.833646	0.681175	1.45318	0.972099	0.144143			76.6	0.840887	0.620087	0.890653	0.471863	0.909828	0.746664	0.0859566
76.7	0.707349	1.20386	0.662	0.611208	0.763049	1.28325	0.871786	0.119771			76.7	1.03969	0.784976	0.817027	0.422406	0.782823	0.769384	0.0990329
76.8	0.75138	1.21814	0.626491	0.772449	0.643085	1.05793	0.844913	0.0978298			76.8	0.880918	-0.114662	0.829003	0.357872	0.840897	0.558805	0.193684
76.9	0.88975	1.37508	0.716948	0.594312	0.719184	1.03332	0.888099	0.115813			76.9	0.743812	0.418157	0.864326	0.437207	0.962238	0.685148	0.110699
77	0.772956	1.29768	0.739899	0.682204	0.930992	1.32722	0.958492	0.116948			77	0.872381	0.489179	0.861406	0.41073	1.09267	0.745273	0.128029
77.1	0.641652	1.19969	0.809879	0.705948	0.604673	1.16162	0.853911	0.107278			77.1	0.842755	0.174978	0.748078	0.705452	1.07619	0.70949	0.148228
77.2	0.549897	1.35923	0.760578	0.64106	0.886607	1.48839	0.947626	0.1584			77.2	1.03335	0.175904	0.816003	0.749679	0.63306	0.681599	0.142217
77.3	0.862739	1.42196	0.620056	0.804994	0.801062	0.986786	0.916266	0.112095			77.3	0.801488	0.568377	0.727399	0.546162	1.19252	0.767188	0.116628
77.4	0.833254	1.06942	0.642641	0.684414	0.856957	1.16301	0.874949	0.0842873			77.4	0.736092	0.131056	1.01496	0.380511	0.772331	0.60699	0.156245
77.5	0.694356	1.29401	0.790262	0.446676	0.800022	1.31174	0.889512	0.140707			77.5	0.83509	0.549149	0.833729	0.380162	0.844128	0.688451	0.0952078
77.6	0.684529	1.17432	0.632659	0.213904	0.649276	1.334	0.781448	0.16641			77.6	0.86612	0.313625	0.741333	0.421646	0.567153	0.581976	0.101012
77.7	1.07811	1.16509	0.709203	0.692976	0.682873	0.740601	0.844809	0.0886066			77.7	0.861966	0.423977	0.730559	0.68549	0.919756	0.72435	0.0862828
77.8	0.964376	1.49637	0.955919	0.589682	0.591728	0.973128	0.928533	0.13598			77.8	0.881061	0.10155	0.808964	0.830479	0.858218	0.696055	0.149127
77.9	0.739591	1.19942	0.804328	0.702922	0.834457	1.08894	0.894942	0.0823031			77.9	0.963602	1.01197	0.619771	0.365965	0.544984	0.701259	0.124268
78	1.03187	1.15379	0.730403	0.611246	0.810073	1.08933	0.904452	0.0890234			78	0.920914	0.469245	0.723209	0.507101	1.01477	0.727047	0.108448
78.1	0.80512	1.16013	0.771676	0.70884	0.719551	1.05327	0.869763	0.0775121			78.1	0.761525	1.05515	0.834834	0.781607	1.33635	0.953893	0.108946
78.2	0.876761	1.28031	0.810809	0.561216	0.76667	1.29845	0.932369	0.120852			78.2	0.84846	0.305584	0.809298	0.697289	0.706929	0.673512	0.0964618
78.3	0.881226	1.25159	0.702288	0.824529	0.842097	1.16461	0.94439	0.0876173			78.3	0.692654	-0.139054	0.900741	0.502709	0.930657	0.577541	0.195129
78.4	0.945197	1.31201	0.633253	0.607811	0.840363	1.0907	0.904889	0.110771			78.4	0.70988	-0.116445	0.704616	0.652827	0.777436	0.545663	0.166707
78.5	0.793402	1.39184	0.656281	0.66006	0.752323	0.873331	0.854539	0.112599			78.5	0.547383	0.473265	0.689817	0.660113	1.29514	0.733144	0.14579
78.6	0.668758	1.44012	0.623797	0.726321	0.776222	1.36659	0.933635	0.150321			78.6	1.06999	0.8309	0.904442	0.594477	0.749271	0.829816	0.079097
78.7	1.2246	1.28916	0.922383	0.875199	0.750767	0.927587	0.998282	0.0862169			78.7	0.813068	0.158762	0.675252	0.44963	1.10234	0.63981	0.160122
78.8	0.952127	1.21368	0.779939	0.779272	0.622172	1.23367	0.930142	0.102172			78.8	1.00004	0.616774	0.786767	0.518997	1.14195	0.812907	0.115936
78.9	0.773302	1.44167	0.812079	0.819365	0.440558	0.981985	0.87816	0.133995			78.9	0.780989	0.317191	0.772697	0.524992	0.929512	0.665077	0.108534
79	0.902337	1.16179	0.596206	0.49179	0.870276	1.06512	0.84792	0.106354			79	0.636866	0.225831	0.759959	0.707222	0.86788	0.639552	0.110087
79.1	0.600608	1.17848	0.628313	0.653712	0.782001	1.48306	0.887695	0.147719			79.1	0.775763	0.664733	0.719841	0.687389	0.897599	0.749065	0.0415602
79.2	0.820472	1.18317	0.753409	0.672532	0.849029	1.16655	0.907528	0.0881382			79.2	0.806483	1.29034	0.869774	0.545125	1.01661	0.905668	0.12276
79.3	0.555388	1.11329	0.661183	0.245153	0.686633	1.30619	0.761306	0.157608			79.3	0.904896	0.0934591	0.959626	0.562193	1.15301	0.734637	0.18648
79.4	0.913496	1.18835	0.783002	0.432621	0.859339	1.24497	0.903631	0.12056			79.4	0.869437	0.0850481	0.848029	0.661755	1.2159	0.736033	0.185729
79.5	1.15439	1.22844	0.698742	0.710233	0.857815	1.34216	0.998629	0.113728			79.5	0.951333	0.309823	0.805363	0.32633	1.25268	0.729105	0.182668
79.6	0.468441	1.34792	0.733796	0.668945	0.754615	1.18288	0.859433	0.136525			79.6	0.843944	0.541293	0.766869	0.511068	1.07233	0.747101	0.103347
79.7	0.746508	1.20263	0.738119	0.507073	0.661195	0.876432	0.788659	0.0964264			79.7	0.804244	0.213534	0.738715	0.470698	1.15463	0.676363	0.158979
79.8	0.87797	1.25377	0.6753	0.449311	0.697257	1.4863	0.906651	0.159565			79.8	0.714308	0.0963524	0.723526	0.504891	1.01978	0.611772	0.152735
79.9	0.67358	1.27702	0.580673	0.354015	0.620851	1.03606	0.757033	0.137512			79.9	0.857249	0.465073	0.853327	0.549295	0.89557	0.724103	0.0898561
80	0.885698	1.32314	0.57246	0.481212	0.550124	1.0896	0.817039	0.138923			80	1.04243	-0.147818	0.827624	0.550833	1.02354	0.659322	0.22034
80.1	0.795909	1.39484	0.545621	0.350643	0.907256	1.29928	0.882259	0.167399			80.1	0.900281	0.0880256	0.788468	0.710516	0.461303	0.589719	0.144694
80.2	0.785765	1.12039	0.630406	0.372388	0.800941	1.20437	0.819044	0.125938			80.2	0.975627	0.584896	0.76927	0.665505	1.03293	0.805646	0.0866737
80.3	0.779953	1.22722	0.661192	0.701743	0.868311	1.50314	0.956927	0.137011			80.3	0.847479	0.387171	0.819587	0.424075	1.01015	0.697693	0.123737
80.4	0.836848	1.25509	0.801093	0.760979	0.908516	1.0157	0.929703	0.0746881			80.4	0.710984	0.129811	0.900412	0.469125	1.26594	0.695255	0.192208
80.5	0.784706	1.04312	0.736756	0.614011	0.552132	1.27093	0.833609	0.111709			80.5	0.732287	-0.0316123	0.885735	0.73331	1.00301	0.664546	0.181306
80.6	0.667543	1.19914	0.575204	0.484908	0.827183	1.15919	0.818861	0.123058			80.6	0.661094	-0.320227	0.799918	0.633133	0.948205	0.544425	0.223318
80.7	0.846508	1.00211	0.820408	0.325418	0.749788	1.21005	0.825713	0.120465			80.7	0.73484	-0.0557854	0.905459	0.747516	1.19626	0.705659	0.207728
80.8	0.702876	1.15332	0.76244	0.526881	0.861489	0.838672	0.807613	0.0846955			80.8	0.880304	0.44159	0.912991	0.336293	0.931213	0.700478	0.128529
80.9	0.604063	1.29228	0.67386	0.602588	0.624222	1.3866	0.863935	0.151226			80.9	0.883532	0.252881	0.901724	0.628451	1.3131	0.795937	0.174539
81	0.675349	1.4044	0.789529	0.660876	0.855166	1.60229	0.997934	0.164513			81	0.875958	0.28205	0.738922	0.554239	1.25765	0.741764	0.162889
81.1	0.287034	1.51303	0.654772	0.570703	0.675853	1.2936	0.832499	0.191305			81.1	0.920212	0.521864	0.911871	0.593975	1.44692	0.878968	0.163416
81.2	0.671042	1.2051	0.678504	0.268703	0.953286	1.21715	0.832297	0.149334			81.2	0.755687	0.281175	0.832988	0.881075	0.850369	0.720259	0.111702
81.3	0.648761	1.15025	0.684067	0.697467	0.762797	0.975109	0.819742	0.0814882			81.3	0.86864	0.570816	0.877615	0.653049	0.909774	0.775979	0.0685641
81.4	0.578789	1.11349	0.798664	0.548912	0.806153	0.90454	0.791758	0.0857938			81.4	0.937546	0.405103	0.922838	0.354238	1.12536	0.749016	0.155164
81.5	0.543927	1.08956	0.726011	0.440475	0.726208	1.23887	0.794175	0.126754			81.5	0.830613	0.278501	0.90888	0.514618	1.08528	0.723579	0.144634
81.6	0.810211	1.06188	0.703	0.533448	0.8162	1.40454	0.888214	0.124925			81.6	0.953249	0.546071	0.969963	0.624538	1.04156	0.827077	0.10058
81.7	0.711594	1.23037	0.670654	0.542405	0.808111	1.26036	0.870582	0.123589			81.7	0.915647	0.718345	0.919527	0.318284	0.871857	0.748732	0.113666
81.8	0.743052	1.38116	0.811729	0.477297	0.749403	0.821514	0.830692	0.121468			81.8	0.842017	0.20472	0.687888	0.741472	0.809281	0.657076	0.116204
81.9	0.729003	1.19844	0.694405	0.37818	0.836792	1.14498	0.8303	0.124865			81.9	0.935002	0.536213	0.770825	0.688642	1.37524	0.861185	0.143744
82	0.577844	1.12076	0.5573	0.63826	0.752707	1.38635	0.83887	0.138357			82	0.789195	0.231096	0.927423	0.581114	1.00237	0.706239	0.138729
82.1	0.98106	1.04796	0.68679	0.501092	0.679808	0.98993	0.81444	0.090498			82.1	0.926554	0.129895	0.806544	0.790217	0.56151	0.642944	0.141198
82.2	0.533462	1.09803	0.698373	0.93353	0.954906	0.918077	0.856062	0.0830864			82.2	0.895563	0.487446	0.78747	0.763389	0.984926	0.783759	0.0840233
82.3	1.09515	1.32309	0.884818	0.620801	0.672841	1.02551	0.937036	0.108689			82.3	0.737838	-0.255765	0.808347	0.730199	1.19696	0.643515	0.240685
82.4	1.08333	1.22321	0.68197	0.608518	0.579257	0.960089	0.856062	0.110375			82.4	0.767669	0.253806	0.814769	0.708454	1.02151	0.713242	0.126373
82.5	0.756659	1.10742	0.659349	0.518118	1.05873	1.06657	0.861139	0.101848			82.5	0.901733	0.51273	0.969351	0.589227	1.10332	0.815273	0.113318
82.6	1.0089	1.26874	0.624496	0.857121	0.771857	1.26614	0.96621	0.107974			82.6	0.797694	0.32424	0.881019	0.536925	0.965893	0.701154	0.118489
82.7	1.15172	1.26073	0.802966	0.352533	0.732172	1.24455	0.924112	0.146745			82.7	0.833079	0.0606058	0.833031	0.437808	1.60687	0.75428	0.25697
82.8	0.764161	1.23967	0.688524	0.504455	0.805811	1.26311	0.877622	0.125528			82.8	0.875148	0.554398	1.00509	0.868976	1.08112	0.876946	0.0900588
82.9	0.814559	1.44888	0.718624	0.640163	0.963632	1.51704	1.01715	0.153994			82.9	0.836935	0.317645	0.80799	0.677508	0.76524	0.681064	0.0947568
83	0.474762	1.16412	0.552845	0.494509	0.786978	0.827402	0.71677	0.108341			83	0.841886	0.969295	0.74375	0.804302	0.825685	0.836984	0.037026
83.1	0.494339	1.28985	0.799579	0.319613	0.585996	1.32394	0.802221	0.171702			83.1	0.587502	0.12029	0.845178	0.794343	1.13098	0.695659	0.16798
83.2	1.22987	1.26523	0.683108	0.659938	0.704687	1.18163	0.954077	0.122037			83.2	0.778581	0.0161958	0.911605	0.770955	1.0424	0.703948	0.178988
83.3	0.234812	1.14671	0.451078	0.92491	0.782218	1.24343	0.797193	0.160613			83.3	1.00633	-0.113535	0.880221	0.454351	0.957207	0.636915	0.211513
83.4	1.12726	1.39449	0.732402	0.542497	0.872038	1.24116	0.984975	0.132403			83.4	0.778743	-0.026633	0.956482	0.587138	1.2635	0.711847	0.215587
83.5	0.388369	1.1837	0.873164	0.708819	0.633347	1.54747	0.889145	0.170209			83.5	0.803775	0.252864	0.851962	0.462657	0.917776	0.657807	0.128189
83.6	0.910166	1.13506	0.640408	0.558337	0.549907	0.983111	0.796165	0.100708			83.6	1.0619	0.311152	0.909592	0.608295	1.19368	0.816924	0.159668
83.7	0.726324	1.15839	0.83791	0.464569	0.667906	1.31357	0.861446	0.12992			83.7	0.804446	0.110399	0.711993	0.580224	0.882385	0.617889	0.136488
83.8	0.556829	1.04841	0.653084	0.767162	0.686847	1.02819	0.790087	0.083224			83.8	0.796731	0.286054	0.824982	0.784497	0.709909	0.680434	0.100412
83.9	0.952385	1.10198	0.567006	0.63917	0.885015	0.651306	0.799477	0.086391			83.9	0.625374	-0.141308	0.761581	0.48312	0.926535	0.53106	0.183414
84	0.802621	0.977772	0.693962	0.882637	0.838843	1.09752	0.882226	0.0574873			84	0.877874	0.814297	0.897146	0.611567	1.45968	0.932113	0.141266
84.1	0.593326	1.24068	0.873319	0.751449	0.804526	1.4124	0.945951	0.128049			84.1	0.966847	0.00509327	0.78378	0.525126	1.33286	0.722741	0.222444
84.2	0.591573	1.15642	0.556572	0.458794	0.700383	1.38167	0.807567	0.152104			84.2	0.919601	0.188217	0.845771	0.64251	0.759518	0.671124	0.129243
84.3	0.564837	1.07539	0.578639	0.549771	0.626626	1.19777	0.765506	0.118869			84.3	0.76489	0.602525	1.03764	0.54287	1.15148	0.81988	0.119243
84.4	0.629346	1.17739	0.658232	0.77915	0.793244	1.36887	0.901039	0.123083			84.4	0.761429	-0.496151	0.947078	0.405205	0.555409	0.434594	0.250121
84.5	0.910136	1.21522	0.682522	0.357445	0.687726	1.13297	0.831003	0.130627			84.5	0.726152	0.642663	0.8023	0.771195	0.849493	0.75836	0.0352305
84.6	0.776148	1.3807	0.652677	0.314857	0.689097	1.23441	0.841314	0.161825			84.6	0.814523	-0.112324	0.918129	0.769084	0.876043	0.653091	0.193045
84.7	0.796754	1.27374	0.562297	0.703389	1.00259	1.28051	0.936549	0.122521			84.7	0.872901	0.0830631	0.918391	0.497658	0.99846	0.674095	0.171007
84.8	0.770182	1.33752	0.732144	0.644726	0.837632	1.46255	0.964127	0.141103			84.8	1.00842	0.168334	0.94189	0.749098	0.700022	0.713553	0.147952
84.9	0.904945	1.27883	0.65339	0.594813	0.764894	1.38626	0.930522	0.134982			84.9	0.862691	-0.242879	0.828377	0.574362	1.14291	0.633093	0.236806
85	0.611048	1.12575	0.649391	0.643833	0.837818	1.4654	0.888873	0.139724			85	0.944117	0.290478	0.996767	0.627002	1.05208	0.782088	0.143347
85.1	0.748541	1.26721	0.586033	0.698376	0.88163	0.941316	0.853851	0.0976864			85.1	0.889457	0.352198	0.948917	0.750747	0.925051	0.773274	0.110724
85.2	0.67574	1.42548	0.64667	0.545208	0.717507	1.25313	0.877289	0.149598			85.2	0.62423	0.101904	0.932956	0.533714	0.906055	0.619772	0.15094
85.3	1.05625	1.02431	0.686628	0.461896	0.910453	1.33561	0.912524	0.124667			85.3	0.935397	0.0803379	0.76347	0.605689	1.15899	0.708777	0.182017
85.4	0.878752	0.877642	0.581059	0.706272	0.687053	0.937656	0.778072	0.057088			85.4	0.834536	0.325434	0.775639	0.921589	0.656837	0.702807	0.103693
85.5	0.67892	1.34094	0.495928	0.494403	0.930244	1.25742	0.866309	0.15198			85.5	0.824621	0.0465426	0.864312	0.568875	1.15854	0.692579	0.186643
85.6	0.612178	1.27874	0.527518	0.604718	0.753369	1.03268	0.801534	0.12016			85.6	0.817996	0.0376101	0.893109	0.727821	0.831419	0.661591	0.158216
85.7	0.614376	0.879582	0.75378	0.631109	0.955483	1.37181	0.86769	0.114761			85.7	0.76963	0.392486	0.681164	0.8859	0.971161	0.740068	0.0999569
85.8	0.532169	1.32679	0.524306	0.73734	0.8968	1.12899	0.857734	0.132513			85.8	0.831031	0.541596	0.653674	0.57918	0.821982	0.685493	0.0603455
85.9	0.919778	1.2637	0.697149	0.600243	0.701501	1.17102	0.892231	0.111977			85.9	0.928137	0.425962	0.995823	0.710772	1.05363	0.822865	0.114967
86	0.727398	1.17793	0.743197	0.145837	0.83477	1.6252	0.875722	0.202239			86	0.958508	0.0288122	0.768867	0.597234	1.14346	0.699377	0.190956
86.1	0.816611	1.28407	0.6169	0.667914	0.701764	1.41748	0.917455	0.140679			86.1	0.975829	0.0970758	0.821829	0.593496	0.970075	0.691661	0.16407
86.2	0.865144	0.963816	0.756589	0.842309	0.557223	1.47825	0.910555	0.126541			86.2	0.881823	0.720296	0.867418	0.414468	0.994095	0.77562	0.100232
86.3	0.555001	1.03336	0.793524	0.438152	0.65959	1.2631	0.790454	0.126371			86.3	0.695893	0.734174	0.939256	0.829496	1.42216	0.924196	0.131414
86.4	0.627166	1.22637	0.729276	0.401848	0.765008	1.12384	0.812252	0.126543			86.4	0.861126	0.0890012	0.857233	0.843134	0.74832	0.679763	0.149127
86.5	0.563371	1.27865	0.764485	0.355109	0.575686	1.61991	0.859535	0.198796			86.5	0.966988	0.596974	0.880873	0.60648	0.79952	0.770167	0.0737039
86.6	0.7248	1.47298	0.577981	0.788861	0.682945	1.52719	0.962459	0.172445			86.6	0.866597	0.439588	0.839648	0.622158	0.676272	0.688852	0.0778048
86.7	0.846936	1.2434	0.739315	0.774394	0.903664	1.3875	0.982535	0.109413			86.7	0.930135	0.0233787	0.768293	0.750324	0.617978	0.618022	0.1567
86.8	0.824875	1.37061	0.748792	1.00454	0.869304	1.31324	1.02189	0.107			86.8	0.806067	0.301076	0.864474	0.697509	0.924358	0.718697	0.110914
86.9	0.688155	1.0478	0.589793	0.758378	0.896433	1.24165	0.870368	0.0990757			86.9	0.692833	-0.0876294	1.03216	0.544903	1.22357	0.681169	0.226623
87	0.891892	1.31392	0.560537	0.679237	0.756114	1.43401	0.939286	0.145141			87	0.94211	0.407929	0.815576	0.519507	0.521921	0.641409	0.101096
87.1	0.819172	1.30066	0.698566	0.666681	0.795665	0.973958	0.875784	0.0957275			87.1	0.914442	0.572229	0.868795	0.352456	0.791244	0.699833	0.10486
87.2	0.843975	1.29228	0.784159	0.652269	0.744198	1.58202	0.98315	0.150527			87.2	0.677894	-0.0134277	0.96009	0.759089	1.01442	0.679613	0.184036
87.3	0.553414	0.992496	0.547359	0.398573	0.699418	1.19565	0.731151	0.123968			87.3	1.05869	0.396271	0.872191	0.500026	0.808283	0.727092	0.122189
87.4	0.639932	1.21003	0.686847	0.506412	0.729683	1.34076	0.852277	0.138288			87.4	0.790989	0.497556	0.863057	0.46804	1.02633	0.729195	0.107677
87.5	0.892782	1.25214	0.613642	0.247666	0.595823	1.41425	0.836051	0.179261			87.5	0.882814	-0.26532	0.800396	0.64958	1.01734	0.616962	0.228485
87.6	0.864644	1.32043	0.634389	0.985905	0.70348	1.11056	0.936567	0.105019			87.6	0.858127	0.18423	0.828529	0.835336	0.483868	0.638018	0.132921
87.7	0.614944	1.08472	0.594672	0.382688	0.699692	1.14294	0.753275	0.121955			87.7	0.807154	0.233048	0.942429	0.405996	0.85213	0.648151	0.138643
87.8	0.616231	1.50871	0.936256	0.517487	0.771911	1.20856	0.926524	0.153414			87.8	0.95643	0.367203	0.879778	0.465301	1.21099	0.775939	0.15751
87.9	0.488421	1.27895	0.751225	0.534353	0.983612	1.12498	0.860257	0.131271			87.9	0.781961	0.091289	0.818837	0.789379	0.886507	0.673595	0.146741
88	0.670436	1.0897	0.540616	0.430083	0.849538	1.15464	0.789169	0.120049			88	0.79818	0.238717	0.747075	0.721473	0.967065	0.694502	0.121711
88.1	0.793921	1.20076	0.633704	0.40482	0.846394	1.50299	0.897097	0.161683			88.1	0.971628	0.412437	0.793784	0.678601	1.19808	0.810907	0.132724
88.2	0.809074	1.35017	0.715254	0.786503	0.648062	1.14582	0.909147	0.112743			88.2	1.06788	0.0712877	1.04117	0.503184	0.587207	0.654144	0.185466
88.3	0.879415	1.22969	0.527478	0.762052	0.877834	1.24301	0.919913	0.112944			88.3	0.864234	0.270527	0.692494	0.736472	0.23105	0.558955	0.129084
88.4	0.688458	0.97535	0.608205	0.705022	0.676693	1.3235	0.829538	0.111507			88.4	0.805379	0.227665	0.836727	0.394074	0.866882	0.626145	0.131732
88.5	0.417418	1.08127	0.703604	0.840023	0.788583	1.16008	0.83183	0.109558			88.5	0.858228	0.300285	0.729973	0.416913	0.860672	0.633214	0.116051
88.6	0.724062	1.2204	0.547122	0.76499	0.776582	1.08355	0.852784	0.101965			88.6	0.886544	-0.205064	0.747614	0.624671	0.845917	0.579937	0.201382
88.7	0.748071	1.3726	0.522225	0.482075	0.838633	1.50865	0.912042	0.176744			88.7	0.664719	0.0751231	0.790833	0.644085	1.04769	0.64449	0.159464
88.8	0.363819	1.43377	0.572074	0.843862	0.68862	0.973901	0.812675	0.15138			88.8	0.881488	0.147474	0.912753	0.810984	1.04115	0.75877	0.157308
88.9	0.798741	1.21034	0.642457	0.468563	0.686427	1.03754	0.807345	0.111363			88.9	0.780941	0.558738	0.958352	0.53474	0.758611	0.718276	0.0782074
89	0.986797	1.316	0.594078	0.431897	0.767518	1.3882	0.914082	0.157903			89	0.82474	0.147861	0.772314	0.597014	1.0536	0.679105	0.151509
89.1	1.03275	1.37244	0.671643	0.697955	0.431921	0.841039	0.841292	0.133627			89.1	0.666372	-0.16284	0.721327	0.865489	0.964122	0.610894	0.20044
89.2	0.575816	1.32968	0.564595	0.706992	0.662819	1.15065	0.831759	0.132992			89.2	0.800531	0.378322	0.853813	0.544414	0.826144	0.680645	0.0936717
89.3	1.09717	1.10295	0.790153	0.639359	1.08568	0.859698	0.929168	0.079804			89.3	0.675255	0.193398	0.813418	0.595804	0.859639	0.627503	0.11836
89.4	0.851438	1.29004	0.643521	0.598795	0.547229	1.25404	0.864178	0.135781			89.4	0.866557	0.397331	0.781132	0.474759	0.713805	0.646717	0.0901833
89.5	0.712608	1.34239	0.808806	0.495422	0.812102	1.2892	0.910088	0.136799			89.5	0.9657	0.177838	0.686883	0.623976	0.983122	0.687504	0.146386
89.6	0.951884	1.27516	0.66893	0.724637	0.64625	1.41903	0.947648	0.135122			89.6	0.732607	-0.10176	0.877348	0.476908	0.913981	0.579817	0.186905
89.7	0.48405	1.02997	0.585902	0.423963	0.696901	1.31913	0.756653	0.142455			89.7	0.713032	0.359061	0.971123	0.327518	1.18935	0.712017	0.168434
89.8	0.596378	1.17566	0.621068	0.542161	0.716325	1.08241	0.789001	0.110622			89.8	1.02428	0.19831	0.828174	0.940154	1.11429	0.82104	0.162685
89.9	0.628108	1.57347	0.866971	0.440922	0.848527	1.02362	0.896936	0.158872			89.9	1.05654	0.228438	0.846984	0.677853	1.02074	0.766112	0.150434
90	0.650822	1.18196	0.718296	0.640858	0.673717	1.34244	0.868016	0.126831			90	0.756066	0.0506303	0.784728	0.782198	0.662987	0.607322	0.140923
90.1	0.665649	1.26866	0.703226	0.596535	0.692458	1.47391	0.900073	0.152106			90.1	0.827583	0.0218648	0.830337	0.884452	0.872835	0.687414	0.166768
90.2	0.760998	1.08416	0.661893	0.66695	0.861949	1.31271	0.891443	0.105764			90.2	0.904016	0.325754	0.793777	0.679982	0.909498	0.722605	0.107753
90.3	0.778661	1.24176	0.645574	0.616836	0.937172	0.9155	0.855918	0.0942341			90.3	0.876254	0.445442	0.8404	0.795765	1.08081	0.807734	0.102891
90.4	0.690632	1.29182	0.428856	0.663739	0.9478	0.745285	0.794688	0.120392			90.4	0.835192	0.569302	0.890894	0.396234	0.725079	0.68334	0.0903644
90.5	0.43005	1.2252	0.633158	0.237046	0.754768	1.48409	0.794053	0.19427			90.5	0.828381	0.326275	0.784738	0.697272	1.18588	0.764509	0.137588
90.6	1.01428	1.24595	0.774556	0.771313	0.962952	1.08877	0.976304	0.0752112			90.6	0.93636	0.555205	0.807923	0.751361	0.836849	0.77754	0.0631596
90.7	0.676434	1.02302	0.663908	0.44205	1.05435	0.861398	0.786861	0.0964513			90.7	0.921157	0.0817678	0.792057	0.809712	1.09528	0.739996	0.173188
90.8	0.746193	1.19643	0.781738	0.828898	0.916153	0.801105	0.878419	0.0677776			90.8	0.655295	0.103468	0.794068	0.662854	0.993318	0.641801	0.147847
90.9	0.890445	1.08988	0.633328	0.882738	0.587591	1.23048	0.885743	0.102169			90.9	0.662948	0.262082	0.797217	0.45198	0.940784	0.623002	0.120922
91	0.775152	1.23214	0.546788	0.751348	0.793642	1.16739	0.877744	0.108412			91	0.884721	-0.206174	0.757734	0.822006	0.818872	0.615432	0.206381
91.1	0.921332	1.02831	0.751534	0.706058	0.793785	1.18018	0.896866	0.0744527			91.1	1.00861	0.100861	0.944074	0.585166	0.923766	0.712495	0.169743
91.2	0.679966	1.25967	0.567564	0.440623	0.64788	0.769611	0.727552	0.11568			91.2	0.892683	0.285179	0.941345	0.781066	1.00531	0.781117	0.129294
91.3	0.500279	1.21466	0.564705	0.387288	0.673596	1.03908	0.729935	0.13306			91.3	0.765421	0.1087	0.90614	0.688467	0.532743	0.600294	0.136896
91.4	0.73643	1.24331	0.544737	0.255474	0.670423	1.07172	0.753681	0.146057			91.4	0.960436	0.508995	0.856211	0.813069	0.874538	0.80265	0.0772253
91.5	0.768096	1.25328	0.601023	0.472739	0.671474	1.05631	0.803821	0.120458			91.5	0.884622	-0.087764	0.695195	0.864337	0.927541	0.656786	0.190279
91.6	0.699077	1.22321	0.545772	0.514645	0.699934	1.03279	0.785905	0.115233			91.6	1.00509	0.0488977	0.830954	0.84919	0.600654	0.666958	0.167456
91.7	0.922879	1.39771	0.610485	0.543592	0.717233	1.2611	0.908832	0.144038			91.7	0.812352	0.346276	0.989611	0.539937	0.84486	0.706607	0.115759
91.8	0.592863	0.977255	0.596032	0.776965	0.777176	1.22628	0.824429	0.0991823			91.8	0.869848	0.0594619	0.596256	0.473291	0.790957	0.557963	0.142951
91.9	0.76438	1.41492	0.551913	0.626201	0.871711	1.12404	0.892193	0.132952			91.9	0.744028	0.0524471	0.827338	0.494173	0.934853	0.610568	0.157323
92	0.823605	1.32038	0.606844	0.498991	0.651682	1.12463	0.83769	0.131419			92	0.609594	0.343669	1.00435	0.67	0.835517	0.692626	0.111078
92.1	0.800155	1.14859	0.571167	0.541479	0.893667	1.12741	0.847079	0.106987			92.1	0.742104	0.696577	0.699359	0.634681	0.912956	0.737135	0.0471734
92.2	0.863731	1.18547	0.555585	0.517474	0.609373	0.813298	0.757488	0.102937			92.2	0.879684	0.287433	0.903809	0.662112	1.01915	0.750438	0.129346
92.3	0.594648	1.20708	0.662374	0.467759	0.913444	1.11353	0.826473	0.121679			92.3	0.936046	0.447713	1.01748	0.579567	0.915737	0.779308	0.111749
92.4	0.724892	1.01224	0.652364	0.64566	0.798954	1.33979	0.862316	0.110209			92.4	0.871491	0.846898	0.716335	0.687449	0.905651	0.805565	0.0435806
92.5	0.792464	1.30712	0.709373	0.482264	0.592853	1.13634	0.836734	0.130936			92.5	0.85101	0.123251	0.802366	0.732877	1.12226	0.726353	0.164596
92.6	0.749942	1.29907	0.552614	0.633058	0.638891	0.978146	0.80862	0.115165			92.6	0.780781	-0.256673	0.916395	0.553905	0.971269	0.593135	0.224322
92.7	0.727339	1.27853	0.639847	0.601952	0.669626	0.779352	0.782774	0.102435			92.7	0.658334	-0.0201733	0.817996	0.848224	0.899276	0.640731	0.170063
92.8	0.847484	1.21468	0.682635	0.312222	0.758617	1.19448	0.835019	0.13855			92.8	0.818107	0.260854	0.80385	0.743106	0.740733	0.67333	0.104294
92.9	0.947171	1.19881	0.604113	1.0259	0.75495	0.875566	0.901086	0.0849597			92.9	0.798507	-0.0101306	0.755748	0.617332	0.713189	0.574929	0.149314
93	0.756827	1.16672	0.483046	0.496622	0.785725	1.3022	0.831855	0.138463			93	0.574109	0.415297	0.904854	0.621117	0.42419	0.587913	0.0889793
93.1	0.87059	1.35035	0.571442	0.505541	0.866979	1.01657	0.863579	0.125692			93.1	0.780647	-0.115604	0.75909	0.545643	0.755376	0.54503	0.17059
93.2	0.798226	1.31994	0.684338	0.388193	0.593918	1.03659	0.803534	0.135607			93.2	0.627012	-0.458066	0.936548	0.495199	0.636179	0.447375	0.237625
93.3	0.888866	1.2681	0.552005	0.58831	0.989372	1.11324	0.899982	0.116523			93.3	0.741412	0.862559	0.764208	0.803351	0.66827	0.76796	0.0322944
93.4	0.495274	1.36137	0.467254	0.396923	0.72906	1.28334	0.788871	0.175033			93.4	0.737424	0.352416	0.783992	0.640174	0.780619	0.658925	0.0809051
93.5	0.907178	1.30446	0.658931	0.679696	0.750685	1.00583	0.884464	0.100389			93.5	1.02598	0.660982	0.837321	0.674532	0.677307	0.775224	0.0705378
93.6	0.619075	1.17526	0.618456	0.472507	0.704708	1.59029	0.863382	0.175432			93.6	0.722507	0.462096	0.811834	0.50138	0.918605	0.683285	0.0881627
93.7	1.05705	1.04152	0.644468	0.791079	0.486837	0.865162	0.814353	0.0912428			93.7	0.906012	-0.181126	0.817744	0.875675	0.88396	0.660453	0.210899
93.8	0.920281	1.35717	0.627935	0.654605	0.697175	0.992043	0.874868	0.113941			93.8	0.947376	0.158796	0.767336	0.503939	1.23495	0.72248	0.184488
93.9	0.750028	1.29039	0.473997	0.534399	0.691906	1.11054	0.808544	0.132601			93.9	1.11388	0.702801	0.759847	0.593655	0.985421	0.831121	0.0953148
94	0.861526	1.23389	0.620541	0.210802	0.667201	1.23128	0.804208	0.160722			94	0.774886	0.0968234	0.850097	0.530139	0.689004	0.58819	0.13387
94.1	0.882257	1.2715	0.567969	0.917485	0.853611	1.24684	0.95661	0.108335			94.1	0.853277	0.194761	1.03569	0.664929	1.05036	0.759803	0.157726
94.2	0.726452	1.02931	0.631036	0.73625	0.70949	1.07793	0.818412	0.0761598			94.2	0.658312	0.810764	0.746561	0.687032	1.26619	0.833773	0.11123
94.3	0.993572	1.24128	0.572135	0.69798	0.919621	0.938073	0.893776	0.0957665			94.3	0.626755	0.0411932	0.840705	0.636382	1.01759	0.632526	0.16452
94.4	0.581396	1.27885	0.648967	0.384456	0.553381	1.1312	0.763042	0.145475			94.4	0.807232	0.763915	0.960448	0.440923	0.790215	0.752546	0.085109
94.5	0.536564	1.10058	0.595119	0.406465	0.868535	1.28171	0.798162	0.140631			94.5	0.914457	0.222635	0.892952	0.70397	0.775683	0.701939	0.125862
94.6	0.696075	1.28008	0.55642	0.242707	0.708297	1.1866	0.778363	0.159817			94.6	0.823875	0.270039	0.732279	0.587098	0.985881	0.679835	0.121181
94.7	0.725898	1.23786	0.714483	0.665835	0.720719	0.910721	0.829252	0.0886817			94.7	0.69597	0.625857	0.785714	0.427634	1.28185	0.763404	0.142388
94.8	0.704369	1.28367	0.673396	0.569617	0.631514	0.860963	0.787254	0.106976			94.8	0.801849	-0.0587461	0.96071	0.569626	0.932791	0.641246	0.188145
94.9	0.724313	1.14413	0.617457	0.912943	0.577594	1.11363	0.848345	0.100671			94.9	0.817339	0.369541	0.725341	0.913393	0.694259	0.703975	0.0919522
95	0.658821	1.47984	0.440707	0.620325	0.819554	1.13712	0.859395	0.156669			95	0.855826	0.386245	0.823896	0.593655	0.595666	0.651058	0.086108
95.1	0.670871	1.3199	0.698813	0.643046	0.811087	1.22258	0.894382	0.122077			95.1	0.901738	0.408501	0.855306	0.691714	1.08396	0.788244	0.113655
95.2	0.954304	1.09675	0.674424	0.509552	0.871746	1.62842	0.955866	0.158919			95.2	0.622756	0.509281	0.821872	0.488467	0.699451	0.628365	0.0617583
95.3	0.826855	1.14552	0.725755	0.841745	0.768222	0.810001	0.853017	0.0609934			95.3	0.922912	0.6738	0.850392	0.615129	1.12938	0.838324	0.091897
95.4	0.838958	1.31564	0.540503	0.482163	0.955127	0.700065	0.805409	0.125118			95.4	1.07819	0.593761	0.921337	0.72667	1.12052	0.888097	0.100984
95.5	0.717306	0.970426	0.49995	0.345479	0.982587	1.33924	0.809164	0.147886			95.5	0.807323	0.737572	0.714494	0.621442	1.0499	0.786146	0.0723308
95.6	1.09701	0.889742	0.450719	0.637065	0.834677	1.24472	0.858989	0.118732			95.6	0.806275	0.0381148	0.87615	0.700523	0.824262	0.649065	0.155384
95.7	0.738235	1.27185	0.62546	0.394827	0.683589	1.30382	0.836297	0.150618			95.7	0.861153	0.201843	0.885263	0.58389	0.935255	0.693481	0.137308
95.8	0.993201	1.11281	0.572865	0.515571	0.797416	1.56326	0.925854	0.158662			95.8	0.845837	0.233687	0.780934	0.849105	0.857224	0.713358	0.120691
95.9	0.760967	1.29236	0.566762	0.733893	0.704509	1.23487	0.882226	0.123878			95.9	0.888097	0.451027	0.74351	0.596649	1.20665	0.777186	0.129778
96	0.791358	1.19709	0.734982	0.229693	0.69925	1.09459	0.791161	0.139487			96	0.64999	0.632014	0.860237	0.542315	0.976388	0.732189	0.0802724
96.1	0.724047	1.19938	0.511083	0.476203	0.909602	1.31878	0.856517	0.143245			96.1	0.949188	0.492897	0.789668	0.643061	1.36821	0.848604	0.150392
96.2	0.776405	1.38472	0.433499	0.464417	0.992441	0.966348	0.836305	0.146764			96.2	0.932544	-0.530518	0.958397	0.813257	0.883863	0.611509	0.286575
96.3	0.817486	1.34933	0.627196	0.593365	0.998924	1.33688	0.953865	0.136675			96.3	0.865305	0.319714	0.742564	0.767705	0.841268	0.707311	0.0995058
96.4	1.16411	1.22278	0.649513	0.938577	0.810201	1.2213	1.00108	0.0980077			96.4	0.725293	0.251232	0.779781	0.690273	1.23775	0.736866	0.156664
96.5	1.02689	1.4969	0.65139	0.660746	0.725763	0.810076	0.895293	0.132884			96.5	0.841175	-0.192632	0.765502	0.507857	0.600654	0.504511	0.183946
96.6	0.62673	0.873246	0.554122	0.416327	0.792026	1.02935	0.7153	0.0917731			96.6	1.2493	0.146583	0.856271	0.742763	1.0645	0.811883	0.187686
96.7	0.882622	1.20029	0.657346	0.635663	0.564806	1.21704	0.859628	0.118648			96.7	0.578279	0.647171	0.967246	0.829881	0.749327	0.754381	0.0683898
96.8	0.626716	1.08363	0.558572	0.874176	0.766531	1.27172	0.863557	0.111604			96.8	0.702526	0.416542	0.849673	0.849629	0.961755	0.756025	0.0943312
96.9	0.887761	1.142	0.547496	0.472495	0.998031	1.17765	0.870905	0.122114			96.9	1.05105	0.551471	0.852498	0.761899	1.07342	0.858068	0.0966696
97	0.94753	1.16777	0.576573	0.762301	0.651059	1.04014	0.857561	0.0945739			97	0.924961	0.657937	0.74814	0.650147	1.0739	0.811017	0.082267
97.1	0.988933	1.17687	0.601121	0.472284	0.710561	1.32905	0.879803	0.138366			97.1	0.958133	0.216579	0.850338	0.437118	0.833052	0.659044	0.14166
97.2	1.00767	1.14067	0.678596	0.328713	0.837597	0.963515	0.826127	0.118334			97.2	1.03418	0.623889	0.906224	0.620135	0.683843	0.773653	0.0835194
97.3	0.875023	1.20815	0.690418	0.653704	0.860913	1.50472	0.965488	0.134368			97.3	0.610304	0.161975	0.7849	0.609364	1.13836	0.66098	0.157715
97.4	1.05859	1.20292	0.725138	0.696646	0.732695	1.00228	0.903047	0.0870329			97.4	0.901884	0.446249	0.760631	0.562179	0.820683	0.698325	0.0843705
97.5	0.791358	1.20951	0.749498	0.532273	0.84361	0.761741	0.814665	0.0901989			97.5	0.835365	0.524875	0.738043	0.705328	0.671616	0.695045	0.0505722
97.6	1.02492	1.01282	0.6285	0.58086	0.570285	1.2039	0.836881	0.112703			97.6	0.946949	0.879852	0.837916	0.703067	1.00152	0.87386	0.0510569
97.7	0.709794	1.41196	0.605648	0.379497	0.513557	0.934683	0.759191	0.151375			97.7	0.821335	0.270073	1.01194	0.643986	1.1054	0.770547	0.148235
97.8	0.662801	1.24338	0.721529	0.171901	0.756506	1.36486	0.820163	0.176502			97.8	0.975989	1.05078	0.779221	0.661809	0.509238	0.795408	0.0994556
97.9	0.7721	1.29684	0.655752	0.404992	0.795252	1.25696	0.863648	0.142477			97.9	0.715315	0.38786	0.76791	0.527006	0.66734	0.613086	0.0691018
98	0.840833	1.05513	0.587958	0.489163	0.897558	1.03593	0.817762	0.0951538			98	0.809213	0.797088	0.87171	0.460557	1.10082	0.807878	0.102626
98.1	0.960634	1.28536	0.596641	0.382902	0.847195	1.1549	0.871272	0.138372			98.1	0.912746	0.886581	0.647481	0.802047	0.800538	0.809879	0.0463608
98.2	0.786793	1.23542	0.743248	0.708196	0.840189	1.44686	0.960118	0.124851			98.2	0.584855	0.684987	0.849163	0.479084	0.960403	0.711698	0.0870811
98.3	0.942405	1.24882	0.603458	0.523114	0.773744	1.05041	0.856992	0.112683			98.3	0.662094	0.924128	0.74743	0.530533	0.71762	0.716361	0.0638792
98.4	0.875053	1.49166	0.542501	0.596594	0.739641	1.15811	0.900592	0.148647			98.4	0.727951	0.00406713	0.758706	0.810812	0.775009	0.615309	0.153394
98.5	0.88668	1.23353	0.495241	0.443435	0.973391	1.40107	0.905558	0.157054			98.5	0.644133	0.421841	0.837166	0.612186	0.85074	0.673213	0.0794211
98.6	1.00362	1.15838	0.596423	0.644743	0.973942	1.16589	0.923832	0.101253			98.6	0.900637	0.482501	0.763525	0.876584	1.09753	0.824155	0.100929
98.7	0.874145	1.32165	0.559735	0.534479	0.658539	1.10967	0.843037	0.130466			98.7	1.0801	0.743073	0.880497	0.447534	0.677909	0.765822	0.105232
98.8	0.898646	1.33752	0.557353	0.52399	0.866926	1.57775	0.960365	0.172124			98.8	0.827146	0.318655	0.845779	0.718375	0.987543	0.739499	0.113591
98.9	0.645786	0.890888	0.713833	0.82705	1.05705	1.06402	0.866439	0.0705924			98.9	0.749859	0.409813	0.73323	0.397577	0.90121	0.638338	0.100183
99	0.846176	1.48487	0.728667	0.656714	0.981116	0.911608	0.934858	0.120129			99	0.686236	0.747245	0.86194	0.527916	0.731523	0.710972	0.0541529
99.1	0.719612	1.28076	0.491469	0.503962	0.877446	1.13906	0.835384	0.1334			99.1	0.839742	0.153581	0.604545	0.68906	1.16489	0.690364	0.164771
99.2	0.688105	0.92363	0.753772	0.594666	0.780815	1.17408	0.819178	0.0837058			99.2	0.789097	0.118978	0.88584	0.802236	0.563774	0.631985	0.138914
99.3	1.1799	1.38343	0.578731	0.483371	0.853422	1.32212	0.966829	0.157311			99.3	0.763982	0.820269	0.755195	0.821318	1.35704	0.903561	0.114201
99.4	0.62133	1.24672	0.578811	0.868915	0.77038	1.20312	0.881546	0.116711			99.4	0.967835	0.944247	0.874888	0.730217	0.363951	0.776227	0.111078
99.5	0.780439	1.18226	0.70891	0.815442	0.818133	1.30521	0.935066	0.100192			99.5	0.821258	0.795086	0.7302	0.436632	0.842647	0.725165	0.0745659
99.6	0.835134	1.12629	0.574232	0.554165	0.750254	1.39934	0.873237	0.13523			99.6	0.864678	0.768558	0.79625	0.711383	1.13395	0.854964	0.0739792
99.7	0.914618	1.33404	0.661133	0.646241	0.650511	0.943612	0.85836	0.110122			99.7	0.733805	0.629777	0.961315	0.77349	0.833491	0.786376	0.0548982
99.8	0.887392	1.25031	0.624246	0.511413	0.878913	0.758608	0.81848	0.104956			99.8	0.716591	0.943237	0.775806	0.75484	0.521096	0.742314	0.0675455
99.9	0.817039	1.38284	0.506137	0.62304	0.5589	1.16366	0.841937	0.145773			99.9	0.758352	0.383335	0.868202	0.650761	0.797089	0.691548	0.0846956
100	1.22871	1.31792	0.666579	0.519355	0.665994	1.12177	0.920056	0.139477			100	0.963549	1.09144	0.765707	0.574297	1.08849	0.896696	0.10007
100.1	0.859492	1.37156	0.603546	0.456369	0.950815	0.96545	0.867872	0.130304			100.1	0.702295	0.554986	0.912255	0.649017	0.886439	0.740998	0.068935
100.2	0.996666	1.15958	0.729889	0.528729	0.932982	1.17586	0.920617	0.102979			100.2	0.678964	0.234478	0.865896	0.674662	1.5455	0.799899	0.21334
100.3	0.784884	1.08709	0.697768	0.715756	0.712573	1.48886	0.914489	0.12958			100.3	0.615735	0.316787	0.714701	0.578619	0.745529	0.594274	0.0758568
100.4	0.746976	1.34487	0.691016	0.534656	0.838508	0.837707	0.832288	0.112343			100.4	0.712318	0.366311	0.828377	0.652931	1.09167	0.730321	0.118111
100.5	0.69844	1.31628	0.515047	0.519515	0.76186	0.994962	0.801017	0.125987			100.5	0.747576	0.301261	0.768365	0.717668	0.616736	0.630321	0.0862843
100.6	0.586634	1.34354	0.581206	0.749884	0.76557	1.40823	0.905845	0.152234			100.6	0.880343	0.5222	0.926468	0.769043	0.761244	0.77186	0.0700438
100.7	0.924998	1.24755	0.513974	0.281179	0.780936	0.858165	0.767801	0.137166			100.7	0.921204	0.861668	0.79695	0.369326	0.818955	0.75362	0.0983836
100.8	0.937514	1.40737	0.492749	0.396052	0.866869	1.18542	0.880996	0.159064			100.8	0.87669	0.871088	0.722682	0.645714	0.668398	0.756914	0.0493733
100.9	0.735305	1.28306	0.560323	0.833246	0.785988	1.08241	0.880055	0.106078			100.9	0.928615	0.415499	0.7239	0.668734		0.684187	0.105576
101	1.00112	1.01278	0.806499	0.408633	0.726967	1.07319	0.838197	0.101677			101	0.79404	-0.171975	0.74133	0.630735		0.498533	0.226078
101.1	0.613975	1.15235	0.511413	0.60851	0.687527	1.23947	0.802207	0.127077			101.1	0.689535	0.584492	0.840353	0.421379		0.63394	0.0881875
101.2	0.710415	1.15749	0.608085	0.687196	0.957138	0.999842	0.85336	0.088114			101.2	0.87906	0.73695	0.78838	0.690208		0.773649	0.0404535
101.3	0.991093	1.26205	0.661759	0.610341	0.572443	1.14491	0.873765	0.121543			101.3	0.871512	0.349439	0.790357	0.692698		0.676002	0.114827
101.4	1.0728	1.1501	0.600831	0.465297	0.822291	0.897308	0.834771	0.108228			101.4	0.711816	0.398256	0.830666	0.564864		0.6264	0.0934775
101.5	0.851372	1.19519	0.46159	0.64864	0.909823	1.08829	0.85915	0.111119			101.5	0.789585	0.369289	0.875335	0.76507		0.69982	0.112684
101.6	0.69989	1.06444	0.47608	0.493776	0.738715	1.61245	0.84756	0.175965			101.6	0.655058	0.827973	0.795959	0.610135		0.722281	0.0529898
101.7	0.814703	1.18728	0.524335	0.508652	0.852956	1.375	0.877154	0.142453			101.7	0.835316	0.788997	0.651924	0.648413		0.731162	0.0477135
101.8	0.715053	1.32341	0.608631	0.504261	0.82478	1.39423	0.89506	0.153271			101.8	0.848087	0.39797	0.813151	0.312326		0.592884	0.138549
101.9	0.846859	1.45667	0.618011	0.523775	0.871316	0.977579	0.882369	0.134009			101.9	0.66011	0.991853	0.714968	0.822616		0.797387	0.0730818
102	0.679139	1.18858	0.574738	0.632098	0.783022	1.24143	0.849834	0.118993			102	0.676994	0.0875209	0.748226	0.382551		0.473823	0.151144
102.1	0.825188	1.12037	0.508953	0.694344	0.791663	0.867204	0.801287	0.0824051			102.1	0.954767	0.441186	1.04597	0.770094		0.803003	0.13356
102.2	1.01571	1.15589	0.492231	0.336942	1.02352	1.03127	0.842594	0.138431			102.2	1.0384	-0.0524883	0.854956	0.693393		0.633565	0.239297
102.3	0.701958	1.39217	0.613678	0.537459	0.893599	1.23403	0.895481	0.142169			102.3	0.820961	0.393883	0.814597	0.550801		0.64506	0.104745
102.4	0.530373	1.43072	0.627861	0.789938	0.807178	1.1381	0.887361	0.137696			102.4	0.647132	0.582743	0.956074	0.493294		0.669811	0.100499
102.5	0.780517	1.2801	0.597651	0.501765	0.694683	1.30098	0.859282	0.141627			102.5	0.907601	0.733669	0.85563	0.513437		0.752585	0.0876536
102.6	0.773346	1.3207	0.632539	0.184844	0.846476	1.1653	0.820535	0.164456			102.6	0.813792	0.118507	0.699654	0.59924		0.557798	0.152848
102.7	0.750779	1.28642	0.551869	0.630246	0.641226	1.33126	0.865299	0.142744			102.7	0.743134	0.671159	0.912765	0.612365		0.734855	0.0650521
102.8	0.925355	1.18937	0.732845	0.748587	0.681122	1.52784	0.96752	0.135398			102.8	1.19748	0.0989598	0.784914	0.552507		0.658466	0.229275
102.9	0.796762	1.08658	0.619231	0.715196	0.821099	1.18065	0.869919	0.0890716			102.9	0.837078	0.07154	0.840715	0.67074		0.605018	0.182191
103	0.69563	1.29452	0.542295	0.444714	0.841712	1.10764	0.821085	0.134387			103	0.783378	-0.0456586	0.783668	0.626549		0.536984	0.197707
103.1	1.06271	1.03193	0.485391	0.462102	0.801276	0.827531	0.778489	0.105506			103.1	0.962348	0.325114	0.78037	0.67424		0.685518	0.134055
103.2	0.879936	1.13984	0.611093	0.365464	0.830662	1.53374	0.893455	0.166663			103.2	0.833101	0.233973	1.02292	0.91028		0.750068	0.176391
103.3	0.878042	1.24927	0.749393	0.558206	0.859699	1.08613	0.896788	0.099696			103.3	0.834865	0.893545	0.751753	0.658454		0.784654	0.0511432
103.4	0.831048	1.08153	0.644298	0.383525	0.864822	0.947426	0.792107	0.100578			103.4	0.716673	0.312834	0.936095	0.676878		0.66062	0.129179
103.5	0.625654	1.45153	0.595873	0.248394	0.935656	0.968016	0.804188	0.168063			103.5	0.993452	0.73298	0.728392	0.780244		0.808767	0.0626671
103.6	0.931432	1.36154	0.676543	0.717532	0.811009	1.12794	0.937666	0.107796			103.6	0.772201	0.508676	0.853053	0.751832		0.72144	0.0742131
103.7	1.14718	0.951784	0.393025	0.708213	0.855045	1.20337	0.876436	0.122244			103.7	0.685507	0.211717	0.998332	0.814341		0.677474	0.167997
103.8	0.891185	1.11382	0.641449	0.50177	0.937664	1.52859	0.935746	0.148336			103.8	0.762364	0.274951	0.852593	0.44614		0.584012	0.13493
103.9	1.22757	1.28865	0.596605	0.445093	0.693362	1.55142	0.967117	0.182333			103.9	0.933409	0.148669	0.543507	0.590192		0.553944	0.160641
104	0.912018	1.29213	0.571364	0.385234	0.892976	1.5017	0.925903	0.171751			104	0.885478	0.919098	0.682059	0.535796		0.755608	0.0900563
104.1	1.01606	1.17071	0.430344	0.56955	0.793333	1.17772	0.859619	0.128485			104.1	0.806581	0.756177	0.85406	0.60852		0.756335	0.0531696
104.2	0.948958	1.20464	0.687808	0.410767	0.776269	1.5111	0.923256	0.159696			104.2	0.602512	0.470759	0.74562	0.552848		0.592935	0.0576906
104.3	0.790398	1.33154	0.677809	0.361638	0.692465	1.35474	0.868099	0.161369			104.3	0.810421	0.455956	0.954998	0.570482		0.697964	0.113112
104.4	0.767086	1.09662	0.608715	0.466791	0.699891	1.07694	0.786008	0.103639			104.4	0.668185	0.927795	0.772111	0.788486		0.789144	0.053343
104.5	0.907182	1.31292	0.57171	0.568956	0.854839	1.23929	0.90915	0.129689			104.5	0.915657	0.479489	0.80885	0.550931		0.688732	0.10356
104.6	1.01837	1.57198	0.542432	0.269393	0.529841	1.33677	0.87813	0.209443			104.6	0.917444	0.189916	0.847258	0.863853		0.704618	0.172219
104.7	0.68743	1.1348	0.422001	0.734293	0.745056	1.19007	0.818941	0.119021			104.7	0.708628	0.622577	0.912331	0.715473		0.739752	0.061286
104.8	0.928051	1.34606	0.51418	0.335048	0.828312	0.758929	0.785097	0.143016			104.8	0.996917	0.311051	0.715985	0.494459		0.629603	0.147795
104.9	1.00059	1.20592	0.578844	0.297818	0.677512	0.828012	0.764782	0.130952			104.9	0.818113	0.786036	0.935464	0.59162		0.782808	0.0713638
105	0.582158	1.16123	0.588917	0.844944	0.876343	0.894778	0.824729	0.0886305			105	0.585219	0.801882	0.856983	0.629191		0.718319	0.0657458
105.1	0.906435	1.37982	0.574543	0.595453	0.806342	1.39573	0.943053	0.149704			105.1	0.792395	1.09507	0.700786	0.533642		0.780474	0.117753
105.2	0.737264	1.04081	0.675567	0.284664	0.659486	0.990037	0.731305	0.111134			105.2	1.02749	0.719674	0.833357	0.582365		0.790721	0.0941347
105.3	0.731157	1.55415	0.590876	0.2498	1.10158	1.16842	0.899329	0.190387			105.3	0.696307	0.558149	0.791407	0.675379		0.680311	0.0479115
105.4	0.860133	0.960161	0.46087	0.585684	0.583209	1.19045	0.773417	0.113345			105.4	0.875741	0.694424	0.902165	0.657915		0.782561	0.0621103
105.5	0.908661	1.11562	0.571563	0.495687	0.815762	1.17666	0.847326	0.113269			105.5	0.75042	0.814146	0.784459	0.647758		0.749196	0.036232
105.6	0.744889	1.23976	0.605358	0.466421	0.733685	1.00956	0.799945	0.114586			105.6	1.05835	0.699319	0.80315	0.457068		0.754472	0.124567
105.7	0.481399	1.16829	0.561413	0.261308	0.913034	0.87197	0.70957	0.135788			105.7	0.974789	0.631678	0.916514	0.4863		0.75232	0.116108
105.8	0.695855	1.39399	0.738902	0.756942	0.885432	1.11462	0.930956	0.111452			105.8	1.03132	0.894622	0.760809	0.881678		0.892107	0.0553278
105.9	0.837043	1.28672	0.458503	0.365851	0.749385	1.16633	0.810637	0.150493			105.9	0.976339	0.677703	0.859651	0.764698		0.819598	0.0641095
106	0.893463	1.10932	0.598195	0.735993	0.80051	1.24576	0.897206	0.0985291			106	0.792154	0.622358	0.835277	0.890893		0.78517	0.0579111
106.1	0.798501	1.49314	0.640179	0.216653	0.835493	1.35489	0.889808	0.192098			106.1	0.903952	0.699773	0.808581	0.619378		0.757921	0.0622273
106.2	0.711883	1.35419	0.52363	0.27519	0.86369	1.38194	0.851752	0.181964			106.2	0.991055	0.8904	0.752173	0.736158		0.842446	0.0604365
106.3	0.77724	1.26084	0.595039	0.390475	0.800086	0.89091	0.785766	0.119675			106.3	0.948582	0.442431	0.757861	0.539179		0.672013	0.113363
106.4	0.704497	1.15608	0.605181	0.248049	1.00355	1.14712	0.810747	0.146031			106.4	0.895725	1.43198	0.835174	0.574756		0.934409	0.179878
106.5	0.858374	1.34746	0.455247	0.337157	0.603388	0.923641	0.754211	0.150284			106.5	0.764155	0.800688	0.974882	0.638234		0.79449	0.0694717
106.6	0.540371	1.25648	0.416849	0.40415	1.11328	1.06652	0.799608	0.157951			106.6	1.12826	0.8941	0.843833	0.812006		0.91955	0.0715928
106.7	0.854377	1.13673	0.63154	0.468509	0.825837		0.783398	0.112672			106.7	0.761221	0.312363	0.780355	0.512081		0.591505	0.111316
106.8	0.643982	1.12118	0.635846	0.253032	0.828525		0.696514	0.141578			106.8	0.92772	0.622291	0.679978	0.628145		0.714534	0.0722347
106.9	0.663754	1.46615	0.652498	0.662973	0.94158		0.877391	0.156996			106.9	0.887923	0.459892	0.914394	0.597247		0.714864	0.111283
107	0.556122	1.15921	0.542738	0.0413024	0.729156		0.605707	0.179804			107	0.782767	-0.0470716	0.82144	0.518705		0.51896	0.200308
107.1	0.754455	1.25027	0.477014	0.448805	0.965864		0.779283	0.151302			107.1	1.00777	0.364646	0.881586	0.516254		0.692565	0.151025
107.2	0.848427	1.21844	0.53423	0.41836	0.709895		0.745871	0.139138			107.2	0.815394	0.840657	0.695319	0.565035		0.729101	0.0632125
107.3	0.878572	1.38515	0.563928	0.779474	0.743892		0.870203	0.138425			107.3	0.798796	0.891375	0.748073	0.933133		0.842845	0.0422583
107.4	0.688524	1.00763	0.361023	0.60899	0.791955		0.691624	0.106315			107.4	0.960414	0.368044	0.667592	0.779027		0.693769	0.124214
107.5	1.31293	1.2613	0.577981	0.358906	0.839373		0.8701	0.186647			107.5	0.843866	1.41193	0.920787	0.531145		0.926932	0.182302
107.6	0.953334	1.00996	0.51857	0.517348	0.831156		0.766074	0.105335			107.6	1.01352	0.364108	0.926944	0.633415		0.734496	0.147844
107.7	0.971336	1.14632	0.570325	0.330709	0.783293		0.760397	0.144			107.7	1.01498	0.65469	0.788204	0.570079		0.756987	0.0970105
107.8	0.913499	1.2309	0.601111	0.105518	0.589998		0.688204	0.187353			107.8	0.836803	0.289183	0.756708	0.962779		0.711368	0.14698
107.9	0.663224	1.21059	0.80226	0.428315	0.871697		0.795218	0.128544			107.9	0.745588	0.451599	0.807035	0.638258		0.66062	0.0779139
108	0.729776	1.2367	0.708101	0.386093	0.767617		0.765657	0.136116			108	0.749237	0.597226	0.780319	0.674604		0.700347	0.0409088
108.1	0.875581	1.01816	0.577864	0.397024	0.657728		0.705272	0.109639			108.1	0.639197	0.576905	0.890237	0.574368		0.670177	0.0748693
108.2	0.420784	0.994866	0.612821	0.365729	0.606507		0.600141	0.110256			108.2	0.755749	0.193869	0.83299	0.598654		0.595315	0.142419
108.3	0.732166	1.30437	0.740407	0.749791	0.832961		0.871939	0.109606			108.3	0.955546	0.122527	0.748319	0.526838		0.588308	0.178232
108.4	0.811167	1.24713	0.494313	0.332893	0.828415		0.742784	0.1575			108.4	0.922957	0.484132	0.746051	0.641933		0.698768	0.0921028
108.5	0.534653	1.2424	0.682673	0.423786	0.757143		0.728132	0.140968			108.5	0.95174	0.527096	0.644919	0.715635		0.709847	0.089517
108.6	0.86661	1.31984	0.645858	0.428976	0.770732		0.806403	0.147773			108.6	1.08657	0.431496	0.881693	0.5773		0.744264	0.147693
108.7	0.803846	1.32825	0.579189	0.386139	0.563873		0.732259	0.163081			108.7	0.844149	0.584391	0.990095	0.412619		0.707814	0.129307
108.8	0.668214	1.11568	0.477159	0.571082	0.622435		0.690913	0.110833			108.8	1.0233	0.510644	0.824149	0.620715		0.744702	0.113316
108.9	0.854411	1.13892	0.418747	0.392104	0.877108		0.736257	0.144081			108.9	0.873258	0.435904	0.704328	0.592783		0.651568	0.0921488
109	0.502728	1.02813	0.516743	0.533199	0.983142		0.712789	0.119863			109	0.921668	0.641636	0.652536	0.75371		0.742387	0.0648676
109.1	0.624496	1.17191	0.65845	0.472065	0.880999		0.761583	0.12163			109.1	0.991891	1.18024	0.788032	0.632019		0.898046	0.119483
109.2	0.853216	1.42585	0.667037	0.55483	0.679075		0.836001	0.154991			109.2	0.82907	0.565416	0.751101	0.568271		0.678465	0.0663831
109.3	0.772454	1.20571	0.599076	0.405287	0.599319		0.71637	0.135431			109.3	1.06822	1.00149	0.774108	0.289373		0.783299	0.176266
109.4	0.453242	0.955685	0.359226	0.685845	0.988728		0.688545	0.127534			109.4	0.883543	0.629239	0.861835	0.498874		0.718373	0.0930893
109.5	0.736032	1.4994	0.667215	0.369593	0.658789		0.786206	0.189093			109.5	0.749379	0.968857	0.783842	0.7522		0.81357	0.0523487
109.6	0.780091	1.21456	0.540734	0.489891	0.754519		0.75596	0.128066			109.6	0.694408	0.572835	0.765445	0.512049		0.636184	0.0573883
109.7	0.5923	1.24454	0.704505	0.312744	0.703886		0.711595	0.151237			109.7	0.827309	0.635934	0.940356	0.714588		0.779547	0.0664488
109.8	0.922046	1.29217	0.893295	0.625166	0.842998		0.915135	0.107696			109.8	0.788869	0.865099	0.798736	0.601806		0.763628	0.0565334
109.9	0.63982	1.26263	0.635306	0.189482	0.922839		0.730015	0.177502			109.9	0.805776	0.60663	0.753264	0.325642		0.622828	0.107651
110	0.889374	1.15096	0.630249	0.247619	0.968221		0.777284	0.156655			110	0.699098	0.626581	0.672813	0.434886		0.608344	0.0597305
110.1	0.649706	1.08044	0.576965	0.151141	0.723948		0.63644	0.149			110.1	0.898775	0.827856	0.794361	0.876333		0.849331	0.0235527
110.2	0.780734	1.29665	0.591126	0.564006	0.900581		0.826619	0.132839			110.2	0.695528	0.300251	0.817556	0.392698		0.551508	0.122431
110.3	0.691542	1.00568	0.58797	0.565122	0.654246		0.700912	0.0794803			110.3	0.898091	0.648281	0.746518	0.541284		0.708544	0.0758165
110.4	0.892974	1.35285	0.742836	0.199887	0.565625		0.750834	0.189807			110.4	0.575822	0.565938	0.805467	0.702601		0.662457	0.0569248
110.5	0.518675	1.23674	0.555417	0.275413	0.739061		0.665061	0.160868			110.5	0.39708	0.711834	0.81902	0.482396		0.602583	0.098089
110.6	0.56739	1.32634	0.629365	0.312205	0.649397		0.696939	0.168489			110.6	0.843391	0.628246	0.724881	0.340719		0.634309	0.107296
110.7	0.585948	1.22655	0.593091	0.320118	1.01809		0.748759	0.1636			110.7	0.624703	1.0226	0.796493	0.713185		0.789246	0.0853267
110.8	0.509019	1.25669	0.583885	0.576798	0.994773		0.784234	0.146024			110.8	0.912768	0.436728	0.738782	0.709689		0.699492	0.0983951
110.9	0.513555	1.15838	0.536652	0.486448	0.792998		0.697606	0.127628			110.9	0.753286	0.0486285	0.734068	0.555205		0.522797	0.164227
111	0.637546	0.882755	0.748395	0.677439	0.730061		0.735239	0.0417406			111	0.716453	0.21197	0.819437	0.646689		0.598637	0.133683
111.1	0.834933	1.15765	0.633398	0.682655	1.00335		0.862399	0.0981194			111.1	0.609862	0.650956	0.832776	0.450985		0.636145	0.0784529
111.2	0.720769	1.20598	0.645847	0.520172	0.672713		0.753097	0.117976			111.2	0.873031	0.536398	0.755088	0.564918		0.682359	0.0799699
111.3	0.663319	0.997799	0.733185	0.217339	0.755705		0.673469	0.127216			111.3	1.08441	0.685777	0.8091	0.46423		0.760878	0.129304
111.4	1.07769	1.02137	0.707436	0.2535	0.798556		0.771711	0.146518			111.4	0.845357	0.635412	0.78465	0.703105		0.742131	0.045985
111.5	0.753773	1.22429	0.521954	0.49831	0.779747		0.755615	0.130585			111.5	0.839348	0.378137	0.972686	0.462161		0.663083	0.1439
111.6	0.850892	1.0202	0.640015	0.329526	0.714485		0.711024	0.115271			111.6	0.764751	0.0306963	0.807199	0.473315		0.51899	0.178881
111.7	1.07178	1.08864	0.4629	0.626298	0.88886		0.827695	0.1235			111.7	0.803168	0.379634	0.864762	0.573895		0.655365	0.11119
111.8	0.931862	1.36975	0.472211	0.122047	0.604652		0.700105	0.211818			111.8	0.8186	0.731264	0.833983	0.537777		0.730406	0.0680766
111.9	0.721929	1.41295	0.577912	0.302528	0.872394		0.777543	0.184571			111.9	0.702778	0.474443	0.740806	0.746155		0.666045	0.0645932
112	0.945549	1.35463	0.468304	0.370346	0.773342		0.782434	0.176435			112	0.798404	0.673144	0.713379	0.572071		0.689249	0.0469815
112.1	0.886193	1.20496	0.561978	0.0952514	0.92913		0.735503	0.189819			112.1	0.744598	0.892183	0.843006	0.43466		0.728612	0.102674
112.2	0.634413	1.18064	0.657623	0.647803	0.74329		0.772753	0.10374			112.2	0.776183	0.427257	0.7495	0.579005		0.632986	0.0813015
112.3	0.624165	1.19251	0.653598	0.563539	0.842457		0.775254	0.114252			112.3	0.905895	0.422345	0.849282	0.681524		0.714762	0.10849
112.4	0.854124	0.991999	0.540563	0.403666	0.77116		0.712302	0.106433			112.4	0.687433	0.484805	0.889829	0.362081		0.606037	0.115965
112.5	0.344032	1.20242	0.692188	0.363654	0.683667		0.657193	0.155473			112.5	0.562468	0.024674	0.706802	0.517901		0.452961	0.148345
112.6	1.33386	0.98781	0.543855	0.302751	0.903475		0.814351	0.17928			112.6	0.867545	0.650586	0.8092	0.37243		0.67494	0.110766
112.7	0.562997	0.848459	0.611797	0.680483	0.780908		0.696928	0.0526638			112.7	0.813032	0.582322	0.743405	0.615877		0.688659	0.0540605
112.8	0.623961	1.03319	0.780794	0.819895	0.710145		0.793597	0.0685568			112.8	0.67301	0.209817	0.774167	0.472918		0.532478	0.124439
112.9	0.906436	1.20365	0.573518	0.336854	0.624376		0.728967	0.149278			112.9	0.767808	0.582574	0.913774	0.43096		0.673779	0.105561
113	0.748284	1.07038	0.74934	0.598863	0.852019		0.803776	0.0779213			113	0.601388	0.494209	0.863202	0.626856		0.646414	0.0777675
113.1	1.17884	1.33218	0.599099	0.716012	0.873081		0.939842	0.13815			113.1	0.851562	0.371963	0.701741	0.694222		0.654872	0.101024
113.2	0.71618	1.12247	0.632146	0.901549	0.753658		0.8252	0.0861597			113.2	0.759863	0.531049	0.683055	0.38325		0.589304	0.0835322
113.3	0.681563	1.29821	0.642751	0.281895	0.857477		0.75238	0.165434			113.3	0.890279	0.469396	0.892673	0.352583		0.651233	0.14074
113.4	1.07286	1.29403	0.425774	0.553117	0.851236		0.839403	0.160371			113.4	0.550015	0.565147	0.753195	0.677992		0.636587	0.0482269
113.5	1.11752	1.0544	0.599635	0.70232	0.660551		0.826885	0.107485			113.5	0.960524	0.133798	0.91019	0.426688		0.6078	0.198606
113.6	0.552935	1.36888	0.632417	0.443965	0.822911		0.764221	0.163345			113.6	0.866896	0.549351	0.857255	0.645049		0.729638	0.0789432
113.7	0.679718	1.25325	0.498525	0.546071	0.688342		0.733182	0.13517			113.7	1.06389	-0.0908256	0.75883	0.627262		0.589789	0.244606
113.8	0.628712	1.25933	0.550624	0.627161	0.769194		0.767004	0.12804			113.8	0.783088	0.523984	0.704771	0.505481		0.629331	0.0681722
113.9	0.652614	1.04679	0.545688	0.985526	0.957224		0.837568	0.099846			113.9	0.618336	0.438461	0.722823	0.551061		0.58267	0.059659
114	0.554887	1.20719	0.724506	0.472718	0.721448		0.73615	0.127374			114	0.663453	0.689074	0.920425	0.598843		0.717949	0.0701107
114.1	0.587221	1.10084	0.631622	0.520096	0.845379		0.737032	0.105999			114.1	0.743705	0.611979	0.847717	0.468567		0.667992	0.0821286
114.2	0.488233	1.49087	0.699775	0.218782	0.853198		0.750171	0.213632			114.2	0.839573	0.473131	0.810977	0.507522		0.657801	0.0971214
114.3	0.737992	1.08534	0.63163	0.949432	0.827123		0.846303	0.0793587			114.3	0.759738	0.262991	0.790183	0.557585		0.592624	0.121395
114.4	0.534674	1.17059	0.674233	0.497337	0.777778		0.730923	0.120788			114.4	0.742729	0.718462	0.651712	0.463547		0.644113	0.0631893
114.5	0.275215	1.05232	0.663224	0.171021	0.925862		0.617528	0.173601			114.5	0.582289	0.220162	0.784176	0.415176		0.500451	0.12008
114.6	0.737836	1.02751	0.432662	0.727487	0.546891		0.694478	0.101047			114.6	0.627937	0.545768	0.659953	0.479872		0.578382	0.0406996
114.7	0.903081	1.26871	0.711368	0.562129	0.897081		0.868474	0.118477			114.7	0.778663	0.857765	0.801626	0.600452		0.759626	0.0555982
114.8	0.762299	0.939269	0.477201	0.52548	0.662228		0.673295	0.0833933			114.8	0.619656	0.128735	0.889015	0.476713		0.52853	0.158318
114.9	0.378476	0.951665	0.624534	0.729915	0.799567		0.696831	0.0956991			114.9	0.757712	0.394959	0.749476	0.799125		0.675318	0.0940822
115	0.730909	1.3089	0.601239	0.496466	0.681058		0.763714	0.141943			115	0.902457	0.577881	0.653541	0.562728		0.674152	0.0786508
115.1	0.695803	1.07072	0.508701	0.486852	0.736501		0.699716	0.105074			115.1	0.666807	0.629945	0.823246	0.442311		0.640577	0.0782508
115.2	1.09701	1.35466	0.573705	0.0759524	0.799396		0.780145	0.220153			115.2	0.736021	0.248272	0.69429	0.548417		0.55675	0.11041
115.3	0.752676	1.13441	0.71487	0.600774	0.882164		0.816979	0.0911918			115.3	0.847443	0.165272	0.769275	0.298619		0.520152	0.169361
115.4	0.686434	1.08188	0.461	0.744597	0.856633		0.766109	0.101933			115.4	0.769934	0.431042	0.774165	0.550318		0.631365	0.0847993
115.5	0.702876	1.22374	0.59481	0.335015	0.828711		0.737031	0.146339			115.5	0.780705	-0.112257	0.810753	0.471612		0.487703	0.214169
115.6	0.62863	1.1845	0.644212	0.367429	0.645082		0.69397	0.133488			115.6	0.741667	0.613073	0.541809	0.640782		0.634333	0.0414074
115.7	0.796943	0.995213	0.69878	0.591833	0.922903		0.801134	0.0730737			115.7	0.92338	0.0820706	0.66047	0.456843		0.530691	0.177426
115.8	0.666888	1.08916	0.524251	0.285224	0.747673		0.662639	0.132431			115.8	0.520299	0.194475	0.693547	0.556171		0.491123	0.105695
115.9	0.578771	1.20746	0.598738	0.634203	0.920365		0.787907	0.121802			115.9	0.638525	0.599245	0.833443	0.558511		0.657431	0.0609018
116	0.561874	0.896615	0.609273	0.438775	0.812148		0.663737	0.0837282			116	0.921782	0.330396	0.912226	0.42113		0.646384	0.157349
116.1	0.644525	1.03687	0.545293	0.375919	0.668935		0.654308	0.108638			116.1	0.812444	0.391073	0.857707	0.788081		0.712326	0.108051
116.2	0.498362	1.08496	0.496809	0.152239	0.72539		0.591552	0.153626			116.2	0.669807	0.649425	0.725908	0.438471		0.620903	0.0629237
116.3	0.642009	1.03347	0.525401	0.521957	0.754633		0.695495	0.0947719			116.3	0.59933	0.47806	0.814843	0.590531		0.620691	0.0703589
116.4	0.53452	1.15558	0.439987	0.290002	0.845529		0.653124	0.155054			116.4	0.833403	0.308191	0.741602	0.377305		0.565126	0.130515
116.5	0.422935	1.51565	0.488227	0.632279	0.9671		0.805238	0.200929			116.5	0.764342	0.292345	0.812899	0.751449		0.655259	0.121692
116.6	0.859867	1.14738	0.487576	0.389587	0.874231		0.751729	0.138594			116.6	0.69136	0.228287	0.842708	0.766636		0.632248	0.138152
116.7	0.472739	1.09353	0.582046	0.487475	0.711647		0.669487	0.114252			116.7	0.959522	0.249247	0.721975	0.362959		0.573426	0.163433
116.8	0.761381	1.0484	0.615047	0.639144	1.09541		0.831877	0.101357			116.8	0.673712	0.214224	0.587093	0.561408		0.509109	0.101188
116.9	0.676387	1.0708	0.462759	0.422456	0.747285		0.675937	0.116341			116.9	0.731009	0.319546	0.595018	0.589771		0.558836	0.0862018
117	0.849782	1.19974	0.720311	0.515083	0.693248		0.795634	0.114259			117	1.01158	0.567031	1.0138	0.608531		0.800235	0.122953
117.1	0.70914	0.937808	0.526117	0.460734	0.647122		0.656184	0.0828603			117.1	0.781809	-0.310436	0.857459	0.681459		0.502573	0.273389
117.2	0.540466	1.27163	0.561432	0.547633	0.824428		0.749117	0.141075			117.2	0.57177	0.365638	0.876989	0.626211		0.610152	0.105166
117.3	0.887744	0.970826	0.609985	0.538065	0.678402		0.737004	0.0826256			117.3	0.772602	0.735587	0.724019	0.39513		0.656834	0.0878478
117.4	0.591113	1.35358	0.424346	0.554064	0.862262		0.757074	0.16528			117.4	0.732384	0.514395	0.687959	0.464008		0.599686	0.0652457
117.5	0.967871	1.0532	0.682933	0.282998	0.943709		0.786142	0.140175			117.5	0.736539	0.181505	0.769915	0.545497		0.558364	0.134996
117.6	0.370107	1.04723	0.684342	0.516034	0.734892		0.670522	0.114097			117.6	0.787792	0.413598	0.960159	0.458735		0.655071	0.131514
117.7	0.482768	1.27658	0.574381	0.466577	0.842638		0.728588	0.152669			117.7	0.74491	0.500601	0.788742	0.571533		0.651446	0.0687544
117.8	0.602244	1.11032	0.673201	0.489605	0.706802		0.716434	0.105261			117.8	0.598828	0.405439	0.571223	0.429008		0.501125	0.0490035
117.9	0.489604	1.06527	0.626096	0.455553	0.813252		0.689955	0.112966			117.9	0.461203	0.523614	0.722368	0.710357		0.604385	0.0659388
118	0.165902	1.03791	0.507611	0.665477	0.835881		0.642556	0.148258			118	0.595505	0.367623	0.790345	0.698278		0.612938	0.0909392
118.1	0.416433	1.23769	0.489575	0.514873	0.73387		0.678488	0.149484			118.1	1.01966	0.305988	0.764851	0.661785		0.688072	0.14791
118.2	0.990819	0.855144	0.679064	0.356696	0.76002		0.728349	0.106425			118.2	0.808719	0.110197	0.750432	0.710384		0.594933	0.162835
118.3	0.783096	1.28064	0.593731	0.508584	0.814452		0.796101	0.13396			118.3	0.895852	0.193651	0.82569	0.449267		0.591115	0.16482
118.4	0.618353	1.0501	0.766408	0.209855	0.715296		0.672003	0.136053			118.4	0.681387	0.314146	0.951239	0.709665		0.66411	0.131432
118.5	0.503257	1.06502	0.603842	0.526355	0.784154		0.696526	0.104492			118.5	0.993765	0.565887	0.774186	0.778384		0.778055	0.0873503
118.6	0.941423	0.997606	0.611767	0.496912	0.956554		0.800853	0.102676			118.6	0.863448	0.730625	0.824284	0.486593		0.726237	0.0846014
118.7	0.754971	0.997224	0.434194	0.514376	0.779608		0.696075	0.100681			118.7	0.589183	-0.00414199	0.700155	0.697473		0.495667	0.168596
118.8	0.762015	1.05715	0.540379	0.481974	0.742301		0.716763	0.101192			118.8	0.907477	0.792058	0.871827	0.619113		0.797619	0.0642072
118.9	0.741057	1.41994	0.557758	0.441528	0.561232		0.744304	0.175569			118.9	0.72733	0.599582	0.879313	0.528638		0.683716	0.0770758
119	0.676405	1.08691	0.512429	0.424123	0.802571		0.700488	0.116634			119	0.92736	0.14554	0.739237	0.250565		0.515675	0.18858
119.1	0.806755	1.46241	0.675632	0.267394	0.660067		0.774451	0.194201			119.1	0.72308	0.142714	0.63007	0.573918		0.517445	0.128641
119.2	0.521778	1.26267	0.744891	0.462675	0.604652		0.719333	0.143861			119.2	0.832841	0.0320925	0.744834	0.580744		0.547628	0.179608
119.3	0.549739	1.07892	0.77401	0.535717	0.764228		0.740523	0.0986258			119.3	0.824951	0.540553	0.751432	0.387448		0.626096	0.0998009
119.4	0.702997	1.19316	0.75917	0.535548	0.643028		0.76678	0.112851			119.4	1.06604	0.578554	0.757284	0.485731		0.721904	0.127806
119.5	0.566892	1.16894	0.801156	0.550743	0.679281		0.753403	0.113205			119.5	0.727344	0.667139	0.742993	0.369678		0.626788	0.0872491
119.6	0.524899	1.35854	0.58813	0.433295	0.815046		0.743981	0.166063			119.6	0.797843	0.399568	0.813356	0.434763		0.611383	0.112406
119.7	0.325679	1.27923	0.54231	0.498878	0.771587		0.683537	0.165032			119.7	0.682657	0.0998682	0.73882	0.477083		0.499607	0.144634
119.8	0.675466	1.55164	0.52118	0.546972	0.744134		0.807877	0.1904			119.8	0.782431	0.329959	0.801818	0.490872		0.60127	0.115049
119.9	0.29271	1.22334	0.56102	0.653569	0.68999		0.684126	0.15167			119.9	0.981022	-0.0737681	0.720293	0.431168		0.514679	0.226016
120	0.557649	1.14164	0.704793	0.666933	0.750834		0.76437	0.0995727			120	0.816355	0.0651477	0.800161	0.326121		0.501946	0.184728

## Sheet: d, e
+ WT Gαq											+ Gαq(Q209L)														+ Gαq(R183C)
	Normalized FRETr											Normalized FRETr														Normalized FRETr
Time(sec)	Sample_1	Sample_2	Sample_3	Sample_4	Sample_5	Sample_6	Sample_7				Time(sec)	Sample_1	Sample_2	Sample_3	Sample_4	Sample_5	Sample_6	Sample_7	Sample_8	Sample_9	Sample_10				Time(sec)	Sample1	Sample2	Sample3	Sample4	Sample5
0	0.877825	0.921864	0.723945	0.919848	0.948046	1.02707	1.14478				0	0.536838	0.756185	1.14963	1.11346	0.856423	0.902016	0.449856	0.176036	1.00572	1.10962				0	1.19779	0.836121	1.03529	0.959204	0.84502
0.1	1.06203	0.842772	1.13333	0.729354	1.07388	1.08317	1.22278				0.1	0.716175	0.841583	1.16288	1.15065	0.875348	1.17913	0.0603346	0.71442	1.09573	0.781221				0.1	1.04108	1.36988	0.889322	1.06336	0.928881
0.2	0.99359	0.855377	0.802675	0.750677	1.06984	1.16839	1.21561				0.2	1.06357	0.680509	1.21255	1.2527	0.915191	0.759497	0.362571	0.995593	1.11672	1.05679				0.2	1.05921	1.07931	0.939499	1.21668	0.996708
0.3	0.854299	0.796156	0.971206	0.814158	1.09836	1.23848	1.1961				0.3	0.869682	0.778662	1.02447	1.22263	0.787318	1.02855	0.159583	0.673479	1.02063	0.988928				0.3	0.887879	0.744961	0.856844	0.953527	1.04747
0.4	0.897983	0.857991	0.954243	0.878759	1.08112	1.05994	1.20474				0.4	0.971016	0.686326	1.13376	1.14672	0.953939	1.17882	-0.595118	0.608571	1.08303	1.08763				0.4	1.0566	0.716475	0.937483	1.15565	1.07781
0.5	0.877322	0.424005	0.974287	0.934221	0.929181	1.19253	1.17924				0.5	0.65731	0.60327	1.12114	1.16561	0.86393	1.01699	0.0540291	0.722289	1.03503	1.27984				0.5	0.976703	0.90211	0.895376	1.09438	1.05823
0.6	0.955323	0.595463	0.963605	0.843719	1.08195	1.10288	1.23824				0.6	1.02922	0.818686	1.02925	1.05818	0.950401	0.751174	0.434921	0.291648	1.08271	1.33939				0.6	1.02207	0.77965	0.927352	1.18842	1.11823
0.7	1.03452	0.76636	1.16264	0.809201	1.13389	1.1801	1.13657				0.7	0.941848	0.908196	1.05869	1.15946	0.967322	0.568984	1.08785	0.276611	1.14767	0.932206				0.7	1.09738	0.995527	1.07832	1.15812	1.07376
0.8	0.940273	0.741396	0.768318	0.921294	0.979175	1.06935	1.18572				0.8	0.735319	0.580704	1.19648	1.21726	1.0969	0.829928	1.13786	1.2859	1.15244	1.17297				0.8	1.27061	0.849247	1.09384	0.994049	1.1162
0.9	1.02158	0.580043	0.842439	0.938576	1.09114	1.02982	1.16511				0.9	0.860433	0.611292	1.13903	0.995231	0.934413	1.35919	-0.882345	0.807241	1.07015	1.02575				0.9	0.941509	1.20498	1.0329	1.06775	1.29587
1	1.05581	0.949541	0.872791	0.875981	1.12356	1.09115	1.11342				1	0.7568	0.773712	1.11058	0.96482	0.85491	0.61478	0.133759	0.653435	1.01313	1.26184				1	1.06108	1.22988	0.963159	1.15385	0.712136
1.1	1.05011	0.60749	0.855789	0.845824	1.10844	1.13013	1.10746				1.1	0.911813	0.683715	1.09888	1.13083	1.05603	0.825578	0.823027	0.677753	1.04237	0.895858				1.1	1.01655	0.896059	1.08693	0.975671	1.1993
1.2	0.965882	1.28944	0.955841	0.914446	1.06244	1.20305	1.1775				1.2	0.800773	0.95984	1.13706	1.02075	0.980189	0.884577	0.0883434	0.16746	1.09117	1.05193				1.2	0.960896	0.9524	1.16363	1.10097	1.05484
1.3	0.986989	0.867349	0.845166	0.695397	1.07998	1.15567	0.994432				1.3	0.672943	0.961006	1.18939	1.08093	1.01921	0.929517	1.14045	0.293501	1.14349	1.07075				1.3	0.97246	1.05637	0.907275	1.02643	1.1089
1.4	1.10479	1.2126	1.1023	0.809521	1.05673	1.12356	1.08882				1.4	1.05531	0.993898	1.1383	0.990346	0.935428	0.940464	1.00398	0.296271	1.08175	1.16991				1.4	1.00701	0.998634	0.90771	1.10071	1.00755
1.5	1.00082	1.25179	0.906719	1.0118	1.05713	1.11649	1.19504				1.5	0.819088	0.910574	1.21653	1.06658	0.900457	0.598907	0.710741	0.494565	0.924794	1.0825				1.5	1.06604	1.22035	0.94312	0.979639	0.751593
1.6	1.07125	0.751871	1.0303	0.973436	1.19975	0.909606	1.17579				1.6	0.746716	0.939899	1.16709	1.18956	0.849194	0.753305	1.02576	-0.199809	1.02298	1.19303				1.6	1.10966	1.18807	0.998916	0.777076	0.993188
1.7	0.892035	0.953152	0.872736	1.06891	1.16193	1.02472	1.0101				1.7	0.922601	0.736583	1.16628	1.1334	1.09792	0.964142	0.800166	0.0442786	1.10883	0.924172				1.7	1.02544	1.18481	0.915388	1.01388	1.56668
1.8	0.942512	0.553956	1.01201	0.811485	1.08798	1.08875	1.09103				1.8	1.13001	1.00414	1.10087	0.973343	0.941441	0.694345	0.0111965	0.675606	1.07902	1.0586				1.8	0.918049	1.00134	0.975381	0.875694	1.41663
1.9	0.922044	0.823789	1.07088	0.880015	0.985538	1.27962	1.1918				1.9	0.787782	0.701659	1.1571	0.951853	0.837484	0.575878	2.45421	0.776506	1.088	1.14782				1.9	0.986671	0.784981	0.982522	0.96386	1.0004
2	0.99292	1.15294	0.954074	0.886747	1.11273	1.16804	1.04757				2	1.07622	0.739624	1.18278	1.17065	0.976149	0.6142	0.770231	1.02851	1.05946	1.36792				2	1.05623	0.892135	1.0262	1.16388	1.00245
2.1	1.05053	0.598666	0.880378	0.904079	1.14754	1.23683	0.966439				2.1	0.944378	1.0666	1.0972	1.02301	1.05574	0.949066	-0.11982	0.783153	1.06977	1.15422				2.1	1.00609	1.19985	0.860174	0.865046	1.0244
2.2	1.13068	0.885526	0.976904	0.990483	1.1102	1.10714	1.25557				2.2	1.21069	0.947904	1.17722	1.23371	0.897655	1.12993	1.66112	0.953327	0.969284	1.31307				2.2	1.01308	0.942468	0.95743	0.980174	1.33704
2.3	0.801988	0.810656	0.919868	0.777387	1.06083	1.13153	1.31036				2.3	0.932893	0.888144	1.02805	1.08202	0.907094	0.760328	0.131241	0.143785	0.983474	1.3759				2.3	0.945015	1.11795	0.953197	1.09719	1.10424
2.4	1.14195	1.11432	1.00686	0.998089	1.03201	1.16295	1.14671				2.4	0.961569	0.948302	1.21652	0.926275	0.929943	0.991245	1.62166	1.16391	0.974827	1.1761				2.4	1.17742	0.919912	0.910287	1.001	1.11282
2.5	0.938472	0.867191	1.00525	0.900022	1.08615	0.90297	1.13952				2.5	1.01998	0.92453	1.1464	0.799772	0.924081	1.06163	1.22112	0.213586	1.15089	1.11197				2.5	0.930098	0.795502	0.968149	1.08051	1.13618
2.6	0.982449	0.815373	1.08188	0.797828	1.13862	1.08039	1.11768				2.6	1.16605	0.832115	1.06007	1.15009	0.913212	1.1618	0.590206	0.517481	1.09462	1.20346				2.6	1.04781	1.214	1.0105	1.20422	1.10296
2.7	1.14435	0.871587	1.02048	0.93097	1.1096	1.00705	1.03153				2.7	1.14286	0.942779	1.25706	1.00342	0.862472	0.840585	-0.531295	1.36453	1.07305	0.964583				2.7	1.01905	1.0431	0.978538	1.07854	1.15422
2.8	1.00164	0.993319	1.21292	0.753175	1.0645	1.10666	1.21598				2.8	0.980922	0.857912	1.13113	0.955453	0.946873	0.750328	0.167889	0.505413	1.01784	0.9636				2.8	1.0392	1.1567	1.11796	1.05661	1.34091
2.9	0.938225	0.570979	0.894191	0.855689	1.07275	1.1006	1.01636				2.9	0.756394	0.952941	1.144	1.1977	0.877897	0.781222	-0.286095	-0.0642535	1.18118	1.16214				2.9	0.985139	0.777852	1.02539	1.15129	1.28223
3	0.991074	0.80802	1.07801	0.769679	1.00035	1.18427	1.04697				3	0.951749	0.957774	1.12616	0.930961	1.06359	1.18245	0.0462422	0.727018	1.15244	0.951585				3	0.923561	0.995527	0.946921	0.931757	1.18701
3.1	1.0537	0.869839	1.05077	0.933863	1.07984	1.06002	1.06072				3.1	0.563696	0.652046	1.06292	1.26957	1.00169	1.16151	0.471541	0.0387516	1.05093	1.03064				3.1	1.16447	0.730036	0.96671	1.15119	0.691533
3.2	1.04546	1.01751	1.0202	0.934128	1.05222	1.15994	1.08423				3.2	0.675503	1.04369	1.02444	1.19186	0.938095	1.15195	0.371589	0.559246	1.08434	1.2486				3.2	0.988131	0.93512	0.828215	0.939333	0.936283
3.3	0.957904	0.428515	1.02616	0.960834	1.06187	1.0678	1.17773				3.3	0.975307	0.793446	1.12528	1.17172	1.01641	1.03195	-0.663553	1.06788	0.869473	1.46472				3.3	1.08809	0.582863	0.91558	0.854236	1.35727
3.4	1.0983	0.576099	1.02853	0.901329	1.0791	1.13419	1.09792				3.4	0.929229	0.884936	1.08899	1.08995	0.939424	1.09799	1.05133	0.590257	1.00767	1.32771				3.4	1.14323	0.922638	0.820256	0.887099	1.06745
3.5	0.980025	0.807295	0.930021	0.889809	0.998847	1.12227	1.15799				3.5	1.05681	0.875524	1.1937	1.022	0.951459	0.649513	0.553012	0.359173	1.08171	1.10219				3.5	1.0125	1.05131	0.932248	0.824356	1.1276
3.6	0.992646	1.12519	0.860631	0.968809	1.05612	1.22487	1.03168				3.6	0.943901	1.02155	1.08281	1.19634	0.834304	0.672528	0.928201	1.57057	1.05584	1.29679				3.6	0.996405	0.986795	0.935678	0.973138	0.842484
3.7	1.03677	1.12117	1.0578	0.973069	1.1452	1.31773	1.05568				3.7	0.671988	0.79615	0.972424	0.957864	1.00759	0.574043	1.77481	0.358319	1.07787	1.08455				3.7	0.929282	1.38368	0.866543	1.08796	0.939493
3.8	0.960174	1.11756	1.02613	0.81639	1.06815	0.985981	1.09412				3.8	0.626187	0.751459	1.14408	1.2232	0.863983	0.553391	-0.107413	0.253226	1.09843	1.27447				3.8	0.95164	1.12133	1.03262	1.2483	1.09942
3.9	1.02353	0.643746	1.04306	0.910095	1.0529	1.33908	1.11789				3.9	0.910118	0.811232	1.13709	1.10982	1.16666	0.819474	0.199499	-0.271545	1.01342	1.31253				3.9	0.98985	1.05089	0.983587	1.29583	0.866574
4	1.03153	0.805476	0.989931	0.874455	1.12133	1.11896	1.19224				4	0.520211	0.95079	1.06691	0.968801	1.0504	1.26645	1.1611	1.10771	1.12473	1.09588				4	0.917285	0.986577	1.01201	1.11297	1.15146
4.1	0.973154	0.802556	1.26212	0.748186	1.15142	1.19446	1.21557				4.1	0.747593	0.713539	1.17509	1.21024	0.877332	1.54307	0.981441	0.87335	1.03364	1.18143				4.1	1.07189	0.830703	1.0441	0.949241	0.980298
4.2	1.05639	0.576622	1.13316	0.967457	1.15316	0.962753	1.05535				4.2	0.897338	0.826959	1.19989	1.20231	0.925947	1.18386	0.465699	-0.0428254	1.18945	1.16259				4.2	0.958433	0.857391	1.02514	1.21551	1.19515
4.3	1.01563	0.748036	1.1737	0.855754	1.22357	1.07126	1.06168				4.3	0.950848	0.926421	1.26562	1.13373	0.995433	1.1068	-0.263846	-0.293296	1.07189	1.30218				4.3	0.95545	0.738147	1.00965	1.13364	1.05068
4.4	1.00072	0.840582	0.741101	1.0488	1.16331	1.13726	1.1794				4.4	0.73861	0.814457	1.17617	0.993955	0.991985	1.03791	-0.248392	-0.262893	1.04246	1.00542				4.4	1.1626	0.862286	0.857769	0.89626	1.07618
4.5	0.854416	1.28178	1.03917	0.932602	1.09047	1.14571	1.16589				4.5	1.06671	0.909732	1.2712	1.28952	1.17815	1.1568	-0.388686	0.424717	1.07967	1.34503				4.5	0.924321	0.872326	0.946746	1.11002	0.968307
4.6	0.996983	1.08324	1.07405	0.766359	1.03828	0.956291	1.06143				4.6	0.812929	0.924481	0.972875	1.11866	0.890781	0.972863	0.272211	0.322874	1.16678	0.959197				4.6	0.847131	0.914734	0.969815	1.15726	1.04448
4.7	1.03928	0.744899	1.01654	1.15712	1.16579	1.1263	0.9428				4.7	1.09378	0.731265	1.09351	0.815098	1.02513	1.09441	0.377006	-0.0856941	0.904053	1.20119				4.7	0.963419	1.20541	1.01196	1.08561	1.22143
4.8	1.09669	0.469995	1.05438	0.986578	1.06874	1.13479	1.03573				4.8	1.09064	0.991051	1.13011	1.14629	1.02052	1.07017	-0.0376547	0.749236	1.10287	1.11118				4.8	0.987146	0.690725	0.862912	0.778901	1.32717
4.9	0.87064	1.15036	1.09162	0.802913	1.13358	1.1361	1.15354				4.9	1.11153	1.16261	1.12486	1.03756	1.14876	1.01599	0.923766	1.17736	1.17897	1.29126				4.9	0.906585	1.09244	0.953906	1.00262	0.989031
5	0.985889	0.588649	0.770065	1.07629	1.10953	1.06441	1.11681				5	1.19434	0.831955	1.22346	1.01388	1.0248	0.975952	1.02414	-0.149453	1.06487	1.21608				5	0.902557	0.844603	0.992302	0.935279	1.12243
5.1	1.08094	0.960566	1.20256	0.936369	1.11449	1.07837	1.25161				5.1	0.933943	1.02149	1.12413	1.06904	0.921901	1.28444	0.866878	-0.324569	1.17915	0.999674				5.1	1.01615	1.23447	0.957456	1.05639	1.0189
5.2	1.09464	0.667278	0.908371	0.871584	1.15069	1.16387	1.02728				5.2	0.846876	0.956231	1.12077	1.08176	0.955615	1.06888	1.79679	0.180993	1.00354	1.18435				5.2	1.07807	1.2303	1.07965	1.24535	1.1105
5.3	0.940484	1.03399	1.16233	0.865559	1.1003	1.14412	0.991088				5.3	1.19598	1.07748	1.20617	1.01626	1.05782	0.831815	0.189573	1.50405	1.04827	1.14972				5.3	0.932522	0.900376	0.934226	0.929842	1.33709
5.4	1.0758	0.883217	1.17569	0.903402	1.08414	1.0963	1.05032				5.4	0.841562	0.794014	1.09507	1.02362	1.15263	1.43616	-0.964474	0.368035	1.08537	1.07483				5.4	0.973041	1.00521	1.03818	0.835875	1.0512
5.5	1.05819	0.833588	1.06169	0.869791	1.07659	1.05649	1.14328				5.5	0.713579	0.917819	1.12165	1.0679	1.05375	1.10006	0.843776	0.804068	1.20179	1.22249				5.5	1.03106	1.01407	0.92686	0.756756	0.840537
5.6	0.851002	1.29986	1.01754	0.912845	1.10747	1.14195	1.09267				5.6	1.01436	0.905295	1.05446	0.871394	0.901711	0.842783	0.350849	0.8084	0.987035	1.07756				5.6	1.04623	1.24834	1.01629	0.946652	0.712309
5.7	1.03296	0.827063	0.956391	0.946662	1.11912	0.993411	1.17277				5.7	0.795097	1.02336	1.07819	1.04254	0.996816	1.00613	-0.290475	-0.0421695	1.05374	1.09583				5.7	1.11955	1.12701	1.03754	1.13874	1.31119
5.8	1.06322	1.1324	1.02166	0.921285	1.07881	0.999729	1.26282				5.8	1.19764	0.83457	1.07655	1.09007	0.976924	0.636114	1.06841	0.350531	1.18572	1.05337				5.8	0.907397	1.42628	1.03534	1.08755	1.14216
5.9	1.05461	1.16378	1.16316	0.821116	1.04308	1.08049	1.05228				5.9	1.0178	0.983726	1.11541	0.972127	1.19785	1.14213	0.0928619	0.49615	1.09259	1.03191				5.9	0.970181	0.848419	0.914853	0.870542	1.02642
6	0.887867	0.913241	0.970968	0.809054	1.124	1.04853	1.05714				6	1.17805	1.03836	1.10738	0.997376	1.21669	0.953877	1.20307	1.23515	1.11444	1.23908				6	0.955641	1.01764	1.10461	1.24687	1.47415
6.1	1.13447	0.694214	1.13991	0.878135	1.1295	0.96809	1.09763				6.1	1.09898	0.971656	1.02804	1.08314	1.01047	1.10798	1.47656	0.44813	1.04569	1.19733				6.1	1.11892	1.18602	0.912219	1.09735	1.40486
6.2	0.994302	1.18453	0.851261	1.00829	1.17681	1.1161	1.23133				6.2	0.919171	1.05751	1.14735	0.857434	0.89279	1.00704	0.801814	0.270734	1.12332	1.11643				6.2	1.14363	1.0341	0.96095	1.14415	1.31012
6.3	0.98545	0.966928	0.979807	0.845635	1.19403	1.18192	1.14616				6.3	1.09273	0.722358	1.12108	1.09595	1.14966	0.919353	-0.588924	0.173892	1.06561	0.966943				6.3	1.03678	1.00842	0.934987	1.16653	1.06386
6.4	0.956807	0.745749	0.968587	0.79575	1.10183	1.1305	1.08554				6.4	0.863501	1.01361	1.07459	1.16353	1.02171	0.977157	0.8736	0.505174	0.907969	1.26419				6.4	1.16292	0.703872	1.01474	1.05119	1.10804
6.5	1.04365	0.943151	1.10475	0.919171	1.14675	1.17179	1.02523				6.5	1.04018	1.05981	1.00447	0.887074	1.13079	0.849449	0.001854	0.986048	1.12451	1.30046				6.5	1.10728	1.18642	0.965714	1.01853	1.06218
6.6	1.14909	1.30278	1.08445	1.02421	1.05233	1.24272	1.10295				6.6	0.81686	0.845284	1.17424	1.18709	0.941052	1.31349	1.79904	0.448369	0.960378	1.05009				6.6	1.19364	1.09737	0.865184	1.05474	1.03181
6.7	1.0177	0.99364	1.04193	0.808776	1.15378	1.12344	1.19847				6.7	1.04314	0.865994	1.11467	1.39955	0.996706	1.36781	-0.169634	0.314822	1.13534	1.15601				6.7	1.00325	0.953304	1.04723	1.01178	1.15266
6.8	0.891391	1.15783	0.945361	1.1276	1.10339	1.11443	1.06006				6.8	1.00019	0.842123	1.09188	1.02257	1.09917	0.886639	0.593141	0.110125	1.00657	1.2304				6.8	1.04524	0.902644	0.955394	1.21274	0.986902
6.9	1.11146	0.615193	1.0548	1.0207	1.10214	1.14608	1.09475				6.9	1.26032	1.06941	1.05083	1.07013	1.10785	1.25815	0.614576	0.823209	1.03364	1.20043				6.9	1.10287	1.09352	1.02331	1.14443	1.0446
7	0.985612	0.681451	1.16938	0.77331	1.13224	1.17629	1.11857				7	0.89617	1.02239	1.15285	1.21029	1.10548	1.06595	2.01671	1.07967	0.990694	1.22795				7	0.962575	1.46757	1.11549	1.01871	1.01504
7.1	1.11542	0.688679	1.0522	0.957431	1.05999	1.06403	1.18221				7.1	0.929226	0.836679	1.06079	1.19116	0.954501	0.835613	0.721362	1.26757	1.05388	1.14937				7.1	1.17554	1.50985	1.00724	1.05411	0.915652
7.2	1.05655	0.927371	0.989105	0.794992	1.0514	1.21672	0.991267				7.2	1.05054	0.864224	0.987463	1.1996	1.13838	0.960285	0.643307	0.936541	1.08485	1.05052				7.2	1.01801	0.931719	0.898196	0.956472	0.947789
7.3	0.965516	1.16199	0.969449	0.879849	1.11552	1.1451	1.0035				7.3	1.07717	0.872859	1.11208	1.33469	0.967901	1.65537	1.33652	0.797278	1.22181	1.13735				7.3	1.1302	1.022	0.967516	1.10372	0.92113
7.4	0.943817	0.683145	1.17983	0.980298	1.10607	1.17779	1.05775				7.4	0.86964	0.932595	1.01523	1.14493	0.970246	1.08541	1.09587	0.800878	1.04813	1.01678				7.4	0.985237	0.969188	1.07186	1.15428	1.12966
7.5	0.898299	0.274025	0.915466	0.888151	1.08651	1.10338	1.02188				7.5	1.09512	0.89929	1.20358	1.20396	1.10131	0.692136	0.00780762	0.218076	1.0812	1.02661				7.5	1.10396	1.03381	0.897447	1.24252	0.893655
7.6	0.914498	0.796771	1.22379	1.02576	1.14878	1.10805	1.12356				7.6	1.06461	0.908483	1.06345	0.911001	1.10189	0.997824	1.5339	0.0910439	1.00582	1.16616				7.6	1.2362	0.951168	0.983168	1.08012	1.06292
7.7	1.06862	0.577226	1.18102	1.0681	1.08873	1.01821	1.0972				7.7	1.28246	0.951652	1.14747	1.10225	1.08058	1.00816	1.90709	0.629799	1.16836	1.19824				7.7	1.12534	0.997173	0.976081	1.17252	1.07158
7.8	1.0723	0.629273	0.99862	0.969083	1.06717	1.07041	1.03164				7.8	1.1507	1.00829	1.14266	0.983396	0.988011	1.13424	2.32557	0.478373	0.998586	1.19516				7.8	1.01616	0.809892	0.932951	0.943784	1.29961
7.9	1.12473	1.22609	1.03121	1.08438	1.00428	1.02995	1.12416				7.9	1.11858	0.963773	0.999278	0.839902	0.995325	1.13275	0.693973	0.422236	1.12099	1.05652				7.9	1.18464	0.881996	1.13077	1.20871	1.08957
8	0.93626	1.08371	0.950621	0.891751	1.16147	1.14443	1.0043				8	1.44085	1.08069	1.18655	1.20757	0.966837	1.15259	1.73188	1.32387	1.07833	1.02961				8	0.968708	0.681938	1.02825	1.03972	0.9022
8.1	1.09661	0.860671	0.988366	0.939095	1.18407	1.08515	1.08237				8.1	0.944796	0.94015	1.13763	0.835043	0.968739	1.02106	1.35056	0.712996	0.998894	1.00186				8.1	0.99309	1.35942	0.862478	0.973981	1.16598
8.2	0.836055	0.912702	0.953225	0.952013	1.0967	1.08816	1.09615				8.2	0.925134	0.984184	1.1492	0.965045	0.944718	0.964104	0.0380294	0.773	1.10617	1.21953				8.2	1.11439	0.865196	1.06335	1.06714	1.03891
8.3	1.12211	1.09087	0.930662	1.07473	1.10682	1.09338	0.978871				8.3	0.977711	1.05991	1.14963	1.12631	1.11977	0.913354	1.56303	0.0195562	1.11064	0.929802				8.3	1.06812	0.918408	1.07175	0.953477	1.13193
8.4	1.02825	0.725845	0.958065	0.802289	0.995129	1.16149	1.08692				8.4	0.957408	0.909993	1.06385	1.15206	1.14795	0.866217	-0.442815	0.858613	1.03211	1.06131				8.4	1.16934	0.979022	1.01851	1.06864	1.02033
8.5	1.08285	1.41323	0.989492	0.960465	1.07214	0.896768	1.14403				8.5	1.08599	0.806801	1.1068	0.923584	1.14277	0.962801	1.37323	0.888875	0.981532	1.12399				8.5	1.13926	1.43942	1.05965	1.16275	1.04935
8.6	1.06462	1.18422	1.11647	0.982858	1.08172	1.02042	1.05905				8.6	0.961995	0.980166	1.11964	1.08763	1.23357	0.599466	1.89528	1.13844	1.0285	0.88788				8.6	1.02604	0.712866	0.892765	1.29042	0.741261
8.7	0.963601	1.01978	0.867263	1.04511	1.10801	1.13994	1.04136				8.7	0.997929	1.13479	1.11709	1.20552	1.0131	1.07977	0.379432	0.592702	1.1369	1.14075				8.7	1.15375	1.09527	1.05667	0.926739	1.00152
8.8	1.08489	0.823321	0.92328	1.0365	1.15637	1.24905	1.06343				8.8	1.01898	1.01994	1.17177	1.00591	1.01157	0.810767	0.513281	0.442966	1.11872	0.963529				8.8	0.919418	0.876251	1.15667	0.848592	0.894729
8.9	1.01945	0.845926	1.04693	0.92869	1.08809	0.972639	1.06439				8.9	1.24085	0.882522	1.06227	1.34827	1.08203	1.04317	1.18508	0.459551	1.08113	1.08874				8.9	1.17143	0.517136	1.0102	1.10818	1.28434
9	0.996169	0.732109	1.06613	0.94997	1.1118	1.13021	1.00008				9	1.1705	0.964481	1.10535	1.33573	1.00998	0.684243	1.60188	0.101605	1.15674	1.32468				9	1.21847	1.27035	0.972986	0.928367	0.945364
9.1	1.06386	0.686659	1.08965	0.874636	1.05887	1.1709	1.14106				9.1	1.23871	1.0482	1.15529	0.945824	1.2528	1.11985	0.143324	0.0480893	1.0851	1.34656				9.1	1.10537	1.07406	1.1443	1.01614	0.713907
9.2	1.08269	0.644983	1.11112	1.03664	1.10061	1.31826	1.07714				9.2	1.11737	0.892048	1.11607	0.957255	1.11505	1.15545	0.943062	0.399457	1.00022	1.32069				9.2	0.919711	0.595062	1.02641	1.1828	0.845275
9.3	1.05195	0.552633	0.937924	0.91071	1.15198	1.18643	1.10693				9.3	0.83735	1.05134	1.12567	0.839582	0.987267	0.857373	2.14563	0.864753	1.06223	1.16759				9.3	0.975056	0.975707	0.962194	1.13067	1.1778
9.4	1.01553	0.866963	1.08606	1.10568	1.06952	1.22532	1.11191				9.4	0.91805	0.875653	1.13355	0.912762	0.974854	1.23528	0.153167	0.23703	1.16779	0.93422				9.4	0.953277	0.956706	0.916577	1.02156	1.15688
9.5	1.0067	0.958899	1.04148	0.93904	1.07765	1.1464	1.01045				9.5	0.888663	0.996145	1.08594	1.25208	1.11806	0.862943	1.4701	0.426716	0.97998	1.09823				9.5	1.12735	1.28242	1.15098	1.05144	1.03231
9.6	1.0902	1.14541	1.01111	0.832089	1.01833	1.12453	0.991885				9.6	1.14627	1.08776	1.16048	0.938964	1.00579	0.943776	0.273896	0.220643	1.09476	1.00842				9.6	1.02332	1.06061	1.04151	0.940902	0.838484
9.7	0.883082	0.757531	1.01985	0.870619	1.13477	1.01587	1.12675				9.7	1.09208	1.12385	1.16406	1.13826	0.980735	1.22576	1.63055	-0.282906	1.02162	1.15368				9.7	1.04932	0.895809	0.910826	1.02328	1.10268
9.8	0.995263	1.26956	1.02344	1.01019	1.17739	1.17489	1.12022				9.8	1.38271	0.889141	1.22506	0.964017	1.0756	0.89275	0.00975203	0.866863	1.18931	0.986961				9.8	1.09057	0.846075	1.09664	0.986507	1.05404
9.9	1.0261	1.41888	1.11756	0.986339	1.09589	0.972288	1.09844				9.9	1.07121	0.99446	1.06987	1.16434	1.13213	1.22233	1.82849	0.427395	1.108	1.21345				9.9	1.0459	0.933387	0.991786	1.04215	1.33576
10	0.894749	1.30874	0.918587	1.01759	1.08569	1.09905	1.15114				10	0.943798	0.996171	1.17256	0.936132	1.14278	1.49018	0.542864	0.228598	0.971034	1.30823				10	0.968213	1.26044	0.948502	1.17177	1.03147
10.1	0.95148	0.840604	1.06779	0.896603	1.06335	1.04707	1.02594				10.1	0.987716	1.02646	1.03417	0.913735	0.999159	0.590168	0.342886	0.176357	1.02679	1.09168				10.1	1.13355	0.665934	0.927218	1.0272	0.718098
10.2	1.06754	1.05494	1.09809	1.02201	1.07811	1.0728	1.15128				10.2	0.996909	1.05463	1.13212	0.98063	1.18094	0.819921	0.0152057	0.734245	1.03396	1.08103				10.2	1.02256	1.13231	1.05393	1.11847	0.969465
10.3	0.926175	1.00129	0.908387	1.16599	1.18046	1.00416	0.947724				10.3	1.09599	0.955104	1.18105	0.944514	1.03322	1.18877	0.311534	0.106462	1.16752	1.04258				10.3	0.918019	1.1582	1.18857	1.1533	0.840586
10.4	0.967753	0.448054	0.909215	0.908397	1.02706	1.3164	1.00969				10.4	1.11548	0.668778	1.16523	1.32361	1.01069	1.09593	0.259396	0.353706	1.04829	1.09206				10.4	0.92165	0.965907	0.971383	1.07968	1.32411
10.5	0.949521	0.614103	0.852729	0.828033	1.07206	1.13932	0.96831				10.5	1.08418	0.863617	1.12257	0.908206	1.02293	1.13669	1.11516	-0.225135	1.05871	1.20664				10.5	1.0928	0.7944	1.03763	1.05728	1.10761
10.6	0.926732	0.569906	1.12226	0.935224	0.991621	1.19401	1.16309				10.6	1.01451	0.937941	1.1107	1.12584	0.962981	1.30049	2.57816	0.464491	1.14358	1.05986				10.6	0.903623	0.895078	1.054	1.33231	0.804006
10.7	1.0415	0.751828	0.974183	0.999003	1.1133	1.12333	1.01104				10.7	1.32938	0.858038	1.23172	0.877509	1.02199	1.06504	0.669788	1.28741	0.954101	1.10525				10.7	1.23178	1.37322	1.09204	1.06086	1.27854
10.8	1.13972	1.29441	1.07036	1.07855	1.09018	1.22786	0.994103				10.8	0.849922	1.10172	1.04946	1.24812	1.08514	1.26199	1.31675	1.19662	0.970246	1.26172				10.8	0.991013	0.705627	0.975317	0.987509	1.41888
10.9	0.975198	0.738961	0.837874	0.813256	1.06912	1.19716	1.13832				10.9	1.21684	1.00731	1.14978	0.956868	1.04834	0.805666	1.91555	0.082906	1.06563	0.922483				10.9	1.01747	0.592522	0.980158	0.983181	0.991536
11	1.01644	0.962134	0.97144	0.918748	1.16362	0.916868	1.00975				11	1.03798	0.958648	1.13148	1.32967	0.974815	0.653797	2.48844	1.48111	1.08766	1.15865				11	1.01855	0.711711	1.0603	0.926739	0.576736
11.1	0.988642	1.06358	0.925091	1.13422	1.0868	1.20162	1.14192				11.1	1.13059	1.08171	1.10918	1.21264	1.06611	1.28463	2.65436	0.463719	0.97516	0.888263				11.1	1.13056	0.86609	0.965455	0.951137	1.04519
11.2	0.928746	1.16045	1.09219	0.914438	1.12924	1.18637	1.05471				11.2	1.0531	0.996966	1.23659	0.974928	0.953512	0.943294	2.82832	0.154557	1.03685	1.14961				11.2	1.18986	0.886575	1.09392	0.989545	1.29555
11.3	0.96757	1.19446	0.875483	1.09971	1.064	1.01296	1.15376				11.3	0.896391	1.19467	1.15483	1.02636	1.02089	1.21754	-0.100293	0.53302	1.03101	1.08911				11.3	0.931088	0.983916	0.849184	1.12553	1.31478
11.4	1.01997	1.39413	0.833443	0.935571	1.15873	1.20001	0.980461				11.4	0.993173	1.02456	1.07679	1.23667	0.94049	0.907868	0.755472	1.42642	1.21509	1.20451				11.4	0.904687	0.940637	1.03173	1.1787	1.43707
11.5	1.02611	0.565613	0.746348	1.03352	1.16301	1.16393	1.02754				11.5	1.19399	1.00533	1.06658	1.18548	1.02885	1.53364	2.06092	0.152816	1.0359	1.21504				11.5	1.12267	0.794019	1.02664	1.01792	0.748764
11.6	0.94052	0.880314	0.964668	0.962201	1.03758	1.14441	0.986969				11.6	0.917406	1.18807	0.98271	1.01182	0.960027	0.997073	1.36111	0.838669	1.16434	1.33633				11.6	1.06777	1.25848	1.01023	1.18704	0.989139
11.7	1.183	1.04865	0.941717	0.944568	1.12248	1.21065	1.11893				11.7	0.829654	0.72438	1.12232	1.2321	0.932038	1.05187	1.56693	0.744273	1.00285	1.0183				11.7	1.06745	0.971314	0.989421	1.12938	1.22411
11.8	1.02611	0.807666	1.05571	0.819343	1.16995	1.13195	1.18961				11.8	0.51047	0.989842	1.07219	0.846381	1.06366	1.0808	2.32553	1.82344	1.13674	1.21758				11.8	0.935874	1.32741	1.05425	1.02513	0.78652
11.9	1.03526	0.73109	1.05042	1.06453	1.16744	1.05137	0.931555				11.9	1.11876	1.03423	1.03223	0.947568	1.08532	0.964376	0.728176	0.582892	1.28864	0.994407				11.9	0.958716	0.839784	0.941453	1.38647	1.09757
12	0.919843	1.21829	0.950607	1.00569	1.07326	1.23237	1.12495				12	1.06352	0.978698	1.12718	1.27751	0.9133	1.02795	1.80188	1.43105	1.05201	1.04089				12	0.983179	1.08334	1.14542	1.17642	1.14316
12.1	0.965266	0.989141	1.05022	0.970532	1.01928	1.20626	0.91211				12.1	0.936558	0.957917	1.05517	1.26039	1.09099	1.17763	1.14477	0.0526878	1.1103	1.14232				12.1	1.019	1.38519	1.05991	1.07683	1.04213
12.2	1.06093	1.13709	1.05317	1.10102	1.14722	1.08631	1.00589				12.2	0.875933	0.978305	1.14049	0.893435	1.07396	0.832797	0.018113	0.783527	1.06075	1.14267				12.2	1.05405	0.983927	0.897154	0.901156	1.19074
12.3	1.03941	0.822738	1.0895	1.05411	1.10444	1.04746	1.0909				12.3	0.928769	0.889992	1.33141	1.12599	1.12805	0.760727	1.87356	0.221977	1.04729	0.987842				12.3	1.09036	1.08262	0.877571	1.03885	1.08559
12.4	1.00097	0.994839	1.01386	1.13362	1.05872	1.23202	1.11475				12.4	0.719749	0.991618	1.0887	0.93951	1.39339	0.922697	3.02171	0.190149	1.16246	1.00537				12.4	0.885516	1.17297	1.19502	0.988275	0.969844
12.5	1.00875	0.961383	1.25449	0.918621	1.00166	1.10725	1.05816				12.5	0.624166	0.879699	1.1284	1.25595	0.965172	0.714106	1.20255	0.89877	1.00871	1.10986				12.5	1.11545	0.872413	1.0685	1.18864	1.09984
12.6	0.860451	0.822193	0.918636	1.01284	1.12997	1.13447	1.11069				12.6	1.00982	1.09083	1.08414	1.2702	0.979677	1.12405	0.027474	0.765631	1.08401	1.07986				12.6	1.10538	1.3421	0.879803	1.0129	0.925043
12.7	0.995539	0.915169	1.02809	1.04882	1.12367	1.16052	1.01355				12.7	0.832709	1.01425	1.12991	0.908033	1.24026	1.27633	1.52698	0.254907	1.05905	1.29846				12.7	0.948958	1.27225	0.950993	0.786444	1.47916
12.8	1.05723	0.637248	0.988746	1.24163	1.12786	0.902064	0.961757				12.8	1.22137	1.03071	1.06217	1.07911	0.981322	1.27094	3.24999	0.189624	1.19808	1.17214				12.8	1.1456	1.06117	1.0032	0.882576	0.801317
12.9	0.974581	0.954781	1.10375	0.976108	1.01084	1.17665	1.11884				12.9	0.84032	0.990093	1.10713	0.927121	1.15146	0.984397	0.538272	0.431878	1.11098	1.1083				12.9	1.21393	1.28053	1.01631	1.06855	1.07931
13	1.016	0.930094	1.11849	1.0738	1.08152	1.11905	1.16649				13	1.40873	1.02733	1.14332	0.756622	1.12415	0.718628	0.307905	-0.0436306	1.07516	0.870425				13	1.04248	0.860738	0.92276	1.24738	0.978504
13.1	1.14438	1.15545	0.815806	0.970976	1.10634	1.24602	1.03031				13.1	1.02598	0.987219	1.10523	1.1609	1.11764	1.03195	1.56563	0.116053	1.14282	1.08242				13.1	1.00986	1.32299	1.01933	1.19934	0.955882
13.2	1.03	0.965833	0.980504	1.19248	1.13024	1.08846	1.04031				13.2	1.00436	0.948248	1.17959	1.13825	0.955686	1.09736	0.387941	1.02103	1.02839	1.31541				13.2	1.14322	1.15539	0.879839	0.963898	1.02111
13.3	0.945904	0.849892	0.849529	1.18594	1.05889	1.00169	0.978285				13.3	0.579805	0.999267	1.00042	1.08438	1.0258	0.772924	1.03402	0.720899	1.26083	1.32203				13.3	1.14353	0.997075	1.02063	1.21619	0.735746
13.4	0.935841	0.651928	1.06849	0.91307	1.0886	1.08956	0.977368				13.4	1.31181	0.824953	0.989134	0.934555	1.02994	1.44133	1.93531	0.710361	1.06016	0.919471				13.4	0.939154	0.770667	1.05424	1.08005	0.8723
13.5	0.992441	1.47422	0.758107	0.951964	1.05718	1.10605	1.1296				13.5	1.02099	1.17083	0.957216	1.06609	1.14814	1.29681	0.665455	0.627721	1.09974	1.27377				13.5	1.05381	1.29042	1.06488	1.11228	0.906341
13.6	0.869548	1.25403	1.09911	1.12577	1.11612	1.0915	1.05674				13.6	0.711217	1.02635	0.927118	1.34002	1.1217	1.53052	1.3188	0.158136	1.06274	1.29313				13.6	0.891125	1.43151	1.1454	0.962662	1.14354
13.7	1.05576	0.910207	0.71374	0.865205	1.03896	1.27784	1.09591				13.7	0.949302	0.863003	1.03107	1.15401	1.13457	0.940072	0.2821	0.231993	1.18969	1.23482				13.7	0.975326	1.03288	1.02403	1.01099	1.01293
13.8	1.07331	1.06716	1.08418	0.797641	1.22662	1.39792	1.04391				13.8	0.956813	1.11929	1.09918	1.04336	1.10382	0.834795	1.22471	-0.447214	1.05054	1.09106				13.8	1.03592	1.07401	0.984694	1.22913	1.2459
13.9	1.01525	0.598399	0.907018	1.19548	1.06069	1.05559	1.0756				13.9	1.11546	0.973703	1.07567	1.1625	1.0267	0.921016	-0.580804	0.986284	1.00236	1.27234				13.9	1.11162	1.08679	0.955431	1.11121	0.757674
14	0.971978	0.998385	1.10588	1.03705	1.05172	1.16661	1.13394				14	1.25303	1.06903	1.07845	0.960518	1.06227	0.962808	0.95071	0.371917	1.18432	1.08296				14	0.94571	0.810579	0.984832	0.957739	1.05719
14.1	0.872246	1.15282	0.938845	1.14226	1.13747	1.09637	1.06923				14.1	0.864805	1.11832	1.15866	1.01266	1.04354	1.06875	1.70144	0.329108	0.977642	1.26228				14.1	0.969129	0.969439	0.991199	0.951949	1.12668
14.2	1.00246	1.11347	0.982288	0.943641	1.0799	1.17225	1.0755				14.2	1.01798	1.05576	1.03051	1.18301	1.00754	1.20157	0.200897	1.11589	1.03679	1.16943				14.2	1.134	1.07858	0.925032	1.21544	0.99199
14.3	1.03194	1.19757	0.986987	1.07615	1.07979	1.1003	1.04181				14.3	1.02002	0.895363	1.12367	0.911356	1.07456	0.911453	0.890368	0.349986	1.05545	1.25084				14.3	1.05528	0.8679	1.00414	1.18386	0.577872
14.4	1.02821	0.99796	0.977953	1.21722	1.12103	0.99382	0.959663				14.4	1.11884	1.12874	1.10144	1.02606	0.963568	1.0434	0.698121	0.847188	1.06641	1.2029				14.4	1.18068	0.968316	1.04106	1.02274	1.04614
14.5	1.03296	1.12926	1.05993	0.924965	1.1361	1.25282	0.945584				14.5	1.05572	1.08744	1.19234	0.888374	1.02654	0.635129	0.282905	0.428738	0.909894	1.15451				14.5	1.16223	1.03533	1.09163	1.04789	1.03925
14.6	0.893066	0.969924	1.15632	0.829966	1.09542	1.17198	1.00178				14.6	1.1597	1.0003	1.0195	0.900699	1.12053	0.49254	0.523587	0.348957	1.09542	0.878567				14.6	1.14368	1.14343	0.923725	1.33101	1.19587
14.7	1.11545	1.00903	1.01416	0.943439	1.02503	1.06039	1.18372				14.7	0.942533	1.10056	0.931716	0.874694	1.14405	1.3156	1.38218	1.01412	1.04249	1.1091				14.7	1.05162	0.833756	0.882038	0.848735	1.10352
14.8	1.01578	0.903061	0.96166	0.96388	1.11544	1.11465	1.11132				14.8	1.12493	1.05796	1.16019	1.17571	1.02329	0.86021	-0.653303	0.875533	1.13843	1.04052				14.8	1.20101	0.940408	0.98283	1.02609	1.26728
14.9	1.06409	0.881664	0.823889	1.18445	1.14972	0.941883	1.07766				14.9	1.06214	0.763365	1.163	0.896057	0.944313	0.916753	1.70012	0.416868	1.05344	1.30076				14.9	1.19029	1.21943	0.986934	0.985444	0.829977
15	1.07614	0.756626	0.945737	0.964675	1.13038	0.952741	1.1631				15	1.15553	0.962606	0.980162	1.07103	1.09263	0.950089	0.637002	1.11916	1.04543	1.33086				15	1.05626	1.11348	1.08228	0.823022	1.34103
15.1	0.964063	0.86461	1.10492	0.944674	1.09191	1.06437	1.10634				15.1	1.02765	0.885961	1.1666	0.905668	1.05541	1.43478	1.86217	1.30101	1.15185	1.27817				15.1	1.093	1.36241	0.979969	1.05419	1.07913
15.2	0.934503	0.876038	0.884825	0.990387	1.1226	1.07694	1.15379				15.2	0.810016	0.860782	1.05675	1.08921	1.0374	0.796515	0.732732	1.44343	1.11499	1.1702				15.2	1.10244	1.04451	0.956593	1.07312	0.794391
15.3	1.09609	1.1822	0.940583	1.00502	1.02074	1.07022	1.05961				15.3	0.994512	1.15967	1.09585	1.03896	1.08408	0.657371	0.614391	0.695028	1.16671	0.862122				15.3	1.07259	1.15145	0.946815	1.10682	0.768859
15.4	0.961682	0.779907	0.981902	1.09292	0.985166	1.01886	1.07253				15.4	1.17182	1.16899	1.12741	0.865605	1.11172	0.823136	1.13997	0.430398	1.02221	0.979798				15.4	1.1035	1.17043	1.12692	1.11741	1.47884
15.5	1.00723	1.14836	1.06157	1.01887	1.18885	1.02303	1.03279				15.5	1.05073	0.777118	1.14148	1.03689	1.01219	1.14224	0.63052	0.225929	1.08984	1.00607				15.5	1.06703	0.940931	0.895243	1.14866	0.892673
15.6	1.04978	1.22986	1.00443	0.975491	1.13183	1.11784	1.00821				15.6	1.06265	1.22252	1.22	1.10056	0.911203	1.24023	1.43626	0.951122	1.05444	1.02701				15.6	1.02866	0.616538	1.03295	0.91736	1.00008
15.7	0.862839	0.962766	1.09913	0.974237	1.11112	1.10037	1.05558				15.7	1.36696	0.996552	1.15279	1.04919	1.02058	1.27275	0.164574	0.176717	1.01161	1.2561				15.7	1.08536	1.42654	1.0199	0.903943	1.34994
15.8	0.892336	1.03735	0.891596	0.860062	1.075	1.11041	1.0959				15.8	1.30857	1.02049	1.02181	0.949321	0.900113	1.10331	1.89507	0.197885	0.939041	0.984247				15.8	1.07841	0.675441	0.847923	0.931377	1.37624
15.9	0.99791	0.917337	1.07326	1.0439	1.13263	1.08068	0.920343				15.9	1.14685	0.884529	1.03127	1.06718	1.17657	0.73826	1.31206	0.399557	1.18818	1.16731				15.9	1.0852	0.857772	1.07931	1.22583	1.21815
16	0.967738	0.673792	0.899063	1.01659	1.15712	0.944379	1.05131				16	0.907335	0.980461	1.10216	1.044	1.11155	1.16583	0.468245	0.172328	0.972053	1.29125				16	1.17668	1.13193	1.03042	1.09415	1.05087
16.1	1.12734	1.03072	0.871515	0.946789	1.05224	1.10512	0.979853				16.1	1.26918	1.17825	1.06431	0.988111	0.976342	0.985812	-0.157079	0.188028	1.11698	1.24925				16.1	1.13921	0.982652	0.97279	1.06259	1.1865
16.2	1.0694	1.0267	1.03853	1.13115	1.10542	0.93382	0.958087				16.2	1.18688	0.855682	1.04117	0.994966	1.14691	1.29148	1.71754	0.0225206	1.00796	1.27801				16.2	1.1052	1.35072	0.968316	0.942032	1.19122
16.3	0.821424	0.811631	1.00183	1.09718	1.06013	1.08243	1.01473				16.3	0.874209	1.02572	1.15179	1.08595	0.977866	0.947392	1.9105	-0.190376	1.1149	1.15599				16.3	1.20184	1.10006	1.08272	0.922259	0.917366
16.4	0.860897	1.01352	1.18913	1.01962	1.13287	0.969609	1.07661				16.4	1.05879	1.07719	1.16286	0.984774	1.0901	0.766303	0.282053	0.542756	1.11713	1.22328				16.4	1.02285	1.47694	0.990346	0.976582	1.16565
16.5	0.894369	1.09803	1.03582	1.03411	1.07703	1.02628	0.964443				16.5	1.1363	1.10372	1.01904	1.12468	1.27782	1.17224	1.5064	0.611558	1.24234	1.23183				16.5	0.949779	1.26285	0.969578	1.11798	1.25889
16.6	0.982902	1.00626	1.0208	1.074	1.05983	1.04436	1.07052				16.6	1.32912	1.07642	1.0652	1.35911	0.934705	0.980288	2.37695	0.261894	1.03593	0.913638				16.6	1.23615	0.949336	1.10467	1.13678	1.33681
16.7	0.986022	0.966628	1.07858	0.926189	1.20933	1.10003	1.10852				16.7	0.783941	1.02186	1.17456	0.999955	1.09906	1.09076	1.26909	0.490271	1.0823	1.22795				16.7	1.13895	1.13361	0.954225	1.03377	1.1422
16.8	1.04304	1.54795	1.1121	0.994367	1.15648	1.13302	0.937581				16.8	1.11579	1.04876	1.08604	1.04874	1.04561	0.918298	0.807647	-0.0763627	1.17979	1.05974				16.8	1.22746	1.3699	1.05994	1.07286	1.10251
16.9	1.01543	0.835342	0.931063	1.26666	1.13974	1.08845	1.04993				16.9	1.24808	1.10487	1.12836	1.11419	1.11626	0.921362	0.309794	0.615127	1.19956	1.04446				16.9	1.13838	1.26495	0.967927	1.01821	1.13066
17	0.959377	1.01613	0.908842	0.998244	0.925915	1.20877	1.06128				17	1.31465	0.962701	1.01184	0.901525	1.26774	0.860466	-0.143366	0.431715	0.985594	1.16878				17	0.809782	1.53395	1.02814	0.906659	1.33522
17.1	0.90673	0.923395	0.968252	0.967993	1.09572	1.07173	1.18241				17.1	1.27924	0.867919	1.15128	1.06317	1.12289	1.21854	0.600715	0.663631	0.968993	1.09264				17.1	0.952159	1.08584	0.869474	1.23903	0.846929
17.2	1.0977	0.578953	0.990693	0.885963	1.14279	1.31562	0.929071				17.2	1.03668	0.946585	0.997525	1.43245	0.999704	1.14322	-0.140199	1.50684	1.11203	1.16158				17.2	1.16889	1.47285	1.08048	1.25919	1.29897
17.3	0.895231	0.826436	1.00694	1.08058	1.10673	1.22397	1.05674				17.3	0.894928	0.831923	1.09126	0.983015	1.07997	0.933633	1.67423	0.503422	1.01539	1.15238				17.3	1.04996	1.25161	1.05054	1.3087	1.27845
17.4	0.971608	0.983792	1.03082	1.08331	1.00951	1.06458	1.09477				17.4	1.3221	1.04909	1.04006	0.926962	1.15649	0.860207	1.57932	0.721662	1.04119	1.09099				17.4	1.0575	0.615132	1.01369	1.24109	1.06568
17.5	0.949579	1.05153	1.09741	0.99008	1.04923	1.07319	0.988254				17.5	1.36843	0.894262	1.14063	1.23094	0.935656	1.00102	1.88883	1.03877	1.17326	1.1925				17.5	1.26311	1.23199	0.966909	0.806819	1.13841
17.6	1.07647	0.631637	0.94417	1.01054	1.0969	1.09588	1.03254				17.6	0.973058	0.96724	1.05994	1.11908	1.04967	0.591884	0.570169	0.790437	1.17097	1.1063				17.6	1.16283	1.1694	0.969695	1.21914	0.886217
17.7	1.08438	0.985404	0.857567	1.11381	1.04427	1.1093	0.979788				17.7	1.01788	0.869619	1.15554	0.950871	1.10424	1.16214	0.417005	-0.0920686	1.24916	0.957693				17.7	1.07943	1.3927	1.11236	0.935036	1.45775
17.8	0.891354	1.14381	1.23504	1.03637	1.16075	1.06261	1.0827				17.8	0.897112	1.1571	1.04187	1.04947	1.0985	1.26231	2.95705	1.3708	1.04318	1.1594				17.8	1.11816	1.37774	0.9631	1.1668	1.01416
17.9	1.1038	0.740568	0.732495	1.05363	0.984486	0.896329	1.10803				17.9	1.13042	0.968927	1.05365	1.05553	1.04422	0.621558	1.71052	0.695978	1.07992	0.97539				17.9	1.04654	0.971717	0.914378	1.09824	0.794325
18	0.957182	1.22558	0.9758	1.00445	1.08368	1.10523	0.980838				18	1.12971	0.932001	1.23411	0.980414	1.03099	1.14011	0.348941	1.11003	1.05348	1.11116				18	0.962197	1.14149	1.05702	1.23632	0.926441
18.1	1.00677	0.79316	0.996326	1.03686	1.12977	0.895226	0.92527				18.1	1.02373	1.11092	1.04019	1.03126	1.10315	0.754224	1.79904	0.288069	1.02866	1.17891				18.1	1.18025	1.16997	0.968645	1.00327	1.24816
18.2	1.03833	0.864005	1.01706	1.06176	1.14567	1.05675	1.03507				18.2	0.975778	1.09325	1.03502	1.10242	1.06093	1.05466	1.92617	0.579117	1.1382	1.20383				18.2	1.0474	0.840798	1.11561	1.00198	0.918866
18.3	1.03003	0.439834	0.84685	1.04566	1.08365	1.14152	0.983402				18.3	0.709959	1.03268	1.17262	0.844329	1.28238	1.25334	1.17943	0.779974	1.17976	1.04112				18.3	1.10313	1.18195	0.964918	1.00707	1.31953
18.4	0.856881	1.10547	1.04234	1.09194	1.06565	1.06127	0.969602				18.4	0.992307	0.949076	1.00411	1.05211	0.939096	0.81785	0.857813	-0.0158355	1.04563	1.31601				18.4	1.11916	1.04721	1.12793	1.02423	1.16441
18.5	0.986604	0.89788	0.898674	1.09446	1.10039	1.08263	1.09399				18.5	0.980437	0.99549	1.14536	0.778926	0.993721	0.883148	-0.0838206	0.847072	1.06479	1.15869				18.5	0.999504	1.53474	1.09125	0.892125	1.09242
18.6	0.813142	1.40299	0.915399	1.13834	1.11844	1.13351	1.04963				18.6	1.27631	0.919374	1.08425	1.16863	1.17043	0.981375	1.17273	1.14667	1.14514	0.994407				18.6	1.04585	0.902982	1.01501	1.30763	1.47056
18.7	1.08461	1.21254	0.959957	1.03686	1.0677	1.17607	1.01002				18.7	0.947931	1.03318	0.978117	1.12255	0.967358	1.0305	0.478754	0.515163	1.05852	1.13672				18.7	1.22381	1.38704	1.012	1.1229	0.964825
18.8	1.03342	0.614659	0.966249	1.08958	1.08697	1.15325	0.969451				18.8	1.16838	1.04995	1.11577	1.11892	1.00758	0.908833	2.05012	1.00149	0.87037	1.18177				18.8	1.09203	1.24961	1.14491	1.00893	1.09906
18.9	0.948166	1.10909	0.852436	0.972987	0.98443	1.01094	1.09444				18.9	1.00525	1.00796	1.02684	0.891316	1.00686	0.92111	0.51117	0.806639	0.996656	1.15085				18.9	1.07866	0.692807	0.917934	1.46773	1.0621
19	1.02977	0.931783	1.21277	1.04344	1.12219	1.30186	1.03951				19	1.27914	0.914972	1.2071	1.00198	1.05712	0.882184	0.762259	0.201582	1.06804	1.20611				19	1.02092	0.980744	1.00106	0.992893	1.061
19.1	1.09669	0.709329	1.12933	1.1026	0.987097	1.02551	1.09925				19.1	0.820721	1.2649	0.970633	1.00731	1.05623	1.02637	0.268517	0.0960842	1.17952	1.01052				19.1	1.02777	0.992921	1.02699	0.924942	1.21873
19.2	1.05867	1.24088	1.03205	0.999953	1.09647	1.09874	1.06614				19.2	1.18828	0.930893	1.01583	0.975638	1.17333	0.976675	1.19773	0.110891	1.08963	1.05463				19.2	1.11359	1.11058	0.982907	1.11976	1.318
19.3	1.2267	0.825341	1.16894	0.936114	1.05329	1.04781	1.02147				19.3	1.04622	1.00088	1.09445	1.03467	1.14884	0.758504	0.120047	0.809015	1.15005	1.16079				19.3	1.01089	1.46039	1.00274	1.04405	1.08771
19.4	0.934054	0.790426	0.959871	1.04329	1.03542	1.03997	0.884561				19.4	1.20326	0.881035	0.939187	1.2457	1.06862	0.73811	1.23885	0.887135	1.07158	1.00676				19.4	1.1805	1.18608	0.879034	1.42334	1.29479
19.5	1.08795	1.38457	0.854018	1.1197	1.1265	1.12135	1.03329				19.5	0.781634	1.05745	1.12181	1.06548	0.972798	0.886782	1.0127	1.0761	1.08756	0.980052				19.5	1.09034	1.13709	0.937959	0.950942	1.11861
19.6	1.00821	0.753298	1.16782	0.905705	1.09057	1.12183	1.05062				19.6	1.03501	1.14115	1.09628	1.17224	1.21025	0.926627	2.13363	0.104279	1.03781	1.07753				19.6	0.994253	0.690572	0.951517	1.06357	1.22595
19.7	0.936986	1.07048	1.02338	1.01526	1.04292	1.18691	0.934608				19.7	1.35725	0.990873	1.03517	1.27075	1.11155	0.786718	0.992765	0.957225	1.02992	1.02396				19.7	1.03246	1.01694	1.12014	1.25102	1.22701
19.8	0.983897	0.882155	1.11551	1.09454	1.08734	0.97779	0.968395				19.8	1.26201	1.11609	1.02914	1.11169	1.19127	0.495716	1.83564	0.0894721	1.06006	1.36311				19.8	1.06371	1.16547	1.06557	1.1761	1.13102
19.9	1.01217	1.03081	0.939077	0.881221	1.09775	1.07856	0.937581				19.9	1.06604	1.00308	1.1561	0.792147	1.03379	0.728323	1.75864	0.772798	0.983492	1.18433				19.9	1.10245	1.07676	1.04778	1.11135	0.914058
20	0.97945	1.2207	0.800534	1.12146	1.11731	1.08321	1.04998				20	1.22232	1.18994	1.14246	0.951729	1.19423	1.07911	2.20493	0.551567	1.30394	1.32167				20	1.09619	0.686004	1.02304	1.1101	1.22472
20.1	0.958252	0.849652	1.25849	1.03663	1.08485	1.13065	1.04537				20.1	1.19779	1.0845	1.00186	1.14641	1.09973	0.894577	2.29232	0.0283923	1.12072	1.11968				20.1	1.20431	1.27389	1.01563	0.902779	1.19255
20.2	0.977272	0.880787	1.03613	1.02355	1.07429	1.00398	0.918322				20.2	1.10291	1.11232	0.983798	1.12681	1.17474	0.785572	0.120167	0.750331	1.04076	1.28373				20.2	0.985457	1.06472	0.929591	0.921609	0.981366
20.3	0.90595	1.15982	1.09053	1.06969	1.00546	1.2553	0.947885				20.3	1.28107	1.02128	1.0339	1.21168	1.17419	0.664038	1.16697	0.391505	1.06084	1.13127				20.3	1.16713	1.20617	0.9951	0.988504	0.973973
20.4	0.922426	0.720556	0.970587	1.00536	0.995329	1.08182	0.963809				20.4	1.26326	1.07304	1.04959	0.992892	0.999878	1.27722	1.31205	1.32914	0.935115	1.10178				20.4	1.04284	1.05231	0.818655	1.0961	1.29927
20.5	0.915886	1.1709	0.869546	1.01536	1.10646	1.20578	0.9557				20.5	1.05416	1.18995	1.03669	1.07616	1.22714	1.0813	1.76403	0.510781	1.05863	1.06509				20.5	1.0678	0.864728	1.01918	1.05184	1.25428
20.6	1.0591	1.25053	0.879653	0.858955	1.07365	1.14444	1.18215				20.6	1.09452	1.07855	1.06494	1.0046	1.00204	0.869686	0.724482	0.391302	1.0646	1.10217				20.6	1.10915	1.29556	1.0921	1.16967	1.19211
20.7	0.992764	0.807922	0.982893	1.10896	1.15819	1.04357	0.949703				20.7	1.13146	1.2702	1.07041	1.22949	1.10979	0.595793	2.00876	0.403293	0.981646	1.17124				20.7	1.04683	1.05168	0.945249	0.97737	1.47875
20.8	0.886294	1.78358	0.664606	1.15896	1.0735	1.12164	0.99616				20.8	1.3856	0.985272	1.08379	1.02364	1.062	1.06915	1.07025	0.237016	1.09875	1.01009				20.8	0.928855	1.04396	1.0766	1.18436	1.05257
20.9	1.00826	0.735176	1.17538	1.12859	1.09436	0.969997	1.093				20.9	0.90449	1.06108	1.07792	1.04271	1.10478	0.657752	1.30358	0.847158	1.1471	0.874064				20.9	0.971551	0.984571	0.926423	1.10189	1.2562
21	1.10562	0.817046	0.845826	0.988236	1.10496	0.946611	1.11807				21	0.954358	1.0338	1.01353	0.953152	1.00605	0.807036	2.03257	-0.0657096	1.06918	1.25525				21	1.067	1.02486	1.05489	1.09121	1.252
21.1	0.937303	1.54699	1.05008	1.22795	0.978249	1.05341	0.856296				21.1	1.02949	1.06278	1.13953	1.18874	1.05987	0.827402	0.97708	0.00586271	1.18768	1.05212				21.1	0.937195	1.21569	0.95741	1.19023	0.996922
21.2	1.00773	0.954781	0.932621	0.950179	0.966197	1.1531	0.998247				21.2	0.959368	0.951647	1.17895	1.34186	1.14	0.759727	1.23071	0.185641	1.1419	1.09712				21.2	1.15847	1.04146	0.95587	1.16517	0.866494
21.3	0.966395	0.724292	0.930121	1.10664	1.08941	1.10065	0.991686				21.3	0.666253	1.03781	0.963612	1.15124	1.00549	1.12195	0.980302	0.74263	1.03105	0.949032				21.3	1.17069	1.32287	0.994237	1.07532	1.04845
21.4	0.946494	0.970054	1.06419	1.05284	1.06159	0.99748	1.07116				21.4	0.946291	1.18995	1.07231	1.04453	1.14528	0.93023	1.38576	1.59135	1.25137	1.07815				21.4	1.0218	1.21174	0.982957	1.11031	1.00266
21.5	1.01206	0.828648	0.825095	0.946109	1.07428	0.97002	1.10003				21.5	1.16375	1.04773	1.13358	1.04984	0.95653	1.16826	0.363524	0.664339	1.01983	1.12191				21.5	0.941182	1.14865	0.98341	0.877435	1.23128
21.6	0.840409	1.00364	1.10636	1.03008	1.06666	0.990984	0.926577				21.6	0.798699	1.14342	1.02484	0.973086	1.09399	0.945848	1.5409	0.266341	0.901469	1.02634				21.6	1.07612	0.984843	1.0755	0.995143	0.738547
21.7	0.989438	1.2652	1.12612	1.01421	1.03004	0.908888	0.970999				21.7	1.27456	0.951419	1.10057	1.2936	1.05917	0.976846	-0.0875613	1.05694	1.08944	1.00092				21.7	1.17709	1.09052	0.991344	1.01907	1.24895
21.8	0.992221	1.12031	0.911237	1.19151	1.0356	1.08126	1.07501				21.8	0.935205	0.947905	1.1708	0.982758	1.12105	0.92088	0.181629	0.141406	1.0586	1.29115				21.8	1.0863	0.775835	1.08624	1.13546	0.657173
21.9	0.979349	1.04413	1.25248	0.934288	1.07332	1.00364	1.05886				21.9	0.969135	1.10485	1.10952	1.3001	0.804738	1.13341	1.27749	0.358444	1.17216	1.02604				21.9	1.07004	1.19485	0.964124	1.13081	1.02863
22	1.01293	0.760559	0.855265	0.968104	1.09968	1.00957	1.10052				22	1.06654	0.991754	1.02966	1.07463	1.11151	0.949873	2.68779	0.275478	0.963301	0.942323				22	1.19097	1.0074	1.07451	1.13148	1.12497
22.1	0.938135	1.30347	0.901909	0.966921	1.09906	1.05407	0.935723				22.1	1.06162	0.915664	1.11422	1.04323	0.959738	0.964568	0.283535	0.43646	1.06084	1.1342				22.1	1.08736	1.29541	0.901161	0.977986	1.19689
22.2	0.906364	0.903529	0.891639	0.889745	0.976729	1.23493	1.03104				22.2	1.09317	0.917746	0.933703	1.33372	1.30524	1.26929	0.979534	0.288712	1.04979	0.982468				22.2	1.16083	1.10892	0.953347	1.01108	1.5017
22.3	0.987307	1.20218	0.981942	1.13177	1.15101	1.25172	1.02355				22.3	1.02021	0.846446	1.17706	0.97509	1.08162	0.854872	1.48817	1.45338	1.14613	0.928499				22.3	1.13214	1.03363	1.05128	1.04882	1.04175
22.4	0.843772	1.21573	1.03881	1.25754	1.08293	0.991863	1.02093				22.4	1.18373	1.11394	1.0375	1.10867	1.09174	1.05749	2.61489	0.858827	1.14415	1.27254				22.4	1.19069	1.10774	0.916323	1.11692	1.18197
22.5	0.994847	1.1447	0.955767	1.05631	1.08903	1.11474	1.00605				22.5	1.14349	0.988987	1.02379	1.27719	1.17148	0.799573	0.0352979	0.308944	0.963419	1.06909				22.5	0.989374	1.1363	1.04462	0.901177	0.971315
22.6	0.907554	1.17414	1.10978	0.945879	1.098	0.91659	1.01338				22.6	0.793322	1.14623	1.04538	1.09591	1.04513	0.781823	-0.0277567	0.706846	1.09591	1.20973				22.6	1.11431	1.28305	1.01947	1.01772	1.34601
22.7	0.799256	0.686522	0.922843	1.00424	1.10535	1.04543	0.912477				22.7	1.54513	1.11006	1.04579	1.15159	1.02529	1.60549	1.58483	0.989284	1.03005	1.07785				22.7	1.03517	1.33269	1.08302	1.1239	1.31003
22.8	1.135	1.60556	0.944832	1.0432	1.07753	1.11636	1.03986				22.8	1.42062	0.93964	1.0854	1.21818	0.978318	1.12979	0.343867	0.743598	1.06368	1.16016				22.8	0.999493	1.45792	1.00285	1.09678	1.20361
22.9	1.05899	0.924544	0.905117	0.913706	1.00694	0.996135	0.996025				22.9	0.988106	0.972892	1.13937	1.01846	1.05932	0.800963	1.66338	0.0832034	1.05805	1.06319				22.9	0.92049	1.22035	0.980715	1.01725	0.90126
23	1.02142	0.841835	0.828543	1.11799	1.06852	0.956329	0.990914				23	1.10043	1.07547	1.02619	1.37778	1.08814	0.805767	0.878517	0.324189	1.08845	1.24763				23	1.12862	1.16824	0.81768	1.1572	1.15711
23.1	0.863741	1.28826	1.10803	1.10163	1.07536	1.30214	1.00621				23.1	1.01333	1.18073	0.928111	1.30228	1.13039	1.06324	2.27396	0.547615	1.08807	1.42129				23.1	1.15794	1.05769	0.927938	0.992157	1.13126
23.2	1.05262	1.16439	0.984937	1.03098	1.10946	1.12261	1.00335				23.2	1.00435	1.09387	1.00007	1.05165	1.13758	1.08949	1.76241	-0.136249	0.950128	1.22083				23.2	1.0936	0.923216	0.95693	1.30314	1.01837
23.3	0.96553	1.14994	0.947002	1.10483	0.995697	1.02659	0.976892				23.3	0.893229	1.05363	1.05001	1.27318	0.934874	0.844907	1.0976	0.910209	1.07618	1.2167				23.3	1.04538	1.21373	0.934751	1.18036	1.28323
23.4	0.902259	1.24684	1.06452	1.13393	1.08459	1.05311	0.98196				23.4	1.27034	1.11349	1.02643	1.20351	1.24575	0.594504	1.32931	-0.013609	1.02545	0.833621				23.4	1.07082	1.6016	0.882111	1.00396	1.22764
23.5	0.799057	1.18483	1.03024	0.978068	1.15281	1.17916	1.03046				23.5	1.09326	1.21607	1.00861	1.19176	0.976954	0.819261	0.570086	0.530418	1.02286	1.14148				23.5	0.959339	0.774625	1.07434	1.11547	1.07206
23.6	0.947297	1.3065	1.08296	0.999303	1.00818	0.941538	0.93393				23.6	1.21017	0.987389	1.04664	1.19707	1.1821	0.781495	0.891276	0.353259	1.17191	1.08291				23.6	1.11005	0.806185	1.02146	0.999737	1.00731
23.7	1.01394	0.695308	1.17851	1.09016	1.12631	0.942296	0.938815				23.7	0.835245	1.01369	0.901282	1.16991	0.963409	0.675502	1.99217	0.189324	1.00162	0.931108				23.7	1.11243	0.862057	1.08086	0.805558	1.37076
23.8	0.912185	1.1929	0.868441	1.02178	1.1065	1.0939	0.959639				23.8	1.20112	1.10501	0.999085	1.00646	1.01407	1.03719	1.00536	0.397595	1.05022	1.13971				23.8	1.2763	0.856519	0.926767	1.17956	1.194
23.9	1.04197	1.20792	1.01389	0.888337	0.977972	1.16309	1.00684				23.9	0.85744	0.930557	0.902368	1.13115	1.20671	1.01294	1.80041	0.166299	1.12374	1.24279				23.9	0.923901	1.10348	0.89778	1.16176	1.3287
24	1.04391	0.545165	1.08041	1.08365	1.08942	1.02787	0.98337				24	1.09859	1.24162	1.15454	1.10477	0.961749	0.860134	0.449662	0.725109	1.0926	1.25181				24	0.97661	1.48256	0.948581	1.18673	1.06024
24.1	0.987572	1.07052	0.734425	0.86675	1.01449	1.13727	1.03045				24.1	1.15578	1.1166	1.07975	1.05797	1.10757	0.916152	0.5293	0.486353	1.17073	1.32179				24.1	1.04678	1.25578	0.983859	0.917515	0.899458
24.2	1.12841	1.04835	1.06708	1.1369	1.15754	1.07351	0.911687				24.2	1.04878	0.986592	0.960683	1.11887	1.09678	0.629374	0.687325	-0.0211608	1.13687	1.23024				24.2	0.855322	1.36813	0.967983	1.38258	1.1586
24.3	0.974702	1.30972	1.07835	1.08974	1.07155	0.994405	0.855036				24.3	1.06566	1.06372	0.959921	1.24314	1.05531	0.881625	0.712926	1.01875	1.08259	1.05085				24.3	1.26724	1.19337	1.12141	1.20417	1.40848
24.4	0.783403	1.1449	0.880301	0.936244	0.99081	0.908278	1.03179				24.4	0.745965	0.868683	0.952415	1.08727	1.07054	0.999316	0.688399	0.184037	1.1369	1.19983				24.4	1.045	0.669227	1.03988	1.10367	0.81366
24.5	1.0424	0.77775	0.958244	1.10433	1.07438	0.836406	1.10714				24.5	1.07502	1.05035	1.05533	1.32764	1.14121	1.26672	0.619409	0.207041	1.124	1.25423				24.5	0.894071	0.892342	1.01827	1.05138	0.913967
24.6	0.967669	0.84604	1.03462	1.25364	1.03812	0.927845	1.04988				24.6	1.20267	1.0406	1.0392	1.34876	1.01122	0.98201	1.79528	0.398937	1.0567	1.09967				24.6	0.916239	1.14573	0.945347	1.11404	0.71833
24.7	1.03872	0.628031	0.999742	0.995688	1.11933	1.09357	0.920245				24.7	1.37147	1.10429	0.905428	1.09221	1.05726	0.921561	2.49337	0.19868	1.16422	0.873534				24.7	0.841447	1.25048	1.0205	1.18584	1.11417
24.8	0.971639	1.00274	1.18534	0.824903	1.0909	1.02445	1.02323				24.8	0.869514	1.14517	0.936524	1.23052	1.13269	1.0339	1.55388	0.590161	1.17864	1.11246				24.8	1.12145	1.25295	1.13795	1.32009	1.25455
24.9	0.915103	0.998298	0.953486	0.956545	1.02977	1.02345	1.13814				24.9	1.28473	1.15948	0.920251	0.811469	0.946052	0.927766	0.808814	0.402638	1.15964	1.11848				24.9	1.12325	1.17765	0.986065	1.11368	1.30822
25	0.92805	1.28531	0.972478	1.02105	1.15108	1.0719	0.828937				25	0.868602	1.1254	1.079	0.965541	1.01121	0.972895	-0.0224882	0.100093	1.08685	1.21894				25	0.89428	1.28767	0.999757	1.28605	1.00287
25.1	0.951578	0.704721	0.955076	1.07638	1.04248	1.19477	1.04849				25.1	0.941894	1.10836	1.07289	1.1635	0.954788	1.19274	0.181342	0.738413	1.19843	1.17394				25.1	1.13729	0.982586	0.989935	1.37246	0.690889
25.2	0.960494	1.18746	1.05223	1.09402	1.07586	1.09086	1.02507				25.2	0.912494	0.949975	1.05962	1.13911	0.983656	1.05171	0.0704085	0.81914	1.0274	1.15503				25.2	0.963806	0.984102	0.969308	1.07062	0.988902
25.3	0.967722	1.17644	0.857785	0.874124	1.0124	1.03757	0.956523				25.3	1.30682	0.871624	1.03808	1.0918	1.11196	0.910468	0.912673	0.899553	1.06777	1.09398				25.3	1.17024	1.05491	1.05563	1.27715	0.94303
25.4	0.896537	0.864909	0.742289	1.00415	1.012	1.06208	0.911153				25.4	0.860896	1.11873	1.13997	1.05352	1.14703	1.25735	2.46942	0.864618	0.891805	1.27934				25.4	1.25703	1.04956	1.01978	0.876086	0.8179
25.5	1.04273	0.908491	0.967784	1.07892	1.13262	1.14704	0.955294				25.5	0.966483	0.887393	0.961264	1.4068	1.01842	0.758819	0.943414	0.808489	1.16821	1.06231				25.5	1.03227	1.5284	0.947163	1.03897	1.06492
25.6	1.01954	1.13771	1.078	1.13755	1.08269	0.830371	1.00841				25.6	1.05824	0.957999	0.992731	1.13954	1.14304	1.3616	1.34572	0.889045	1.18421	1.08229				25.6	1.14771	1.10447	1.04813	1.0739	1.09551
25.7	1.15857	1.07203	0.969654	0.813543	1.02283	1.01194	0.887309				25.7	1.00685	0.989039	1.0337	1.08815	1.16904	1.10253	2.09939	0.649893	0.994901	1.0242				25.7	0.960981	1.31855	1.03701	1.33997	0.99407
25.8	1.0909	1.52295	0.73393	0.952862	0.996525	1.05506	1.03033				25.8	0.952696	1.06429	1.00636	1.11989	1.21745	1.46579	0.796564	0.629471	1.06439	0.930288				25.8	1.16257	1.43071	0.947746	1.19272	0.981839
25.9	1.04943	1.3695	0.962164	0.940491	1.10803	1.00715	0.885485				25.9	0.943212	1.18712	0.990088	1.06975	0.956805	1.13623	0.975163	0.585306	1.2061	1.1167				25.9	1.00478	1.32513	1.03452	1.16984	1.30966
26	1.12295	1.2897	1.19862	1.01032	0.946873	1.08612	1.01506				26	1.25646	1.17213	1.1271	1.21336	0.922736	1.33808	0.888276	0.940031	1.26221	1.1636				26	1.03865	1.25963	1.08432	1.2336	1.13523
26.1	0.84901	1.22486	1.0324	1.10302	0.969883	1.08047	0.945842				26.1	1.11276	1.1173	0.958138	1.12922	1.02517	0.958534	0.398589	0.887258	1.09051	1.41766				26.1	1.0979	1.21081	1.07841	1.20787	1.10829
26.2	0.983745	1.32625	1.11456	1.05432	1.10622	1.0335	0.945169				26.2	1.04952	1.00199	1.10071	1.3376	1.10676	0.80314	1.59891	0.989607	1.16845	1.08714				26.2	1.01406	1.02375	1.16714	1.18599	1.15725
26.3	1.02329	0.974096	0.751284	0.994275	1.04076	0.994648	0.976036				26.3	1.16044	1.09777	1.10658	1.09825	1.15426	0.900894	1.04596	0.130071	1.1099	1.1541				26.3	1.02742	0.799633	1.01669	1.01363	0.996736
26.4	0.906174	1.53075	1.09683	1.03957	1.04642	1.12844	0.97978				26.4	1.01077	0.997896	0.999636	0.976086	1.10519	0.954506	1.52414	1.24813	1.09582	1.2323				26.4	1.10306	1.24488	0.962583	0.984412	1.03055
26.5	0.862765	0.946479	0.92738	0.960395	1.0067	1.03735	0.998812				26.5	1.17266	0.87044	0.976448	1.18349	1.03017	1.17219	0.178166	0.690464	0.972479	1.06649				26.5	1.07939	1.62544	0.936135	1.05863	0.997864
26.6	1.11829	0.984587	1.01888	1.03585	1.04539	1.09177	0.936815				26.6	1.02838	1.19725	1.11419	1.1746	1.1276	0.995899	1.44883	1.91821	1.18342	1.13348				26.6	1.00109	1.28186	1.10035	1.25039	1.13608
26.7	1.00023	1.17689	0.885523	1.0092	1.02435	0.954272	0.943248				26.7	0.763865	1.16823	0.96855	1.23	1.15053	0.662301	1.46222	0.316678	1.01902	1.19736				26.7	0.90244	1.13809	1.16739	0.950364	1.24455
26.8	0.958844	0.950521	1.0582	0.948916	0.934639	1.09478	1.01199				26.8	1.30516	0.894186	1.08798	1.19473	0.99979	1.1259	1.29075	0.397499	1.17574	1.0176				26.8	0.973343	1.22332	0.973682	1.12982	0.974796
26.9	0.947995	0.947454	1.12465	0.971308	1.04091	1.06203	1.04386				26.9	1.4092	1.14094	1.10868	0.999438	1.04225	0.705043	0.305877	0.654941	1.10669	1.1339				26.9	1.10184	1.53908	1.0552	1.30405	0.851771
27	1.05796	0.947814	1.02236	1.01972	0.998814	1.01095	0.808876				27	0.940666	1.08841	1.16188	1.00012	0.992903	1.14072	1.73648	0.366014	1.15067	0.945339				27	0.926633	1.71373	0.925698	1.07644	0.891819
27.1	1.00384	0.859914	0.779527	0.946986	0.939437	0.984193	0.982468				27.1	1.24647	1.05421	1.09788	1.04548	1.02055	1.40172	2.14171	1.40838	0.945028	1.08219				27.1	1.02895	0.940898	0.998047	1.21879	0.957093
27.2	1.12384	0.827744	0.901598	1.09566	1.08825	0.935359	0.909575				27.2	1.10807	1.09743	1.1355	1.26473	1.01971	1.14903	2.25054	1.36291	1.20399	1.29613				27.2	1.03008	0.962495	1.01767	1.21106	1.02852
27.3	0.929867	0.922774	0.905375	0.956281	1.04005	1.1106	1.05147				27.3	0.996784	1.10241	1.0886	1.11149	1.1673	0.768899	1.26909	0.507751	1.05717	1.03615				27.3	1.06816	0.834159	1.06833	1.09236	1.04439
27.4	0.802828	1.50483	0.86991	1.15186	1.01483	1.17389	0.820994				27.4	1.18168	0.983162	1.10038	0.986474	1.19215	0.82395	1.57639	0.131863	1.11893	1.31544				27.4	1.12372	0.861675	1.11235	1.1024	0.919916
27.5	1.02657	1.54741	0.980657	0.930062	0.965885	1.04008	1.03094				27.5	1.29925	1.11871	0.963908	1.06701	0.930365	1.09727	1.54002	0.25924	1.1466	1.13683				27.5	0.969999	1.10617	0.93819	1.17864	0.834851
27.6	1.09089	1.19987	1.00845	1.01274	1.05279	1.04122	0.984505				27.6	0.861342	1.17161	0.986719	1.1143	1.07427	1.18505	2.14864	0.569851	1.13225	1.1463				27.6	0.944114	1.09539	1.08822	1.14852	0.925546
27.7	1.06397	1.37619	1.03839	1.01502	1.01741	1.06808	0.9881				27.7	1.03441	1.11471	1.06439	0.844736	1.02854	0.338281	0.8396	0.836976	1.06768	1.05997				27.7	0.943651	1.2	0.950097	1.04922	1.22495
27.8	0.992492	1.46452	1.06535	1.01264	1.03123	0.844385	0.889256				27.8	1.11701	1.08725	1.0756	1.17266	0.970626	1.09559	0.657566	0.44857	1.15031	1.29537				27.8	1.09331	1.37203	1.08059	1.4074	1.19533
27.9	1.07144	1.24674	1.0533	0.827695	1.05645	0.854783	0.943074				27.9	1.16347	0.910899	1.0007	1.12654	1.06968	0.884172	2.16828	-0.0889162	1.12129	1.13478				27.9	1.19457	1.12309	1.03117	0.941603	1.09284
28	1.0016	1.04822	1.01246	1.10585	1.04764	0.895831	0.926043				28	0.903454	0.917564	1.0882	0.994255	0.930977	0.993271	1.50873	0.168223	1.17797	1.12676				28	1.02838	1.09496	1.00868	1.07486	0.722107
28.1	0.860936	1.12074	0.919683	1.02463	1.06304	0.911735	1.0163				28.1	1.19813	1.03978	0.989799	1.28037	0.957952	1.12736	0.718112	0.0263861	1.23961	0.96915				28.1	0.994888	1.21518	0.969369	1.10784	1.0887
28.2	1.03133	1.31782	1.01137	0.869813	0.966918	1.04197	1.01846				28.2	0.849026	0.987484	1.05749	1.185	0.919774	0.731108	1.4126	0.742984	1.148	1.15175				28.2	1.17971	0.977256	1.06904	1.20211	1.08783
28.3	0.941847	1.09238	0.81418	1.12374	1.01171	0.956803	0.864327				28.3	0.937242	0.992542	1.04775	1.30437	1.13427	0.764014	4.79706	0.913384	1.06809	1.17005				28.3	0.934458	0.844603	1.05159	1.36809	0.771508
28.4	1.13881	0.917316	0.987622	1.06249	1.08876	1.11667	1.03458				28.4	0.911126	1.20421	0.98706	1.30262	0.945754	0.539268	0.560262	1.12624	1.12539	1.17294				28.4	1.09085	1.21077	1.12334	1.09417	0.778917
28.5	1.1062	1.09536	1.11714	1.08034	1.02373	1.03956	0.847995				28.5	1.20516	1.17212	0.966905	1.0457	1.0012	0.857789	1.4402	0.486067	1.1028	0.932387				28.5	1.08321	1.05478	0.918812	1.00086	0.927481
28.6	0.946875	0.754077	1.1543	1.00617	1.08432	1.09048	0.96639				28.6	0.801666	1.05144	0.971851	1.35705	1.11501	1.07374	1.18513	0.368618	0.940944	0.84196				28.6	1.30987	0.968491	0.913157	0.947179	0.910727
28.7	1.05297	0.792158	1.01379	1.17744	1.02118	0.847369	0.842973				28.7	1.14241	1.01039	0.978716	1.35703	1.11835	0.392993	-0.449445	0.651918	1.10617	1.12998				28.7	1.05118	1.05433	1.06853	1.20629	0.86628
28.8	1.01836	0.917642	0.972929	1.07176	1.04824	1.05401	0.987326				28.8	1.31554	1.1042	1.04397	0.959998	1.2228	0.926879	0.408014	0.349315	1.1326	0.875889				28.8	1.09331	1.01966	1.0295	1.00037	1.1662
28.9	1.11753	1.02652	1.01279	1.14763	1.0866	0.907923	1.12709				28.9	1.12676	0.926406	1.01613	1.32855	1.12821	0.851612	1.37157	0.844069	0.934928	1.07202				28.9	1.01476	0.995723	1.08087	1.11962	0.76398
29	1.10669	1.1479	0.931296	0.881433	1.06031	1.14393	0.909573				29	0.999403	1.11812	1.1731	1.06434	0.889078	0.608567	0.36108	0.844042	1.122	1.13452				29	1.20632	0.757792	1.05446	1.21437	1.07765
29.1	1.11483	1.2361	1.03659	1.04844	0.99388	1.20272	0.962382				29.1	1.01983	0.973588	1.02296	1.18134	1.11175	0.700763	0.53917	1.09681	1.05817	0.97117				29.1	1.18109	0.962942	1.07422	1.13825	1.41452
29.2	1.05132	0.652734	0.921933	1.00551	1.07198	0.919747	0.977549				29.2	0.887538	0.966261	1.19056	1.03992	0.810972	0.696402	0.372793	1.12031	1.03071	1.17452				29.2	1.03943	1.02891	0.971437	1.37093	1.47407
29.3	0.956374	1.18206	0.938574	1.10211	1.01459	1.03605	0.963358				29.3	0.81812	0.973293	1.05957	1.03712	0.819772	0.792005	0.824138	0.618521	1.12077	1.0224				29.3	1.17096	1.0353	1.06214	1.2599	1.01328
29.4	1.08622	0.807208	1.04077	1.01028	1.02412	1.00017	0.957566				29.4	1.04624	1.13098	1.0744	1.15437	0.972327	0.629549	2.06558	0.376812	1.16563	1.08841				29.4	1.16993	1.1516	1.08509	1.15161	1.0582
29.5	1.14633	1.63423	1.06531	1.11054	1.05167	1.18966	1.01848				29.5	0.827236	0.915711	1.06774	1.05224	0.995325	0.720375	1.13013	0.728991	1.20195	0.987332				29.5	0.978967	0.743533	1.02708	1.13645	0.921759
29.6	0.850757	1.02761	0.990019	1.01144	1.19517	1.08824	0.868087				29.6	0.930953	1.04485	0.939093	1.14125	1.11531	0.943968	1.96599	0.311234	1.07813	0.930132				29.6	1.10711	1.11826	1.03097	1.0671	1.03737
29.7	0.988266	0.731374	0.882589	0.92736	1.05742	1.02147	1.01719				29.7	1.17891	0.7888	1.01772	1.1804	0.951767	1.25915	0.65502	0.504883	0.99347	1.0145				29.7	0.930043	1.1206	1.11021	1.18762	0.813919
29.8	1.02637	0.969787	0.90201	1.06709	1.03365	0.92499	0.967211				29.8	1.11093	1.08144	0.943105	1.07906	0.927956	0.93648	-0.317521	0.669549	1.13389	1.14206				29.8	0.870493	1.2391	0.993158	0.983445	0.936959
29.9	0.99857	0.945346	1.13877	1.09193	1.07725	0.94029	1.01451				29.9	1.62345	0.994686	1.03892	1.08727	1.10921	1.32577	0.82973	0.701487	1.10306	1.11804				29.9	0.869589	1.18282	1.00636	1.3659	0.920804
30	0.986275	1.28096	0.89281	0.903206	0.994912	1.1073	0.95999				30	1.0932	0.857873	1.06026	0.957088	1.01536	0.94691	2.30724	-0.0104181	1.02959	1.22424				30	1.06797	0.91021	1.17653	1.42524	1.36778
30.1	0.979269	1.11692	1.00488	0.902861	1.11974	0.954591	1.0051				30.1	0.761463	1.1619	1.08001	1.17901	0.93201	0.970568	2.6913	0.640951	1.09421	1.04225				30.1	1.20031	1.03606	1.04284	1.09697	0.974972
30.2	1.00662	0.754491	0.964773	0.987737	0.981261	1.19074	0.944636				30.2	1.02752	0.870875	0.965987	1.0164	1.02219	1.16551	0.601799	0.817825	1.06924	1.15145				30.2	1.05283	1.12335	0.902462	0.902946	0.938325
30.3	0.981785	0.920502	1.08848	0.97665	1.01125	1.00149	0.937635				30.3	0.74959	1.09308	1.0274	0.905712	1.09169	0.770702	2.97926	0.327682	1.15788	1.0787				30.3	1.17675	1.14961	1.05123	0.943807	1.21612
30.4	1.025	1.01341	0.955069	0.906656	1.11513	1.05625	0.881765				30.4	1.20159	1.08077	1.05281	1.18921	0.967052	0.645446	0.436921	0.395228	1.04233	1.21798				30.4	1.00596	1.22477	0.986944	0.87841	1.29711
30.5	0.933382	1.01011	0.714555	0.903079	1.00734	1.06021	0.931007				30.5	1.02045	0.933025	0.931661	1.22345	1.02973	0.939304	-0.876059	0.474621	1.03915	1.14819				30.5	1.13149	0.997565	1.16274	1.07539	1.03399
30.6	1.01017	0.852043	1.17352	1.0126	1.00058	0.932948	0.990005				30.6	1.15024	0.978914	1.08544	1.03637	1.04142	0.908798	0.826554	1.17012	1.11351	1.18411				30.6	1.06731	1.1197	1.04637	1.14395	1.07628
30.7	1.11174	1.08734	1.06253	0.914128	1.04333	1.18962	1.09019				30.7	1.31929	0.950428	0.910717	1.11837	1.05222	0.567751	0.0761584	0.911417	1.07124	1.0253				30.7	1.28671	1.04268	0.988762	1.1858	1.06217
30.8	1.15665	0.908535	0.762828	1.06272	1.05484	1.03858	0.965931				30.8	1.12606	0.962035	1.01684	1.1507	1.1574	0.922532	0.923183	1.08261	1.05022	1.0756				30.8	1.11454	1.14634	1.03886	0.982286	1.22865
30.9	1.04301	1.04144	1.00129	1.22083	0.950748	0.974005	1.0186				30.9	1.00757	1.08284	1.09911	1.05158	0.939782	0.527759	-0.0433675	0.889223	1.02153	1.03814				30.9	0.990986	0.966703	0.981027	0.987269	1.06976
31	1.08242	0.90756	0.842378	0.933057	0.96009	0.896247	0.922361				31	1.2192	0.964754	0.965342	1.03479	0.976158	1.0158	2.19588	0.465474	1.0689	1.19289				31	1.06635	0.847983	1.13878	1.22414	0.85257
31.1	0.932437	0.921199	0.913337	1.01795	1.03091	1.05229	1.09116				31.1	1.04342	0.921393	1.03778	1.07814	1.02323	0.530285	1.64431	1.40663	1.11113	1.10602				31.1	1.06164	1.02736	1.02243	1.06949	1.08262
31.2	1.09345	0.776775	0.776577	1.08033	1.00945	1.20972	0.996091				31.2	0.967726	0.86043	1.09653	1.34058	0.917194	0.602774	2.37604	0.919013	1.06372	1.0226				31.2	1.23103	1.38317	1.05133	1.1189	1.02866
31.3	0.83392	1.17945	0.864587	1.02949	0.993985	1.05893	1.057				31.3	0.854379	0.965437	1.01883	1.02559	1.06515	0.897117	1.51144	1.17573	1.14985	0.98857				31.3	1.11159	0.962168	1.09662	1.44307	1.19321
31.4	1.18628	0.994	0.978146	0.763713	1.14123	0.956296	0.95283				31.4	0.818801	1.04622	1.02351	1.14012	1.10151	1.09541	0.879054	0.536047	1.10515	1.00543				31.4	1.09692	1.3015	0.97645	0.87389	1.01211
31.5	1.11707	0.862305	0.751189	0.959501	1.06267	1.01493	0.964865				31.5	0.828817	1.06134	0.954824	0.945406	1.07216	0.951194	0.0638438	0.650237	1.05117	1.06306				31.5	1.04271	1.16335	1.01203	1.0468	1.03471
31.6	1.02581	0.867546	1.01468	0.964269	1.04228	1.024	1.01563				31.6	1.06249	0.921546	1.11607	1.1792	1.07767	1.14776	0.539772	1.43791	1.14168	0.959656				31.6	1.00992	1.06858	1.09376	1.11121	1.22665
31.7	0.956182	0.954661	0.990104	0.917818	0.9005	1.02968	0.952851				31.7	0.919114	1.05193	0.944457	0.982204	1.03514	0.623812	1.53232	1.16991	0.950944	1.16803				31.7	1.13574	1.35191	1.0204	0.967368	1.19269
31.8	1.08894	0.674027	0.958868	0.883781	1.02731	0.970745	1.0419				31.8	1.01139	0.844026	1.0516	1.15296	1.1599	1.02308	1.96134	0.773681	1.19345	1.03033				31.8	0.932166	0.885833	1.01179	1.0993	1.2764
31.9	0.954232	0.922774	0.996112	0.954357	1.08779	1.07138	1.11303				31.9	1.07541	0.988222	1.06815	1.17258	0.907424	0.634573	-0.205726	1.06844	0.901665	1.03307				31.9	0.900345	1.38778	1.06307	1.16514	1.49392
32	1.02837	0.967369	1.0808	1.0681	1.01717	0.919039	1.05557				32	0.891292	1.11894	1.0333	1.06651	1.01353	0.850864	2.33957	1.10673	1.03937	1.03498				32	0.997778	1.14431	0.958679	0.956832	1.17391
32.1	0.945083	1.11167	0.907308	0.960335	0.954959	1.0497	0.935873				32.1	0.995955	0.954815	1.10773	0.945435	1.09733	0.745325	1.01336	1.19631	1.00957	1.11456				32.1	0.85402	1.04747	1.00756	1.11211	1.20326
32.2	1.078	1.08413	1.04466	0.938546	1.06952	1.06543	0.988066				32.2	1.07179	1.02304	1.00995	1.23579	1.07714	0.776858	0.655955	0.787075	1.09696	1.18997				32.2	1.02221	1.06437	0.96873	1.06214	0.954165
32.3	0.9539	1.46339	0.807859	1.0962	1.03447	1.11597	0.998113				32.3	0.884411	0.92506	1.01903	1.22493	1.08198	0.994079	-0.168162	1.09632	1.0718	1.17326				32.3	1.03573	0.94189	1.06329	1.03205	0.938576
32.4	0.986335	1.12027	0.838074	0.908745	0.961989	1.05147	0.9881				32.4	0.755238	0.978265	1.17394	1.11138	1.09235	0.780261	0.95071	0.641247	1.15924	0.900029				32.4	1.02152	0.557494	1.04184	1.34573	0.971631
32.5	0.970367	1.07262	0.9829	0.885886	0.988763	1.02339	0.911046				32.5	0.826256	1.13232	1.1162	1.11779	1.1196	0.846947	0.0725289	0.795208	1.04033	1.04171				32.5	1.06054	1.07113	0.970636	1.14098	1.18382
32.6	1.0423	1.30654	1.00091	0.955578	1.02034	0.963003	0.881312				32.6	1.05037	1.33509	1.08313	1.06325	1.13131	0.659436	0.922979	0.23074	0.965773	1.09089				32.6	1.07826	1.12058	0.9925	1.40581	1.44047
32.7	0.801954	0.932823	0.967181	1.14336	0.980272	1.17238	0.972214				32.7	0.944619	1.02615	1.05189	1.17176	1.02729	1.26511	0.285618	0.724417	1.14204	1.0521				32.7	0.952965	1.0709	0.996303	1.03452	1.2919
32.8	0.976821	1.2526	1.12064	1.23095	1.04547	0.879325	1.0785				32.8	0.810715	0.85107	1.10676	1.2285	1.0567	0.982321	1.64555	0.387253	0.978677	0.995674				32.8	1.05798	0.705617	1.07802	1.22187	0.967636
32.9	0.981707	1.34024	0.866673	0.880966	0.985965	0.998671	1.11825				32.9	1.10468	0.893534	1.01133	1.04446	1.08026	0.743309	0.624039	0.858058	1.0435	1.15289				32.9	1.0635	0.977343	0.940656	0.965862	1.1584
33	0.921879	0.919086	0.949772	0.944666	1.01895	0.899936	1.02305				33	0.86676	1.07842	1.12093	1.17224	0.912071	0.841794	0.750213	0.129176	0.89669	1.09607				33	1.13772	1.08127	1.03677	1.19328	1.36638
33.1	0.933105	0.80839	1.04536	0.80615	1.08992	1.06116	0.995534				33.1	0.73087	0.862738	1.17046	1.14254	1.03527	0.8494	1.57663	0.994697	1.17482	1.07831				33.1	0.944717	1.42486	0.986373	1.04559	0.919216
33.2	0.966704	1.24623	0.814415	1.05685	1.09924	1.14854	0.870272				33.2	0.8161	1.00106	1.03708	1.12914	1.25785	0.753899	1.36744	0.704209	1.00822	1.02173				33.2	0.964358	1.50609	1.043	1.15721	0.555392
33.3	1.04916	1.31542	0.897072	0.951669	0.935282	0.966386	0.908171				33.3	0.935164	1.21672	1.17131	1.10066	0.931092	0.969394	0.623548	1.51314	1.00517	1.07961				33.3	1.09373	0.963846	0.913329	1.15414	1.10416
33.4	0.814013	0.791003	1.03524	0.797354	1.05039	1.03981	0.928842				33.4	1.17132	1.09488	1.07473	1.01948	1.11106	0.755017	1.543	0.953921	1.07218	1.18724				33.4	1.03187	1.06474	1.05174	1.11246	0.68706
33.5	0.960135	1.22017	0.971128	0.902577	1.04433	0.938424	0.90927				33.5	0.987763	1.03157	0.978284	1.15574	0.98752	1.07065	1.16898	0.665858	1.0597	1.0522				33.5	1.09353	1.20291	1.08412	1.12299	1.1156
33.6	0.926006	1.05519	0.816821	1.05034	1.12079	1.1246	0.969471				33.6	0.755651	1.017	1.08124	1.05372	1.05173	0.931191	0.653057	1.07462	1.06869	1.0722				33.6	1.10685	1.11254	1.02263	1.10663	1.15745
33.7	0.966603	1.24221	1.0588	1.00751	1.08474	0.930141	1.01518				33.7	0.735166	1.23729	1.08679	1.20533	0.793783	0.535229	0.859109	1.46598	1.05854	1.07134				33.7	1.08293	0.893835	0.977337	1.12452	0.909794
33.8	1.01184	0.880695	0.882943	0.988242	0.975049	0.983891	1.03861				33.8	0.704674	1.17742	1.11729	0.995396	0.906352	0.957608	1.75935	0.21036	1.01249	1.19051				33.8	1.10042	0.937137	1.20072	1.27348	1.22698
33.9	0.954164	1.33101	0.838672	0.92248	1.07063	1.26768	1.00911				33.9	0.947837	1.20266	0.957719	1.35248	1.10663	0.702328	0.984746	1.62421	0.991784	0.991615				33.9	1.00184	0.895242	1.05722	1.23626	0.967155
34	1.04417	0.643959	1.08811	0.933815	0.925806	1.10244	0.976995				34	0.73735	0.973994	1.0406	1.04653	0.913493	1.06753	1.22622	0.840499	1.06086	0.957154				34	1.0945	0.97537	1.12057	1.04954	1.00793
34.1	1.02572	0.687802	1.08218	1.02759	1.09414	0.937688	0.968168				34.1	0.903812	1.16058	1.02508	1.09795	0.918605	0.725797	2.78615	1.00646	1.081	0.994991				34.1	1.09692	0.793888	0.951249	1.04783	1.28414
34.2	0.915616	1.00116	0.848423	0.911335	1.00866	0.89944	0.930712				34.2	0.663969	0.990838	0.990228	1.18093	1.17941	1.0367	0.538568	0.38556	1.02084	1.1011				34.2	0.943981	1.0326	1.04477	1.10061	1.18246
34.3	0.922349	0.884606	1.17649	0.8393	1.11497	1.00198	0.967377				34.3	1.09549	1.02538	0.965355	1.15813	1.13697	0.790694	1.26823	0.227593	1.13745	0.816837				34.3	1.14791	0.680237	0.892912	1.06972	1.18178
34.4	1.057	1.17782	1.02109	0.931311	0.909073	1.12052	0.919962				34.4	0.855155	0.967905	1.06607	1.16871	0.957921	0.895587	0.919146	0.4758	0.961944	1.18339				34.4	0.969117	1.31141	0.977387	1.04362	0.976105
34.5	0.851375	1.51721	1.05934	1.02533	0.993142	1.06038	1.04033				34.5	0.818029	0.89169	1.10702	1.17781	1.07187	0.847601	-0.784467	0.733215	1.07921	1.09137				34.5	1.07909	1.32229	0.949849	0.877392	0.970557
34.6	0.936345	0.980665	0.768104	0.987232	1.07434	0.937697	1.06073				34.6	0.684109	1.12516	1.05695	1.10874	0.952503	0.893204	1.27492	0.127559	1.06763	1.12232				34.6	1.32738	1.20008	0.99365	1.1648	1.16462
34.7	0.967078	1.07989	1.0647	1.14712	1.07212	1.06343	0.981449				34.7	0.849238	0.942618	1.00174	1.06785	0.993297	1.02289	0.549633	0.0939623	1.01864	0.958282				34.7	1.11176	1.43643	1.08301	1.12277	1.33991
34.8	0.989839	1.27061	0.880804	0.884196	0.997466	1.23659	0.998838				34.8	0.883857	0.78832	0.858355	0.960483	1.06253	0.737495	1.02199	0.243612	0.924926	1.17257				34.8	0.980178	1.27516	1.13362	0.98886	1.06095
34.9	0.802916	1.26109	0.859983	1.0701	1.05506	0.959138	0.842913				34.9	0.901349	0.827928	1.06202	1.2662	1.01598	1.24166	-1.09807	1.19997	1.04312	1.0459				34.9	1.09042	0.870135	0.991716	0.802726	0.964642
35	1.03333	0.874736	0.986094	0.954336	1.04149	1.15857	0.918911				35	0.822126	0.98741	1.05131	1.10569	0.957376	1.20104	1.20282	0.673081	1.12179	0.904811				35	0.9049	1.16496	0.975902	1.3814	0.921996
35.1	1.07845	1.097	0.923459	0.931559	1.10026	0.944615	1.00471				35.1	0.701129	1.11493	1.09847	1.26017	0.919374	1.04625	-0.471241	0.961012	1.01076	1.05202				35.1	1.09851	1.04657	1.04592	1.18793	1.01721
35.2	0.991095	1.21522	1.09278	1.00267	1.00677	1.16812	0.844062				35.2	0.743694	0.912288	1.0011	1.13262	1.03911	1.30374	2.25671	0.549785	1.02011	1.0791				35.2	1.07528	0.963236	1.02518	1.19492	0.724596
35.3	0.925161	1.19366	0.893283	0.794781	1.01797	1.0848	1.02094				35.3	1.05587	0.996782	1.00049	1.0068	0.971616	1.25399	1.27333	1.18999	1.16569	1.00287				35.3	1.18869	1.12836	1.09542	1.27448	1.14077
35.4	0.985068	1.27026	1.09581	0.803665	1.0767	0.880894	0.942257				35.4	1.15726	0.944192	1.01515	1.09027	0.994303	1.02039	-0.0516359	0.712423	1.09272	1.1408				35.4	0.916172	1.37416	0.994414	1.1857	0.989341
35.5	1.01015	0.810553	0.956242	0.85016	1.06944	0.908687	1.03832				35.5	0.820103	1.00838	1.06602	0.994047	1.05249	0.723872	-0.175727	1.03833	1.18132	0.924223				35.5	1.06385	1.12151	1.01247	1.16854	0.968185
35.6	0.920588	1.48045	1.07579	0.805726	1.06745	1.06642	0.973822				35.6	0.758473	0.964271	1.10043	1.05783	1.028	0.82867	0.240563	0.950302	1.07638	1.13913				35.6	0.966592	1.33815	0.833144	1.06865	1.20064
35.7	1.09876	1.00822	1.06133	1.26	1.05071	0.981295	1.08373				35.7	1.1838	1.08828	1.03932	1.04283	1.00535	1.027	0.347423	0.821463	1.026	1.02868				35.7	1.15143	0.970551	1.15563	0.912758	1.12264
35.8	0.883061	0.954612	1.12653	1.00408	0.977663	0.969442	1.02966				35.8	0.911675	1.25531	1.07046	1.14233	1.05722	0.928979	0.418487	0.448688	0.917316	1.1333				35.8	1.15811	1.45268	1.02776	1.14657	0.810704
35.9	0.835299	0.868668	0.996034	1.09477	1.07622	1.00181	0.979663				35.9	0.943098	0.925126	1.02448	0.943656	0.990563	1.18644	2.36492	1.13611	1.02709	1.11216				35.9	0.998233	1.00428	0.98437	1.15637	1.17015
36	0.916131	1.10527	0.966318	0.934893	0.961738	1.11642	1.04177				36	0.808685	1.06018	1.09313	1.19763	0.923469	0.913881	1.97048	0.947963	1.13141	1.1041				36	0.940483	0.998732	1.02679	1.13695	1.01017
36.1	0.934912	0.701867	0.652084	1.21003	1.00936	1.08888	1.01182				36.1	1.00452	0.99366	1.08745	0.935422	1.00312	1.06231	-0.0393213	0.753825	1.00254	1.02469				36.1	0.987742	0.945673	1.01957	1.08075	0.946613
36.2	1.05598	0.957619	0.853291	0.902451	0.928791	1.04225	1.03086				36.2	0.665705	0.906637	1.00946	1.09527	1.02597	0.888812	0.362163	0.598974	1.03619	0.993246				36.2	1.12886	1.01318	0.980576	1.35108	0.956068
36.3	0.920786	1.01992	0.965445	0.97643	1.00703	1.05539	1.08011				36.3	0.905329	1.16692	1.14326	1.06634	1.02304	0.595224	0.542253	1.15151	0.983175	1.1988				36.3	1.12261	1.04333	0.990452	0.982528	1.01475
36.4	1.02697	0.976269	0.894519	0.857712	1.03776	0.960798	0.926113				36.4	0.782661	0.89869	1.01628	1.07029	1.09908	0.899364	1.14854	0.342309	1.06638	1.04799				36.4	1.07769	1.17998	1.10679	0.784761	1.1761
36.5	0.947646	1.19964	0.780969	0.869968	1.01224	0.918068	1.09534				36.5	0.660395	0.904247	1.01394	1.12349	1.10811	0.661253	0.298016	0.581464	1.02396	1.1248				36.5	1.20728	1.33127	0.992728	0.940774	0.976965
36.6	0.890927	0.92699	0.907338	0.896969	0.989297	0.925936	1.00465				36.6	1.21926	0.968177	1.06679	1.07966	1.07191	0.801613	0.912803	0.99929	1.07477	0.903812				36.6	1.19757	1.26323	1.03605	0.755258	0.858736
36.7	1.06166	1.07115	0.796241	0.887738	1.05396	0.91607	0.929655				36.7	0.919713	1.02844	1.02096	1.28597	1.02079	1.34156	0.341636	1.61783	1.11415	0.859921				36.7	0.935741	0.799764	1.14079	0.986201	0.683873
36.8	0.920501	1.18377	0.912686	0.913628	0.988688	1.03848	0.983458				36.8	0.905504	0.84976	1.05792	1.44575	1.14193	1.01614	0.606095	1.66641	1.04943	0.834436				36.8	0.956973	1.12563	0.977714	1.02598	1.08777
36.9	0.952176	1.11032	1.02077	0.970079	0.944065	1.14698	0.991815				36.9	0.973138	0.839005	1.01695	1.05824	1.08283	0.87942	2.35615	1.31047	1.07882	1.03382				36.9	1.05831	1.09112	1.13362	1.07104	1.07122
37	0.787075	1.28389	1.10161	0.960095	0.937192	0.939976	0.926003				37	1.04746	0.949304	1.01592	0.9736	1.16849	0.428935	0.170148	1.84947	1.15421	0.955531				37	0.784255	1.12212	1.15138	1.13297	0.889017
37.1	0.93124	1.31054	0.743784	1.03536	1.08738	1.08741	0.87766				37.1	0.964752	1.005	1.14202	1.05236	0.885212	0.81756	1.22111	0.938223	0.977108	1.07508				37.1	0.974149	1.19847	0.947478	1.03977	1.07928
37.2	0.932428	0.9527	1.03612	1.05027	1.09894	0.963003	1.02766				37.2	1.14185	0.942368	1.10803	1.15045	1.0493	0.77313	1.08693	0.818395	1.08128	1.10972				37.2	1.14204	0.845268	0.902011	0.949812	1.06983
37.3	0.876743	1.27267	0.974331	1.0275	0.938441	1.09134	0.904967				37.3	1.0766	1.13632	1.0554	1.27071	0.895373	0.67662	-0.338678	1.38536	1.17474	0.940158				37.3	1.11961	1.07389	1.14745	1.06265	0.998778
37.4	1.00494	1.15494	0.862644	0.896269	1.0174	1.02969	1.10799				37.4	0.880844	1.08567	1.02261	1.04208	0.988923	1.12296	0.0137612	0.149779	0.978493	1.18121				37.4	0.905681	0.806839	0.965768	0.977939	1.18013
37.5	0.915646	0.826747	1.04416	0.873986	0.974445	1.11453	0.930735				37.5	1.23995	1.02723	1.05034	0.950167	0.992591	0.753578	1.21296	1.72328	0.955778	0.98302				37.5	0.964305	1.07919	1.01162	1.13858	0.705175
37.6	0.945951	1.0857	0.973464	1.0583	1.01834	1.22521	1.00556				37.6	1.13502	1.25166	1.03437	1.06968	1.1089	0.844369	1.16499	0.859333	1.02834	1.01868				37.6	1.23379	1.28998	1.06925	1.33597	0.979184
37.7	0.868193	0.977985	0.970919	1.11038	0.992985	1.01861	0.978121				37.7	1.2468	1.04453	1.05793	1.041	0.912917	1.27079	1.16112	0.476243	1.03576	0.991296				37.7	1.04012	1.118	0.932139	0.908637	1.13648
37.8	0.988918	0.845866	0.85339	0.818	0.98602	0.918328	1.03043				37.8	0.997559	0.740125	1.00227	0.975159	0.988523	1.0248	1.10695	0.993602	1.06076	0.978243				37.8	1.14615	1.27449	0.934387	1.08343	0.959125
37.9	0.912415	0.974058	0.874701	1.02918	0.999232	1.02622	1.0034				37.9	1.14883	1.08544	0.937677	1.1455	0.886308	1.08374	1.81806	0.739175	1.05582	1.05705				37.9	1.06974	1.69287	1.08065	0.849709	1.0427
38	0.853323	1.0669	0.993612	1.11166	0.970287	1.06669	0.965094				38	1.02278	0.866299	0.876678	1.00186	0.993685	0.954806	0.422505	1.49794	1.02352	1.02145				38	0.948614	1.11589	1.05801	1.14407	0.800792
38.1	1.08323	0.986973	0.843314	1.07804	0.9955	1.08519	0.945727				38.1	1.01957	0.85642	1.17441	0.939617	1.00921	1.019	0.954506	0.898016	1.018	1.23106				38.1	1.24247	1.15751	1.01762	0.971483	1.25937
38.2	0.961159	1.11915	1.00746	1.16989	1.02783	1.00535	0.978435				38.2	1.1749	1.16407	1.00255	1.02136	1.08437	1.16492	2.58565	1.36553	1.01157	1.21733				38.2	1.06584	1.19017	0.950119	1.16778	1.01661
38.3	1.06396	1.26185	1.20474	1.11962	1.0257	1.0467	0.97891				38.3	1.23308	1.09007	0.998056	0.963466	1.13767	1.05278	0.236962	0.880447	1.23313	1.04664				38.3	1.13842	1.02586	0.99623	1.11973	0.980635
38.4	0.96348	0.985993	1.03309	1.04844	1.0242	1.00144	1.08637				38.4	1.0133	0.986867	1.05314	0.960376	0.941311	0.854103	1.38597	0.247089	1.01055	1.02565				38.4	0.954579	1.09148	1.15312	1.04395	0.922206
38.5	1.0098	0.902712	0.884732	0.978763	1.01637	1.00595	1.00508				38.5	1.09879	0.904789	1.12437	1.03766	1.02346	0.694096	0.969561	0.746474	0.928897	1.11219				38.5	0.95706	0.746705	0.978425	1.06418	0.76986
38.6	1.03388	0.981983	0.696349	0.864759	0.985072	0.914663	0.942907				38.6	0.994515	0.765446	1.15109	0.897096	0.909422	1.24999	0.307349	0.686181	0.969566	1.03795				38.6	0.957248	0.806381	1.07169	1.04343	1.18743
38.7	0.961779	0.917201	0.835784	1.02772	0.969746	0.973116	1.09649				38.7	0.923832	1.06321	1.07439	1.21183	0.867444	0.933416	1.37618	0.356822	1.03168	0.949947				38.7	1.18443	1.33953	1.07235	1.0417	0.89542
38.8	0.877223	1.22946	1.04161	0.931545	0.981109	1.1655	1.04561				38.8	1.10444	0.984275	1.08424	0.927023	1.04452	1.19952	1.10456	0.434477	0.978983	1.11129				38.8	0.890412	1.11406	0.966155	1.06412	1.11569
38.9	1.00134	1.06026	0.762975	0.970246	1.02186	0.978569	1.07642				38.9	1.02299	1.09682	1.00551	1.10613	0.91416	1.07742	-0.478361	0.549287	0.976534	0.859767				38.9	0.945996	0.726243	0.92423	1.00454	1.19773
39	0.935351	0.796663	0.904352	0.780804	1.02697	1.16298	0.901922				39	0.97916	1.11296	0.923439	1.16582	1.08538	0.783836	0.384876	0.372709	1.07782	0.982856				39	1.11344	0.967182	0.956887	1.12649	1.19653
39.1	0.866282	1.16325	0.984465	1.05718	0.968046	1.0206	0.894911				39.1	0.89772	0.788204	1.1325	0.840959	1.14911	1.24495	0.905192	0.402677	1.02921	1.06037				39.1	1.00085	1.10848	1.0518	1.25096	1.12165
39.2	0.967072	1.00999	0.794446	0.970619	1.00266	1.1771	1.00703				39.2	1.13478	0.808952	1.08505	0.95269	0.950158	0.794482	1.42815	0.694417	1.09006	1.27544				39.2	1.16345	1.22744	0.785001	0.969844	1.04745
39.3	1.01036	1.18408	0.835056	1.20052	1.03575	1.14656	0.974091				39.3	1.09524	1.03214	0.95532	1.09929	1.05063	0.96794	3.13189	0.657361	0.969449	0.943538				39.3	1.06769	1.22151	1.00031	1.00075	1.30811
39.4	0.983017	0.86102	0.902595	1.07423	1.03083	1.26662	1.02406				39.4	0.701438	0.946947	1.06923	1.12746	0.999445	1.09895	0.51042	-0.164529	1.09893	1.2471				39.4	1.096	0.673947	0.998846	0.972406	1.11206
39.5	0.858068	1.02451	1.03958	0.859307	0.994187	1.21113	0.983151				39.5	1.00051	1.11644	0.996066	1.32754	1.20367	0.992045	0.951395	1.00305	0.947104	1.06148				39.5	1.17444	1.06086	1.03725	1.09658	1.21529
39.6	0.984982	1.19309	0.940785	0.987112	0.916853	1.03551	1.01472				39.6	1.22725	1.05187	1.15323	1.10163	1.02604	0.871999	3.11659	0.527502	1.0508	1.10246				39.6	1.04009	1.09975	1.00564	1.01285	1.03335
39.7	0.910381	0.821479	1.05079	1.09563	1.06205	1.15944	0.958019				39.7	0.907726	1.15469	1.10212	1.04773	1.19618	1.01907	0.891924	0.998145	1.16234	0.903117				39.7	0.973197	1.10972	0.974114	1.02789	0.686444
39.8	0.977513	1.02289	1.00997	1.1175	1.04473	1.01704	1.0153				39.8	1.10306	0.945814	0.991799	1.1031	0.947063	1.0264	0.113297	0.708605	1.06798	0.866635				39.8	0.984118	1.14853	1.0848	0.889237	0.973952
39.9	1.07046	1.05032	1.09588	0.943368	1.02917	0.934208	0.983235				39.9	0.85649	0.986313	0.930774	1.15983	1.09215	0.91676	0.795657	0.531987	0.915127	1.12002				39.9	0.948963	1.07139	1.07865	1.06438	0.780906
40	1.10231	0.724696	0.870897	1.05648	1.01933	1.06982	0.980265				40	1.31052	0.968722	1.04524	0.939825	0.970726	0.716385	0.427764	0.362296	1.0876	0.956139				40	0.815135	1.21708	0.958583	1.09565	1.44096
40.1	0.882237	1.17963	1.06388	0.961167	1.01177	1.09754	0.949108				40.1	1.45288	1.11402	0.976173	1.05161	1.07598	1.161	0.0449274	1.05457	1.02992	1.07764				40.1	0.812888	0.84735	1.05062	0.968255	0.632352
40.2	1.0545	1.09824	1.16165	1.06003	1.01255	0.983675	1.06969				40.2	1.17941	1.01533	1.0317	0.989806	0.942395	1.05003	0.568206	1.55834	1.11166	0.864482				40.2	1.01112	1.02709	0.947378	1.06926	1.08112
40.3	1.03798	1.01822	0.976636	1.01326	1.00488	1.05511	0.965339				40.3	1.06612	0.803835	0.95869	1.0247	1.03161	1.055	2.10368	0.637667	0.991162	0.982224				40.3	0.983072	0.929669	0.993025	1.33673	1.30667
40.4	1.00809	0.887885	0.831006	0.92091	1.08354	0.907954	0.963469				40.4	1.28529	1.09515	1.0042	1.19579	1.0818	1.21257	1.9642	0.451334	1.04232	1.1279				40.4	0.885001	1.04414	0.971967	1.03133	0.754002
40.5	1.16045	1.00103	1.08071	0.816713	1.12607	0.962111	0.946216				40.5	1.17695	1.01936	0.949003	1.2077	1.03961	0.986706	-0.230059	0.718227	1.03264	1.06348				40.5	0.91718	1.21209	0.970964	1.03808	1.21649
40.6	0.905652	1.096	1.12259	1.00125	1.0164	1.04117	0.990464				40.6	1.36765	1.03375	1.06118	1.13767	1.04427	1.61899	0.932247	1.13936	1.05331	1.16184				40.6	1.06725	0.938685	1.01624	0.927918	0.966322
40.7	1.05614	1.26737	1.05618	1.07421	1.10682	0.959294	1.12478				40.7	1.0798	1.17474	1.0761	1.28161	0.999385	0.908749	0.654335	0.339372	0.96581	0.856091				40.7	1.12463	1.29741	0.843354	1.23684	1.08708
40.8	0.93219	1.17286	0.830564	0.960535	0.994935	1.05396	0.982025				40.8	1.10582	0.863756	1.03538	1.32511	1.03802	1.32023	0.739796	0.306844	1.12434	1.04054				40.8	1.05611	0.967749	1.03923	0.756892	0.972765
40.9	0.939212	1.10078	0.876497	0.998508	1.00719	1.02535	1.05207				40.9	0.949589	1.00686	1.06526	0.855967	0.927237	1.39162	1.51753	0.308684	1.14044	0.961345				40.9	1.09691	1.24667	1.09222	1.10838	0.515529
41	1.15028	1.0344	1.04867	0.928784	0.957319	1.18877	0.995096				41	1.06999	1.19831	1.06817	1.45946	0.894425	1.18448	0.589706	1.25997	1.00727	1.02166				41	0.978211	0.847557	1.09336	1.07165	1.16146
41.1	0.891028	0.928025	1.10191	1.05314	0.89324	0.966781	0.894344				41.1	1.20379	1.17502	1.19258	1.26447	0.932277	1.24736	1.85871	0.775429	1.1483	0.857707				41.1	0.86966	1.1224	0.961086	1.07097	0.886981
41.2	0.851239	1.07292	1.03111	0.925762	1.0268	1.20757	1.04486				41.2	1.13448	0.995223	1.01046	1.1417	1.03743	0.703411	0.291646	0.490113	1.08331	1.15195				41.2	1.03543	0.869219	1.06169	1.22122	1.19602
41.3	1.03817	0.719657	0.949999	0.945642	1.02284	1.01431	0.954707				41.3	0.78514	0.920459	1.16549	1.03769	0.99021	1.15958	0.970006	0.753099	1.02737	0.977719				41.3	0.951246	1.44236	0.949598	0.869149	1.37471
41.4	0.940073	1.31439	0.96028	0.939827	0.974653	1.0494	1.05678				41.4	1.14016	1.0657	1.09318	1.11404	1.04705	0.942909	0.588419	0.293329	1.06853	1.00857				41.4	0.822267	1.02641	1.01612	0.874985	0.884948
41.5	1.02683	1.03081	0.94206	0.907705	0.95137	0.993056	0.958182				41.5	0.911578	0.901895	1.12143	1.06347	0.960895	1.27141	2.0204	0.90986	1.17211	1.13096				41.5	0.851631	0.997664	0.951474	1.14856	1.05753
41.6	1.14712	0.869174	1.16025	1.10001	1.02652	0.898164	1.07862				41.6	1.08945	0.979395	1.03947	1.0919	1.07721	0.802116	1.35969	0.199536	0.852775	1.13693				41.6	1.0099	1.14272	0.915277	1.02076	0.919829
41.7	0.908055	0.754115	1.11909	1.25646	0.98654	0.929962	0.988066				41.7	1.03748	1.11338	0.997766	1.09394	0.985084	0.99403	1.96817	1.31601	0.980798	1.15029				41.7	1.10115	1.06943	0.891444	0.977048	1.06396
41.8	1.10714	1.24551	0.848495	1.09549	1.01921	1.10543	0.909093				41.8	1.07528	0.890398	0.992587	1.05812	0.825584	1.11217	2.00428	0.317982	1.12803	0.918986				41.8	1.0958	0.929648	0.842117	0.892778	1.06527
41.9	0.964575	1.38252	0.800711	0.819124	0.983293	1.13238	1.08105				41.9	1.18207	0.902501	0.96712	0.886214	0.881513	1.14399	2.16162	0.328066	1.04044	0.930998				41.9	0.787024	1.10254	1.06008	0.929295	0.89843
42	0.903209	1.18739	1.0238	0.973406	0.967242	1.03518	0.871437				42	1.00412	0.967497	1.09964	0.821747	1.00009	1.00059	-0.0575988	0.887497	0.97441	0.83107				42	1.01889	1.06045	0.952452	0.849757	1.09342
42.1	0.884156	0.640271	1.10288	1.0407	1.07516	1.06379	0.966733				42.1	0.95363	0.849376	0.996767	1.19156	0.963643	0.775716	1.32572	1.10908	1.01149	1.05012				42.1	0.996883	1.12442	1.19443	1.01244	1.22817
42.2	0.900667	1.0137	0.955255	0.972604	1.00869	1.02722	0.99903				42.2	1.3323	1.11943	1.22844	1.29562	1.01604	0.809331	1.15241	0.60593	0.933972	0.995428				42.2	1.17741	0.995429	0.990423	1.11645	0.77499
42.3	1.04136	0.87333	0.94384	0.933228	1.02038	0.994595	1.00629				42.3	1.05701	1.02652	1.01748	1.08345	1.06329	0.907187	1.76759	0.900216	1.08594	1.18576				42.3	0.942004	0.847645	0.922815	1.18043	1.04378
42.4	0.987701	1.18055	1.02826	1.10559	1.04799	0.986477	0.934674				42.4	0.897884	0.946733	1.0297	1.11042	1.05353	0.945935	0.582966	1.399	1.1446	0.927508				42.4	1.05754	1.1498	1.04844	0.988893	0.786587
42.5	0.948057	0.574917	0.879253	1.00698	1.04734	1.16728	1.03488				42.5	0.950842	1.12612	1.16391	1.06342	1.04739	0.610922	-0.171643	0.495046	1.02222	0.939645				42.5	0.864211	0.934368	1.17972	1.0854	1.27031
42.6	1.07371	0.728394	1.06985	0.944245	1.00388	0.968749	0.96511				42.6	1.17287	1.13592	0.895894	1.20311	1.14843	0.948297	1.23341	0.956968	0.897941	1.11068				42.6	0.9558	1.32703	1.07158	0.879012	1.19815
42.7	0.96842	0.841345	0.864538	0.905201	1.15499	1.18825	1.15515				42.7	0.915084	1.11017	1.02036	1.25446	0.994854	1.15345	0.991191	0.492735	1.00879	1.08593				42.7	0.89375	0.95507	1.0672	1.06337	1.11581
42.8	0.950558	1.54135	0.884965	1.00232	1.04588	0.860413	1.05622				42.8	1.13361	0.842244	1.07043	1.06259	0.944643	0.852195	1.03386	0.404845	1.12015	0.884641				42.8	0.961544	1.16377	1.096	1.08099	1.24886
42.9	0.966005	0.962695	0.960702	1.04249	1.01296	1.18527	0.999952				42.9	1.21468	1.03664	0.808028	1.203	1.05599	1.12022	2.00369	0.916541	0.891134	1.02122				42.9	0.91653	1.1426	0.906063	1.04143	0.794115
43	1.13716	0.809561	1.18785	1.07863	1.02121	0.921031	1.05724				43	0.931869	0.947491	1.13302	1.01401	0.952947	1.26056	2.06519	0.99074	0.935798	1.05738				43	1.07263	0.963519	0.854597	1.0619	0.750379
43.1	0.99477	0.951164	1.01612	1.04784	1.03938	1.02779	0.962364				43.1	1.14907	1.10129	1.09568	1.22367	1.07077	1.07237	0.923645	0.577582	1.12537	0.770934				43.1	0.839678	1.21721	1.12047	0.986334	0.888538
43.2	0.85687	1.16295	0.786535	0.77056	1.04402	0.99072	1.0731				43.2	0.987038	0.947537	1.01814	1.0424	1.08601	1.17887	2.65853	0.877649	1.00031	1.0774				43.2	1.0046	0.780217	1.055	1.02262	0.818351
43.3	0.963673	0.85889	0.978362	0.944371	0.945359	0.904096	1.0157				43.3	1.06031	1.11665	0.928805	1.13116	1.09987	1.38403	1.48584	1.23205	0.869838	0.836654				43.3	1.08823	1.12425	0.928831	1.12527	1.0836
43.4	0.920431	1.06148	0.894691	1.04598	1.00766	0.818526	0.93024				43.4	1.16189	1.05094	1.19214	1.09231	1.02955	1.01644	1.29708	1.75231	1.01329	0.905038				43.4	0.912086	1.54564	0.942799	1.15433	1.08168
43.5	0.916586	1.52574	0.997528	0.756626	0.969321	1.09587	0.950122				43.5	0.784728	1.1315	1.04608	1.02551	1.09175	1.00272	1.43684	1.05885	0.890437	0.983271				43.5	0.850954	1.05685	0.870835	0.959233	1.01629
43.6	0.832086	0.616734	0.86756	0.883552	1.04649	0.945401	0.953656				43.6	1.06275	1.00687	0.981713	1.00151	1.09167	1.10718	1.7127	0.79655	1.14753	1.15475				43.6	1.01019	1.11404	1.14867	0.979844	1.13591
43.7	0.937686	0.547725	0.964163	1.09201	1.01593	0.949179	1.06002				43.7	0.822562	0.958196	1.06185	1.1242	1.00516	0.944779	0.490078	-0.172695	1.00182	1.04307				43.7	0.970443	1.01712	1.04732	1.1863	1.43936
43.8	1.0012	1.25549	0.937371	1.0903	1.09456	1.11468	1.01617				43.8	0.862344	0.938155	0.958323	0.936929	0.908232	1.13091	0.151361	0.326261	1.18592	1.08906				43.8	1.07003	0.948464	0.923838	1.10443	1.18561
43.9	1.11094	1.48769	0.956085	1.22066	1.04769	1.11762	0.98081				43.9	0.900121	0.989639	1.00811	1.20113	0.998437	1.30309	0.717075	0.763337	0.990703	0.911442				43.9	0.962769	0.969417	1.01531	1.03998	0.998608
44	0.892206	0.679408	1.21713	1.09008	1.01506	0.998525	0.959584				44	0.739448	1.12581	1.01457	1.04013	0.811747	1.39807	1.77375	0.889564	0.896932	0.986024				44	1.10868	0.895612	0.910729	1.01127	1.00288
44.1	0.944257	1.20947	0.913192	1.10792	0.972492	0.931319	1.00102				44.1	1.18854	1.09284	0.903474	1.12292	0.980562	1.19754	0.541633	0.526963	0.932455	0.95588				44.1	1.17809	1.13045	0.932921	1.06822	1.0927
44.2	0.99842	0.948783	1.04842	1.06758	1.02735	1.10056	0.976779				44.2	0.890996	0.936727	0.995213	0.744958	0.950632	0.918885	-0.122996	0.203163	0.996357	0.903766				44.2	1.06491	0.864172	0.99109	1.27935	1.04397
44.3	1.04391	1.39201	1.01681	1.06234	1.00922	1.08806	0.920922				44.3	0.852582	0.966549	1.02021	1.26	0.913986	0.999844	1.32869	0.459714	1.07175	0.96103				44.3	0.951381	1.03132	0.879035	1.04029	1.17139
44.4	0.874763	1.25045	0.915607	0.94366	1.00286	1.02078	1.00061				44.4	0.833487	0.956217	1.02778	1.13134	1.01852	0.955082	0.183444	0.684585	1.04001	0.949256				44.4	0.938146	0.903636	1.12498	0.919282	1.13811
44.5	1.01088	1.40912	0.998877	1.01985	1.04664	0.816536	0.986511				44.5	0.933839	1.08521	1.11027	0.979106	1.18061	1.05321	-0.347418	0.514894	1.037	0.791374				44.5	1.03813	0.918441	0.986542	1.03994	1.13516
44.6	1.01	1.26546	0.801095	0.76849	1.02587	1.03019	1.11815				44.6	0.747062	1.09927	1.0488	1.20701	1.0411	1.04161	1.1437	1.13117	1.12974	0.871245				44.6	0.924727	0.957905	1.00187	0.972792	0.84811
44.7	1.06353	1.07256	1.13027	0.888185	0.99561	0.95717	0.945851				44.7	1.22092	0.984172	1.03013	1.04691	1.01189	1.01293	1.86146	1.32045	1.11417	0.963429				44.7	1.02167	1.09954	0.926212	0.99889	0.839131
44.8	0.88089	0.735519	0.935368	1.19718	1.01534	0.984338	1.03041				44.8	1.09825	1.08521	1.06776	1.21839	0.970632	1.23691	-0.0561359	0.64487	1.03255	1.15459				44.8	1.14291	0.958897	0.986703	1.27326	0.774037
44.9	0.997273	1.32017	1.01847	1.25318	1.03366	0.978237	1.07486				44.9	1.00835	1.07488	1.01776	1.10229	1.06219	1.17553	1.08931	1.34335	1.13369	1.05513				44.9	1.03552	0.962614	0.927172	1.22901	0.8657
45	0.930124	0.812704	1.03465	0.944411	1.11007	1.00213	1.02786				45	1.23584	1.02695	1.09688	1.04062	1.18885	0.826672	-0.00538663	1.58187	1.07136	0.843473				45	1.08136	1.35701	1.03645	0.979644	0.875803
45.1	1.02601	1.11505	0.883099	0.939048	0.99783	0.965055	1.05766				45.1	1.2144	0.874512	0.955512	0.859334	0.977659	1.26553	0.944266	0.847045	0.934114	1.14948				45.1	0.971127	0.913687	0.964339	1.10127	0.991456
45.2	1.03096	0.847675	0.966652	1.03139	0.954305	1.04304	1.015				45.2	1.2434	0.911	0.982181	0.873432	1.03014	1.06339	1.05975	1.40454	0.955829	1.18205				45.2	0.882885	0.994829	1.05897	0.822858	1.00741
45.3	1.01795	1.30869	0.962241	0.915672	0.97175	1.03093	0.942335				45.3	0.783137	0.98446	1.0692	0.827297	0.971649	0.936334	0.57516	1.08789	0.967158	0.911105				45.3	1.05872	1.29712	0.916416	1.01945	1.26502
45.4	0.9761	1.23431	1.0526	0.935185	1.02556	0.966265	0.977196				45.4	1.28249	0.949975	0.891151	1.06359	1.00215	1.07804	1.28539	0.753521	1.1033	0.957911				45.4	1.00112	0.797017	1.15809	0.862589	0.768622
45.5	0.979912	0.744278	0.973214	1.03633	1.0455	0.948495	1.02858				45.5	1.08916	1.0559	1.01393	0.934541	1.03426	1.4092	2.23834	0.199651	0.826776	1.05215				45.5	0.884209	1.00937	0.955815	0.913919	1.10403
45.6	0.939217	0.982953	1.06809	1.06363	1.02604	0.913247	1.13045				45.6	0.809052	1.20989	1.05684	1.30363	0.937745	1.16128	1.44429	0.63782	0.947036	0.79184				45.6	0.954459	1.16248	0.929182	1.11246	0.96991
45.7	1.23557	0.986205	1.03166	0.922562	1.05471	1.09374	0.919461				45.7	1.11916	1.07354	0.996984	1.05875	0.989551	1.06427	0.390413	0.75922	0.874416	1.1				45.7	0.892187	0.95615	0.930248	0.907406	0.93411
45.8	1.09835	0.946986	1.03637	1.01896	0.944238	0.959896	0.930178				45.8	1.3848	1.13552	1.01933	0.872416	0.983499	1.06793	2.69189	0.761826	1.04206	1.00668				45.8	0.98142	1.10149	1.0522	1.164	1.04376
45.9	1.00109	0.784782	1.10308	0.902734	1.0579	0.999155	1.04463				45.9	1.07079	1.04644	1.0151	0.970816	1.06559	0.746534	1.06989	0.794607	0.91433	1.02903				45.9	0.976781	1.18157	1.00623	1.10276	1.23306
46	0.97051	0.827896	1.04247	0.940491	1.02781	1.10592	0.934192				46	1.12712	1.34095	1.00918	1.06337	0.965688	0.698506	1.22539	1.51834	0.937625	1.17932				46	0.996526	0.859059	0.985636	0.967323	1.01637
46.1	0.980705	0.665927	0.991899	0.884801	0.958969	0.94262	1.00733				46.1	0.948003	0.916231	1.14587	1.14412	1.11635	0.863044	1.46451	1.21821	1.09496	1.01611				46.1	1.14367	1.17633	0.897551	0.974301	0.808157
46.2	1.36594	1.43444	0.958197	0.811003	1.11944	1.00978	1.06601				46.2	0.910561	1.0174	0.956447	0.832528	0.940245	0.877376	1.34456	1.30594	0.956949	1.07854				46.2	0.898572	1.06946	0.933535	0.845748	0.928669
46.3	1.01397	1.08927	0.950036	1.13525	1.01418	0.896808	0.985058				46.3	0.911216	0.968844	1.03112	0.964164	0.934011	0.878882	0.833082	0.861274	0.993795	1.0589				46.3	0.963164	0.818493	0.910092	0.997813	0.511357
46.4	0.996112	0.967151	0.927438	0.913354	0.990139	1.09342	1.00643				46.4	1.0454	0.955682	0.971496	1.07815	1.08414	1.06278	0.621048	0.488771	0.828692	0.956715				46.4	0.963599	1.31691	1.07178	1.04786	1.18334
46.5	0.944385	0.875079	1.06521	0.944013	0.915869	1.09897	1.02293				46.5	1.03078	0.985503	0.947819	0.976398	1.06091	1.00095	0.804036	1.70889	1.15106	0.93012				46.5	1.24066	0.797137	0.966817	0.949561	1.08328
46.6	0.940079	0.939213	0.977535	0.942991	0.961201	1.04033	1.04653				46.6	1.09187	0.995546	1.08155	1.07986	1.15103	1.03386	0.152685	0.0365663	0.988133	1.09551				46.6	1.0459	1.49697	1.18292	1.12618	0.874125
46.7	1.09195	0.997295	1.19865	0.989358	0.981388	0.865541	1.08028				46.7	1.12732	0.95207	1.01538	0.969101	1.02398	1.02351	0.474319	1.1352	0.985941	1.05013				46.7	0.994798	1.0699	0.964701	1.04349	1.25048
46.8	1.09917	1.27799	1.02639	1.06639	0.906664	1.19009	0.878597				46.8	0.917258	0.970437	0.969244	1.09388	1.00248	1.50312	1.73673	0.496078	0.963343	0.872783				46.8	0.968919	0.993586	0.911154	0.972946	1.06015
46.9	0.888539	1.01852	0.865187	1.02674	0.974586	0.879717	0.982061				46.9	1.05711	1.0412	0.933442	1.04188	0.968818	1.25746	1.05987	1.4472	0.918959	1.06048				46.9	1.05695	1.04648	1.06332	1.00785	1.16846
47	1.06847	0.73712	0.967916	1.08288	1.03406	1.02806	1.11425				47	1.03089	0.956531	0.983083	0.900595	1.09048	1.13226	0.26635	1.06269	0.951314	0.976777				47	0.944707	1.18489	1.07579	0.861158	0.549514
47.1	0.966888	1.139	0.957701	1.07893	0.924097	1.08192	1.06411				47.1	1.13764	0.987453	0.89395	1.02828	0.780806	0.657225	1.39537	1.8333	0.938286	0.901206				47.1	1.04271	0.771343	1.02048	1.09264	0.804936
47.2	0.969119	1.33789	1.00597	1.17473	0.92162	0.944045	1.02877				47.2	1.00266	0.959571	0.98034	0.83148	1.1355	1.10815	-0.554749	1.67127	0.953482	1.22349				47.2	1.05923	1.05865	1.0576	1.10201	1.11211
47.3	0.868249	1.12027	1.10993	1.15336	1.00663	1.0892	1.05854				47.3	0.932302	1.00294	0.989893	1.20056	0.939151	0.846046	1.71107	0.664302	1.10774	1.03007				47.3	0.772318	0.875291	0.977768	1.14924	1.14554
47.4	0.870435	1.23394	0.948736	0.930314	1.0316	0.93311	0.93791				47.4	1.01393	1.08235	0.976769	1.01883	0.996921	0.87716	0.400987	0.768834	0.991129	1.13258				47.4	0.954265	0.943689	1.05344	1.1022	1.19661
47.5	1.0485	1.25203	0.988898	0.940078	1.09765	0.929723	0.95266				47.5	1.01995	0.964289	1.06657	1.03424	1.01742	1.01673	1.5139	1.21626	1.04378	1.16686				47.5	1.04568	0.964446	1.09464	1.14408	1.2856
47.6	1.08631	1.16829	0.764259	0.819478	1.01948	0.83156	1.04225				47.6	0.861093	0.98886	1.05901	0.954469	0.924004	1.16785	0.158657	1.32198	0.966888	0.959568				47.6	1.116	0.735324	1.07955	1.0544	1.24118
47.7	1.04267	0.886877	0.903862	1.11799	0.913305	1.07441	1.01988				47.7	0.888361	0.817337	0.974472	0.787372	0.879901	1.15883	0.501022	1.25835	0.969244	0.990132				47.7	0.978828	0.591181	0.979367	0.971497	0.673935
47.8	0.919215	0.897221	1.02159	0.960582	0.981003	1.04679	0.993061				47.8	1.25967	0.950513	1.05727	1.27982	0.971949	1.07824	1.52615	1.06188	0.859395	0.913194				47.8	1.03964	1.12241	0.935732	1.16402	1.11426
47.9	0.92458	1.05756	1.04664	0.976551	0.95542	1.01363	0.966044				47.9	1.0546	1.08772	1.09824	0.93696	1.12671	0.952298	0.261869	0.772441	0.946295	0.961852				47.9	1.17518	1.66899	0.884172	0.890234	0.805787
48	1.00284	1.01785	0.957932	1.01217	0.999904	1.06634	0.911504				48	0.88299	0.971944	0.905409	1.28879	0.992442	0.741307	0.944691	0.435003	1.05659	0.903744				48	1.0127	1.01	1.11337	0.873772	0.782157
48.1	0.952944	0.922545	1.00547	1.00648	0.955557	1.14339	1.02529				48.1	1.04249	1.14292	0.988961	0.914082	1.18694	1.03772	0.814008	0.931456	0.917193	0.927079				48.1	1.05053	0.877733	0.935712	0.922854	0.761882
48.2	1.03523	1.07864	1.11768	1.04431	1.07089	0.986154	1.04659				48.2	0.922872	1.09212	0.97442	1.09819	0.993068	0.706315	1.87398	0.749008	1.04151	1.02115				48.2	0.982047	0.53097	1.02031	0.863959	1.22157
48.3	0.957171	0.612028	0.940686	1.05331	0.956024	1.00779	0.970491				48.3	0.950365	0.903944	1.07444	0.782134	1.02944	0.876017	1.38845	0.944577	0.977802	0.922053				48.3	0.94502	0.79911	1.12141	1.10942	1.09544
48.4	0.961423	0.991064	0.997413	1.0163	1.00963	1.04303	0.904707				48.4	0.883078	1.1399	1.05275	0.817171	1.12731	0.891324	0.137528	0.717675	1.06245	0.955802				48.4	0.9076	0.745419	1.00233	1.1556	1.148
48.5	1.02645	0.797632	1.11824	0.781933	1.09062	1.06349	1.09529				48.5	1.06956	1.02118	1.0121	1.00788	0.97971	0.869417	1.62363	1.21534	1.01865	0.894589				48.5	0.929173	1.09866	0.993414	1.16349	0.716016
48.6	1.0367	0.98998	1.1929	0.935735	0.907613	0.996834	1.00033				48.6	0.829325	0.909581	1.00623	0.952569	0.986619	1.1777	1.44614	1.77021	1.06186	0.75064				48.6	0.929228	0.925647	1.03554	0.916155	1.149
48.7	0.911541	0.79858	1.09493	0.927804	0.919032	0.945844	1.06501				48.7	1.12186	0.890925	1.05865	1.04825	1.00355	1.05747	0.12701	1.25926	1.01468	1.00963				48.7	1.01491	1.14564	1.15816	0.965835	1.17448
48.8	0.924352	0.80881	1.04412	1.09112	1.05283	0.965117	1.0097				48.8	0.849924	1.10098	0.940923	1.19496	0.800646	0.632585	1.49704	1.017	1.05894	0.951624				48.8	1.04894	1.31275	1.00809	0.795177	0.797104
48.9	0.928114	0.821708	0.975081	1.07684	1.08162	0.973228	0.983979				48.9	0.907619	0.896093	0.943991	0.920399	0.954041	1.16455	2.68365	0.9239	0.969743	1.08889				48.9	0.982474	1.0065	0.950529	0.910601	1.05963
49	1.02985	0.97341	1.03052	1.07689	0.918309	1.0539	1.00738				49	1.05202	0.932782	1.01088	0.816654	0.770396	0.872202	0.232397	0.834966	1.05063	1.10835				49	0.916373	0.575155	1.04672	1.06026	0.901019
49.1	0.804111	1.20562	0.757896	0.941651	0.972262	0.899892	1.08592				49.1	0.764412	0.888769	1.0847	1.03696	1.14355	0.56353	2.43959	0.888441	1.18757	1.14566				49.1	0.94537	1.18299	0.955184	1.06454	1.20793
49.2	0.985832	0.934338	0.790037	1.11176	1.0465	1.02887	0.937726				49.2	0.849581	0.935881	0.986396	0.946627	1.08648	1.2584	-0.216272	0.921161	1.01787	0.967246				49.2	1.07316	0.797137	0.895639	0.774429	0.909816
49.3	1.01562	1.32404	1.0274	1.12761	1.06371	1.13387	0.860432				49.3	1.02925	0.938866	0.960319	1.05572	0.99624	0.935569	0.6469	0.708547	1.0218	0.946525				49.3	1.01732	0.656842	1.0494	0.844468	1.29822
49.4	1.1265	1.21738	1.0604	0.952005	0.975679	0.931619	0.872582				49.4	0.909365	0.942011	1.04214	0.745018	0.978561	1.30142	1.52894	0.993254	0.934971	0.844723				49.4	1.02478	0.830681	0.948731	1.05481	0.897878
49.5	0.869417	0.990944	0.956511	1.27127	0.954136	1.00068	0.960017				49.5	0.995737	0.794653	0.778805	1.14996	0.990858	1.19123	1.20905	0.964538	1.06335	1.09752				49.5	0.961264	1.05334	1.09149	1.19372	1.16385
49.6	1.13526	0.923384	1.07532	1.06855	0.998771	0.995125	1.10657				49.6	0.771273	0.98034	0.958627	1.07508	0.866565	0.893365	0.607623	1.62029	0.962165	0.969494				49.6	1.077	0.835674	0.852641	0.772662	0.969284
49.7	1.10783	0.969531	1.03688	0.755959	1.06383	0.98622	0.932913				49.7	1.12057	1.08256	1.00647	1.04649	0.834491	0.869246	0.853424	0.792733	1.0638	0.905062				49.7	1.02048	1.03131	0.996338	1.1154	0.923355
49.8	0.952659	1.07323	1.01876	0.991825	1.04735	0.868493	0.913554				49.8	0.859575	1.15599	0.977936	0.946745	0.881745	0.705571	0.415348	0.428438	1.05928	0.972967				49.8	0.991247	1.20009	0.906038	1.10255	0.997928
49.9	0.947797	0.542496	0.953154	0.90411	0.959059	0.914281	0.974919				49.9	0.579822	0.99407	0.97984	1.03355	1.04358	1.26606	1.0667	0.865082	1.14203	0.984076				49.9	1.04927	1.09046	0.937811	0.660386	0.95271
50	0.936968	1.24839	0.808283	0.915557	0.982822	1.05836	0.994226				50	1.16225	0.796347	1.04398	1.09105	0.898137	0.955547	0.522189	0.453305	1.0902	1.14314				50	0.822198	1.369	0.970679	0.323566	1.09336
50.1	0.860005	0.883418	0.783513	0.739784	0.977315	0.615495	0.980524				50.1	1.2263	1.08116	0.843994	0.730663	0.883205	0.585165	1.16794	0.760986	1.05255	0.474872				50.1	0.880051	0.963835	0.970083	0.258489	1.09637
50.2	0.662324	0.686985	0.579281	0.635099	0.766398	0.470304	0.896613				50.2	0.659389	0.479023	0.357676	0.878332	0.546986	1.09284	-0.0253585	0.295598	1.01397	0.478862				50.2	1.15871	0.592151	1.00859	0.0272903	0.613286
50.3	0.613246	0.886839	0.288848	0.580402	0.528229	0.283367	0.787872				50.3	0.782323	0.461182	0.317163	0.440736	0.409603	0.751118	1.18682	-0.24211	0.665523	0.251145				50.3	0.701179	0.925821	0.978321	0.287924	0.284275
50.4	0.547232	0.939235	0.364106	0.575375	0.562168	0.283294	0.683131				50.4	0.852042	0.210663	0.254251	0.39534	0.378089	1.03754	0.299433	-0.386257	0.465689	0.237072				50.4	0.498177	0.411705	0.896475	0.277883	0.0985229
50.5	0.599724	0.494376	0.326558	0.585766	0.55461	0.237822	0.630005				50.5	0.770983	0.0434733	0.352483	0.570059	0.233385	0.558701	-0.958317	-0.392353	0.546577	0.318962				50.5	0.643936	0.462878	1.00854	0.0949616	-0.146211
50.6	0.553442	0.80419	0.489997	0.465505	0.466233	0.311492	0.582765				50.6	0.679408	0.305526	0.307877	0.489109	0.565705	0.0297207	-0.668071	-0.255549	0.555043	0.225433				50.6	0.475899	0.19681	0.783409	0.223539	-0.0560842
50.7	0.438349	0.544931	0.372231	0.403187	0.524833	0.200061	0.559981				50.7	1.03042	0.238481	0.477191	0.592923	0.635311	0.293481	-0.739875	-0.100993	0.494632	0.316025				50.7	0.524719	0.200331	0.674173	0.255959	0.287408
50.8	0.444536	0.564567	0.446755	0.614664	0.515941	0.238625	0.550471				50.8	0.963609	0.35188	0.315842	0.25244	0.313558	0.270952	-0.640358	-0.240424	0.512779	0.379793				50.8	0.466581	0.263332	0.666427	0.210043	-0.158242
50.9	0.474721	0.307051	0.405113	0.492021	0.534274	0.250098	0.614427				50.9	0.761174	0.349853	0.280087	0.398908	0.391086	0.0818124	-0.141588	0.228356	0.439546	0.33022				50.9	0.455343	0.432255	0.475784	0.269136	-0.165497
51	0.519549	0.430825	0.401736	0.507334	0.44041	0.2325	0.528561				51	0.516596	0.129943	0.291047	0.48971	0.364	-0.0294917	0.301599	0.455378	0.464522	0.265112				51	0.387966	0.342719	0.47939	0.466126	0.32326
51.1	0.360966	0.661389	0.390412	0.717464	0.403226	0.25553	0.485494				51.1	0.498628	0.102422	0.269454	0.448638	0.248163	-0.0169134	-0.76944	-0.198286	0.514811	0.307134				51.1	0.459619	0.523743	0.46397	0.215978	0.218059
51.2	0.357633	0.504475	0.371604	0.59886	0.341088	0.327749	0.407911				51.2	0.339988	0.168176	0.183218	0.28006	0.506091	0.5064	-0.99552	0.164952	0.54598	0.385187				51.2	0.49995	0.352487	0.46992	0.411569	0.0391932
51.3	0.398617	0.504012	0.249042	0.343672	0.418342	0.314698	0.529872				51.3	0.381007	0.297447	0.252629	0.497375	0.530781	-0.0519649	0.0337054	0.317646	0.31214	0.401344				51.3	0.442747	0.41031	0.480774	0.380506	-0.220854
51.4	0.321847	0.709934	0.38826	0.548486	0.35408	0.149758	0.460533				51.4	0.223072	0.255229	0.125225	0.434378	0.297756	-0.0674048	0.343886	-0.216711	0.608905	0.226878				51.4	0.49772	0.374432	0.487784	0.30235	-0.104515
51.5	0.446663	0.662032	0.301441	0.296761	0.40957	0.228007	0.399845				51.5	0.246505	0.194129	0.1815	0.258469	0.283295	0.103472	0.317812	0.718964	0.388985	0.171007				51.5	0.284106	0.224479	0.402691	0.111613	-0.252263
51.6	0.435651	0.773327	0.330578	0.511183	0.350657	0.288089	0.457342				51.6	0.317844	0.284053	0.199043	0.333645	0.269642	0.0792129	0.585021	-0.573156	0.416523	0.126288				51.6	0.706561	0.550506	0.442375	0.249496	0.120924
51.7	0.370656	0.376332	0.394611	0.600031	0.309997	0.191755	0.404427				51.7	0.0516818	0.258635	0.227152	0.72546	0.316003	-0.239155	-0.815559	-0.163612	0.454242	0.225667				51.7	0.470674	0.0804992	0.423777	0.0972344	-0.406839
51.8	0.332753	0.371887	0.422963	0.422712	0.233033	0.180119	0.541431				51.8	0.101157	0.225348	0.314361	0.375097	0.26622	-0.356723	-1.35557	0.77585	0.569275	0.269298				51.8	0.482755	0.219584	0.452163	0.294722	-0.355575
51.9	0.354354	0.438287	0.327815	0.634579	0.319225	0.161877	0.453154				51.9	0.175429	0.177916	0.264157	0.24463	0.385204	0.103342	-0.0905242	-0.247611	0.402626	0.343726				51.9	0.556376	0.775813	0.42258	0.189442	-0.0534406
52	0.280957	0.308777	0.260706	0.621865	0.249019	0.0349447	0.47335				52	0.234944	0.113293	0.226804	0.541163	0.169616	0.11213	-0.250225	0.435867	0.491343	0.199926				52	0.474814	0.491866	0.48233	0.201034	-0.0770288
52.1	0.0898522	0.40421	0.257409	0.472033	0.30654	0.186024	0.382206				52.1	0.0859263	0.0972053	0.319264	0.309019	0.344276	-0.049872	-0.79343	-0.508084	0.329553	0.206618				52.1	0.49337	0.180425	0.419871	0.202451	-0.181838
52.2	0.308506	0.269204	0.298355	0.49979	0.244978	0.232652	0.512566				52.2	0.129899	0.233292	0.216857	0.481371	0.257806	0.00246421	-0.605387	-0.10944	0.448266	0.330606				52.2	0.435868	0.308335	0.466937	0.177905	-0.163132
52.3	0.15614	0.228297	0.15984	0.462307	0.259212	0.245321	0.458483				52.3	-0.0729435	0.0450907	0.248628	0.33083	0.283929	-0.149007	0.191129	0.452566	0.506145	0.242163				52.3	0.572789	0.25968	0.372018	0.0287532	-0.423797
52.4	0.183112	0.561817	0.0924434	0.431963	0.259245	0.170853	0.210518				52.4	0.0780863	0.205996	0.286893	0.175117	0.264268	0.0325543	0.13063	-0.234077	0.472982	0.305609				52.4	0.345963	0.148177	0.54086	0.293049	-0.223149
52.5	0.0173111	0.398382	0.133901	0.464818	0.239564	0.258121	0.437894				52.5	0.0768043	0.386505	0.216303	0.256927	0.371022	0.168208	1.7593	0.419186	0.488064	0.15365				52.5	0.473198	0.368	0.405375	0.253123	-0.0777872
52.6	0.111979	0.182454	0.154404	0.671593	0.229072	0.0605225	0.36347				52.6	0.276525	0.374117	0.15804	0.174193	0.244795	-0.117949	-0.932419	-0.337307	0.44019	0.268468				52.6	0.423564	0.176751	0.375307	0.0109091	-0.0437139
52.7	0.251166	0.306065	0.277649	0.453061	0.201007	0.00783206	0.282954				52.7	0.0694568	0.224008	0.302818	0.172192	0.244544	-0.0927885	-0.68821	0.544961	0.521646	0.240662				52.7	0.391451	0.590756	0.365962	0.155866	0.117214
52.8	0.256543	0.0192972	0.221086	0.361794	0.225005	0.100016	0.320095				52.8	0.0745454	0.23299	0.361222	0.256335	0.222863	-0.100636	-0.105117	-0.0098033	0.39773	0.228147				52.8	0.472521	0.231249	0.252727	0.240861	0.0261793
52.9	0.129598	0.111565	0.185188	0.494247	0.15147	0.177144	0.395421				52.9	-0.0992097	0.206688	0.250955	0.169553	0.22084	0.255365	-0.470361	-0.201614	0.402217	0.209047				52.9	0.381045	0.690845	0.367732	-0.100604	-0.263543
53	0.0892905	-0.115927	0.112813	0.391457	0.189268	0.237129	0.301273				53	0.200725	0.141226	0.233218	0.405996	0.210941	-0.00120097	0.376182	0.0513188	0.2879	0.298165				53	0.262792	0.559555	0.262404	0.12088	-0.185028
53.1	0.102224	0.0828375	0.17959	0.436901	0.091205	0.149181	0.174378				53.1	0.104484	0.429498	0.253979	0.332389	0.107075	-0.0509656	0.217212	0.398031	0.407973	0.197556				53.1	0.402915	0.242194	0.437812	0.243741	-0.239986
53.2	0.0901418	-0.244151	0.0742133	0.38648	0.30757	0.0180567	0.318573				53.2	0.163666	0.152335	0.186305	0.302176	0.263935	-0.317451	-0.371427	-0.35295	0.430741	0.315201				53.2	0.357986	0.316533	0.470249	0.0163396	-0.170067
53.3	0.207394	-0.0860768	0.0906362	0.458682	0.141049	0.0852646	0.226764				53.3	0.18323	0.335321	0.248364	0.0269311	0.250819	0.0556425	-0.873216	-0.0163706	0.61369	0.100689				53.3	0.422914	0.43449	0.268043	0.0973336	0.0575307
53.4	0.0649526	-0.122507	0.0619152	0.389941	0.182703	0.183984	0.237077				53.4	0.185799	0.189961	0.29139	0.231623	0.177098	-0.168458	0.512587	-0.13664	0.489807	0.236811				53.4	0.367648	0.398449	0.296995	0.0560019	-0.267582
53.5	-0.164337	0.0733759	-0.0779464	0.454303	0.0433674	0.073074	0.172503				53.5	0.304234	0.190641	0.223585	0.140132	0.176618	0.0100811	-0.404029	-0.654906	0.39941	0.190571				53.5	0.414826	0.344213	0.336994	0.191431	0.0095465
53.6	0.143595	0.415339	-0.0881838	0.432354	0.137062	0.0894263	0.0733929				53.6	-0.226925	0.41932	0.150956	0.201997	0.196855	-0.0251312	0.314794	-0.455674	0.43313	0.219075				53.6	0.356112	0.113466	0.284956	0.224243	-0.340135
53.7	-0.0879299	-0.111651	0.0872285	0.395324	0.173212	-0.0641947	0.198429				53.7	0.0361067	0.362455	0.161817	0.398648	0.118303	0.0246929	-0.790902	-0.0543882	0.517633	0.143834				53.7	0.416546	0.200756	0.416772	0.0870567	-0.177681
53.8	0.145516	0.193462	0.146899	0.391379	0.185311	0.0559259	0.148913				53.8	0.238774	0.355189	0.40559	0.322202	0.173865	-0.0205576	-1.89933	-0.0714419	0.577629	0.346101				53.8	0.362018	0.221568	0.331613	0.201918	0.321909
53.9	0.0594513	0.192515	0.0247675	0.360099	0.06687	0.0870843	0.0944805				53.9	0.156057	0.324287	0.169133	0.333581	0.255466	0.00698891	-0.673265	-0.155677	0.546775	0.174297				53.9	0.457096	0.213413	0.354913	0.21227	-0.0334895
54	0.0475731	-0.0442486	-0.00454395	0.457628	0.15628	0.0141686	0.124139				54	0.0536945	0.16947	0.19869	0.112945	0.210911	-0.295236	-0.0853669	0.349445	0.404015	0.224659				54	0.380923	0.294719	0.32292	0.17653	-0.0788155
54.1	0.0398527	0.012314	-0.0417573	0.394977	0.129539	0.0286765	0.124725				54.1	0.11346	0.380195	0.258792	0.291762	0.280076	0.0116778	0.0529366	-0.132873	0.378411	0.176772				54.1	0.353224	0.188634	0.45346	-0.0597648	-0.0401405
54.2	0.103286	-0.0255978	-0.000319886	0.475968	0.098194	-0.0678207	0.132615				54.2	-0.0971339	0.280181	0.241489	0.624897	0.234537	-0.00887723	-0.975492	0.148429	0.480847	0.0785404				54.2	0.432207	0.10517	0.379445	0.126773	-0.0677671
54.3	-0.0125038	0.066518	-0.118875	0.429406	0.152199	-0.031209	-0.0101747				54.3	-0.0650761	0.317453	0.231728	-0.0693533	0.251315	0.0236691	0.328525	0.106482	0.354063	0.27395				54.3	0.441846	0.00914723	0.340734	0.175349	-0.0652256
54.4	-0.0542131	0.105171	-0.0260599	0.401094	0.151588	-0.066795	0.0904528				54.4	0.0486425	0.285121	0.390522	0.444322	0.229395	0.0772982	-0.102968	-0.037001	0.405279	0.32414				54.4	0.493022	0.288581	0.366772	0.0719463	0.0790405
54.5	0.105742	0.201154	-0.128359	0.507696	0.0857108	0.0272386	0.107175				54.5	0.356622	0.282271	0.233555	0.274669	0.0936785	-0.0459169	-0.485629	0.0113374	0.389642	0.208588				54.5	0.320355	0.261348	0.325878	0.0756995	-0.136873
54.6	-0.0401054	-0.0700733	-0.290376	0.361942	0.160592	-0.0988139	0.0668043				54.6	0.270552	0.244823	0.339554	0.134066	0.160323	-0.196521	0.0155019	-0.353934	0.439197	0.286326				54.6	0.512037	0.313535	0.392808	0.242071	-0.0744745
54.7	-0.064412	0.0145854	0.0252552	0.317141	0.0658033	-0.0975318	-0.00711859				54.7	0.256894	0.370918	0.257893	0.25812	0.0526701	0.0864803	-0.431862	0.203561	0.418265	0.25985				54.7	0.405914	0.181362	0.352202	0.239048	0.0698207
54.8	0.0575808	0.126104	-0.165143	0.244877	-0.0129188	0.0686198	0.0888541				54.8	-0.0806776	0.153841	0.281392	0.26707	0.26935	0.0147106	-0.552499	0.996751	0.618159	0.211404				54.8	0.330696	0.371652	0.281022	0.245495	-0.0461278
54.9	0.0481371	0.0788775	-0.145993	0.525733	0.0855943	-0.0572522	0.0919008				54.9	-0.143469	0.317823	0.369386	0.215966	0.186397	0.158659	-1.01066	-0.528864	0.453492	0.311584				54.9	0.541714	0.239207	0.380068	0.154608	0.0644387
55	-0.0168284	-0.212106	-0.102058	0.457943	0.0595096	-0.0821349	0.0358352				55	-0.0677399	0.192898	0.25081	0.243868	0.0895832	-0.114731	-0.24055	-0.740544	0.404787	0.511342				55	0.40926	0.282912	0.390156	0.0685452	0.0933287
55.1	-0.0261818	-0.0135379	-0.116938	0.448993	0.142574	-0.113166	0.137398				55.1	0.0802689	0.146237	0.359175	0.305569	0.0759744	-0.146907	0.0360201	-0.4374	0.357856	0.325746				55.1	0.311913	0.289682	0.272771	0.227628	-0.236316
55.2	-0.0722228	0.368222	-0.0442662	0.538259	0.0943854	-0.0894401	0.0704632				55.2	0.158421	0.429189	0.254354	0.472343	0.358133	0.286884	-0.440547	0.586917	0.472288	0.305089				55.2	0.406962	0.438295	0.330653	0.0161684	-0.258079
55.3	-0.205017	0.0376266	-0.111015	0.371986	0.0923635	0.0200094	0.0667201				55.3	0.0838465	0.168645	0.271931	0.295833	0.220818	-0.12696	0.0748159	0.252286	0.50654	0.0339873				55.3	0.546295	0.409525	0.332	0.279808	-0.00814741
55.4	-0.0413018	0.0114969	-0.0283548	0.290291	0.0356326	-0.216142	-0.0396414				55.4	0.220627	0.21875	0.240516	0.175839	0.257365	-0.451637	-1.36029	0.388489	0.381827	-0.003083				55.4	0.528122	0.367531	0.270535	0.0906803	-0.170405
55.5	-0.0173218	0.367573	-0.0840781	0.56082	0.148165	-0.0784633	0.0045292				55.5	-0.0452315	0.373515	0.175295	0.439558	0.203618	-0.0238	-0.796226	-0.256603	0.452079	0.431102				55.5	0.326993	0.227793	0.327953	0.146471	-0.0541735
55.6	-0.0682942	0.368472	-0.0458463	0.543031	0.0668669	-0.134937	0.0241238				55.6	0.00380465	0.359921	0.151497	0.131557	0.205385	-0.140282	-0.135774	0.138361	0.276218	0.290236				55.6	0.371191	0.452958	0.376586	0.0496415	-0.37374
55.7	0.0290388	0.138926	-0.167286	0.507679	0.0375916	-0.0984454	-0.0487714				55.7	-0.0983509	0.305295	0.215918	0.413396	0.113667	-0.282955	-0.294993	-0.337452	0.400222	0.0848762				55.7	0.475164	0.487211	0.336786	0.119579	-0.0131265
55.8	-0.0523195	0.0604935	-0.168819	0.312546	0.0853642	-0.0508853	-0.00779721				55.8	0.0836379	0.21997	0.240736	0.264347	0.254372	-0.229452	0.865239	-0.310452	0.502345	0.200246				55.8	0.387086	0.354613	0.364269	0.0470743	-0.364057
55.9	-0.07582	-0.103208	-0.0993416	0.500005	0.166108	0.0673168	0.0629273				55.9	-0.170756	0.267936	0.224298	0.101691	0.214515	0.290389	0.285831	0.516522	0.504798	0.215722				55.9	0.469863	0.280372	0.398364	0.322899	0.20407
56	-0.00756418	0.0123903	-0.0989818	0.338633	0.0623382	-0.0678359	0.0461043				56	0.236035	0.457145	0.279591	0.480205	0.284795	-0.0815798	-0.0750152	-0.235761	0.465129	0.205188				56	0.462081	0.504904	0.2868	0.459616	-0.495028
56.1	0.0761846	0.160094	-0.194246	0.375179	0.0439286	-0.150378	0.125361				56.1	0.0663351	0.170955	0.341502	0.107001	0.10675	0.0891916	0.985876	0.579753	0.507225	0.304567				56.1	0.347251	-0.0384171	0.368027	0.284919	-0.0765584
56.2	-0.116641	0.0630319	-0.133849	0.603214	0.0805395	-0.0908039	0.071944				56.2	-0.276784	0.311427	0.248617	0.277271	0.09679	0.00710421	-0.929447	-0.283614	0.389814	0.139053				56.2	0.496513	0.34974	0.358738	0.30202	-0.300364
56.3	-0.0139909	0.143861	-0.0873459	0.358476	0.106788	0.0222887	-0.0236758				56.3	0.180465	0.252039	0.172348	0.177389	0.221466	-0.228624	0.050557	0.363084	0.389648	0.158914				56.3	0.473588	0.365885	0.351357	0.243523	-0.0873042
56.4	-0.0461488	0.0117312	-0.208179	0.339293	0.0588257	-0.0846308	0.0167321				56.4	0.19429	0.0848799	0.282661	0.263854	0.207548	0.072452	-0.795347	0.183851	0.41482	0.0819597				56.4	0.350748	0.226964	0.399565	0.213593	-0.13096
56.5	-0.0535032	0.0934484	-0.000219483	0.452164	0.132527	-0.284917	0.0418248				56.5	-0.0320597	0.0789982	0.221149	0.242754	0.167232	-0.000883016	-1.11793	0.237238	0.464694	0.293118				56.5	0.240446	0.357818	0.395078	0.197398	0.0336234
56.6	-0.116645	0.0805388	-0.0858722	0.242216	0.141899	-0.117151	-0.0479009				56.6	0.283657	0.427807	0.274358	0.584516	0.267264	-0.161246	0.223943	-0.478952	0.483351	0.358582				56.6	0.546642	0.450679	0.200929	0.110351	-0.249468
56.7	-0.0157235	0.34682	0.0138022	0.31469	0.0485398	-0.0368295	-0.0319193				56.7	0.158332	0.187898	0.336006	0.331317	0.169605	-0.165942	-0.816421	0.14529	0.37705	0.0586666				56.7	0.301049	0.527558	0.33431	0.0282042	-0.14688
56.8	-0.0535009	0.121626	-0.155397	0.494034	0.112896	-0.110995	0.00872724				56.8	-0.183226	0.250301	0.31949	0.369389	0.214152	-0.259664	0.296785	-0.368892	0.402369	0.0493948				56.8	0.415478	0.474968	0.383279	0.192169	-0.0175915
56.9	0.0636033	0.301892	-0.0912604	0.278703	0.152213	-0.0390898	0.00707236				56.9	0.107882	0.30642	0.286216	0.310047	0.286663	-0.163402	-0.758079	-0.167412	0.496338	0.386737				56.9	0.334019	0.155154	0.204612	0.156132	-0.112581
57	0.109399	-0.0495867	-0.036491	0.231383	0.102124	-0.180404	-0.0597078				57	0.116521	0.398189	0.147318	0.243709	0.330427	-0.0488413	0.753731	-0.532383	0.503509	0.379054				57	0.471554	0.208279	0.327576	0.252625	-0.155156
57.1	-0.0289835	0.107589	-0.176195	0.318441	0.0720547	-0.0449895	-0.0170965				57.1	0.00326435	0.334093	0.253705	0.350483	0.158584	0.104838	-1.00778	0.32772	0.409555	0.173577				57.1	0.41947	0.608504	0.436192	0.164206	0.248864
57.2	0.0734907	0.00234038	-0.100309	0.350469	0.126489	-0.0977502	-0.000543074				57.2	0.295476	0.304789	0.137854	0.265956	0.284629	-0.161532	-0.471361	0.351542	0.53265	0.239771				57.2	0.335106	0.48732	0.289613	0.239747	0.424811
57.3	0.0650349	0.0312154	-0.106979	0.465038	0.110228	-0.02458	0.0686314				57.3	-0.054845	0.209326	0.108126	0.16433	0.200683	-0.172388	-0.450935	0.151463	0.435935	0.283007				57.3	0.234123	0.401545	0.262564	-0.00386687	0.0966268
57.4	0.0707157	0.0602212	-0.110631	0.391239	0.102101	0.0270411	0.0150304				57.4	0.109603	0.226767	0.307548	0.272937	0.324273	0.00253409	0.00788169	0.661687	0.545998	0.157889				57.4	0.50819	0.0394541	0.241183	0.296076	-0.246796
57.5	0.0905761	0.058647	-0.0655072	0.267644	0.108276	-0.179783	-0.0402555				57.5	-0.177264	0.265184	0.185385	0.264703	0.1772	0.0784966	-0.612405	-0.19967	0.385222	0.352605				57.5	0.408239	0.178898	0.370403	0.0406258	-0.223103
57.6	-0.0262907	0.0298373	-0.139659	0.322023	0.0889954	-0.11075	-0.0659229				57.6	0.195112	0.540791	0.238774	0.277753	0.298519	-0.124357	-1.63464	0.127898	0.387312	0.124263				57.6	0.420015	0.159581	0.261369	0.204182	0.0846376
57.7	0.144278	-0.158539	-0.163739	0.445433	-0.0215181	-0.0851968	0.00997776				57.7	0.151098	0.27548	0.204136	0.33316	0.325519	0.561996	-1.38368	1.61526	0.454869	0.23848				57.7	0.285523	0.305337	0.304884	0.148369	-0.135726
57.8	-0.0539444	-0.0092238	-0.0359938	0.256335	0.0975224	-0.0831492	0.0849509				57.8	0.0721023	0.232308	0.284204	0.347937	0.193355	0.100023	0.401894	0.378993	0.41611	0.19462				57.8	0.335732	0.44598	0.391642	0.116256	-0.144406
57.9	0.162818	0.0904689	-0.158886	0.200863	0.0768413	0.0154203	0.0394632				57.9	0.115717	0.0682928	0.360568	0.203727	0.25947	0.138408	-0.611868	0.508857	0.422858	0.241119				57.9	0.317962	0.453917	0.191471	0.0511796	-0.134506
58	0.145032	0.0237148	-0.260845	0.337139	0.0404646	-0.0196091	0.0570201				58	-0.0538773	0.247789	0.286109	0.124544	0.165272	-0.0230593	0.306192	0.140572	0.580059	0.520118				58	0.3625	0.237234	0.302596	0.186044	-0.210062
58.1	0.103461	-0.125928	-0.0926768	0.503281	0.0227626	-0.0295812	-0.0414227				58.1	-0.0365795	0.277413	0.37189	0.360707	0.224654	-0.200965	-0.203976	-0.186651	0.423931	0.235832				58.1	0.415549	0.779901	0.36091	0.0477049	-0.105924
58.2	0.126936	0.212713	-0.162284	0.235785	0.0995051	-0.0503877	0.105436				58.2	-0.0674805	0.331004	0.32314	0.287295	0.221852	-0.11623	-0.834615	0.150488	0.448712	0.18743				58.2	0.434602	0.190651	0.287878	0.310464	-0.111917
58.3	0.0956095	-0.00934363	-0.0279903	0.347309	0.101445	-0.202981	0.0743186				58.3	-0.0347449	0.476258	0.324921	0.223331	0.221149	0.0147875	-0.989936	0.159739	0.413022	0.167237				58.3	0.284869	0.495006	0.363361	0.26634	0.157074
58.4	0.019002	0.0639089	-0.281714	0.307049	0.0584894	-0.102789	0.0276891				58.4	0.161593	0.322926	0.218317	0.2653	0.131983	-0.326668	-0.715126	0.0830279	0.551534	0.0613488				58.4	0.448763	0.242259	0.241758	-0.0414773	0.080685
58.5	-0.0161161	0.156951	0.0262485	0.485185	0.101889	-0.0629828	-0.0453306				58.5	-0.0444531	0.2029	0.211864	0.235657	0.362358	-0.269129	0.373321	0.0481814	0.542543	0.302387				58.5	0.392771	0.590625	0.294406	0.186178	-0.176102
58.6	0.0874363	0.112481	0.0406634	0.313231	0.0196998	-0.175509	0.012652				58.6	0.150337	0.362476	0.251189	0.493252	0.190715	0.210684	-1.32817	0.455716	0.449276	0.181658				58.6	0.283627	0.406287	0.277969	0.0726169	-0.147082
58.7	0.00771099	0.182421	-0.105889	0.183938	0.0654443	-0.21373	0.0609626				58.7	-0.0290926	0.406516	0.281465	0.347073	0.391612	-0.0530131	-0.219578	-0.150872	0.610827	0.145269				58.7	0.367224	0.200702	0.304097	0.138222	0.270204
58.8	0.167551	-0.0749865	-0.0452786	0.277129	0.147065	-0.0984245	-0.0607393				58.8	0.0595421	0.262758	0.307003	0.236136	0.208502	0.265449	-0.881901	-0.213831	0.496139	0.151324				58.8	0.362415	0.0540515	0.342825	0.0942382	-0.318341
58.9	-0.0745298	-0.174619	-0.138653	0.0972136	0.0595117	-0.00649351	0.0111684				58.9	0.185875	0.309679	0.221568	0.382818	0.0792319	-0.0671218	0.382422	0.403179	0.497855	0.376164				58.9	0.269918	0.130669	0.269369	0.0467638	-0.17346
59	0.105997	0.208758	-0.0587229	0.315918	0.099174	-0.17787	0.00815253				59	0.00935011	0.386196	0.314299	0.247344	0.194088	0.0483646	-0.23417	0.262231	0.443662	0.0631695				59	0.356099	0.0391052	0.311155	0.139555	0.0630804
59.1	0.226049	0.0526661	-0.12388	0.230585	0.074448	-0.196276	0.0372262				59.1	-0.252083	0.31529	0.217406	0.287662	0.193843	-0.223652	-0.553647	1.27867	0.475013	0.103788				59.1	0.292772	0.00107994	0.337149	0.327523	-0.179019
59.2	-0.00814211	0.278949	-0.0472376	0.337429	0.0979908	0.0203798	-0.0529029				59.2	-0.0786976	0.339637	0.291633	0.228673	0.221824	0.118293	-1.08301	0.0905287	0.327493	0.28884				59.2	0.441329	0.255113	0.261858	0.117662	0.198437
59.3	0.161205	-0.0234516	-0.146912	0.316683	0.16149	-0.167425	0.00615039				59.3	-0.0548287	0.34395	0.331118	0.164186	0.227865	-0.21434	-0.112755	-0.721032	0.491097	0.437338				59.3	0.436177	0.347767	0.258053	0.159736	-0.178005
59.4	0.126323	-0.0207771	-0.177235	0.28437	0.141766	-0.0173735	0.0407868				59.4	-0.0881218	0.395867	0.213043	0.0949578	0.231605	-0.305233	-0.804699	0.180657	0.430964	0.353723				59.4	0.354115	0.357055	0.274265	-0.0393695	-0.344673
59.5	-0.023789	0.0210185	-0.169206	0.226064	0.103398	0.0679702	-0.0224487				59.5	-0.0947529	0.356139	0.308246	0.387853	0.219663	0.196548	-1.23001	-0.445542	0.508877	0.190454				59.5	0.40157	0.267181	0.293033	0.240612	-0.117018
59.6	0.018899	-0.184054	-0.0272839	0.126699	0.220124	-0.0772096	-0.0258137				59.6	-0.0742642	0.326597	0.304047	0.238186	0.27223	0.0576376	-0.785328	0.805744	0.455616	0.069088				59.6	0.412428	0.370388	0.380956	0.236485	-0.286307
59.7	0.0898661	0.030077	-0.0575958	0.375134	0.107635	0.000897206	-0.0461065				59.7	0.0109598	0.211441	0.181249	0.301885	0.285026	-0.162144	-1.28177	0.202077	0.531125	0.252323				59.7	0.394024	0.335295	0.316809	0.276823	-0.0507186
59.8	0.159765	-0.0218556	-0.0736769	0.313435	0.0568265	0.0161934	-0.209599				59.8	-0.153921	0.0589881	0.294513	0.255974	0.100006	-0.157403	-0.102459	0.500405	0.411914	0.14778				59.8	0.28584	0.360282	0.211693	0.147652	-0.158503
59.9	0.278491	0.130946	-0.084261	0.257977	0.119528	-0.0731145	-0.00168127				59.9	0.186864	0.401908	0.294843	0.310027	0.0824095	-0.0673873	-1.41677	-0.100182	0.447676	0.162194				59.9	0.325456	0.0896349	0.42311	0.249165	-0.138448
60	-0.175648	-0.147574	-0.0693058	0.206459	0.119492	-0.153894	-0.0396845				60	-0.00414011	0.200923	0.355243	0.255772	0.178065	0.0554923	0.110778	-0.261267	0.323621	0.125107				60	0.428251	0.0560575	0.452502	0.0902337	0.0768034
60.1	0.0163	0.0535485	-0.0928011	0.222233	0.158556	0.159352	0.0259116				60.1	0.194642	0.355055	0.316571	0.184558	0.282744	0.0411041	-0.342798	-0.0313024	0.463604	0.217538				60.1	0.470177	0.353904	0.300789	0.367081	-0.434398
60.2	-0.00112936	-0.134986	0.0095279	0.255128	0.0844069	-0.138419	-0.00620598				60.2	0.156966	0.392962	0.333611	0.198587	0.211922	-0.287274	-0.0334788	0.0400509	0.465289	0.205327				60.2	0.481488	0.105126	0.406964	0.187295	0.0958684
60.3	-2.67743e-05	0.219271	0.00856213	0.340618	0.181413	-0.0975375	-0.0136295				60.3	0.0538969	0.161306	0.214367	0.116046	0.198421	-0.133469	1.32852	0.0451759	0.497741	0.395992				60.3	0.343813	0.559882	0.411768	0.148022	-0.0501844
60.4	0.134696	-0.238056	-0.0172747	0.246872	0.136219	0.111517	-0.0128723				60.4	0.0165155	0.307885	0.278223	0.27773	0.260327	0.100302	0.441921	-0.419629	0.482118	0.196443				60.4	0.479161	0.18823	0.336693	0.219483	-0.130563
60.5	-0.0208484	-0.089759	0.144527	0.426883	0.0696687	-0.00344681	-0.0623904				60.5	0.0103076	0.228853	0.288253	0.444977	0.28504	-0.158308	-0.862105	0.598196	0.515817	0.258571				60.5	0.335812	0.0121452	0.277479	0.312519	0.160846
60.6	0.00827618	0.0858225	0.00558831	0.0837518	0.0984509	-0.112701	-0.0747992				60.6	-0.213544	0.243328	0.109191	0.283037	0.265553	0.0465407	-0.367344	0.00541095	0.586257	0.27095				60.6	0.378462	0.450428	0.360102	0.0311908	0.0911172
60.7	-0.00645696	0.416417	0.033677	0.158387	0.0643601	0.140462	-0.069301				60.7	-0.0340469	0.172342	0.233011	0.400052	0.333823	-0.0862688	-1.05528	0.320598	0.551217	0.167486				60.7	0.271856	0.156245	0.362732	0.344762	0.261854
60.8	0.0406981	-0.194599	-0.0637347	0.24189	0.0878699	-0.0624282	-0.0777121				60.8	0.0251766	0.200637	0.238387	0.279208	0.239705	-0.453587	-0.296419	0.277273	0.468851	0.194449				60.8	0.362541	0.670916	0.236941	0.27306	-0.127071
60.9	0.0633254	0.0156912	-0.128834	0.115114	0.105901	-0.14418	-0.0567762				60.9	0.0815998	0.35279	0.278764	0.336258	0.127734	-0.0474018	-0.737163	0.400946	0.428437	0.248128				60.9	0.298395	0.384146	0.302623	0.26959	0.0701725
61	0.150235	0.0585435	-0.0152715	0.17399	0.143469	-0.0365958	-0.0493929				61	0.0418455	0.216839	0.154534	0.248961	0.23309	0.0178272	-2.2463	0.563653	0.477497	0.243493				61	0.34874	0.368382	0.239393	0.104448	-0.468459
61.1	0.133437	0.0770963	0.139489	0.336004	0.147738	-0.0906178	-0.000481296				61.1	-0.0773209	0.275701	0.215267	0.2028	0.285365	-0.00649783	0.115	0.179268	0.42818	0.0981677				61.1	0.279602	0.11267	0.20288	0.168035	0.404997
61.2	0.174071	-0.0922865	0.00617638	0.272896	0.0983807	-0.11427	0.0313068				61.2	0.19996	0.293589	0.153648	0.304016	0.305522	0.013921	-0.477148	0.203201	0.331884	0.259987				61.2	0.338576	0.227793	0.311062	0.152585	-0.0866078
61.3	0.121689	0.117149	0.0774225	0.369354	0.152297	-0.0880668	-0.0759907				61.3	0.00284208	0.247304	0.423778	0.212521	0.277384	-0.0975054	-1.73539	0.590985	0.497262	0.0733932				61.3	0.341596	0.289486	0.376756	0.309579	-0.175061
61.4	-0.0510907	0.0300443	0.106479	0.233359	0.121632	0.00919396	0.0175155				61.4	0.11232	0.309647	0.264089	0.147263	0.188678	-0.0539495	0.315321	0.508705	0.403235	0.237838				61.4	0.357944	0.456708	0.328983	0.218384	0.0643493
61.5	0.0681075	-0.131418	-0.0137822	0.129419	0.104315	0.0243306	-0.182138				61.5	0.441235	0.274281	0.216517	0.285526	0.170991	0.0613936	-1.02128	0.645822	0.460981	0.323274				61.5	0.250653	0.323085	0.369194	0.336793	-0.166806
61.6	0.209003	0.105116	-0.20703	0.337284	0.034764	-0.23458	-0.00284755				61.6	0.214813	0.360761	0.314914	0.378628	0.238175	-0.188583	-0.129755	-0.173493	0.532509	0.313495				61.6	0.239115	0.454527	0.401245	0.0883227	0.12266
61.7	0.0774632	0.339641	-0.169128	0.185937	0.111819	-0.0759636	-0.114673				61.7	0.0193655	0.224621	0.28778	0.310913	0.0942187	0.213734	-2.03944	-0.167236	0.544907	0.165482				61.7	0.410371	0.39967	0.349987	0.197713	0.278527
61.8	0.253827	-0.25918	0.0797258	0.175545	0.182826	-0.152129	-0.1455				61.8	0.163349	0.334315	0.358999	0.304411	0.172482	-0.229675	-0.259346	0.651802	0.467287	0.271121				61.8	0.350952	0.330062	0.403116	0.174041	-0.25057
61.9	0.100198	0.133686	0.0388203	0.0335091	0.134932	-0.0887411	-0.0152807				61.9	-0.164749	0.403775	0.242216	0.210844	0.245638	0.328022	0.294072	0.418442	0.504901	0.257593				61.9	0.386781	0.533249	0.306643	0.369487	-0.399085
62	0.179781	0.124551	0.0785449	0.142798	0.160798	-0.0538883	-0.0671809				62	-0.00213662	0.101451	0.325316	0.304324	0.267245	-0.0591974	-0.325835	0.188479	0.553225	0.148798				62	0.334312	0.443386	0.244078	0.251457	-0.00667246
62.1	0.0512757	-0.0376522	-0.0448578	0.244177	0.156421	0.0251682	0.00128684				62.1	-0.111967	0.183078	0.395248	0.312911	0.228149	-0.127753	-0.658877	0.214002	0.303101	0.196756				62.1	0.403554	0.732816	0.366623	0.0114292	-0.111543
62.2	0.0868537	0.260227	0.018447	0.197837	0.173834	0.0226629	-0.0106352				62.2	-0.0217431	0.593164	0.28727	0.297921	0.228717	-0.331416	0.790194	0.0485647	0.404365	0.398027				62.2	0.212461	0.380395	0.282519	0.079251	-0.0714553
62.3	0.040631	0.5219	0.23673	0.306787	0.119395	-0.0988215	0.0585065				62.3	-0.0333601	0.288084	0.326378	0.338726	0.330937	-0.102649	-0.418084	0.727118	0.4573	0.180367				62.3	0.253592	0.355191	0.268829	0.208465	0.0736949
62.4	0.13125	-0.0132383	0.152266	0.231694	0.164288	0.0237152	-0.0181664				62.4	0.00363167	0.293099	0.297408	0.190454	0.30733	0.123709	-0.928604	0.355929	0.451212	0.24549				62.4	0.278976	0.286684	0.266021	0.310664	0.154524
62.5	0.0348852	-0.096459	-0.03231	0.250313	0.137758	-0.0187392	-0.048616				62.5	-0.0283234	0.488294	0.357628	0.247477	0.0816957	-0.146638	-1.96223	0.419959	0.434237	0.112396				62.5	0.330324	0.464753	0.350295	0.282268	-0.167987
62.6	0.164133	0.123729	0.131139	0.223256	0.148781	-0.0916701	0.102949				62.6	-0.0144862	0.317711	0.248189	0.347278	0.190439	0.145647	-0.36389	0.367604	0.462204	0.169797				62.6	0.315273	0.275957	0.234753	0.199967	-0.0501935
62.7	0.178499	0.231864	-0.087928	0.139424	0.0981435	-0.114999	0.111895				62.7	0.247873	0.265433	0.253943	0.357918	0.27538	0.0314083	-0.638784	0.129231	0.401734	0.230368				62.7	0.296604	0.129513	0.213749	0.0685532	0.0725627
62.8	0.0672076	0.0497737	0.0260859	0.0639675	0.084379	-0.029378	0.0165318				62.8	-0.0900795	0.273806	0.237973	0.247509	0.262163	0.160119	0.676223	0.469449	0.46662	0.131172				62.8	0.349931	0.349925	0.375558	0.191372	-0.18534
62.9	0.238065	0.273257	0.104993	0.367252	0.160847	-0.00489798	-0.0475396				62.9	0.0838251	0.320829	0.328112	0.258189	0.211495	0.0764142	-0.886447	0.00679735	0.588137	0.235827				62.9	0.367876	0.595258	0.2194	0.0250816	0.236244
63	0.136251	-0.00545441	-0.0900867	0.0580252	0.109916	0.0516996	0.0262383				63	0.183602	0.373488	0.373297	0.378767	0.343063	0.0681544	-1.10991	-0.630612	0.399074	0.185895				63	0.389407	0.281004	0.338387	0.231335	0.0586081
63.1	0.0844783	0.0131093	0.100676	0.147185	0.156306	-0.0173374	0.0453115				63.1	0.168914	0.216192	0.303948	0.340565	0.236243	-0.0705389	-0.178912	-0.405955	0.381015	0.329876				63.1	0.21397	0.131868	0.270968	0.137835	0.151539
63.2	0.0109608	0.110345	0.1927	0.249452	0.0922253	-0.118315	-0.0368652				63.2	-0.037654	0.0871645	0.191851	0.312028	0.141185	-0.151463	-0.475352	-0.61625	0.437574	0.129251				63.2	0.324007	0.0725082	0.277518	0.183934	-0.0908485
63.3	-0.00409776	0.163226	-0.143413	0.321188	0.128357	-0.0981225	-0.00882776				63.3	0.317369	0.2789	0.178231	0.09052	0.231729	-0.387718	-0.382751	0.314176	0.374299	0.329163				63.3	0.326095	0.333496	0.278347	0.148536	0.0102448
63.4	0.115405	0.180907	0.0483417	0.195155	0.106814	0.00113464	-0.0678745				63.4	0.0498879	0.240581	0.349344	0.343054	0.397763	0.132475	-0.790532	-0.0617172	0.360141	0.476085				63.4	0.29575	0.0972443	0.412706	0.180066	0.0649747
63.5	0.053804	0.146351	0.0811661	0.207123	0.0781101	0.0049848	0.0290491				63.5	0.0283217	0.332445	0.250006	0.223611	0.191002	-0.183188	-0.76556	0.074437	0.463175	0.091273				63.5	0.216215	0.374814	0.25641	0.306698	-0.157766
63.6	0.00255364	0.376082	-0.00584321	0.35429	0.124316	-0.0767975	-0.0396227				63.6	0.14473	0.132628	0.164212	0.179422	0.313385	0.0482667	-1.72378	0.424453	0.441924	0.232186				63.6	0.292091	0.0716034	0.21533	0.192614	-0.105091
63.7	0.109512	0.0815629	-0.0401461	0.118796	0.107545	0.0166341	-0.0332616				63.7	0.198182	0.376558	0.272599	0.0896106	0.210211	0.192949	-0.932261	0.224297	0.49595	0.210933				63.7	0.394262	0.372808	0.238109	-0.0834252	0.0687869
63.8	0.0894376	0.397102	-0.0605612	0.113356	0.0907635	-0.181498	-0.0566264				63.8	-0.0211998	0.281607	0.430469	0.36567	0.198247	-0.126799	0.340164	0.810892	0.545851	0.204312				63.8	0.323461	0.166874	0.335511	0.264763	0.358037
63.9	0.052076	-0.14301	0.0604474	0.124919	0.139124	-0.0268327	-0.0395216				63.9	-0.00939456	0.0979932	0.271087	0.420034	0.425455	0.121623	-0.625044	0.0563877	0.511502	0.283644				63.9	0.326972	0.192242	0.312965	0.137657	0.020172
64	0.0232965	0.170873	0.0515737	0.1	0.00138924	-0.134715	-0.0324294				64	0.184685	0.0872723	0.211578	0.258481	0.105427	0.29956	-0.424843	0.527492	0.352682	0.349396				64	0.285916	0.140284	0.20777	0.285524	-0.285957
64.1	0.133155	0.283405	-0.0439757	0.060815	0.120433	0.0137507	-0.0747112				64.1	-0.0167217	0.331174	0.161379	0.396344	0.234286	0.199402	0.1615	0.181686	0.579477	0.46593				64.1	0.218054	-0.0199277	0.25415	0.102026	-0.0738565
64.2	0.0802787	-0.0636239	0.00710749	0.21709	0.189046	0.112786	-0.111587				64.2	-0.100957	0.304903	0.192816	0.365416	0.257026	0.463449	-0.281382	0.251838	0.5069	0.235981				64.2	0.304612	-0.0183034	0.277473	0.285652	0.186103
64.3	0.16075	0.242192	0.121966	0.169396	0.105851	-0.0366433	-0.0637823				64.3	0.0913904	0.30712	0.278109	0.340453	0.230086	0.237008	0.90409	-0.345663	0.418887	0.202579				64.3	0.343059	0.434239	0.237566	0.221167	0.369722
64.4	0.166033	-0.108187	0.181476	0.243863	0.198382	0.0930219	0.0210883				64.4	-0.139306	0.228491	0.266596	0.407128	0.154786	-0.0778273	0.850202	0.907084	0.458044	0.272339				64.4	0.2149	0.46774	0.344333	0.270373	-0.111642
64.5	0.124631	0.135761	0.0547101	0.027983	0.118195	-0.0224735	-0.0405765				64.5	-0.0889969	0.337285	0.141649	0.522136	0.163641	0.0584027	-0.851096	-0.0635305	0.366752	0.135851				64.5	0.167838	0.175999	0.24796	0.187199	-0.195588
64.6	0.129194	-0.160108	0.0550544	0.174581	0.16952	0.061269	0.00283782				64.6	-0.0228563	0.323605	0.289184	0.278792	0.399125	0.327872	-0.486731	0.0716804	0.368032	0.210091				64.6	0.247327	0.562269	0.35602	0.226223	0.185089
64.7	0.304545	-0.0253308	0.300069	0.14684	0.200593	-0.134202	0.00811228				64.7	0.0808214	0.299147	0.305162	0.291779	0.400216	0.0105353	-0.0915149	0.202203	0.530584	0.0379093				64.7	0.287831	0.360336	0.172467	0.0331994	-0.0173289
64.8	0.0922925	0.112181	0.0893704	0.296748	0.122053	0.0324488	-0.100412				64.8	-0.0448214	0.356676	0.251176	0.41255	0.309367	-0.204414	-0.501851	0.187382	0.558911	0.405034				64.8	0.136976	0.305348	0.149492	0.283715	0.0591824
64.9	0.0978483	0.255516	-0.010249	0.215728	0.0895473	-0.0578392	-0.0258857				64.9	-0.0122222	0.172274	0.233485	0.419737	0.288253	0.275595	-0.667839	0.0242779	0.367302	0.230956				64.9	0.249116	0.321548	0.349909	0.18613	-0.245321
65	0.00952701	0.165933	0.12759	0.20395	0.129332	0.00455743	0.0121025				65	0.077076	0.1214	0.313215	0.319084	0.220893	0.364098	-1.26764	0.427766	0.459529	0.0752407				65	0.280884	0.565071	0.194476	0.13774	0.119121
65.1	0.114386	0.226243	0.107744	0.100841	0.164051	-0.118545	-0.0218955				65.1	0.261047	0.23196	0.231647	0.185006	0.23336	-0.112708	-1.23876	0.217381	0.56341	0.247127				65.1	0.174488	0.204256	0.119958	0.0192173	-0.15103
65.2	0.133492	0.0714476	-0.0876137	0.154526	0.179173	-0.0028143	-0.0185277				65.2	-0.062399	0.442191	0.145784	0.189383	0.378662	-0.104465	-1.55818	0.23695	0.405252	0.299488				65.2	0.209976	0.157596	0.290376	0.239747	0.359718
65.3	0.189161	-0.0306472	0.169096	0.262029	0.0429455	-0.0334485	-0.067678				65.3	-0.0756918	0.275993	0.361801	0.166443	0.324634	0.0906032	-0.432936	-0.117947	0.346413	0.295434				65.3	0.207883	0.285539	0.198334	0.236106	-0.114825
65.4	0.206734	0.201639	-0.0456324	0.183551	0.242343	0.0515059	0.0257234				65.4	0.204928	0.266821	0.305458	0.160539	0.272407	-0.285303	-0.0651079	-0.535775	0.406523	0.181951				65.4	0.29137	0.109694	0.31085	0.187671	-0.0385361
65.5	0.0452694	0.0623455	-0.013463	0.0989047	0.254483	0.0562697	-0.0533326				65.5	0.126001	0.319575	0.156407	0.344506	0.0889273	0.113604	0.580123	-0.386931	0.333415	0.311725				65.5	0.476328	0.301543	0.275414	0.106956	0.195038
65.6	0.02073	0.193975	0.0355632	0.21313	0.165225	-0.177819	-0.0905964				65.6	-0.121737	0.272644	0.179889	0.300265	0.296229	0.17905	-0.623266	-0.478027	0.495904	0.414206				65.6	0.420638	0.284744	0.180288	0.30328	-0.0414988
65.7	0.0197444	-0.0245301	0.132356	0.159966	0.0971965	-0.0266105	-0.000826687				65.7	0.0260404	0.128514	0.301725	0.244856	0.292142	-0.0191425	-0.685543	0.640541	0.359259	0.243369				65.7	0.379639	0.325614	0.246775	0.307435	0.454629
65.8	0.0641975	-0.0842466	0.113736	0.263538	0.155783	0.0207976	-0.0372658				65.8	0.17078	0.196957	0.283972	0.296252	0.323708	0.107891	0.419431	0.658426	0.468822	0.250132				65.8	0.193378	0.215397	0.360233	0.0975353	0.114033
65.9	0.0853562	0.228324	0.140846	0.131367	0.137616	0.00270167	-0.0610313				65.9	-0.094466	0.252865	0.342833	0.235995	0.227308	-0.16068	0.290757	0.130452	0.42526	0.314576				65.9	0.269948	0.313524	0.208435	0.293006	-0.0373164
66	0.134211	0.221134	0.133796	0.179386	0.0313505	-0.0674541	0.052486				66	-0.104938	0.324468	0.32314	0.222297	0.121312	-0.157549	-0.507583	0.0499125	0.44328	0.295153				66	0.344985	0.674023	0.184325	0.00331783	-0.291297
66.1	0.0480699	0.0198528	0.182687	0.0310866	0.081863	-0.144763	-0.0677388				66.1	-0.050256	0.483588	0.125693	0.464738	0.264213	-0.134671	-0.24917	-0.14307	0.450741	0.2159				66.1	0.20377	0.607196	0.137349	0.200034	0.444199
66.2	0.074408	0.115493	0.239014	0.0703523	0.153362	0.104337	-0.00428527				66.2	0.0378426	0.256944	0.295787	0.195238	0.284365	0.181468	-0.436787	-0.258869	0.198633	-0.147796				66.2	0.194416	0.573117	0.219996	0.2225	-0.107899
66.3	0.126827	0.14184	0.130973	0.320825	0.110757	-0.169038	-0.0568735				66.3	0.0689592	0.175243	0.277056	0.291364	0.380723	-0.069606	0.565688	-0.0543173	0.450741	0.407738				66.3	0.272058	0.464655	0.25868	0.255175	-0.265939
66.4	0.0908123	0.0625852	0.127118	0.166379	0.11778	-0.0377621	-0.0462207				66.4	-0.0303951	0.37464	0.314087	0.183882	0.147295	0.0365305	-1.42545	-0.111038	0.401451	0.310371				66.4	0.28072	0.496772	0.205584	0.0402257	-0.160011
66.5	0.0730761	0.14866	0.0268114	0.289492	0.177765	0.048727	0.0533743				66.5	0.0365514	0.0960617	0.26083	0.31913	0.153832	0.0481409	-0.478981	-0.504743	0.394136	0.264641				66.5	0.327031	0.257108	0.263622	0.190248	0.0742856
66.6	0.263808	0.246975	0.144042	0.243622	0.117643	-0.0517894	0.00883769				66.6	0.0696623	0.267018	0.149564	0.22377	0.331224	0.0482667	0.261748	0.59068	0.516153	0.180958				66.6	0.155031	0.179901	0.244395	0.235387	-0.102892
66.7	0.0573782	0.421309	0.132426	0.130155	0.128693	-0.00938636	-0.0759009				66.7	0.059823	0.170067	0.141071	0.0990721	0.152383	-0.00334976	0.551985	0.102496	0.575871	0.285838				66.7	0.229863	0.14386	0.188807	0.0925785	-0.0393638
66.8	0.0282037	0.0857245	0.0838017	0.127158	0.0980413	0.0428615	0.0710164				66.8	-0.0921308	0.426392	0.227982	0.209403	0.197864	0.0537767	-0.203643	0.237109	0.339826	0.250713				66.8	0.166277	0.0768689	0.259031	0.16271	-0.000110856
66.9	0.235684	0.36047	0.0535292	0.11383	0.262115	0.0994268	0.0455474				66.9	-0.0630817	0.207987	0.189326	0.424048	0.324042	0.257909	-0.718274	-0.0493218	0.477099	0.346965				66.9	0.357221	-0.0681898	0.290102	0.343329	0.0329962
67	0.138149	0.351733	0.0163744	0.311951	0.167664	-0.0293894	-0.0529628				67	0.231869	0.309945	0.174961	0.227645	0.238495	0.0542624	-0.59222	0.556112	0.561209	0.350745				67	0.127641	0.632171	0.356738	0.285996	0.18766
67.1	0.104861	0.223797	0.0635599	0.302255	-0.0280728	-0.0403263	0.0356349				67.1	-0.0783506	0.178791	0.284319	0.297831	0.284858	-0.171417	-0.681182	0.647479	0.319844	0.224252				67.1	0.297917	0.276218	0.226811	0.211401	0.093841
67.2	0.201716	0.152054	0.113388	0.106186	0.191383	0.0903551	-0.044447				67.2	0.187863	0.316482	0.209496	0.528982	0.253584	-0.170676	-0.396047	0.964235	0.471436	0.336497				67.2	0.314457	0.376384	0.235586	0.203657	0.0609728
67.3	0.129487	0.229827	-0.0124172	0.0559389	0.186076	0.00195899	-0.0452351				67.3	0.303807	0.227208	0.141816	0.317427	0.238974	-0.0328284	-1.39697	-0.0336632	0.434404	0.302688				67.3	0.25579	0.419119	0.137014	0.137348	-0.0720916
67.4	0.0481313	0.387733	-0.0820437	0.147096	0.158523	0.00495441	-0.0859256				67.4	-0.096676	0.37285	0.238238	0.0814569	0.322562	0.0924725	0.0904823	0.0921776	0.288522	0.165743				67.4	0.243853	0.20563	0.237015	0.305284	0.0930315
67.5	-0.102949	0.394264	0.0659348	0.0836759	0.0921283	-0.0500021	0.0451982				67.5	0.236111	0.182346	0.249198	0.355946	0.106061	-0.033059	-0.920123	-0.344165	0.485116	0.429692				67.5	0.130563	0.123736	0.293964	0.0612004	0.257201
67.6	0.101367	0.301043	0.134565	0.0853961	0.148611	-0.112385	0.0441405				67.6	0.100042	0.406757	0.30943	0.27598	0.270885	-0.00994639	-0.330752	-0.381503	0.33985	0.305768				67.6	0.276367	0.238967	0.256386	0.162713	-0.0381186
67.7	0.120659	0.650174	0.0416327	0.116483	0.170946	0.172077	-0.0354528				67.7	-0.0106258	0.495241	0.235868	0.380049	0.315934	0.0793386	-0.187476	0.836333	0.444104	0.487177				67.7	0.330522	0.181133	0.104031	0.152979	-0.272798
67.8	0.132056	0.428227	0.209735	0.173876	0.193051	-0.0867828	-0.0163758				67.8	0.377011	0.156393	0.133665	0.24073	0.150795	0.088961	0.024224	0.0836041	0.437945	0.287827				67.8	0.21209	0.182365	0.214581	0.0908291	-0.139504
67.9	0.160574	0.555563	-0.05794	0.023197	0.108562	-0.0560537	-0.0599558				67.9	0.056224	0.247323	0.209285	0.400895	0.304651	0.424641	1.14509	0.130106	0.425882	0.288908				67.9	0.336948	0.289333	0.165629	0.20437	0.144755
68	0.0775918	0.305618	0.00532894	0.301519	0.09055	0.09132	0.0869633				68	0.107597	0.0885522	0.310885	0.474	0.288104	-0.0725968	-0.993436	-0.289085	0.473587	0.152557				68	0.30207	0.150292	0.25372	-0.0664357	-0.0633987
68.1	-0.00333915	0.274542	0.116767	0.153027	0.147731	0.0848125	-0.028238				68.1	-0.0843651	0.162406	0.257149	0.473729	0.0381078	0.128719	-0.348992	0.0767556	0.374349	0.415343				68.1	0.314666	0.483973	0.2934	0.00620836	0.23511
68.2	0.151081	0.0851743	0.0580258	0.173015	0.221446	-0.0257158	0.0491257				68.2	-0.107768	0.326698	0.207263	0.495051	0.289739	0.279973	0.375432	0.938206	0.310895	0.212742				68.2	0.192824	0.350012	0.288553	0.222366	-0.199913
68.3	0.0448988	0.21226	0.309242	0.0863139	0.121308	0.0447553	-0.0902556				68.3	0.118348	0.27797	0.16376	0.270249	0.27199	-0.206231	-0.270818	0.439552	0.442953	0.455145				68.3	0.268458	0.24372	0.115317	0.114021	-0.0377612
68.4	0.12797	0.433913	0.106183	0.126421	0.0946815	-0.103319	0.0131022				68.4	-0.0220402	0.0821967	0.232397	0.309605	0.187493	0.238521	-0.479537	0.506458	0.60822	0.348505				68.4	0.210696	0.455563	0.218676	0.192785	0.414202
68.5	0.154601	0.314737	0.208261	0.265542	0.167641	0.000663575	0.0320416				68.5	-0.0532393	0.276794	0.300532	0.306831	0.307046	-0.0357144	0.966024	-0.0732552	0.368615	0.197488				68.5	0.241276	0.247874	0.311783	0.0995007	0.261126
68.6	0.237493	0.248375	0.113192	0.0777783	0.141175	0.048575	-0.00248344				68.6	0.0721898	0.184697	0.257838	0.169149	0.253415	0.195073	-0.702357	0.337887	0.485718	0.131819				68.6	0.301769	0.394154	0.238825	0.26068	0.314236
68.7	0.094742	0.227087	0.224492	0.164119	0.143924	-0.118372	-0.0360397				68.7	0.146946	0.25755	0.208436	0.332747	0.325321	0.132772	-0.718274	-0.0416294	0.340122	0.13486				68.7	0.202688	0.268871	0.285708	0.0939533	-0.10273
68.8	0.294949	0.340763	0.0567313	0.0861546	0.103952	-0.0224811	-0.00812949				68.8	-0.0842471	0.0923647	0.277879	0.494936	0.170974	-0.222527	-1.28808	0.226257	0.513256	0.299896				68.8	0.127535	-0.0066385	0.155695	0.11032	0.0505971
68.9	0.0241374	0.139629	0.141399	0.14328	0.120544	-0.00899128	0.0294563				68.9	-0.0501054	0.28748	0.109259	0.513957	0.155552	0.490758	0.812943	0.053422	0.570342	0.309436				68.9	0.212376	0.233342	0.407447	0.180578	-0.126625
69	0.0223619	0.0849619	0.0452269	0.106476	0.118075	-0.0679575	0.00956966				69	-0.0303004	0.257886	0.326592	0.442442	0.336863	-0.213816	0.0821398	0.229966	0.353329	0.315003				69	0.253472	0.604939	0.218252	0.066743	0.14982
69.1	0.0944988	-0.161938	-0.0604298	0.197373	0.192935	0.0731196	0.0940695				69.1	-0.0751912	0.288106	0.192729	0.387183	0.258453	-0.045232	-0.680237	-0.0582413	0.251667	0.272373				69.1	0.145247	0.158632	0.323672	0.171111	0.312124
69.2	0.094383	0.147059	0.0436934	0.195094	0.167429	-0.0314446	0.0189598				69.2	0.13901	0.216604	0.0875094	0.500733	0.22154	0.00466192	-0.33577	-0.0542165	0.585121	0.194013				69.2	0.15549	0.515599	0.126214	0.211212	0.0435998
69.3	0.162359	0.11357	0.209965	0.0367029	0.130219	0.160104	0.0744291				69.3	0.176834	0.178715	0.243033	0.294433	0.211266	-0.295481	-0.754422	0.407028	0.522473	0.19124				69.3	0.336734	0.0132245	0.223375	0.0988141	0.168713
69.4	0.138421	0.176658	-0.00183429	0.15423	0.0564613	0.0146928	-0.0174354				69.4	-0.168049	0.382169	0.29977	0.329559	0.301595	0.258489	-0.337817	0.0186352	0.42599	0.325322				69.4	0.223633	0.468394	0.171288	0.225005	-0.0942815
69.5	0.0924824	0.0181533	0.173498	0.0847577	0.124529	0.0371024	-0.0190519				69.5	0.186444	0.267032	0.105345	0.484625	0.1565	-0.18903	0.562457	0.611271	0.28037	0.175095				69.5	0.424049	0.148297	0.229826	0.376369	0.0224382
69.6	0.108769	0.0441686	0.236604	0.114022	0.15013	0.0126414	0.0101631				69.6	-0.162378	0.182136	0.264833	0.562506	0.217346	0.278153	0.436458	-0.286763	0.417224	0.448079				69.6	0.162068	0.152233	0.258279	0.0853361	0.246284
69.7	0.0401526	-0.0333762	0.120025	0.116148	0.156559	-0.0326374	-0.0153584				69.7	0.149546	0.316646	0.188232	0.595268	0.201336	0.190304	0.42482	0.522192	0.356037	0.208649				69.7	0.215225	0.445272	0.284933	0.306449	0.00825023
69.8	0.138708	-0.0140608	0.173502	0.228776	0.110774	0.0114543	0.0337245				69.8	-0.112823	0.31063	0.210202	0.354681	0.225492	-0.343778	-0.255901	0.0361456	0.37776	0.25964				69.8	0.227594	0.74483	0.268369	0.06855	-0.0624799
69.9	0.123196	0.233994	0.0255205	0.0559619	0.17658	-0.0298756	0.0547793				69.9	0.125106	0.39528	0.226111	0.334828	0.226705	0.221697	0.537448	-0.229054	0.348478	0.208166				69.9	0.280583	0.319226	0.344439	0.25088	-0.235663
70	0.202584	0.337838	0.173502	0.145449	0.096594	-0.0688977	-0.0833993				70	0.102648	0.17853	0.297817	0.260886	0.312668	0.280333	0.00111327	0.0672474	0.530119	0.235593				70	0.247632	0.416121	0.235036	0.164963	-0.0381459
70.1	-0.0058327	0.205659	0.325838	0.21096	0.0467902	-0.055613	-0.0545915				70.1	-0.0838075	0.215445	0.231644	0.374961	0.158636	0.00179686	-0.794578	0.112596	0.375005	0.230143				70.1	0.349024	0.158599	0.256626	0.0722503	0.507986
70.2	0.209398	0.0134198	0.179692	0.249588	0.0275626	-0.038273	-0.0233884				70.2	0.134709	0.453684	0.178377	0.300083	0.30612	-0.0236742	-1.50835	0.3686	0.480689	0.528946				70.2	0.278308	0.241605	0.155885	0.0563012	-0.0695355
70.3	0.206345	0.34932	0.0866392	0.102319	0.142757	0.166511	-0.00581753				70.3	0.0274426	0.341531	0.2688	0.236439	0.253757	0.186593	-0.146051	-0.166015	0.388773	0.248165				70.3	0.284407	0.314015	0.131722	0.14979	-0.156299
70.4	0.0773347	0.190358	0.0863105	0.297924	0.232728	0.0612842	-0.01867				70.4	0.0686102	0.13843	0.294793	0.140068	0.192308	0.0576236	-1.15166	0.0480631	0.466977	0.209042				70.4	0.158334	0.248255	0.343311	0.164219	0.132824
70.5	0.175445	-0.0511882	0.434066	0.101322	0.160316	0.0466946	0.0345529				70.5	0.17567	0.401192	0.163184	0.249368	0.250072	0.0658903	1.02103	-0.403065	0.444551	0.264316				70.5	0.120175	0.348432	0.199541	0.111509	0.0323799
70.6	0.261701	0.244736	-0.0557348	0.0930214	0.153698	-0.14184	-0.0350568				70.6	0.0937846	0.243816	0.206878	0.500309	0.164897	0.306007	-0.901058	-0.068755	0.24483	0.269793				70.6	0.335164	0.358636	0.143283	0.231305	-0.162532
70.7	0.213707	0.363641	0.268756	-0.00774259	0.0961669	0.0612348	-0.0297777				70.7	0.076786	0.220132	0.313453	0.662827	0.26954	0.126133	-0.191689	0.137686	0.345163	0.240059				70.7	0.104025	0.436267	0.337382	0.292444	0.348127
70.8	0.30658	0.451132	0.226722	0.284156	0.103739	-0.00343921	-0.0630428				70.8	0.214238	0.250392	0.109161	0.312905	0.256962	0.152108	-0.437102	0.28109	0.436411	0.169096				70.8	0.308857	0.327609	0.233441	0.0341453	0.0644058
70.9	0.174539	0.464935	0.181642	0.0886998	0.139718	0.0207691	-0.148531				70.9	0.00681039	0.281322	0.195353	0.21376	0.281672	-0.272078	0.54354	-0.0821361	0.472384	0.242468				70.9	0.271388	0.169501	0.117911	0.00642283	-0.108174
71	0.153612	0.495449	0.0308478	0.230156	0.107921	0.218053	-0.170851				71	-0.0821408	0.184227	0.145181	0.463158	0.285489	0.23865	-0.256883	0.115093	0.409226	0.398132				71	0.214252	0.260356	0.178442	0.0584491	-0.0737216
71.1	0.149129	-0.0978534	0.158412	0.300164	0.0932084	0.109881	-0.0192971				71.1	0.151743	0.214757	0.245868	0.190226	0.27944	0.437468	-0.227809	-0.299587	0.359812	0.3106				71.1	0.304667	0.42421	0.0573578	0.0297935	-0.142401
71.2	0.208192	0.212402	0.261991	0.131006	0.0930763	0.0454676	-0.0115787				71.2	0.189884	0.185529	0.177832	0.366868	0.170024	0.196872	-0.302308	-0.136804	0.424888	0.204014				71.2	0.202775	0.554464	0.136144	0.264855	0.312768
71.3	0.206136	0.175623	0.311167	0.164216	0.119467	0.00638849	-0.0841669				71.3	0.072315	0.148216	0.220313	0.343011	0.156357	0.306195	-1.10875	0.262412	0.272951	0.216727				71.3	0.29083	0.067766	0.129272	0.335868	0.362103
71.4	0.0833514	0.0734957	0.0400478	0.172719	0.187568	-0.0180516	-0.156492				71.4	0.0456978	0.195597	0.191566	0.187754	0.238856	-0.0414376	-1.32122	-0.52589	0.494653	0.353474				71.4	0.191692	-0.203786	0.192723	0.0935324	-0.0914519
71.5	0.0940935	0.227627	0.306835	0.169323	0.295698	0.11864	0.0908599				71.5	-0.186777	0.424446	0.309158	0.41305	0.17666	0.0123801	1.13299	-0.307329	0.430028	0.247281				71.5	0.298327	0.354504	0.179301	0.179515	0.0572244
71.6	0.0283624	0.102409	0.171766	0.229149	0.210228	-0.0500876	-0.0330247				71.6	0.0409206	0.207578	0.266695	0.322679	0.249874	0.00972818	0.930423	0.187678	0.420667	0.44341				71.6	0.163042	0.132075	0.0525539	0.006346	0.188258
71.7	0.0917296	-0.033289	0.178177	0.216178	0.150395	-0.16867	0.0417883				71.7	0.0673149	0.371927	0.179954	0.218732	0.1516	-0.0156555	-0.739218	0.154962	0.52224	0.145647				71.7	0.367267	0.113368	0.14565	0.084283	-0.293452
71.8	0.164881	0.414669	0.171572	0.18037	0.132936	0.0546001	0.0184955				71.8	0.207464	0.102026	0.214667	0.220372	0.0375015	0.117874	-0.465852	1.2684	0.399988	0.352847				71.8	0.214953	-0.0608638	0.140558	-0.223832	-0.142421
71.9	0.0500828	0.0706033	0.295796	0.0754176	0.179635	-0.0819127	-0.0338241				71.9	-0.0393706	0.108982	0.359328	0.140678	0.32163	0.00328879	-0.288317	1.05193	0.271087	0.211509				71.9	0.260453	-0.199828	0.190665	-0.0629242	-0.101461
72	0.170803	0.262014	0.162464	0.039591	0.0537008	0.00495061	0.00223128				72	-0.286225	0.0259477	0.191694	-0.0236133	0.228879	0.150717	-0.411658	0.701751	0.510883	0.32106				72	0.182427	0.355627	0.287216	0.12177	0.121426
72.1	0.241589	0.392652	0.148414	0.173255	0.181314	0.139566	0.0319948				72.1	0.00104922	0.224817	0.235193	0.158376	0.312759	0.143614	0.689871	0.591714	0.399908	0.107186				72.1	0.139011	0.137908	0.203421	0.0855906	-0.38712
72.2	0.203903	0.261573	-0.0326805	0.246484	0.150874	0.118695	-0.0170947				72.2	-0.0182754	0.391344	0.171707	0.155532	0.29672	0.141724	-0.320956	-0.166524	0.354122	0.22995				72.2	0.20991	0.319367	0.0714796	0.13783	-0.135534
72.3	0.124461	0.200222	0.180922	0.0713358	0.16961	-0.0663563	-0.0365236				72.3	-0.128135	0.318633	0.293797	0.216234	0.309014	0.065513	0.511346	-0.019701	0.475351	0.374866				72.3	0.106302	0.140088	0.274179	0.306487	-0.050332
72.4	0.115217	0.326181	0.00818562	0.0721072	0.163171	0.0842066	-0.0383844				72.4	-0.0224279	0.264868	0.147655	0.334973	0.309171	0.340719	-0.0574321	0.219575	0.458306	0.363066				72.4	0.121824	0.25278	0.0860473	0.0521895	-0.0105777
72.5	0.0710597	0.405834	0.120841	0.170803	0.120947	-0.0466002	-0.06127				72.5	0.38865	0.226194	0.295091	0.204292	0.225332	0.0789543	-0.780384	0.556574	0.460487	0.291283				72.5	0.171137	0.18508	0.224128	-0.139149	-0.208507
72.6	0.116131	0.140283	0.0863655	0.153986	0.0865547	-0.021558	0.00618689				72.6	0.00965842	0.178556	0.269554	0.346066	0.379902	-0.312773	-0.750227	-0.00588929	0.522697	0.408217				72.6	0.229285	-0.216802	0.17957	0.125696	0.249801
72.7	0.227918	-0.0204993	0.252556	0.0627813	0.0791902	0.0111352	-0.00761936				72.7	0.159841	0.20931	0.235264	0.157135	0.189169	-0.0253513	0.114	0.0446892	0.461417	0.219068				72.7	0.28095	0.144591	0.151099	0.0781546	0.0338111
72.8	-0.0831802	0.267968	0.202299	0.0854497	0.111837	-0.00762558	-0.0210727				72.8	0.463203	0.187004	0.0883334	0.354571	0.158402	0.207574	-1.14217	0.669326	0.43739	0.0456631				72.8	0.271625	0.170221	0.165423	0.0589389	0.0220899
72.9	0.193518	-0.0140063	0.186653	0.259736	0.213873	0.00238257	0.0436444				72.9	0.250916	0.131539	0.266951	0.356746	0.219945	-0.161634	-0.552406	0.295794	0.355751	0.188624				72.9	0.216483	0.114731	0.224658	-0.0733388	0.0441048
73	0.133843	0.0089477	0.191427	0.187222	0.186983	0.133258	-0.0432816				73	0.276293	0.235328	0.247917	0.181102	0.321856	0.117081	0.00228918	0.814035	0.413665	0.255835				73	0.126837	0.289976	0.170909	0.246431	0.043102
73.1	0.211996	0.345997	0.271499	0.210234	0.177588	-0.0319783	-0.0192241				73.1	-0.0989644	0.332408	0.258484	0.240594	0.230472	-0.00324145	0.454292	0.334355	0.393967	0.230492				73.1	0.104518	0.165162	0.214843	-0.0348512	-0.0546274
73.2	0.0917621	-0.052185	0.0789644	0.15166	0.189104	0.0156217	0.0451729				73.2	-0.0825753	0.191257	0.309438	0.451442	0.27834	-0.17403	0.590215	0.253133	0.459701	0.259787				73.2	0.174999	0.250359	0.28913	-0.0519575	-0.0374641
73.3	0.082133	0.388942	0.31237	0.178343	0.103651	0.00828223	-0.0059804				73.3	-0.185047	0.182665	0.231714	0.238723	0.290447	0.655809	0.436792	0.939764	0.484214	0.268824				73.3	0.166445	0.152767	0.204891	-0.0899793	0.531715
73.4	-0.00348972	0.0104783	0.183904	0.142361	0.148814	0.0205659	-0.0785049				73.4	-0.0653162	0.285659	0.326035	0.240958	0.242629	-0.158664	0.531198	0.00809787	0.434649	0.376853				73.4	0.193515	0.36606	0.130837	0.115911	0.00753554
73.5	0.155048	0.26056	0.190409	-0.0452643	0.204253	-0.0772742	0.0844052				73.5	-0.0545193	0.23431	0.235806	0.158189	0.361972	0.388161	-0.406371	0.0480395	0.361788	0.139389				73.5	0.0758558	0.181122	0.184143	-0.0242366	-0.168997
73.6	0.107125	0.262897	0.240827	0.127357	0.120102	0.0519883	-0.0134433				73.6	0.0290197	0.399517	0.275962	0.37372	0.242728	0.240337	-0.395538	-0.303769	0.439163	0.285428				73.6	0.172514	0.263496	0.268505	-0.0542911	0.0521249
73.7	0.141136	-0.00838494	0.0467712	0.149999	0.19688	0.0843529	0.0340587				73.7	-0.103946	0.0846917	0.227469	0.221065	0.230271	-0.0729567	-0.645081	0.527969	0.513465	0.347595				73.7	0.0660281	0.125382	0.134966	0.185973	0.153071
73.8	0.0457732	-0.0700896	0.199862	0.125074	0.152511	0.0188716	-0.0267272				73.8	0.0313814	0.211706	0.169496	0.125903	0.174563	0.334182	-0.116209	0.125273	0.291194	0.311071				73.8	0.178298	0.288243	0.152959	0.182004	-0.0868502
73.9	0.0943656	-0.181684	0.0828526	0.0724271	0.17307	0.0711917	-0.117358				73.9	0.211176	0.365254	0.247074	0.385433	0.133507	-0.123808	-0.238753	0.173249	0.284244	0.412373				73.9	0.201955	0.848953	0.121392	0.062524	0.0738134
74	0.172226	0.579138	0.346784	0.198202	0.170117	0.203659	-0.0188853				74	0.365882	0.245716	0.0939041	0.306721	0.250334	-0.0192753	0.126463	-0.452011	0.382754	0.277352				74	0.227744	0.328634	0.0309101	0.0826409	-0.352379
74.1	0.00736354	0.183669	0.236729	0.0587843	0.236841	-0.0238354	-0.0355857				74.1	0.164911	0.247225	0.233213	0.454872	0.377005	0.18144	-1.37316	-0.186682	0.482471	0.241555				74.1	0.158717	0.114447	0.0814403	0.0310931	0.166015
74.2	0.224329	0.223187	0.345653	0.181714	0.173687	-0.121072	-0.0621002				74.2	0.280392	0.241852	0.237722	0.161627	0.130299	0.0386653	0.0264925	-0.0142525	0.537193	0.229767				74.2	0.193316	0.273417	0.210939	-0.0483291	-0.342441
74.3	0.266472	0.0409167	0.218833	0.0880674	0.165397	-0.0439277	-0.0563962				74.3	0.0345285	0.261095	0.177488	0.277493	0.097738	-0.0895461	0.471532	0.136349	0.403289	0.245851				74.3	0.169817	0.145463	0.206125	0.177779	0.082902
74.4	0.135316	0.0337156	0.202917	0.363815	0.124544	0.0262072	-0.0484325				74.4	0.168352	0.392745	0.13705	0.313393	0.17577	0.352994	-0.117329	-0.10172	0.354839	0.155368				74.4	0.203788	0.133187	0.174239	0.0434315	-0.0219033
74.5	0.205424	0.452259	0.0814004	0.193642	0.154333	0.0639073	0.029972				74.5	0.124142	0.413951	0.26874	0.389597	0.108194	0.214873	0.353349	0.8721	0.46502	0.347138				74.5	0.218218	0.118917	0.145061	0.00479351	-0.132967
74.6	0.0890415	0.0132019	0.278673	0.0625244	0.161326	0.141794	-0.0219152				74.6	0.261943	0.132989	0.276516	0.450905	0.15031	-0.0103098	0.174712	0.817269	0.431629	0.232457				74.6	0.17541	0.310188	0.25379	0.177593	0.18751
74.7	0.181349	0.197265	0.301759	-0.0504685	0.141612	-0.0647246	-0.0557447				74.7	0.169221	0.119742	0.197929	0.497554	0.170635	-0.0487924	-0.430251	-0.151341	0.544301	0.194303				74.7	0.186452	0.270571	0.11967	0.238985	0.0766795
74.8	0.237935	0.00618603	0.19289	0.0994599	0.161167	0.129677	0.0134588				74.8	0.314379	0.156976	0.216329	0.483337	0.0611391	-0.137515	-0.433732	0.333626	0.497122	0.0867531				74.8	0.14904	0.256933	0.247761	-0.0404178	0.0162795
74.9	0.12568	0.262063	0.205749	0.297088	0.254776	-0.0326906	0.106388				74.9	0.0971231	0.204763	0.221332	0.0599324	0.275325	0.0870428	0.249434	0.208569	0.544624	0.322176				74.9	0.172017	0.0654439	0.237314	0.0906499	0.0956934
75	0.107146	0.408116	0.319837	0.0259136	0.206652	0.0318315	-0.0381111				75	-0.0885329	0.283564	0.422214	0.238457	0.14775	0.408855	0.642307	-0.0799507	0.470042	0.358463				75	0.298308	0.274823	0.254265	-0.0348736	0.0122083
75.1	0.164561	0.109528	0.0640882	0.106469	0.188831	-0.0152442	0.00243533				75.1	0.0565557	0.339727	0.224393	0.201593	0.1387	0.068972	-0.0379232	0.194033	0.425532	0.120887				75.1	0.0898787	0.466977	0.0592325	0.0247903	-0.147808
75.2	0.379477	0.253026	0.0750332	0.0761157	0.157847	0.008702	0.00285373				75.2	0.146193	0.072239	0.345484	0.381469	0.251558	-0.184303	0.566531	0.397156	0.518447	0.256863				75.2	0.0155392	0.368698	0.193222	-0.0114085	-0.38759
75.3	0.231282	0.107431	0.21216	0.192607	0.316976	0.000633184	0.0861471				75.3	0.018636	0.228938	0.281643	0.302404	0.261562	-0.110793	-1.58458	-0.327898	0.371783	0.273256				75.3	0.209257	0.410659	0.131808	0.0601457	-0.00808725
75.4	0.0640435	0.230895	0.218379	0.0852877	0.191393	0.0819691	-0.0784403				75.4	0.124455	0.0196364	0.199339	0.236026	0.220151	-0.117243	-0.1012	0.962393	0.375126	0.0976259				75.4	0.122565	0.334205	0.151826	0.075573	-0.0464414
75.5	0.153761	0.621838	0.109823	0.033263	0.0932455	0.0276717	0.0564257				75.5	-0.142454	0.158657	0.197603	0.265225	0.135042	-0.0696864	0.65789	0.0109254	0.525245	0.208988				75.5	0.035257	0.247634	0.0691949	-0.05488	-0.00529961
75.6	0.213255	-0.0379627	0.107307	0.02289	0.132211	0.138772	-0.0242739				75.6	0.206223	0.12666	0.185636	0.316693	0.190572	-0.0872051	1.1011	-0.371486	0.448362	0.328028				75.6	0.245783	0.166405	0.152286	-0.137287	-0.0233199
75.7	0.0996098	0.234942	0.143792	0.129115	0.17374	0.128182	0.00119605				75.7	0.294255	0.365868	0.102996	0.2606	0.205881	-0.331022	0.442884	-0.103619	0.459789	0.114778				75.7	0.172756	0.205041	0.21745	0.138457	-0.165631
75.8	0.128873	0.569862	0.17235	0.18369	0.200696	0.0688326	0.00699935				75.8	0.25352	0.218234	0.122062	0.330633	0.365935	0.282489	0.811712	-0.258007	0.39911	0.498036				75.8	0.181873	0.426739	0.136846	0.00815459	-0.116389
75.9	0.258967	0.344216	0.225978	0.0995588	0.237187	0.0458949	-0.0112446				75.9	0.048963	0.197234	0.140286	0.608284	0.353652	-0.342611	-1.54455	0.465677	0.379133	0.406091				75.9	0.223666	0.294621	0.173254	-0.112132	0.180219
76	0.24518	0.281635	0.0340858	0.21173	0.114189	-0.0110978	-0.0213479				76	0.0574837	0.256241	0.144898	0.425332	0.24935	-0.145603	-0.782782	0.0490899	0.338975	0.232069				76	0.121717	0.297172	0.230889	0.12169	0.324695
76.1	0.229886	0.230862	0.288436	0.133609	0.116345	0.184657	0.0592478				76.1	-0.136009	0.11808	0.312439	0.307142	0.208631	-0.268721	0.388404	0.176544	0.407518	0.242859				76.1	0.265843	0.248375	0.14309	0.0216677	-0.0523722
76.2	0.106293	0.249088	0.349761	0.133531	0.16698	0.105668	0.014187				76.2	-0.191622	0.271229	0.201677	0.515721	0.32604	-0.0595154	1.77182	0.286931	0.514189	0.227351				76.2	0.18037	0.463619	0.169451	0.00525285	-0.118143
76.3	0.204529	0.315407	0.138456	0.0488369	0.140256	0.153627	0.014626				76.3	0.118024	0.166368	0.176864	0.394167	0.197291	-0.151197	0.0891212	-0.0827571	0.41999	0.190471				76.3	0.250681	0.458616	0.145457	-0.0367654	0.243387
76.4	0.218781	0.0794766	-0.0583297	0.264528	0.192376	-0.117394	0.018444				76.4	0.243617	0.21582	0.249931	0.353315	0.226691	-0.325047	-0.283734	0.733164	0.3451	0.372008				76.4	0.181186	0.210295	0.191165	-0.0235436	0.111982
76.5	0.129184	0.0939877	0.292852	0.172557	0.118858	-0.0124635	-0.0169608				76.5	0.0796075	0.324752	0.162433	0.371058	0.221455	0.0703731	0.0382238	-0.022251	0.482595	0.294072				76.5	0.150813	0.179662	0.136298	-0.0836605	-0.141133
76.6	0.277152	0.140266	0.252842	0.207265	0.204353	0.0719818	0.0435022				76.6	0.137415	0.068999	0.206286	0.365121	0.22703	0.00217771	-0.939585	0.582046	0.4269	0.382959				76.6	0.0494019	0.246173	0.193897	-0.0653906	-0.0330356
76.7	0.214841	0.669032	0.308092	0.122786	0.133523	0.0124819	0.0151455				76.7	0.112206	0.243469	0.16754	0.397941	0.185388	0.127021	-1.12095	0.395	0.472795	0.397168				76.7	0.23908	0.280219	0.208583	0.0650496	0.283816
76.8	0.243887	0.465861	0.161744	0.131875	0.143431	-0.114021	-0.034688				76.8	0.186885	0.33599	0.260585	0.184607	0.29029	-0.0839697	0.0364368	0.786768	0.413645	0.50269				76.8	0.195994	0.195785	0.0461957	-0.15832	0.253929
76.9	0.271272	-0.0686625	0.10806	0.0434016	0.18528	0.011196	0.0267343				76.9	0.0359347	0.226999	0.128123	0.274831	0.149533	-0.0677367	-0.28803	-0.549777	0.436953	0.19709				76.9	0.164256	0.23707	0.170442	-0.0609028	-0.151959
77	0.0341579	0.251071	0.0925761	0.160404	0.0996867	-0.00418759	-0.0294548				77	-0.134073	0.117871	0.287727	0.513076	0.232796	-0.0350541	0.163963	0.166279	0.420149	0.220156				77	0.10468	-0.010138	0.0700329	0.0859155	-0.151334
77.1	0.232989	0.494605	0.0971611	0.108349	0.124446	-0.0943654	-0.0180419				77.1	-0.114441	0.153731	0.207945	0.111412	0.0657664	0.00961987	-1.45078	-0.00638834	0.245059	0.351763				77.1	0.182788	0.595236	0.109306	-0.023678	0.256612
77.2	0.104846	0.17638	0.117678	0.0864088	0.24544	-0.0508302	-0.0344138				77.2	-0.0453047	0.0864493	0.282582	0.48878	0.16573	-0.193335	0.656714	0.279062	0.47677	0.254954				77.2	0.239342	0.134975	0.175297	-0.0501889	0.119639
77.3	0.0639126	0.205767	0.0612972	0.146147	0.162559	0.0195174	0.0255653				77.3	0.0119875	0.0156941	0.167458	0.267197	0.0960624	-0.0726667	1.45702	-0.0703865	0.383543	0.309336				77.3	0.301471	-0.0588797	0.0749264	-0.0158019	-0.00901707
77.4	0.203465	0.17089	0.247333	0.158422	0.172914	0.0243363	0.0692108				77.4	0.142031	0.133185	0.259439	0.16446	0.384912	0.183089	0.588336	0.201081	0.486285	0.40162				77.4	0.113525	0.208606	0.1089	0.114776	0.209323
77.5	0.0838784	0.192351	0.246071	0.175733	0.190275	-0.0824692	0.0713702				77.5	0.108045	0.211981	0.124895	0.215925	0.114607	0.00401204	-0.484213	-0.0643643	0.572867	0.223951				77.5	0.212742	0.248942	0.285244	-0.0777962	0.172551
77.6	0.306353	0.432443	0.0916295	0.140578	0.150596	0.00229899	0.0676233				77.6	-0.196299	0.177962	0.170265	0.0980471	0.290717	-0.267585	-1.14314	0.390972	0.474554	0.290521				77.6	0.140288	0.265731	0.221462	0.0997504	0.0795692
77.7	0.1291	0.188544	0.299585	0.155364	0.279976	-0.0986505	0.0143593				77.7	-0.126502	0.104749	0.200278	0.317317	0.186749	0.0239102	0.1425	0.0210247	0.333774	0.461866				77.7	0.118736	0.256933	0.169809	-0.0219815	-0.121113
77.8	0.194133	0.151536	0.139038	0.119502	0.241421	0.0126699	0.00693664				77.8	0.0089543	0.168076	0.249578	0.125823	0.206068	-0.0987597	0.0481218	0.872869	0.330731	0.0212205				77.8	0.165874	0.21108	0.157709	-0.152377	0.128764
77.9	0.180953	0.43156	-0.0020088	0.1914	0.18772	0.156809	-0.0927885				77.9	0.0244857	0.210443	0.251806	0.144246	0.254248	-0.19121	0.153398	0.16498	0.462945	0.278142				77.9	0.2613	0.0448178	0.106094	-0.061719	0.374183
78	0.143523	0.18685	0.192435	0.168511	0.16794	0.0993452	0.00502529				78	0.130687	0.217125	0.374929	0.186542	0.057573	0.125864	-0.0617284	0.746887	0.442164	0.350902				78	0.215554	0.0905288	0.194896	0.0577609	-0.179207
78.1	0.0786689	0.125673	0.196359	0.267464	0.156983	0.0962776	-0.104489				78.1	-0.0308102	0.228702	0.256813	0.324036	0.200612	-0.286288	0.832675	-0.202319	0.439389	0.197883				78.1	0.0726091	-0.0564704	0.141439	0.14412	0.0912995
78.2	0.0552436	0.271269	0.163339	0.271918	0.089539	0.0737198	0.0269318				78.2	-0.0545723	0.112886	0.186802	0.270621	0.300468	0.0776615	-0.246244	0.512211	0.335444	0.138474				78.2	0.215906	0.619166	0.175022	-0.111524	0.0307318
78.3	0.161066	0.239066	0.185721	0.00591375	0.181612	-0.0121785	-0.0305948				78.3	0.0571947	0.197282	0.233006	0.38563	0.130603	-0.252254	0.426542	0.844372	0.362221	0.198591				78.3	0.0843796	0.101943	0.147578	0.0091213	0.0812976
78.4	0.130276	0.191572	0.180231	0.14638	0.121534	0.070185	-0.0459118				78.4	0.0815713	0.31977	0.217408	0.305754	0.187061	0.296105	1.13273	0.119327	0.434226	0.256563				78.4	0.0330403	0.341574	0.114065	0.0489645	-0.0545399
78.5	0.182053	0.350469	0.105593	0.0747628	0.180697	0.144054	0.0267446				78.5	0.250307	0.321937	0.250569	0.341778	0.341798	-0.0622896	0.354265	0.178637	0.274795	0.120306				78.5	0.193352	0.00673795	0.0115349	-0.102883	0.100809
78.6	0.105891	0.235972	-0.0294545	0.145157	0.113436	0.0145181	-0.0370983				78.6	-0.281882	0.277705	0.318797	0.614673	0.30348	0.00420421	0.190823	-0.170462	0.421041	0.229223				78.6	0.187942	0.352182	0.17632	-0.0570071	0.0122266
78.7	0.2937	0.423395	0.0933482	-0.0310441	0.114604	-0.091294	0.0302678				78.7	-0.0365897	0.20294	0.210754	0.222378	0.299238	0.224824	1.41686	-0.0768593	0.473508	0.268744				78.7	0.260315	0.146422	0.27528	0.148302	0.0082247
78.8	0.195499	0.309377	0.132671	0.195041	0.195882	-0.00576793	0.000231949				78.8	0.142948	0.282532	0.30625	0.335625	0.161794	0.640247	-0.269318	0.190752	0.405211	0.0967986				78.8	0.241637	0.308117	0.106058	0.0340845	-0.186465
78.9	0.156008	0.190113	0.10946	0.113025	0.182177	-0.0812801	0.0177317				78.9	0.113309	0.265315	0.128766	0.445737	0.131647	0.302967	-0.47213	0.672515	0.392565	0.225884				78.9	0.149766	0.445261	0.0286057	0.080637	-0.337008
79	0.212753	0.413705	0.119559	0.125267	0.163502	0.0303632	-0.0900722				79	0.0423054	0.107002	0.270605	0.291167	0.190726	0.0982026	-0.118542	0.232867	0.444009	0.215368				79	0.338851	0.143806	0.182655	0.00369075	0.0745117
79.1	0.261468	-0.137492	0.0284011	0.210628	0.156298	0.0137051	-0.0505807				79.1	0.0818908	0.33978	0.309449	0.272042	0.294564	-0.115842	-1.17142	0.00606557	0.290937	0.38067				79.1	0.157032	0.329386	0.196696	0.159011	-0.108929
79.2	0.0624568	0.0024003	0.28648	0.11417	0.150132	-0.00033743	0.039862				79.2	0.0962663	0.185591	0.236362	0.368006	0.123864	0.0704604	0.619882	0.237053	0.43708	0.310005				79.2	0.215834	0.15667	0.122373	0.114765	-0.209554
79.3	0.0285025	0.0743346	0.0898796	0.11482	0.129938	0.0184879	-0.059807				79.3	-0.0319712	0.14326	0.228482	0.520834	0.368112	0.232577	0.255137	0.663558	0.542559	0.319552				79.3	0.177282	0.0861354	0.0951378	-0.151357	-0.193103
79.4	0.154607	0.251104	0.189816	0.278966	0.204999	0.0969557	-0.0997272				79.4	0.0441685	0.172339	0.252913	0.413402	0.256684	0.031024	2.57875	-0.13139	0.410298	0.283429				79.4	0.146499	0.370028	0.13112	0.0484123	0.106913
79.5	0.246162	0.287703	0.0787995	0.252728	0.143095	0.0928928	-0.000592682				79.5	0.0523279	0.0745055	0.20455	0.126975	0.265514	0.263978	1.56114	0.668739	0.447443	0.297594				79.5	0.163356	0.538111	0.0810679	0.0621175	0.0372952
79.6	0.109745	0.319356	0.182429	0.0662957	0.149989	-0.0381192	-0.00757444				79.6	0.0376615	0.258597	0.326372	0.169859	0.161466	-0.282959	2.50278	0.124958	0.332304	0.0979749				79.6	0.090833	0.0229925	0.322025	-0.0329082	0.456684
79.7	0.286655	0.27847	0.338231	0.156822	0.0984746	-0.000599553	0.0532349				79.7	-0.0620693	0.123563	0.161405	0.245208	0.166769	0.0279737	0.299072	0.739297	0.323588	0.366648				79.7	0.178718	0.592783	0.0686882	-0.0763269	0.0546446
79.8	0.18687	0.373342	0.220154	0.261006	0.0625394	-0.0906957	0.119248				79.8	0.0127171	0.184018	0.284524	0.280196	0.282482	0.354688	0.821666	0.536076	0.378106	0.11686				79.8	0.243617	0.438218	0.142753	0.024896	-0.392197
79.9	0.0995392	0.241789	0.275854	0.180643	0.130149	-0.136168	-0.00343724				79.9	0.0904237	0.189667	0.29454	0.406395	0.307867	0.111043	-0.525638	-0.268127	0.361957	0.314651				79.9	0.158238	0.436311	0.118826	-0.0312677	-0.237248
80	0.268197	0.597626	0.12402	0.104513	0.103852	0.0433421	0.00736253				80	-0.11452	0.263821	0.185011	0.313096	0.292387	0.160556	-0.0892742	0.831338	0.339486	0.049529				80	0.304776	0.0252927	0.176237	-0.0111252	-0.228589
80.1	0.0865109	0.398224	0.26621	0.0429258	0.154794	0.012896	-0.0173137				80.1	-0.0931483	0.326825	0.282185	0.362407	0.130071	-0.186588	0.711473	0.114354	0.408318	0.276659				80.1	0.198674	0.250904	0.0824573	0.0200368	-0.0559474
80.2	0.166781	0.360078	0.136959	0.0884442	0.0992153	-0.153998	0.0949794				80.2	-0.120925	0.259034	0.10954	0.564074	0.249102	0.231561	0.681927	0.127227	0.466409	0.15611				80.2	0.186936	0.293628	0.0373219	-0.0632891	-0.276282
80.3	0.272172	0.733215	-0.0594819	0.110505	0.126608	0.0403923	0.0506281				80.3	0.282084	0.0886496	0.0965154	0.225693	0.190434	0.387734	0.370635	0.104019	0.351517	0.243044				80.3	0.0886024	0.144656	0.0469567	-0.051026	-0.161334
80.4	0.0821735	0.0886005	0.233694	0.140809	0.144859	-0.0832366	-0.0634827				80.4	0.147691	0.234156	0.257932	0.287241	0.168398	-0.190518	-0.178412	0.339848	0.445861	0.307515				80.4	0.147465	0.342621	0.0643552	0.0683019	-0.254128
80.5	0.197529	0.22286	0.233268	0.138362	0.0807365	-0.0288727	0.0074814				80.5	-0.0733515	0.335644	0.147181	0.178657	0.192834	0.305161	0.205369	0.419881	0.36446	0.372355				80.5	0.111737	0.0983999	0.210282	-0.0121367	0.0824133
80.6	0.0736644	0.268556	0.227637	0.0743222	0.202481	-0.0538143	0.152892				80.6	0.145157	0.209061	0.169622	0.418943	0.325186	0.114125	0.0920841	0.438091	0.440024	0.326862				80.6	0.379405	0.418824	0.13951	-0.0186076	0.37799
80.7	0.21684	0.0206208	0.331891	0.117014	0.148275	0.103809	0.086733				80.7	0.0463572	0.237172	0.133213	0.27208	0.186598	0.39989	-0.699645	0.323269	0.324069	0.172391				80.7	0.211954	0.558519	0.244281	-0.152764	0.260095
80.8	0.27858	0.368412	0.343232	0.0725301	0.0498922	0.0849265	0.0498072				80.8	0.11389	0.311936	0.0884192	0.0752349	0.142883	0.780572	0.464764	-0.277178	0.291294	0.521087				80.8	0.114639	0.112234	0.0405807	0.051975	0.699106
80.9	0.207317	0.142946	0.148318	0.228483	0.151652	0.0783658	0.215522				80.9	-0.0147508	0.233434	0.266239	0.307495	0.125581	0.608256	0.144111	0.290852	0.391902	0.768615				80.9	0.139062	0.0791147	0.158674	-0.0185772	0.747781
81	0.124119	0.51721	0.193453	0.217086	0.153804	0.0532477	0.144099				81	-0.0356109	0.4467	0.26087	0.304119	0.348126	0.572139	-0.9479	0.302859	0.333421	0.268073				81	0.150333	-0.120475	0.0624429	0.17843	0.574229
81.1	0.0736551	0.312509	0.322126	0.102113	0.089408	0.0358184	0.258762				81.1	-0.0624356	0.294934	0.252598	0.347119	0.139245	0.629486	-0.703274	0.926806	0.456448	0.333329				81.1	0.23661	-0.185286	0.0228617	0.140789	0.62916
81.2	0.129389	0.286978	0.2287	0.275614	0.124341	0.0561196	0.226131				81.2	-0.136811	0.212028	0.242323	0.163207	0.204588	0.994715	-0.857975	0.937037	0.36514	0.0546348				81.2	0.0701127	0.028149	0.192361	0.00544011	0.77681
81.3	0.0851906	0.122699	0.081441	0.328402	0.0688537	-0.12684	0.227412				81.3	0.0800766	0.173689	0.303864	0.260357	0.278213	1.1246	1.19288	0.523023	0.501442	0.209117				81.3	0.201388	0.124913	0.163428	-0.0335068	0.734583
81.4	0.193578	-0.0991934	0.279042	0.108695	0.165119	-0.0176793	0.336637				81.4	-0.131092	0.295566	0.13185	0.179964	0.209439	0.932567	0.472476	0.797588	0.318899	0.255892				81.4	0.0849886	0.195306	0.18493	0.0873624	0.66001
81.5	0.218341	0.285998	0.195033	0.14841	0.174974	0.0897055	0.317624				81.5	0.111758	0.367154	0.153365	0.457797	0.225677	1.13098	2.64613	0.0165805	0.315546	0.249858				81.5	0.149104	0.250043	0.131063	0.0934524	1.26097
81.6	0.299014	0.348351	0.0664942	-0.0351143	0.155074	-0.0808984	0.38				81.6	-0.107194	0.154926	0.195301	0.1437	0.250808	1.10465	0.188472	-0.108293	0.462692	0.262481				81.6	0.254836	0.223061	0.114366	0.0812516	1.13084
81.7	0.193618	0.333927	0.0999844	0.243222	0.145331	0.111762	0.283253				81.7	0.0371029	0.0638637	0.174479	0.140155	0.228623	1.07486	-1.1666	0.0636358	0.436642	0.0849641				81.7	0.22831	0.365307	0.0494205	0.399514	0.815771
81.8	0.161432	0.371811	0.0160959	0.150337	0.053707	-0.0584242	0.41847				81.8	-0.0879824	0.0181864	0.198822	0.288095	0.0567848	0.952151	0.688418	-0.0302234	0.406877	0.226407				81.8	0.313935	0.0297952	0.226671	0.159005	1.20597
81.9	0.221632	0.495536	0.135744	0.0935616	0.115551	-0.0142185	0.372745				81.9	-0.0357126	0.262405	0.240252	0.243216	0.252404	1.05915	0.0753529	0.736198	0.472337	0.266703				81.9	0.208349	0.297248	0.061374	0.431274	1.06205
82	0.119634	0.120619	0.239783	0.194868	0.19435	-0.0887165	0.384475				82	-0.000173836	0.257589	0.258806	0.15967	0.308868	0.978475	0.18486	-0.0923897	0.408357	0.274882				82	0.356024	0.420547	0.113199	0.407494	0.917393
82.1	0.0600234	-0.0692507	0.249525	0.199838	0.0679129	0.01637	0.397392				82.1	-0.202563	0.261053	0.203569	0.232582	0.201811	0.826885	1.20637	0.781271	0.445303	0.0956051				82.1	0.158208	0.0263829	0.148735	0.429544	0.551845
82.2	0.133066	0.454868	0.321447	0.289941	0.0595963	-0.029792	0.328077				82.2	-0.264517	0.194311	0.247161	0.356985	0.26757	1.20428	-0.335206	0.194826	0.441906	0.360681				82.2	0.0963202	0.33391	0.15355	0.545468	1.30396
82.3	0.116167	0.273665	0.179521	0.0850247	0.0457752	0.0710815	0.40499				82.3	0.0507304	0.155296	0.214812	0.320482	0.222158	0.770352	-0.748292	0.211958	0.435499	0.212551				82.3	0.0338069	0.257816	-0.0307535	0.316777	1.17805
82.4	0.210505	0.405975	0.0653396	0.245044	0.0756147	-0.0711086	0.437969				82.4	-0.0350268	0.0866933	0.26437	0.139655	0.198851	0.993796	0.77412	-0.0184266	0.511634	0.41279				82.4	0.171586	0.421877	0.0442853	0.586511	1.03357
82.5	0.0973815	0.524346	0.169195	0.232314	0.13507	-0.0784557	0.479755				82.5	-0.185823	0.0453308	0.170587	0.117086	0.121078	1.33659	0.650326	-0.156923	0.422581	0.215131				82.5	0.175391	0.243339	0.129761	0.586529	1.47678
82.6	0.0750264	0.430258	0.0135249	0.205777	0.0732957	0.0212193	0.270866				82.6	0.0236828	0.199541	0.374701	0.36207	0.11415	1.45694	0.57904	-0.110775	0.330367	0.104782				82.6	0.0865932	0.153421	0.0294687	0.536585	1.15722
82.7	0.133496	0.715828	0.225519	0.172406	0.118131	0.0781493	0.463505				82.7	0.00786556	0.158832	0.144251	0.184795	0.198539	1.53641	1.05865	0.0271789	0.340763	0.278509				82.7	0.182533	0.191468	0.0402011	0.460148	1.22009
82.8	0.104248	0.70111	0.341038	0.0583092	0.0720434	-0.0139317	0.492839				82.8	0.194017	0.424587	0.193226	0.340869	0.210533	1.3274	-0.639849	0.0497308	0.30834	0.30288				82.8	0.358343	0.404401	0.0751735	0.521955	1.12422
82.9	0.0934136	0.0849292	0.104926	0.101384	0.139243	0.00693173	0.525958				82.9	-0.0941821	0.0580976	0.057124	0.018711	0.185068	1.27502	1.1409	-0.217082	0.215829	0.373038				82.9	0.206528	0.0544113	-0.00234698	0.512369	1.03557
83	0.156802	0.517799	0.289372	0.243972	0.198954	0.100838	0.540299				83	0.148465	0.185903	0.19098	0.422771	0.208904	0.687182	-0.167458	0.092892	0.408817	0.303588				83	0.27683	0.0286723	0.0483641	0.809831	1.19447
83.1	0.0976363	-0.00186477	0.276698	0.211894	0.146382	-0.00495117	0.599451				83.1	-0.0810612	0.217645	0.138167	0.374098	0.301722	1.38652	-0.327484	-0.400754	0.328559	-0.0109442				83.1	0.187004	0.145779	0.0375941	0.796651	1.2642
83.2	0.192304	0.395212	0.132102	0.236694	0.123086	-0.0801386	0.454317				83.2	-0.0397949	0.235742	0.12033	0.23128	0.283483	1.30769	1.56546	1.10913	0.411942	0.408156				83.2	0.248041	0.574261	0.0262565	0.561675	1.65869
83.3	0.155478	0.0458626	0.0407877	0.0822328	0.127306	-0.0163763	0.409495				83.3	-0.142434	0.278768	0.160796	0.108069	0.149076	1.03836	0.0762973	-0.255036	0.305503	0.479765				83.3	0.146243	0.19886	0.146105	0.560673	0.846256
83.4	0.212474	0.0370002	0.231998	0.143427	0.19865	0.00975999	0.564793				83.4	0.0325993	0.293528	0.10321	0.135509	0.229701	1.02417	1.05395	0.619966	0.397273	0.105712				83.4	0.0625413	0.249226	0.118259	0.632531	0.713642
83.5	0.143267	0.133855	0.137684	0.187518	0.0534635	0.0492531	0.552046				83.5	-0.0810969	0.072352	0.230755	0.302615	0.303383	1.11929	0.890359	0.443837	0.441427	0.357184				83.5	0.176973	-0.0634475	0.0966364	0.647509	1.14333
83.6	0.0577291	0.514835	0.219462	0.310843	0.152081	0.00511776	0.516124				83.6	-0.0708637	0.123567	0.120108	0.303308	0.219975	0.827839	1.21134	-0.320128	0.265307	0.28162				83.6	0.178794	0.320828	0.147161	0.612875	0.890696
83.7	0.10546	0.290748	0.172961	0.116229	0.13355	0.0694157	0.498925				83.7	0.0556634	0.225983	0.319818	0.337008	0.0863835	1.0821	1.71909	0.304377	0.455854	0.394427				83.7	0.226815	0.155263	0.136035	0.472841	1.34038
83.8	0.165079	0.112426	0.171964	0.32732	0.0719227	0.0278749	0.45827				83.8	-0.0896267	0.328955	0.260814	0.0110338	0.352373	0.828066	-0.799745	0.611771	0.216044	0.16475				83.8	0.126392	0.271716	0.0962586	0.524527	1.19073
83.9	0.0799718	0.343628	0.0373369	-0.0104267	0.193389	0.0701527	0.383299				83.9	-0.0654973	0.153326	0.260103	0.204399	0.163225	1.05055	0.439894	0.0770493	0.300867	0.240616				83.9	0.225816	0.0958598	0.0519845	0.522019	1.46221
84	0.178721	0.353193	0.349993	0.195395	0.0696315	-0.135739	0.483725				84	0.00417197	0.239669	0.249468	0.0428023	0.136544	1.06643	1.72812	0.82712	0.373791	0.46273				84	0.180527	0.185494	0.0878468	0.665498	1.41463
84.1	0.0937217	0.126	0.135498	0.0852558	0.11946	0.0515553	0.518814				84.1	0.0704407	0.159426	0.107563	0.274404	0.154954	0.808224	0.491661	0.236904	0.294739	0.16752				84.1	0.164695	0.484485	0.118099	0.576588	0.949528
84.2	0.174609	0.296015	0.200956	-0.0394054	0.110395	0.0046372	0.482602				84.2	0.0559747	0.28985	0.158772	0.201772	0.27298	1.17483	-0.262623	0.245919	0.350459	0.100037				84.2	0.0577163	0.100984	0.0914744	0.652785	0.978993
84.3	0.221146	0.557982	0.0481684	0.306862	0.189751	0.0495343	0.454976				84.3	-0.0901894	0.196137	0.251142	-0.0798889	0.225991	1.07083	1.83743	0.113578	0.436569	0.336168				84.3	0.117559	-0.17277	0.00702996	0.455529	1.19892
84.4	0.107197	0.298918	0.274754	0.208938	0.0981022	-0.0189291	0.663976				84.4	0.249965	0.180553	0.193023	0.084067	0.275708	1.28678	0.986441	0.537893	0.337784	0.317334				84.4	0.239407	0.18569	0.141075	0.804512	1.29239
84.5	0.273328	0.492938	0.158158	0.0990396	0.130099	0.0491563	0.486145				84.5	0.0321058	0.373551	0.179637	0.359301	0.289717	1.19641	0.51018	0.0406782	0.328519	0.208334				84.5	0.174677	-0.2094	0.0562405	0.95491	1.07377
84.6	0.134165	0.330539	0.0146329	0.0749112	0.175771	-0.0925324	0.593392				84.6	0.035889	0.229983	0.288944	0.232025	0.336438	1.1081	-0.175449	0.0816341	0.39703	0.256441				84.6	0.18612	0.0755498	0.0191589	0.744192	1.29955
84.7	0.112771	0.305634	0.416304	0.213853	0.130496	-0.200474	0.59083				84.7	-0.127292	0.132737	0.297514	0.408485	0.116324	1.05987	1.6001	0.0886046	0.374521	0.278008				84.7	0.232536	-0.134429	0.055741	0.57775	1.23468
84.8	0.217981	0.509296	0.183188	0.0514281	0.201572	-0.0214668	0.523864				84.8	0.0925056	0.276325	0.281919	0.43415	0.230227	1.08364	0.0770936	0.644939	0.229545	0.311664				84.8	0.100527	0.270277	0.0945576	0.676484	1.16922
84.9	0.218068	0.456279	0.158013	0.21912	0.0203693	-0.0790521	0.487099				84.9	-0.00552495	0.0610092	0.183147	0.0770423	0.237467	0.866999	0.122037	0.175986	0.459959	0.485432				84.9	0.263952	0.116181	-0.0114321	0.692542	0.939732
85	0.0137532	0.163182	0.182109	0.0138779	0.0191882	0.0613146	0.529786				85	0.173739	0.362233	0.143482	0.298957	0.0303388	0.619514	-0.253966	0.194546	0.448374	0.228425				85	0.173889	0.119364	0.0760938	0.360589	1.20782
85.1	0.0929862	0.345812	0.1408	0.158071	0.0822457	0.0195763	0.53631				85.1	-0.0635325	0.271931	0.221915	0.335123	0.217156	1.46026	0.0361683	0.404784	0.566338	0.30874				85.1	0.438228	0.0344938	0.0566524	0.660708	1.44103
85.2	0.0925762	0.325206	0.337701	0.18991	0.093785	0.182328	0.599171				85.2	-0.398491	0.190698	0.136643	0.210131	0.184627	1.48977	0.516004	-0.232082	0.390477	0.403199				85.2	0.298316	0.0348427	0.105852	0.618648	1.38527
85.3	0.0241432	0.204934	0.118824	0.167714	0.0586411	0.0983423	0.525732				85.3	0.0431164	0.197734	0.214111	0.29469	0.215797	1.23906	1.25246	-0.134629	0.4682	0.0751773				85.3	0.30095	0.304781	0.0957537	0.579375	0.850098
85.4	-0.0277245	0.189088	0.156639	0.19351	0.144346	0.0114695	0.534617				85.4	0.124807	0.202509	0.0661009	0.0997131	0.249758	1.2038	1.5459	0.419125	0.203735	0.191728				85.4	0.141672	0.136403	0.0224212	0.752285	1.16158
85.5	0.23098	0.238221	0.170763	0.0160394	0.156812	0.00814927	0.563018				85.5	-0.0182144	0.226746	0.190187	0.347547	0.22891	1.09085	0.415792	0.790409	0.271899	0.169309				85.5	0.135366	0.11823	0.000555447	0.677008	0.935331
85.6	0.0862723	0.579721	0.264772	0.179544	0.0664904	0.200836	0.566024				85.6	-0.255371	0.108371	0.23014	0.195429	0.260247	0.700721	-0.492444	0.097722	0.358311	0.194586				85.6	0.0229431	-0.0527747	0.0184929	0.74271	1.31324
85.7	0.156349	0.614904	-0.000756157	0.101784	0.107764	0.0626271	0.568242				85.7	0.0350088	0.267703	0.261437	0.297199	0.0370522	1.14542	0.452449	0.999016	0.180479	0.268404				85.7	0.111261	0.295732	0.0721421	0.76168	0.986506
85.8	0.141602	0.137505	0.133133	0.206887	0.14136	-0.120587	0.559722				85.8	0.0882127	0.350833	0.199776	0.35909	0.190379	0.708209	-1.08889	0.243824	0.402978	0.521041				85.8	0.293116	0.407072	0.151818	0.584658	0.907314
85.9	0.196331	0.422415	0.325686	0.0993887	0.0233898	-0.00228056	0.53673				85.9	0.15651	0.114378	0.210681	0.43322	0.315184	1.10468	0.0354276	0.773495	0.299828	0.326896				85.9	0.146478	0.359268	-0.00696831	0.746625	1.23851
86	0.0421227	0.0478944	0.352779	0.0226412	0.157783	-0.00549631	0.575178				86	-0.128834	0.180033	0.151306	0.132579	0.160871	0.916296	0.0358905	0.7089	0.30561	0.242417				86	0.0923481	-0.0329335	0.0844233	0.754564	1.18318
86.1	0.128338	0.371043	0.127999	0.187138	0.108637	0.0123147	0.572691				86.1	0.0397586	0.0544435	0.123867	0.0617601	0.180747	1.01492	-0.492953	-0.262043	0.359899	0.126449				86.1	0.31816	0.0683983	0.113816	0.540751	1.40476
86.2	0.0858496	0.285142	0.150055	0.179142	0.0907233	-0.0134056	0.559468				86.2	0.231018	0.118908	0.256292	0.310827	0.0792815	1.21759	0.679547	0.277283	0.352606	0.125927				86.2	0.0538686	-0.0969159	0.0570481	0.667249	1.041
86.3	0.212782	0.37125	-0.0913716	0.0994734	0.0366539	-0.00222547	0.632429				86.3	0.0495165	0.296633	0.268165	0.307327	0.177597	1.14129	-0.920095	0.379012	0.344789	0.268761				86.3	0.167279	-0.00796852	0.125834	0.560954	0.96413
86.4	0.219619	0.336394	0.175173	-0.000982201	0.0536183	-0.00715072	0.588289				86.4	0.351996	0.0751935	0.141343	0.438741	0.215632	1.50727	2.42371	-0.559434	0.294056	0.302561				86.4	0.162499	0.0268735	0.112509	0.517853	1.14328
86.5	0.0920389	0.195728	0.102962	0.193404	0.0791582	0.0798246	0.637519				86.5	0.0296109	0.134496	0.210079	0.167601	0.202116	1.10951	0.705056	-0.191996	0.338582	0.250503				86.5	0.224674	0.353555	0.047211	0.579911	1.11585
86.6	0.20751	0.343481	0.0491223	0.0250101	0.115998	0.0383675	0.562456				86.6	0.00968487	0.143864	0.11711	0.39525	0.0550926	1.46492	0.118741	-0.264412	0.398642	0.220566				86.6	0.228547	0.384189	0.20803	0.621937	1.31592
86.7	0.186935	0.218388	0.0644706	0.23159	0.0789024	-0.0183099	0.501158				86.7	-0.0932643	0.125592	0.279368	0.272518	0.388211	0.963828	-0.629007	0.322592	0.366807	0.235805				86.7	0.0777724	-0.0208435	0.107274	0.428451	1.2824
86.8	0.213197	0.422071	0.101096	0.208038	0.116425	-0.110197	0.647185				86.8	0.27664	0.384046	0.451806	0.230379	0.159807	1.52343	-0.447361	-0.26501	0.433396	0.336409				86.8	0.247051	0.293716	0.125503	0.68038	1.20714
86.9	0.204468	0.383925	0.181589	0.244646	0.0685102	-0.0846517	0.664917				86.9	-0.314851	0.104482	0.114451	0.13028	0.317907	1.16045	-1.32082	-0.0246703	0.496822	0.184799				86.9	0.260869	0.400542	-0.107157	0.420167	1.20468
87	0.171461	0.358302	0.27663	0.200826	0.114812	0.0347604	0.528938				87	-0.366959	0.366762	0.262847	0.191672	0.209298	1.04432	1.19595	-0.342156	0.340185	0.249575				87	0.224031	-0.0445875	0.00567275	0.640071	1.06597
87.1	0.182651	0.029298	0.123453	0.0213114	0.148359	-0.00525508	0.570588				87.1	0.0668062	0.070227	0.182616	0.330778	0.261071	0.93284	0.689408	-0.0666219	0.223526	0.256826				87.1	0.275955	0.233364	0.0132878	0.521169	1.31049
87.2	0.106394	0.14439	0.252603	0.0354029	0.122756	0.0441417	0.597757				87.2	-0.0709644	0.244712	0.117398	0.463514	0.260374	0.980983	0.477245	0.915415	0.267642	0.0429394				87.2	0.132318	-0.0947247	0.131161	0.68434	1.40114
87.3	0.0234043	0.317122	0.180991	0.140421	0.0133855	0.020621	0.602494				87.3	-0.0309038	0.0226441	0.292781	0.220681	0.144327	1.48667	-0.651053	0.248483	0.194334	0.196944				87.3	0.0659387	0.109727	0.0347955	0.661763	1.26299
87.4	0.189227	0.668552	0.192279	0.073702	0.138461	-0.0199529	0.562719				87.4	0.0734343	0.115794	0.172559	0.0865645	0.202251	0.969991	1.01934	-0.303754	0.301679	0.180819				87.4	0.265954	-0.0304806	0.063861	0.576873	1.38748
87.5	0.176023	0.637139	0.00716247	0.0632937	0.10381	0.0805103	0.479484				87.5	0.091195	0.190385	0.26076	0.2735	0.22226	0.941823	0.290794	-0.24557	0.288316	0.470823				87.5	0.366555	0.235904	0.0904305	0.541897	1.24205
87.6	0.200634	0.114365	0.0648149	0.0563835	0.114977	0.114541	0.503432				87.6	0.0136094	0.292397	0.0882945	0.217213	0.0363963	0.636837	-0.306725	0.27795	0.30665	0.28563				87.6	0.104854	-0.070163	0.198014	0.572611	1.03521
87.7	0.107326	0.484708	0.0302323	0.127928	0.0822168	-0.0406492	0.505089				87.7	-0.0792256	0.0775846	0.242886	0.192417	0.254628	0.836308	0.441079	0.00504009	0.380425	0.0787528				87.7	0.173469	0.00763189	0.0599523	0.485388	1.31293
87.8	0.0907371	0.391393	0.0724263	0.205028	0.0950147	0.0405138	0.55199				87.8	0.152037	0.318834	0.250148	0.316341	0.226628	1.20743	0.00508543	-0.141227	0.373496	0.116372				87.8	0.168392	0.53217	0.131312	0.578298	1.26014
87.9	0.177365	0.474658	0.0697824	0.0644385	0.124098	-0.0780359	0.608551				87.9	0.157292	0.00615696	0.121024	-0.00471908	0.21879	1.18044	-0.291836	-0.472271	0.446132	0.358006				87.9	0.152659	-0.190682	0.0213648	0.596169	0.920616
88	0.10453	0.439164	0.128685	0.0494693	0.118425	-0.000952848	0.652754				88	0.225794	0.327055	0.202455	0.384966	0.174284	1.12559	2.09148	-0.326602	0.347428	0.23683				88	0.169438	0.308706	0.0379952	0.515601	1.07508
88.1	0.129515	0.321736	0.112633	0.321291	0.0126149	-0.00168983	0.584863				88.1	-0.219601	0.367628	0.280505	0.28819	0.181328	0.846462	-0.763801	0.576001	0.225966	0.339409				88.1	0.330177	0.208737	-0.0154661	0.505762	1.55375
88.2	0.0743431	0.391649	0.14416	0.191533	0.0766535	0.0189514	0.624964				88.2	-0.260725	0.104114	0.214688	0.232056	0.285641	0.940055	0.103445	0.365436	0.297248	0.299112				88.2	0.310168	0.0701861	0.0770571	0.566039	1.12837
88.3	0.164809	-0.0127753	0.165955	0.213349	0.120539	-0.121089	0.603459				88.3	0.0517856	0.267553	0.167743	0.0454008	0.172826	0.692192	-0.885179	-0.226927	0.230376	0.32406				88.3	0.221376	0.176173	0.193801	0.476995	1.07925
88.4	0.0697579	0.33525	0.360582	0.240704	0.00371133	0.0228946	0.581325				88.4	-0.192156	0.280234	0.17196	0.190711	0.190784	1.11916	-0.991946	0.487578	0.284302	0.253458				88.4	0.252253	-0.165728	0.199493	0.658949	1.09305
88.5	0.176706	0.616162	0.198437	0.166177	0.126371	0.0322399	0.533054				88.5	-0.155314	-0.0376706	0.187242	0.123259	0.256036	0.918553	1.09091	0.702932	0.380516	0.177202				88.5	0.329593	-0.337431	0.186932	0.624674	1.39169
88.6	0.207656	0.312836	-0.0351081	0.216591	0.0105487	0.0131619	0.50161				88.6	0.0234966	0.343146	0.224312	-0.0160804	0.370063	1.19491	0.118621	0.195239	0.343366	0.449619				88.6	0.338904	0.233821	0.122452	0.523304	0.715217
88.7	0.204186	0.488363	0.177616	0.242174	0.225789	-0.0724307	0.614473				88.7	0.0384663	0.247414	0.209428	0.289054	0.0767598	0.762914	0.089473	0.892843	0.292429	0.133359				88.7	0.0775835	-0.126351	0.0265985	0.570144	0.872587
88.8	0.143375	0.340131	0.196771	0.18582	0.0578209	0.0557397	0.645282				88.8	-0.0638958	0.193236	0.252085	0.216021	0.236149	1.19094	0.512689	0.22477	0.346276	0.174651				88.8	0.229383	0.141571	0.154671	0.564914	1.19452
88.9	-0.0356395	0.424076	0.0466827	0.141734	0.085846	0.185483	0.567102				88.9	-0.0383531	-0.0288046	0.227134	0.141561	0.105727	0.719679	1.68958	0.516457	0.432647	0.389849				88.9	0.0225022	0.222342	0.163485	0.613438	1.20421
89	0.0305618	0.146579	0.218581	0.0816974	0.116938	0.0988475	0.526467				89	-0.129395	0.198172	0.123587	0.11926	0.120656	0.822479	0.628678	-0.170432	0.436168	0.438827				89	0.317009	0.357469	0.0275923	0.488749	0.940549
89.1	0.11754	0.344608	0.18888	0.138912	0.0572329	-0.209198	0.42589				89.1	0.00644816	0.285319	0.240346	0.216887	0.166083	0.792123	1.63259	0.372074	0.242625	0.327469				89.1	0.197608	0.251918	-0.0703329	0.578374	1.39218
89.2	0.0844528	0.570396	0.0905035	-0.00869829	0.089146	0.0346844	0.632281				89.2	-0.10378	0.0193054	0.282381	0.133861	0.225035	1.16638	0.660835	0.157677	0.470027	0.254237				89.2	0.285292	-0.210098	-0.0047803	0.719383	0.763958
89.3	0.0463848	0.760565	0.085793	0.200429	0.0793057	0.119434	0.480459				89.3	0.0618824	0.0511943	0.284186	0.246389	0.237084	1.04186	0.157472	0.186772	0.349172	0.229628				89.3	0.194598	0.239381	0.0244821	0.62436	1.39409
89.4	0.059786	0.238194	0.125987	0.153944	0.105154	0.081536	0.495459				89.4	-0.213599	0.0162146	0.0847653	0.168756	0.185462	0.978702	0.114195	0.195031	0.283086	0.318283				89.4	0.151379	0.210132	0.0215475	0.454293	1.17511
89.5	0.15826	0.589836	0.0742886	0.0621842	0.089898	-0.0306411	0.527401				89.5	-0.189157	0.142805	0.2045	0.11658	0.221086	0.807665	-2.0561	0.123266	0.405935	0.312003				89.5	0.116174	0.345466	0.111091	0.687912	0.896519
89.6	0.220857	0.341411	0.116173	0.0658856	0.0313681	-0.0481995	0.648223				89.6	-0.0161275	0.0490629	0.267294	0.223348	0.178391	1.16333	-0.493407	0.430632	0.340034	0.20328				89.6	0.16456	0.253161	0.135546	0.502276	1.18991
89.7	0.109758	0.775315	0.265906	0.215108	0.0660262	-0.0169138	0.616396				89.7	-0.15529	0.316085	0.177291	0.166022	0.311874	1.17792	0.531235	0.0565732	0.351247	0.29089				89.7	0.420807	0.0207903	0.00313021	0.871113	0.940429
89.8	0.0385601	0.310749	0.0711809	-0.0013028	0.0934353	-0.0749227	0.466953				89.8	0.0655414	0.101035	0.0875029	0.397505	0.20673	1.12588	-0.861475	0.178445	0.435859	0.263431				89.8	0.407269	0.253096	0.0083997	0.649904	0.989644
89.9	0.186877	0.22529	0.0305431	0.0264505	0.0297784	-0.0526594	0.638579				89.9	0.0572415	0.250865	0.237803	0.20666	0.174742	1.16287	-0.526823	1.09742	0.381511	0.165509				89.9	0.288057	-0.0167989	0.0285842	0.437097	1.03243
90	0.269425	0.389639	0.145777	0.11207	0.0892223	-0.104651	0.463469				90	-0.109044	0.238102	0.1711	0.0181653	0.0800146	0.908993	0.0816306	0.87961	0.345631	0.323442				90	0.146197	0.254502	0.019492	0.495064	0.79215
90.1	-0.00985968	0.655125	-0.0210518	0.140016	0.10663	-0.0438574	0.565593				90.1	-0.108974	0.224482	0.0532289	0.148271	0.223748	0.90609	0.525577	0.69124	0.171183	0.290365				90.1	0.262656	0.0800086	0.0880169	0.570842	1.46276
90.2	0.247591	0.251098	0.201535	-0.00764906	0.103767	-0.120887	0.616623				90.2	-0.0624763	0.154689	0.136634	0.158324	0.130829	0.854127	-0.182291	0.356806	0.346519	0.183301				90.2	0.207036	0.199034	0.0798682	0.654375	1.38519
90.3	0.125609	0.434769	0.280402	0.0634157	0.0673177	-0.0102316	0.590209				90.3	0.0449031	0.134275	0.164029	0.0848783	0.188574	1.14187	-1.07396	-0.0533354	0.299924	0.462584				90.3	0.143439	0.0512607	-0.0293355	0.532059	1.01911
90.4	0.0753391	0.107742	-0.0795432	0.156738	0.103504	-0.0420453	0.574818				90.4	0.0127995	0.069099	0.0606711	0.203354	0.0580525	1.13862	1.40194	0.800649	0.318285	0.061239				90.4	0.289075	0.173851	0.102031	0.55509	0.974912
90.5	0.220893	0.254132	0.137788	0.0662171	0.0633451	-0.0125318	0.519283				90.5	0.062789	0.0888079	0.326546	0.143877	0.21505	1.11703	0.69376	0.394913	0.364801	0.266484				90.5	0.160202	0.13672	0.074622	0.853171	1.02368
90.6	0.144311	0.486603	0.0629813	0.0818519	0.130748	-0.0248079	0.53948				90.6	0.016023	0.357147	0.236358	0.133361	0.200829	1.23922	-0.291753	-0.158818	0.308411	0.200483				90.6	0.211453	0.511533	0.0317803	0.665719	1.18032
90.7	0.093387	0.595322	0.174385	0.194306	0.0477599	0.035524	0.576981				90.7	-0.0611088	0.212754	0.139368	0.261833	0.216544	1.23018	0.334553	0.501426	0.297429	0.130288				90.7	0.226075	0.294163	0.10377	0.389046	1.30212
90.8	0.0934345	0.54035	0.209905	0.1309	0.0583501	0.00142525	0.592991				90.8	0.010973	0.0278248	0.268758	0.230367	0.162941	1.43174	-0.383048	-0.431585	0.336626	0.208212				90.8	0.162369	-0.275279	0.0304517	0.284024	1.07239
90.9	0.131419	0.544854	0.318497	0.134452	0.11344	0.0468067	0.635619				90.9	-0.0749246	0.233819	0.280616	0.223756	0.114216	0.911174	-0.638275	-0.57919	0.345944	0.0444965				90.9	0.0504956	0.255451	0.101091	0.382798	0.992331
91	0.122558	0.621762	0.272452	0.101264	0.0644251	-0.0240595	0.573672				91	0.0165246	0.438056	0.162887	0.20258	0.11545	1.12523	-0.755403	0.080351	0.385891	0.286597				91	0.129712	0.415347	0.0840688	0.485343	1.01777
91.1	0.175791	0.0157402	0.20491	0.149956	0.132139	-0.117966	0.483412				91.1	-0.0593566	0.309506	0.163671	0.229429	0.128844	0.881636	-0.3749	-0.378993	0.354122	0.406013				91.1	0.295375	0.120868	0.0383372	0.580028	1.45836
91.2	0.177234	0.447444	0.103105	0.369342	0.10854	-0.018365	0.592575				91.2	-0.00785099	0.233958	0.203726	0.117513	0.26302	1.30545	-0.528138	0.706023	0.342285	0.248108				91.2	0.0911813	0.0968191	0.0500525	0.668651	0.788793
91.3	0.134655	0.0357637	0.140127	0.239343	0.073697	-0.0161484	0.587392				91.3	-0.21917	0.178857	0.0798147	0.0642344	-0.0272796	1.50401	0.28735	0.269005	0.406552	0.233287				91.3	0.13928	0.0156229	0.0303121	0.291521	1.43819
91.4	0.0520436	0.273115	-0.0516398	0.25827	0.0418407	0.0474278	0.529154				91.4	0.00586512	0.0629006	0.122173	-0.012532	0.0523119	1.47816	0.696232	0.0759802	0.364363	0.0667621				91.4	0.237463	0.395865	0.0726524	0.383044	1.25453
91.5	0.225796	0.271372	0.174788	0.137017	0.0590052	-0.108516	0.513791				91.5	0.252732	0.133899	0.136823	0.229415	0.0264364	1.26521	0.626585	-0.171522	0.204387	0.221303				91.5	0.303282	0.167255	0.0266129	0.754674	1.21863
91.6	0.215016	0.326758	0.234735	0.178252	0.0721868	0.0388233	0.536584				91.6	0.0557051	0.131061	0.263232	0.169923	0.161185	1.07739	-0.0420435	-0.261378	0.307896	0.442148				91.6	0.197794	0.200309	0.108028	0.60336	1.01916
91.7	0.179356	0.450059	0.0914334	0.164679	0.0884548	0.0510861	0.594507				91.7	-0.0519511	0.114478	0.116659	0.127029	0.159884	1.15353	1.45709	0.391927	0.441986	0.223148				91.7	0.0124858	-0.0432902	0.031689	0.658456	1.35745
91.8	0.213179	0.34871	0.264455	0.0130984	-0.0311139	-0.0181371	0.461652				91.8	-0.00649464	0.426924	0.179782	0.0636426	-0.00581362	1.15824	0.0643623	-0.210954	0.376479	0.247237				91.8	0.27153	-0.0824602	0.0226719	0.612312	0.973109
91.9	0.0795989	0.414604	-0.00777714	0.13337	0.0432911	-0.00604145	0.560037				91.9	-0.0340408	0.257177	0.235959	0.311869	0.209475	1.22643	0.135037	0.254732	0.303161	0.308018				91.9	0.144501	0.104538	0.099469	0.482949	1.21144
92	0.29117	0.134754	0.0922964	0.271038	0.0859512	-0.0100265	0.602477				92	-0.112228	0.408657	0.208266	0.286308	0.0186619	1.10057	0.45994	0.142654	0.435724	0.202669				92	0.227538	0.0295226	0.0459683	0.422295	1.2014
92.1	0.250146	0.472408	-0.00518103	0.243331	0.149895	-0.0235733	0.529336				92.1	-0.0414443	0.346808	0.236911	0.0120732	0.154061	1.53191	0.0872508	-0.317683	0.358324	0.196748				92.1	0.168492	-0.0492098	0.106875	0.569996	1.01815
92.2	0.201724	0.0920213	0.270557	0.240387	0.134836	0.0655997	0.49992				92.2	-0.174343	0.245217	0.210686	0.29147	0.268471	1.23574	-0.502749	-0.344368	0.353443	0.0381973				92.2	0.075877	0.277178	0.0214293	0.642393	1.39333
92.3	0.161641	0.160725	0.25142	0.184425	0.0910998	-0.115865	0.574818				92.3	0.0607682	0.376451	0.170799	0.084272	0.205046	1.13988	-0.571424	0.376661	0.341385	0.106432				92.3	0.280529	0.352727	0.118447	0.766446	1.51227
92.4	0.0853191	0.16419	0.198828	0.19486	0.0866155	0.0216828	0.605491				92.4	-0.0713277	0.214152	0.120011	0.257906	0.0495559	1.69126	-0.825087	0.117658	0.434788	0.114935				92.4	0.222613	0.398285	0.0907044	0.481694	0.952062
92.5	0.180889	0.388005	0.154247	0.0757517	0.0543321	-0.0123438	0.642234				92.5	-0.0988261	0.331655	0.144778	0.318657	0.215017	1.2677	-0.174532	0.670648	0.284665	0.250905				92.5	0.188294	0.0980183	-0.0350794	0.759674	1.30948
92.6	0.000466608	0.687503	0.137826	0.434054	0.0684947	-0.0836886	0.455113				92.6	-0.00662387	0.244706	0.158798	0.141217	-0.0547784	1.30405	-0.632099	0.382074	0.38314	0.138916				92.6	0.0583722	0.156452	0.00848386	0.605514	1.21469
92.7	0.136866	0.0351863	0.191527	0.195652	0.146184	-0.0883176	0.501905				92.7	-0.151233	0.261473	0.163865	-0.0601631	0.0660061	1.37803	-0.282919	0.473373	0.291294	0.450632				92.7	0.0384156	0.154021	0.0497069	0.48674	1.29326
92.8	0.201438	0.719238	0.0553615	0.125673	0.0838519	-0.0488947	0.460532				92.8	-0.251039	0.210973	0.155389	0.198371	-0.0596343	1.23123	-0.525453	0.1075	0.340529	0.209462				92.8	0.163211	0.0620861	0.0620347	0.485439	1.12258
92.9	0.266529	0.232268	0.241283	0.112712	0.0619308	-0.111445	0.573448				92.9	0.23842	0.166596	0.272773	0.13143	0.198239	1.21529	0.677288	-0.00270083	0.347011	0.148239				92.9	0.0838587	0.354188	0.0175063	0.589906	1.57593
93	0.165595	0.271182	0.237997	0.191819	0.143836	0.0222716	0.550234				93	-0.318443	0.335587	0.20281	0.111008	0.162778	1.19669	-0.552045	0.777113	0.245065	0.147968				93	0.222362	0.201487	0.0838754	0.57751	0.981197
93.1	0.0789492	0.54882	0.128324	0.286478	-0.0155875	-0.122477	0.510651				93.1	0.0452277	0.217942	0.249311	0.246799	0.140802	1.04297	-0.819828	0.013977	0.38318	0.246698				93.1	0.201199	0.358363	0.0172502	0.603661	1.08211
93.2	0.142497	0.0865797	0.185054	0.16041	0.0698894	0.23832	0.585459				93.2	0.052392	0.228292	0.306901	0.0755236	0.0361703	1.14959	1.73267	0.434982	0.361646	0.131326				93.2	0.254759	-0.0455796	-0.0757618	0.599461	1.02132
93.3	0.12372	0.659456	0.243125	0.242263	0.0183412	0.0615938	0.498348				93.3	0.0504618	0.128105	0.170736	0.409678	0.155161	0.983363	-0.0933205	-0.0175828	0.522727	0.259194				93.3	0.277562	0.284111	0.0100828	0.521175	0.946793
93.4	0.122968	0.341416	0.228178	0.117054	0.0965971	0.0241406	0.556658				93.4	0.178618	0.127796	0.263145	-0.0375155	0.337527	0.936372	-0.278058	0.487102	0.322087	0.236247				93.4	0.159505	0.144656	0.0246558	0.702108	1.04437
93.5	-0.00681947	0.284848	0.0320312	0.27389	0.143854	0.0931739	0.55731				93.5	-0.263272	0.17888	0.168949	0.223545	0.0686629	0.872031	-0.239318	0.435851	0.160653	0.0914536				93.5	0.272343	0.186955	-0.0132602	0.42045	0.958309
93.6	0.0494238	0.350382	0.0840945	0.11102	0.0662706	0.0898594	0.560432				93.6	-0.257839	0.0301808	0.143752	0.162378	0.2512	1.31355	0.145009	0.0926194	0.418455	0.176216				93.6	0.175476	0.142225	0.0250211	0.544741	0.939751
93.7	0.173614	0.357785	0.192964	0.0938463	0.0839705	0.155599	0.582116				93.7	-0.282478	0.0772315	0.0875677	0.123738	0.179581	1.42932	1.13187	-0.217415	0.291915	0.398342				93.7	0.269433	0.246282	0.0552522	0.809216	0.977855
93.8	0.27412	0.659009	0.199495	0.242544	0.114143	-0.060903	0.537901				93.8	-0.163582	0.172445	0.138295	0.28254	0.394963	0.763637	-0.369946	-0.0303503	0.334267	0.336226				93.8	0.278452	0.194739	0.119627	0.523269	1.15629
93.9	0.165907	0.188342	0.215356	0.065155	0.0537596	0.0555137	0.554964				93.9	0.0431927	0.0441768	0.0904186	0.146504	0.0811555	1.00383	-0.688145	-0.103741	0.382038	0.123296				93.9	0.193903	-0.0047416	0.0569335	0.404623	0.879263
94	0.171043	0.498832	0.0423511	0.0802815	0.0558939	-0.0802355	0.553705				94	0.0403416	0.454608	0.127173	0.12534	0.233868	1.28319	0.249535	0.386095	0.375699	0.235913				94	0.282229	0.320556	0.178667	0.648142	1.19052
94.1	0.128864	0.513327	0.275361	0.0944096	0.0982693	-0.138102	0.605528				94.1	0.171721	0.159185	0.274393	0.121012	0.162693	1.19232	-0.881244	-0.112163	0.412509	0.433745				94.1	0.283324	0.409678	0.0890536	0.686423	1.19859
94.2	0.186266	0.266644	0.23072	0.190804	0.030091	-0.0938335	0.637335				94.2	0.0336341	0.259261	0.0958824	0.103902	-0.0608635	1.522	0.0235852	0.193389	0.291475	0.137581				94.2	0.281391	0.217545	0.109872	0.55913	0.9716
94.3	0.163619	0.196344	0.226351	0.0676764	0.115138	0.0505334	0.616417				94.3	-0.153748	0.309222	0.111314	0.145164	0.244701	1.01362	1.1908	-0.349307	0.307849	0.398357				94.3	0.192789	0.155732	0.0468672	0.649119	0.698823
94.4	0.359366	0.315701	0.183058	0.0850586	0.083527	0.0140717	0.622873				94.4	-0.200607	0.107621	0.215824	0.135434	0.0467835	1.25303	-0.920567	-0.583349	0.284417	0.121341				94.4	0.110735	0.257642	0.0541886	0.594829	1.45913
94.5	0.221862	0.35523	0.180458	0.343709	0.116006	-0.0846194	0.684523				94.5	-0.138665	0.0837622	0.26427	0.0739818	0.168045	1.04165	-0.712191	0.223835	0.362132	0.153821				94.5	0.289464	0.253761	0.0515888	0.555068	0.812057
94.6	0.0566022	0.462402	0.258361	0.125363	7.91285e-05	-0.026299	0.546885				94.6	0.0442499	0.400711	0.141819	0.189796	0.210698	1.07887	-1.08048	0.493723	0.165886	0.380823				94.6	0.197394	0.109367	0.0855746	0.587673	1.00812
94.7	0.16824	0.508609	0.0891493	0.172279	-0.0480556	-0.0661055	0.586634				94.7	0.0292486	0.119452	0.188066	0.292839	0.0933864	0.990724	-0.92778	0.195815	0.228084	0.195999				94.7	0.221035	0.367935	0.0105537	0.483219	1.15966
94.8	0.191692	0.385679	0.0937152	0.110902	0.0342905	-0.102187	0.575944				94.8	-0.153344	0.362751	0.180056	0.167624	0.184418	1.06877	-0.186069	0.416868	0.445877	0.474296				94.8	0.231386	0.327369	0.0722084	0.30343	1.23814
94.9	0.138959	0.282855	0.127467	0.037115	0.114458	0.0641675	0.521679				94.9	-0.114639	0.199595	0.202734	0.229155	0.102026	0.656805	0.131148	0.203683	0.246493	0.158641				94.9	0.3289	-0.0403576	-0.0154464	0.653419	1.08631
95	0.0718067	0.376714	0.224447	0.138698	0.0402531	-0.0652736	0.5168				95	-0.0385464	0.05074	0.181405	0.410333	0.144448	0.986322	0.84123	0.164476	0.316999	0.0931108				95	0.320804	0.356433	0.00448384	0.705977	1.01512
95.1	-0.00878373	0.293487	0.2274	0.0475701	0.102791	0.041171	0.659219				95.1	-0.360476	0.134058	0.1572	0.235053	0.157721	1.16477	0.553892	-0.0397377	0.414671	0.0118339				95.1	0.130681	0.262537	0.0785683	0.599187	0.909063
95.2	0.0862445	0.358553	0.179208	0.163111	0.0864175	-0.0545208	0.562245				95.2	-0.0500118	0.149309	0.226498	0.052593	0.261347	1.16233	-0.708478	-0.396089	0.196544	0.149262				95.2	0.278815	-0.12961	0.13659	0.438053	1.30679
95.3	0.182238	0.491304	0.368599	0.197414	0.120283	0.102115	0.484375				95.3	-0.268185	0.188059	0.164969	0.102032	0.0225753	1.58865	1.93868	-0.441527	0.223436	0.292203				95.3	0.453394	0.462944	0.14016	0.53715	1.12844
95.4	0.0603906	0.938777	0.196269	0.0990322	0.102272	-0.0678701	0.534619				95.4	-0.0488701	-0.00470938	0.183255	0.0926739	0.188844	1.21503	0.246498	0.290532	0.240472	0.31163				95.4	0.23924	0.171049	0.19408	0.507483	0.952582
95.5	0.0806586	0.475758	0.151813	0.191175	0.0257986	0.0462786	0.559835				95.5	-0.289431	0.195444	0.233828	0.324818	0.120441	1.36635	-0.284031	0.10662	0.246521	0.245421				95.5	0.298909	0.0726608	0.0364983	0.381455	0.920501
95.6	0.136699	0.418531	0.222253	0.163073	0.0653546	-0.0985764	0.618811				95.6	-0.0197457	0.286806	0.26066	0.0510281	0.23163	1.08612	1.42575	0.308873	0.308833	0.240677				95.6	0.305003	0.305021	-0.021946	0.505506	0.765459
95.7	0.122287	0.4268	0.299664	0.105537	0.133794	0.0456404	0.575708				95.7	-0.232558	0.279273	0.141848	0.0286923	0.0131803	1.03646	0.175777	-0.232082	0.14478	0.147685				95.7	0.108511	0.2112	-0.014168	0.849157	0.691744
95.8	0.258478	0.396051	0.0765859	0.172557	0.0470584	0.0476557	0.535627				95.8	-0.199942	0.0771679	0.274359	0.0294372	0.145369	1.17727	0.144972	0.7642	0.36967	0.209735				95.8	0.223091	0.131072	0.104771	0.817081	1.03035
95.9	0.174634	0.516894	0.0446209	0.27692	0.0166515	0.0434295	0.562503				95.9	-0.293871	0.246404	0.264408	0.157845	0.193678	1.46851	1.78776	0.185112	0.312366	0.332927				95.9	0.11023	0.106445	0.0362494	0.578101	1.21503
96	0.0728016	0.586454	0.485231	0.203238	0.139745	-0.0856432	0.455984				96	-0.0749022	0.212984	0.147707	0.394211	0.235419	0.745287	-0.0772096	-0.17688	0.322413	0.283353				96	0.19222	0.209042	0.0912738	0.608499	0.74546
96.1	0.165551	0.396557	0.306574	0.114384	0.0772188	-0.000417206	0.607138				96.1	0.151088	0.156174	0.249174	0.104223	0.127995	1.14805	0.862054	-0.630121	0.405425	0.024857				96.1	0.280181	-0.0704574	0.0772469	0.699714	1.17172
96.2	0.142067	0.330729	0.339278	0.167213	0.0643849	-0.0089039	0.600329				96.2	0.142323	0.117196	0.236993	0.0545881	0.0788019	1.177	-0.546202	-0.228205	0.140059	0.158131				96.2	0.144978	0.0128102	0.0664071	0.583882	1.12158
96.3	0.0940587	0.453714	0.282414	0.111369	0.0291027	-0.05533	0.580656				96.3	-0.0306016	0.0537399	0.310945	0.18066	0.203822	0.932033	-0.240216	-0.20025	0.354083	0.232769				96.3	0.188883	0.499933	-0.000751631	0.512649	1.1461
96.4	0.190561	0.424757	0.0910976	0.305802	0.0741261	0.0818038	0.632249				96.4	0.028223	0.172162	0.106561	0.41357	0.143674	1.24961	-0.880929	-0.264235	0.377904	0.205818				96.4	0.21428	0.0850779	0.105986	0.488094	1.14903
96.5	0.107236	-0.103094	0.198266	0.106178	0.0138714	-0.0456315	0.49852				96.5	-0.0734512	0.0941885	0.223015	0.145222	-0.0341364	1.12195	0.44569	-0.00854509	0.205365	0.167032				96.5	0.22628	0.158261	0.0054919	0.550921	1.00519
96.6	0.225588	0.110683	0.183692	0.25681	0.100269	-0.00909765	0.534652				96.6	-0.314718	0.110341	0.1449	0.217421	0.132989	1.06546	0.439366	0.366245	0.41138	0.160676				96.6	0.159838	0.126832	-0.0365548	0.524373	0.94846
96.7	0.018394	0.353749	0.0984843	0.106098	0.0729233	-0.0680657	0.582464				96.7	-0.0654536	0.0370438	0.132298	0.0316777	0.135902	1.37347	0.44481	-0.111355	0.371173	0.152779				96.7	0.225929	0.435013	0.0661296	0.635958	0.89666
96.8	0.211082	0.484626	0.218086	0.194449	0.0667462	-0.163146	0.626518				96.8	-0.213254	0.103152	0.196132	0.227847	0.0220654	1.03828	-0.829652	0.473545	0.183353	0.284815				96.8	0.0817294	0.232372	0.0443372	0.386487	1.30675
96.9	0.325335	0.252672	0.114667	0.00193438	0.0976751	-0.00968647	0.539482				96.9	-0.18513	0.177046	0.217804	0.162612	0.0696936	1.22672	0.236137	0.096811	0.32973	0.348978				96.9	0.0737134	0.251689	0.142291	0.453201	0.874018
97	0.209188	0.21688	0.376985	0.0318749	0.111653	-0.0397888	0.653801				97	-0.0426287	0.170945	0.146146	0.430342	0.238307	1.16551	-0.796893	-0.149616	0.317886	0.240482				97	0.18412	0.101703	0.0202368	0.487958	1.11038
97.1	0.212797	0.599914	0.195093	0.179731	0.0697553	-0.0231402	0.519853				97.1	0.000627967	0.0271329	0.201597	0.246161	0.0748389	1.13856	0.449708	0.561354	0.272921	0.377153				97.1	0.240792	0.37876	-0.0146783	0.647601	0.902357
97.2	0.104259	0.0296303	0.00461178	0.110894	0.081536	-0.0265003	0.536787				97.2	-0.149068	0.249067	0.263873	0.209155	-0.0494704	1.11343	-0.852272	0.0744071	0.472337	0.13075				97.2	0.0885067	0.362637	0.093922	0.555958	0.939884
97.3	0.137901	0.288738	0.263972	0.184245	0.0940058	0.0121799	0.509525				97.3	0.0503021	0.350458	0.258612	0.0358411	0.0801579	1.65963	-0.0159513	0.489343	0.439967	0.195606				97.3	0.218681	0.150456	0.0546631	0.529248	1.08564
[truncated: 2,031 more rows]
[truncated: 2 more columns]

## Sheet: f
+ Gαq(Q209L)										+ Gαq(R183C)
	Normalized FRETr										Normalized FRETr
[truncated: 1,702 more rows]

## Sheet: g, h
+ WT Gαq												+ Gαq(Q209L)													+ Gαq(R183C)
[truncated: 3,007 more rows]
[truncated: 2 more columns]

## Sheet: i, j
+ Gαq(Q209L)−CFP												+ Gαq(R183C)−CFP												+ WT Gαq−CFP
[truncated: 103 more rows]

[truncated: 1 more sheets: k]
