# Supplementary material for: Two-step structural changes in M3 muscarinic receptor activation rely on the coupled Gq protein cycle
Source: Nat Commun. 2023 Mar 8;14:1276. doi: 10.1038/s41467-023-36911-4 (PMC9992711; doi:10.1038/s41467-023-36911-4)
Supplement: Supplementary file 3 — Source Data [file 41467_2023_36911_MOESM3_ESM.zip › 1. Data for Main Figures/Figure 4.xlsx]

## Sheet: a, b, e
Left black trace										Right red trace
	Normalized FRETr										Normalized FRETr
Time(sec)	Sample_1	Sample_2	Sample_3	Sample_4	Sample_5	Sample_6	Average	SEM		Time(sec)	Sample_1	Sample_2	Sample_3	Sample_4	Sample_5	Sample_6	Sample_7	Sample_8	Sample_9	Sample_10	Sample_11	Sample_12	Sample_13	Sample_14	Sample_15	Sample_16	Sample_17	Average	SEM
0	1.16781	1.18055	1.04819	1.03141	0.729088	1.1331	1.04836	0.0685917		0	0.967938	0.838383	1.03244	1.15493	0.955658	0.507251	0.901991	0.945767	0.719586	1.22481	1.19766	0.625286	0.717742	0.962633	1.06728	1.16041	1.24926	0.954648	0.0527431
0.1	0.902561	1.55016	1.0749	0.731473	0.703892	0.86939	0.972062	0.127794		0.1	0.970884	0.991706	0.745125	1.01402	1.10894	0.940784	0.835445	0.950782	1.68748	1.12667	1.06756	0.548277	0.891275	1.26405	1.16026	1.03933	0.590051	0.996038	0.0631526
0.2	1.02787	1.12614	1.48561	1.04444	0.664043	0.98591	1.05567	0.10785		0.2	0.941748	0.827979	1.15561	0.968796	0.951412	1.6184	0.877052	1.36914	0.385589	1.11638	1.12035	1.48188	0.932085	1.00496	0.991966	1.30572	1.07756	1.06627	0.0681044
0.3	1.06231	1.0769	1.02725	1.14373	0.885864	0.986012	1.03034	0.0360067		0.3	0.776792	0.784003	0.964189	0.96298	0.991384	1.33381	1.08549	0.865536	1.04119	1.11763	1.11514	2.31167	0.986257	1.12218	1.08134	0.831296	0.92081	1.07598	0.0845318
0.4	0.929724	1.2303	0.999697	1.02825	1.07561	1.11848	1.06368	0.0425051		0.4	1.23752	0.964438	0.958034	1.15654	1.05524	0.773668	1.15438	0.999901	1.48977	0.87035	1.04406	1.08326	0.997302	0.906272	0.970433	1.16158	0.891212	1.042	0.0404589
0.5	0.783585	1.12748	0.805482	0.825065	0.940637	1.02029	0.917089	0.0560404		0.5	1.06477	0.749789	0.928613	1.11743	1.2754	0.295792	1.18548	1.03959	1.27271	0.979262	1.29827	0.880323	1.27083	0.906601	1.00819	1.16507	0.594747	1.00193	0.0648824
0.6	0.835357	1.13355	1.57265	0.973316	0.78456	1.25204	1.09191	0.120116		0.6	0.96394	0.867488	1.0314	0.967021	1.19859	0.693004	1.00273	0.774689	0.749746	1.16639	1.38581	1.37654	0.974656	1.05606	1.02428	1.15454	0.700376	1.00513	0.0508717
0.7	1.06137	1.07566	0.994492	0.849761	0.51694	1.04193	0.923357	0.0879302		0.7	0.766967	0.667778	0.772151	1.14129	1.36025	1.34946	1.49351	0.447793	0.588425	0.958984	0.863482	2.40664	0.925021	0.960529	0.660502	1.09034	1.11635	1.0335	0.110652
0.8	1.38242	1.32414	1.21865	0.878682	1.22297	0.882131	1.1515	0.0893936		0.8	1.02386	1.11724	0.714042	0.923745	1.00256	0.557717	1.03196	1.49072	1.52278	1.00707	0.91182	1.97073	0.987957	1.15632	1.13495	1.07127	0.914757	1.09056	0.0785559
0.9	1.17807	1.14646	1.06526	1.06685	0.779116	0.991618	1.0379	0.0583473		0.9	1.4252	0.851801	0.783683	0.898457	0.793925	0.772289	1.36746	1.04626	0.93618	1.12628	1.17283	1.05952	0.821384	0.864528	1.15095	1.07521	1.16313	1.01818	0.0486762
1	0.896109	1.14032	0.779636	0.999039	0.935987	1.2858	1.00615	0.0740714		1	1.04285	1.09504	0.995927	1.02551	0.722498	1.37425	0.882676	0.986024	0.742391	0.958208	1.24649	2.64836	0.902791	1.14994	0.988759	0.842251	1.12774	1.10187	0.104765
1.1	1.13349	1.05153	1.16975	0.663399	0.751554	0.847179	0.936151	0.0862573		1.1	0.748529	0.936904	0.826844	1.05505	0.899752	1.33561	0.90812	0.668778	1.08068	1.28749	0.999594	2.34608	0.61776	1.05683	1.12286	1.04206	0.856626	1.04644	0.0937819
1.2	0.865799	0.82074	1.39587	1.17418	0.839503	1.29504	1.06519	0.104004		1.2	0.851205	0.966036	1.11698	0.85657	1.07989	0.38071	1.08788	1.02645	1.2232	1.31367	1.07238	1.79802	0.91482	1.01256	1.05846	0.955162	0.758146	1.02777	0.0692497
1.3	1.14003	0.957179	0.618564	1.13433	0.498954	0.852041	0.866851	0.108251		1.3	1.2415	0.865888	0.818442	1.05391	1.20582	1.49965	1.13592	0.16226	0.624009	1.14048	1.04278	2.46442	0.986459	0.89886	0.944094	0.996157	0.748649	1.04878	0.112919
1.4	1.07901	0.769273	0.917171	1.05781	0.836045	1.06555	0.954144	0.0542345		1.4	0.954615	0.742414	0.801392	1.04257	0.971439	1.59883	1.12072	1.16598	0.950269	1.226	0.960821	0.688258	0.793593	0.824855	0.902111	1.05744	0.883503	0.981459	0.0527675
1.5	0.889668	0.876097	0.899861	1.29822	0.967109	1.01361	0.990761	0.0651263		1.5	1.07414	0.934478	1.12537	1.01738	1.08145	0.373564	1.23169	0.978529	1.45046	1.00079	1.1547	1.47081	1.1197	0.917738	0.742143	1.20634	1.18592	1.06266	0.061402
1.6	1.05224	1.07283	1.6633	1.23786	0.691591	1.44027	1.19302	0.137842		1.6	1.04909	0.999043	0.994752	1.03938	0.960926	1.19788	1.06715	1.5586	1.25653	1.01985	1.10329	0.74937	0.942898	1.18866	1.117	1.14163	0.790926	1.06923	0.0443801
1.7	0.925279	1.16694	0.980439	0.797306	1.29185	0.873297	1.00585	0.0765818		1.7	1.16061	0.781682	0.834903	0.977489	0.863902	1.88565	1.31119	1.22881	0.588369	0.995898	1.33415	1.91866	0.845452	1.11372	0.960205	1.05106	0.708463	1.09178	0.0891375
1.8	1.09299	1.17648	1.42301	1.63166	0.666482	0.901148	1.14863	0.142149		1.8	1.04147	0.689868	1.05514	1.12345	0.954348	0.271314	1.07685	1.1478	1.26575	1.05692	1.12681	2.26073	1.04119	1.21614	1.05844	0.901807	0.821847	1.06529	0.0934853
1.9	1.316	1.00531	0.751206	1.20126	1.04765	0.567875	0.981549	0.113908		1.9	1.14791	1.06006	0.851368	0.945164	1.05632	0.845471	1.12828	1.07091	1.319	1.09692	0.847751	1.59026	0.884107	1.11948	1.17397	1.18459	0.725978	1.06162	0.0501632
2	0.978246	1.2241	1.56361	1.25079	1.135	1.2464	1.23302	0.0783972		2	0.845944	1.34648	0.883665	1.10014	0.810521	0.45317	0.962617	0.765137	0.990501	0.659089	1.00569	1.95124	1.01101	1.02237	0.969985	1.15396	0.552091	0.969624	0.0811269
2.1	1.04718	1.3008	0.585986	1.29749	1.11552	1.21987	1.09447	0.109659		2.1	1.06781	0.935172	1.02116	0.865849	1.05115	0.643018	0.998473	1.04408	0.958118	0.823524	0.774977	1.43787	0.999792	0.924043	1.05909	1.04638	0.997243	0.97928	0.0401574
2.2	0.781967	0.929904	0.913901	0.8852	0.947499	1.04659	0.91751	0.035187		2.2	1.1908	0.775369	0.965981	1.10256	0.828676	0.729044	1.08056	0.81254	1.48603	0.976772	1.13315	0.832499	0.832602	0.973029	0.852303	0.984706	1.02744	0.975534	0.0456517
2.3	0.844456	1.06374	1.34991	1.21624	0.93908	1.05919	1.07877	0.0747083		2.3	0.967058	0.989529	1.00203	1.08835	1.08083	1.26959	1.35131	0.568321	1.1066	1.2922	0.787653	2.36727	1.09369	1.17191	1.06605	1.05232	0.858502	1.12431	0.0901798
2.4	1.09547	0.942178	1.02547	0.846858	0.482734	1.08946	0.913694	0.0944162		2.4	1.07966	0.914319	1.06044	1.04982	0.950926	1.25319	1.16051	0.762446	0.859006	1.23928	1.13515	0.170545	0.802387	0.771838	1.12884	0.996515	0.78422	0.948182	0.0624429
2.5	0.947745	1.05558	1.16882	1.01859	0.581544	1.19396	0.994373	0.0907748		2.5	0.874674	0.993653	1.06293	1.15316	1.14496	0.907918	1.27536	0.330256	0.837035	1.16231	1.16917	1.84078	1.03774	1.05069	1.07482	1.16902	0.956754	1.06125	0.0707557
2.6	0.952424	0.775293	0.995333	1.03714	0.867357	1.24019	0.977955	0.0649424		2.6	0.833456	1.03964	1.02472	1.04152	0.964634	0.83842	0.948294	1.22857	1.06936	0.987553	0.954969	1.43963	1.03009	0.996782	1.21396	1.0845	0.768989	1.02736	0.0387613
2.7	1.00246	0.971454	1.31201	1.268	0.812499	0.976503	1.05715	0.0787622		2.7	1.20041	1.12079	1.09561	1.02897	1.09062	1.64089	1.07034	1.18767	1.19836	1.12106	1.07415	0.743259	1.09849	0.919533	0.998131	1.05325	0.741773	1.08137	0.0478358
2.8	0.965315	0.962117	0.779672	0.850225	1.25595	1.10692	0.986699	0.0705912		2.8	0.707062	1.11052	1.08045	1.05581	0.780475	0.68826	1.12716	0.744919	0.323064	1.22774	0.903086	2.28703	1.04744	1.16981	0.67769	0.780201	0.770504	0.969483	0.100189
2.9	1.21622	1.23489	1.15572	0.74312	1.16621	1.38882	1.15083	0.0884062		2.9	1.0347	0.941023	0.881685	0.961213	0.960548	1.90337	1.11952	1.99722	0.937669	1.02599	0.967857	1.38735	0.985988	1.02803	1.09009	1.15829	0.709547	1.12295	0.0827768
3	1.01087	1.03791	1.13542	0.925424	0.839786	0.920288	0.978284	0.0426801		3	0.796778	0.861009	0.93584	0.884493	0.730603	1.0231	0.872642	0.0951505	1.20356	0.935991	0.980655	0.0604199	0.858537	1.02625	1.13348	1.02819	0.911838	0.843443	0.0753738
3.1	1.15759	0.798452	1.0938	1.03091	1.06158	1.16205	1.05073	0.0547178		3.1	0.736092	0.729547	1.01305	1.0203	1.03843	1.70773	1.02545	1.06314	1.07653	1.07625	1.09844	2.0853	0.91491	0.691798	0.894897	1.0425	0.902131	1.06568	0.083599
3.2	0.941758	1.05887	0.524462	1.18302	0.967639	1.10178	0.962921	0.0948064		3.2	1.19423	0.822759	1.14391	1.04275	1.25183	1.55764	1.00422	1.01197	1.1555	0.756198	0.944757	2.23282	1.01455	0.887471	1.04818	1.13422	0.601296	1.10613	0.0873089
3.3	1.12188	0.916137	0.969175	0.749552	0.749115	1.14348	0.941555	0.0703788		3.3	1.17409	0.79568	0.658339	0.998527	1.35591	0.933361	1.17572	1.79894	0.884624	0.987084	0.924879	1.19217	1.22644	1.02582	0.980595	0.986304	0.826328	1.0544	0.0629391
3.4	1.27383	1.02288	1.08436	1.53855	0.824706	0.391509	1.02264	0.160267		3.4	0.91362	0.975193	1.06147	1.16208	1.00342	0.349445	1.31454	0.235255	0.842675	1.01261	1.05817	0.0117603	1.10185	0.868742	0.99483	0.964243	0.978918	0.87346	0.083736
3.5	0.919114	1.08416	1.12997	0.994197	0.86794	0.838432	0.972302	0.0481293		3.5	0.923887	0.914676	0.795889	1.11417	1.44381	1.57185	0.855734	1.19891	0.861924	0.937925	1.09254	1.49043	1.20006	0.821502	0.972511	0.927561	0.776954	1.05296	0.0607579
3.6	0.899082	1.11265	1.38915	0.631757	0.992498	1.06352	1.01478	0.102094		3.6	0.797417	0.9293	0.846855	1.00436	0.974035	0.614421	0.990562	1.92367	1.01098	0.998427	1.0362	0.892831	0.991284	0.959949	1.04151	0.9841	0.788741	0.987332	0.0644717
3.7	1.00532	0.958849	1.33386	0.856877	1.01594	0.804595	0.995908	0.0757203		3.7	0.778073	0.82053	0.894351	1.06549	0.752842	0.977442	0.925147	1.59245	1.34679	1.09576	0.86996	0.337819	0.812884	1.07808	0.96388	1.03412	0.812758	0.950493	0.0646516
3.8	1.00339	1.0313	1.1395	1.34971	1.16652	0.895618	1.09767	0.064325		3.8	0.857599	1.11035	0.7525	1.03614	1.02697	1.28955	1.13678	0.55672	1.21806	0.939808	0.998149	0.864293	1.04612	0.787091	0.851124	0.86259	0.883765	0.953977	0.0441583
3.9	0.925665	1.09703	1.10343	1.11682	0.960128	1.31124	1.08572	0.0558748		3.9	1.13384	0.714886	0.96179	0.986337	1.05395	0.329214	1.08783	1.38598	1.42711	0.77827	0.97782	1.37516	0.940164	1.12939	0.862329	0.821292	0.763157	0.98403	0.0665925
4	1.11873	1.00793	1.09379	1.23956	0.791369	0.800596	1.00866	0.0737529		4	0.947527	1.27144	1.17632	1.06543	1.14052	0.872309	1.10946	1.68538	0.847227	1.14281	0.959501	-0.330585	1.0423	1.01372	0.795496	0.963637	0.823531	0.97212	0.0960328
4.1	1.21102	1.01295	1.17313	0.943295	1.18404	0.994826	1.08654	0.0472038		4.1	0.941115	0.873838	1.03509	1.03493	0.820038	0.296321	1.27634	0.411755	1.09064	0.833159	0.822422	0.529325	1.05127	1.1545	0.953386	0.96077	0.877199	0.880124	0.0624824
4.2	0.866113	1.24093	0.79328	1.04998	0.976496	1.09332	1.00335	0.0659293		4.2	0.968763	0.952173	1.23255	0.910904	1.20674	1.0826	1.06355	0.776437	1.2247	0.971257	1.07564	1.17965	0.857478	1.03112	1.16339	1.08741	0.703027	1.02867	0.0377693
4.3	1.10195	0.921463	0.746061	1.5061	0.925894	1.23752	1.07317	0.110601		4.3	0.992144	1.14128	0.980477	1.06991	0.968139	0.573572	1.03356	0.459475	1.414	1.07344	0.960573	0.896184	1.01861	0.620374	1.01402	1.04231	1.02788	0.957997	0.0544962
4.4	1.05491	0.706863	1.14848	1.58663	1.17092	1.05508	1.12048	0.11551		4.4	1.24319	1.04954	1.10884	1.07871	1.04237	0.485624	1.08526	0.912557	0.470076	0.75511	1.22261	0.589063	1.16254	1.03867	0.862436	0.989363	1.12177	0.953984	0.0589717
4.5	1.00382	0.97197	1.06442	0.860407	1.35154	1.33938	1.09859	0.0826396		4.5	1.06266	1.0874	1.13962	1.06742	1.08245	1.06453	1.05527	1.73847	1.34504	0.954015	1.22556	2.36636	0.791327	1.151	1.23263	1.06149	1.03221	1.20338	0.0869425
4.6	1.23152	0.960391	0.795805	1.03954	1.18344	1.22395	1.07244	0.0708873		4.6	1.02672	1.10594	1.17651	0.97864	1.05387	1.15557	1.09615	0.315737	0.840262	1.13998	0.994021	2.10658	0.943605	0.670839	0.828654	1.19033	0.498651	1.00718	0.0908571
4.7	1.25063	0.99559	1.33413	0.663739	1.39896	0.805992	1.07484	0.122576		4.7	0.929898	0.711406	0.821386	0.93643	0.916447	1.5465	1.05143	0.192566	1.39208	0.837728	0.653444	1.28571	1.00584	0.987945	1.03616	0.979566	0.910934	0.952675	0.0727083
4.8	1.08207	0.953362	1.01199	0.94655	0.953558	1.09438	1.00699	0.0274973		4.8	0.797652	0.948082	0.867348	0.970214	1.11404	1.40344	1.25004	1.15924	1.49782	1.07206	0.958977	1.66902	0.885232	0.856122	0.816716	1.00226	1.1498	1.08342	0.060624
4.9	1.07154	0.910424	1.05342	1.25566	1.08811	0.780798	1.02666	0.0665604		4.9	0.83512	1.09513	0.707455	1.03686	0.987543	-0.407356	0.862226	1.29752	1.03403	1.05253	0.8869	0.114734	1.10071	1.03094	1.03687	0.892271	0.783794	0.843958	0.0990537
5	1.05215	1.04352	0.756784	1.11031	1.36942	1.06165	1.06564	0.0796574		5	0.997891	1.01266	1.1531	1.09393	0.889117	0.938581	1.1364	0.798842	0.707237	1.07519	0.961333	1.28103	0.913652	0.861256	1.15223	0.991554	1.05259	1.00098	0.0349424
5.1	1.2235	1.10109	0.973154	1.05178	0.89538	0.871262	1.01936	0.0544188		5.1	0.748796	0.681083	0.940752	0.919826	1.04228	1.58471	1.09088	1.35797	1.59363	1.15318	0.991865	2.21265	1.10643	1.23557	0.899576	1.06008	0.823898	1.14372	0.0911864
5.2	0.843049	1.00931	1.24455	1.36337	0.799983	1.4739	1.12236	0.114209		5.2	1.13302	0.969874	0.836773	1.0578	1.30098	1.30011	1.12828	0.0851593	1.63	1.10039	1.32244	1.46381	1.08516	0.701962	1.09681	1.0552	1.06282	1.07827	0.0817321
5.3	1.25136	1.08261	1.06078	0.983863	1.02557	0.98903	1.06554	0.0404003		5.3	0.994362	0.661499	0.837188	1.02108	1.25104	0.4826	1.02387	1.21687	0.641024	0.882783	1.08338	0.63196	1.09868	0.875819	0.826707	0.800898	0.764753	0.887912	0.0522118
5.4	0.865636	0.919914	1.16964	0.671431	0.690895	0.627477	0.824166	0.0836692		5.4	1.21153	0.996552	1.04487	0.922896	0.739205	1.43772	0.971645	1.02646	1.52336	1.09881	1.08746	0.734688	0.875623	1.01741	1.02775	0.970306	0.720006	1.0239	0.0529168
5.5	0.877228	1.19827	1.05661	0.919662	1.03875	0.902076	0.998766	0.0500414		5.5	1.24019	1.00805	0.899601	0.856135	0.967588	0.734693	1.03346	0.538193	1.33004	0.860575	1.05549	1.3868	0.952224	1.0994	1.13329	0.897191	0.945288	0.996366	0.0506824
5.6	0.740794	1.01392	1.287	0.671454	1.01742	0.74814	0.913123	0.0959422		5.6	1.31689	0.970639	0.973314	1.04965	0.973638	1.38256	1.0177	0.709897	1.05585	1.03226	1.06853	0.821303	0.887783	1.05917	1.05915	0.906547	1.06096	1.02034	0.0384332
5.7	1.09123	1.10174	1.66857	1.19536	1.05164	0.558806	1.11122	0.144559		5.7	1.06802	0.800159	0.917413	1.18351	0.869838	0.653586	0.934492	1.14442	0.952852	1.06649	1.06992	-0.157672	1.00417	0.96701	0.898539	0.96467	0.56308	0.8765	0.0753216
5.8	1.19679	1.03866	1.46477	1.09781	1.14756	1.12951	1.17919	0.0610213		5.8	0.749072	0.967781	1.00356	1.11152	0.738721	1.38668	0.932525	0.913419	1.35401	1.06165	0.995055	0.484018	0.92852	1.01211	0.954498	1.11359	0.940574	0.979253	0.0513823
5.9	1.00071	1.25494	0.71858	1.07464	1.24497	0.815667	1.01825	0.0897694		5.9	1.45153	1.27845	1.02425	1.02936	1.26757	1.61292	0.990742	0.500594	0.624205	1.27872	0.970338	0.416616	0.858759	0.97398	0.979606	0.769122	1.00457	1.00184	0.0770327
6	0.923698	1.0826	0.789109	0.981219	1.19863	0.66849	0.940625	0.0786706		6	1.40023	1.09002	1.02584	1.05762	1.04721	0.848057	1.04079	1.02088	1.29521	1.18558	0.610106	0.739066	1.01511	1.23882	0.814626	0.857657	0.736873	1.00139	0.0515377
6.1	0.873267	1.14151	0.83182	1.07519	1.34367	1.31308	1.09642	0.0876289		6.1	0.611661	1.20318	0.878576	1.02086	1.17758	0.845965	1.0721	1.05373	0.591038	0.776197	1.33112	1.51986	1.0618	0.940578	0.83023	1.01476	0.965902	0.993832	0.057674
6.2	0.910388	0.934673	0.500347	1.06708	1.13623	1.0947	0.94057	0.0953565		6.2	1.35566	0.842461	1.14604	1.05636	1.00038	1.24435	1.0505	1.59572	0.903636	1.03502	0.828091	1.21683	1.26145	1.00696	0.916741	0.859958	0.617675	1.05517	0.0565367
6.3	0.971481	1.00936	1.44247	1.42927	0.739963	1.06065	1.10887	0.112716		6.3	0.95157	1.10083	0.71172	1.25006	0.70656	2.08169	0.893887	0.879226	1.05594	1.2176	0.91924	1.41939	1.05486	0.913947	1.15401	0.869521	0.971058	1.06771	0.0778173
6.4	1.03957	1.13764	1.09704	0.845309	0.917232	1.3075	1.05738	0.0672086		6.4	1.01493	0.881663	0.872749	0.990854	1.07757	1.07568	1.08817	0.974984	0.998541	0.946632	0.762784	1.01502	1.06538	0.782194	1.0365	1.1801	0.841016	0.976751	0.0278893
6.5	1.19665	1.18993	0.814185	0.908943	1.04036	0.69158	0.973609	0.0836933		6.5	1.0887	1.20805	0.696206	0.920261	1.07756	0.771553	0.781351	0.903932	1.27802	1.16723	0.937674	2.46135	0.863898	0.74939	0.929902	0.978395	0.663856	1.02808	0.0995582
6.6	0.929385	0.888524	1.10785	0.86589	0.89405	0.91781	0.933918	0.035968		6.6	0.877406	0.797354	1.0036	1.04332	1.04556	1.19423	0.8199	1.15617	0.863664	1.11676	1.19815	0.431862	1.0799	0.926988	1.12496	1.35155	0.896625	0.995765	0.0510974
6.7	0.945606	0.82442	0.388153	0.750138	0.993763	1.18925	0.848555	0.110878		6.7	1.1758	0.924658	0.920226	1.00847	1.27743	0.631148	0.837727	1.49974	1.44895	1.1115	1.22847	2.203	0.904325	1.15013	0.864897	0.948672	0.874915	1.11824	0.0873645
6.8	0.993953	1.00869	1.06605	1.21558	1.02931	1.2997	1.10222	0.0512967		6.8	1.422	0.728153	0.99576	0.898506	1.17098	0.985961	0.987819	1.04919	0.913685	0.953844	1.14679	1.60504	0.969607	0.898608	0.821301	1.18961	0.803039	1.03176	0.0539691
6.9	1.10556	0.837831	0.573677	1.20519	0.867196	0.634388	0.870639	0.102013		6.9	1.19137	1.11058	0.815373	0.892317	0.908685	0.311591	1.20218	0.405763	0.633215	1.12631	0.908179	1.0597	0.964086	0.78431	0.968834	1.07748	1.06755	0.907502	0.0620469
7	0.905109	1.22218	1.30869	0.966326	0.948359	1.28925	1.10665	0.0759118		7	0.994997	0.881211	0.925879	1.07468	0.889337	1.58893	1.1074	0.266846	1.16117	1.15957	0.972902	1.90923	1.08888	0.923211	1.01781	0.952282	0.74087	1.03854	0.0829268
7.1	1.08984	0.795055	1.4218	1.36983	0.711459	1.06723	1.07587	0.11804		7.1	0.692334	0.691042	1.09929	1.02984	1.00883	1.06252	1.01745	1.0483	1.36801	0.873541	1.0733	0.926999	1.01015	0.968901	0.977948	1.33951	0.962231	1.00884	0.0422934
7.2	0.732641	1.0388	1.13228	1.25871	0.702282	1.07424	0.989826	0.091459		7.2	1.1033	1.23698	1.18001	1.09046	1.08772	0.133413	1.32724	1.38867	0.828057	0.957774	0.840916	1.82362	1.15029	0.983679	0.895688	0.87145	0.797801	1.041	0.0840564
7.3	0.913015	1.10663	0.871887	0.879595	0.964947	1.0924	0.971413	0.0427046		7.3	0.966187	0.901344	1.02277	1.06147	1.07478	1.66375	1.02823	1.40745	1.06797	1.19986	1.27662	-0.124586	0.947855	0.802636	0.977301	0.845971	1.04136	1.00947	0.0874478
7.4	1.01896	0.958301	1.29808	0.696642	0.959627	0.749586	0.946865	0.0876301		7.4	1.08412	0.864382	1.01305	0.995432	0.95317	0.50766	1.02065	2.02187	1.73329	0.859745	0.739974	1.48412	0.926658	1.03271	1.03157	0.94564	0.746977	1.05653	0.0898193
7.5	0.970288	1.10355	1.73725	0.964083	1.09721	0.550106	1.07041	0.156901		7.5	1.31313	0.951595	0.857281	1.0367	1.20419	0.871237	1.01454	2.03196	1.01063	0.894726	1.03352	0.558858	0.925117	1.08354	0.828363	0.765181	0.906635	1.01689	0.0755741
7.6	1.04344	1.04875	1.63021	0.976461	1.46256	1.15328	1.21912	0.108223		7.6	0.734536	0.835824	0.675812	0.831298	1.15409	0.827247	1.0501	1.46241	1.22489	1.0892	1.18324	0.874607	1.22519	0.895691	1.02925	1.22829	0.822401	1.00847	0.052637
7.7	1.00471	0.893123	1.16557	0.982716	0.556506	0.772791	0.895902	0.08611		7.7	1.46619	0.964266	0.998215	0.985157	0.83242	1.14508	1.47261	0.64195	1.17438	1.05007	1.13745	0.474411	0.817816	1.03307	0.914312	0.947941	0.905306	0.997685	0.0606577
7.8	1.18495	0.842156	1.07539	1.10612	0.890527	0.818175	0.98622	0.0632379		7.8	1.17977	0.780548	0.670468	1.04554	0.796796	0.62346	0.898882	1.8747	1.21795	1.21281	1.06466	1.91658	1.1948	0.950903	0.970549	0.958772	0.517616	1.05146	0.0922998
7.9	0.84216	0.677063	1.2822	0.785396	0.852772	0.901773	0.890226	0.0844422		7.9	0.924048	1.35994	0.84691	0.972472	0.968281	1.07736	0.863805	1.15757	0.610089	0.684667	1.06724	0.705503	1.21263	0.86167	0.978487	0.984113	0.742682	0.942205	0.0480157
8	0.943946	1.03061	0.65357	0.40281	0.794926	1.20773	0.838931	0.116944		8	1.12657	1.18946	0.941605	0.882276	1.16212	1.00329	0.973507	1.21672	0.950806	1.03431	1.03902	0.819381	0.829562	1.01907	0.971101	0.833694	0.831787	0.989665	0.0312297
8.1	0.829079	0.985374	1.59843	0.848355	0.739994	1.01463	1.00264	0.126269		8.1	1.04013	1.02435	1.12434	0.850709	1.02313	1.59563	1.20973	0.886267	0.798188	1.02025	0.956017	1.36628	1.13618	1.10487	0.878902	1.21738	1.16088	1.08196	0.0482251
8.2	1.23565	0.976336	0.77258	0.724938	0.746723	1.34813	0.967393	0.109914		8.2	1.01482	1.02286	0.854964	1.00293	1.00999	0.764489	1.00483	1.04129	1.27922	0.846777	1.10612	0.717791	1.09362	1.0849	0.807784	1.09478	0.987914	0.984416	0.034797
8.3	1.24184	0.827631	0.698685	0.923441	1.46292	1.16422	1.05312	0.116787		8.3	1.22681	0.88592	1.05901	0.984883	0.73486	1.12316	0.88476	0.878413	1.37783	1.09494	1.05925	2.39923	1.12013	1.04881	1.1303	0.820189	0.662113	1.08768	0.0928394
8.4	0.864285	0.904759	1.03624	0.778309	1.09949	0.947203	0.938382	0.047559		8.4	1.09941	0.797844	1.13041	1.00581	1.00794	1.30209	1.0128	1.03909	1.24966	1.04941	1.28263	2.29404	0.997431	0.807379	1.07077	1.18712	0.758449	1.12307	0.0826483
8.5	0.675512	1.18784	0.176231	1.05517	0.897689	1.15256	0.857501	0.156431		8.5	1.14147	0.834854	0.657546	1.04336	1.05879	0.794616	1.00293	0.684175	0.610831	1.00731	0.846223	-0.0772798	1.07818	0.691336	1.05655	0.974302	0.916015	0.842424	0.0701287
8.6	0.870256	1.03434	1.20058	1.1101	1.08838	1.02455	1.0547	0.0450291		8.6	1.22002	0.989435	0.834464	0.912843	1.39557	0.959545	0.818356	1.01362	1.61607	0.943958	0.957337	1.69151	0.932132	1.10168	0.911779	1.02204	0.981074	1.07655	0.0624687
8.7	0.93651	1.2085	0.256364	1.11006	1.14085	1.28823	0.990086	0.154374		8.7	1.33006	1.37762	1.31665	1.13316	0.990253	1.26004	1.30656	0.603042	1.06016	0.984829	0.824979	0.980482	1.24275	0.974928	0.949198	1.12102	0.727388	1.06959	0.0539753
8.8	0.911888	0.840688	0.565057	1.02595	0.770745	0.993688	0.851337	0.0690375		8.8	1.28491	1.041	1.36073	0.985686	0.874563	2.2378	1.26015	0.860155	0.583562	0.984823	1.01934	0.229985	1.2149	0.745988	1.10622	0.992588	1.1538	1.05507	0.0998049
8.9	0.824205	0.970421	1.18191	1.07964	1.18931	0.987446	1.03882	0.0572035		8.9	1.10894	0.978645	1.00577	0.907342	0.992038	1.24647	1.02894	0.912736	1.63968	1.32325	0.963975	1.41658	1.04683	0.839076	1.01154	0.934616	0.483502	1.04941	0.0617303
9	1.22391	0.992039	1.18653	1.02372	0.654841	1.48323	1.09405	0.113305		9	0.99317	0.766584	0.861268	0.951525	1.09612	0.656986	0.975969	0.951758	1.55517	1.08777	1.08337	0.0992625	0.96421	0.885366	0.939097	0.90962	0.982222	0.927027	0.0684979
9.1	1.05036	0.811549	1.01697	0.991046	0.9311	0.892677	0.94895	0.036077		9.1	1.24053	0.775356	0.769328	1.08392	0.883659	0.81116	1.09357	0.950343	1.078	1.32424	1.20295	1.61027	0.950689	0.905903	0.893276	0.869535	1.2623	1.04147	0.0553428
9.2	1.31627	1.22338	0.429326	1.14005	1.12584	0.642338	0.979534	0.145654		9.2	1.29403	1.01492	1.16165	0.887727	1.45939	1.48367	1.0385	1.13759	0.923623	1.11573	0.915593	0.560437	0.909706	0.891034	1.00713	1.10186	1.4015	1.07671	0.0575858
9.3	1.03565	1.04846	0.85424	0.947723	1.34224	0.880217	1.01809	0.0723673		9.3	1.11729	1.11989	0.606736	0.929302	0.854556	0.392707	1.117	1.77656	1.09539	0.987268	0.879959	0.216318	1.04813	1.01488	1.00686	0.952558	0.738726	0.932597	0.0819832
9.4	1.08675	0.710761	1.06111	1.04574	0.683291	0.741958	0.888269	0.0793721		9.4	1.09745	1.00882	1.20051	0.929921	1.10359	1.90486	1.08391	1.34363	1.12128	0.901558	0.947105	1.53832	1.07533	0.868115	1.02727	1.08816	0.81841	1.12107	0.0647866
9.5	0.987551	0.836451	0.294027	1.3297	0.758079	0.93126	0.856178	0.13822		9.5	1.00205	1.2377	1.01865	0.965373	0.868473	0.220109	1.2195	-0.129265	1.23516	1.01958	1.22794	1.584	0.683761	1.0629	0.963579	1.01805	1.06071	0.956369	0.0964943
9.6	0.863388	0.902621	0.720816	0.993981	1.22308	0.907595	0.935247	0.0681348		9.6	1.19814	1.07524	0.798389	1.0331	0.99179	1.63572	0.710592	1.62518	0.791391	0.985577	1.0693	1.24212	1.00611	1.08059	0.863606	1.19093	0.639215	1.05512	0.0667728
9.7	1.34138	0.929791	1.28765	0.722276	1.34284	1.44837	1.17872	0.116659		9.7	0.986559	1.14118	0.928327	1.00789	0.766086	0.379716	1.31013	0.632154	1.46998	0.985328	1.10919	0.403011	0.973059	1.02662	0.963131	0.996956	1.01846	0.946928	0.0675448
9.8	1.01473	1.12364	1.19969	1.00193	0.965927	1.17516	1.08018	0.0402712		9.8	0.987363	1.12482	0.906052	0.968074	0.995475	1.42788	0.842962	1.82221	1.19015	1.21532	1.05994	0.916059	0.985206	1.02419	0.992766	0.971339	0.844064	1.07493	0.0585698
9.9	0.938179	1.03962	0.822059	1.02002	1.36536	1.16448	1.05829	0.0769448		9.9	1.22489	0.945385	1.07892	0.878054	0.958836	1.47133	0.98742	1.53325	1.45971	1.03826	1.08315	0.321788	1.03549	0.877239	0.938128	1.07804	0.923823	1.04904	0.0678955
10	1.07105	1.1896	0.64709	0.94528	1.26608	0.871633	0.998456	0.0923395		10	1.21984	1.0762	1.24233	1.04909	0.903262	1.66472	1.24456	1.27078	0.727119	1.2106	0.969935	0.570397	1.18368	1.11511	1.16113	0.871781	1.14792	1.09579	0.0593833
10.1	0.688134	1.022	1.18086	1.16536	0.906815	1.45431	1.06958	0.107056		10.1	1.13989	0.917722	1.03756	0.911277	1.40156	0.680712	1.09893	0.803622	0.504333	1.04954	1.2186	0.0697756	1.03027	0.801153	1.09897	0.886332	1.28469	0.93735	0.0763581
10.2	0.650881	0.503908	0.619057	0.552047	0.248303	0.506431	0.513438	0.0583018		10.2	0.886465	1.05086	0.86368	1.05612	0.898716	1.06415	1.34243	1.69113	1.23551	1.11379	1.24154	1.086	0.809025	0.859796	1.02358	1.16275	0.852075	1.0728	0.0540835
10.3	0.166939	0.459082	0.585842	0.712109	0.331462	0.294746	0.42503	0.082011		10.3	1.13644	1.07922	0.982571	0.983243	0.931874	0.703817	1.24754	0.324769	0.771043	1.17964	0.853681	1.64016	0.811571	0.846991	0.908189	0.974536	0.976238	0.961854	0.0662764
10.4	0.0734923	0.0770397	0.101591	0.0309356	0.093625	0.855375	0.205343	0.130391		10.4	1.0183	1.26481	1.35342	0.87873	0.98352	1.54577	1.17575	0.586482	2.04178	0.978583	0.924786	0.985573	0.69782	0.799171	0.914245	0.977788	1.02291	1.06761	0.0827832
10.5	0.387942	0.297313	-0.439737	0.410939	0.41736	0.267294	0.223518	0.135032		10.5	1.17155	1.18912	0.946726	0.892735	1.15892	1.06449	1.23093	0.73531	0.946258	1.05013	0.936797	0.655203	1.05833	0.875367	0.95495	0.791844	0.628681	0.958079	0.0442635
10.6	0.0713886	0.169145	-0.456735	-0.0157214	0.488871	0.436375	0.115554	0.140459		10.6	0.956226	1.0416	1.03076	1.05122	1.04924	1.18406	1.14412	1.3029	0.884178	0.88912	1.20506	0.939907	1.1821	0.782095	0.923316	0.98279	0.656182	1.01205	0.0397588
10.7	-0.0555357	-0.014315	-0.517442	0.229559	0.23585	0.0607254	-0.0101931	0.112904		10.7	1.10708	1.05044	0.940851	0.973185	1.20697	0.523632	1.17697	1.19487	0.729942	1.07888	0.928315	0.290964	0.871754	0.980328	0.877998	0.927713	0.996951	0.932756	0.0576626
10.8	-0.0211828	-0.0188904	0.334815	-0.0327995	0.165796	-0.272754	0.0258306	0.0840361		10.8	1.11886	1.07648	0.690973	0.865341	0.917801	0.735203	1.06379	0.815239	1.07276	1.14666	1.26007	1.022	0.949361	1.03995	1.04655	1.21087	1.05115	1.00489	0.0381859
10.9	0.357256	0.10939	-1.00912	-0.111284	0.055788	-0.040755	-0.106454	0.192101		10.9	1.19422	1.11479	1.06103	1.07726	1.13867	1.35985	1.23244	0.621846	1.10176	1.09731	1.26676	1.11315	0.883932	0.541695	1.06652	1.01891	1.04545	1.05504	0.05033
11	0.0916961	0.361457	0.0928275	0.138132	0.0102003	0.293797	0.164685	0.0549092		11	1.12739	1.05684	1.03718	1.12959	0.999106	1.38637	1.37829	1.88482	1.08518	0.843887	1.04389	1.51242	1.10866	0.940415	1.03097	0.979029	1.02317	1.15101	0.0617949
11.1	0.0211182	0.174955	-0.513042	-0.0968179	0.41768	0.339371	0.0572106	0.138279		11.1	0.969678	1.09284	0.98783	0.969722	0.921647	0.557031	1.1718	0.780721	0.708574	1.00179	0.815033	1.39565	0.823558	1.09992	1.00387	0.884651	0.985537	0.951168	0.0461914
11.2	-0.147449	-0.0034857	-0.0613568	0.516349	0.0690795	0.271118	0.107376	0.100205		11.2	1.28277	0.941802	0.781663	1.08024	0.94104	0.436746	1.15057	0.953311	0.910446	0.966818	1.22809	1.22808	1.12912	1.07319	0.950662	1.2464	1.2629	1.03317	0.0518693
11.3	0.102239	0.129984	-0.267845	0.0538604	0.128372	0.274373	0.0701637	0.0739848		11.3	0.872219	1.10338	0.909598	0.890862	0.922604	0.781756	1.03922	0.678102	0.436472	1.0621	1.06837	2.49467	0.985587	0.920692	1.01387	1.1362	1.07352	1.0229	0.101238
11.4	-0.0205196	-0.151561	0.0695063	0.877304	-0.254726	-0.0987788	0.0702041	0.167626		11.4	1.04556	1.05573	0.763293	1.05804	0.765004	0.896189	0.808435	1.00518	0.869405	1.08482	0.881832	1.95935	0.949993	0.964314	0.894375	1.23863	0.893169	1.00784	0.0666452
11.5	0.0379253	0.0152355	-0.0613087	-0.159996	-0.0958428	0.120093	-0.0239822	0.0413058		11.5	1.16595	1.22925	1.10608	0.912634	1.10705	0.693817	1.00328	1.4769	1.6272	0.975681	1.3406	0.0872719	0.922813	0.905538	1.0139	1.041	0.673609	1.01662	0.0834301
11.6	-0.105595	-0.0783706	-0.125262	0.355836	0.0855007	0.154948	0.0478428	0.0768522		11.6	1.37306	1.01134	0.980205	1.02427	1.20204	1.33453	1.1587	0.958172	1.70443	1.04411	1.16383	0.231544	1.02316	1.10363	1.31474	0.989377	0.825419	1.08486	0.0731135
11.7	0.0611752	0.142507	-0.0174553	0.50866	-0.150268	0.0557637	0.100064	0.0910502		11.7	1.2898	0.66778	1.10838	1.22415	0.811462	-0.012759	1.00114	0.878763	0.670656	1.04919	1.07214	0.713321	0.965276	0.778058	0.840234	0.959144	1.02064	0.884551	0.0712814
11.8	0.123245	-0.176157	0.124251	0.0210877	0.0747702	0.0548929	0.037015	0.0456387		11.8	1.31669	1.15212	1.14806	1.04096	1.27143	0.714595	1.22301	1.26129	1.00719	1.13376	1.05051	2.52597	1.04206	0.928792	0.801995	1.06107	0.765126	1.1438	0.0963038
11.9	-0.01301	-0.196621	0.060839	0.12768	-0.152871	-0.237849	-0.0686386	0.0606923		11.9	1.1234	1.17	1.09738	0.877046	0.839206	0.930235	0.989402	0.569646	0.748705	0.926841	1.17809	1.29474	1.06738	1.09624	0.921904	1.01871	1.06111	0.994708	0.0426755
12	-0.225349	-0.158178	-0.167673	0.263251	0.122806	-0.193362	-0.0597508	0.082516		12	1.18189	1.26445	0.885762	0.908949	0.924098	0.726406	1.00613	1.61266	1.08311	1.0473	1.09339	2.1965	1.10513	0.957837	0.889416	0.844015	1.03753	1.1038	0.0835227
12.1	0.101894	-0.164343	-0.288678	0.0628488	-0.0803356	-0.136024	-0.0841063	0.0597743		12.1	1.21163	0.778892	1.19812	0.867033	0.989238	1.10028	0.981195	1.29358	1.59053	1.32198	0.9401	1.81099	1.11763	0.920493	0.931736	0.902716	1.09492	1.12065	0.0652158
12.2	-0.337187	-0.178771	-0.448128	0.0301842	0.167001	-0.137902	-0.1508	0.0927084		12.2	0.946695	1.2327	0.753032	0.801948	1.12335	0.337425	0.825715	1.66123	1.21492	0.997841	0.85778	0.761555	0.992058	1.02654	0.929372	1.05196	1.37743	0.993622	0.0705162
12.3	-0.310181	-0.320116	0.0736656	0.046785	-0.00427968	-0.0955607	-0.101614	0.0715307		12.3	0.831586	0.958747	0.903261	0.994612	0.838793	1.01312	0.998161	0.273772	1.05455	1.20285	1.40312	2.33406	0.963267	1.17322	1.07267	1.06358	1.21747	1.07629	0.0971736
12.4	0.0512812	-0.20114	-0.126596	-0.13543	0.00759973	-0.0113761	-0.0692768	0.0403511		12.4	1.12183	1.14716	1.06142	0.958131	1.14299	0.242344	1.01497	0.663672	0.843771	1.04573	1.02807	2.30405	0.990838	1.00859	1.05463	1.07852	0.814989	1.03069	0.0959706
12.5	-0.221326	0.000452208	0.111076	0.181021	0.322579	0.0528637	0.0744444	0.0747645		12.5	0.677621	1.05101	0.827996	0.932261	0.701375	0.930902	1.04079	1.47469	1.68635	1.24589	1.04297	0.807149	1.00482	1.17976	1.1721	1.10921	1.24835	1.06666	0.0633687
12.6	-0.256138	-0.0548964	0.0692057	0.131556	-0.286861	0.0354435	-0.0602817	0.0712879		12.6	1.47159	1.08737	0.969425	1.09385	0.889742	0.997854	0.89129	0.186404	1.01512	1.06987	0.926263	0.136572	1.01809	0.96007	1.00918	1.05416	1.39366	0.951206	0.0813755
12.7	4.40364e-05	0.0250157	-0.0466789	0.254637	-0.10234	0.243678	0.0623928	0.0616821		12.7	1.04326	1.02303	1.13317	0.969865	0.805569	0.916872	0.989956	1.25331	1.80249	0.869396	1.23411	0.44536	1.02026	0.774114	0.947234	1.15563	1.16311	1.03216	0.0675452
12.8	-0.0566253	-0.0474806	0.397914	-0.092101	0.164228	0.472653	0.139765	0.100904		12.8	0.809264	0.902189	1.10595	1.00915	1.19472	0.956864	1.1969	0.891193	1.38999	0.887672	1.0689	1.31921	1.03956	1.0216	0.782957	0.927727	0.940527	1.02614	0.0413592
12.9	-0.144272	-0.00476068	-0.0873828	-0.0477036	-0.186169	-0.146351	-0.102773	0.0279595		12.9	1.21673	0.957947	1.08742	1.02836	1.14716	1.44485	1.13592	1.07281	0.934115	0.992726	1.12379	1.23619	1.08434	1.05645	0.945503	1.07153	1.03962	1.09267	0.0303145
13	0.0486019	-0.309949	-0.179501	-0.0677125	-0.235855	-0.0925853	-0.1395	0.0524957		13	1.21669	0.882222	0.890231	1.03497	0.793014	0.122167	1.37377	1.62896	1.36208	0.915837	0.972052	1.346	0.870161	1.11925	0.955619	0.807292	0.971519	1.0154	0.0801762
13.1	0.12128	0.019932	0.611868	-0.29365	0.217266	0.116959	0.132276	0.119947		13.1	1.25765	0.771899	0.969321	0.912355	0.781176	0.872329	1.19206	0.784363	0.940692	0.978502	1.08552	2.33684	1.08215	0.92239	1.0216	0.962589	0.70791	1.03408	0.0889737
13.2	-0.0962839	0.0284211	-0.0466549	0.248875	-0.018321	-0.0580998	0.00965601	0.0507758		13.2	1.00714	1.26186	1.17711	0.967931	1.11798	1.23366	0.932648	1.18784	1.65074	0.967505	0.937833	1.08745	0.957706	0.832199	0.828097	1.1471	1.42487	1.10116	0.0519146
13.3	-0.0216741	0.026089	-0.47288	0.133945	0.523021	0.0358371	0.0373897	0.130276		13.3	1.11742	0.838826	1.13753	0.9044	0.910461	0.51106	0.860631	2.02112	1.41663	1.07714	0.876416	1.19695	0.971272	0.708134	0.798129	0.900787	0.984809	1.01363	0.0800801
13.4	0.0586223	-0.0783867	-0.382901	0.211273	0.112075	0.213651	0.022389	0.0923815		13.4	1.11917	1.17936	0.960438	0.843098	1.17702	0.944213	0.99072	0.662469	0.73896	1.03096	0.951774	0.358052	1.01912	0.984468	0.852897	0.941176	0.810509	0.915553	0.0486933
13.5	0.190851	-0.0152914	-0.338362	-0.294867	-0.231324	0.235969	-0.0755041	0.102157		13.5	1.06032	1.02259	1.07856	0.930782	0.971899	0.80286	1.12347	-0.0329789	1.31679	1.28502	1.14915	1.51308	0.947183	1.10638	0.904923	1.14462	0.992779	1.01867	0.0777045
13.6	-0.0300311	-0.0678076	-0.0623065	0.0959608	-0.145005	0.0446471	-0.0274236	0.0351652		13.6	0.8625	0.935454	0.994951	0.939446	1.12777	0.280248	1.02052	1.55513	1.01745	1.09916	0.955773	1.13964	0.8004	1.01293	0.803929	0.904976	0.840865	0.958302	0.0601641
13.7	0.205659	-0.0407103	0.40015	0.207289	0.338944	0.0216534	0.188831	0.0703447		13.7	0.91454	0.863098	1.10295	1.0079	0.81421	0.412451	0.907736	1.58471	1.52514	1.14779	0.77615	0.774386	1.03697	1.09403	0.988575	1.21889	0.975364	1.00852	0.067057
13.8	0.0144526	-0.110511	-0.0567166	-0.212557	-0.0150753	0.111601	-0.0448011	0.0452615		13.8	0.956262	1.16279	0.975319	0.946713	0.915471	1.36791	1.15931	1.25485	1.6221	0.81602	1.06809	1.48317	0.844108	1.15428	0.949225	0.844083	1.39546	1.11266	0.0587637
13.9	0.0302508	-0.201229	0.298799	0.445293	0.0931807	0.609535	0.212638	0.120817		13.9	0.787223	1.06024	1.09126	1.15459	0.761561	0.944658	0.762687	0.363189	1.54386	1.09288	0.80142	1.4371	0.996473	1.13442	0.851686	1.03613	1.17016	0.999385	0.0666457
14	0.131558	-0.0520721	0.312624	0.233609	0.281961	-0.14177	0.127651	0.0761921		14	1.16326	1.08031	0.918724	0.814642	0.978685	0.931474	0.851395	1.82233	0.462156	0.814219	0.809776	0.28455	1.09844	0.948228	1.09006	0.975735	1.4234	0.96867	0.0820918
14.1	-0.0764379	-0.130039	-0.0488908	0.00909206	0.0953964	-0.289824	-0.0734506	0.053527		14.1	1.11125	1.12885	0.966502	0.996506	0.598114	1.06313	0.968438	1.27316	1.28172	0.836508	1.27964	2.24672	0.978986	1.09034	1.0643	0.888385	1.23074	1.11784	0.0825202
14.2	-0.0950873	-0.0838739	-0.21131	0.431867	-0.152192	-0.454092	-0.0941147	0.118807		14.2	0.989424	1.24194	0.886192	1.08725	1.08129	0.728815	1.01644	0.287202	1.10424	0.860639	1.00522	1.62102	1.08508	0.943692	0.934908	0.958938	0.942526	0.986754	0.0636035
14.3	-0.242928	-0.164545	-0.222658	0.397168	-0.258343	-0.0784668	-0.0949619	0.102013		14.3	1.20466	1.08656	1.10321	0.963964	0.81081	1.17819	1.00712	0.00578264	1.26084	1.09725	1.2586	1.36275	1.33441	1.1394	1.22563	1.06474	0.843096	1.05571	0.075527
14.4	-0.00853759	0.0185037	0.240785	0.250017	-0.197353	0.179071	0.0804145	0.0714416		14.4	1.044	0.976699	1.08976	1.07162	0.890496	0.991702	0.983451	0.603376	0.37954	0.740979	0.603515	0.668732	1.0404	0.93278	1.27383	0.899299	1.1929	0.904888	0.0568477
14.5	-0.149981	-0.0764742	0.729736	0.0724561	0.179848	-0.0398618	0.119287	0.130979		14.5	0.779234	1.20432	1.20858	1.03579	0.878966	1.0039	1.14428	0.564915	1.58763	0.883776	0.772846	1.75316	0.840717	1.09441	1.07433	0.95067	0.717896	1.02914	0.0728896
14.6	-0.222741	-0.0577611	0.212775	0.393775	0.501648	-0.171474	0.10937	0.124173		14.6	0.96396	0.844597	0.833526	1.09764	0.997643	0.950591	0.996785	0.157975	1.35647	0.795391	0.962653	1.62263	1.12298	0.862301	1.19396	1.02592	0.935004	0.983531	0.0718492
14.7	-0.108319	0.0254031	-0.428798	0.0755697	0.0202092	-0.0942514	-0.085031	0.0748034		14.7	0.971676	0.797184	1.19968	0.888772	1.117	0.205686	0.982944	1.50596	1.01573	1.0821	1.05859	1.25527	1.15188	1.14857	0.771278	1.05371	1.13795	1.02023	0.0659513
14.8	0.0719027	0.0413322	0.155999	0.309813	0.358792	0.286019	0.203976	0.0541906		14.8	0.937775	1.04946	1.03094	1.06813	1.11361	0.391429	0.932773	1.33906	0.267285	0.818567	0.938308	1.67893	1.1421	1.03988	0.922588	0.798569	0.888252	0.962215	0.0768346
14.9	0.0544113	0.0378543	0.724627	-0.0264176	0.29073	0.207977	0.214864	0.112688		14.9	0.859633	0.847006	0.840143	1.09492	1.09738	1.22813	1.01453	0.632178	0.865626	1.23665	1.15604	0.693436	0.813784	1.13124	0.978977	0.995771	1.1482	0.97845	0.0442887
15	-0.110573	-0.032665	-0.0277094	0.0414546	-0.207265	-0.19054	-0.087883	0.040292		15	0.867425	1.00484	0.937922	0.909306	0.925906	1.43798	0.928893	0.308615	0.816033	0.972549	0.956401	1.3299	1.0182	0.870113	1.09137	1.10677	1.04028	0.971912	0.0568976
15.1	0.214115	0.134575	0.495983	0.380051	-0.141074	-0.123612	0.160006	0.105824		15.1	1.09581	1.07887	0.841369	0.961959	1.30781	1.21286	0.98918	0.712571	0.660448	0.968561	0.962322	2.02767	1.13445	0.902899	1.00237	1.00094	1.50881	1.08052	0.0770501
15.2	0.138364	-0.168313	0.0889446	0.131202	0.00207034	-0.24851	-0.00937372	0.0667916		15.2	1.07476	1.07857	0.94611	1.03341	0.734889	1.40483	1.00598	1.53731	1.1114	0.986972	0.915643	1.60968	1.33161	0.895712	1.09459	1.1544	1.30225	1.13048	0.0570625
15.3	0.117836	-0.198065	0.101855	-0.188612	-0.267947	-0.371241	-0.134362	0.0817231		15.3	1.15231	1.1428	1.04422	0.847086	1.0807	1.63235	1.18147	1.21672	1.2452	0.981024	0.956851	1.28438	1.11073	0.977155	1.02896	1.02629	0.769315	1.09868	0.0469829
15.4	0.0536095	0.047465	-0.396665	0.110061	-0.115589	-0.259388	-0.0934177	0.0822325		15.4	1.08968	0.963892	0.84257	0.930286	1.11719	0.760184	0.968937	1.23808	0.401101	1.02444	0.985889	1.90586	1.05338	1.22117	1.0099	1.21356	1.22103	1.05571	0.0727986
15.5	-0.224335	-0.051943	0.0120448	0.0487612	0.406078	-0.15478	0.00597109	0.0902199		15.5	1.07855	1.18314	1.01368	1.05084	0.778508	0.639556	0.852498	1.39544	1.36294	0.963296	0.969684	1.36786	0.88981	0.870843	1.03768	0.828099	1.4492	1.04304	0.0574903
15.6	-0.0843177	0.0777256	0.223859	-0.126386	0.271295	-0.44589	-0.0139522	0.108088		15.6	0.648538	0.97096	0.975345	0.923458	0.839479	1.29545	0.928416	0.538266	0.871719	0.903376	0.749696	0.274846	0.916527	1.09455	0.939202	1.26003	1.40389	0.91375	0.0664318
15.7	0.0666214	0.166555	-0.26145	-0.03084	0.441792	0.0199587	0.0671061	0.0948763		15.7	0.956771	1.29392	0.953432	1.1037	0.988305	1.14817	0.868427	1.02936	0.665166	1.00791	1.04738	1.06346	1.02425	0.904506	1.05899	0.924419	0.938931	0.998652	0.0322267
15.8	0.00765363	0.0769025	0.278928	-0.183918	0.0469902	0.0332165	0.0432955	0.0604604		15.8	0.779006	0.96122	1.17225	1.1151	0.83021	1.31424	1.21363	0.978407	1.0101	1.06573	0.99745	1.59876	1.13957	0.941562	0.861904	0.861942	0.821404	1.03897	0.0506206
15.9	0.0692708	-0.232078	-0.132378	0.220466	0.251498	-0.0240241	0.0254592	0.0784703		15.9	1.30289	0.993364	1.09956	0.937208	1.23265	0.719799	0.845108	0.883047	1.35784	1.08292	0.799704	2.16721	0.914761	1.09228	0.928897	0.989832	0.925384	1.07485	0.080088
16	0.0110593	-0.144484	0.160928	0.169111	-0.197814	0.439752	0.0730921	0.0959082		16	1.2032	0.931729	1.10132	1.03384	0.865194	1.20688	0.942855	1.25993	0.997871	1.15117	1.0392	0.803427	1.08415	1.00276	0.959835	0.986235	0.812775	1.02249	0.032514
16.1	0.0381604	0.241891	0.289903	-0.10663	0.0435351	-0.0146533	0.0820344	0.0624803		16.1	1.14479	1.04982	1.13424	1.03168	0.881865	0.39273	0.938161	0.544713	1.16863	0.988687	1.2455	0.788428	0.720397	1.02245	0.779397	0.716097	1.0427	0.917075	0.0563205
16.2	0.111989	-0.176592	-0.544694	0.00211728	-0.0958258	0.140619	-0.0937311	0.10274		16.2	1.01294	0.854057	0.944841	1.00748	0.832202	0.421137	0.947692	0.35988	0.934633	0.971556	1.07524	1.20094	1.16831	0.888293	0.917338	1.08727	0.884296	0.912242	0.0538629
16.3	0.112939	0.0432689	0.0460529	-0.20974	-0.237558	-0.0679417	-0.0521632	0.0592911		16.3	0.716291	0.888511	1.29372	1.02359	1.1702	0.507892	0.897817	1.17737	0.978305	0.941379	1.04527	1.18455	1.09985	1.09578	0.892555	1.0723	0.671203	0.979799	0.0496269
16.4	-0.140115	0.0243702	-0.404779	0.182514	-0.130394	-0.29801	-0.127736	0.0866599		16.4	0.926494	0.806835	0.787371	1.12197	1.05656	1.61785	0.94235	0.641186	0.692335	1.03502	0.797685	0.289651	1.15392	1.16387	1.19267	1.12041	0.799782	0.949762	0.0707255
16.5	-0.0834439	-0.179901	0.0661884	0.257563	0.000842219	0.109739	0.028498	0.0625079		16.5	0.667322	1.27573	0.954279	1.02951	0.718799	0.351541	1.11561	1.2646	0.901728	0.932314	1.12992	0.319656	0.956983	0.980833	1.07582	0.907264	1.12326	0.923833	0.0664139
16.6	-0.280442	0.155096	0.00973672	-0.31708	0.0480797	-0.241252	-0.10431	0.0813567		16.6	0.597768	1.03787	1.14705	0.94691	0.849969	0.637791	0.907054	0.812036	1.04149	1.09184	1.27048	1.22518	1.118	1.09394	1.02973	0.923854	1.15973	0.99357	0.0459222
16.7	0.12104	-0.0809205	0.105366	-0.169853	-0.256602	0.459273	0.0297171	0.105298		16.7	0.918025	1.21082	1.24657	1.01328	1.1929	1.27931	0.846063	0.837554	0.445146	0.988683	1.2241	1.01057	1.06278	0.741612	1.08681	1.08557	0.878458	1.00401	0.0520121
16.8	-0.0632646	-0.219119	0.24397	0.206687	-0.386854	-0.388096	-0.101113	0.114483		16.8	0.986857	0.946895	1.16734	0.985329	1.21419	0.686851	0.890146	0.906314	0.802223	1.02798	1.18232	0.0613683	1.01661	1.04513	0.958488	0.948947	0.986714	0.930218	0.0628433
16.9	0.00556393	0.157678	0.0864442	0.107942	0.357507	-0.0269241	0.114702	0.0558613		16.9	1.16021	0.863371	0.979333	1.12364	1.07347	0.543873	0.973288	1.42925	0.826734	0.949087	1.20329	0.312207	0.936676	0.946799	1.05565	1.04498	1.2026	0.977909	0.0621365
17	0.256863	0.044786	0.141237	-0.151309	0.458562	0.17351	0.153941	0.0834713		17	1.2172	1.15293	0.776846	1.08359	0.879475	0.981342	0.848771	1.01244	1.43482	1.17227	1.08506	0.623235	1.14348	0.861356	1.08879	0.970072	1.04739	1.0223	0.0460003
17.1	0.0857428	-0.106485	0.339804	0.157591	0.152391	0.0759655	0.117502	0.059202		17.1	0.966235	1.03262	1.0899	1.00769	1.17107	0.502197	1.00708	0.0589091	1.03713	1.01843	0.874637	0.77513	1.21833	0.993378	0.942349	1.07171	0.978901	0.926218	0.0665649
17.2	0.124807	0.0960192	-0.475765	0.0982615	-0.202732	0.507318	0.0246515	0.136092		17.2	1.30615	0.990112	0.830408	0.997051	1.01936	1.01678	0.806427	1.92954	0.930536	1.02817	1.12522	0.966241	0.84	1.02854	1.07827	1.06577	0.75292	1.04185	0.0640352
17.3	0.149506	-0.216827	0.122051	0.156538	0.062571	0.106038	0.0633127	0.0576988		17.3	1.11893	1.04122	1.31081	1.06758	1.08435	0.925567	1.00276	0.289771	1.11122	0.88214	0.977718	1.1052	1.19253	1.13226	0.832321	0.97218	1.44235	1.02876	0.0586926
17.4	0.0467193	0.319794	-0.0933213	0.401087	0.129509	-0.0597965	0.123999	0.0820823		17.4	0.946093	0.944462	0.567801	0.825175	1.00597	1.16008	1.08484	1.56793	0.665683	0.714757	1.09538	2.40751	0.668075	1.11005	0.972623	1.11746	1.17648	1.06061	0.102678
17.5	-0.157764	0.112207	-0.0136686	-0.177527	0.0696935	0.223244	0.00936407	0.0641226		17.5	0.94864	1.07147	0.789732	0.882321	0.833519	0.554491	0.892027	1.08773	1.18415	0.928701	0.847367	0.169576	1.10712	1.15584	0.839689	0.925315	1.26844	0.910949	0.0626481
17.6	-0.00577063	-0.228068	-0.400187	0.163529	0.232791	-0.0996333	-0.0562232	0.0973125		17.6	0.905318	0.848073	1.12378	0.887116	1.11903	0.861715	0.933935	0.184713	1.1932	1.03802	0.844891	0.645048	0.960875	0.96389	0.995329	1.01586	0.774985	0.899752	0.055379
17.7	-0.10862	0.166579	-0.525016	-0.0260279	-0.0782953	0.411483	-0.0266496	0.127417		17.7	1.14171	1.26863	1.03153	1.16238	1.13496	0.771818	1.09348	0.861569	1.29452	0.845724	1.1867	0.243765	0.913832	0.946207	0.937476	1.0346	0.952099	0.989471	0.0591272
17.8	0.106406	-0.0919999	0.653546	-0.331609	0.0446981	0.139084	0.0866874	0.133308		17.8	1.07277	0.805557	0.828822	0.921835	0.887562	1.77183	1.15747	0.756495	1.1061	1.0114	0.916968	1.96357	0.983389	0.93578	1.15696	1.09408	0.922611	1.07607	0.0781973
17.9	-0.247376	0.280754	-0.0681488	-0.0285915	0.359024	-0.135877	0.0266309	0.098079		17.9	1.15264	1.20223	1.01568	0.904326	0.815223	1.06196	0.911916	1.63752	0.874467	0.882892	0.770476	-0.318502	0.854016	1.12767	1.08065	1.11249	0.817629	0.935487	0.0932588
18	0.0930313	-0.0700428	0.809461	-0.455619	0.0189103	0.215661	0.1019	0.169405		18	0.993776	0.930266	1.01971	0.947623	0.820852	1.70163	1.231	1.28475	0.883281	1.06162	1.02184	1.4049	0.748223	1.24465	1.06472	0.945337	0.846884	1.06771	0.0583038
18.1	0.0685339	-0.0891998	0.381445	-0.376221	-0.278559	0.0133226	-0.0467797	0.110203		18.1	0.962476	1.23989	0.957011	1.05978	0.890641	-0.50784	0.871521	1.36931	0.63246	1.07588	1.08938	0.55934	1.14011	0.757934	1.05107	0.88297	0.925419	0.879844	0.0996406
18.2	-0.271978	-0.0837448	0.0942219	-0.187041	0.129255	-0.182845	-0.0836888	0.0665742		18.2	0.831307	0.778124	1.22891	0.94566	1.20618	1.80308	1.18695	1.00488	1.26721	0.893269	0.788791	1.08242	0.924653	0.90623	0.917295	1.08913	1.32436	1.06932	0.0619067
18.3	0.0478176	0.0521454	0.0838837	0.118781	-0.292396	-0.117072	-0.0178067	0.0641483		18.3	1.14057	1.34865	0.74015	1.00105	1.15084	1.17073	1.2125	1.65703	0.75809	1.12199	1.02148	0.871998	0.852027	1.1248	1.06273	0.990424	1.34567	1.0924	0.055694
18.4	-0.126733	0.0154776	0.0740984	-0.00838311	0.278992	-0.0841546	0.024883	0.0586132		18.4	1.20765	0.632302	0.943001	1.04379	1.01141	1.16311	1.17478	1.17973	0.975221	0.978823	1.05798	0.225002	1.00582	1.09591	0.991287	0.981936	1.24976	0.995148	0.0590903
18.5	0.12907	0.308545	0.130562	-0.0952444	0.0359824	-0.191796	0.0528533	0.072869		18.5	1.09102	0.988961	0.815589	0.975288	1.18071	1.04553	1.10714	0.365392	1.48995	1.06359	1.07507	1.14689	0.841102	0.910967	0.868635	1.08702	0.763786	0.989215	0.056721
18.6	-0.0158296	0.00597174	-0.585615	-0.371873	-0.179406	0.0110324	-0.189287	0.0998085		18.6	1.01805	0.761542	1.14368	1.07685	1.0802	1.19469	0.97909	1.19551	1.39912	1.14642	0.810526	0.503616	0.972971	0.960572	0.974328	1.11798	1.10578	1.02594	0.0487485
18.7	-0.0404954	0.100312	0.0819723	0.0446092	-0.194002	-0.0429025	-0.00841774	0.0445212		18.7	0.971875	0.953475	1.05563	1.01934	0.91603	0.859243	1.14734	0.975732	1.06072	1.06419	0.923216	2.44264	1.07427	0.861033	1.13641	0.820741	1.34639	1.09578	0.0897322
18.8	-0.142936	0.101595	0.033106	-0.142878	-0.11324	-0.118709	-0.0638439	0.042709		18.8	0.81733	1.10769	1.04697	1.0237	0.719985	0.837109	0.950002	0.584848	1.11296	1.05464	1.12883	1.60287	0.88599	0.987763	1.08195	0.724668	0.760436	0.966338	0.0561354
18.9	0.247241	-0.0989316	-0.427992	-0.0357378	0.137045	0.0691133	-0.0182104	0.0960796		18.9	1.10547	0.98455	0.729433	0.895145	1.12052	0.559774	1.08155	1.37198	0.561683	0.86365	0.744324	1.29557	1.01626	0.870579	1.05285	0.941093	0.983346	0.951634	0.0541015
19	-0.0739096	0.0375719	-0.263818	0.0685017	-0.131942	0.169784	-0.0323021	0.0635457		19	0.677959	0.939098	0.842246	1.0063	1.0256	0.971343	1.12445	1.98606	0.704654	1.02528	0.951101	0.687202	1.18937	1.11993	1.16755	0.876273	1.11723	1.02421	0.0719254
19.1	0.00987668	-0.0778299	0.111713	0.081176	-0.219787	-0.287772	-0.0637706	0.0663183		19.1	1.13086	1.00912	1.01803	0.965615	1.06185	1.68936	0.932954	0.464897	0.581095	1.04275	1.16909	2.57985	0.884755	0.832369	0.854098	1.08573	1.08392	1.08155	0.112695
19.2	-0.101702	0.126724	-0.487053	0.439237	-0.278856	0.0219939	-0.0466093	0.131879		19.2	1.1348	1.09717	1.15759	0.894657	1.32359	1.29224	0.941639	0.381871	1.11894	0.966927	0.906961	0.0286056	0.807863	0.868096	0.847381	0.910736	1.00876	0.922813	0.0764809
19.3	-0.0942784	-0.0393788	-0.00327025	0.0729576	0.0360673	-0.123035	-0.0251562	0.0307756		19.3	0.878643	0.780763	1.00531	0.88253	0.801471	0.805374	0.872463	1.36058	1.33076	1.03904	1.16983	1.22146	0.950769	0.959139	1.0827	1.09128	1.04537	1.01632	0.0431227
19.4	0.082774	-0.0917982	-0.103539	0.132524	-0.249822	0.213243	-0.00276985	0.0710397		19.4	0.857551	0.918814	0.618779	1.06064	1.10528	1.40823	0.791984	1.49313	1.25806	0.948611	0.712484	1.34142	0.802839	0.904887	0.73821	0.974922	0.96991	0.994456	0.0614171
19.5	0.258979	-0.235362	-0.147597	0.204507	0.128304	0.314931	0.0872936	0.0923754		19.5	0.97862	1.19888	1.46305	1.18177	0.849722	1.81834	1.24452	0.836823	0.807482	0.864286	1.19582	1.11293	0.985856	0.92796	1.17181	0.861418	0.656328	1.06798	0.068234
19.6	-0.128073	0.332463	-0.138245	-0.297658	0.0890775	-0.0495997	-0.0320059	0.0892366		19.6	0.902916	0.682385	1.13572	1.05695	1.13207	0.750491	1.22165	0.82888	0.967981	1.04421	0.95438	0.631094	1.03073	1.04692	0.985281	1.10983	1.08002	0.974206	0.0402997
19.7	-0.0124871	-0.0165825	-0.331762	0.143559	0.0425928	0.151173	-0.00391782	0.0720374		19.7	1.25843	0.855221	1.19419	0.971296	0.929974	0.624532	0.964009	1.46946	1.22987	0.951299	1.2554	1.79828	1.29735	1.32782	1.03858	0.827369	0.56061	1.09139	0.0749945
19.8	-0.149097	-0.336368	-0.275395	0.0408356	0.148432	-0.219894	-0.131914	0.0772141		19.8	1.127	0.94833	1.06767	0.953279	0.961071	1.27345	1.15006	0.831563	1.24597	0.881859	0.719045	-0.344882	1.1966	1.13007	1.11808	1.11353	0.124303	0.911587	0.102024
19.9	-0.0359967	-0.127054	0.386891	-0.287881	0.0817937	0.540812	0.0930942	0.128733		19.9	0.898734	1.10323	1.02935	1.07516	0.973092	0.492417	0.877605	1.26813	1.626	1.11802	0.869943	-0.291019	0.846062	1.02389	0.88945	0.933101	0.477699	0.894756	0.0975353
20	-0.0760502	0.167281	0.453873	0.125036	-0.249418	0.00768174	0.0714007	0.0978232		20	0.846359	0.847471	1.18505	1.03955	0.866649	0.917879	1.11321	2.56954	1.18913	0.991729	0.632036	0.0540478	1.10368	1.06209	0.984036	1.21305	0.384871	1.00002	0.122597
20.1	0.351908	0.411455	0.390161	0.227639	0.24628	0.467644	0.349181	0.0387124		20.1	0.786964	0.659359	1.02032	1.03234	0.9468	0.76735	1.04099	0.755186	0.796066	0.540811	0.410064	0.337824	1.51866	1.11425	0.868986	1.06262	0.434996	0.829033	0.0729087
20.2	0.0683725	0.280084	0.940853	0.381608	-0.0464717	0.408067	0.338752	0.140726		20.2	0.626497	1.06696	0.804853	0.798604	1.21319	0.449933	1.16342	0.19416	0.258356	0.536332	0.285496	1.07761	0.992366	0.936884	0.628033	0.580945	0.0409376	0.685564	0.0875591
20.3	0.0297122	0.636836	0.260548	0.34519	0.682173	-0.13232	0.30369	0.132034		20.3	0.310629	1.14922	1.09819	0.818261	0.831832	0.381141	1.14342	0.0807856	0.87174	0.44287	0.245079	1.05431	1.10161	1.35645	0.458283	0.473505	0.0520663	0.6982	0.101004
20.4	-0.00816211	0.487865	0.594618	0.399266	-0.0518426	0.561412	0.330526	0.117395		20.4	0.658347	1.17351	0.511233	0.90192	0.658515	-0.0914854	1.137	-0.278547	0.266446	0.19477	-0.0516547	-0.126247	0.913324	0.973903	0.190183	0.249859	0.123132	0.435541	0.113384
20.5	-0.167976	0.305931	1.20507	0.42864	0.427714	0.22979	0.404861	0.183485		20.5	0.398478	0.782574	0.586009	0.729277	0.687898	-0.0374397	0.918417	-1.39347	-0.0282019	0.113774	0.35684	0.368162	0.508305	0.947994	0.464612	0.127468	0.65902	0.364101	0.132187
20.6	-0.0988351	0.934721	1.86194	0.694032	0.458052	0.267679	0.686266	0.276145		20.6	0.489303	0.544284	0.700959	0.705989	0.374041	-0.226726	1.27847	-0.457088	0.204241	0.0752366	0.13506	-0.117096	0.28186	0.661522	0.0674519	0.0794038	0.253996	0.297112	0.100206
20.7	-0.0887621	0.550331	0.71352	0.750652	0.648329	0.222561	0.466105	0.13536		20.7	0.188107	0.67329	0.497102	0.653434	-0.0466498	-0.403309	1.22361	-1.16245	0.0923212	0.368468	-0.11625	-1.03422	0.162267	0.71963	0.058955	0.347337	0.549883	0.163031	0.147559
20.8	0.0371112	0.918833	0.627664	0.29211	0.355926	0.242675	0.412386	0.127818		20.8	-0.0080404	0.689954	0.180962	0.602997	0.235692	-0.524378	0.952334	-1.12503	-0.123324	0.163676	0.181054	-0.245758	0.461976	0.297583	0.132887	0.186307	0.295445	0.138491	0.115465
20.9	-0.00679004	0.644898	0.811601	0.279641	0.818625	0.192808	0.456797	0.142381		20.9	0.100012	0.445026	0.375307	0.41983	-0.00347495	-0.63923	0.449958	-0.0706999	0.0836066	0.379073	0.138399	-0.442904	0.26416	0.338255	0.103516	0.128198	0.42646	0.146794	0.0751016
21	-0.090157	0.802567	1.37731	0.593072	0.514985	0.724481	0.653709	0.193823		21	0.192287	0.238271	0.206461	0.236265	0.0261787	-0.508049	0.168027	-0.860166	0.367548	0.296939	0.195585	-0.838399	0.279403	0.171546	0.058858	0.165403	0.337548	0.0431592	0.0940145
21.1	0.0256433	0.778157	0.259418	0.791748	0.644042	0.482336	0.496891	0.124684		21.1	0.155017	0.532512	0.270797	0.359257	0.115074	-1.4209	0.108157	-0.775001	-0.313077	0.359367	-0.0131734	-0.73744	0.383698	0.438947	0.171118	0.308864	0.313158	0.015081	0.128401
21.2	0.0467351	0.791351	0.951444	0.53845	0.914119	0.66441	0.651085	0.136282		21.2	0.0354003	0.288853	0.0722457	0.249126	-0.0167893	-0.374542	0.0140667	-1.02524	-0.20677	0.212189	-0.164317	-0.796588	0.351682	0.24338	0.0337127	0.114087	-0.0141345	-0.0578613	0.0906176
21.3	-0.160687	0.975868	1.44374	0.6431	1.15408	0.733061	0.798192	0.225292		21.3	0.00456777	0.232281	0.193734	0.182229	-0.22758	-0.454102	0.141017	-1.08435	-0.197048	0.19828	0.108741	0.302365	0.0706504	0.0465083	-0.118696	0.058059	0.131825	-0.0242072	0.0811645
21.4	-0.0886445	0.912635	0.883295	0.535109	0.919521	0.682009	0.640654	0.158676		21.4	0.0389563	0.192553	-0.0268678	0.225264	0.169635	0.293494	0.16446	-1.14619	-0.215944	0.19002	-0.0881444	-0.230692	0.137921	0.39542	0.160568	0.0160996	0.330661	0.0357182	0.0852889
21.5	0.218554	1.1033	0.594509	0.516081	0.669621	0.972899	0.679161	0.130663		21.5	0.0114122	0.0595779	0.157927	0.174041	-0.0416011	0.357605	0.111934	-1.119	-0.110399	0.0196246	-0.257138	-0.147926	0.0563291	0.37072	0.238063	0.117229	0.0359035	0.00201764	0.0805777
21.6	0.444176	1.17741	0.93792	0.503804	0.871021	1.03161	0.827657	0.119708		21.6	-0.134218	0.247621	0.0737749	0.00266027	-0.0682833	-0.166387	0.245032	-0.247549	0.193072	0.44628	0.268329	0.129113	-0.00691986	0.128779	0.115269	-0.0527854	0.172366	0.0791855	0.0436977
21.7	0.098174	0.869722	1.17069	0.848493	1.14201	0.634115	0.793867	0.161395		21.7	0.013764	0.217213	0.0646654	0.140949	-0.106078	-0.689637	0.157219	-0.75175	-0.0380063	0.0654078	-0.0838415	0.754306	0.055182	0.179644	-0.0258705	0.201465	0.098119	0.0148677	0.0816262
21.8	0.106928	0.890041	1.13103	0.588252	0.65286	1.09216	0.743544	0.156072		21.8	0.198202	0.0104585	-0.275791	0.129227	-0.0794416	-0.298976	-0.0272199	0.131319	0.088566	0.256838	0.184993	-0.882255	-0.159888	0.033332	0.159502	0.00218206	0.347861	-0.0106525	0.0692247
21.9	0.149639	1.1564	1.33467	0.977511	0.932136	1.2203	0.961776	0.173633		21.9	-0.0425439	0.410325	-0.0952217	0.161823	-0.0194765	-0.789635	-0.117764	-0.369671	-0.305058	0.268537	-0.142535	0.0303998	-0.0980902	0.188898	0.187342	0.159629	0.296657	-0.0162579	0.0705979
22	0.370612	1.12048	1.20009	1.05859	1.23784	0.351658	0.889878	0.169142		22	-0.139447	0.172034	-0.0967001	0.0889099	-0.122535	-0.894196	-0.0629976	-1.05252	-0.147437	0.0456346	0.0143874	0.81084	0.0418488	0.0103794	0.158858	0.268448	-0.0490761	-0.0560921	0.100041
22.1	0.387605	0.70182	1.35061	0.640816	0.740008	0.418057	0.706486	0.142036		22.1	0.192232	0.224354	0.0247307	-0.0382144	-0.0214481	-0.471205	-0.0479535	-0.235721	-0.169109	0.0131373	-0.0435965	-0.0709487	0.0983701	0.327079	0.158634	-0.0368284	0.0667141	-0.00175134	0.0450898
22.2	0.323037	0.878485	0.998567	0.468706	1.17601	0.769402	0.769035	0.131581		22.2	-0.105206	0.31181	-0.194966	-0.0426367	-0.0623508	-0.234163	0.0195078	-0.704412	-0.0873157	0.304732	0.189082	0.090235	0.183986	0.0811778	-0.0181169	0.0615866	0.159845	-0.00277674	0.0580878
22.3	0.720429	1.10415	1.16256	0.716289	1.13991	0.392101	0.872573	0.127491		22.3	-0.160829	0.382614	-0.303217	-0.0745356	-0.358712	-0.766242	-0.134108	-0.50441	-0.109949	0.14569	0.0618689	-0.330877	-0.0692805	0.174655	0.231251	-0.00141445	0.0320697	-0.105025	0.0693162
22.4	0.474564	0.860571	1.18002	0.927304	1.1789	0.372767	0.832353	0.140238		22.4	-0.226222	0.288713	0.01122	0.154437	-0.106467	-0.186544	-0.0750296	-1.51359	-0.425138	0.11358	0.281721	-0.518918	-0.049515	0.257708	0.194568	0.0764274	-0.151419	-0.110263	0.104535
22.5	0.312734	0.926604	0.664028	0.694112	1.05229	0.888345	0.756352	0.106955		22.5	-0.254529	-0.0712845	-0.114928	0.0212594	-0.198335	0.146783	-0.263189	-0.605248	-0.212295	0.0922977	0.0791662	-0.50421	-0.0124781	0.251713	0.155564	0.0751183	0.148291	-0.0744884	0.0580032
22.6	0.652302	1.30261	1.43517	1.0281	1.11599	0.958591	1.08213	0.11215		22.6	0.269998	0.334112	-0.0597179	0.00302094	-0.00855933	-0.961775	-0.240829	-0.2512	-0.145651	0.233713	0.13801	-0.890303	0.144329	0.224788	0.0499459	0.275324	0.381835	-0.0295858	0.0939804
22.7	0.438104	0.970429	0.690847	0.981417	1.1893	0.787426	0.842921	0.107316		22.7	-0.273014	0.136144	0.0259888	-0.079667	-0.00920809	-0.494565	-0.246486	-0.617215	0.430687	0.0736169	-0.0239419	-0.416759	0.219742	0.188744	0.0533193	0.19339	0.217021	-0.0366002	0.0691368
22.8	0.703827	1.22064	1.44379	0.335147	1.048	0.469649	0.870174	0.178682		22.8	-0.370861	-0.169467	0.111132	0.154564	-0.0621112	0.270745	-0.230074	-0.66061	-0.181282	0.0731225	0.0391318	-0.413888	0.0883661	0.182421	0.328379	0.0409032	0.214043	-0.0344403	0.0652001
22.9	1.08215	1.14324	1.59933	0.905708	1.14077	0.939978	1.1352	0.101506		22.9	-0.0913006	0.0845032	0.0586927	0.0629702	0.104148	-0.233476	-0.0948269	-0.184521	0.0918097	0.262928	0.0924646	-1.87791	-0.0386391	0.0359886	0.13498	0.275931	-0.191488	-0.088691	0.117324
23	0.542571	1.02191	1.03072	0.711227	0.948195	0.86981	0.854073	0.0787232		23	-0.226265	0.328412	-0.0937307	-0.00312276	-0.0969133	-0.128569	-0.491838	-2.01724	-0.209226	0.105416	0.152662	-1.54199	-0.0410555	0.124464	-0.0995515	0.0262415	0.324223	-0.228711	0.151032
23.1	0.782315	1.39227	1.37564	0.911292	1.19809	0.62154	1.04686	0.131597		23.1	-0.0297711	-0.155305	-0.0413803	-0.160634	0.121737	-0.397558	-0.428066	-0.279637	0.143073	0.151553	-0.0117929	-0.820697	-0.094871	0.18959	0.0330688	0.187106	-0.161638	-0.103248	0.064452
23.2	1.00874	0.723777	0.643905	0.8514	1.01019	1.04182	0.879971	0.0684769		23.2	-0.166015	-0.00870659	0.144274	0.0391577	0.0749513	-1.4364	-0.190611	-0.729711	-0.163962	-0.107694	0.0364848	0.506482	0.0450334	0.168275	0.0344734	-0.0795456	0.0264529	-0.106298	0.102011
23.3	0.772189	1.38185	1.2412	0.913255	1.24072	1.20859	1.1263	0.09472		23.3	0.371191	-0.0588391	0.0908565	-0.0939914	0.126991	-0.182209	-0.0191814	-0.242338	-0.300711	0.144618	0.0150064	-0.032547	-0.17975	0.0903861	0.0874713	0.0943135	0.210157	0.00714265	0.0419956
23.4	0.777275	1.21499	0.95065	0.881931	1.20235	0.59912	0.937719	0.0984174		23.4	-0.0880671	0.348893	-0.164148	-0.0301772	0.00539927	-0.00239968	-0.156742	-1.18416	-0.511486	0.0764155	-0.174479	-0.334173	-0.0632801	0.0453664	0.0247185	-0.0891501	0.212103	-0.122669	0.0812934
23.5	1.24526	1.03224	0.907206	0.587546	1.17211	1.25851	1.03381	0.104803		23.5	0.123338	-0.0496114	0.124228	-0.125251	0.156528	-0.556535	-0.00774692	-1.18046	-0.301783	0.101371	-0.00500759	-0.504779	-0.10851	0.112191	-0.0696157	-0.071264	0.0218966	-0.137707	0.0823627
23.6	0.869631	1.23824	1.41647	1.02583	0.9699	1.00135	1.0869	0.0823542		23.6	-0.0529426	0.218338	-0.00830784	-0.102561	0.0724262	-0.115493	0.0165101	-0.795609	0.151356	0.134394	-0.317824	-0.637998	0.0569485	0.189464	0.0557208	0.0863212	0.154805	-0.0526149	0.0688278
23.7	0.901159	1.28373	1.56395	0.700846	1.14901	1.05036	1.10818	0.122792		23.7	-0.0912114	0.0786268	0.0600715	-0.040444	-0.0523174	-0.437907	0.0625335	-0.980954	-0.0417917	0.180682	-0.00564559	-2.08975	0.0607239	0.146894	0.0701243	0.0125031	0.198918	-0.168762	0.137836
23.8	0.883164	1.24966	0.997786	0.764742	0.877431	0.65832	0.905183	0.0834981		23.8	0.0427577	-0.0621666	-0.0393703	0.0356289	0.169833	-0.475618	-0.0993605	-0.248931	-0.184875	0.278962	-0.0227261	-0.0983954	-0.122218	0.207792	-0.0101718	-0.000394749	-0.0823921	-0.0418616	0.0425657
23.9	0.966191	1.11428	0.984358	0.89865	1.0044	0.91334	0.980204	0.0315693		23.9	-0.00209312	-0.109017	-0.214516	-0.0712199	0.238613	-0.233659	-0.20617	-0.721996	0.31031	0.188075	0.0610456	-0.161768	0.196684	0.121446	0.207187	-0.115745	-0.0188657	-0.0312758	0.0604316
24	0.684674	1.27576	0.884461	1.1902	1.11405	1.24907	1.06637	0.0955011		24	-0.12735	0.0453019	0.0117601	-0.0244597	-0.126064	-0.489763	-0.15216	-0.310147	-0.161087	0.116055	-0.165313	-0.470965	0.0176886	0.0692755	0.0376255	-0.0365253	-0.0131965	-0.104666	0.0430657
24.1	0.621159	1.21942	1.06688	0.973991	1.4567	0.81149	1.02494	0.12072		24.1	-0.146542	0.189765	0.0317286	-0.0369931	-0.300614	-0.253704	-0.1494	-0.831273	0.135053	0.00621947	-0.222098	-0.964016	-0.0902623	-0.0681204	0.075218	0.101741	-0.139556	-0.156639	0.0756353
24.2	0.879537	1.1906	0.959762	0.481104	1.35426	1.03392	0.983199	0.122021		24.2	0.0306144	0.0300968	-0.00623009	-0.135473	0.20196	0.712689	0.045161	-0.648945	0.0775527	0.00365426	0.10733	-0.129041	0.119607	0.196122	0.0904246	0.149419	0.318513	0.0684385	0.064495
24.3	1.06989	1.21197	0.924636	0.548482	1.29378	0.960818	1.0016	0.107578		24.3	0.0459397	-0.103764	0.0831852	-0.12171	0.136308	-0.110713	0.0947345	-0.940201	-0.238254	0.209046	-0.142607	-1.312	-0.123807	0.0602961	0.14646	0.155937	-0.00105985	-0.127189	0.0975863
24.4	0.824633	0.989812	1.51445	1.29781	1.44526	1.23279	1.21746	0.108462		24.4	0.0145479	-0.0506783	0.0535333	-0.028505	-0.328401	-0.444435	0.0183128	-1.27743	0.083543	-0.0537589	-0.00251415	-0.596967	-0.144047	-0.216158	0.202011	0.0646595	0.0285854	-0.157512	0.0857867
24.5	0.981685	0.94852	0.806047	0.922915	0.924032	1.23584	0.96984	0.0584469		24.5	-0.102737	0.058027	-0.128019	-0.0548176	0.0265537	0.277875	0.0151611	-1.45103	-0.382968	0.10275	-0.195692	-1.15623	0.0846702	-0.00922236	0.11073	0.248867	0.27884	-0.133955	0.1151
24.6	0.885422	0.976013	0.194395	1.36829	1.07887	0.360333	0.810553	0.182427		24.6	-0.28353	0.217753	-0.0408402	-0.0347061	-0.195369	0.256179	0.0313078	-0.43226	-0.0472436	0.204318	-0.288704	-0.482192	0.0191658	0.108446	-0.0186638	-0.111914	-0.153283	-0.0736198	0.0521064
24.7	0.936752	1.17915	1.05504	0.592751	1.005	0.924469	0.948862	0.0806261		24.7	0.0297001	-0.0997654	-0.20875	-0.195906	-0.177516	-0.0254262	-0.00924579	-0.477225	-0.435945	0.0414341	-0.0125433	-0.528868	0.280703	0.139825	0.0675713	-0.0460057	-0.0263003	-0.0990743	0.0529724
24.8	0.96245	1.10747	0.688864	0.483623	0.965578	1.08106	0.881506	0.0999866		24.8	0.082301	0.172187	0.160229	-0.0256647	-0.177506	0.69367	-0.0115208	-0.62267	-0.066074	0.111217	-0.181765	0.236485	-0.0415812	-0.133539	0.00885319	-0.0419545	0.242133	0.0238119	0.0647217
24.9	0.893304	1.32804	0.908384	0.975283	1.15722	1.4109	1.11219	0.0905606		24.9	0.21216	0.0276748	0.173327	-0.0487354	-0.1458	-0.490345	0.043695	-1.50114	-0.490028	-0.0323002	-0.0183598	-0.193613	-0.134273	0.145223	0.286872	-0.101924	-0.0373474	-0.135583	0.0995375
25	0.68835	1.40745	0.750978	0.718901	0.934165	0.977657	0.912917	0.110076		25	-0.469601	0.282035	0.0189782	-0.0178488	-0.205913	0.191407	0.043118	-0.978141	-0.301965	0.226572	-0.0948569	-0.737219	-0.0166549	0.0638303	-0.152567	0.187313	0.0286087	-0.1137	0.0830745
25.1	0.851348	1.17222	0.551798	1.20853	1.07462	1.18248	1.00683	0.105627		25.1	0.235402	0.338312	0.284721	-0.0981309	-0.132437	-0.405786	0.0600737	-0.65844	-0.363197	0.110545	0.0147468	-1.37972	-0.00387182	0.13554	0.0335287	0.00431793	0.084753	-0.102332	0.101035
25.2	0.926948	1.20103	2.06402	0.877201	1.34498	0.623486	1.17294	0.206098		25.2	0.00980316	-0.094302	0.084636	0.0039677	0.129707	-0.563936	-0.209102	-0.45095	-0.0317697	0.110719	-0.118159	-0.94839	-0.0197436	0.126184	0.0917645	-0.0966325	0.00603683	-0.115892	0.0699409
25.3	0.777467	1.05099	0.851391	1.14936	0.808868	0.647051	0.880854	0.0758167		25.3	-0.136772	0.112625	-0.145583	0.0116238	-0.250147	0.197004	-0.133007	-0.423586	-0.473239	0.175531	-0.366496	-1.36051	0.162693	0.0878971	0.0942529	0.0141291	0.12879	-0.135576	0.0927257
25.4	0.858288	0.969275	1.08578	0.785144	1.06038	0.919415	0.94638	0.047412		25.4	-0.305082	0.125412	0.0535672	0.062339	-0.0642227	-0.00718544	-0.161691	0.188559	-0.433715	0.218081	-0.124278	0.43604	0.0176091	0.124127	0.0367306	0.114625	0.457545	0.0434389	0.0552452
25.5	0.606003	1.00242	0.32753	0.899852	1.47162	0.843612	0.858507	0.157506		25.5	-0.0300901	0.304469	0.0172224	0.0177388	-0.121042	-0.813534	0.118182	-0.825981	0.136489	0.167712	-0.0372007	-0.0166142	-0.0914644	-0.141792	0.00407023	0.0509624	0.400655	-0.050601	0.0782017
25.6	1.00942	1.15368	1.49241	1.10147	0.993783	0.654341	1.06752	0.110851		25.6	0.013601	0.0866757	0.0963294	-0.133624	-0.200794	-0.60858	-0.178523	-0.32017	-0.585967	0.0291111	0.0746749	-1.15221	-0.0190692	0.0949794	-0.0350611	-0.0820811	0.176206	-0.161441	0.0827512
25.7	0.906854	1.10303	0.741144	0.975874	1.25567	1.22632	1.03482	0.0808693		25.7	-0.340112	-0.0253895	0.216576	0.0383216	-0.293472	-0.0898477	0.0118862	-0.563674	-0.0862133	-0.039142	0.0879827	-1.05467	0.0536478	0.155919	0.0421599	-0.0471632	0.283134	-0.0970619	0.0780504
25.8	0.812032	1.0119	0.545811	0.591785	0.483656	0.860251	0.717572	0.0848427		25.8	-0.419731	-0.100295	0.373699	-0.101508	-0.306199	-0.246114	-0.0805877	-1.30507	-0.238235	0.204033	-0.112298	0.428863	-0.112088	-0.00210269	-0.176116	-0.065256	0.161587	-0.123377	0.0921619
25.9	0.771559	1.11323	0.797307	0.969779	1.21445	0.367653	0.87233	0.123161		25.9	-0.129437	0.0197377	0.143993	-0.0543545	-0.159505	-0.281749	-0.0710833	-0.587404	-0.356801	0.172291	0.0130307	-0.307372	-0.0162738	0.148829	0.013216	0.0961048	0.627387	-0.0429053	0.0647829
26	0.78451	0.985091	1.36632	0.866033	0.911773	0.807206	0.953489	0.0877059		26	0.0351259	0.281598	0.04913	-0.0634081	-0.153343	-0.317263	-0.0226576	-1.4001	0.413218	0.174722	0.0154149	-0.671704	0.0475497	0.123103	0.204664	0.268407	-0.063083	-0.0634484	0.103104
26.1	0.931497	1.03919	1.06205	0.842324	1.16484	1.15458	1.03241	0.051544		26.1	-0.316122	-0.00457029	0.0330142	-0.00714343	0.0581983	0.434854	0.0796473	-1.08955	-0.0698356	0.137002	0.119938	-0.11949	-0.093783	0.0844537	-0.10814	0.00486912	-0.205238	-0.0624644	0.0753127
26.2	0.840345	1.41704	0.738283	1.12908	1.51051	0.664263	1.04992	0.146397		26.2	0.0141277	0.0998095	-0.0532368	-0.00411051	0.143798	-0.811913	0.0154013	-0.6165	-0.167765	0.239654	0.02751	0.0452458	0.188265	0.0737012	0.0688118	0.0779707	-0.0136801	-0.0395829	0.0660555
26.3	0.875572	1.33663	0.604451	0.740788	1.06548	0.869155	0.915346	0.105018		26.3	-0.158963	0.0641508	0.348877	-0.132649	-0.0638298	-0.616262	-0.249506	-0.0889588	0.0405082	0.152392	-0.0688697	0.833165	-0.0872896	0.0023052	-0.106194	0.0420882	-0.10638	-0.011495	0.0711314
26.4	0.562507	1.06063	0.858988	0.631057	1.08738	0.342636	0.757199	0.12071		26.4	-0.119057	-0.00949169	0.074512	-0.0841918	-0.104419	-0.52562	0.162401	-0.520165	0.294153	0.1544	0.0150856	-0.256401	-0.149968	-0.0754748	-0.00328569	0.120399	0.0364046	-0.0582775	0.0533319
26.5	1.11803	1.24345	0.779372	0.713975	0.838827	0.710291	0.900657	0.0920833		26.5	-0.145281	0.336144	-0.0488208	-0.0618589	-0.0995871	-0.228471	0.109144	-0.826184	-0.0601901	0.188032	0.0198271	-0.211611	-0.0779112	-0.0698047	0.0630866	0.017891	0.301965	-0.0466842	0.0621445
26.6	0.807579	1.22673	0.553301	0.992758	1.21134	0.388501	0.863369	0.140785		26.6	-0.0503798	0.120545	0.11687	-0.021726	0.23693	0.0241247	-0.103311	-0.495955	0.107376	0.00811918	-0.00598596	-0.665547	-0.214494	0.0898615	-0.318591	0.0930733	0.112942	-0.0568324	0.0581972
26.7	0.649962	1.05343	0.894667	1.08888	1.26723	0.68776	0.940321	0.0986427		26.7	-0.00147043	0.0369842	-0.0213038	-0.0829581	-0.0522907	-0.931586	-0.0594003	0.104735	-0.353815	0.093525	0.175131	0.167541	0.146585	0.246822	0.0666714	-0.0797386	0.19696	-0.0204476	0.0667348
26.8	0.737547	1.00859	0.486919	0.714654	1.19933	0.623818	0.795143	0.106939		26.8	-0.0685665	0.107232	-0.308213	-0.116205	-0.211015	-0.762051	-0.123158	-0.871124	0.086647	0.132442	-0.0885655	0.895605	0.183338	0.00657307	0.00416966	0.101217	0.0618548	-0.0570482	0.0929775
26.9	0.698413	1.08272	0.316987	1.17726	0.786686	0.70938	0.795241	0.125715		26.9	-0.0353821	0.156279	0.0898823	0.0880533	-0.174893	-1.34982	-0.00737939	-0.672577	0.299049	0.139637	0.0279137	-0.479326	-0.17227	0.187212	0.0452226	-0.0836382	0.00539592	-0.11392	0.0966187
27	1.10482	0.95262	0.731095	0.498126	0.911968	0.854502	0.842189	0.085032		27	-0.163989	-0.0488973	-0.0337873	0.044699	0.182952	-0.307263	0.216416	-0.640726	-0.422803	0.159225	0.0365149	0.209849	0.0500598	0.145387	-0.130405	0.0138673	0.0522119	-0.0374522	0.0571015
27.1	0.892488	0.992128	0.831532	0.959051	1.24176	0.723792	0.940125	0.0718581		27.1	0.00404629	-0.0954936	-0.0981954	-0.0726954	0.24251	0.269388	-0.131535	-1.45011	-0.258812	0.21119	-0.183948	-0.33385	-0.0267158	-0.0134133	0.00139286	0.0603188	-0.147678	-0.119035	0.092313
27.2	0.434349	1.34154	0.736456	1.03733	1.0766	0.706975	0.888874	0.132299		27.2	-0.0944038	-0.234457	-0.123584	0.0140501	0.393807	0.677473	-0.0166683	0.225524	0.337634	0.146639	0.138029	0.0491163	-0.199727	-0.00379484	0.176486	0.0775573	0.0499571	0.0949199	0.0551704
27.3	0.691907	1.14977	1.13061	1.48589	1.08569	0.985005	1.08815	0.105112		27.3	-0.0595641	0.200049	0.02698	0.115505	0.129118	0.131301	0.0510415	-0.2605	0.408414	0.0664709	0.215834	0.111525	0.0778039	-0.0133956	0.00409011	-0.0295114	-0.00834299	0.0686363	0.0342654
27.4	0.948569	1.36131	0.882634	1.185	0.730738	1.436	1.09071	0.114662		27.4	-0.128298	0.0478895	0.123141	0.0105418	0.158286	-0.00285406	-0.140549	0.0593074	0.195263	-0.0463139	-0.0878911	-1.29895	-0.074802	0.0880451	-0.19979	0.1655	-0.128241	-0.0741008	0.0818306
27.5	0.594389	1.20101	0.646008	1.49568	0.985019	1.46914	1.06521	0.160285		27.5	-0.131842	-0.156177	-0.0775746	0.0520148	0.203806	-0.98249	-0.0672971	-0.163311	-0.459485	-0.0447305	0.147284	-0.937148	-0.114718	0.141374	0.089286	0.0859216	0.251776	-0.127254	0.0865641
27.6	0.802703	1.10748	0.698577	0.809314	0.99262	0.891806	0.88375	0.0601031		27.6	-0.0576034	0.117021	-0.193804	-0.120349	-0.0928243	0.400503	-0.0250722	0.251587	0.162707	0.0548825	-0.0203719	-0.349173	0.0288356	0.102963	0.388937	-0.0817917	0.293995	0.0506143	0.0494863
27.7	0.859434	0.93623	0.715515	0.723299	1.03936	0.762309	0.839357	0.0530817		27.7	0.214165	-0.0447072	-0.270365	-0.00920089	-0.0548633	0.0190676	0.132101	-0.75462	-0.255531	-0.105017	0.151368	0.121075	-0.110396	0.201061	0.0160873	0.102595	-0.144986	-0.046598	0.056644
27.8	0.763381	1.13372	0.525928	1.05276	0.923794	0.941091	0.890113	0.0891112		27.8	-0.309383	0.058582	-0.133089	0.0729829	-0.251809	0.0746694	0.126492	0.102426	-0.451625	0.0897325	-0.21938	-0.686079	-0.130977	0.0125804	0.11509	0.127564	0.0572519	-0.0791159	0.057273
27.9	0.819973	0.717475	0.361466	1.36401	1.20918	0.663975	0.856014	0.151078		27.9	-0.0629983	0.372689	-0.0473573	-0.076171	-0.393632	-0.494084	0.0670753	0.0773468	0.0275411	0.0614425	-0.198245	0.158175	0.0675086	0.108189	0.288266	0.138602	0.134179	0.0134428	0.0529572
28	0.686483	1.18754	0.345754	0.656548	1.27937	1.10086	0.876093	0.150063		28	0.0531169	0.0697756	-0.105015	-0.112127	-0.198403	-0.871329	-0.0937367	-0.374411	0.131764	0.0732902	0.0734938	-1.0984	0.0345221	-0.0208052	-0.0823836	-0.0628308	0.179067	-0.141436	0.083969
28.1	0.607173	1.06905	1.22892	0.810108	0.931802	0.887083	0.922355	0.0873253		28.1	-0.0387014	0.110799	-0.013391	0.0268498	-0.255133	-0.218514	-0.152755	-0.609191	-0.233481	0.033856	-0.0842705	-0.578532	0.0321383	0.106793	-0.0640248	0.224532	0.240734	-0.0866054	0.0580574
28.2	0.794372	1.14299	1.30463	1.17041	1.28245	1.10423	1.13318	0.0750079		28.2	0.00107693	-0.0388803	-0.0722966	0.010095	-0.0108463	0.0512963	0.0404201	-0.740654	-0.0787727	0.226882	-0.0881381	-1.24855	0.037399	-0.150965	0.0101509	-0.00702281	-0.010225	-0.121708	0.084817
28.3	0.837731	1.18101	1.00317	1.1618	0.708156	0.806259	0.949688	0.0801679		28.3	-0.107714	0.0496727	0.0340266	-0.160802	0.0337049	-0.27473	0.0702824	-1.38348	-0.102443	0.143427	-0.0611045	-1.64862	0.0777367	0.0385741	0.0931815	0.14381	0.074947	-0.175267	0.125875
28.4	0.883201	1.43816	1.07424	1.0228	1.06996	1.03823	1.08776	0.0756743		28.4	-0.128983	0.0995212	0.170883	-0.0574857	-0.15166	0.123057	0.0522632	0.184819	0.0639025	0.0193308	0.211713	-0.229702	0.00619936	0.110544	-0.184079	0.145946	-0.223096	0.0125395	0.0359056
28.5	1.07865	0.872094	0.697615	0.75547	0.6709	1.39975	0.912413	0.11487		28.5	-0.136364	0.206136	0.121085	-0.00430314	0.285893	-0.31352	0.216668	-1.11445	-0.0488591	0.120301	-0.207684	-1.47975	-0.0758778	0.0171402	-0.118532	0.00482778	0.218629	-0.135804	0.114224
28.6	0.80322	0.874216	0.556438	1.01586	1.15556	0.740998	0.857715	0.0858978		28.6	-0.28277	0.184577	0.11005	-0.0957988	-0.134047	0.125227	0.237732	-0.388084	0.146009	0.212941	0.112805	-0.492101	0.0940405	-0.107105	-0.160119	0.30298	0.142214	0.000502885	0.056086
28.7	1.01521	1.03385	0.281248	1.51461	1.26584	0.789922	0.983446	0.172816		28.7	-0.116057	0.228644	0.218141	-0.0353332	-0.143747	-0.145351	-0.10111	-0.086333	0.174547	0.0978118	-0.0588358	0.151813	0.112139	0.104257	0.17931	0.0641358	0.426041	0.0629454	0.039035
28.8	0.682121	1.22589	0.747275	0.735275	0.811667	0.659978	0.810368	0.0858966		28.8	-0.405455	0.463608	0.0561786	-0.100721	-0.19168	-0.543178	-0.0646628	-0.365029	0.0732796	0.136769	0.0440222	-0.761293	0.0865772	0.0566218	0.0775747	0.319034	0.107494	-0.0594624	0.0751803
28.9	0.823003	1.21621	1.03256	0.978385	0.958255	0.537356	0.924295	0.0932733		28.9	-0.293913	0.0885298	0.0815628	-0.119956	0.0272292	0.689986	0.00141464	-0.870498	-0.307057	0.0351283	0.221302	-0.453192	-0.167396	0.0847949	0.289437	0.089587	0.103922	-0.0293599	0.0818645
29	0.83891	1.26321	0.570419	0.707109	1.01941	0.630047	0.838185	0.107346		29	-0.190063	0.185523	-0.0809994	0.0997054	0.153578	-0.0148969	-0.123755	0.435981	0.277753	0.17584	0.183894	-0.504989	-0.0378098	0.143287	-0.402536	0.0746911	-0.188487	0.0109833	0.0586677
29.1	1.19791	1.03683	0.667322	0.398595	1.14692	0.632724	0.846718	0.132715		29.1	-0.083336	0.180073	-0.144755	-0.0619859	-0.0892264	0.499262	0.402133	0.257212	0.363143	0.155923	-0.113299	-1.49153	0.116147	-0.0407383	-0.0999866	0.206577	0.29428	0.0205822	0.106587
29.2	0.555667	1.30505	0.616472	0.573121	0.928726	0.917561	0.8161	0.119551		29.2	-0.0227842	0.0679688	0.0546643	-0.0141273	-0.325597	0.20886	0.0964592	-0.226437	-0.0938652	0.254159	0.0708294	-0.63605	-0.0825505	0.0903802	0.0623781	-0.0142158	0.221245	-0.0169814	0.0530208
29.3	0.810437	1.20492	0.516155	0.928864	0.84741	0.795186	0.850495	0.0909607		29.3	-0.17953	0.26593	0.14273	0.110968	-0.0859767	-0.816296	0.146332	-0.50293	0.0607985	0.100871	-0.0768741	0.467244	0.0940853	0.235566	0.0661269	0.124202	0.0716492	0.0132293	0.0719507
29.4	0.812693	1.10798	1.0241	0.800335	1.02606	0.474819	0.874331	0.0946799		29.4	-0.000542402	0.00855919	0.0389911	0.0230997	0.117413	0.403779	0.0032256	-0.416692	-0.394276	0.0206652	-0.118116	-0.865932	0.0331061	-0.0888227	0.00910427	0.16911	0.0386536	-0.0599221	0.0678012
29.5	0.633853	1.39035	0.680834	0.872652	1.54084	0.904495	1.00384	0.153412		29.5	-0.0519408	0.422262	-0.139746	-0.0263779	0.0576046	0.179633	0.110261	-0.55765	-0.252875	-0.0830186	0.247033	-0.45291	-0.0302081	-0.104383	0.0129252	0.00178245	0.278817	-0.0228702	0.0599559
29.6	0.636946	1.12191	0.727452	0.92917	1.03676	0.866953	0.886532	0.0747822		29.6	0.351646	-0.230469	0.00312296	-0.0355627	-0.109223	0.210805	0.0368331	-0.190667	-0.56212	0.115232	-0.0216733	-0.805728	0.239034	-0.0424896	0.184411	0.000252899	-0.0348827	-0.0524399	0.0690925
29.7	0.508604	0.940193	0.911365	0.874032	0.973482	0.804664	0.83539	0.0695345		29.7	0.0724529	-0.158633	-0.234689	0.0140624	-0.0133595	0.20363	0.0734937	0.171877	0.130292	0.0675824	0.0685022	-0.435055	-0.0751911	0.0582588	-0.0537877	0.0155209	-0.385907	-0.0282912	0.0439454
29.8	0.76861	1.24851	0.0475074	0.654159	0.524691	1.22763	0.745185	0.185319		29.8	-0.303464	-0.0116061	-0.147841	-0.0789457	0.0309715	-0.564851	0.105068	-1.17025	-0.635564	-0.0290108	0.175069	-1.19791	0.0352617	0.124314	0.135773	0.183455	0.266121	-0.181377	0.109672
29.9	0.936424	1.1613	0.617254	0.77494	1.10823	0.943092	0.92354	0.0830829		29.9	0.176209	0.171374	0.211851	0.117788	0.150872	0.382844	0.0734218	-0.238786	-0.00639937	0.182601	-0.16441	-0.612782	0.0309199	0.0698731	-0.131563	0.203601	-0.0424805	0.0338196	0.0553662
30	0.537478	1.24164	0.646189	0.829426	1.15392	0.824879	0.872256	0.112996		30	0.01456	0.0568935	-0.188301	-0.0231605	0.0727387	0.304376	-0.152919	-0.542115	-0.535927	-0.0268846	-0.281817	-0.183826	-0.0762629	0.106274	-0.0496859	-0.0627757	0.0577762	-0.0888857	0.0524527
										30.1	-0.11482	0.217532	-0.0010516	0.0551666	0.21059	0.213865	0.0437586	-0.780667	-0.154914	0.248169	0.0160497	-1.18726	-0.00451362	0.201759	0.210287	0.258072	0.041462	-0.0309715	0.0938823
	Sample_1	Sample_2	Sample_3	Sample_4	Sample_5	Sample_6	Average	SEM		30.2	0.129044	0.18924	0.134866	0.066122	0.0361526	0.46855	0.188477	-0.55804	0.434477	-0.109822	-0.0331304	-0.635404	-0.0110416	0.0979377	-0.0851629	0.0804097	0.172232	0.0332298	0.0686743
Step1 on Tau (s)	0.28121	0.29588	0.15622	0.15844	0.25148	0.26126	0.234082	0.0250769		30.3	-0.088345	-0.130462	-0.162796	-0.0647811	-0.093052	-0.380154	0.144854	-0.00821639	0.16441	0.249474	0.00516723	0.971767	-0.0439283	0.0343398	-0.0312973	-0.000270732	0.109457	0.0397745	0.0678599
Step1 off Tau (s)	0.64326	0.66223	0.42277	0.56036	0.71334	0.84155	0.640585	0.0577452		30.4	-0.392686	0.0338351	-0.125886	-0.0975735	0.190965	-0.45688	-0.0726602	-0.498638	-0.050589	0.152561	0.084609	0.294526	-0.202492	0.0774405	0.0647025	-0.0398186	-0.0730522	-0.0653903	0.0537217
										30.5	-0.0361506	-0.019769	0.0667029	-0.0315912	0.0664624	0.144599	-0.0399705	0.1889	-0.498994	0.041709	0.04362	-1.01992	-0.187961	0.0574659	0.0322832	-0.0220841	0.256752	-0.05635	0.0721196
step1 on size	0.962582	0.966976	0.979554	0.812043	0.881992	0.878488				30.6	0.128119	-0.00659004	-0.0696703	-0.0202423	0.0215883	0.701431	0.0594372	-0.010013	-0.154698	0.116339	-0.114873	0.107639	-0.269999	0.142786	0.00228532	0.112503	-0.264325	0.0283363	0.0522382
step2 on size	0.0374183	0.0330238	0.0204465	0.187957	0.118008	0.121512				30.7	0.246478	0.018602	0.185988	-0.0714945	0.0685233	-0.32469	-0.00788243	-0.277198	-0.0230424	0.100308	0.00576408	-0.675467	-0.0655784	0.300521	0.0597828	0.114225	0.113367	-0.0136349	0.0567382
	Sample_1	Sample_2	Sample_3	Sample_4	Sample_5	Sample_6	Average	SEM		30.8	0.0848295	-0.071106	0.124137	-0.0535307	-0.0773569	-0.0774191	0.126188	-0.994449	-0.132281	-0.00823147	0.0960155	-1.43243	0.0695604	-0.225519	0.119883	-0.0416238	0.0590697	-0.143192	0.102411
% step1 on	96.2582	96.6976	97.9554	81.2043	88.1992	87.8488	91.3606	2.71686		30.9	-0.138438	0.02393	0.121517	0.0119926	0.160053	-0.373214	-0.102837	-0.580526	-0.241276	0.0210023	0.124753	-0.471227	0.000531138	0.129132	-0.00668895	0.276537	-0.0773347	-0.0660056	0.0565075
% step2 on	3.74183	3.30238	2.04465	18.7957	11.8008	12.1512	8.63944	2.71686		31	0.00695731	0.318537	0.0142106	0.0936396	-0.260183	-0.347449	-0.114828	0.168714	-0.0740166	0.131875	0.146614	-0.16269	-0.0839156	0.167622	0.0785318	0.0518167	-0.0604611	0.00441031	0.0410657
										31.1	-0.440706	0.192363	0.222718	-0.127308	0.0836321	-0.55916	0.031702	-0.748027	0.0850696	0.128074	-0.125568	-0.643453	-0.207351	0.0395839	-0.0101917	0.305102	0.153745	-0.0952809	0.0775957
step1 off size	1	1	1	0.71861	1	0.86669				31.2	0.0818087	0.00304842	-0.169656	-0.105652	0.114655	-0.22819	-0.0237273	-0.783204	-0.339944	0.00518059	-0.0532505	-0.0600295	0.195451	0.0223764	-0.144875	0.130899	-0.0489654	-0.0825927	0.0546082
step2 off size	0	0	0	0.28139	0	0.13331				31.3	-0.0586155	0.0929285	-0.0113408	-0.0217342	-0.0612824	0.401602	0.0819017	-1.1264	-0.417316	0.165185	0.232726	-0.185185	0.197277	0.124056	0.217427	-0.073207	0.173718	-0.0157801	0.083048
	Sample_1	Sample_2	Sample_3	Sample_4	Sample_5	Sample_6	Average	SEM		31.4	-0.12647	0.0278189	0.168947	0.0644744	-0.088347	-0.963056	-0.164031	-0.0100455	0.13718	0.152442	0.0523162	0.284925	0.188338	-0.0760448	-0.0481198	0.305598	0.191139	0.00570964	0.0694165
% step1 off	100	100	100	71.861	100	86.669	93.0883	4.77107		31.5	-0.267671	0.242939	0.0876012	0.023198	0.0954614	-0.391717	0.143308	-0.388231	-0.0861196	0.0193792	-0.384414	-0.636835	0.178942	0.163709	-0.0602387	-0.0155663	0.337379	-0.055228	0.065262
% step2 off	0	0	0	28.139	0	13.331	6.91167	4.77107		31.6	0.0242399	0.0545102	0.318382	-0.171441	-0.275059	-0.236078	0.183722	0.0891753	-0.752009	-0.0354532	0.32656	-1.80463	0.241023	0.230443	0.098049	0.0701025	-0.0725744	-0.10065	0.124208
										31.7	0.0649652	-0.00501984	0.157116	-0.105271	0.232768	-0.980254	0.0136951	-0.972012	-0.231197	0.0594218	-0.251105	0.1823	-0.0969003	0.0304427	-0.068425	0.0915989	0.191098	-0.0992222	0.0867276
										31.8	0.177193	0.0840881	-0.0516102	-0.0392391	0.0862866	-0.316491	0.0445676	0.182722	0.186222	0.0812244	0.260959	-0.281787	-0.233938	0.0439425	-0.0181715	-0.128767	0.113175	0.0111986	0.041065
										31.9	-0.115035	0.346419	-0.174367	0.0938691	0.296561	0.117555	-0.0734568	-0.0450513	0.037579	0.134746	-0.0995224	-0.00100437	0.096571	0.170813	0.089818	0.0367555	0.106754	0.0599415	0.0337246
										32	0.0440373	0.23552	0.197877	-0.137305	-0.0633329	0.26746	0.0220518	0.0131236	-0.331552	-0.0287446	-0.020288	-0.222326	-0.0442665	-0.0354725	-0.0187383	0.120977	0.0417708	0.00239955	0.036985
										32.1	-0.150147	0.085013	-0.244915	0.00466855	-0.172054	-0.721395	0.109649	-0.286384	0.189209	0.0338664	-0.0488431	0.678251	0.0305328	-0.00297046	-0.0115763	0.199536	-0.111705	-0.0246627	0.0684979
										32.2	0.0476585	-0.022348	0.0413315	-0.0169963	0.0260537	1.11536	-0.0028561	-0.754173	-0.201097	-0.136696	-0.0211841	-0.368961	-0.00824829	0.0727131	-0.109761	0.0112491	-0.0881545	-0.0244772	0.0863703
										32.3	-0.0429968	0.146417	0.217593	0.0910083	0.0552194	-0.0244815	-0.160032	-0.746848	-0.269577	-0.0984393	0.129329	0.0118218	-0.0803215	0.115222	-0.102177	-0.0332595	0.365888	-0.0250373	0.0581478
										32.4	0.197728	0.217454	0.102412	0.00688586	-0.203108	-0.382681	0.0689704	-0.277995	-0.0514992	-0.104999	-0.274038	0.832284	-0.169899	0.24749	-0.134598	0.0207572	0.1909	0.0168274	0.0688246
										32.5	-0.122483	0.168118	0.207532	-0.0779661	0.0387773	-0.5312	0.191654	-0.774082	-0.0127296	-0.0856408	0.268721	0.0385867	0.0239069	-0.104273	-0.296088	0.0446237	-0.409597	-0.0842436	0.0675585
										32.6	-0.353719	0.0576097	0.203309	-0.122292	-0.162348	0.314883	0.365916	-0.106112	-0.156561	0.169647	-0.306242	-0.955008	0.105909	0.127051	-0.043573	-0.0241235	0.100956	-0.0461587	0.0747131
										32.7	-0.114882	0.469773	0.0669825	-0.032538	-0.115688	1.31346	0.113513	-0.589103	-0.246018	0.129979	0.241107	0.653306	-0.108487	0.0863608	0.0623906	0.272127	-0.171963	0.11943	0.101179
										32.8	-0.0811832	0.271598	-0.0910239	-0.0523093	0.060576	0.345817	0.0494564	-0.716062	-0.301638	-0.112354	-0.237056	0.132123	-0.232752	-0.127945	0.0273412	-0.0379032	0.0139143	-0.0640825	0.0578474
										32.9	0.192277	0.19394	0.0285198	-0.106365	0.167565	0.0314766	-0.186091	0.106605	0.130587	0.0651503	-0.0522785	-1.28718	0.00829794	0.179035	-0.0983558	-0.0617973	0.101597	-0.0345302	0.0830994
										33	-0.0126445	0.0317014	-0.169805	0.0232431	-0.0626305	-0.903323	0.172811	-0.151702	-0.445168	0.182988	-0.292241	0.412782	-0.107446	0.206689	-0.506839	0.0356393	0.00873451	-0.0927771	0.0756577
										33.1	-0.205194	-0.149438	-0.0986868	-0.14076	-0.0636885	0.685446	-0.0494565	0.0597301	-0.0143055	-0.046326	0.0108713	-0.427114	-0.0917211	0.144265	0.307761	-0.0688525	-0.196201	-0.020216	0.058127
										33.2	-0.034907	-0.071947	-0.184525	0.148388	-0.0211758	-0.650135	0.090821	0.179535	-0.282211	0.0912052	0.0929221	1.11831	-0.25546	-0.0546581	0.247447	-0.0502223	0.0152136	0.0222707	0.0856867
										33.3	-0.10026	0.0788698	0.0147952	-0.080458	-0.129369	-0.916621	-0.160582	-0.620938	0.285623	0.0976442	-0.0425406	-0.291158	0.0116659	0.123365	-0.0636569	-0.0717187	-0.0839886	-0.114666	0.0685197
										33.4	0.0332406	0.0908356	0.172249	-0.0242835	0.0897937	-0.851058	0.044157	-0.664496	-0.00850734	0.201656	0.0430834	1.2017	0.345266	0.0572687	-0.0500165	0.181291	-0.142434	0.042338	0.102359
										33.5	-0.121622	-0.0647972	-0.0186436	0.042994	-0.216025	-0.347046	-0.0368619	-0.349225	-0.00485691	0.253281	-0.10942	-0.708163	-0.0479299	-0.0395392	-0.0637961	-0.0430431	0.072191	-0.10603	0.0512035
										33.6	-0.314268	0.13872	0.0923624	-0.0424564	-0.0363069	-0.215327	-0.0361761	0.533486	0.206134	-0.0367168	0.230405	-0.732677	0.039791	-0.0942956	0.105509	0.016954	0.109178	-0.00209905	0.0644383
										33.7	-0.264489	0.0223124	-0.0732412	0.0608144	0.0473614	0.330253	-0.138809	-0.761579	0.0744344	0.0351974	-0.102158	-0.739988	0.0214477	0.173996	0.0943027	0.0689725	0.106713	-0.0614388	0.0703587
										33.8	-0.183827	0.0382253	0.0661014	-0.0179103	0.0100135	-0.555136	0.299334	-1.18306	-0.188229	0.107435	0.0720548	-1.03355	-0.0269481	-0.169932	-0.369936	0.112957	0.0866	-0.172695	0.0984729
										33.9	-0.0692269	-0.0344106	0.132045	0.0674294	0.230951	-0.23381	0.172515	1.02459	-0.198517	-0.0287221	0.00552977	-0.261896	0.014066	0.0628422	-0.094868	-0.00970986	0.0592736	0.049299	0.0691281
										34	0.0631743	0.139398	0.155407	-0.0016145	-0.230681	0.391654	-0.392652	-0.225283	-0.197669	0.0799383	-0.118169	-0.37889	0.0312092	0.0833137	-0.122144	-0.0516003	-0.0503813	-0.0485288	0.0488882
										34.1	0.028676	-0.0236665	-0.122385	0.000315909	0.00725477	0.409627	-0.0313448	-0.39775	0.192576	0.043486	-0.12335	-0.408654	0.302852	-0.0861287	0.107336	-0.166744	0.400981	0.00782831	0.0563208
										34.2	-0.0947863	-0.0341546	0.121527	-0.0675681	-0.0932216	-0.338511	0.0403872	-0.667114	-0.302059	-0.0047311	0.00641633	-0.825665	-0.131608	0.0502279	0.104783	0.047986	0.333667	-0.109084	0.0695213
										34.3	0.00473931	0.158737	-0.041645	0.024485	0.071709	-0.15848	0.0609669	-0.986498	0.356603	-0.00874313	0.0441456	-0.134762	0.00852003	-0.0786304	-0.414966	0.0872031	0.0520954	-0.0561482	0.0695901
										34.4	0.135312	0.0913196	0.0290366	0.116124	-0.193287	-0.0364753	0.215656	-0.372248	0.494733	0.0968317	0.128679	-0.406681	0.10348	0.0178462	0.0821116	0.160332	-0.113203	0.0323275	0.0521364
										34.5	-0.160743	0.213924	-0.0213483	-0.133907	0.071093	-0.413243	0.0606199	-0.466404	-0.224479	-0.0344765	-0.215186	-1.12415	0.0852855	0.127268	0.0830836	-0.0518346	0.228714	-0.116223	0.0791584
										34.6	0.0368207	-0.00700518	-0.157827	0.03576	0.255105	-0.784587	-0.0504092	-0.705079	-0.577554	0.0975249	0.0875758	-0.51111	-0.0694537	0.124446	-0.324666	-0.0240132	0.0538259	-0.148273	0.0761036
										34.7	0.0199	0.278694	0.209835	-0.0464033	0.00664173	-0.398359	-0.111891	0.150041	0.0951742	-0.20814	-0.0612438	-0.787345	-0.116474	-0.0582436	-0.0692279	0.0178221	-0.128171	-0.0710231	0.0589991
										34.8	0.345179	-0.0939299	-0.0751072	-0.00149974	0.00886028	-0.664018	0.0791319	0.17182	0.181422	0.109851	-0.0188949	-0.30869	-0.201504	-0.0529403	0.0137555	-0.241651	-0.241945	-0.0582447	0.0560292
										34.9	0.00767607	-0.28979	-0.0395059	0.0662695	-0.0391772	-0.102858	-0.100849	0.322549	-0.716209	-0.0372319	-0.294728	0.149655	-0.168022	-0.0877577	0.104856	-0.0707542	0.138205	-0.0680984	0.0553104
										35	-0.16143	0.0180643	-0.0157462	-0.0551373	-0.0544125	-0.69289	-0.326798	-0.0150777	0.0494675	0.0292667	0.114469	-0.813664	0.100055	-0.0406771	0.103662	-0.0613426	0.0249322	-0.105721	0.0645971
										35.1	-0.0677911	-0.105863	-0.0705747	-0.0348454	-0.150062	0.0194828	0.0398554	-0.806283	0.698093	0.100624	-0.0551519	0.213242	-0.0356175	0.0430708	-0.200175	0.181029	-0.0187083	-0.0146867	0.0695363
										35.2	0.231084	-0.253766	-0.0845958	-0.0914175	0.0213949	-0.245823	-0.0349852	-0.260313	0.132687	0.0588479	0.0224456	0.202226	-0.0688506	-0.0110072	-0.131866	-0.0239719	0.0201428	-0.0304569	0.0349954
										35.3	0.330241	0.0139624	0.414289	-0.117865	-0.010275	-0.497997	0.132648	0.40534	-0.485383	0.0333167	-0.108701	-0.765179	0.126448	-0.232327	0.0844608	-0.0100268	0.0842286	-0.03546	0.0772154
										35.4	0.0216343	0.0539101	-0.0546919	-0.111103	0.0561464	-0.140997	0.117234	0.0493487	-0.204231	0.138269	-0.180269	0.0331014	-0.104846	-0.114976	0.112905	0.194823	0.158616	0.00146313	0.030461
										35.5	-0.141824	-0.101103	-0.094491	-0.0030244	0.239297	-0.607302	0.0605028	-0.0272964	-0.122454	-0.11185	0.0178244	0.0331783	-0.0061171	0.095784	0.0116499	0.0378854	0.10937	-0.0358806	0.0428549
										35.6	-0.00531292	-0.131176	-0.0555984	-0.137112	0.105977	-0.241779	0.0465059	-0.030223	0.142319	0.0234258	-0.112271	-0.367433	-0.0469662	0.0333399	0.256652	-0.0482794	-0.0663634	-0.0373115	0.0349665
										35.7	0.0641898	-0.0984189	0.0947515	-0.0738389	0.136666	-0.540399	0.243475	-0.347047	-0.0427576	-0.161399	-0.0332444	-0.10083	0.0461907	-0.0137683	0.0917894	0.101382	-0.000552947	-0.037283	0.0451799
										35.8	0.0859325	0.332144	-0.000329368	0.126702	0.317944	-0.214052	0.236084	-0.150857	0.439313	0.194092	0.0340072	-0.140042	-0.128135	-0.0814368	0.0789718	0.120977	-0.150609	0.0647474	0.0471984
										35.9	-0.207056	-0.110004	-0.193408	0.0385184	0.155955	0.40776	-0.0281705	0.655868	-0.418938	0.00216595	0.315272	0.149111	-0.131694	-0.0634187	-0.0233597	-0.0900045	-0.22196	0.0139198	0.0632612
										36	0.0401828	-0.0953237	0.163108	0.0131115	-0.133605	-0.0371324	0.0833636	0.589978	-0.0950836	0.0116783	0.0364896	-0.127667	0.0209261	-0.0740785	-0.131357	0.155096	0.160661	0.0341381	0.0425204
										36.1	0.189894	0.119616	0.0767253	-0.0150946	-0.114116	-0.360338	-0.00672441	-1	0.00827227	0.246534	0.156129	0.785582	0.0390881	-0.0339637	0.0377126	-0.221408	0.110757	0.00109785	0.0850418
										36.2	0.0965388	-0.175002	-0.105003	0.0323419	0.229996	0.659745	0.237654	-0.925966	-0.14517	-0.0306771	-0.0372102	-1.03273	0.0886677	-0.0006255	0.00867669	-0.108345	-0.0262537	-0.072551	0.0953881
										36.3	-0.0333013	0.0102348	-0.0123278	-0.107385	0.111177	0.193712	0.105171	0.219345	-0.432209	-0.0154932	-0.0102573	-0.661831	0.0312275	0.0183412	-0.155721	0.0677048	0.080989	-0.0347425	0.0529744
										36.4	0.165295	0.0496748	-0.17331	-0.122907	-0.171465	0.049299	-0.06255	-0.338909	-0.138303	-0.0493216	0.412621	-0.0586146	-0.138634	0.152694	0.135485	-0.0701892	0.116845	-0.0142522	0.0427374
										36.5	-0.132894	-0.0190721	0.0723538	-0.0642483	-0.0796618	-0.271416	0.0455183	0.013774	-0.0820673	-0.152724	0.0797852	0.757762	0.18192	-0.128835	-0.243182	-0.0380686	0.099494	0.0022611	0.0555845
										36.6	-0.0650859	0.107777	-0.156385	0.0353338	0.0612798	-0.651008	-0.00754981	-0.295481	0.098912	-0.0608322	-0.0527977	0.871167	0.197918	-0.0111453	-0.196675	0.238835	-0.122333	-0.000474654	0.073806
										36.7	0.0339714	-0.082562	0.242892	-0.0501207	-0.0402664	-0.494614	0.131752	0.212435	1.05697	0.0567909	0.246162	0.591313	-0.0986464	0.130838	0.0381923	-0.0426159	-0.1141	0.106964	0.0803833
										36.8	-0.083849	-0.0884148	0.00357197	0.0982012	-0.0408259	-0.0560401	0.00772015	0.254578	0.244016	0.0147103	-0.0364091	1.15546	0.0746296	0.235848	0.150271	0.138023	-0.142009	0.113499	0.0715982
										36.9	-0.0429848	0.264597	-0.0168518	-0.080831	0.124701	-0.455128	-0.0335726	-0.311317	-0.58333	-0.127215	0.0593042	-0.0611163	-0.0960792	0.0347875	-0.0282769	-0.0477558	0.183402	-0.0716275	0.0515589
										37	0.296825	-0.00260646	0.0824057	0.0213496	0.017669	0.382802	0.0201936	-0.122184	-0.202675	0.110123	-0.187166	-0.238607	0.0461703	-0.0408152	-0.331572	-0.00203454	-0.243967	-0.0231818	0.0456505
										37.1	-0.00143955	-0.268586	0.0439494	0.079348	0.0076089	0.145877	-0.2043	-0.513702	0.16519	0.0493493	-0.112854	-0.506225	-0.0641909	0.03177	0.164561	0.0206056	-0.121098	-0.0637726	0.0501548
										37.2	-0.0102241	0.125666	0.0960054	-0.0622646	-0.00791802	0.360923	0.107072	-0.569999	-0.371016	0.00633183	0.0773519	-0.474887	-0.111018	-0.0346284	0.0430648	-0.108152	-0.171223	-0.064995	0.0558837
										37.3	0.134341	0.0205766	-0.0973186	0.0251571	-0.158741	-0.680811	-0.173248	-0.494354	-0.0238779	-0.0148277	-0.0871106	0.479409	-0.181361	0.102389	-0.195909	0.0522026	0.159309	-0.0667162	0.0625465
										37.4	-0.052464	-0.0340514	0.120932	0.0146977	0.106852	-0.362486	0.0948761	0.00946531	0.126467	0.134389	0.127824	-1.72167	-0.0882146	-0.0899134	0.114814	0.027964	0.10158	-0.0805258	0.107017
										37.5	0.0554207	-0.00587377	-0.0965222	-0.0160495	0.0491871	0.719328	-0.137148	0.473978	-0.543104	-0.0148779	0.000789861	0.840727	0.101879	0.0221949	0.00413735	-0.099609	0.0992843	0.0855142	0.0786923
										37.6	0.0724683	-0.263045	0.100936	0.11203	0.118142	-0.487249	0.182422	-0.45634	-0.0814589	0.00887112	0.0921084	0.0584463	-0.0450306	0.1801	0.0894227	0.104772	-0.151588	-0.0214701	0.0498995
										37.7	-0.0488205	0.132936	-0.18666	-0.0457188	-0.123078	0.358628	-0.222898	0.314322	0.141054	0.197741	0.136218	0.44903	-0.0906901	-0.0450357	-0.200662	0.104552	-0.222735	0.0381284	0.051262
										37.8	-0.160718	0.176203	-0.249761	0.0476991	-0.293551	-0.0315981	-0.0604372	0.319883	0.151492	-0.12229	0.170909	0.712962	-0.021176	0.13904	0.0427764	-0.0746125	-0.00812158	0.043453	0.0570493
										37.9	0.00601385	-0.135095	-0.132748	-0.0343946	-0.284866	-0.248716	-0.181529	-0.738638	0.560441	0.0263039	-0.120396	-1.06842	-0.188723	-0.0633871	0.0541621	0.0791282	-0.0570118	-0.148698	0.0837018
										38	-0.325073	0.0414883	-0.0735399	-0.051174	-0.111427	0.476402	0.179874	-0.291904	0.194521	-0.0644398	0.0634979	0.566973	-0.211084	0.108899	0.112003	0.114694	-0.31727	0.0242612	0.061015
										38.1	0.211886	0.0263584	0.0710131	0.10462	0.0426698	-0.351159	0.14353	0.430379	0.314111	0.0461601	0.0390479	0.0789364	0.145158	-0.138501	-0.0893641	0.0077353	-0.178658	0.053172	0.0442771
										38.2	-0.368099	0.0281458	-0.0238666	-0.0190784	0.305599	0.476794	-0.135241	-0.358355	0.230074	0.0756272	0.0613211	-0.908476	-0.0760978	-0.172407	-0.0478861	-0.0410037	0.129955	-0.0495879	0.0744335
										38.3	0.14931	-0.0777353	0.114328	0.138744	0.00916234	0.715543	-0.0385825	-0.2954	0.0598565	0.111813	-0.173968	0.737789	0.0134792	0.153517	0.0221083	-0.183431	-0.11618	0.0788443	0.0669141
										38.4	-0.10443	0.32893	-0.0226403	0.0406783	-0.019417	-0.186334	-0.0942315	0.0858096	-0.155348	-0.0614977	-0.153026	0.0412934	-0.0766622	0.0208282	-0.0723329	0.214817	0.0509825	-0.00956356	0.0323344
										38.5	-0.00220291	-0.0297688	0.228376	-0.00353671	-0.0288567	-1.1679	-0.0881293	0.604888	-0.171719	-0.140679	0.122213	-0.473165	0.0789001	-0.0952107	0.0772217	-0.122497	0.093988	-0.0657695	0.0868399
										38.6	0.339338	0.134741	0.0762339	-0.143461	0.0319416	0.165775	0.00824372	0.651478	-0.0805169	0.138408	-0.0783321	-0.214805	-0.198152	-0.0624484	0.0252928	0.0631712	0.0405298	0.0527904	0.0504636
										38.7	-0.258675	0.00704921	-0.0389171	0.0502156	0.257136	0.0617505	-0.0180501	0.08194	-0.547209	0.0393356	0.0195975	-0.136372	0.152734	0.168701	0.161538	-0.219369	0.0489491	-0.00997917	0.0467567
										38.8	0.0954649	-0.143361	0.0389911	-0.00454086	0.0354309	-0.658928	0.087158	0.243108	-0.432892	0.0266963	-0.0613957	-0.283622	0.107899	0.219497	0.158239	-0.145482	0.0241223	-0.0408009	0.0570079
										38.9	-0.28266	-0.121084	0.070922	0.0412644	-0.106673	0.659019	-0.108855	0.388748	0.222403	-0.0111977	-0.0320761	-0.315036	0.091351	-0.0991453	0.0910137	0.0553719	0.00862963	0.0324704	0.056604
										39	-0.175479	0.210124	-0.147187	-0.0788555	-0.179156	-0.842307	0.000414715	-0.0866663	-0.135755	-0.138102	-0.0668481	-0.222346	0.0539554	-0.0622354	0.0216633	-0.00626492	0.0478129	-0.106308	0.0528866
										39.1	0.0486586	0.302927	-0.0345349	-0.169425	-0.00370857	0.242681	-0.163395	0.0294802	0.0232473	-0.0965153	0.2225	0.132256	0.192097	0.225183	0.0211537	-0.024468	-0.0957581	0.05014	0.0354822
										39.2	0.00917189	0.0723481	-0.0802158	0.109595	0.0598127	0.778945	-0.00996442	0.0205784	0.426249	-0.252812	-0.361935	0.477589	-0.0139695	-0.00571775	-0.190945	0.0957466	0.135764	0.07472	0.066661
										39.3	-0.00856703	-0.0171448	0.110484	0.100927	0.0847257	-0.0331541	-0.0201115	-0.638279	-0.0081801	-0.0563569	0.0258414	0.565497	0.27764	-0.0105299	-0.0600647	0.000308018	0.00733032	0.018845	0.0554844
										39.4	-0.0283147	0.000785607	0.0863876	0.0119762	-0.0259581	1.70047	0.0772203	-0.450275	-0.151905	0.0524573	0.166004	-0.185918	-0.107752	0.0465892	-0.0564352	-0.185539	0.128545	0.0634319	0.108412
										39.5	0.039157	0.00591135	0.178724	0.0873565	-0.17697	0.39675	-0.187841	0.636755	-0.380059	-0.182903	-0.0455201	0.144205	0.0343286	0.0703819	-0.243329	-0.154246	0.0342546	0.0151151	0.0593407
										39.6	-0.0514434	-0.111413	-0.220071	0.108296	-0.194113	0.138967	0.0380404	0.485034	-0.449327	0.00653407	-0.103643	-0.18843	0.04039	-0.188309	0.0324399	-0.12207	-0.0418804	-0.048294	0.0482125
										39.7	-0.195384	0.173575	0.156665	0.0783889	-0.188276	0.473486	-0.0483046	0.336752	0.191747	-0.057439	-0.12838	0.906693	0.0775431	-0.182578	-0.00100608	0.105392	-0.0402664	0.0975652	0.0676077
										39.8	0.401562	-0.139726	-0.0786824	0.0350715	-0.023567	0.0497403	0.140117	0.999779	0.539873	0.0269365	-0.0982623	-1.18377	0.159529	0.0784779	0.211257	0.00672938	0.14014	0.0744239	0.103528
										39.9	-0.110734	0.142241	-0.0885607	0.0755363	0.0736701	1.02653	-0.0731817	0.689272	0.984405	-0.00611742	-0.0877787	1.11725	0.017603	-0.127393	-0.0620311	0.032594	0.0898279	0.217243	0.105683
										40	-0.0241394	0.209377	0.0589405	0.0128779	-0.0139368	0.174337	0.0992208	0.360823	-0.00908874	0.00852194	0.0339835	0.557443	-0.106609	0.12315	0.018613	-0.00288888	0.17909	0.0988068	0.0394695
										40.1	-0.372893	-0.237031	0.0410964	-0.0420507	0.165182	-0.870865	-0.02869	-0.850508	0.0615245	-0.0229279	-0.185518	-0.105096	0.00760928	-0.0547055	-0.263999	-0.175618	-0.120445	-0.179702	0.0698596
										40.2	-0.0844682	-0.0948612	-0.392204	0.0122058	-0.0157834	-0.293197	-0.224261	0.107776	-0.203744	0.0088037	0.0296647	-0.880291	-0.0048987	-0.195602	-0.317659	-0.028781	-0.201305	-0.163447	0.0562949
										40.3	-0.228347	0.157657	0.0342659	-0.0314068	0.226346	-0.414067	-0.117677	0.0116684	-0.080447	-0.168772	-0.102412	0.0226539	-0.0523797	-0.0224046	-0.306477	-0.256257	0.0441597	-0.0755233	0.0397423
										40.4	-0.133345	0.0719631	-0.0867201	0.215284	-0.295398	-0.514394	-0.0366833	-1.33405	0.393096	-0.297098	-0.0151967	-0.662933	-0.0379402	-0.0912998	0.0346325	-0.0659588	-0.143757	-0.176459	0.0939117
										40.5	-0.168759	0.033562	-0.0484501	0.0485229	-0.355181	-0.441948	-0.276346	-0.818461	-0.195459	-0.0381843	0.0497499	0.116959	-0.170616	0.017864	-0.075582	-0.140562	-0.152817	-0.153865	0.0553607
										40.6	0.229172	-0.299252	0.143645	-0.0353741	-0.344738	-0.666777	-0.177827	-1.01104	-0.0487622	-0.0652885	-0.0500193	-1.18415	-0.00472755	-0.00469417	-0.00615199	-0.21919	0.0475041	-0.21751	0.0946874
										40.7	0.0445828	-0.186811	-0.153306	0.0406578	0.0370959	-0.595059	-0.12711	-1.35947	-0.247112	-0.174004	-0.132444	0.137162	-0.156146	-0.3137	-0.0388596	0.0117177	-0.207109	-0.201172	0.083333
										40.8	-0.214797	-0.164092	-0.143489	-0.121267	-0.189639	-0.0288489	-0.208616	-2.08322	0.0491419	-0.165228	-0.291566	-0.600222	-0.0576384	0.0248121	-0.34706	-0.135822	-0.0249369	-0.276617	0.118913
										40.9	-0.0135897	-0.0458903	0.0815056	0.0193495	-0.154941	0.188805	-0.25076	-1.50576	0.0237112	-0.0898759	0.0702737	-0.795773	-0.138862	-0.0840539	0.15228	0.0224796	-0.0525953	-0.151394	0.0998002
										41	0.0655141	-0.0986727	0.0102627	0.087254	0.158191	-0.320532	-0.551671	-2.44467	-0.578269	0.0196264	-0.184591	-0.929228	-0.0895899	0.0140931	0.0867106	0.0397732	-0.35569	-0.298323	0.152111
										41.1	-0.0439557	-0.0135936	-0.226965	-0.15824	-0.0865094	-0.801131	-0.415547	-1.55815	-0.233586	-0.106057	0.0601512	0.376625	-0.105918	0.0961607	-0.223518	0.0644803	0.0830283	-0.19369	0.104731
										41.2	-0.0238152	0.262639	-0.092856	0.12112	-0.349217	-0.295371	-0.215968	-2.08745	-0.159519	-0.14612	0.344027	0.0225155	0.0162196	0.18135	0.0540328	-0.153254	0.00452777	-0.148067	0.12946
										41.3	-0.118486	0.0653467	-0.318824	-0.0624778	-0.411084	-0.74568	-0.114567	-1.67268	-0.538821	-0.249557	-0.113353	0.748862	-0.107839	-0.185786	0.0360445	-0.0378619	-0.113814	-0.231799	0.117175
										41.4	-0.120262	-0.262931	-0.0353144	0.0667245	-0.332016	-0.364784	-0.293554	-2.4159	-0.622606	-0.131566	-0.0814509	0.0628498	0.0566571	-0.0594013	-0.0268748	-0.0925951	0.0329145	-0.271771	0.141323
										41.5	-0.259144	-0.296871	-0.0747302	-0.185487	-0.21045	-1.63933	-0.117727	-1.26551	0.119267	-0.11734	-0.0472536	0.342637	-0.0677952	-0.0949228	-0.140264	-0.132115	0.132391	-0.238508	0.11806
										41.6	-0.0224309	-0.288304	-0.349711	-0.0119018	-0.125128	-0.319979	-0.319004	-2.30963	-0.293119	-0.21042	-0.213644	0.139787	-0.071377	-0.0234716	-0.282032	0.0150661	-0.107015	-0.281901	0.131473
										41.7	-0.0854957	-0.189529	0.136264	0.0335796	-0.21987	0.799098	-0.31259	-2.09673	-0.105935	-0.175041	-0.153511	-1.16648	-0.10393	-0.136501	-0.290487	0.00579236	-0.0904443	-0.244224	0.145748
										41.8	-0.160946	0.384941	0.0371612	0.00220943	0.112436	0.285403	-0.163364	-1.59055	-0.33529	0.0971947	-0.0280074	-1.10217	-0.0781577	-0.0553602	-0.0509289	-0.241568	0.0910281	-0.164468	0.117918
										41.9	0.0289916	-0.229395	-0.206454	-0.0114059	-0.320697	-0.246062	-0.216038	-2.15563	-0.288353	-0.204019	-0.116334	-1.27691	-0.117096	-0.0371745	-0.18554	0.00262302	-0.00618718	-0.328569	0.134712
										42	0.129222	2.65707e-06	0.147667	-0.0734413	-0.349699	-0.46453	-0.159646	-1.96311	-0.723915	-0.123972	-0.236044	0.136106	0.00584891	-0.169707	-0.0381884	-0.173275	-0.0907997	-0.243969	0.120227
										42.1	-0.158911	-0.227687	0.114817	-0.239362	-0.157652	-1.08664	-0.219557	-1.18333	-0.106988	-0.0173273	-0.270506	-0.318558	-0.159208	0.0515848	-0.201229	-0.202902	0.0238368	-0.256448	0.085326
										42.2	0.13972	-0.0205928	0.0492232	0.10796	-0.265961	-1.28927	0.0906362	-2.02421	-0.140523	-0.216004	0.115414	-0.52407	-0.0836609	-0.100966	0.0280024	-0.0580492	-0.212009	-0.25908	0.137629
										42.3	0.197301	0.0081548	-0.172094	0.0928444	-0.208368	-0.0517022	-0.196756	-1.8598	-0.540132	-0.170777	0.0904856	-0.354622	0.0039011	-0.0947473	-0.103579	-0.118625	0.126395	-0.197184	0.11286
										42.4	-0.0461994	-0.18048	-0.0289561	-0.101139	-0.086441	-0.869119	-0.184593	-0.728663	-0.597126	-0.0624519	-0.232788	0.0165022	-0.0164959	-0.153101	-0.194701	-0.135602	0.137669	-0.203746	0.0659158
										42.5	-0.248266	0.133106	0.0185335	-0.0113813	-0.250751	-1.33646	-0.2857	-2.47363	-0.215203	-0.0743203	0.0030205	0.764159	-0.0240896	-0.154637	-0.181493	0.00411123	0.111677	-0.248314	0.169198
										42.6	-0.151734	-0.0349591	-0.113805	-0.0195497	-0.103389	-0.779569	-0.206661	-0.314504	-0.185708	-0.047593	0.0753239	-0.972582	0.139433	-0.102139	0.0100763	0.0448304	0.0335787	-0.160526	0.0712546
										42.7	0.0421778	0.0737936	-0.173933	-0.180237	-0.406508	-0.745157	-0.126574	-1.433	-0.212349	-0.186384	-0.0936917	-0.0341772	-0.122521	-0.275506	-0.0681639	-0.0754255	-0.0287824	-0.238026	0.0876295
										42.8	0.225981	-0.15036	0.0782947	0.160233	-0.173947	-0.508324	-0.215167	-2.27791	-0.218571	-0.000561755	0.140855	-0.665014	-0.0481255	0.223828	-0.080457	-0.204294	0.0276007	-0.21682	0.141439
										42.9	-0.0288756	0.142465	-0.252692	-0.0139388	-0.116801	-0.122884	-0.0974243	-1.09658	-0.495859	-0.0782131	-0.0415828	-0.851168	-0.120995	0.00222632	-0.00622408	-0.0167927	-0.166032	-0.197728	0.0786374
										43	0.0952265	0.251655	-0.268338	-0.00540565	-0.0667701	-0.625255	-0.0890081	-1.7832	-0.488242	0.154368	-0.283496	0.22428	0.0679467	0.0624951	-0.0819659	-0.0900458	0.273171	-0.156034	0.118267
										43.1	-0.0476301	-0.236367	0.057926	-0.0463705	-0.140157	-0.558771	-0.251719	-2.09051	-0.158359	-0.175572	-0.173485	-0.729704	-0.0413795	-0.0415666	0.105412	-0.0575118	0.0873283	-0.264614	0.12548
										43.2	0.0559268	-0.232716	0.0555115	-0.123124	-0.394447	0.0616393	0.0930262	-0.945574	-0.543193	0.0555428	-0.191246	-0.400257	-0.116664	-0.0453631	-0.226248	0.109251	0.199751	-0.152246	0.0706393
										43.3	-0.0908838	0.0422605	0.00731023	0.129735	-0.253117	-0.114414	-0.190494	-1.81667	-0.607296	-0.236148	0.27961	-1.81507	-0.0362491	0.0802824	0.0988669	0.00790066	-0.139201	-0.27374	0.148535
										43.4	-0.137452	-0.0894215	-0.0390907	0.00382835	-0.0832969	-0.91174	-0.12471	-2.35563	0.368315	0.0352856	-0.0103713	0.505226	-0.185801	-0.0485896	-0.16386	-0.146694	0.246264	-0.184573	0.153276
										43.5	-0.180608	-0.0935147	-0.0269313	-0.0271156	-0.236937	-0.0432813	-0.10575	-2.10705	0.36615	-0.124017	0.248633	-0.657289	-0.0551731	0.090392	-0.110117	-0.05437	0.106666	-0.177077	0.131445
										43.6	0.105889	-0.0450514	0.220289	0.0501418	0.125692	-0.778618	-0.0301437	-1.75511	-0.859022	-0.265183	0.336503	0.412382	0.0274745	-0.133087	-0.0139579	0.050797	-0.0964922	-0.155735	0.128301
										43.7	-0.346756	0.0441017	0.0248684	0.156556	-0.150697	-0.259448	-0.265599	-1.86474	-0.0911711	-0.0458955	-0.0532774	-1.18563	0.0563535	-0.0965913	-0.357608	-0.107973	-0.460265	-0.29434	0.122702
										43.8	0.264372	-0.204659	-0.185209	-0.0431286	-0.21831	0.0835217	-0.179755	-0.790496	-0.607743	-0.0144786	0.0121235	-1.01472	-0.186697	0.0999868	-0.149417	-0.103192	-0.12436	-0.197774	0.0787653
										43.9	0.0757053	-0.0178977	-0.18477	-0.0761792	-0.269062	-0.80764	-0.203825	-1.313	-0.281442	-0.00509583	-0.16337	-0.373226	0.0839061	-0.104957	-0.0649596	-0.0620591	-0.0732853	-0.225951	0.0845621
										44	0.189306	-0.0122471	0.0423969	-0.014115	-0.400621	0.13403	-0.130249	-2.11489	-0.453735	0.101428	-0.0119227	-0.134065	-0.0187005	-0.061766	-0.110189	-0.00208966	-0.263375	-0.191812	0.127196
										44.1	-0.056334	-0.102073	0.299205	-0.143018	-0.483369	-0.361907	-0.132707	-1.77549	-0.729683	0.0121623	-0.346728	-1.00446	-0.0606865	-0.0159003	-0.0493205	-0.110922	0.00536096	-0.297404	0.11874
										44.2	0.0403458	-0.0723041	-0.0184594	0.00727932	-0.147387	0.070387	-0.170583	-1.54044	-0.432185	-0.0793765	0.0331048	-0.0751728	0.103934	0.0294507	-0.242093	-0.0696104	0.358063	-0.129708	0.0968838
										44.3	0.253474	0.0233341	0.0132893	0.0353502	-0.232836	-1.13662	-0.288409	-1.48024	-0.208303	-0.317105	-0.466845	-0.482366	-0.0672328	0.0535491	-0.0415668	-0.153846	-0.124506	-0.271816	0.106299
										44.4	0.320901	-0.220237	-0.0408296	0.00913596	-0.0750833	-1.20929	0.0327409	-1.65285	-0.18204	-0.111241	0.048132	-1.13611	0.114552	-0.196356	-0.0743962	-0.0732621	-0.00313992	-0.261728	0.129916
										44.5	-0.295014	0.0346224	-0.0912717	0.0461088	-0.176484	-0.235163	-0.313212	-1.23449	-0.223387	0.0314499	0.0183453	-1.68814	-0.0882411	-0.210711	-0.228254	-0.193311	-0.027081	-0.28672	0.112673
										44.6	0.0719915	-0.211276	0.0646781	-0.0437311	-0.0460591	-0.792979	-0.144998	-1.95773	-0.47353	-0.0269831	-0.432013	-1.34532	-0.249345	0.00102721	-0.0687531	-0.1835	-0.139469	-0.351647	0.132565
										44.7	-0.132357	-0.0530809	-0.304892	-0.0250417	-0.26077	-1.80671	-0.0485099	-1.96578	-0.213666	0.0309624	-0.244053	0.195485	-0.159171	-0.116118	-0.14221	-0.212906	-0.174602	-0.331378	0.145081
										44.8	0.246797	0.0436263	-0.0568607	0.110648	-0.556653	-0.479537	-0.102293	-1.45569	-0.0535866	0.0712487	-0.140149	-0.546574	-0.0544905	-0.212214	0.0254021	-0.142009	-0.0401557	-0.196617	0.0956246
										44.9	0.214303	-0.0266628	0.00268453	-0.0667566	-0.12449	-0.411553	-0.174727	-1.51312	-0.0434105	-0.0244784	-0.0377215	-0.365423	0.0444894	0.0861912	-0.0844767	-0.0410175	-0.202249	-0.162848	0.0919914
										45	0.0764789	-0.239098	-0.0775429	-0.0379111	-0.347753	-0.372531	-0.0268688	-1.66922	-0.237316	-0.171562	-0.127998	-0.101845	0.095373	-0.234184	0.0227422	0.0697166	-0.20779	-0.211018	0.0974905
										45.1	-0.00231441	-0.0866187	-0.0599297	-0.0305748	-0.352199	-0.0496918	-0.151071	-1.6179	-0.378151	-0.0743601	-0.00198854	-0.978738	0.0655303	-0.0320467	-0.0772774	-0.290004	0.0766017	-0.23769	0.10548
										45.2	0.270657	0.327678	0.0256414	-0.00309817	-0.362295	0.286508	-0.346988	-1.48455	0.0183721	-0.0261154	0.0515896	0.40806	-0.201487	-0.00647705	-0.101592	-0.241416	0.0937258	-0.0759877	0.103416
										45.3	0.144261	-0.234016	-0.17313	-0.103852	-0.482448	-0.0338831	-0.317793	-0.840525	0.0793541	-0.189126	-0.0508679	0.377133	0.0280247	-0.200168	-0.174602	-0.146584	0.149637	-0.127564	0.0659539
										45.4	-0.0344764	-0.0999805	0.0819716	-0.0542274	-0.201339	-0.612532	-0.184028	-2.19152	-0.451883	-0.200529	-0.0531951	-0.682347	-0.345493	0.0320501	-0.1117	-0.0935459	-0.136695	-0.314086	0.128184
										45.5	-0.247311	-0.0120771	-0.341608	0.0985373	-0.450072	-0.594043	-0.234616	-1.71153	-0.334319	-0.343557	0.33518	0.0323222	-0.0302407	-0.0550269	-0.0918525	-0.137875	-0.0675869	-0.246216	0.106345
										45.6	-0.130703	-0.285069	-0.0505025	0.00417263	-0.111888	0.591666	-0.175879	-2.14931	-0.107164	-0.211293	-0.0501191	0.136926	-0.0954659	-0.093562	-0.0993974	-0.159027	0.0750111	-0.171271	0.132167
										45.7	-0.146253	-0.430183	-0.100047	-0.157683	-0.337322	-0.421494	-0.292548	-1.15803	0.250416	0.0927333	-0.189649	0.0573082	-0.075236	0.108665	-0.126633	-0.114932	-0.253313	-0.193777	0.0753054
										45.8	-0.103375	0.0336459	-0.0930508	0.0435555	-0.329415	-0.886219	0.0028745	-1.30819	-0.450944	0.141165	-0.0870267	-0.55267	-0.309992	-0.126421	-0.110671	-0.0554173	0.0855162	-0.241567	0.0920882
										45.9	0.220504	-0.103366	-0.00441286	0.0788971	-0.266027	-0.428826	-0.0755614	-1.7521	-0.632182	-0.160056	-0.0665029	-0.64395	0.0015132	-0.188124	-0.0418054	-0.088406	0.191891	-0.232854	0.111806
										46	0.254915	-0.0482908	-0.0010516	-0.0052663	-0.218471	-1.05382	-0.266	-1.18866	-0.1822	-0.242314	-0.343998	-1.73358	-0.0507599	0.0616687	0.0571999	-0.110481	-0.365263	-0.319786	0.12634
										46.1	-0.00384111	-0.0923317	-0.10922	0.0563429	-0.0498251	-0.0458442	-0.0961882	-0.886058	-0.0405861	0.100899	-0.0249947	-0.72628	-0.16152	-0.034303	0.00436854	-0.07402	-0.418727	-0.153066	0.0656503
										46.2	-0.395319	-0.341833	0.0778754	-0.0505469	-0.129415	-0.614676	-0.242046	-0.525896	-0.499974	-0.264839	-0.096315	-1.50827	-0.201793	-0.00598597	-0.105289	-0.124068	0.308736	-0.277627	0.0952551
										46.3	-0.12702	0.0267241	-0.0629902	0.021243	-0.2372	-0.0478186	-0.0360365	-1.55142	-0.0339222	-0.128565	0.103866	-0.511131	-0.244474	-0.176764	-0.05692	-0.153805	0.0339516	-0.187193	0.0919779
										46.4	-0.0617907	0.0361711	-0.00337716	-0.0294313	-0.25068	-0.811501	-0.221814	-0.672504	0.00877424	0.0304438	0.260157	-1.06929	-0.029986	-0.102853	-0.0228203	-0.0966187	-0.0695679	-0.182746	0.0835635
										46.5	-0.00823253	0.15049	-0.1685	-0.0537233	-0.175094	0.660942	-0.271556	-1.46423	0.133831	-0.272108	-0.0201471	-0.961109	-0.303085	-0.00915531	-0.08656	-0.0298145	-0.0780455	-0.173888	0.11094
										46.6	-0.0435114	-0.27611	0.10143	0.0391905	-0.203755	-0.638605	-0.185728	-1.69169	0.183658	-0.0664311	0.0961628	-1.38375	-0.0593478	-0.206779	-0.253116	0.042102	-0.339667	-0.287409	0.124572
										46.7	-0.0737658	0.0439769	0.189851	-0.195623	-0.359273	-0.916366	-0.214788	-0.916633	0.163144	-0.0452283	-0.0754239	-0.936718	-0.0939602	0.0745926	-0.137649	-0.0250054	-0.225986	-0.220286	0.0880493
										46.8	-0.0914224	-0.403212	-0.153001	-0.0367676	-0.11842	-0.469129	-0.0980772	-0.913373	-0.379378	-0.175408	0.0197511	0.0184349	0.0288559	0.0171421	-0.135797	0.193955	0.00452777	-0.158313	0.0630195
										46.9	0.0165738	-0.19458	-0.162019	-0.0538872	-0.182317	-0.847463	-0.290027	-1.75423	0.0117496	0.0478455	-0.143312	-0.322762	-0.188372	0.123557	-0.11714	-0.0168753	-0.113826	-0.246299	0.107679
										47	0.0686035	-0.00587807	0.000608902	-0.0109838	-0.450253	-0.558928	-0.321823	-1.84379	-0.160118	-0.139987	-0.178787	-0.713776	-0.173407	0.0851814	0.0212332	0.0730513	-0.0132198	-0.254251	0.11431
										47.1	-0.087254	-0.0438383	-0.133121	0.168044	-0.312957	-0.452637	-0.205805	-2.15876	-0.145639	-0.30068	-0.191329	-0.883947	-0.0830252	0.23844	-0.120264	-0.082591	0.0372844	-0.279887	0.132082
										47.2	-0.16978	-0.0153423	0.174399	-0.127944	-0.285941	-0.700621	-0.133539	-1.85004	-0.591357	-0.128862	-0.354697	-1.95041	-0.273363	-0.137698	-0.0667867	-0.210922	-0.206905	-0.413518	0.1443
										47.3	-0.298526	-0.214289	0.133388	-0.0953029	-0.350995	-0.629704	-0.298786	-1.12589	-0.534073	-0.00938098	-0.158252	-0.72345	-0.229325	-0.321524	-0.182261	0.0190071	-0.237033	-0.3092	0.074081
										47.4	0.0421847	-0.125984	0.223824	-0.0973276	-0.415365	-0.393417	-0.080752	-1.62648	-0.131895	0.235438	0.0142829	0.0398631	-0.280009	-0.0215073	-0.0714703	0.0269856	-0.357217	-0.177579	0.101593
										47.5	-0.222513	0.0562353	0.140875	-0.0571579	-0.218621	-1.1307	-0.185295	-2.35386	-0.25267	-0.38951	0.0501711	0.109797	-0.0947386	-0.102701	-0.0489749	-0.0426021	-0.232512	-0.292634	0.146393
										47.6	-0.111913	-0.131327	0.0681156	-0.0358168	-0.277671	-0.648102	0.0498013	-1.98744	0.0100085	-0.0498315	-0.195589	-0.493178	-0.208097	-0.101433	-0.17239	0.0121586	0.00393346	-0.251104	0.117899
										47.7	0.0603302	-0.16763	0.0664255	-0.193602	-0.447057	-0.700176	-0.104175	-2.15717	0.122375	0.0507426	-0.317001	-1.45494	-0.0808634	-0.0280609	-0.17804	-0.0546594	0.088045	-0.323263	0.14773
										47.8	-0.105346	-0.335948	0.0389911	0.0227595	-0.110674	0.12135	-0.229322	-0.97958	-0.523976	-0.206458	-0.0990285	-0.717201	-0.216438	-0.0678009	-0.053477	-0.14821	0.127852	-0.204853	0.0713759
										47.9	0.180302	-0.223037	0.083901	0.164999	-0.41278	-0.855249	-0.304664	-2.15669	-0.713105	-0.232287	-0.157252	-0.249444	-0.0579909	-0.361345	-0.1923	0.160732	-0.115353	-0.320092	0.133947
										48	-0.247546	0.175945	-0.0440934	-0.138514	-0.00616669	0.095898	0.0146539	-0.986791	-0.149224	-0.119841	-0.211683	-0.232604	0.0477941	-0.228534	-0.0603904	-0.0115288	-0.0155795	-0.1246	0.0614387
										48.1	-0.123145	-0.0223738	-0.0166464	-0.109849	-0.315634	-0.434674	0.126855	-1.7185	-0.345237	-0.0841041	-0.241523	-0.797403	-0.0666725	-0.196405	-0.213875	0.0430252	-0.300426	-0.283329	0.103657
										48.2	-0.212264	-0.213781	-0.170582	-0.0815851	-0.240477	-0.282667	-0.302369	-1.07753	-0.20006	-0.101986	-0.0509692	-0.855808	-0.101672	-0.0592494	-0.118035	0.0912268	-0.197675	-0.245617	0.0704968
										48.3	0.0893598	-0.0252453	-0.231138	0.0169806	-0.382174	-1.38948	-0.0971697	-1.35102	-0.221861	-0.0086688	-0.0885655	-1.11155	-0.194326	-0.216062	-0.0360828	0.0119381	-0.140418	-0.316204	0.116194
										48.4	-0.305993	0.149931	0.173685	0.0819341	-0.0648193	-0.236912	-0.0154733	-1.80579	0.108208	-0.0284179	-0.128589	-1.57543	0.129576	0.0552472	0.0162588	-0.104129	-0.0196231	-0.21002	0.139154
										48.5	-0.0882678	0.127832	-0.38397	0.0175462	-0.219223	-1.15946	-0.164263	-1.99541	-0.659521	-0.110389	-0.169817	-1.41332	-0.178336	-0.179972	-0.124274	-0.0148221	-0.0777251	-0.399611	0.141129
										48.6	-0.374952	-0.181859	-0.185652	0.115472	-0.32784	-0.696633	-0.178371	-1.14311	-0.561915	-0.116491	-0.404454	-0.071164	-0.267526	0.0749101	-0.13437	-0.252867	-0.0205379	-0.27808	0.0741556
										48.7	-0.371936	0.0549554	-0.0586271	-0.00986485	-0.0390701	-0.896977	-0.552115	-1.68162	0.0583109	-0.184578	0.267533	-0.333681	-0.181418	-0.05978	-0.0575465	-0.0265763	-0.304073	-0.257474	0.110314
										48.8	-0.000484078	0.0338997	-0.268827	-0.165867	-0.188106	-0.913453	-0.183642	-1.74053	-0.0268548	-0.0479439	-0.103168	-1.24494	-0.0865113	-0.0565298	-0.157685	-0.173138	-0.0198212	-0.314329	0.12102
										48.9	-0.0567783	0.172736	0.0156318	-0.10548	-0.159627	-0.0251974	-0.403897	-2.11079	-0.180666	-0.121319	0.0262879	-1.01925	-0.11103	-0.199838	-0.227995	-0.159413	-0.385044	-0.297157	0.129376
										49	-0.145294	-0.0251335	-0.254857	-0.106373	-0.0748839	-0.142367	0.0460644	-1.23554	-0.700425	-0.198483	-0.114716	-0.313242	-0.0685164	-0.169466	-0.0711993	-0.0305586	-0.329588	-0.231446	0.0750303
										49.1	-0.189485	-0.0572603	-0.140195	0.056429	-0.229726	-0.249899	-0.276362	-1.39145	-0.328951	-0.0379251	-0.218983	-1.15536	-0.198064	-0.0556502	-0.0278916	-0.143263	-0.31857	-0.291918	0.0939074
										49.2	-0.240755	-0.285185	-0.168358	0.0382315	-0.257384	-0.585138	-0.139132	-1.41419	-0.166941	0.00997568	-0.0839697	-1.86833	-0.0944105	-0.205467	-0.110256	-0.0531712	0.00249432	-0.330705	0.126165
										49.3	-0.108937	-0.223979	-0.213012	-0.0659041	-0.0686345	-0.502139	-0.15648	-2.12109	-0.24478	-0.12004	0.152231	-1.14012	-0.184096	-0.0544234	0.0332627	-0.106912	0.252527	-0.286619	0.135664
										49.4	-0.16849	-0.0805337	-0.030875	0.0591873	-0.0972927	-1.18462	-0.0955579	-2.02782	-0.295843	-0.138387	0.0388912	-0.817478	-0.183578	-0.0140326	-0.0761339	-0.0780574	-0.0891683	-0.310576	0.132339
										49.5	-0.0870636	-0.158558	-0.185302	-0.14774	-0.123371	-0.752287	-0.279666	-1.94291	-0.430358	-0.0808769	-0.103623	0.171468	-0.305479	0.142845	-0.179559	-0.214229	-0.0150901	-0.275988	0.115877
										49.6	-0.158289	-0.0108533	-0.195519	-0.00617207	-0.165034	-0.327675	-0.315869	-1.64513	-0.132438	-0.125509	-0.141949	-0.841208	-0.119828	-0.134712	-0.170334	-0.108511	0.0983695	-0.264745	0.0988311
										49.7	-0.211902	0.110831	-0.184133	-0.00417609	-0.544464	0.264299	0.106284	-1.20882	-0.15181	0.0343712	-0.0377833	-1.66706	-0.0566543	-0.221219	0.0209324	-0.273606	-0.253563	-0.251675	0.118967
										49.8	-0.17448	-0.111458	0.0410901	-0.105943	-0.211433	0.0988793	-0.29903	-1.62367	-0.0354218	-0.126268	0.042257	-1.37706	-0.380317	0.00923752	0.0537991	-0.186545	-0.107813	-0.264364	0.11753
										49.9	-0.0231273	-0.145693	-0.0295132	-0.103783	-0.33886	-0.433076	-0.439332	-2.19281	0.410896	-0.143673	-0.201993	-0.983829	-0.0538691	-0.119952	-0.145621	-0.268494	-0.493936	-0.335686	0.135233
										50	-0.0759084	-0.0664986	-0.171342	0.0350141	-0.348353	-0.623087	-0.149885	-1.95455	-0.150561	-0.29571	-0.191194	-1.50377	-0.200094	0.103527	-0.0547498	0.0878783	-0.0526478	-0.330114	0.135754
										50.1	-0.183122	-0.0113329	-0.34603	-0.0695928	-0.0157388	-0.433765	-0.30143	-1.82609	-0.238521	-0.167406	-0.150987	-0.381305	-0.105861	-0.0625332	-0.183741	-0.069073	-0.19471	-0.278897	0.10136
										50.2	-0.181711	-0.0851841	-0.224902	-0.117226	-0.312816	-0.623316	-0.231546	-0.986937	0.229783	-0.0515895	-0.0109744	-1.05196	-0.242338	-0.0154033	-0.143006	-0.163795	-0.286401	-0.264666	0.0808569
										50.3	-0.369545	-0.116805	-0.0537917	-0.05417	-0.186188	-0.391743	-0.253473	-1.79063	-0.528197	-0.272217	-0.116389	-0.625223	-0.165991	0.140107	-0.0659937	-0.0981621	0.0517167	-0.288041	0.10547
										50.4	-0.157292	-0.0246151	-0.312485	0.0465228	0.0794226	0.132801	-0.258869	-2.18733	-0.389811	0.0868492	-0.121992	-1.34598	-0.360803	0.0428361	-0.18952	-0.195378	0.0916574	-0.297882	0.144668
										50.5	-0.257861	-0.0929017	-0.106108	-0.1514	-0.414036	-0.256647	-0.549482	-1.97822	0.0552418	-0.118254	-0.342379	-1.4977	-0.202131	-0.14127	-0.147048	-0.1761	-0.17152	-0.385166	0.12948
										50.6	-0.410543	0.142196	-0.26489	-0.0457557	-0.185258	-0.394136	-0.245463	-1.9161	-0.350142	-0.252188	-0.0584416	-0.701734	-0.260932	-0.198941	-0.156388	-0.187496	-0.0698593	-0.326828	0.108816
										50.7	-0.420895	-0.133422	-0.0551896	-0.0618138	-0.288853	-0.396663	-0.194781	-1.96902	-0.381362	-0.143863	-0.0882457	-0.868855	-0.204596	-0.0483628	-0.179413	-0.118405	-0.356395	-0.347655	0.112608
										50.8	-0.0130528	-0.318828	-0.0837189	-0.0951472	-0.0687981	-0.222443	-0.250393	-2.00218	0.0137638	-0.0236556	-0.243602	-0.545354	0.0764246	-0.164402	-0.0103508	-0.306264	-0.353465	-0.271263	0.115074
										50.9	-0.385568	-0.206135	-0.00948756	-0.106771	-0.140167	-1.77472	-0.119429	-1.41982	0.269398	0.0466251	0.20105	-1.55843	-0.26332	-0.333978	-0.152935	-0.0652147	-0.131818	-0.361807	0.147858
										51	-0.147175	-0.126452	-5.31574e-06	-0.144366	-0.232994	-0.37938	-0.302007	-1.40619	-0.150145	0.0646663	-0.232242	-1.07764	-0.314055	-0.140211	-0.0708165	-0.24595	-0.414905	-0.312933	0.0911212
										51.1	-0.203059	-0.0479272	-0.213524	-0.0479075	-0.333375	-0.221564	-0.360126	-1.58786	-0.14099	-0.264585	-0.189606	-1.102	-0.0844208	-0.0435132	-0.10462	-0.293476	-0.208979	-0.320443	0.0986491
										51.2	-0.51598	0.0185633	-0.099301	-0.0933643	-0.318189	-0.410749	-0.399522	-1.9685	0.313184	0.120515	-0.276045	-1.56243	-0.14823	-0.112353	-0.231356	-0.0883233	-0.163736	-0.349166	0.139193
										51.3	-0.131588	-0.164228	-0.00298745	0.0343911	-0.277832	-0.764522	-0.265189	-2.58572	0.0506208	-0.0743273	-0.361676	-2.00193	-0.182376	-0.195565	-0.0464169	-0.120017	-0.43951	-0.442875	0.177368
										51.4	-0.22069	-0.0518936	-0.106509	-0.0226974	-0.295958	-1.24205	0.137325	-2.09686	-0.46796	-0.155315	0.0687064	-2.7115	0.0564106	-0.141623	-0.220831	0.045795	-0.108938	-0.443211	0.196062
										51.5	0.0177163	-0.206038	-0.217407	-0.0612523	-0.183633	-0.51071	-0.257797	-2.19609	0.146252	-0.193593	-0.0491676	-1.11689	-0.092807	0.00648234	-0.251828	-0.282866	-0.122263	-0.327758	0.13459
										51.6	-0.213988	-0.342594	-0.0537621	0.0321943	-0.331573	-0.0675534	-0.366329	-1.94716	-0.410853	-0.180103	-0.174272	-2.0967	0.0271139	-0.217048	-0.179778	-0.0790771	-0.136573	-0.396356	0.15182
										51.7	-0.220703	-0.00553607	-0.238851	-0.139883	-0.331167	-0.86774	-0.14947	-1.43572	-0.734979	0.0727543	0.0115631	-1.40044	-0.0115103	-4.17258e-05	-0.0817173	-0.171167	-0.113238	-0.342226	0.115625
										51.8	-0.289559	-0.0698369	-0.105208	0.0148698	0.0765032	-0.656768	-0.199809	-1.3207	0.112294	-0.193121	-0.210139	-0.736917	-0.189301	-0.2095	0.117825	-0.219879	0.0706936	-0.235797	0.0891183
										51.9	-0.0207035	-0.311369	-0.0764521	-0.0393087	0.0423931	-0.883709	-0.425929	-2.22858	-1.03135	-0.0732797	-0.0294639	-0.737804	-0.123393	-0.44741	-0.127215	-0.0918923	-0.17839	-0.39905	0.138459
										52	-0.200033	-0.295733	-0.352617	-0.0586456	-0.224182	-0.575871	-0.0307104	-1.58764	-0.285729	-0.0082211	-0.0768202	-2.76124	0.056651	-0.00757557	-0.0962353	-0.0407281	-0.0811918	-0.389795	0.174774
										52.1	-0.440319	-0.177153	-0.191499	0.0433218	-0.259508	-1.03143	-0.0956523	-1.48178	-0.402357	-0.116354	-0.246621	-0.973099	-0.196015	-0.204252	-0.203569	-0.100918	-0.24092	-0.371654	0.0982316
										52.2	-0.0409331	-0.00510803	-0.304721	-0.234354	-0.22133	-0.509632	-0.272724	-1.99733	-0.141585	-0.328021	-0.194606	-0.362194	-0.186249	-0.165157	-0.112834	-0.214601	0.0169907	-0.310258	0.110201
										52.3	-0.205922	-0.131441	-0.230466	-0.197381	-0.410319	-1.37538	-0.305648	-1.99124	-0.35768	-0.147891	0.0564989	-0.732764	-0.073117	-0.108194	-0.0593985	-0.0641123	-0.145592	-0.381179	0.129138
										52.4	-0.262338	-0.12958	-0.126051	-0.15972	-0.274538	-0.445311	-0.070223	-1.49715	-0.52533	0.017196	-0.0985377	-1.0269	-0.238484	-0.144331	0.0976289	-0.256312	-0.156208	-0.31154	0.0961566
										52.5	-0.428381	-0.253503	-0.0877262	-0.108377	-0.274075	-0.210976	0.137081	-2.43354	-0.748113	-0.0847178	-0.258751	-0.342806	-0.16543	-0.226708	-0.315555	-0.0835004	-0.00505101	-0.346478	0.13858
										52.6	-0.15465	-0.252441	-0.0754312	-0.142834	-0.247263	-0.0947381	0.0309423	-1.29237	-0.295522	-0.0790826	-0.0843022	-1.55853	-0.169564	-0.247631	-0.226504	-0.237971	-0.186436	-0.312608	0.104252
										52.7	-0.241479	-0.139816	-0.116122	-0.0685682	-0.180306	-1.23298	-0.166924	-1.02133	-0.206204	0.0149004	-0.31272	-2.10422	0.0427575	-0.103007	-0.205204	-0.0225526	-0.170466	-0.36672	0.136742
										52.8	-0.237917	-0.00497252	-0.292184	-0.105004	-0.128601	-1.69101	-0.142875	-1.58427	-0.0683122	-0.0417245	-0.0467834	-1.49785	0.0885189	-0.0765023	-0.331565	-0.360046	-0.0590511	-0.387067	0.142475
										52.9	-0.386834	-0.0425004	-0.190222	-0.0762242	-0.237443	-0.170235	-0.325858	-2.2002	-0.332827	-0.29644	0.146655	-0.193515	-0.149114	-0.0152692	-0.0818441	-0.129842	-0.274236	-0.291526	0.123668
										53	-0.182966	0.00409809	-0.00578531	-0.079044	-0.38608	-0.662662	-0.259673	-2.69178	-0.141564	-0.0727093	-0.0876188	-2.29691	-0.281747	-0.1354	-0.115225	-0.0545354	-0.126458	-0.445651	0.191775
										53.1	-0.466146	-0.231482	-0.0639178	-0.0659943	-0.122979	-1.21511	-0.14391	-1.58428	0.0204769	0.0323487	0.0582118	-1.30173	-0.0700078	0.156203	-0.197411	-0.169445	-0.22626	-0.328908	0.12588
										53.2	-0.225578	-0.229247	-0.0538807	-0.130792	-0.24825	-0.837195	-0.291825	-2.05292	-0.218584	-0.0302623	-0.109914	-1.00696	-0.118518	-0.168255	-0.257345	-0.0186116	0.0396733	-0.350498	0.125476
										53.3	-0.23659	-0.039474	-0.323925	-0.00813117	-0.266669	-1.55547	-0.442391	-1.97867	-0.522837	0.237092	-0.277782	-1.37958	-0.178668	-0.20965	-0.0207619	-0.1049	-0.0305828	-0.431706	0.148447
										53.4	-0.464664	0.0319918	0.095514	-0.108717	-0.228319	-0.600273	0.0359974	-1.80899	-0.52864	-0.0886849	0.0641375	-2.39407	-0.205432	-0.280512	-0.197799	0.0271096	-0.52932	-0.422392	0.164439
										53.5	-0.292731	-0.0875458	-0.0528407	-0.126632	-0.109262	0.616595	-0.241767	-1.79685	0.370401	-0.0493389	-0.223066	-0.168714	-0.0326612	0.0685596	0.0967414	-0.148651	-0.203607	-0.140081	0.117486
										53.6	-0.110939	-0.115764	-0.286237	-0.177372	-0.206908	-1.58752	-0.147792	-1.74391	-0.0918081	-0.150525	-0.0380476	-1.83212	-0.237473	-0.174164	-0.136281	-0.102448	-0.378513	-0.442225	0.149618
										53.7	-0.317266	-0.0712673	-0.27089	-0.121353	-0.192451	-0.0358248	-0.290573	-1.554	-0.398602	-0.191209	0.158697	-0.112811	-0.0244033	-0.0941102	-0.20427	-0.219355	-0.286244	-0.248585	0.087775
										53.8	-0.196765	0.267557	-0.0633184	-0.224972	-0.519836	-0.766056	-0.0752411	-1.43526	-0.124387	-0.0790221	-0.0961662	-1.2036	-0.332421	-0.0723331	-0.195775	-0.0157041	-0.165367	-0.311686	0.106712
										53.9	-0.32773	-0.198895	-0.32848	-0.0986473	-0.485723	-0.13578	-0.0389911	-2.22736	-0.577356	-0.162252	0.0320774	-1.46413	-0.155445	-0.233031	-0.133748	-0.0810201	0.0636086	-0.385465	0.143063
										54	-0.160574	-0.0739216	-0.39012	-0.173814	-0.232153	-0.5104	-0.180211	-2.4702	-0.79384	-0.04574	0.0354495	-1.28568	-0.181451	-0.156466	-0.227431	-0.0971148	-0.0396605	-0.410784	0.150982
										54.1	-0.250301	-0.213711	-0.26885	0.0405102	-0.0427706	-1.39768	0.0404735	-1.81061	-0.0516787	-0.0470105	-0.361261	-1.61626	-0.238033	-0.304346	-0.135183	-0.0644017	-0.0942024	-0.400901	0.143659
										54.2	-0.199424	-0.344173	-0.250138	0.0451744	-0.229286	-0.532622	-0.0213373	-2.53281	-0.39068	-0.157745	-0.130645	-0.938235	-0.352274	-0.033234	-0.246648	-0.098727	-0.0517621	-0.380269	0.145897
										54.3	-0.264743	0.0904915	0.00804729	0.0104311	-0.140279	-0.696159	0.00554577	-1.82347	-0.245786	-0.150903	-0.350334	-0.535081	-0.221799	-0.271891	-0.216401	-0.10078	-0.348605	-0.308924	0.1064
										54.4	-0.287369	-0.272948	-0.00171242	-0.188311	0.140584	-1.26572	-0.149636	-2.24069	-0.314856	-0.170595	-0.36329	-2.51633	-0.107277	-0.153902	-0.0177042	0.0211154	-0.160864	-0.4735	0.188843
										54.5	-0.186924	-0.160631	-0.246584	-0.0408457	-0.246929	-0.100606	-0.237642	-1.67291	-0.448664	-0.170723	-0.000798025	-1.73401	-0.0605887	0.0433646	-0.207305	-0.211459	-0.0881662	-0.339496	0.127595
										54.6	-0.369421	-0.276525	-0.323412	-0.138485	-0.109929	-1.06271	-0.045159	-1.9203	0.193542	-0.246344	-0.101174	-2.71178	-0.0359659	-0.405331	-0.0760146	-0.192443	-0.233637	-0.473829	0.182669
										54.7	-0.144451	-0.169048	-0.381134	-0.0210702	-0.374173	-1.3897	-0.00111495	-1.71043	-0.528053	-0.0363227	-0.361965	-0.901848	-0.239953	-0.17643	-0.0469265	-0.174984	0.0376864	-0.389407	0.120685
										54.8	-0.503505	-0.0424229	-0.204319	0.14972	-0.140853	-0.403305	-0.338879	-1.5457	-0.122131	-0.131412	-0.141091	-0.772545	-0.0108786	-0.177856	-0.237711	-0.0889848	0.00910741	-0.276634	0.0949118
										54.9	-0.276684	0.0153046	-0.196241	-0.0891551	-0.32591	-1.39297	-0.0529223	-1.9808	-0.184109	-0.242938	-0.0928131	-0.325458	-0.223162	-0.0929506	-0.207355	-0.064443	-0.36464	-0.358661	0.12654
										55	-0.257909	-0.330503	-0.194378	-0.238293	-0.136935	-0.589603	-0.167331	-1.74029	-0.266967	-0.210524	-0.203055	-1.83561	-0.119604	-0.475654	-0.0600374	-0.158256	-0.448087	-0.437237	0.127757
										55.1	-0.435747	-0.147052	-0.157637	-0.0353168	-0.316803	-1.11119	-0.399423	-1.89187	-0.590766	-0.0597622	-0.416823	-1.51749	-0.182953	0.00770117	-0.0898638	-0.0503326	0.0308985	-0.433202	0.135518
										55.2	-0.19412	-0.420381	-0.410239	-0.122271	-0.25857	-0.61481	-0.187017	-1.34795	-0.12118	-0.122544	-0.396766	-1.16978	-0.317822	-0.34297	-0.0545559	-0.0563957	-0.372337	-0.382924	0.088298
										55.3	-0.201575	-0.0587122	-0.164156	-0.15065	-0.0345511	-0.489305	-0.0267723	-1.49668	-0.540413	-0.110591	-0.139981	-0.501237	-0.268015	-0.245819	-0.100983	-0.00197942	0.242605	-0.252283	0.091345
										55.4	-0.347566	-0.0840742	-0.360238	-0.0230253	-0.448859	-1.16459	-0.236864	-1.86272	0.157435	-0.113018	-0.295083	-1.20497	-0.122438	-0.246815	-0.33686	-0.180841	-0.103566	-0.410241	0.125588
										55.5	-0.565997	0.124888	-0.144298	-0.0360668	-0.118731	-1.76959	-0.304465	-2.05931	-0.863961	-0.159176	-0.0547751	-1.66905	-0.189904	-0.119335	-0.137007	-0.168632	0.142727	-0.47604	0.167847
										55.6	-0.426733	-0.381397	0.0389911	-0.147322	-0.368902	-0.838339	-0.0464115	-2.09995	-0.216183	-0.128463	-0.166575	-0.904288	-0.478725	-0.353448	-0.0440378	-0.115359	0.200572	-0.380975	0.127944
										55.7	-0.322682	-0.115764	-0.273781	-0.0598547	-0.120823	-0.971229	-0.192574	-1.88207	-0.128818	0.00854096	0.0221939	-1.40184	-0.0121684	-0.0255128	-0.162434	-0.110123	-0.31727	-0.356836	0.131324
										55.8	-0.396494	-0.228952	-0.384429	-0.104328	-0.133879	-1.39541	-0.187289	-1.62611	-0.179311	-0.0911809	-0.0703436	-0.932955	-0.18804	-0.148924	-0.190468	-0.0311649	-0.3086	-0.38811	0.114369
										55.9	-0.440935	0.0444738	-0.321339	-0.178364	-0.0729124	-1.40319	-0.209166	-2.11636	-0.113202	-0.225741	-0.231349	-2.08092	-0.363535	-0.324056	-0.248997	-0.195227	-0.323009	-0.517871	0.162226
										56	-0.344142	-0.267876	-0.115224	-0.0909298	-0.218267	-1.03645	-0.183182	-1.90984	-0.180378	-0.0913642	0.0562725	-1.68523	-0.046958	-0.262712	-0.304906	-0.401427	0.0854288	-0.411599	0.140264
										56.1	-0.288534	-0.260677	-0.266326	-0.0369685	-0.387324	-0.694217	-0.220253	-2.22413	-0.511808	-0.175655	-0.108793	-0.332579	-0.252465	-0.0224736	-0.247373	-0.0239857	-0.378303	-0.378345	0.122799
										56.2	-0.298934	-0.211095	-0.113665	-0.0397719	-0.0827136	0.0923512	-0.120954	-1.80302	-0.0469878	-0.174798	-0.292578	0.130692	-0.212591	-0.149064	-0.364745	-0.17548	-0.354473	-0.248107	0.102813
										56.3	-0.11048	-0.255734	-0.145306	-0.126849	-0.213507	-0.57673	-0.303186	-1.77134	-0.0820943	-0.168943	-0.257124	-0.30547	-0.300736	-0.373572	-0.116178	-0.200628	-0.249083	-0.32688	0.0948414
										56.4	-0.273625	0.0591197	-0.251104	-0.146334	-0.320889	-0.637559	-0.119768	-2.1539	-0.619129	-0.19688	-0.327279	-1.02628	-0.221844	-0.430814	-0.190299	-0.119479	-0.27377	-0.426461	0.123919
										56.5	-0.429304	-0.0947946	0.024754	-0.179421	0.088398	-1.34605	-0.311662	-2.17401	-0.394845	-0.17538	0.0882328	0.0895839	-0.199698	-0.213831	0.00337913	-0.0720632	-0.28572	-0.328379	0.141044
										56.6	-0.450676	-0.0796174	-0.116421	-0.122554	-0.121486	-0.621773	-0.186449	-1.94567	-0.671412	0.00663779	-0.0537856	-1.32096	-0.264716	-0.18159	-0.0412486	-0.152633	-0.229308	-0.385509	0.125917
										56.7	-0.270165	-0.0576539	-0.181983	-0.173581	-0.309573	-1.17311	-0.203536	-1.53621	-0.135864	-0.269818	0.0203258	-2.23158	-0.192233	-0.209481	-0.162971	-0.20541	-0.180272	-0.439595	0.148293
										56.8	-0.301742	-0.204618	0.143508	-0.0560021	0.128284	-1.13864	0.108647	-2.86157	-0.721241	-0.164813	0.0360511	-1.26958	-0.239009	-0.428465	-0.241544	-0.399167	-0.228503	-0.461083	0.179121
										56.9	-0.270496	-0.124895	-0.193384	-0.0247712	-0.219203	0.0374522	-0.145347	-2.51339	-0.426844	-0.219984	-0.157897	-0.97576	-0.229447	-0.169005	-0.229586	-0.193628	-0.0735766	-0.360575	0.144618
										57	-0.153878	-0.0614675	-0.17999	0.00801706	-0.348668	-1.3743	0.103949	-1.00691	-0.582407	-0.0446216	-0.121853	-1.33323	-0.633358	-0.40893	-0.0557566	-0.0382202	-0.0345157	-0.368597	0.11332
										57.1	-0.37595	-0.104474	-0.482204	-0.223546	-0.0976736	-0.131393	-0.302299	-2.44616	-0.380966	-0.0454686	-0.0937139	-0.779056	-0.214486	-0.155339	-0.168126	-0.257663	-0.0254729	-0.369647	0.137495
										57.2	-0.114107	0.266819	-0.327568	-0.0283247	-0.121718	-1.35625	-0.275527	-2.54231	-0.440682	-0.18301	-0.00910316	-2.34236	-0.0711957	-0.261981	-0.233658	-0.230034	-0.212014	-0.499001	0.194533
										57.3	-0.395873	-0.198329	-0.23926	-0.0255581	-0.295839	-1.00834	0.0271027	-2.36161	0.123866	-0.318023	-0.0915957	-1.35575	-0.157845	-0.317445	-0.181255	-0.221794	-0.211117	-0.425216	0.14948
										57.4	-0.202386	-0.508678	-0.232563	-0.106291	-0.0324873	-1.25619	-0.0430709	-1.87439	-0.0937413	-0.250717	0.0325254	-1.56241	-0.275048	-0.170186	-0.156927	-0.0834177	-0.155707	-0.410099	0.139254
										57.5	-0.257934	-0.284826	-0.0498311	-0.20441	-0.375199	-0.897053	-0.373006	-2.10504	-0.567921	-0.329442	-0.0196912	-0.585361	-0.0149291	-0.238703	-0.14132	-0.000711684	0.0360259	-0.377021	0.123429
										57.6	-0.0606242	-0.499391	-0.0303434	-0.331067	0.0103869	-0.721722	-0.177474	-1.89756	-0.454482	-0.117639	-0.139975	-1.05337	-0.118444	-0.322037	-0.0202747	-0.0618387	-0.237505	-0.366668	0.117561
										57.7	0.208153	-0.199318	-0.0585381	-0.0865607	-0.142139	-0.87468	-0.212211	-3.06149	-0.594609	-0.288364	-0.061725	-0.553885	-0.35401	-0.127253	-0.108528	-0.153019	-0.366895	-0.413827	0.176197
										57.8	-0.252268	-0.432487	-0.196674	-0.0717896	-0.175694	-0.181846	-0.392598	-1.93858	0.166007	-0.12718	-0.0750614	-0.70581	-0.198922	-0.157949	-0.0652628	0.0745671	0.0149689	-0.277446	0.114792
										57.9	-0.341488	-0.101359	-0.220725	-0.0533052	-0.0759062	-0.725435	0.0113482	-2.05214	0.436428	-0.162668	0.0539896	-0.560451	-0.103076	-0.236902	-0.050725	-0.169376	-0.107341	-0.262302	0.127125
										58	-0.288082	-0.311016	-0.467666	-0.0518421	-0.236092	-1.18532	-0.136294	-2.7071	-0.255223	-0.197119	-0.0014392	-2.1119	-0.213688	-0.364159	-0.165752	0.0130405	-0.245639	-0.525017	0.185437
										58.1	-0.267201	-0.120985	-0.298585	-0.189131	-0.315939	-0.952177	-0.130937	-1.35036	-0.328953	-0.3771	-0.188512	-1.71996	-0.176877	-0.335694	-0.206664	-0.161508	-0.366254	-0.440402	0.11101
										58.2	-0.404796	-0.0256669	-0.270246	-0.0936758	-0.406281	-0.731578	-0.267845	-2.47133	-0.375757	-0.217848	-0.0643008	-0.624629	-0.20707	-0.327332	-0.22845	-0.102957	-0.41871	-0.425793	0.135782
										58.3	-0.0945067	-0.112482	-0.261086	-0.17511	-0.279141	-0.699424	-0.14283	-1.74884	-0.132397	-0.108273	-0.164159	-1.00656	-0.271704	0.00234268	-0.1653	-0.129718	-0.619975	-0.359362	0.107489
										58.4	-0.265604	-0.0334921	-0.369711	-0.256228	-0.241497	-1.06271	-0.226859	-2.07658	-0.294774	-0.153816	-0.255194	-1.61453	-0.395234	-0.270716	-0.102719	-0.08503	-0.0787505	-0.457849	0.139557
										58.5	-0.211233	-0.126857	-0.0639623	-0.0398825	-0.208671	-1.08679	0.123866	-2.34038	0.0787091	-0.172507	-0.274508	-0.671033	-0.212141	-0.0625075	-0.0377484	-0.107808	-0.0456967	-0.321127	0.144206
										58.6	-0.118752	-0.194505	0.132064	-0.243879	-0.505135	-0.323157	-0.140121	-2.2427	-0.580998	-0.202443	-0.211775	-1.37643	-0.465677	-0.414926	-0.0503049	-0.149533	-0.368485	-0.438633	0.137395
										58.7	-0.32789	-0.138386	-0.0416006	-0.0476206	-0.293926	-0.695165	-0.196107	-2.2825	-0.530994	-0.0123835	-0.117634	-1.02599	-0.134322	-0.335187	-0.174214	-0.154108	-0.256395	-0.397907	0.133612
										58.8	-0.235516	-0.283081	-0.0723517	-0.0431696	-0.068075	-1.22617	0.0413091	-1.96711	-0.445537	-0.210927	-0.106705	-1.16542	-0.217131	0.084357	-0.223344	-0.135795	-0.0366365	-0.371253	0.134431
										58.9	-0.201035	-0.453693	-0.0897616	-0.115246	-0.119471	-0.655509	-0.0848544	-2.8394	-0.288665	-0.230669	-0.316965	-1.29407	-0.0870145	-0.169131	-0.0760842	-0.0943589	-0.114735	-0.425333	0.168047
										59	-0.242618	-0.0817339	-0.346685	-0.148801	-0.214137	-0.690866	-0.211929	-2.24852	-0.393901	-0.20831	-0.294749	-1.27648	-0.112412	-0.236516	-0.129035	-0.33104	-0.204673	-0.433671	0.13265
										59.1	-0.318689	-0.303395	-0.0189719	-0.154375	-0.175456	-0.43473	-0.0247211	-1.86862	-0.0907374	-0.156865	-0.0580759	-1.91709	-0.258015	-0.21944	-0.120983	-0.129194	-0.357473	-0.388637	0.140215
										59.2	-0.206253	-0.183537	-0.344791	-0.18086	-0.140023	-0.641652	-0.163617	-2.01588	-0.234158	-0.0978187	-0.224084	-1.47881	-0.373207	-0.233954	-0.123342	-0.0783192	-0.445786	-0.421535	0.127829
										59.3	-0.121058	-0.46676	-0.111484	-0.165384	-0.301767	-1.14291	-0.142497	-2.24316	-0.279766	-0.147218	-0.149083	-0.700007	-0.147038	-0.49527	-0.0940998	-0.26972	-0.351623	-0.431109	0.130701
										59.4	-0.290362	-0.186466	-0.200905	-0.169507	-0.0916355	-1.50303	-0.353552	-2.11899	-0.130716	-0.272488	-0.0487307	-0.715888	-0.264117	-0.327997	-0.140309	-0.23443	-0.0649708	-0.418476	0.134985
										59.5	-0.0836345	-0.278513	-0.229632	-0.0214596	-0.336467	-0.987345	0.0752656	-0.863832	-0.221219	-0.090633	-0.268438	-1.66816	-0.207062	-0.459018	-0.182055	0.0168299	-0.26845	-0.357284	0.106389
										59.6	-0.15752	-0.135773	-0.0273719	-0.303488	0.071651	-0.860617	-0.134941	-1.74563	-0.650985	-0.135747	-0.241085	-1.42725	-0.23948	-0.151525	-0.123061	-0.00775314	-0.112847	-0.375495	0.124203
										59.7	-0.187759	-0.187572	-0.194598	-0.10698	-0.229269	-1.52948	-0.359176	-1.38993	-0.427605	-0.118213	0.0378321	-2.1405	-0.278359	-0.0269782	-0.131053	-0.0688388	-0.127553	-0.439179	0.150855
										59.8	-0.351628	-0.193511	-0.296871	-0.0945734	-0.12046	-0.956381	-0.12296	-1.72698	-0.245498	-0.148876	-0.196722	-1.14941	-0.0910589	-0.139493	-0.163684	-0.156106	-0.484439	-0.390509	0.110951
										59.9	-0.392778	-0.0440727	-0.206791	-0.253506	0.049638	-0.337848	-0.258979	-2.01492	-0.431886	-0.0555462	-0.26313	-1.31427	-0.399624	-0.41787	-0.223817	-0.148844	-0.564169	-0.428142	0.122799
										60	0.0760861	-0.0144411	0.0350326	-0.220132	-0.202383	0.110161	-0.244336	-1.86239	0.225619	-0.182371	-0.300101	-0.707317	-0.0537489	-0.273222	-0.18204	-0.207008	-0.0319054	-0.237323	0.113574
										60.1	-0.460145	-0.12872	0.140358	-0.0692977	-0.328664	-1.10417	-0.195783	-1.89912	-0.376601	0.0270091	-0.102127	-1.49502	-0.177013	-0.204694	-0.285993	0.00316043	-0.0874437	-0.396721	0.136933
										60.2	-0.350322	-0.10889	-0.0885098	-0.253551	-0.249455	-0.442075	-0.365818	-1.97411	-0.0596388	0.0159203	-0.107503	-1.19329	-0.186942	-0.123407	-0.135516	-0.160281	-0.200292	-0.351981	0.120703
										60.3	-0.285847	-0.0308013	0.0482362	-0.230903	-0.226289	-0.590989	-0.31053	-1.48175	0.0110506	-0.168813	-0.280929	-1.11463	-0.144872	-0.237654	-0.105398	-0.289962	-0.206293	-0.33214	0.096264
										60.4	-0.416188	-0.127885	-0.265074	-0.292832	-0.345474	-0.706005	-0.0422845	-1.93089	0.133799	-0.103663	0.0531315	-0.290148	-0.183411	-0.288253	-0.30813	-0.176693	-0.330951	-0.330644	0.110198
										60.5	-0.294241	-0.213035	-0.126513	-0.102492	0.0417756	0.0155371	-0.101892	-1.43845	0.0269025	-0.216728	-0.0554052	-0.727043	-0.294404	-0.38411	-0.190107	-0.0885714	-0.0204563	-0.245249	0.0873519
										60.6	-0.158577	-0.369845	-0.181327	-0.152719	-0.178958	-0.239906	0.0347921	-2.80191	-0.646752	-0.201404	-0.200363	-0.966179	-0.314283	-0.35513	-0.159281	-0.0857603	-0.191062	-0.421686	0.158848
										60.7	0.0458557	-0.388302	-0.244513	-0.132571	-0.178164	-0.554658	-0.0701367	-2.40156	-0.593417	-0.189216	0.0243374	-1.6431	-0.347908	-0.464351	0.0652693	-0.144049	-0.154379	-0.43358	0.156007
										60.8	-0.35964	0.0291934	-0.233054	-0.159011	-0.269566	-1.42387	-0.0488857	-1.95614	-0.403847	-0.00615199	0.091597	-1.82108	-0.352111	-0.223943	-0.0654965	-0.187496	-0.218569	-0.447534	0.154385
										60.9	-0.389142	-0.448445	-0.266783	-0.27047	0.00411367	-1.2609	-0.246364	-2.56841	-0.224417	-0.0079065	-0.0818625	-0.0906648	-0.144942	-0.161242	-0.230872	-0.0716223	-5.76939e-05	-0.379999	0.154112
										61	-0.351159	-0.062429	-0.453086	-0.223841	0.176386	-0.473189	-0.22013	-2.41187	0.343167	-0.127931	0.119197	-1.27655	-0.1779	-0.264714	-0.206084	-0.350207	-0.350825	-0.371245	0.152528
										61.1	-0.186123	-0.256609	-0.103539	-0.132464	-0.318589	-1.15063	-0.162489	-1.87105	0.110243	-0.123447	-0.0783448	-1.43979	-0.303868	-0.251461	-0.138183	-0.213457	-0.443904	-0.415512	0.131033
										61.2	-0.353168	-0.200048	-0.23636	-0.192426	0.0504296	-0.783404	-0.112368	-2.57665	-0.317798	-0.225189	-0.212342	-0.945955	-0.306879	-0.316489	0.00620814	-0.227058	-0.0241911	-0.410217	0.14856
										61.3	-0.392948	-0.0778772	-0.200391	-0.210935	-0.305101	0.119876	-0.105818	-2.21415	-0.449328	-0.0947989	0.0517115	-1.07657	-0.260912	-0.400864	-0.289515	-0.139364	0.0227356	-0.354367	0.133347
										61.4	-0.56908	-0.0385318	-0.0911594	-0.126489	-0.346579	-1.15995	-0.168218	-2.14516	-0.760219	-0.0118131	-0.197674	-1.0219	-0.181691	-0.321579	-0.18566	-0.273441	-0.209008	-0.459303	0.132977
										61.5	-0.22846	-0.173034	-0.0969543	-0.00122104	-0.0289445	-1.47003	-0.0949789	-2.14804	-0.233163	-0.236484	-0.474827	-1.65311	-0.284946	-0.230794	-0.208386	-0.102792	-0.222112	-0.464017	0.154854
										61.6	-0.052687	-0.196722	-0.101694	-0.188028	-0.396893	-0.621446	-0.295652	-2.22383	-0.662893	-0.405183	-0.0864014	-1.80289	-0.23828	-0.14852	-0.3055	-0.073331	-0.326628	-0.478034	0.147586
										61.7	-0.125386	-0.096468	-0.291335	-0.0829581	-0.402725	-0.246503	0.0189883	-2.02514	-0.894416	-0.268113	-0.111198	-1.27184	-0.21547	-0.113671	-0.0266213	-0.0710297	-0.436154	-0.391767	0.129893
										61.8	-0.666659	-0.327873	-0.393865	-0.181458	0.025893	-0.663959	-0.120706	-2.20781	0.153484	-0.0162936	-0.213321	-0.513376	-0.279614	-0.133789	-0.04543	-0.204032	-0.0154921	-0.34143	0.129502
										61.9	-0.288942	-0.317028	-0.0265946	-0.252597	-0.223993	-1.51673	-0.171076	-1.521	-0.554822	-0.251816	-0.348393	-1.82249	-0.228726	-0.301875	-0.312515	-0.401537	-0.29834	-0.51991	0.130779
										62	-0.0161748	-0.123138	-0.515302	-0.238891	-0.372922	-0.868305	-0.20478	-1.36098	-0.745728	-0.133265	-0.0827111	-1.23995	-0.208225	-0.0634148	-0.13337	-0.114601	-0.0943306	-0.383299	0.102057
										62.1	-0.255308	-0.0846076	-0.139217	-0.12637	0.0452187	-0.455089	-0.143604	-1.81676	-0.0560758	-0.149403	-0.165382	-0.301744	-0.357496	-0.164552	-0.334307	0.0987506	-0.132593	-0.266973	0.102617
										62.2	-0.235487	-0.0797808	-0.242164	-0.187192	-0.450637	0.00771776	-0.00265488	-0.899781	-0.533012	-0.0417573	-0.177725	-1.46597	-0.296421	-0.136649	-0.185712	-0.0333421	0.0416485	-0.289348	0.0930556
										62.3	-0.157361	-0.0520055	-0.369883	0.00916875	0.075228	-1.59406	0.0262958	-2.42855	-0.339855	-0.240893	0.105745	-0.656879	-0.281122	-0.352424	-0.204426	-0.112328	-0.241992	-0.400902	0.158227
										62.4	-0.234058	-0.195143	-0.392046	-0.2474	-0.355193	-0.98283	-0.324234	-2.58464	-0.47281	-0.21181	-0.333238	-1.45986	-0.11525	-0.271479	-0.183485	-0.207325	-0.023725	-0.50556	0.154767
										62.5	-0.430056	-0.348552	-0.386122	-0.245129	-0.20402	-0.17353	0.0293285	-2.2543	-0.213871	-0.242228	-0.0223857	-1.42839	-0.134787	-0.315603	-0.116889	-0.0151391	-0.113844	-0.389148	0.140711
										62.6	-0.0021017	-0.13593	-0.0518114	-0.0781178	-0.300082	-1.12918	0.0234521	-1.46329	0.228555	-0.0258233	-0.1153	-1.73148	-0.00560977	-0.201759	-0.221355	-0.149602	-0.338199	-0.335155	0.134428
										62.7	-0.235205	-0.188527	-0.145388	-0.178524	-0.124767	-0.979584	-0.328716	-1.76388	-0.152796	-0.150658	-0.0810884	-2.13506	-0.482449	-0.296067	-0.135874	-0.111432	-0.468602	-0.468154	0.145956
										62.8	-0.161313	-0.210542	-0.631542	-0.191459	-0.259457	-0.705423	0.00790083	-1.21432	-0.0216492	-0.218444	-0.0567556	-0.799674	-0.073007	-0.272293	0.115714	-0.128243	-0.381385	-0.305994	0.0835634
										62.9	-0.41835	-0.189443	-0.142877	-0.249334	-0.273356	-0.209309	-0.260441	-2.31967	-0.10492	-0.22576	-0.248576	-0.644745	-0.271531	-0.130036	-0.18392	0.0581279	-0.270839	-0.35794	0.127524
										63	-0.237368	-0.285518	-0.158105	-0.245301	-0.143171	-0.360253	-0.0579733	-2.31187	-0.577399	-0.0961627	-0.169518	-1.11041	0.144893	-0.249402	-0.268882	-0.024344	-0.0299186	-0.363571	0.13874
										63.1	-0.302871	-0.232355	-0.342385	-0.169634	-0.370968	-0.268039	0.197448	-1.58972	-0.591821	-0.135884	-0.34634	-0.601765	-0.195552	-0.291246	-0.062501	-0.171498	0.1547	-0.312966	0.0945842
										63.2	0.123117	-0.167138	-0.196356	-0.307099	-0.1803	-0.149055	0.111405	-2.11297	-0.678089	-0.304986	-0.138491	-1.7298	-0.169564	-0.399716	-0.244848	-0.228849	-0.201148	-0.410229	0.145425
										63.3	-0.257536	-0.271432	-0.477119	-0.0988768	-0.0629118	-1.19462	0.00988632	-1.44543	-0.818319	-0.207993	-0.386878	-0.558703	-0.276478	-0.33499	-0.177844	-0.187524	-0.241001	-0.411046	0.0961358
										63.4	-0.332305	-0.246627	-0.245262	-0.144908	-0.278432	-0.387523	0.16396	-1.61496	-0.492509	-0.214168	-0.183221	-1.60086	-0.176317	-0.313803	-0.326163	-0.106044	0.0853007	-0.377284	0.118732
										63.5	-0.064302	-0.453487	-0.32743	-0.317103	-0.276997	-0.77752	0.00837719	-1.0374	0.136759	-0.0749184	-0.0191355	-0.273374	-0.0306237	-0.225647	-0.162896	-0.218308	-0.104702	-0.248159	0.07083
										63.6	0.101227	-0.270745	-0.172067	-0.125874	-0.0476512	-0.266931	-0.0630756	-2.19821	0.0577596	-0.207603	-0.3137	-0.0343669	-0.196673	-0.171328	-0.226745	0.0724588	-0.207889	-0.25126	0.125431
										63.7	-0.193176	-0.203848	-0.134763	-0.153342	-0.180448	-0.62581	-0.237763	-1.91795	-0.70392	-0.0384315	-0.0963482	-1.09945	-0.0617337	-0.191492	-0.397733	-0.00033963	-0.0368871	-0.369026	0.119433
										63.8	-0.0702236	-0.175019	-0.197978	-0.195967	-0.0124474	-0.98317	-0.0428142	-1.78328	-0.109249	-0.265707	-0.366575	-0.894686	-0.15746	-0.20994	-0.2277	0.022769	-0.0887139	-0.338715	0.112752
										63.9	-0.286727	-0.231215	-0.347159	-0.364962	-0.213226	-1.16907	-0.122872	-1.74796	-0.240215	-0.292284	-0.187011	-0.013687	-0.138542	-0.0439175	-0.0757038	0.0626063	-0.0601756	-0.32189	0.110535
										64	-0.393387	-0.220189	-0.214458	-0.312902	0.00556741	-1.07995	-0.0500088	-1.67357	-0.931791	-0.134579	-0.244796	-0.289297	-0.268762	-0.21204	-0.309547	-0.168122	-0.00744571	-0.382664	0.106736
										64.1	-0.224268	-0.266865	-0.344459	-0.243662	-0.0869856	-0.506974	-0.119449	-1.65365	-0.632404	0.0587632	-0.0408197	-1.28716	-0.121658	-0.179339	-0.286269	-0.078085	-0.197751	-0.365355	0.109807
										64.2	-0.605386	-0.138511	-0.234833	-0.264126	-0.0320201	-1.25295	0.104496	-2.34791	-0.787446	-0.211291	-0.111567	-1.96031	-0.310375	-0.217425	-0.217067	-0.158765	0.156332	-0.505244	0.171775
										64.3	-0.218998	-0.237651	-0.604631	-0.363888	0.21535	-1.41865	-0.254167	-1.78987	-0.0819989	-0.213081	0.0456639	0.0419393	-0.360693	-0.0759718	-0.165613	0.00143796	-0.135239	-0.330357	0.125907
										64.4	-0.359474	-0.183838	-0.368163	-0.12364	-0.173398	-1.28086	-0.104455	-1.49818	-0.4828	-0.144259	-0.0165107	-1.19873	-0.157246	-0.0671974	-0.209749	-0.133273	0.065811	-0.378586	0.114883
										64.5	-0.213132	-0.191433	-0.111145	-0.246563	0.0275774	-1.10262	-0.00296697	-1.89562	-0.391722	-0.127198	-0.537049	-1.04586	-0.54175	-0.396827	-0.29049	-0.130076	-0.12633	-0.430777	0.120211
										64.6	-0.158637	-0.383785	-0.383864	-0.192873	-0.00751329	-0.598302	0.0327882	-2.35144	-0.602874	-0.354612	-0.0728086	-0.833672	-0.339631	-0.252749	-0.199584	-0.135987	0.0197583	-0.400929	0.134769
										64.7	-0.15769	-0.0104231	-0.22451	-0.187303	-0.207883	-1.29756	-0.127379	-2.68149	-0.277575	0.0313859	-0.013642	0.782358	0.103392	-0.502166	-0.0950992	-0.0555413	-0.0606068	-0.293043	0.177327
										64.8	-0.168183	-0.0989481	-0.446476	-0.24442	-0.0159709	-1.15969	-0.18041	-1.60868	-0.42884	-0.181983	-0.149203	-1.53421	-0.0778011	-0.333469	-0.180417	-0.197569	-0.208105	-0.424375	0.121666
										64.9	-0.206893	-0.210884	-0.671339	-0.139329	-0.374403	-0.741234	-0.100974	-1.61056	-0.880285	-0.232605	-0.253514	-2.20202	-0.274455	-0.215334	-0.172288	-0.138192	0.0642611	-0.491768	0.14421
										65	-0.219396	-0.259834	-0.257121	-0.19932	-0.0781054	-0.302893	-0.171454	-1.45972	-0.565802	-0.100342	0.125011	-1.27745	-0.221412	-0.374515	-0.1622	-0.142175	-0.219711	-0.346261	0.099688
										65.1	-0.210337	-0.0819404	-0.331384	-0.0712158	-0.264481	-1.15208	-0.020939	-1.742	-0.66533	-0.253681	-0.0486467	-0.460261	-0.0250186	-0.0725776	-0.13346	-0.391809	-0.249595	-0.363221	0.110414
										65.2	-0.260308	-0.079114	-0.490985	-0.233948	-0.0734629	-0.668369	-0.295277	-2.28575	-0.281292	-0.255346	-0.310217	-1.53995	-0.276537	-0.335016	-0.140505	-0.0338658	0.404512	-0.420908	0.149844
										65.3	-0.331765	-0.277155	-0.514815	-0.342522	-0.16479	-1.10412	-0.187104	-2.09493	-0.495872	-0.192386	-0.456988	-0.498376	-0.253426	-0.106334	-0.39091	-0.029787	-0.351973	-0.458426	0.11757
										65.4	-0.243002	-0.271012	-0.213785	-0.217075	-0.471707	-1.45574	-0.167799	-1.79481	-0.637242	-0.158278	-0.37994	-0.57337	-0.0241262	-0.252652	-0.200133	-0.172325	-0.123125	-0.432713	0.116426
										65.5	-0.478455	-0.27001	-0.225095	-0.181163	0.0166542	-0.126669	-0.0243843	-0.982523	-0.305513	-0.0395482	-0.185362	-0.856474	-0.0868617	-0.234656	-0.0893566	-0.26531	-0.377307	-0.277178	0.0666328
										65.6	-0.347241	-0.222841	-0.00927365	-0.200385	-0.163384	-0.305004	0.176722	-1.77734	-0.214676	-0.0974972	-0.270452	0.159154	-0.19729	-0.398894	-0.203874	-0.123283	-0.290299	-0.263874	0.101998
										65.7	-0.470779	-0.222228	-0.240851	-0.156244	-0.164455	-0.888658	0.0323878	-1.21969	-0.257614	-0.232026	0.0622615	-0.983829	-0.274241	-0.157207	-0.205816	0.0056959	-0.0872805	-0.32121	0.088841
										65.8	-0.263887	-0.159399	-0.341133	-0.296992	-0.289373	-0.957813	-0.0622482	-1.27474	-0.902441	-0.293707	-0.208314	-1.48763	-0.212862	-0.322449	-0.197632	-0.135092	0.128778	-0.428055	0.10838
										65.9	-0.276332	-0.384843	-0.141258	-0.248658	-0.118144	-1.2509	-0.106806	-2.89813	-0.652954	-0.0166981	-0.131342	0.0725797	0.0379084	-0.176667	0.00640702	0.0195859	-0.254536	-0.383576	0.175119
										66	-0.206249	-0.193225	-0.248435	-0.181216	-0.0849084	-1.32254	-0.0284415	-1.21891	-0.329336	-0.199871	-0.0789306	-0.343503	-0.0845614	-0.0917909	-0.135307	-0.114381	-0.0379125	-0.288207	0.0924797
										66.1	-0.315352	-0.0895677	-0.387053	-0.139215	-0.184236	-1.9055	-0.115105	-1.87744	-0.657192	-0.317005	-0.234683	-1.06107	-0.136551	-0.154271	-0.0869154	-0.101387	-0.153977	-0.465677	0.143362
										66.2	-0.374888	-0.253761	-0.453959	-0.22087	-0.0651839	-1.83618	0.0325808	-1.90939	-0.750235	-0.141578	-0.109537	-1.03144	-0.290133	-0.151931	-0.416458	-0.0434427	0.000297723	-0.471536	0.144047
										66.3	-0.065616	-0.160741	-0.201551	-0.262564	-0.163576	-0.346788	-0.0641392	-2.15714	-0.357484	-0.129791	-0.485024	-1.118	-0.203358	-0.33233	-0.121336	-0.192374	-0.0764665	-0.378722	0.126389
										66.4	-0.115225	0.0240246	-0.381761	-0.128702	-0.434341	-1.594	0.0739208	-2.56198	-0.614176	-0.0497347	-0.183576	-1.28157	-0.209918	-0.155773	-0.19664	-0.0858292	-0.358446	-0.485513	0.168974
										66.5	-0.131276	-0.159291	-0.353235	-0.289528	-0.0688324	-1.27543	-0.20877	-3.28753	-0.661956	-0.165066	-0.257706	-1.12114	-0.147291	-0.214531	-0.105222	0.0117177	-0.156499	-0.505388	0.194447
										66.6	-0.261667	-0.28101	-0.413939	-0.265691	-0.0520972	-0.395051	-0.262228	-1.41044	-0.327979	-0.205236	-0.114284	-1.04643	-0.254651	-0.284458	-0.191927	-0.124619	-0.502833	-0.376149	0.0837909
										66.7	-0.271476	-0.138156	-0.353445	-0.455306	0.0101697	-0.0909134	-0.154176	-1.13518	-0.847366	0.0125668	-0.428	-0.0574509	-0.292935	-0.218945	-0.151488	-0.182329	-0.401761	-0.303305	0.0727078
										66.8	-0.0165196	-0.157691	-0.127714	-0.156441	-0.434341	-0.86807	-0.168565	-1.2083	-0.450115	-0.184037	-0.495201	-0.637619	-0.11601	-0.229581	-0.289311	-0.0227317	-0.14748	-0.335866	0.0776307
										66.9	-0.218243	-0.264484	-0.34219	-0.165884	-0.396503	-0.390955	-0.0740522	-2.86391	-0.299427	-0.104398	-0.241979	-0.152668	-0.339839	-0.284371	-0.240838	-0.180896	-0.211572	-0.398365	0.155726
										67	-0.234653	-0.204358	-0.3199	-0.387447	-0.175167	-0.579623	-0.115423	-2.24982	-0.630457	-0.0753973	-0.246107	0.281229	-0.259109	-0.469824	-0.0987336	-0.0649804	0.197356	-0.331318	0.132959
										67.1	-0.0523165	-0.307413	-0.335989	-0.176864	-0.272603	-1.44357	-0.185024	-1.29854	-0.297859	-0.0085357	-0.199418	0.000836002	-0.422713	-0.265381	-0.194303	-0.131606	0.0258703	-0.327378	0.100211
										67.2	-0.225369	-0.321667	-0.32524	-0.413263	-0.148081	-0.711673	-0.132221	-2.92205	-0.397228	0.0356832	-0.149645	-0.696126	-0.233736	-0.322354	-0.321783	-0.0160761	-0.295607	-0.446849	0.161978
										67.3	-0.239971	-0.178383	-0.289435	-0.242149	-0.123871	-0.615526	-0.104069	-2.32125	-0.649599	-0.252713	-0.17834	-0.696982	-0.161736	-0.214368	-0.252967	-0.259165	-0.181023	-0.409503	0.127386
										67.4	-0.140174	-0.0377855	-0.253434	-0.137526	-0.118505	-0.359423	0.0488733	-2.84961	-0.583206	-0.0310367	-0.479276	-0.711808	-0.214586	-0.125821	-0.192782	-0.0856776	-0.103606	-0.375023	0.162402
										67.5	-0.119131	-0.16176	-0.434854	-0.294172	0.0139982	-1.42947	-0.0579384	-1.82389	0.0660613	-0.0518678	-0.46965	-0.599448	-0.334371	-0.212248	-0.152189	-0.135133	-0.306922	-0.382528	0.122495
										67.6	-0.148101	-0.416927	-0.439179	-0.19277	0.0334311	-0.179048	0.0518813	-1.47814	-0.522297	-0.183821	-0.352941	-1.94713	-0.116937	-0.234514	-0.0613972	-0.00824921	-0.370006	-0.386244	0.129227
										67.7	-0.241434	-0.189942	-0.344319	-0.435149	-0.244289	-0.814054	-0.0152105	-2.11338	-0.658617	-0.416542	-0.0847882	-2.05947	-0.378596	-0.236563	-0.216839	-0.0851402	-0.0518554	-0.50507	0.152994
										67.8	-0.127399	-0.3308	-0.447872	-0.239457	-0.0262438	-1.03445	-0.0620675	-2.04691	-0.571558	-0.239091	-0.314848	-1.57689	-0.154151	-0.308178	-0.180059	-0.0265487	-0.0869892	-0.457266	0.138565
										67.9	-0.143534	0.129744	-0.390091	-0.265015	-0.282248	-1.52868	-0.029809	-2.26588	0.0397442	-0.356235	-0.337374	-1.98085	-0.194332	-0.407715	-0.170938	-0.166289	-0.0406626	-0.493539	0.172558
										68	-0.149923	-0.173023	-0.126312	-0.0890322	-0.0393796	-0.284109	-0.243642	-2.05734	-0.593385	-0.183729	-0.168286	-0.3448	-0.061096	-0.512262	-0.275303	0.0597676	-0.0373299	-0.31054	0.116492
										68.1	0.152711	-0.185514	-0.419834	-0.302931	-0.138422	-0.660167	-0.0384244	-2.03938	-0.140435	-0.207646	-0.278304	-0.451065	-0.325479	-0.364258	-0.218546	-0.112824	-0.0264926	-0.338647	0.115607
										68.2	0.0828722	-0.294137	-0.352537	-0.30516	-0.131913	-0.652992	-0.13831	-1.52884	-0.457493	-0.0311404	-0.239499	-1.12545	-0.46466	-0.218273	-0.0146266	-0.0301728	-0.622078	-0.383789	0.101333
										68.3	-0.207174	-0.141288	-0.360422	-0.264995	0.0182791	-0.612761	-0.0434343	-1.30747	-0.506409	-0.0471661	-0.242084	-0.259692	-0.283754	-0.219557	-0.239513	-0.0552933	-0.0768103	-0.285267	0.075404
										68.4	0.0301804	-0.386484	-0.666376	-0.232645	-0.00162244	-0.0185418	-0.0993461	-1.51302	-0.799692	-0.239647	-0.0399363	0.660447	-0.341306	-0.225278	-0.0114918	-0.0591929	-0.0179742	-0.233055	0.110655
										68.5	-0.221021	-0.265734	-0.509444	-0.312021	0.0724158	-0.967515	-0.231244	-1.84581	-0.476317	-0.228809	-0.382883	0.0618246	-0.221972	-0.129314	-0.137997	-0.0931049	-0.130373	-0.354078	0.109934
										68.6	0.00781158	-0.516284	-0.63258	-0.331665	-0.129256	-1.10112	-0.156439	-2.28869	-0.626055	-0.180694	-0.249645	-1.65004	-0.157016	-0.273603	-0.317082	-0.0708231	-0.16359	-0.51981	0.149957
										68.7	0.0358618	-0.409171	-0.462117	-0.25481	0.112319	-0.799628	0.124771	-2.30733	-0.414821	-0.281021	-0.244362	-1.657	-0.313059	-0.363632	-0.0955914	-0.0280783	-0.230508	-0.446364	0.153407
										68.8	-0.185505	-0.170812	-0.500713	-0.335948	-0.321053	-0.985331	-0.206109	-1.60866	-0.590215	-0.147023	-0.0566543	-0.804939	-0.353056	-0.389324	-0.233094	-0.240369	-0.17494	-0.429632	0.0945869
										68.9	-0.116143	-0.221123	-0.218779	-0.309882	0.0392282	-0.846649	-0.0151057	-1.83467	-0.350722	-0.0317402	-0.635326	-1.51906	-0.240957	-0.134322	-0.24671	-0.266275	-0.212935	-0.421245	0.126646
										69	-0.081317	-0.38833	-0.567862	-0.387779	-0.234464	-1.68986	0.0283142	-1.59472	-0.947978	-0.231262	-0.198085	-0.34096	-0.146305	-0.266497	-0.0814091	-0.202268	-0.345867	-0.451568	0.121048
										69.1	-0.287129	-0.107941	-0.0996716	-0.324911	-0.152923	-0.782207	-0.0467195	-2.25861	-0.853154	-0.377379	-0.249073	-0.566921	-0.271698	-0.34021	-0.266617	-0.245936	-0.332151	-0.444897	0.125274
										69.2	-0.0744777	-0.1538	-0.432103	-0.351232	-0.230092	-0.459852	-0.15478	-1.6072	-0.779473	-0.225549	-0.393259	-1.05133	-0.195047	-0.176263	-0.0171324	0.0130956	-0.251815	-0.384724	0.100475
										69.3	0.0535921	-0.290779	-0.370131	-0.0812777	-0.149351	-1.38484	-0.209232	-1.55772	-0.522788	-0.134696	-0.320797	0.451665	-0.276185	-0.281942	-0.0136919	-0.1341	-0.120585	-0.314286	0.117402
										69.4	0.108195	-0.215008	-0.276865	-0.314677	-0.260094	-0.789556	-0.0491854	-2.49417	-0.365163	-0.160267	-0.186193	-1.71671	-0.177708	-0.263722	-0.270677	-0.0300626	-0.30641	-0.456957	0.160516
										69.5	-0.371365	-0.36098	-0.415388	-0.356933	-0.0334619	-1.26441	-0.0576448	-1.71312	-0.740661	-0.0717188	-0.218454	-1.2419	-0.296319	-0.294597	-0.174632	0.120536	-0.236521	-0.454563	0.121461
										69.6	-0.0759152	-0.431508	-0.380721	-0.225477	-0.284163	-0.332009	0.0211812	-1.75905	-1.0102	-0.12233	0.192258	-0.718698	-0.238054	-0.248236	-0.155262	-0.0344032	-0.248774	-0.355962	0.110377
										69.7	0.0476345	-0.389158	-0.386545	-0.214878	-0.0786812	-1.05917	-0.0298973	-1.13956	-0.257563	-0.248032	-0.496144	-2.37205	-0.345249	-0.369046	-0.340445	-0.135547	-0.0473923	-0.462454	0.142634
										69.8	-0.452206	0.00955293	-0.467249	-0.170126	0.165805	-0.460205	-0.271656	-1.9112	-0.696535	-0.250105	-0.296237	1.49144	-0.191335	-0.275423	-0.310255	-0.193118	-0.141397	-0.260015	0.153323
										69.9	0.0670665	-0.282034	-0.589493	-0.338653	-0.420948	-0.970778	-0.0912995	-1.53747	-0.532378	-0.278692	-0.248784	-0.249808	-0.150414	-0.155075	-0.28427	-0.0639332	0.0855337	-0.355378	0.0961629
										70	-0.384899	-0.171986	-0.840054	-0.218989	-0.152736	-0.51378	-0.118546	-2.30194	-0.330602	-0.158483	-0.230098	-0.721917	-0.124917	-0.250909	-0.0881684	-0.131647	-0.0454986	-0.399127	0.130578
										70.1	-0.130424	-0.294746	-0.555148	-0.250818	-0.173521	-0.922698	0.0814089	-0.948395	-0.4458	-0.220762	0.209796	-0.527704	-0.116635	-0.357858	-0.0710874	0.0222178	0.127257	-0.269113	0.0805483
										70.2	-0.27115	-0.180136	-0.565823	-0.260982	0.0738978	-0.486324	0.0668104	-2.6228	-0.572287	-0.292965	-0.43399	-1.43448	-0.182052	-0.297244	-0.0930657	-0.207463	-0.274987	-0.47265	0.157301
										70.3	-0.21213	-0.145876	-0.193848	-0.182762	-0.213769	0.0977058	-0.148579	-1.18052	-1.01743	-0.250631	0.12391	-0.797746	-0.340422	-0.409492	-0.192871	-0.301055	-0.215493	-0.328294	0.0853961
										70.4	-0.260202	-0.119206	-0.474037	-0.309747	-0.154935	-0.970294	-0.119043	-2.07885	-0.71394	-0.203013	-0.175776	-1.51531	-0.121941	-0.115185	-0.268027	-0.166069	-0.146251	-0.465401	0.136238
										70.5	-0.601942	0.0390706	-0.590228	-0.262589	-0.252843	-1.14633	-0.0487317	-2.55576	-0.606251	-0.174134	-0.145449	0.229744	-0.0830782	-0.164638	-0.0242969	-0.047425	0.0809133	-0.373763	0.158506
										70.6	-0.153976	-0.342041	-0.43744	-0.267818	-0.214794	-1.36106	-0.204123	-2.06208	-0.784914	-0.154208	-0.186745	-2.15184	-0.13171	-0.271558	-0.425116	-0.0804827	-0.151704	-0.55186	0.160713
										70.7	-0.097603	-0.282905	-0.306773	-0.333297	-0.0648193	-0.503365	0.00841004	-2.19381	-0.542673	-0.11471	-0.425533	-0.741982	-0.587513	-0.0856928	-0.217622	-0.0861737	-0.232844	-0.400524	0.123355
										70.8	-0.383508	-0.0616633	-0.391431	-0.273077	-0.291643	-1.01996	-0.0536882	-2.28031	-0.542667	-0.235606	-0.175619	-1.00724	-0.136667	-0.292785	-0.291748	-0.106802	0.0547057	-0.440571	0.135667
										70.9	0.0192361	-0.206029	-0.238779	-0.0842656	-0.086438	-1.0393	-0.367596	-2.04338	-0.88652	-0.281304	-0.167365	-1.21216	-0.224502	-0.231181	-0.225838	-0.1127	-0.23676	-0.448522	0.131047
										71	-0.219667	-0.305537	-0.428024	-0.258584	0.212628	-0.72012	-0.211952	-2.36401	-0.744064	0.010859	-0.224617	-0.951241	-0.368789	-0.441369	-0.190473	-0.226851	0.12805	-0.429633	0.140835
										71.1	-0.270554	-0.202506	-0.718888	-0.252383	-0.0932737	-1.46014	-0.283922	-2.17182	-0.830634	-0.289333	-0.254489	0.127939	-0.150722	-0.276843	-0.164211	-0.242643	-0.321716	-0.462126	0.137544
										71.2	-0.107338	-0.184109	-0.18301	-0.215898	-0.182631	-1.08624	-0.145205	-2.34233	-0.69619	-0.226847	-0.326343	-0.603867	-0.119302	-0.34708	-0.249233	-0.0840241	-0.295258	-0.434994	0.134602
										71.3	-0.508418	-0.452999	-0.305856	-0.181032	0.180176	-1.0998	-0.167434	-1.89694	-0.571553	-0.229668	-0.097743	-0.926665	-0.251012	-0.077236	-0.254931	-0.185705	0.0431634	-0.410803	0.121382
										71.4	-0.0738619	-0.403731	-0.571268	-0.200266	-0.23555	-0.137656	-0.321741	-1.63296	-0.031452	-0.295409	-0.384403	-1.81472	0.0047548	-0.157819	-0.270035	-0.132859	-0.0169138	-0.392699	0.127227
										71.5	-0.0842538	-0.19358	-0.33551	-0.284295	-0.269357	-0.789602	-0.102073	-2.5928	-0.707351	-0.238102	-0.278377	-1.26167	-0.0493378	-0.200708	-0.155547	-0.050746	-0.320801	-0.465536	0.153171
										71.6	-0.279224	-0.674903	-0.455649	-0.242756	-0.129699	-1.73754	-0.291004	-2.55333	-0.758273	-0.330828	-0.154201	-0.509705	-0.155814	-0.52815	-0.304655	-0.253033	-0.389088	-0.573403	0.153753
										71.7	-0.174309	-0.336864	-0.307137	-0.27695	-0.255532	-0.697558	-0.180884	-2.19648	-0.291397	-0.166627	-0.144582	-1.62301	-0.294188	-0.430713	-0.17806	-0.197335	-0.0273724	-0.457588	0.139269
										71.8	-0.361796	-0.34599	-0.425292	-0.284946	0.0307215	-0.134874	-0.170218	-2.13509	-0.635744	-0.239084	-0.311113	-0.664835	-0.306133	-0.31583	-0.0801885	-0.260074	-0.0414725	-0.393056	0.117611
										71.9	0.0283071	-0.171257	-0.410966	-0.231903	-0.275771	-0.0192806	-0.190568	-1.5614	-0.730922	-0.153574	-0.143071	-0.0601064	-0.367418	-0.167127	-0.299727	-0.0527027	-0.0658215	-0.286665	0.0909164
										72	-0.301396	-0.365153	-0.237377	-0.388024	-0.0832999	-0.923293	-0.182414	-1.24782	-0.762308	-0.129797	-0.395458	-0.583202	-0.139324	-0.353568	-0.0794924	-0.158283	0.294793	-0.355025	0.087768
										72.1	-0.170137	-0.285303	-0.696977	-0.241055	-0.0216877	-0.788598	-0.202216	-1.82971	-0.863049	-0.245192	-0.374062	-1.61292	-0.105841	-0.0798768	-0.251428	-0.0450411	-0.449905	-0.486059	0.128347
										72.2	-0.256715	-0.21735	-0.527925	-0.201521	0.0770061	-0.631652	-0.25506	-1.97543	-1.07349	-0.226866	-0.399595	-1.37248	-0.211047	-0.183063	-0.11747	-0.203619	0.0901017	-0.452128	0.131707
										72.3	-0.139217	-0.0204422	-0.193435	-0.316985	-0.104094	-0.898635	-0.112257	-2.65525	-0.596073	-0.022959	-0.0101401	-1.91777	-0.0681069	-0.00695629	-0.214435	-0.0883785	0.180989	-0.422597	0.183191
										72.4	-0.326169	-0.222742	-0.405402	-0.192373	0.018544	-0.621832	-0.345267	-3.11686	-0.93104	-0.273194	-0.410697	-0.38254	-0.127513	-0.256573	-0.238277	-0.343331	-0.114758	-0.487649	0.172164
										72.5	-0.560139	-0.334375	-0.427011	-0.315751	-0.23137	-0.675505	0.111493	-2.48314	-0.443117	-0.224799	-0.115685	-0.0976623	-0.146979	-0.111616	-0.250192	-0.101855	-0.0696437	-0.381021	0.139716
										72.6	-0.372567	-0.218335	-0.456587	-0.216702	-0.0786157	-0.605288	-0.305198	-1.65982	-0.79004	-0.0706661	-0.259055	-1.19592	-0.359362	-0.169407	-0.218999	-0.230778	0.257247	-0.408829	0.109694
										72.7	-0.258893	-0.282524	-0.5288	-0.21987	-0.0649294	-1.02169	0.05029	-1.60095	-0.780381	-0.199008	-0.403839	-0.997762	-0.19925	-0.342648	-0.490688	-0.213085	0.332968	-0.424768	0.111516
										72.8	-0.235349	-0.0131182	-0.488681	-0.276393	-0.158772	-0.215922	-0.178833	-1.91692	-0.951074	-0.19319	-0.167604	-0.449388	0.0335258	-0.231636	-0.11669	-0.0619213	-0.00925775	-0.331249	0.113889
										72.9	-0.459593	-0.252843	-0.204428	-0.167343	-0.145586	-0.50376	-0.138226	-2.82853	-0.421334	-0.220768	-0.300529	-1.30375	-0.0983551	-0.164272	-0.1064	-0.302406	-0.0669868	-0.452065	0.164112
										73	-0.60559	-0.161296	-0.602434	-0.330711	-0.449045	-0.829604	0.0921926	-2.01465	-0.706052	-0.306331	-0.357184	-0.535619	-0.0231442	-0.14835	-0.278719	-0.0646635	-0.0118447	-0.431355	0.117737
										73.1	-0.410037	-0.26289	-0.311884	-0.4198	-0.103916	-0.889083	0.015699	-2.19634	-0.305827	-0.207947	-0.132491	-1.21226	-0.242793	-0.210482	-0.321823	-0.122125	0.200374	-0.419625	0.135967
										73.2	-0.462574	-0.132168	-0.437241	-0.223739	-0.326926	-0.312967	-0.243443	-2.19873	-0.673964	-0.306661	-0.157666	-1.14836	-0.131802	-0.136294	-0.294129	-0.087345	0.0396034	-0.425553	0.128854
										73.3	-0.25026	-0.357573	-0.357997	-0.301238	-0.126725	-0.74146	-0.386252	-2.05525	-0.289481	-0.219672	-0.504942	-1.06458	-0.133538	-0.292745	-0.191795	0.0789904	0.0897055	-0.417931	0.122085
										73.4	-0.0827185	-0.0100725	-0.190476	-0.12912	-0.436717	-0.396689	0.0319812	-1.70956	-0.654358	-0.141744	-0.317626	-0.814607	-0.0506438	-0.194746	-0.0826048	-0.0463778	0.00522112	-0.307109	0.104854
										73.5	-0.331487	-0.282356	-0.428378	-0.150563	-0.084026	-1.64053	-0.0773292	-2.77364	-0.182513	-0.118958	-0.137777	-0.0934894	-0.0717845	-0.272601	-0.242491	-0.0707542	0.392696	-0.386234	0.178123
										73.6	-0.321617	-0.19444	-0.320998	-0.193069	-0.312295	-0.56234	-0.0510744	-2.27343	-0.799985	-0.0476656	-0.131964	-0.805416	-0.357834	-0.262638	-0.182371	-0.101304	-0.0731338	-0.411269	0.129269
										73.7	-0.349629	-0.494656	-0.433878	-0.135665	-0.156323	-0.579911	-0.132036	-2.39071	-0.511039	-0.175031	-0.165327	-0.465941	-0.465911	-0.177659	-0.16179	-0.126094	-0.1577	-0.41643	0.129635
										73.8	-0.291017	-0.353265	-0.298634	-0.17438	-0.16396	-1.18947	-0.140939	-1.89903	-0.847366	-0.163866	-0.0071939	-0.663845	-0.241446	-0.273887	-0.361645	-0.0328185	0.321035	-0.398925	0.124933
										73.9	-0.399844	-0.058525	-0.771596	-0.192057	-0.0836912	-0.973213	-0.338327	-2.38548	-1.08936	-0.00525658	-0.244398	-1.39301	-0.371463	-0.135174	-0.18387	-0.12094	-0.197594	-0.526106	0.151948
										74	-0.260368	-0.227315	-0.282501	-0.323095	-0.373547	-0.692599	0.0602031	-1.01398	-0.802296	-0.361841	-0.19548	-0.368248	-0.256057	-0.30715	-0.0690216	0.0141842	-0.26052	-0.336449	0.0667378
										74.1	-0.234451	-0.294931	-0.425179	-0.128624	-0.126219	-0.498596	-0.343817	-1.78724	-0.796801	-0.352494	-0.223757	-2.42308	-0.230493	-0.15669	-0.209003	-0.158917	-0.282218	-0.510147	0.153378
										74.2	-0.266877	-0.427981	-0.394712	-0.199418	-0.134636	-1.01133	-0.00180073	-1.58366	-0.23665	0.058293	-0.129898	-1.393	-0.17063	-0.151277	-0.110656	-0.0787464	-0.148692	-0.375393	0.116829
										74.3	-0.270309	-0.174819	-0.508497	-0.38068	0.174487	-1.55074	0.0618313	-1.78074	-0.131578	-0.238181	0.0214799	-1.62995	-0.311333	-0.12519	-0.273088	-0.0795043	0.0634687	-0.419608	0.149174
										74.4	-0.407092	0.0436844	-0.351143	-0.281463	0.166882	-0.0377731	-0.120174	-1.47614	-0.823139	-0.243251	-0.312758	-0.815084	-0.0987116	-0.265154	-0.260703	-0.026218	-0.346304	-0.33262	0.0954784
										74.5	0.047921	-0.371006	-0.492964	-0.298824	-0.146449	-0.342725	-0.128089	-1.70751	-1.2816	-0.477115	-0.196909	-0.500155	-0.091662	-0.0375729	-0.343672	-0.104873	-0.0249777	-0.382246	0.111108
										74.6	-0.120989	-0.3661	-0.345206	-0.196471	-0.104185	-0.118445	-0.0270926	-1.89208	-0.640528	-0.314562	-0.29092	-0.560087	-0.11778	-0.308754	-0.0315062	-0.201552	-0.279911	-0.34801	0.104843
										74.7	-0.15905	-0.43062	-0.152401	-0.188372	-0.339246	-0.65444	0.0613467	-0.887213	-1.2838	-0.344527	-0.292686	-1.49335	-0.283067	-0.0718321	-0.137196	0.00926486	0.0254508	-0.389514	0.108667
										74.8	-0.353453	-0.295025	-0.131838	-0.432674	-0.443044	-0.888181	-0.231472	-2.25676	-0.731948	-0.2079	-0.0438752	-1.52609	-0.0521148	-0.260464	-0.305	-0.188158	-0.25079	-0.505811	0.140517
										74.9	-0.374075	-0.234794	-0.366416	-0.306505	0.0405302	0.0389723	-0.29539	-1.96848	-0.0257603	-0.0808094	-0.0915038	-1.38945	-0.247664	-0.128943	0.0641829	-0.253198	-0.117677	-0.33747	0.12946
										75	-0.230877	-0.329903	-0.35885	-0.29743	-0.122294	-1.18638	-0.231392	-1.99129	-0.832009	-0.238335	-0.095658	-1.48731	-0.148717	-0.4362	-0.283208	-0.342312	0.258237	-0.491408	0.137763
										75.1	-0.14926	-0.210673	-0.492527	-0.226837	-0.260052	-0.591228	0.222524	-1.80711	-0.642938	-0.258127	-0.352353	-1.7359	-0.236043	-0.27796	-0.225069	-0.254562	-0.141112	-0.449366	0.129281
										75.2	-0.130678	-0.224358	-0.406984	-0.250601	-0.133307	-1.14086	-0.235419	-1.23096	-0.261739	-0.131149	-0.283826	-0.934242	-0.234781	-0.308198	-0.254235	-0.202006	-0.0709721	-0.378489	0.0868188
										75.3	-0.262336	-0.236773	-0.322201	-0.165683	-0.257505	-0.654313	-0.123484	-1.92263	-0.833501	-0.256696	-0.137985	-1.00215	-0.154573	-0.0930748	-0.226094	-0.0831008	-0.446013	-0.422242	0.113515
										75.4	-0.381343	-0.331295	-0.404745	-0.286938	-0.0729674	-0.796875	-0.119573	-1.42388	-1.13107	-0.240036	-0.133387	-0.203696	-0.0780334	-0.180006	-0.221701	-0.162128	-0.33831	-0.382705	0.0923175
										75.5	-0.480744	-0.250905	-0.476215	-0.157687	-0.474003	-1.55175	-0.186564	-2.30472	-1.41222	-0.159823	-0.300646	-0.80235	-0.0453138	-0.323997	-0.197814	-0.101139	-0.0350226	-0.54476	0.153292
										75.6	-0.139488	-0.630214	-0.570679	-0.14585	-0.3273	-0.341336	-0.115862	-1.40171	-0.784832	-0.0889061	-0.289958	-1.35477	-0.181186	0.0676209	-0.0548268	-0.272559	-0.124291	-0.39742	0.104211
										75.7	-0.155352	-0.118771	-0.392465	-0.355216	-0.262747	-0.750548	-0.277594	-2.13304	-0.261342	-0.239995	-0.0626385	-1.14013	-0.145816	-0.345271	-0.240035	-0.0939868	-0.295823	-0.427692	0.124147
										75.8	-0.403131	-0.303188	-0.198762	-0.224144	-0.113754	-0.623087	-0.418161	-0.852906	-0.906579	-0.19497	-0.164974	-1.5808	-0.0514303	-0.269396	-0.103566	-0.1306	-0.117328	-0.391575	0.0967076
										75.9	-0.197412	-0.0820501	-0.288529	-0.242707	-0.305864	-1.18106	-0.316314	-1.45508	-1.19252	0.138487	-0.236008	-0.661626	-0.337235	-0.290028	-0.190748	-0.0602402	-0.199412	-0.41755	0.107479
										76	-0.335299	-0.346952	-0.310543	-0.219173	-0.392187	-0.294511	-0.0989026	-1.68813	-0.233395	0.0105997	0.0295491	0.0135135	-0.169081	-0.204319	-0.294815	0.048923	-0.284578	-0.280547	0.0946288
										76.1	-0.428942	-0.47077	-0.461022	-0.206197	-0.212884	-0.609574	-0.0680527	-1.69839	-0.646268	-0.247685	-0.345882	-1.05943	-0.163521	-0.0126008	-0.114238	-0.159468	0.0901775	-0.400868	0.105536
										76.2	-0.382712	-0.159065	-0.339081	-0.257548	-0.311436	-1.12513	-0.209254	-3.07657	-0.0723328	0.0613146	-0.259565	-1.05091	-0.31127	-0.36597	-0.148564	-0.275976	-0.48251	-0.515681	0.176224
										76.3	-0.371744	-0.161954	-0.154113	-0.20639	-0.097315	-1.0561	0.105422	-1.9452	-0.506409	-0.183155	-0.257288	0.230247	-0.164295	-0.425929	-0.239242	-0.0915065	0.0264063	-0.323445	0.122113
										76.4	-0.331422	-0.35103	-0.547818	-0.379901	-0.571036	-0.609456	-0.0555751	-1.48128	-0.67037	-0.150145	-0.0500019	-1.06214	-0.330534	-0.255054	-0.0362419	-0.254672	-0.188545	-0.430895	0.0918456
										76.5	-0.248539	-0.224489	-0.416661	-0.349215	-0.112077	-0.629593	0.0646565	-3.13055	-1.23652	-0.0636723	-0.344516	-1.43142	-0.0611591	-0.510637	-0.167259	-0.271098	-0.036217	-0.539352	0.18927
										76.6	-0.400544	-0.151266	-0.161913	-0.196467	-0.0923631	-1.04767	-0.362469	-1.80545	-0.681735	0.0208208	-0.365781	-0.0239193	-0.249362	-0.19377	-0.295044	-0.262555	-0.122181	-0.37598	0.108675
										76.7	-0.283019	-0.440349	-0.630051	-0.232288	-0.179542	-1.03386	-0.103892	-2.4192	-1.07506	-0.269595	-0.590296	-1.03502	-0.206954	-0.137355	-0.297567	-0.0945104	-0.205197	-0.543162	0.142501
										76.8	-0.507998	-0.2019	-0.447393	-0.39293	-0.539095	-0.757445	-0.228491	-1.80368	-0.452485	-0.0148035	-0.247036	-0.886335	0.042729	-0.142023	-0.063734	-0.147811	-0.32654	-0.418645	0.105889
										76.9	-0.206193	-0.37491	-0.317092	-0.211218	-0.156411	-1.0859	0.117714	-2.22049	-0.79985	-0.108482	-0.101134	-0.667782	-0.116077	-0.318325	-0.346578	-0.0413619	-0.301999	-0.426829	0.133046
										77	-0.193664	-0.213489	-0.373712	-0.163806	-0.0506167	-0.257176	-0.302638	-1.87571	-0.92602	-0.0285216	-0.401216	-0.222972	-0.199087	-0.184394	-0.2749	-0.030407	-0.246379	-0.349689	0.107259
										77.1	-0.534062	-0.362813	-0.414655	-0.144477	-0.164372	-0.954871	-0.169766	-1.88248	-0.647221	-0.0947556	-0.441809	-0.80518	0.0850451	-0.146812	-0.171602	-0.137765	-0.246927	-0.42556	0.112653
										77.2	-0.260439	-0.25508	-0.362192	-0.162548	-0.304675	-0.711039	-0.289829	-2.32206	-1.21855	-0.0683585	0.020302	0.928332	-0.0399492	-0.494471	-0.165521	-0.141306	-0.224506	-0.357171	0.159178
										77.3	-0.126166	-0.189719	-0.118691	-0.324411	-0.26734	-1.0613	0.1039	-1.86352	-0.443178	-0.173614	-0.133395	-1.48149	-0.219926	-0.262606	-0.167087	-0.190927	-0.220871	-0.42002	0.128954
										77.4	-0.233598	-0.48895	-0.422617	-0.135829	-0.148046	-0.747697	-0.119088	-1.96802	-0.573113	-0.101905	-0.336456	-2.15279	-0.149371	-0.182795	-0.313599	-0.188612	-0.588168	-0.520627	0.14819
										77.5	0.021859	-0.234953	-0.465716	-0.39273	-0.131788	-0.769423	-0.521521	-2.05775	-0.471045	-0.204707	-0.188555	-0.658109	-0.0970266	-0.0684715	-0.196337	-0.382177	-0.365531	-0.422587	0.114587
										77.6	-0.346909	0.038735	-0.308556	-0.33926	-0.383972	-1.20481	-0.262881	-2.14287	-0.746173	-0.0483657	-0.340596	-0.541899	-0.219146	-0.247039	-0.215998	-0.0985479	-0.175366	-0.446098	0.126811
										77.7	-0.249771	-0.388967	-0.450439	-0.211017	-0.116895	-1.11611	-0.154494	-2.40489	-0.470829	-0.0386199	-0.112998	-1.95938	-0.173083	-0.170141	-0.200948	-0.0442281	-0.132756	-0.493857	0.166888
										77.8	-0.230213	-0.633441	-0.670083	-0.306796	-0.195799	-1.48308	-0.141275	-2.76449	-0.705389	-0.288915	-0.475608	-1.23027	-0.373097	-0.178671	-0.22136	-0.00710549	0.0197874	-0.581518	0.168145
										77.9	-0.354166	-0.231585	-0.458773	-0.28018	-0.353363	-0.598449	-0.100954	-1.71113	-0.788795	-0.114183	-0.27593	-1.15729	-0.205338	-0.102054	-0.0759549	-0.227072	0.00241275	-0.413694	0.10745
										78	-0.375123	-0.522931	-0.268249	-0.185016	-0.135788	-0.617386	-0.363099	-1.88384	-1.00253	0.0132081	-0.177562	-0.943213	-0.326058	-0.221101	-0.347328	-0.124647	0.0416077	-0.437592	0.114483
										78.1	-0.417067	-0.446313	-0.287891	-0.252666	-0.192386	-0.235375	-0.233729	-2.59403	-0.881771	-0.128876	-0.391103	-0.860504	-0.359372	-0.135122	0.00421938	-0.134761	-0.327694	-0.463202	0.144875
										78.2	-0.207593	0.0423142	-0.6201	-0.14749	-0.258061	-0.653185	-0.456442	-2.14015	-0.716388	-0.296381	-0.534785	-1.14469	-0.222108	0.0592547	-0.080805	-0.275342	-0.249403	-0.464786	0.127984
										78.3	-0.612955	-0.332695	-0.446732	-0.278126	-0.229189	-0.863075	-0.12795	-1.76479	-0.800618	-0.321445	-0.61527	-0.803057	-0.409449	-0.0503528	-0.251716	-0.0979692	-0.242149	-0.485149	0.10073
										78.4	-0.3151	-0.311659	-0.450163	-0.250363	-0.133459	-0.530932	-0.304683	-1.64461	-0.282088	-0.0384402	-0.265826	-1.58081	-0.0479075	-0.131537	-0.237541	-0.0856225	0.0845432	-0.383894	0.118117
										78.5	-0.570684	-0.488255	-0.303285	-0.198557	-0.0767216	-1.16224	-0.0695023	-2.63652	-0.810146	0.0232788	-0.648341	-0.8715	-0.241208	-0.223633	-0.0755547	-0.136098	0.0385604	-0.497083	0.157862
										78.6	-0.0537815	-0.268248	-0.355042	-0.134555	0.149391	-0.825619	-0.316969	-1.88529	-0.678035	-0.364214	-0.547368	-0.564594	-0.156883	-0.133089	-0.464814	-0.145413	-0.0395381	-0.399062	0.111183
										78.7	-0.455263	-0.297136	-0.601117	-0.207841	-0.264882	-0.994687	-0.106816	-2.06293	-1.09457	-0.125879	-0.20716	-1.6353	-0.177193	-0.27965	-0.280223	-0.34566	-0.0962301	-0.54309	0.139069
										78.8	-0.236398	-0.0348903	-0.430133	-0.229653	-0.414881	-0.0822899	-0.0179269	-1.78679	-0.32816	-0.125818	-0.339418	-1.158	-0.124455	-0.100989	-0.146993	-0.266344	-0.142469	-0.350919	0.110005
										78.9	-0.44658	-0.240645	-0.284496	-0.265331	-0.288806	-0.970879	-0.191081	-1.99109	-0.450539	0.00491094	-0.120225	-1.57248	-0.0990763	-0.457788	-0.286433	-0.21252	-0.334348	-0.482788	0.130352
										79	-0.525282	-0.253802	-0.452381	-0.277302	-0.261153	-1.03037	-0.292761	-2.06797	-0.986211	-0.428327	-0.552588	-1.01461	-0.263131	-0.345778	-0.300262	-0.0136509	-0.0778882	-0.537851	0.120846
										79.1	-0.190619	-0.109628	-0.583135	-0.205308	-0.492729	-0.686665	-0.374772	-2.26941	-1.02951	-0.159278	-0.24683	-0.704523	0.0536274	-0.215784	-0.297851	-0.159261	-0.0271335	-0.452871	0.132228
										79.2	-0.0312909	-0.443752	-0.350891	-0.309083	-0.273429	-1.40694	-0.0774709	-2.14755	-1.20511	-0.336762	-0.304281	-0.773037	-0.251157	-0.338299	-0.253193	-0.118019	-0.000145092	-0.507083	0.138651
										79.3	-0.576142	-0.361555	-0.676117	-0.230206	-0.327121	-0.955145	-0.0721592	-1.86728	-0.649611	-0.225876	-0.20802	-1.22788	-0.237813	-0.35301	-0.09097	-0.399002	-0.354362	-0.518369	0.112037
										79.4	-0.910367	-0.061958	-0.341718	-0.223632	-0.213887	-0.658941	-0.189726	-2.55094	-0.625024	-0.16122	-0.498009	-0.404599	-0.349482	-0.29693	-0.138618	-0.258241	-0.472652	-0.491526	0.139108
										79.5	-0.137997	-0.263447	-0.463528	-0.466327	-0.42351	-0.129997	-0.13752	-1.6596	-0.750373	-0.379806	-0.308047	-2.023	-0.276672	-0.0790563	-0.374221	-0.238385	-0.121453	-0.484291	0.131342
										79.6	-0.196895	-0.238558	-0.333504	-0.207898	-0.249918	-1.35364	-0.0605912	-1.87406	-0.917895	-0.233727	-0.322884	-0.906164	-0.258208	-0.210579	-0.377848	-0.252454	0.0508019	-0.467295	0.122641
										79.7	-0.423551	-0.442541	-0.575176	-0.259449	-0.298109	-0.985893	-0.23756	-2.01618	-0.225036	-0.293418	-0.459545	-0.391993	-0.0993025	-0.037638	-0.200864	-0.149106	-0.345401	-0.437692	0.111698
										79.8	-0.225333	-0.115214	-0.301857	-0.27595	-0.302555	-1.06616	-0.0455307	-2.59636	-1.45683	-0.14476	-0.442594	-0.940373	-0.280437	-0.136578	-0.300918	-0.248086	0.0777961	-0.517749	0.161843
										79.9	-0.357695	0.0329576	-0.18459	-0.250383	-0.317086	-1.21142	-0.285563	-2.1249	-0.903711	-0.327226	-0.327474	-1.70511	-0.190477	-0.361402	-0.263318	-0.220485	-0.132407	-0.537076	0.145113
										80	-0.353643	-0.00490369	-0.521463	-0.196475	-0.227935	-0.82459	-0.163459	-1.61144	-0.808513	-0.455576	-0.36026	-2.14955	-0.00776133	-0.344887	-0.400264	-0.13093	-0.327979	-0.522919	0.137706
										80.1	-0.24406	-0.306228	-0.438699	-0.192274	-0.386832	-0.657925	-0.227737	-1.69431	-0.247651	-0.353054	-0.324238	-0.121418	-0.0993595	-0.0901658	-0.227702	-0.120072	-0.0553396	-0.340416	0.0921755
										80.2	-0.361127	-0.427443	-0.294465	-0.234083	-0.0545732	-0.996092	-0.490727	-2.41346	-1.47998	-0.191952	-0.192435	-0.85102	-0.191561	-0.426903	-0.107877	-0.312768	-0.203298	-0.542927	0.14681
										80.3	-0.526023	-0.156022	-0.187198	-0.240059	-0.21958	-0.732477	-0.0621147	-2.49164	-0.950474	-0.0607147	-0.209421	-1.07299	-0.262729	-0.00203563	-0.206621	-0.0666065	-0.0445664	-0.440663	0.149876
										80.4	-0.331772	-0.167484	-0.323323	-0.154748	-0.284211	-0.0585605	-0.0524131	-1.71309	-1.05223	-0.0374411	-0.466639	-1.15381	-0.145425	-0.257778	-0.140117	-0.188006	-0.0809646	-0.388707	0.113863
										80.5	-0.470647	-0.378433	-0.306784	-0.313349	-0.416101	-0.826649	-0.293609	-1.75939	-0.846541	-0.190491	-0.446961	-0.730381	-0.129485	-0.260243	-0.181846	-0.224398	-0.120649	-0.464468	0.0977009
										80.6	-0.265906	-0.332013	-0.356224	-0.199848	-0.312676	-0.785421	-0.0811524	-2.19129	-1.08959	-0.109872	-0.337599	-1.59138	-0.142401	-0.135174	-0.263868	-0.0800555	-0.429128	-0.511977	0.142963
										80.7	-0.286786	-0.282034	-0.316357	-0.215718	-0.318565	-1.09834	-0.101923	-1.68588	-0.722792	-0.284934	-0.0758007	-0.5044	0.0197689	-0.304368	-0.189602	-0.175921	-0.121086	-0.392043	0.103155
										80.8	-0.453502	-0.080966	-0.249704	-0.331661	-0.100525	0.243181	-0.112789	-2.59938	-0.690716	-0.13577	-0.383148	-1.66362	-0.106863	-0.0898759	-0.22064	-0.182232	-0.23542	-0.434919	0.166875
										80.9	-0.584987	-0.206754	-0.644381	-0.117804	-0.0506018	-1.23039	-0.181611	-1.99505	-0.866461	-0.250185	-0.187626	-2.02298	-0.237624	-0.277745	-0.185128	-0.122814	0.26273	-0.523495	0.159017
										81	-0.382007	-0.310502	-0.430648	-0.146678	-0.173142	-1.29151	-0.188605	-1.19904	-0.694049	-0.160416	-0.370304	-0.879261	-0.18815	-0.424832	-0.232582	-0.344337	-0.143023	-0.444652	0.0875744
										81.1	-0.174343	-0.21159	-0.343046	-0.138583	-0.176107	-1.18935	-0.279459	-2.59784	-0.945319	-0.149795	-0.437123	-0.81452	-0.163373	-0.218588	-0.244266	-0.251393	-0.269813	-0.506148	0.150612
										81.2	-0.487264	-0.43734	-0.241266	-0.329534	-0.178152	-0.768056	0.0358496	-2.29338	-0.812113	-0.326505	-0.357697	-0.612684	-0.2125	-0.262967	-0.403973	-0.0668545	-0.52706	-0.487147	0.125337
										81.3	-0.169236	-0.156686	-0.220838	-0.42987	-0.269937	-0.752421	0.0502592	-2.69734	-0.816464	-0.0920435	-0.489786	-1.07335	-0.299825	-0.357694	-0.278788	-0.291892	-0.167698	-0.500801	0.153588
										81.4	-0.424319	-0.264303	-0.425544	-0.297721	-0.372514	-0.809147	-0.314655	-2.06635	-0.721	-0.261279	-0.282949	-2.49123	-0.0671697	-0.552353	-0.261859	-0.35058	-0.0605951	-0.589621	0.162143
										81.5	-0.291892	-0.338669	-0.147449	-0.205943	-0.540897	-0.174148	-0.246849	-1.783	-0.447999	-0.212631	-0.263771	-0.768224	-0.160966	-0.131229	-0.192481	-0.233328	-0.125887	-0.368551	0.0972793
										81.6	-0.313885	-0.360606	-0.434416	-0.171277	-0.658452	-1.00184	-0.161329	-2.01322	-0.692919	-0.274834	-0.433344	-1.02677	-0.0335149	-0.126253	-0.211981	-0.313471	-0.630061	-0.521069	0.116666
										81.7	-0.458166	-0.210349	-0.405808	-0.248506	-0.202632	-0.796287	-0.353829	-1.57412	-0.66918	-0.448285	-0.240031	-0.882603	-0.149807	-0.308239	-0.247125	-0.269389	-0.113826	-0.445776	0.0884931
										81.8	-0.332853	-0.129313	-0.418961	-0.284832	0.0584215	-1.6951	-0.152096	-2.89244	-0.899534	-0.294288	-0.632465	-1.75642	-0.232669	-0.267142	-0.392612	-0.206058	0.0526023	-0.616221	0.190786
										81.9	-0.533623	-0.220705	-0.211535	-0.231772	-0.00502244	-0.784221	-0.200185	-1.93403	-0.676785	-0.223979	-0.366083	-1.63632	-0.32117	-0.194289	-0.315936	-0.0231589	-0.208862	-0.475745	0.129825
										82	-0.490089	-0.312595	-0.290484	-0.284614	-0.411695	-1.49636	-0.457811	-2.21859	-0.641423	-0.29304	-0.233595	-1.00508	-0.137835	-0.0108041	-0.27976	-0.206498	0.169278	-0.505941	0.141197
										82.1	-0.240698	-0.179127	-0.427249	-0.3722	-0.475773	-0.52052	-0.187438	-2.45321	-1.12403	-0.345403	-0.438994	-0.332384	-0.171691	-0.0425843	-0.159933	-0.0884611	0.23129	-0.431083	0.143573
										82.2	-0.516304	-0.151952	-0.136976	-0.0847	-0.351403	-0.490828	-0.353328	-2.15686	-0.9966	-0.225673	-0.419194	-0.937727	-0.0612223	-0.174129	-0.17907	-0.103343	-0.425643	-0.456762	0.125255
										82.3	-0.213247	-0.294122	-0.130543	-0.178208	-0.278451	-0.642852	-0.128697	-2.00351	-0.528856	-0.271813	-0.209709	-1.01717	-0.132366	-0.30877	-0.322899	-0.264938	-0.291948	-0.424594	0.112494
										82.4	-0.258977	-0.0951323	-0.324869	-0.199672	-0.220911	-0.363522	-0.251261	-1.62423	-0.652488	-0.363382	-0.465401	-0.694614	-0.119288	-0.197168	-0.278072	-0.394192	0.0907601	-0.377202	0.0906654
										82.5	-0.43372	-0.146392	-0.621509	-0.194135	-0.37383	-1.20598	-0.216367	-1.5503	-1.00595	-0.302106	-0.244823	-0.921415	-0.255317	-0.0764964	-0.0767255	-0.339404	-0.136707	-0.47654	0.105724
										82.6	-0.39882	-0.234525	-0.355565	-0.410771	-0.397012	-1.07766	-0.310485	-2.09817	-0.857691	-0.234292	-0.579859	-1.28336	-0.422028	-0.336146	-0.414648	-0.320071	0.242983	-0.558125	0.127615
										82.7	-0.266691	-0.184735	-0.320739	-0.188827	-0.323313	-0.738001	-0.244473	-1.8868	-0.355701	-0.29902	-0.153256	-1.74902	-0.324848	-0.16609	-0.301179	-0.140011	-0.0945637	-0.455134	0.129225
										82.8	-0.115505	-0.1984	-0.381483	-0.251564	-0.302696	-0.12004	-0.336288	-2.4146	-0.532299	-0.259847	-0.328864	-1.50006	-0.330887	-0.147595	-0.460456	-0.0525511	-0.34571	-0.475226	0.144079
										82.9	-0.255368	-0.289128	-0.454982	-0.26963	-0.340557	-0.479998	-0.314939	-1.17855	-0.60783	-0.269446	-0.103699	-1.72005	-0.345047	-0.163372	-0.195427	-0.0980243	-0.000786008	-0.416873	0.103499
										83	-0.251476	-0.372303	-0.436303	-0.302455	-0.218775	-0.0689002	-0.201573	-2.01713	-0.650085	-0.292001	-0.23005	-1.16644	-0.00477645	-0.279983	-0.321318	-0.269706	-0.201771	-0.428532	0.117266
										83.1	-0.300378	-0.149483	-0.357253	-0.182864	-0.241462	-0.393433	-0.247633	-2.43109	-0.696031	-0.232824	-0.420966	-1.61311	-0.103428	-0.039127	-0.301903	-0.190349	-0.261796	-0.480184	0.14932
										83.2	-0.242566	-0.0464624	-0.129107	-0.168368	-0.0379095	-0.775787	-0.296673	-1.6099	-0.645313	-0.18258	-0.0222052	-1.82123	-0.257507	-0.227637	-0.435634	-0.24905	-0.273921	-0.43658	0.126621
										83.3	-0.168178	-0.20946	-0.491244	-0.32396	-0.207213	-1.04376	-0.368715	-2.26455	-0.907239	-0.414993	-0.423484	-2.22352	-0.0109214	-0.428487	-0.365615	-0.316075	-0.116401	-0.60493	0.162058
										83.4	-0.125166	-0.292459	-0.381276	-0.147945	-0.236059	-0.942553	-0.213404	-2.23398	-0.817315	-0.177008	-0.393443	-1.47649	-0.146602	-0.212413	-0.41331	-0.309971	-0.03934	-0.503455	0.139709
										83.5	-0.44248	-0.418424	-0.34405	-0.337088	-0.459258	-0.878459	-0.360473	-2.08696	-0.885412	-0.160226	-0.308647	-1.41096	-0.295606	-0.139209	-0.456347	-0.421297	-0.0848858	-0.558222	0.1238
										83.6	-0.310546	0.142958	-0.371262	-0.294201	0.122169	-1.34769	-0.244098	-2.1975	-0.351686	-0.164125	-0.318239	-0.594711	-0.426444	-0.307754	-0.338819	-0.233259	-0.557159	-0.458374	0.133546
										83.7	-0.119509	-0.152498	-0.434611	-0.26597	-0.172096	-0.821971	-0.172819	-2.45484	-0.698827	-0.121822	-0.409445	-1.84388	-0.335406	-0.294863	-0.199022	-0.264029	-0.167471	-0.52524	0.157836
										83.8	-0.469678	-0.208634	-0.403279	-0.0815359	-0.140203	-0.846635	-0.343908	-2.69246	-0.81557	-0.351498	-0.600603	-1.3704	-0.20938	-0.177876	-0.35627	-0.237351	-0.0350575	-0.549432	0.156865
										83.9	-0.225283	-0.221493	-0.318306	-0.195656	-0.253458	-0.939794	-0.403536	-2.02822	-0.747598	-0.321181	-0.32198	-1.39723	-0.177883	-0.298605	-0.409412	-0.323833	-0.163573	-0.514531	0.122786
										84	-0.40374	-0.249565	-0.110281	-0.131718	-0.411484	-0.282455	-0.000441487	-2.81879	-0.757093	-0.143173	-0.279704	-1.38945	-0.352969	-0.530817	-0.390631	-0.276789	-0.430631	-0.527043	0.162141
										84.1	-0.296472	-0.312573	-0.0522096	-0.302037	-0.202166	-0.735759	-0.161709	-1.5027	-1.14194	-0.19696	-0.356676	-1.35451	-0.184057	-0.264375	-0.254931	-0.205561	-0.16997	-0.452624	0.108599
										84.2	-0.347029	-0.235534	-0.241643	-0.186348	-0.325826	-0.730352	-0.125962	-2.77131	-0.85591	-0.382373	-0.355114	-0.491291	-0.108214	-0.0771394	-0.367455	-0.406567	-0.346257	-0.491431	0.150772
										84.3	-0.113453	-0.195292	-0.00123799	-0.300185	-0.338787	-0.957414	0.0238114	-1.90797	-0.416206	-0.231395	-0.296319	-2.13875	-0.184633	-0.323328	-0.345225	-0.161714	0.172995	-0.453829	0.154763
										84.4	-0.12238	-0.4604	-0.225482	-0.26197	-0.259538	-1.08672	-0.549103	-2.72258	-1.34674	-0.267187	-0.0668354	-1.60682	-0.166755	-0.509091	-0.260082	-0.375604	0.063358	-0.601408	0.172898
										84.5	-0.3875	-0.159498	-0.316795	-0.253203	-0.265573	-1.12917	-0.338341	-1.43043	-1.18023	-0.343874	-0.0708977	-0.900218	-0.352492	-0.347928	-0.335876	-0.296108	-0.189035	-0.488068	0.0978588
										84.6	-0.202129	-0.360615	-0.30585	-0.313599	-0.236673	-0.487125	-0.313959	-1.92153	-0.395569	-0.198642	-0.323577	-1.6583	-0.246515	-0.406585	-0.183276	-0.312299	-0.341468	-0.482806	0.121398
										84.7	-0.214104	-0.195158	-0.199139	-0.182061	-0.464422	-1.25594	-0.172713	-2.62747	-0.987502	-0.24109	-0.190227	-1.855	-0.160449	-0.416216	-0.181247	-0.120568	-0.263393	-0.572158	0.173038
										84.8	-0.521421	-0.185027	-0.24713	-0.205636	-0.178009	-0.789465	-0.236911	-2.58305	-0.877357	-0.229907	-0.169657	-0.910394	-0.344401	-0.373868	-0.23911	-0.202516	-0.213658	-0.500442	0.143712
										84.9	-0.148451	-0.19244	-0.348927	-0.195713	-0.276174	-0.573746	-0.357317	-2.23714	-0.870507	-0.244135	-0.225016	-1.36079	-0.195707	-0.439079	-0.190308	-0.290913	-0.329378	-0.498573	0.131611
										85	-0.153498	-0.113142	-0.474198	-0.269983	-0.122823	-0.470254	-0.197898	-2.17361	-0.969873	-0.411399	-0.208414	-1.72196	-0.106053	-0.323575	-0.194738	-0.376472	-0.223265	-0.500656	0.142675
										85.1	-0.157237	-0.220897	-0.351075	-0.2208	-0.257271	-0.224673	-0.222939	-2.05227	-0.960898	-0.2993	-0.0628111	-1.33675	-0.177814	-0.31101	-0.221085	-0.213967	-0.407972	-0.452869	0.126176
										85.2	-0.296071	-0.410924	-0.37643	-0.216972	-0.102355	-1.40448	-0.13335	-2.17937	-0.886053	-0.112014	-0.122821	-1.33229	-0.276193	-0.335284	-0.294194	-0.11445	-0.239801	-0.519591	0.142712
										85.3	-0.184558	-0.242594	-0.331287	-0.321731	-0.32187	-0.968166	0.0909052	-2.41972	-0.493002	-0.373311	-0.0628222	-1.14514	-0.219393	-0.189601	-0.22191	-0.235546	-0.264471	-0.464954	0.142093
										85.4	-0.487907	-0.176097	-0.298155	-0.261564	-0.343191	-1.13458	-0.235386	-2.6943	-0.676197	-0.00770426	-0.291668	-1.21076	-0.126547	0.0588564	-0.297329	-0.138206	-0.0948317	-0.495033	0.161841
										85.5	-0.121191	0.000133866	-0.104024	-0.33501	-0.359135	-0.949062	-0.32817	-1.92853	-0.699564	-0.197841	-0.163812	-1.05694	-0.343932	-0.321153	-0.191201	-0.337861	-0.0442751	-0.440092	0.117392
										85.6	-0.501046	-0.263026	-0.222005	-0.35242	-0.574973	-0.899423	-0.278194	-2.11565	-0.439333	-0.214953	-0.477536	-1.77246	-0.237764	-0.220639	-0.157027	-0.152496	-0.0297146	-0.524039	0.13934
										85.7	-0.227368	-0.202022	-0.014109	-0.346281	-0.289367	-1.37393	-0.377774	-1.3907	-0.576503	-0.0617536	-0.185784	-0.416072	-0.26634	-0.247343	-0.450617	-0.210026	0.124129	-0.38305	0.0997222
										85.8	-0.36537	-0.200652	-0.380558	-0.124517	-0.0925729	-1.61484	-0.0565258	-2.74466	-0.903723	-0.145991	-0.235161	-0.890683	-0.405757	-0.122404	-0.165581	-0.350662	-0.0652039	-0.521463	0.170261
										85.9	-0.325271	-0.0897118	-0.129641	-0.351211	0.00967569	-1.65694	-0.0167216	-2.30075	-0.994342	-0.177365	-0.180239	-2.3361	-0.111022	-0.219357	-0.186485	-0.18627	-0.225142	-0.557464	0.188852
										86	-0.41955	-0.111641	-0.152304	-0.226718	-0.168132	-1.47138	-0.240874	-2.72961	-0.270182	-0.114617	-0.255594	-0.512797	-0.12886	-0.132683	-0.274264	-0.266702	0.0896997	-0.434483	0.164484
										86.1	-0.521659	-0.272937	-0.472334	-0.243477	-0.258551	-0.0288587	-0.222994	-2.59325	-1.00369	-0.26247	-0.405434	-1.00826	-0.248754	-0.167589	-0.34842	-0.188654	-0.181198	-0.495796	0.146397
										86.2	-0.159995	-0.238821	-0.164433	-0.288578	0.135854	-0.149036	-0.241775	-2.49504	-0.692017	-0.21121	-0.373967	-0.684648	-0.171967	-0.21971	-0.284372	-0.385539	-0.0224315	-0.391041	0.140348
										86.3	-0.371693	-0.159528	-0.32011	-0.203135	-0.16618	-0.689483	-0.156122	-2.81349	-0.581513	-0.119881	-0.26556	-0.998403	-0.163996	-0.0738655	-0.0283639	-0.323654	-0.171363	-0.447432	0.159667
										86.4	-0.353981	-0.177271	-0.301681	-0.0741176	-0.111595	-0.692458	-0.168376	-2.38565	-0.844711	-0.360684	-0.321681	-0.686765	-0.317496	-0.443552	-0.333096	-0.260818	-0.115184	-0.467595	0.130841
										86.5	-0.322347	-0.303995	-0.184245	-0.260109	-0.305566	-0.921694	-0.216286	-2.25233	-1.21967	-0.25574	-0.476603	-1.87537	-0.0653461	-0.097392	-0.114639	-0.35492	0.0620412	-0.539071	0.158975
										86.6	-0.0388695	-0.292466	-0.489643	-0.319538	-0.0209541	-1.67788	-0.300196	-1.69527	-0.790936	-0.184614	-0.0820066	-1.81673	-0.0431032	-0.193644	-0.26	-0.380385	0.0282475	-0.503411	0.149998
										86.7	-0.143402	-0.233155	-0.543901	-0.275294	-0.316061	-1.35949	-0.0498035	-2.97255	-0.426285	-0.211919	-0.315404	-1.49951	-0.291315	-0.0807426	-0.284996	-0.384257	-0.0706692	-0.556397	0.180586
										86.8	-0.260682	-0.368128	-0.37248	-0.370237	-0.201793	-0.49107	-0.330516	-2.19816	-0.582874	-0.155384	-0.36874	-2.12012	-0.00348877	-0.232074	-0.226715	-0.401317	-0.291226	-0.527942	0.15231
										86.9	0.0925762	-0.2536	-0.398272	-0.288475	-0.28021	-1.66457	-0.362026	-2.50393	-1.07211	-0.222688	-0.268845	-2.18856	-0.0309558	-0.158884	-0.279795	-0.219479	-0.278815	-0.610509	0.187083
										87	-0.416399	-0.278792	0.044536	-0.188598	-0.274646	-1.3697	-0.132785	-2.65416	-1.00687	-0.152539	-0.303563	-1.45695	-0.1429	-0.343601	-0.252569	-0.302378	-0.273303	-0.559131	0.167245
										87.1	-0.133945	-0.209047	0.097524	-0.388004	-0.367945	-0.740587	-0.361662	-2.41335	-0.583147	-0.308208	-0.321214	-0.745119	-0.278681	-0.276118	-0.222327	-0.263409	-0.145761	-0.450647	0.132781
										87.2	0.0704802	-0.214754	-0.19493	-0.248658	-0.402988	-1.14219	-0.21394	-2.10321	-0.948914	-0.180014	-0.412716	-1.27015	-0.232214	-0.309831	-0.416786	-0.281254	-0.130327	-0.507788	0.133393
										87.3	-0.042712	-0.336247	-0.249668	-0.339182	-0.255224	-0.905885	-0.334249	-1.93785	-0.657713	-0.170609	-0.33139	-1.86009	-0.245173	-0.194746	-0.50092	-0.178512	-0.0193434	-0.503501	0.137573
										87.4	-0.335928	-0.0946053	-0.260965	-0.301238	-0.403884	-1.19245	-0.369553	-1.64683	-0.817428	-0.0875319	-0.641174	-0.77698	-0.254021	-0.0865231	-0.361702	-0.30811	-0.247067	-0.481528	0.101857
										87.5	-0.307158	-0.0388932	-0.254891	-0.246609	-0.370571	-1.22796	-0.272291	-2.1598	-0.639556	-0.228662	-0.368839	-1.45323	-0.0814299	-0.183083	-0.32889	-0.395074	-0.228766	-0.516806	0.137349
										87.6	-0.108678	0.0617009	-0.147011	-0.120021	-0.172219	-2.03773	-0.202988	-2.46499	-0.811935	-0.00283138	-0.523442	-1.99129	-0.150025	-0.234397	-0.245213	-0.426713	-0.37282	-0.585329	0.190624
										87.7	0.0118582	-0.38916	-0.224669	-0.22494	-0.409835	-1.7702	-0.109844	-1.77647	-0.798226	-0.207354	-0.361316	-1.4686	-0.240354	-0.0980685	-0.258883	-0.0788015	0.245198	-0.47998	0.148199
										87.8	-0.540148	-0.142572	-0.253576	-0.342883	-0.143923	-1.56655	-0.0294209	-2.26074	-1.14511	-0.0873141	-0.0332444	-1.7585	-0.299687	-0.190449	-0.340077	-0.139474	-0.10892	-0.551917	0.167019
										87.9	-0.263437	-0.064124	-0.116135	-0.223767	-0.408944	-1.75937	-0.176022	-1.96748	-1.01189	-0.135343	-0.241118	-2.70253	-0.253206	-0.289008	-0.393487	-0.451806	-0.0512203	-0.61817	0.189024
										88	-0.625501	-0.325221	-0.511687	-0.248994	-0.391175	-0.0411271	-0.36211	-2.72182	-1.04794	-0.0672332	-0.289095	-2.32492	-0.388351	-0.248586	-0.422568	-0.353404	-0.298596	-0.627548	0.182072
										88.1	-0.149489	-0.126272	0.0147296	-0.212451	-0.270819	-1.02998	-0.249212	-2.62694	-1.01569	-0.0441237	-0.172801	-0.528042	-0.0753297	-0.0166892	-0.316547	-0.250497	0.0303916	-0.414104	0.157854
										88.2	-0.354084	-0.272604	-0.203127	-0.29384	-0.190712	-1.20877	-0.25166	-2.6809	-0.623672	-0.0635755	-0.393	-0.213877	-0.143181	-0.0511693	-0.271606	-0.216117	0.103287	-0.431095	0.156519
										88.3	-0.24094	-0.0380221	-0.438603	-0.298656	-0.324975	-1.5347	-0.268921	-2.59167	-0.64913	-0.243998	-0.509172	-1.01554	-0.0341139	-0.195294	-0.242116	-0.307132	-0.0942374	-0.531013	0.157766
										88.4	-0.438101	-0.131344	-0.36089	-0.281544	-0.339745	-0.872725	-0.37484	-2.24207	-0.64096	-0.243716	-0.188935	-1.55962	-0.101081	-0.274167	-0.119026	-0.21201	-0.00382162	-0.493212	0.141039
										88.5	-0.44909	-0.178325	-0.263935	-0.375618	-0.345368	-0.758004	-0.441422	-2.8237	-0.747239	-0.315063	-0.137524	-1.28837	-0.258685	-0.212575	-0.183895	-0.269748	0.172401	-0.522127	0.163336
										88.6	-0.24523	-0.0168609	-0.200797	-0.347224	-0.214016	-1.97612	-0.475321	-3.14444	-0.436136	-0.275752	-0.276326	-1.51259	-0.381945	-0.110702	-0.249302	-0.325859	-0.116227	-0.606168	0.201188
										88.7	-0.466688	-0.303582	-0.551079	-0.370475	-0.324911	-1.01722	-0.21613	-2.5402	-0.964438	-0.233575	-0.142221	-0.613279	-0.0428974	-0.285823	-0.296083	-0.349105	-0.0935499	-0.518309	0.142282
										88.8	-0.511566	-0.0738248	-0.283842	-0.417776	-0.388031	0.0597073	-0.225797	-2.71141	-0.646738	-0.165453	-0.438648	-1.77654	-0.240692	-0.308986	-0.13606	-0.296232	-0.568183	-0.537063	0.166631
										88.9	-0.267028	0.216751	-0.25872	-0.299713	-0.250224	-0.838715	-0.130726	-2.13604	-0.711956	-0.328341	-0.357602	-2.10952	-0.27811	-0.293791	-0.44396	-0.478042	0.170175	-0.517386	0.159053
										89	-0.00195417	-0.382152	-0.333284	-0.165474	-0.352651	-1.09863	0.0323919	-2.59302	-0.714797	-0.210289	0.0208609	-0.992657	-0.194684	-0.0926015	-0.251759	-0.497389	-0.16207	-0.470009	0.154702
										89.1	-0.178988	-0.0572129	-0.207602	-0.197652	-0.219199	-0.0963529	-0.22459	-2.72787	-0.610745	-0.397733	-0.303855	-0.70235	-0.131509	-0.0245839	-0.154732	-0.360129	-0.505368	-0.417675	0.151519
										89.2	-0.41251	-0.158383	-0.339255	-0.188614	-0.541827	-0.624395	-0.111111	-3.02741	-0.607987	-0.294782	-0.165113	-0.845945	-0.221593	-0.360579	-0.214275	-0.363408	-0.146775	-0.507292	0.165055
										89.3	-0.335973	-0.186761	-0.27799	-0.401849	-0.336015	-0.620407	-0.191455	-1.88641	-0.648174	-0.258343	-0.12329	-1.16719	-0.210155	-0.280892	-0.259992	-0.268893	-0.0465591	-0.441197	0.110146
										89.4	-0.351859	-0.152705	-0.350482	-0.235518	-0.183821	-1.71928	-0.21587	-2.60464	-1.13095	-0.217679	-0.323563	-0.476963	-0.248655	-0.173356	-0.490892	-0.245054	-0.391418	-0.55957	0.160738
										89.5	-0.128338	-0.0934179	-0.133655	-0.330022	-0.230509	-1.48062	-0.134596	-2.36934	-0.617204	-0.193185	-0.218099	-1.29335	0.0926041	-0.0902112	-0.381321	-0.301827	0.0223336	-0.463574	0.157744
										89.6	-0.20728	-0.269982	-0.358742	-0.213029	-0.285059	-0.819281	-0.261018	-2.64696	-0.600232	-0.23697	-0.283347	-0.909004	-0.298051	-0.272262	-0.405949	-0.386159	0.192002	-0.48596	0.147765
										89.7	-0.238389	-0.264247	-0.242678	-0.141211	-0.118642	-0.750495	-0.304188	-3.1229	-1.05146	-0.17296	-0.359269	-1.57003	-0.228148	-0.0874737	-0.221646	-0.204473	-0.0816055	-0.538813	0.187664
										89.8	0.198186	-0.530416	-0.108175	-0.297766	-0.205594	-0.961559	-0.379127	-2.3805	-0.0942385	-0.0726298	-0.399084	-1.74675	-0.203176	-0.104427	-0.315307	-0.19192	0.120755	-0.451278	0.162289
										89.9	-0.322094	-0.486218	-0.254145	-0.251904	-0.239082	-0.821736	-0.343854	-2.17789	-1.00104	-0.147833	-0.0070435	0.0567443	-0.217479	-0.240087	-0.281841	-0.278084	0.160375	-0.40313	0.130242
										90	-0.227905	-0.380793	-0.372816	-0.255593	-0.204544	-0.580986	-0.417709	-3.27503	-1.25018	-0.179579	-0.0489301	0.137049	-0.356123	-0.296337	-0.323155	-0.335146	-0.0834583	-0.497132	0.187223
										90.1	0.0905881	-0.239819	-0.203731	-0.391619	-0.43057	-0.48924	-0.345825	-2.03852	-0.951968	-0.112273	-0.464447	-2.54416	-0.209931	-0.107375	-0.155717	-0.402612	-0.192997	-0.540601	0.170194
										90.2	0.452046	-0.224932	-0.345465	-0.365187	-0.385233	-1.49612	-0.431405	-1.45064	-0.721564	-0.359673	-0.575477	-1.29312	-0.0148497	-0.375736	-0.306454	-0.359495	-0.267588	-0.501229	0.121321
										90.3	0.113851	-0.278104	-0.119869	-0.135776	-0.130607	-1.07141	-0.131888	-0.29753	-0.302992	-0.223148	-0.454794	-0.142692	0.144007	-0.435097	-0.307148	-0.268521	-0.127693	-0.24526	0.0645406
										90.4	0.225938	-0.18507	0.122154	-0.149666	-0.601567	-0.327635	-0.323934	0.228003	-1.19467	-0.0548755	-0.194824	-1.47903	0.659974	-0.00949256	0.134346	-0.159647	-0.443455	-0.220791	0.125024
										90.5	0.496264	0.167991	0.352198	0.0580315	-0.229963	-1.38708	-0.555406	-0.533896	-0.749156	0.0875285	-0.300342	-1.54166	0.442575	0.0914452	-0.265571	-0.210522	0.147924	-0.231155	0.141431
										90.6	0.278688	0.124083	0.199099	-0.16365	0.0371926	-2.01748	-0.264609	0.511935	-0.458751	0.456264	-0.0405759	-0.341165	0.694346	0.324298	0.0245892	-0.10118	0.340269	-0.0233324	0.146083
										90.7	0.490392	0.175921	0.42784	0.0749666	-0.0868948	-1.78381	-0.130367	0.276431	-0.595114	0.304288	0.136596	-1.4132	1.15944	0.389432	0.0187647	0.217174	0.358005	0.00116848	0.170177
										90.8	0.575745	0.234655	0.178793	0.210419	-0.102486	-0.533211	-0.3669	0.497976	0.0916	0.548764	0.356394	0.232882	0.841386	0.37495	0.305196	0.0891047	0.400468	0.231514	0.0820192
										90.9	0.451312	0.251766	0.493336	0.282713	0.384478	0.280225	-0.057692	0.404836	-0.0867502	0.393918	0.439284	-0.56202	1.01142	0.598761	0.199234	0.26922	0.250645	0.294393	0.0799497
										91	0.560375	0.29841	0.44224	0.22501	0.149033	0.572657	-0.109649	-0.664	-0.00806255	0.370848	0.536175	0.509399	0.910696	0.619033	0.407239	0.37181	0.510379	0.335388	0.0857879
										91.1	0.526347	0.535902	0.419065	0.257167	0.4309	-0.859133	-0.33668	0.183014	0.32304	0.409926	0.356109	0.362825	0.897198	0.465836	0.415509	0.283399	0.582716	0.309008	0.093908
										91.2	0.516676	0.751308	0.449947	0.333674	0.351219	-0.191941	-0.216997	0.421811	0.386397	0.37672	0.47874	0.371427	0.678464	0.565121	0.461054	0.247627	0.4131	0.376138	0.0608713
										91.3	0.428207	0.515823	0.546653	0.419391	0.220483	0.282383	-0.411889	1.45758	0.118594	0.471343	0.299314	0.707959	0.716497	0.414787	0.606878	0.206687	0.81415	0.459696	0.0927627
										91.4	0.239593	0.18405	0.410485	0.269893	0.231527	-0.120056	-0.0274478	0.448955	0.18925	0.514084	0.329087	0.579635	0.818191	0.574923	0.677061	0.418331	0.534734	0.368958	0.0591743
										91.5	0.503503	0.239375	0.331643	0.39221	0.538826	0.478357	0.152188	0.713092	0.604745	0.597204	0.3126	0.95647	0.809829	0.531309	0.482869	0.567744	0.631658	0.520213	0.0489751
										91.6	0.465408	0.494143	0.61765	0.486361	0.427733	0.104953	0.388568	1.2125	0.302782	0.637406	0.383322	0.852241	0.789443	0.360885	0.69096	0.070819	0.698599	0.528457	0.067561
										91.7	0.185314	0.474271	0.350433	0.288767	0.129496	-0.10748	0.701595	0.814231	0.209459	0.388734	0.224509	0.845623	0.930415	0.593698	0.663127	0.387367	0.154502	0.425533	0.0707871
										91.8	0.519979	0.251678	0.331831	0.44265	0.20165	-0.340777	0.676904	1.26744	0.515687	0.522097	0.48282	-0.119039	1.13007	0.608022	0.735709	0.387629	0.436115	0.473556	0.0932082
										91.9	0.569343	0.31924	0.610546	0.38134	0.518761	0.759239	1.00513	1.17983	0.633102	0.400772	0.529895	0.823041	0.856722	0.529526	0.649114	0.371534	0.81129	0.644025	0.0572856
										92	0.317688	0.300303	0.757022	0.421256	0.43445	-0.499972	0.782956	0.101004	0.429078	0.647079	0.555187	1.89098	1.13283	0.546187	0.936134	0.459973	0.764584	0.586867	0.119582
										92.1	0.509941	0.20403	0.225146	0.237347	0.257043	-0.543828	0.685614	0.141082	0.488374	0.573665	0.267737	1.02177	1.04379	0.669638	0.618862	0.753054	0.674512	0.460457	0.091603
										92.2	0.55287	0.268555	0.802923	0.525428	0.279032	-0.66273	0.522437	0.446492	0.205482	0.395626	0.281527	0.730622	0.913011	0.771447	1.00429	0.603351	0.723356	0.491983	0.0921457
										92.3	0.710272	0.811664	0.444322	0.538318	0.382904	0.170068	0.707625	0.343654	0.300633	0.390226	0.373038	0.147497	1.10087	0.561464	0.775718	0.442652	0.632352	0.519604	0.0601263
										92.4	0.32356	0.405562	0.721925	0.428211	0.306632	0.133266	0.885469	1.91783	0.184503	0.583008	0.346292	0.401816	1.11827	0.691135	0.72768	0.387988	0.586497	0.597038	0.103175
										92.5	0.320544	0.467923	0.265574	0.463135	0.369582	-0.786392	0.918398	0.633707	-0.149529	0.375925	0.612174	2.1331	1.23533	0.588326	0.7338	0.421555	0.867207	0.55708	0.145521
										92.6	0.858837	0.466217	0.668964	0.59053	0.0821218	-1.50158	0.889637	0.581873	0.63649	0.684695	0.522321	1.36619	1.13885	0.791682	0.84971	0.502332	0.525348	0.567895	0.146621
										92.7	0.660126	0.575669	0.528457	0.300071	0.595036	-0.740767	0.574522	0.760527	0.628174	0.506127	0.57074	0.853102	1.34517	0.447758	0.951825	0.536836	0.647046	0.572966	0.0995193
										92.8	0.724551	0.396085	0.506072	0.27652	0.47823	-0.737063	1.06895	-0.187448	0.35555	0.373344	0.342171	2.35217	1.14669	0.693026	0.766416	0.597633	0.451607	0.564971	0.15336
										92.9	0.648753	0.317483	0.580884	0.450159	0.373671	0.466262	0.976928	0.795362	0.29618	0.464339	0.317238	1.07696	1.16749	0.549132	0.753663	0.56266	0.580467	0.610448	0.0641883
										93	0.365817	0.592857	0.650426	0.455766	0.726536	-0.121936	0.866408	0.0810376	0.555021	0.552251	0.474553	0.33908	1.11261	0.532114	0.87312	0.661764	0.664059	0.551852	0.0705632
										93.1	0.575944	0.393874	0.474025	0.563496	0.598285	-0.350927	1.14955	1.40014	0.41934	0.447566	0.581983	0.550548	1.31145	0.817197	0.824525	0.581924	0.436744	0.633862	0.097329
										93.2	0.456547	0.502295	0.775768	0.392247	0.466115	-0.230926	0.964789	0.460792	0.762038	0.469433	0.355631	1.27497	1.14862	0.662181	0.838265	0.548687	0.416072	0.603737	0.0840485
										93.3	0.809067	0.335574	0.763003	0.549192	0.672013	0.115943	0.972356	1.32859	0.312461	0.404322	0.727209	1.76689	1.26466	0.754617	0.781058	0.644112	0.51507	0.748008	0.0993686
										93.4	0.487409	0.350846	0.421674	0.494448	0.531855	0.0576021	1.07397	0.660998	0.666659	0.522967	0.436126	0.439049	0.990982	0.802646	0.907707	0.560179	1.1208	0.619172	0.0681484
										93.5	0.431592	0.742857	0.579147	0.551192	0.282752	0.771227	0.815552	1.17643	0.130152	0.462921	0.454365	1.35725	1.14711	0.670577	0.990646	0.649885	0.892925	0.712151	0.0796555
										93.6	0.338319	0.425117	0.386471	0.445355	0.405457	-0.0611266	1.05004	0.274471	0.158499	0.566503	0.554626	1.18241	1.2115	0.837913	0.831165	0.468475	0.723368	0.576386	0.0856703
										93.7	0.513953	0.702995	0.573532	0.481189	0.427267	-0.333866	0.628774	1.50405	1.16058	0.440054	0.433265	-0.106116	1.02209	0.513672	0.898797	0.571575	0.663063	0.593816	0.103223
										93.8	0.536259	0.998477	0.691705	0.606817	0.550733	0.317926	0.871977	0.975781	0.191482	0.419437	0.467024	-0.114354	0.904877	0.562849	0.744191	0.610572	0.805772	0.59656	0.070537
										93.9	0.611731	0.701049	0.290107	0.40289	0.507287	-0.361165	0.991163	0.885283	0.759731	0.504568	0.41517	0.978437	0.974619	0.646413	0.738101	0.446331	0.577658	0.592316	0.0792598
										94	0.783638	0.25378	0.455638	0.577361	0.794938	0.256058	1.04555	1.72483	0.378202	0.742967	0.508575	0.869906	1.20396	0.441219	0.783271	0.650354	0.63241	0.711921	0.0891143
										94.1	0.582648	0.5577	0.626048	0.391218	0.566001	0.612077	1.15229	1.18904	0.816842	0.445912	0.607573	0.222972	1.149	0.58036	1.02096	0.462564	0.780065	0.691957	0.0691114
										94.2	0.517882	0.67271	0.44127	0.418682	0.660883	0.18516	1.00068	1.74924	-0.127119	0.479068	0.619359	1.27475	0.802878	0.741651	0.961717	0.643809	0.567945	0.682974	0.101535
										94.3	0.74893	0.465327	0.637654	0.510297	0.470874	0.209645	1.18892	1.37648	0.188014	0.553717	0.549323	0.942106	1.0449	0.457655	0.821614	0.623277	0.619108	0.67105	0.0777077
										94.4	0.55931	0.323544	0.667454	0.542737	0.410639	0.913626	1.07412	1.23671	0.389365	0.540726	0.49625	0.830213	1.09765	0.605967	0.776429	0.573215	0.773563	0.694795	0.0641359
										94.5	0.458076	0.410811	0.468742	0.480177	0.412351	-0.329371	0.766284	0.697922	0.459122	0.513866	0.381455	-0.390476	1.24268	0.45846	0.743304	0.50761	0.627119	0.465184	0.0906202
										94.6	0.557571	0.77433	0.380331	0.415518	0.62733	0.561627	1.06281	1.86303	0.461905	0.53244	0.688497	1.03646	1.05406	0.783291	0.933491	0.55278	0.375531	0.744765	0.0898411
										94.7	0.655233	0.440206	0.548751	0.524375	0.365127	0.462705	1.04479	1.23991	-0.0223069	0.446047	0.415679	0.630207	1.1768	0.571463	0.919724	0.461613	1.15456	0.649112	0.0832598
										94.8	0.750426	0.949429	0.442509	0.428236	0.322375	0.137237	0.822518	0.735635	0.481256	0.325176	0.231549	1.00883	1.01653	0.565237	0.779624	0.575351	0.320569	0.581911	0.0672678
										94.9	0.69989	0.65573	0.395542	0.461995	0.306034	0.103312	1.13163	1.22689	0.297479	0.410077	0.285075	1.14813	1.00237	0.724889	0.771365	0.679126	0.628698	0.642838	0.0811825
										95	0.515895	0.520561	0.600204	0.448175	0.645768	-0.686198	1.13846	2.03014	0.752205	0.447108	0.412891	0.0595433	1.04151	0.694439	0.958209	0.772828	0.798331	0.655887	0.132148
										95.1	0.893823	0.428823	0.411605	0.496157	0.563671	0.0182079	0.960061	1.20225	0.578403	0.438982	0.874689	1.04995	1.23401	0.669776	1.0266	0.847473	0.725628	0.730595	0.0784566
										95.2	0.56025	0.512386	0.566763	0.560168	0.51733	0.089164	1.26963	1.69271	0.279896	0.47712	0.442667	-0.0681805	1.36865	0.742432	0.566697	0.686815	0.678352	0.643697	0.106832
										95.3	0.818663	0.853857	0.520152	0.544573	0.398024	0.632028	0.927186	1.23366	0.959848	0.60342	0.547494	1.60565	1.17914	0.489735	0.638143	0.594794	0.798046	0.784965	0.0772303
										95.4	0.354812	0.43063	0.516145	0.381094	0.649645	-0.0999161	1.03033	1.21451	0.766314	0.680501	0.350945	1.21918	1.30416	0.536508	0.81514	0.765263	1.00786	0.701361	0.0908221
										95.5	0.482517	0.604868	0.512862	0.461594	0.373855	-0.792479	1.11735	0.876779	0.302137	0.622703	0.67656	1.11853	1.28101	0.538028	0.782731	0.482834	0.946494	0.61108	0.111336
										95.6	0.453949	0.748593	0.519883	0.513907	0.830731	-0.249046	1.15558	0.853586	0.966672	0.555068	0.57409	0.796594	1.183	0.544908	0.781602	0.524683	0.486403	0.661189	0.0793114
										95.7	0.673382	0.670828	0.759015	0.521752	0.260475	0.171944	1.05397	1.26778	0.750168	0.671015	0.225725	1.1486	1.30992	0.525915	0.834931	0.607719	0.885333	0.725792	0.0822056
										95.8	0.573834	0.694062	0.356268	0.473422	0.594259	-0.517274	0.869279	1.67578	0.519926	0.690226	0.370071	1.84455	1.26648	0.67151	0.684402	0.705349	0.554527	0.707451	0.127947
										95.9	0.769614	0.411067	0.455314	0.560344	0.597863	0.405377	0.994627	1.29525	0.385034	0.352207	0.616959	1.46583	1.47616	0.68482	0.6533	0.816924	0.528313	0.733471	0.0888769
										96	0.276884	0.574615	0.61973	0.4813	0.703438	0.312781	1.01001	1.05212	0.491483	0.352418	0.654462	-0.338674	1.20475	0.529712	0.86035	0.552104	0.736471	0.592585	0.0857668
										96.1	0.615218	0.679905	0.649449	0.504178	0.561726	-0.035475	1.06937	1.34895	0.142565	0.551686	0.711778	2.32919	1.08885	0.874844	0.780725	0.578699	1.04593	0.793976	0.126109
										96.2	0.536717	0.678352	0.71861	0.529482	0.619669	-0.828816	0.890733	0.910964	0.968842	0.526388	0.462724	2.1549	1.27367	0.41954	0.780233	0.724145	0.58934	0.703264	0.138046
										96.3	0.260836	0.486053	0.608974	0.375152	0.639198	-0.201391	0.988642	1.74748	0.810353	0.374302	0.572199	0.488878	1.16936	0.661566	0.865466	0.832095	0.901437	0.681212	0.101994
										96.4	0.511535	0.638404	0.901082	0.548979	0.766722	0.667381	1.11047	1.5888	0.366299	0.61015	0.483748	1.66322	1.50786	0.442781	0.723807	0.664988	0.67291	0.815831	0.0987747
										96.5	0.263407	0.764487	0.798952	0.545757	0.848783	-0.104666	1.33566	2.69019	0.32349	0.428956	0.423321	0.947027	1.29836	0.618055	0.936634	0.72595	0.644232	0.793447	0.147177
										96.6	0.461153	0.546207	0.583336	0.359069	0.573393	0.530997	0.86855	1.99552	0.641786	0.325497	0.450079	1.89894	1.13778	0.337035	1.03357	0.512791	0.619294	0.757353	0.121658
										96.7	0.547189	0.425521	0.824755	0.436048	0.63316	0.239847	1.0731	1.89541	0.707032	0.25956	0.574504	2.47257	1.46092	0.494441	0.821398	0.535624	0.633482	0.825562	0.14501
										96.8	0.80184	0.76351	0.927671	0.462639	0.765778	-0.0757748	1.3137	1.81655	0.221265	0.472511	0.638511	0.730669	1.47363	0.620315	0.902623	0.583867	0.670387	0.769982	0.108714
										96.9	0.851223	0.769456	0.950541	0.466614	0.395895	-0.267483	1.08932	1.75985	0.944868	0.371052	0.560559	0.76499	1.46117	0.620256	0.820905	0.449156	0.765837	0.751424	0.109524
										97	0.651068	0.736372	0.8868	0.57491	0.570364	0.147642	1.02005	1.42681	-0.310809	0.572181	0.359459	0.71065	1.17054	0.566965	0.91159	0.654681	0.648753	0.66459	0.0944847
										97.1	0.751961	0.65756	0.440355	0.609858	0.442699	0.534916	1.19651	0.982358	0.849602	0.431044	0.351767	0.064803	1.10157	0.440641	0.706726	0.694091	0.728093	0.64615	0.0691146
										97.2	0.291459	0.334406	0.493906	0.552102	0.531428	-0.530059	1.12562	1.0895	0.157989	0.575369	0.523421	2.81663	1.22417	0.552309	0.713435	0.563721	0.369588	0.669705	0.165706
										97.3	0.598982	0.486694	0.578374	0.552823	0.403018	-0.683223	1.16927	0.761031	0.62271	0.608388	0.409644	0.942086	1.34119	0.297531	0.681692	0.764643	0.652704	0.599269	0.102939
										97.4	0.52957	0.510353	1.12685	0.381426	0.647899	0.488942	0.904802	1.35453	0.827979	0.755821	0.452859	0.847022	1.21043	0.553834	0.82148	0.510669	0.503959	0.731084	0.0697427
										97.5	0.556646	0.504104	0.833776	0.484435	0.569453	0.768611	1.3003	1.59578	0.0567652	0.618684	0.605482	1.36101	1.18464	0.685287	0.819061	0.696516	0.580956	0.777736	0.0926485
										97.6	0.801536	0.6274	0.544979	0.488456	0.538063	-0.111845	1.06366	1.38861	0.0875795	0.571056	0.698546	1.7765	1.19808	0.555415	0.830581	0.563486	0.69272	0.724401	0.108825
										97.7	0.618116	0.381299	0.585615	0.461409	0.473937	0.0961824	1.14125	2.55856	0.264085	0.667506	0.528289	1.0963	1.21755	0.637615	0.809025	0.569384	0.895296	0.764789	0.134055
										97.8	0.433537	0.546607	0.522122	0.650131	0.535695	0.431408	0.912208	1.53555	0.441084	0.471882	0.223494	1.02128	1.47718	0.332069	0.610743	0.775433	0.697509	0.683408	0.0892925
										97.9	0.444613	0.7005	0.733849	0.478049	0.633255	0.418675	1.05875	1.85696	0.381603	0.524141	0.655159	1.2489	1.23183	0.611205	0.912585	0.719914	0.769059	0.787003	0.092245
										98	0.667315	0.467043	0.507574	0.51492	1.06341	0.81775	1.01527	1.80093	0.842746	0.396042	0.460648	1.11487	1.4515	0.638102	0.734534	0.652228	0.873936	0.824636	0.0912411
										98.1	0.590623	0.749938	0.923081	0.516231	0.539185	-0.553436	1.09673	0.927735	0.463368	0.437266	0.510159	-1.09507	1.10266	0.798958	0.982972	0.507858	0.827697	0.548586	0.138307
										98.2	0.322479	0.81976	0.690238	0.52815	0.981886	0.141356	1.28621	0.797508	0.642422	0.512554	0.497632	1.9472	1.41899	0.734275	0.883757	0.568158	0.815747	0.799313	0.104689
										98.3	0.627854	0.36797	0.720084	0.521051	0.581622	0.382537	1.06566	1.00851	0.314553	0.364613	0.604497	0.536686	1.3636	0.667392	0.658774	0.653454	0.560313	0.64701	0.0665724
										98.4	0.338545	0.744477	0.451875	0.329473	0.606026	-0.594504	1.09209	0.579776	-0.0698737	0.582983	0.53808	1.22773	1.39069	0.689259	0.812364	0.700182	0.976669	0.61152	0.113898
										98.5	0.331711	0.921518	0.714891	0.652713	0.551816	-0.508912	1.16778	2.05835	0.553458	0.665084	0.413621	1.26587	1.27576	0.387525	0.77947	0.749472	0.426926	0.729827	0.130846
										98.6	0.147032	0.547188	0.774057	0.50112	0.699016	-0.691808	1.21008	1.93293	0.507219	0.240226	0.743397	0.0345676	1.15803	0.564991	0.793965	0.738379	0.589334	0.617042	0.134471
										98.7	0.397334	0.631712	0.689329	0.443163	0.670039	0.0113365	1.16154	1.74956	0.714813	0.389788	0.430798	1.9139	1.47649	0.586423	0.772867	0.741659	0.734968	0.795042	0.122251
										98.8	0.705489	0.254457	0.745682	0.420731	0.43427	-0.40087	1.05142	1.46913	0.461382	0.562669	0.487065	0.176696	1.5276	0.588529	0.771843	0.722022	0.747227	0.630903	0.110068
										98.9	0.838048	0.48179	0.703621	0.503128	0.616745	-0.0676057	1.18784	0.995722	0.377792	0.548531	0.449826	0.189318	1.43609	0.675716	0.713309	0.554406	0.830272	0.649091	0.0860466
										99	0.521137	0.575295	0.494101	0.428162	0.585801	0.449355	1.07891	1.92329	0.138809	0.540885	0.709212	1.02891	1.1816	0.44932	0.793861	0.4503	0.696099	0.708533	0.0995016
										99.1	0.369536	0.716936	1.0077	0.435888	0.630024	0.366411	1.09727	1.36044	0.647367	0.40845	0.342803	1.16405	1.31218	0.676872	0.851254	0.628458	0.943353	0.762293	0.0816051
										99.2	0.389939	0.568842	0.797586	0.507682	0.731811	0.821346	0.76938	1.35708	0.863818	0.466826	0.637926	1.49933	1.1757	0.643252	0.604586	0.649431	0.72624	0.777105	0.073688
										99.3	0.463016	0.43178	1.06445	0.36004	0.842813	0.697433	0.96904	2.15467	0.442834	0.37784	0.420766	0.147245	1.44973	0.65204	0.713875	0.532758	0.880211	0.741209	0.117181
										99.4	0.49624	0.465129	0.737945	0.46284	0.351536	0.0789746	1.15377	2.34691	0.659214	0.481427	0.418741	1.05811	1.2217	0.706865	0.829395	0.894283	0.778696	0.773046	0.122455
										99.5	0.745211	0.705071	0.867996	0.555737	0.654286	0.171751	1.13453	1.94763	0.473342	0.617119	0.566289	0.281972	1.28589	0.51377	0.717077	0.706727	0.96571	0.759419	0.0999519
										99.6	0.436362	0.727957	0.51315	0.402272	0.435988	-0.0373645	1.28902	2.07493	0.67021	0.616036	0.627034	1.16833	1.47249	0.589917	0.804018	0.507913	0.7095	0.765163	0.119153
										99.7	0.388223	0.83905	0.717314	0.496726	0.41784	-0.462333	1.23324	1.07912	0.439205	0.685865	0.316667	1.66164	1.16426	0.585711	0.75774	0.64035	0.91344	0.698474	0.112423
										99.8	0.496508	0.683998	0.839323	0.438408	0.832141	0.178786	1.29808	1.8627	0.86702	0.778294	0.466655	1.97145	1.32355	0.753005	0.713194	0.532868	1.10169	0.890452	0.118162
										99.9	0.259889	0.679887	0.555402	0.371832	0.508156	0.355669	1.01227	2.05612	0.523293	0.6814	0.70776	0.745756	1.25255	0.632434	0.562123	0.674524	0.675427	0.720852	0.100935
										100	0.332994	0.533777	0.596021	0.495505	0.451801	0.427198	1.0874	1.13679	0.509532	0.463455	0.769613	0.839994	1.3348	0.707834	0.750821	0.696254	0.603353	0.69042	0.067025
										100.1	0.586221	0.604068	0.653666	0.577377	0.576158	0.581689	1.11437	1.63216	0.370556	0.480672	0.660432	0.103871	1.24389	0.623417	0.889654	0.817654	0.962889	0.734044	0.0862573
										100.2	0.422967	0.593092	0.792837	0.591739	0.447011	0.442032	0.998781	1.63715	0.896295	0.532166	0.546844	2.25607	1.56894	0.665025	0.783986	0.660331	0.562643	0.846936	0.123295
										100.3	0.397889	0.71269	0.990878	0.417928	0.292627	0.74415	1.27497	0.937946	0.238169	0.541727	0.450779	0.0712981	1.27085	0.52119	0.848661	0.57316	0.900802	0.657983	0.0838584
										100.4	0.383298	0.635345	0.709507	0.430781	0.566223	0.982719	1.17354	1.65695	0.184391	0.598063	0.667905	0.599802	1.27231	0.697426	0.951539	0.546207	0.682564	0.749327	0.0873545
										100.5	0.86258	0.888275	0.437229	0.487423	0.937884	0.907611	1.21943	2.26711	0.468664	0.866014	0.297421	-0.239104	1.04632	0.660302	0.788861	0.60127	0.654417	0.77363	0.123901
										100.6	0.463318	0.459442	0.684381	0.341929	0.507259	0.121814	1.01855	1.60987	0.639003	0.474071	0.450676	2.36746	1.37934	0.880256	0.798562	0.577804	0.301196	0.769113	0.136082
										100.7	0.523818	0.431811	0.649816	0.375885	0.478799	1.61745	0.970171	2.59544	0.350795	0.481275	0.511687	1.05718	1.32926	0.896458	0.852357	0.599644	0.811447	0.854899	0.137895
										100.8	0.286432	0.502704	1.10772	0.443478	0.718276	0.277489	1.15226	1.78373	0.721392	0.481365	0.367432	1.26542	1.50133	0.497614	0.70074	0.659573	0.603808	0.768869	0.106615
										100.9	0.868754	0.493562	0.772011	0.598362	0.500963	0.344326	1.42421	2.43685	0.539593	0.311857	0.384028	-0.029912	1.24886	0.69477	0.792349	0.507734	0.481637	0.727645	0.135369
										101	0.215088	0.649638	1.03966	0.408665	0.342886	1.03212	1.11514	2.51372	0.255636	0.551034	0.430091	1.77474	1.33887	0.581948	0.789195	0.58191	0.965599	0.857996	0.144449
										101.1	0.270075	0.482371	0.628585	0.38489	0.704322	0.881538	1.42207	2.4132	0.711615	0.541155	0.38146	1.68836	1.73336	0.773301	0.726119	0.73182	0.844617	0.90111	0.140089
										101.2	0.721714	0.461423	0.967163	0.426891	0.376327	-0.0920314	1.03141	1.7426	0.487307	0.458811	0.410346	2.23542	1.69443	0.702008	0.830782	0.607609	0.625564	0.805163	0.142318
										101.3	0.213977	0.643287	0.671872	0.549917	0.530632	0.685181	0.894468	2.06808	0.33908	0.313067	0.438609	0.699018	1.39506	0.54229	0.731543	0.536878	1.08486	0.725754	0.108835
										101.4	0.362581	0.561757	0.476134	0.480865	0.626869	-0.0771609	1.12308	1.75941	0.982216	0.676251	0.627812	2.06167	1.60298	0.59586	0.699827	0.532799	0.839933	0.819581	0.131619
										101.5	0.866207	0.407021	0.719809	0.425654	0.706199	0.128862	1.06394	3.19969	0.642968	0.439269	0.565186	1.17129	1.53471	0.601469	0.715663	0.634604	0.517616	0.843538	0.167176
										101.6	0.421605	0.365275	0.803516	0.390894	0.338104	-0.26627	0.987751	1.48802	0.855302	0.504857	0.664835	1.10019	1.3034	0.929938	0.633273	0.610517	0.668511	0.694101	0.0999567
										101.7	0.628976	0.691866	0.689937	0.330379	0.466288	0.0607207	1.06331	1.53899	0.27593	0.554259	0.628011	1.19941	1.16428	0.699726	0.661305	0.625275	0.622248	0.700054	0.0883962
										101.8	0.495645	0.408352	0.981917	0.573795	0.603914	1.57766	1.3304	2.34705	0.622707	0.548011	0.36583	1.60401	1.5269	0.859749	0.726146	0.583577	0.727656	0.934313	0.133682
										101.9	0.336127	0.549722	0.749372	0.511264	0.646933	0.494417	1.40598	2.75463	0.993941	0.567715	0.875248	0.669249	1.52953	0.823912	0.811449	0.555425	0.894906	0.892342	0.13879
										102	0.518321	0.668178	0.483865	0.643991	0.620282	0.802942	1.16255	2.01846	0.780023	0.713759	0.588453	1.43747	1.45474	0.509088	0.604578	0.60907	1.06284	0.863448	0.103557
										102.1	0.0821209	0.648503	0.952845	0.319883	0.840068	1.18718	1.13441	1.28451	0.267358	0.567341	0.212205	1.52473	1.40046	0.743923	0.625694	0.591432	0.853421	0.778593	0.103815
										102.2	0.582847	0.549735	0.652722	0.392263	0.605675	-0.359478	1.14147	2.42701	0.312704	0.394034	0.249676	2.07984	1.41469	0.707919	0.89437	0.594794	0.30112	0.761258	0.16547
										102.3	0.681616	0.535455	0.38448	0.540441	0.771965	0.884843	1.12672	1.80766	0.210269	0.39668	0.616464	2.62716	1.11642	0.83581	0.591256	0.802799	0.511778	0.849519	0.142498
										102.4	0.404617	0.426915	0.816309	0.455032	0.624597	0.404488	0.889828	2.74327	0.284401	0.521811	0.458709	2.81677	1.16799	0.553307	0.610189	0.447158	0.831286	0.850393	0.184192
										102.5	0.281603	0.697164	0.557689	0.537802	0.422128	1.11369	1.33721	1.44756	0.402025	0.407964	0.39912	1.2305	1.31917	0.795145	0.805666	0.613314	0.834502	0.776603	0.0921623
										102.6	0.420138	0.591649	1.04229	0.394345	0.55804	0.450767	1.33637	1.66111	0.585139	0.547309	0.583213	0.467203	1.09957	0.832446	0.76254	0.583467	0.503137	0.730514	0.086466
										102.7	0.646516	0.603922	0.812984	0.395411	0.679461	1.11242	1.16975	2.20442	1.10438	0.408497	0.576276	1.35967	0.965901	0.589937	0.789823	0.602442	0.662236	0.863767	0.107048
										102.8	0.42978	0.842836	0.788858	0.343531	0.42021	0.460057	1.16	2.18203	1.50998	0.641603	0.311309	1.47681	0.99584	0.790751	0.804011	0.773476	0.667392	0.858734	0.119296
										102.9	0.40678	0.559229	1.14425	0.487538	0.592448	-0.492028	1.37484	2.97072	0.542173	0.749942	0.537685	-0.252894	1.07023	0.76343	0.888013	0.335941	0.557918	0.719778	0.178604
										103	0.351346	0.777079	0.617538	0.352397	0.55441	0.328269	1.41484	1.70112	0.772555	0.599037	0.248299	1.09135	0.981728	0.819778	0.704662	0.732812	0.698471	0.749746	0.0930121
										103.1	0.349174	0.711541	0.553119	0.334515	0.47919	-0.0916816	1.36543	2.00782	0.991896	0.703286	0.388087	1.60594	0.907713	0.702495	0.802442	0.429244	0.690687	0.760641	0.123889
										103.2	0.413448	0.474397	0.677612	0.572189	0.67928	0.627235	1.49536	1.92422	0.513864	0.440256	0.834454	0.811143	0.748321	0.815603	0.776521	0.477101	0.614796	0.758576	0.0947052
										103.3	0.379435	0.818607	0.735402	0.549938	0.473777	0.915051	1.15307	2.53693	-0.231001	0.592193	0.495357	1.06667	0.720699	0.54716	0.702559	0.569729	0.6733	0.746992	0.133893
										103.4	0.457292	0.543882	0.411607	0.382529	0.47021	0.895905	1.2578	1.61345	0.893851	0.502153	0.465805	1.58326	0.858449	0.77099	0.608479	0.684238	0.661047	0.768291	0.0934761
										103.5	0.605595	0.66476	0.680179	0.629314	0.610417	0.135289	1.35476	2.01379	0.39628	0.476572	0.707318	1.79745	0.853886	0.670539	0.751908	0.585341	1.31744	0.838285	0.120361
										103.6	0.464848	0.943841	0.993466	0.510616	0.395885	0.333068	1.16653	2.45211	1.2091	0.502317	0.173938	-0.228216	0.892114	0.602883	0.68703	0.819597	0.639897	0.738766	0.138623
										103.7	0.542786	0.84942	0.755249	0.437072	0.641777	-0.177789	1.29715	0.634154	0.344092	0.504957	0.457851	1.631	0.910617	0.862451	0.701393	0.598239	0.862942	0.697256	0.0949397
										103.8	0.39361	0.397933	1.02094	0.351175	0.631314	0.27525	1.17036	0.922711	0.62739	0.619031	0.455408	2.21603	0.72329	0.570272	0.689182	0.56401	0.7494	0.728077	0.109491
										103.9	0.288833	0.768656	0.831622	0.632978	0.763583	0.12102	1.40337	2.35707	0.966705	0.538764	0.525212	1.75908	0.967804	0.564691	0.760633	0.615353	0.688828	0.85613	0.13161
										104	0.516276	0.520348	0.35335	0.548585	0.642289	0.367882	1.29317	2.32997	0.500341	0.474561	0.280128	0.734329	0.848003	0.788552	0.598557	0.61104	0.51144	0.701107	0.116364
										104.1	0.336151	0.701139	0.736541	0.342892	0.517361	0.222476	1.35508	2.4407	0.491231	0.50392	0.541817	0.567911	0.704319	0.767822	0.800416	0.526226	1.00343	0.73879	0.124524
										104.2	0.767966	0.530837	0.585143	0.512887	0.544678	0.594314	1.2533	1.88496	0.273061	0.491033	0.67958	0.994657	0.975599	0.624035	0.743219	0.633336	0.516101	0.741453	0.0906032
										104.3	0.751971	0.815153	0.715116	0.519756	0.851015	-0.217524	1.31523	2.13419	0.945999	0.446683	0.588688	1.15216	0.964913	0.83045	0.700257	0.482461	0.614482	0.800648	0.115998
										104.4	0.538533	0.692139	0.706946	0.385742	0.283286	-0.644672	1.18231	2.94748	0.0800689	0.443905	0.27371	2.43656	0.930445	0.773015	0.733462	0.520383	0.455063	0.749316	0.202451
										104.5	0.462301	0.152334	0.958627	0.402944	0.733221	-0.049391	1.4303	1.66511	0.458634	0.477343	0.255627	1.14021	1.22027	0.623309	0.754824	0.44261	0.900115	0.707552	0.112181
										104.6	0.530569	0.69358	0.637474	0.481775	0.642737	-0.219096	1.21543	2.36359	0.453466	0.865169	0.57199	0.887408	1.2397	0.770444	0.796568	0.628265	0.763955	0.783707	0.125685
										104.7	0.694314	0.651587	0.97114	0.537511	0.603713	0.193339	1.29529	1.92376	1.42651	0.420313	0.333635	0.530837	0.826227	0.655493	0.840333	0.558567	0.958858	0.789496	0.104628
										104.8	0.447451	0.60153	0.598353	0.280549	0.841867	0.339717	1.22654	2.55557	0.198568	0.603579	0.521032	1.39963	0.792511	0.89899	0.676086	0.641618	0.777187	0.788281	0.133366
										104.9	0.370323	0.622592	0.877815	0.428314	0.572415	0.908438	1.28811	1.90074	0.244982	0.623178	0.620691	0.904202	0.973974	0.567547	0.828331	0.437223	1.08131	0.779423	0.096724
										105	0.409981	0.507903	0.778638	0.536216	0.252256	0.345833	1.07065	1.93694	0.21121	0.405669	0.539593	1.72804	0.74929	0.713571	0.777135	0.443299	0.910649	0.724522	0.116064
										105.1	0.294214	0.696433	0.819753	0.403895	0.601019	0.556881	1.13735	1.83739	0.385711	0.691621	0.439501	1.74941	1.22703	0.608259	0.694863	0.584707	1.11497	0.814294	0.110138
										105.2	0.631238	0.699087	0.90633	0.479877	0.628695	0.4469	1.34393	2.78529	0.735317	0.400831	0.364584	0.955107	0.72623	0.818753	0.900727	0.704164	0.747081	0.839655	0.134521
										105.3	0.434822	0.343064	0.825224	0.600538	0.637602	0.224172	1.49774	2.04054	0.221044	0.728186	0.59211	0.957562	1.15128	0.561226	0.784446	0.622684	0.972894	0.776184	0.111919
										105.4	0.604471	0.699739	0.676502	0.606272	0.567103	0.0250237	1.06671	2.26001	0.96855	0.303271	0.473301	1.10755	0.695901	0.706783	0.585257	0.5491	0.876477	0.751295	0.113908
										105.5	0.531757	0.517485	0.765327	0.485353	0.522749	0.147858	1.16295	3.12432	0.849461	0.616604	0.556635	-0.0335466	1.02817	0.557555	0.772335	0.559573	0.690436	0.756178	0.163005
										105.6	0.484879	0.614468	0.708704	0.405694	0.59943	0.48038	1.06257	1.94282	0.461182	0.512359	0.450958	2.12912	0.897697	0.665853	0.661414	0.507334	0.843044	0.789877	0.121772
										105.7	0.744789	0.467861	0.713915	0.425973	0.565943	0.779605	1.25114	1.61254	0.399727	0.394105	0.446676	1.90987	1.03776	0.78431	0.672529	0.613907	0.617436	0.790476	0.105033
										105.8	0.0897818	0.41348	0.853338	0.589234	1.14581	0.636617	1.49641	2.47341	0.49257	0.496514	0.370631	1.25761	0.772579	0.629371	0.786027	0.584473	0.784814	0.81604	0.13264
										105.9	0.251573	0.507488	0.829216	0.619428	0.640661	0.336193	1.68364	2.48191	0.769434	0.419674	0.347243	0.137997	0.822256	0.628993	0.720431	0.658897	0.811861	0.745112	0.136442
										106	0.456045	0.871777	0.860348	0.525064	0.536977	0.110187	1.26342	1.8913	0.600253	0.452837	0.464367	0.417529	1.01684	0.774782	0.613746	0.550533	0.908283	0.72437	0.098366
										106.1	0.333586	0.627789	0.952102	0.281627	0.532394	0.620822	1.17735	1.73817	-0.0905023	0.52104	0.360124	3.04123	0.938004	0.587148	0.573832	0.681345	0.63213	0.794599	0.170531
										106.2	0.0788959	0.383937	0.77992	0.404239	0.803418	0.0944597	0.972528	1.89335	0.452834	0.516504	0.811205	1.76979	1.0795	0.485808	0.701821	0.615877	1.17625	0.765903	0.122126
										106.3	0.41286	1.09086	0.653942	0.449351	0.958831	-0.192339	1.31434	3.19542	0.539546	0.339431	0.288835	2.7015	1.07437	0.73164	0.47636	0.610269	0.937148	0.916609	0.206125
										106.4	0.421236	0.778771	0.734584	0.544474	0.681522	-0.727554	0.965861	3.36752	0.896469	0.620075	0.421102	1.79957	1.06216	0.521852	0.665643	0.584253	0.835038	0.833681	0.197015
										106.5	0.291792	0.706063	0.570107	0.430605	0.577181	0.81085	0.970859	2.65662	-0.225908	0.671293	0.457112	2.04459	1.02413	0.668632	0.504976	0.716635	0.776062	0.803035	0.15904
										106.6	0.338015	0.503831	0.590097	0.446683	0.853739	-0.105921	1.0958	1.41743	1.10223	0.61159	0.332512	0.168535	1.02573	0.488327	0.772054	0.556514	0.855122	0.650135	0.0926698
										106.7	0.265855	0.508847	0.671216	0.399517	0.443534	0.644897	1.19543	2.61495	0.972354	0.465599	0.341492	1.18191	0.710238	0.551643	0.699482	0.47695	1.23566	0.787034	0.135817
										106.8	0.39809	0.870228	0.739938	0.484988	0.309685	0.476791	1.12295	2.2849	0.398635	0.457018	0.822813	-0.0426562	1.0141	0.51308	0.763132	0.466629	0.963763	0.708475	0.121839
										106.9	0.684496	0.440679	0.789758	0.47907	0.933701	1.3849	1.08308	1.52939	0.769695	0.675649	0.440634	0.964426	1.17552	0.73249	0.872417	0.626501	0.650682	0.837241	0.0759714
										107	0.404367	0.426061	0.594362	0.394816	0.988342	-0.276525	1.15094	1.85088	0.555094	0.408428	0.222975	1.67026	1.04037	0.688202	0.775743	0.679663	1.01933	0.740783	0.125765
										107.1	0.119942	0.468459	0.627592	0.463409	0.891465	-0.0158318	1.39517	2.22615	0.42926	0.524538	0.314091	2.94474	0.959522	0.886553	0.578461	0.454268	0.971117	0.837583	0.182242
										107.2	0.242754	0.888832	0.646789	0.625978	0.702668	0.508222	0.99719	2.8686	0.965336	0.654706	0.363887	1.22717	1.0339	0.746016	0.725266	0.510944	0.864503	0.857221	0.139605
										107.3	0.681613	0.776244	0.820873	0.419539	0.647576	0.376091	1.27602	2.64105	0.974637	0.66562	0.473898	3.24007	1.09223	0.542156	0.580604	0.605363	0.816912	0.978264	0.189674
										107.4	0.117597	0.665132	0.519875	0.458499	0.681233	0.507836	0.987977	1.86535	0.361737	0.443449	0.401023	2.42393	1.02561	0.948704	0.931445	0.558512	0.910171	0.81224	0.138565
										107.5	0.458911	0.622121	0.795586	0.558594	0.793871	-0.868466	1.39604	2.0548	1.11184	0.447101	0.379793	1.06786	0.738865	0.662469	0.652723	0.649817	0.780182	0.723653	0.140354
										107.6	0.531028	0.737832	0.623303	0.576033	0.622408	-0.0547227	1.276	2.12738	0.703756	0.494003	0.5917	1.73768	0.775368	0.66298	0.634942	0.375999	0.522603	0.761076	0.12443
										107.7	0.394236	0.455473	0.496979	0.503497	0.528826	0.0915928	1.22257	3.21199	0.580032	0.502412	0.606392	1.66153	0.99117	0.724274	0.590592	0.63787	0.765429	0.821463	0.17211
										107.8	0.504272	0.744575	0.506472	0.364081	0.541524	-0.242816	1.1241	2.71435	0.955236	0.362257	0.855527	1.89267	1.04485	0.522052	0.804366	0.44855	1.06564	0.835747	0.160572
										107.9	0.627844	0.761461	0.856748	0.603694	0.337983	0.430346	1.3172	3.17757	0.48307	0.51622	0.499443	2.0716	0.690585	0.784235	0.90807	0.618495	1.02827	0.924284	0.172332
										108	0.54489	0.734726	0.788803	0.498161	0.352762	0.502933	1.44947	1.9157	0.878269	0.35521	0.487995	0.835662	1.18004	0.711313	0.824336	0.49682	0.719167	0.780956	0.0989503
										108.1	0.321252	0.535457	0.945638	0.580046	0.712988	0.219167	1.25098	1.78446	1.09556	0.53826	0.290515	2.38034	1.04915	0.611322	0.762478	0.604412	0.679395	0.84479	0.134451
										108.2	0.365458	0.694153	0.985369	0.48521	0.739495	0.30165	0.99513	1.62085	0.736648	0.579179	0.689443	0.912614	1.15953	0.84834	0.596064	0.643629	0.464187	0.753938	0.0778713
										108.3	0.80536	0.673123	0.822121	0.554758	0.887134	0.703304	1.10682	2.7015	0.925235	0.525451	0.49132	1.0512	1.12874	0.904088	0.633164	0.565622	0.581422	0.885903	0.123922
										108.4	0.509299	0.766788	0.683157	0.484927	0.776837	0.448008	1.31316	2.54429	0.130543	0.392976	0.37273	2.50551	1.15785	0.751938	0.729872	0.589751	0.956509	0.889067	0.164977
										108.5	0.35115	0.745791	1.20208	0.443556	0.383474	-0.043837	1.72219	2.3159	0.0854509	0.574	0.588243	1.861	1.06867	0.612176	0.823342	0.540033	1.05566	0.842875	0.154218
										108.6	0.367443	0.538156	0.957414	0.302366	0.771852	0.790069	1.26603	2.5429	0.657695	0.609412	0.623346	1.76048	1.03766	0.465895	0.702201	0.565002	0.899281	0.873953	0.134819
										108.7	0.518784	0.713356	0.427473	0.390997	0.836992	0.254933	1.07845	3.18419	0.61275	0.751795	0.309524	1.58588	0.967824	0.741963	0.741683	0.494009	0.951306	0.856583	0.16545
										108.8	0.511811	0.566646	0.559485	0.37641	1.0127	0.203166	1.15869	2.68421	0.633728	0.49973	0.199838	1.36642	0.899936	0.701809	0.733176	0.653372	0.742612	0.794337	0.13962
										108.9	0.511794	0.528871	0.823256	0.441695	0.73416	1.08537	1.37127	1.70618	0.52654	0.730502	0.413168	1.26327	1.10887	0.456582	0.516392	0.501987	0.941827	0.803631	0.0932484
										109	0.24466	0.580425	0.907232	0.345064	0.826313	0.80814	1.33686	3.43467	-0.0692224	0.545139	0.354969	2.96587	1.25435	0.674742	0.755055	0.627273	0.445332	0.943346	0.223159
										109.1	0.272652	0.807345	0.825048	0.560397	0.804721	0.187262	1.41105	2.7409	1.03087	0.6196	0.555443	2.06023	1.09925	0.940405	0.868384	0.504468	0.588688	0.933924	0.154907
										109.2	0.389585	0.354946	0.794729	0.317936	0.403973	-0.0623786	1.38552	2.85803	0.522231	0.60252	0.591851	1.11703	0.83008	0.874555	0.634636	0.525261	0.926264	0.768634	0.153947
										109.3	0.244461	0.781751	1.07522	0.326231	0.500764	-0.0754414	1.31951	2.02623	1.16051	0.339134	0.383241	0.824184	1.08939	0.771114	0.655324	0.537718	0.702643	0.744822	0.119547
										109.4	0.304737	0.684886	0.816082	0.279578	0.524568	-0.127647	1.22995	1.28961	0.721699	0.40509	0.38288	1.14136	1.24929	0.718772	0.680059	0.605501	0.69258	0.682294	0.0935393
										109.5	0.428003	0.965	0.682767	0.421674	0.587222	0.630321	1.24017	2.17796	0.276247	0.742613	0.796031	0.643812	1.2141	0.642066	0.592596	0.644126	1.21712	0.817754	0.108862
										109.6	0.408046	0.898079	0.672491	0.488722	0.620559	-0.0737971	1.08004	2.26692	0.328189	0.416545	0.326895	1.61181	0.889423	0.725168	0.8696	0.534742	0.819062	0.757794	0.13024
										109.7	0.335614	0.597632	0.689009	0.295308	0.786272	0.165756	1.23015	1.82644	1.1712	0.615686	0.344972	1.46425	0.929115	0.667543	0.669031	0.787201	0.659177	0.778492	0.105862
										109.8	0.466202	0.683783	0.645872	0.517908	0.752058	-0.186043	1.17916	2.20804	1.01228	0.562048	0.520431	1.08502	1.19604	0.496693	0.681921	0.444278	0.708883	0.76321	0.120734
										109.9	0.251014	0.682998	0.787962	0.422141	0.51362	0.309799	1.23421	2.72933	0.859637	0.771195	0.493617	1.73376	1.23307	0.620648	0.727849	0.559036	0.610642	0.855326	0.14763
										110	0.308085	0.89296	0.699669	0.356077	0.592634	0.0161321	1.12373	3.03644	0.694741	0.562007	0.572562	1.43057	1.11745	0.444485	0.706569	0.488593	0.961526	0.823778	0.161428
										110.1	0.44609	0.69813	0.808813	0.495038	0.593576	-0.141546	1.26153	2.52571	0.520675	0.487215	0.548598	2.22398	1.00262	0.745408	0.759338	0.425248	0.8347	0.837361	0.157873
										110.2	0.480896	0.655642	0.784173	0.543954	0.728109	0.705108	1.37232	2.63385	0.238251	0.499828	0.30046	2.19608	1.14268	0.795508	0.642017	0.685878	0.894556	0.89996	0.154491
										110.3	0.262771	0.589196	0.822926	0.330301	0.775855	0.662409	1.42476	1.56869	0.685809	0.701595	0.420315	1.44204	1.55718	0.78332	0.971859	0.587146	0.823257	0.847613	0.100449
										110.4	0.303604	0.714634	1.20448	0.379902	0.526866	0.14743	1.21343	2.6841	0.428466	0.497465	0.373672	1.61929	1.14047	0.601603	0.846165	0.682984	0.513683	0.816368	0.150319
										110.5	0.279592	0.607262	0.739059	0.389443	0.19538	-0.199927	1.26916	2.09534	0.201961	0.548597	0.239319	0.615422	1.14833	0.754382	0.713905	0.47367	0.668756	0.631744	0.125532
										110.6	0.469957	0.744399	0.514294	0.49819	0.736264	1.20501	1.37747	3.12106	0.463919	0.223162	0.466637	2.73659	1.32996	0.608996	0.670955	0.500458	0.789889	0.968071	0.195768
										110.7	0.429564	0.70449	0.577294	0.419781	0.431118	0.756676	1.5768	2.47944	1.05907	0.519109	0.475088	0.0936748	1.11007	0.401285	0.85144	0.629395	0.964777	0.792887	0.13512
										110.8	0.553821	0.672359	0.514264	0.388406	0.861826	0.585896	1.35674	2.64412	1.16391	0.436745	0.493855	0.159728	1.01935	0.54827	0.781043	0.693292	1.06749	0.820066	0.136181
										110.9	0.4338	0.580203	1.2733	0.527437	0.745082	0.11542	1.3297	2.30198	1.48012	0.467289	0.718671	1.72849	1.09069	0.779068	0.506567	0.580959	0.997394	0.920951	0.134768
										111	0.304335	0.862203	0.93685	0.409284	0.629708	0.0664904	1.42553	2.6103	0.921237	0.533518	0.259151	2.91186	1.32558	0.613838	0.698209	0.501574	0.693874	0.923738	0.188414
										111.1	0.234222	0.948069	0.72224	0.286484	0.530394	0.207994	1.23009	1.99482	0.486722	0.615273	0.641783	1.8193	1.0405	0.655554	0.532247	0.664396	0.920327	0.795907	0.121673
										111.2	0.355862	0.662112	0.577851	0.283459	0.783222	-0.175063	1.21461	2.45717	0.482216	0.455748	0.478619	1.32407	1.16654	0.597331	0.743058	0.525179	1.2691	0.776534	0.141731
										111.3	0.324186	0.546351	0.809019	0.435777	0.641703	0.354545	1.44287	2.35997	0.465542	0.763311	0.303207	2.53023	1.23724	0.670251	0.659667	0.526433	1.23131	0.900095	0.16231
										111.4	0.613074	0.816104	0.607119	0.444909	0.563448	0.00291566	1.35046	2.2522	1.34856	0.658776	0.498792	2.73975	1.21033	0.559512	0.706325	0.538008	0.465556	0.904461	0.168316
										111.5	0.511883	0.325256	0.789601	0.235523	0.441088	-0.15576	1.32602	2.57096	0.722723	0.503825	0.294872	1.05606	0.853765	0.669098	0.66479	0.742981	0.379266	0.701879	0.142866
										111.6	0.429123	0.735111	0.689119	0.407813	0.863893	1.0961	1.08552	3.18965	1.08464	0.74715	0.256406	-0.0592349	1.10964	0.410413	0.767808	0.527866	0.822756	0.833164	0.167307
										111.7	0.364846	0.391491	0.809781	0.448528	0.565053	0.253112	1.32186	2.68713	0.754456	0.522556	0.794907	1.65009	1.20038	0.505033	0.522251	0.433185	0.562084	0.810984	0.148312
										111.8	0.378847	0.68149	0.81493	0.482537	0.50668	0.504603	1.1153	2.22056	1.2493	0.405197	0.0701202	1.94095	1.29451	0.633732	0.688966	0.574593	0.743999	0.841547	0.136722
										111.9	0.447303	0.658692	0.745223	0.518842	0.791297	0.0504202	1.20545	2.64027	0.290007	0.709915	0.302623	1.01156	1.16352	0.760295	0.727409	0.515436	1.03596	0.798484	0.137938
										112	0.72786	0.737475	0.89205	0.393829	0.666009	0.107859	1.07216	2.99102	0.419564	0.6672	0.556332	2.11019	0.981954	0.740882	0.706161	0.574552	0.949226	0.899666	0.165411
										112.1	0.472789	0.527191	0.638692	0.404095	0.539371	0.456997	1.26846	1.80511	0.72741	0.715334	0.218194	1.48779	1.08013	0.620228	0.806798	0.703847	0.958252	0.790041	0.100495
										112.2	0.338854	0.635722	0.740197	0.489017	0.454744	-0.407342	1.22822	2.88434	0.341583	0.703586	0.299032	0.927445	0.931162	0.872505	0.705831	0.519157	0.694672	0.726984	0.159986
										112.3	0.304882	0.671228	0.710994	0.524113	0.646216	0.0232028	1.15112	1.95584	0.7089	0.410011	0.779359	1.68822	1.05852	0.59501	0.849481	0.563431	0.393943	0.766733	0.116555
										112.4	0.633245	0.692643	1.02613	0.452102	0.660122	0.299172	1.41272	1.84245	0.379419	0.748085	0.278746	0.765036	1.12532	0.723669	0.638501	0.465953	0.82046	0.762575	0.098191
										112.5	0.216615	0.631844	0.822184	0.450638	0.900896	0.317024	1.32235	2.06386	0.461144	0.439063	0.445528	1.04286	1.35577	0.31791	0.724736	0.466036	0.798739	0.7516	0.115892
										112.6	0.251381	0.447082	0.684028	0.471643	0.492717	1.00931	1.11573	2.17957	0.811031	0.536764	0.524059	1.31051	1.13673	0.527313	0.860283	0.812831	0.453857	0.801461	0.111893
										112.7	0.484236	0.630998	0.835534	0.581427	0.761094	0.22512	1.44613	1.37458	0.730868	0.679741	0.6607	1.44455	0.896953	0.778926	0.757158	0.613645	0.965797	0.815733	0.0809119
										112.8	0.453252	0.678773	0.916939	0.384914	0.607764	0.323921	1.2147	3.40404	0.275383	0.568031	0.559683	1.7461	1.25684	0.621822	0.649228	0.319571	0.790774	0.868926	0.184239
										112.9	0.618339	0.337801	0.784115	0.359171	0.354991	0.419319	1.63479	2.07579	0.951473	0.835138	0.461696	0.752374	1.07668	0.613067	0.812548	0.531476	0.444581	0.768432	0.114125
										113	0.0895005	0.754294	0.684538	0.536249	0.857761	0.640713	1.2786	2.6292	0.764562		0.363729	3.18474	1.33926	0.501122	0.602634	0.43098	0.821387	0.967454	0.205944
										113.1	0.339183	0.555375	0.739525	0.428572	0.633281	-0.0227555	1.28418	2.37128	0.918041		0.638509	1.9022	1.30657	0.651573	0.702119	0.596985	0.75853	0.862697	0.149234
										113.2	0.256747	0.751848	0.999479	0.417321	0.623255	0.0959667	1.00397	2.18358	0.305867		0.387902	1.04773	1.10199	1.02939	0.600924	0.732357	1.0412	0.786221	0.123912
										113.3	0.25664	0.445063	0.789917	0.419944	0.683482	1.13626	1.29864	2.23322	0.39587		0.618411	1.17422	0.956142	0.880501	0.822626	0.596737	1.11922	0.864181	0.119725
										113.4	0.251497	0.864126	0.814843	0.363581	0.69241	0.168838	1.37076	2.19647	0.472902		0.178212	0.626178	1.1963	0.577664	0.656465	0.569742	0.84344	0.740215	0.127967
										113.5	0.423867	0.487353	0.827896	0.308104	0.530267	1.16767	1.36476	1.58219	0.537649		0.440161	0.554398	1.22387	0.705365	0.659697	0.437167	0.56597	0.738523	0.0960372
										113.6	0.295973	0.525061	0.403597	0.32633	0.75764	0.746131	1.28617	2.79537	0.398591		0.625985	1.55814	1.315	0.814337	0.770781	0.648232	1.02188	0.893076	0.156788
										113.7	0.427286	0.633399	0.640397	0.449864	0.478574	-0.392822	1.23288	2.53426	0.462659		0.542907	1.73218	1.28237	0.513672	0.600705	0.625344	0.638691	0.775147	0.16439
										113.8	0.484548	0.530488	0.932712	0.433281	0.499219	-0.0538074	1.17856	2.68348	1.03323		0.612181	0.924805	1.13974	0.613848	0.817867	0.578148	0.67922	0.81797	0.14647
										113.9	0.502849	0.558737	0.991643	0.255901	0.689978	-0.155645	1.09514	2.05616	0.535948		0.222038	1.95724	1.02277	0.779506	0.672365	0.761694	0.453635	0.774998	0.144199
										114	0.361978	0.420419	0.935202	0.477812	0.612985	0.35463	1.37249	2.58318	1.41317		0.462197	1.74924	0.911921	0.780062	0.689394	0.52132	0.926392	0.910775	0.151554
										114.1	0.578958	0.805882	0.834481	0.374787	0.385653	-0.116902	1.34489	2.88847	0.886804		0.351114	1.06237	0.564574	1.04324	0.770155	0.714333	0.806547	0.83096	0.161855
										114.2	0.552661	0.837045	0.843714	0.424822	0.744148	-0.00363207	1.09641	1.43333	0.507789		0.723888	0.931648	0.775239	0.532853	0.725094	0.706727	0.705066	0.72105	0.0776536
										114.3	0.565177	0.585731	0.786915	0.453024	0.687748	-0.388719	1.18834	1.76104	0.700096		0.594447	1.04961	0.879014	0.652969	0.675681	0.780545	0.924411	0.743502	0.108864
										114.4	0.437536	0.561243	0.607649	0.408739	0.710335	0.606402	1.14298	1.76039	0.29561		0.519378	2.65164	0.667437	0.402914	0.864576	0.588538	0.413141	0.789907	0.152723
										114.5	0.364952	0.698302	0.897066	0.392673	0.903278	-0.154809	1.07578	2.06927	1.03986		0.11513	1.51821	0.9135	0.774279	0.746493	0.731696	0.461093	0.784173	0.131636
										114.6	0.333854	0.643147	0.869471	0.538109	0.552234	0.0662355	1.17182	2.69728	0.717102		0.657937	0.569106	0.825911	0.672736	0.728423	0.585148	0.792114	0.776289	0.141313
										114.7	0.266703	0.956	0.74597	0.443228	0.539569	0.645921	1.26226	2.55277	0.761274		0.507503	1.06145	1.08818	0.751552	0.54018	0.658195	1.1373	0.869879	0.13198
										114.8	0.359207	0.891658	1.07515	0.425055	0.848912	0.657986	1.37021	1.72752	0.934121		0.407363	1.07462	0.703922	0.642463	0.660467	0.549114	0.718753	0.815407	0.0911456
										114.9	0.583075	0.575665	0.879315	0.412194	0.496181	0.685455	1.31464	2.05891	-0.162952		0.423502	0.636282	1.04531	0.677661	0.663274	0.690949	0.972107	0.746973	0.118943
										115	0.660321	0.711778	0.656108	0.521514	0.482847	0.233538	1.40975	2.47178	1.10305		0.276818	2.17631	1.12563	0.802567	0.664097	0.553606	0.801629	0.91571	0.157381
										115.1	0.579188	0.695286	0.688763	0.463168	0.538883	0.313771	1.29129	2.48913	0.773158		0.343767	1.35025	0.778265	0.654531	0.455702	0.528059	1.10817	0.815711	0.135423
										115.2	0.260304	0.518283	0.799382	0.456512	0.842599	0.9268	1.09297	2.50159	0.765294		0.261639	0.906047	0.713095	0.629531	0.86911	0.504192	1.19637	0.827732	0.130124
										115.3	0.423653	0.721457	0.73192	0.404222	0.468012	0.383106	1.22203	2.45948	0.415992		0.399495	1.11402	0.591646	0.866455	0.774801	0.486747	0.911721	0.773423	0.130373
										115.4	0.472643	0.411875	0.710873	0.414018	0.594792	-0.522972	1.21409	1.9695	0.633837		0.489086	0.464717	0.85847	0.512262	0.594403	0.424463	0.914547	0.634788	0.126308
										115.5	0.412642	0.444049	0.526072	0.418633	0.89179	0.636542	1.2197	2.40942	0.739168		0.321128	1.23629	0.712129	0.524335	0.864367	0.466615	1.05652	0.804963	0.128882
										115.6	0.270394	0.569339	0.836983	0.463164	0.562771	0.36191	1.20286	2.18969	0.471064		0.276324	2.06506	0.879018	0.691908	0.78862	0.647791	0.582494	0.803711	0.142322
										115.7	0.415712	0.515808	0.699459	0.570877	0.603487	0.105228	1.41636	2.71379	0.669759		0.341248	0.786274	0.769512	0.861688	0.84613	0.700278	0.818019	0.802102	0.145767
										115.8	0.609187	0.473787	0.753078	0.599608	0.552216	0.33263	1.25373	2.04285	0.252538		0.593955	0.538429	0.569531	0.70302	0.815016	0.53714	0.303696	0.68315	0.107739
										115.9	0.376548	0.679973	0.701346	0.425412	0.796002	0.771344	1.04197	3.05298	0.712252		0.178866	0.840414	0.741823	0.671159	0.725606	0.678699	1.06551	0.841244	0.157556
										116	0.285744	0.803983	0.77203	0.524924	0.397682	0.398758	1.13404	2.71114	0.869508		0.507416	1.38624	0.873463	0.532222	0.680541	0.467924	1.0113	0.834807	0.145614
										116.1	0.469442	0.886191	0.610207	0.480627	0.482947	0.464647	1.34264	1.8881	0.558822		0.552598	1.5906	1.18866	0.919827	0.626773	0.390427	1.0133	0.841613	0.113128
										116.2	0.295245	0.424119	1.06886	0.544925	0.511895	0.31367	1.13063	2.08467	0.218185		0.47348	1.84022	0.820701	0.766085	0.739642	0.587312	0.713311	0.783309	0.132182
										116.3	0.207367	0.782114	1.03255	0.328686	0.63935	0.463418	1.5046	1.44815	0.540143		0.51984	0.717109	0.833403	0.695908	0.728202	0.533612	0.672898	0.72796	0.0879746
										116.4	0.105737	0.797724	0.422682	0.29107	0.389489	0.882509	1.3675	2.50173	0.778449		0.341772	1.89055	1.13701	0.636962	0.899789	0.801256	0.923403	0.885477	0.154446
										116.5	0.388312	0.990613	0.506307	0.38848	0.565647	1.07834	1.22917	2.72594	0.541059		0.557627	0.693354	0.879686	0.513392	0.78565	0.601711	0.501552	0.809178	0.142012
										116.6	0.562547	0.6583	0.65087	0.469869	0.441355	0.982176	1.31426	2.78261	0.840095		0.55235	2.48701	0.887555	0.701609	0.775263	0.746385	1.2291	1.00509	0.170851
										116.7	0.483688	0.488321	1.0017	0.441318	0.408665	-0.466468	1.02079	2.91186	0.465094		0.596953	1.43556	0.895574	0.717377	0.690284	0.695166	0.747215	0.783319	0.173529
										116.8	0.46749	0.762603	0.817542	0.457176	0.881947	0.316014	1.3879	2.36429	1.12717		0.482469	0.520728	0.969697	0.928366	0.725604	0.550768	1.26991	0.876854	0.12564
										116.9	0.185227	0.58774	0.549815	0.394357	0.788824	1.50529	1.17307	1.75065	0.820724		0.468843	3.14588	1.01021	0.724207	0.854105	0.679374	1.0187	0.978564	0.1757
										117	0.55991	0.812389	0.781294	0.275865	0.64739	-0.417156	1.42282	2.16962	0.74674		0.654481	2.05557	1.03723	0.866648	0.742287	0.520287	0.816801	0.855761	0.155385
										117.1	0.374344	0.874317	0.656477	0.449286	0.430606	-0.104957	1.46068	2.20743	-0.138196		0.331672	1.40973	0.666021	0.720083	0.651386	0.542734	0.617133	0.696797	0.146487
										117.2	0.528222	0.747841	0.985913	0.386259	0.613693	0.136528	1.31034	3.3875	0.892545		0.110658	0.822385	0.875807	0.534279	0.765049	0.798941	0.921282	0.863578	0.185121
										117.3	0.274604	0.614182	0.883752	0.451294	0.760084	1.03852	1.29553	2.21325	0.815325		0.454311	2.14636	1.03994	0.634253	0.880608	0.827424	0.628203	0.934852	0.136988
										117.4	0.366384	0.688842	0.732189	0.411071	0.569913	0.325863	1.41502	2.78807	0.855952		0.00524639	1.74436	0.908139	0.538202	0.678456	0.59569	1.0563	0.854981	0.1664
										117.5	0.492111	0.985528	0.885455	0.372356	0.611296	0.327076	1.4492	1.57876	0.593808		0.374029	1.61355	0.861823	0.766633	0.814673	0.688152	0.975119	0.836848	0.10245
										117.6	0.181082	0.488136	0.555249	0.334318	0.685987	-0.402504	1.28536	3.00786	0.937954		0.490407	2.10417	0.843747	0.587204	0.705189	0.379527	1.00439	0.824254	0.197984
										117.7	0.495358	0.775438	0.556436	0.339421	0.375968	0.396254	1.37876	2.11495	0.479347		0.274969	2.06405	0.703871	0.748538	0.757061	0.684307	1.04904	0.824611	0.141826
										117.8	0.490542	0.57676	0.821731	0.467606	0.503459	1.23282	1.36769	2.28654	0.777256		0.486015	2.14934	0.712612	0.764785	0.730536	0.699093	0.740095	0.92543	0.140823
										117.9	0.498937	0.998484	0.56506	0.397083	0.548163	1.25902	1.37208	1.62203	0.251892		0.380342	1.37615	0.887102	0.57897	0.718795	0.464424	0.580828	0.78121	0.105104
										118	0.369755	0.857869	0.957816	0.35056	0.968333	-0.104643	1.16994	3.33159	0.510399		0.17816	1.45215	0.926411	0.867563	0.603947	0.413852	0.827697	0.855088	0.192181
										118.1	0.417311	0.670449	0.6383	0.480131	0.577458	0.901178	1.58806	2.45356	1.02403		0.234089	1.52074	0.900299	1.02348	0.682239	0.594739	0.837299	0.908961	0.137297
										118.2	0.173677	0.6594	0.512862	0.374295	0.506705	0.351354	1.30385	2.2712	1.24568		0.56507	1.03892	0.798263	0.803074	0.712158	0.652297	0.503289	0.779505	0.125881
										118.3	0.360406	0.634377	0.709172	0.347384	0.756898	-0.404126	1.48784	2.67656	0.407861		0.330028	0.796953	0.903076	0.704392	0.716829	0.653826	0.311264	0.712046	0.163528
										118.4	0.132106	0.566355	0.623514	0.456536	0.76195	0.190721	1.18539	3.06643	0.390321		0.122959	1.91502	0.979185	0.592978	0.585461	0.596558	1.02215	0.824226	0.186854
										118.5	0.344532	1.02054	0.379575	0.435937	0.621731	-0.179643	1.189	2.45943	1.12064		0.327353	1.91958	1.12147	0.575743	0.638693	0.543258	0.856853	0.835918	0.161629
										118.6	0.226074	0.750394	0.796853	0.484054	0.561884	-0.285407	1.15289	2.60703	0.378907		0.302498	0.635554	0.832513	0.634152	0.850322	0.645476	0.484376	0.691098	0.151012
										118.7	0.309462	0.720495	0.74513	0.444519	0.70848	0.539316	1.44661	1.71391	0.417434		0.229257	0.965688	0.604131	0.608647	0.906487	0.453414	0.820082	0.727066	0.0984733
										118.8	0.359458	0.773904	0.839075	0.509391	0.826514	0.613695	1.16537	2.46973	0.698336		0.322535	0.730064	0.842757	0.773644	1.04174	0.521954	0.860564	0.834296	0.122542
										118.9	0.277879	0.566814	0.544009	0.386546	0.737673	0.729367	1.63928	2.75113	0.458882		0.340952	1.22065	0.821859	0.669352	0.756929	0.724324	0.438655	0.816518	0.154637
										119	0.490984	0.666289	0.795085	0.369201	0.464322	0.37918	1.31927	3.11922	0.533627		0.535651	1.01401	0.69128	0.619238	0.935184	0.74932	1.04286	0.857795	0.164503
										119.1	0.446991	0.401166	0.759699	0.491923	0.475186	0.900501	1.34029	2.02095	0.612731		0.428249	2.10642	0.924473	0.71957	0.72403	0.600044	0.917687	0.86687	0.13179
										119.2	0.633697	0.848833	0.790003	0.402813	0.94767	0.182682	1.59643	3.10166	0.186889		0.148674	-0.222859	0.921338	0.478422	0.668671	0.596461	0.635323	0.744794	0.188461
										119.3	0.579387	0.722081	0.635824	0.361909	0.883701	0.129516	1.47852	2.86575	0.327534		0.487122	1.21007	0.596843	0.668762	0.699937	0.598997	1.14973	0.83723	0.160159
										119.4	0.316846	0.687581	1.06812	0.55727	0.789005	0.8484	1.40201	2.92282	1.24797		0.219627	1.75487	1.02109	0.636292	0.737735	0.506232	0.802899	0.969923	0.163316
										119.5	0.300935	0.918302	1.13464	0.317862	0.637749	1.37521	1.41312	3.03512	0.824272		0.553216	1.25833	0.567447	0.458152	0.836641	0.640998	0.851813	0.945238	0.164198
										119.6	0.0827298	0.902379	0.671796	0.345269	0.675107	0.588668	1.29978	2.04323	0.928018		0.541357	2.23182	0.887667	0.551613	0.708655	0.497481	0.811826	0.860462	0.142128
										119.7	0.29945	0.649912	0.831455	0.471672	0.802406	-0.0279695	1.60142	2.2124	0.528178		0.21379	2.21279	0.775221	0.857205	0.826849	0.533984	0.919325	0.856756	0.160158
										119.8	0.0323864	0.568586	0.644889	0.350622	0.601215	-0.422674	1.40102	1.68682	0.310812		0.163744	0.702643	1.20724	0.671772	0.739508	0.602042	0.395061	0.60348	0.128707
										119.9	0.390148	0.634435	0.739231	0.43674	0.802425	0.742175	1.22042	2.02433	0.845096		0.379383	2.16452	0.643789	0.646368	0.719603	0.548632	0.837876	0.860948	0.130873
										120	0.464824	0.43046	0.706608	0.408104	0.883912	1.49349	1.39062	2.04654	0.884788		0.183251	0.322932	0.821396	0.815193	0.751724	0.746068	0.882892	0.82705	0.11934
											Sample_1	Sample_2	Sample_3	Sample_4	Sample_5	Sample_6	Sample_7	Sample_8	Sample_9	Sample_10	Sample_11	Sample_12	Sample_13	Sample_14	Sample_15	Sample_16	Sample_17	Average	SEM
										Step1 on Tau (s)	0.5436	0.3398	0.52832	0.26854	0.11705	0.2509	0.26627	0.14078	0.33045	0.14866	0.2559	0.18416	0.34315	0.27615	0.24215	0.1659	0.10209	0.264934	0.0307764
										Step1 off Tau (s)	0.1913	0.69273	0.34695	0.83189	0.77056	0.68756	0.37051	0.71083	0.73917	0.52116	0.56168	0.67199	0.49208	0.69549	0.52788	0.67144	0.58744	0.592392	0.0410177
										step1 on size	1.00062	0.816782	0.946162	0.922694	0.999505	0.994565	0.9503	1.74133	0.986135	0.848162	0.993555	0.992004	0.938404	0.82391	0.907785	0.923623	0.851922
										step2 on size	0.260945	0.38417	0.322023	0.347874	0.261557	1.03183	0.280975	1.67151	0.784751	0.348388	0.276621	1.27361	0.259148	0.377229	0.369033	0.366531	0.253449
											Sample_1	Sample_2	Sample_3	Sample_4	Sample_5	Sample_6	Sample_7	Sample_8	Sample_9	Sample_10	Sample_11	Sample_12	Sample_13	Sample_14	Sample_15	Sample_16	Sample_17	Average	SEM
										% step1 on	79.3158	68.0112	74.6076	72.6206	79.259	49.0804	77.1802	51.0228	55.686	70.8839	78.2218	43.7851	78.3602	68.5941	71.0974	71.5901	77.0711	68.611	2.78334
										% step2 on	20.6842	31.9888	25.3924	27.3794	20.741	50.9196	22.8198	48.9772	44.314	29.1161	21.7782	56.2149	21.6398	31.4059	28.9026	28.4099	22.9289	31.389	2.78334
										step1 off size	0.786399	0.647302	0.801295	0.635418	1.03162	1.04494	1.21002	2.64084	1.21078		0.751336	2.24821	1.28105	0.820138	0.973418	0.688304	0.631041
										step2 off size	0.369023	0.55365	0.46689	0.287863	0.22944	0.510454	0.39646	2.2383	0.44125		0.18554	1.08941	0.3315	0.2189	0.3034	0.19637	0.39643
											Sample_1	Sample_2	Sample_3	Sample_4	Sample_5	Sample_6	Sample_7	Sample_8	Sample_9	Sample_10	Sample_11	Sample_12	Sample_13	Sample_14	Sample_15	Sample_16	Sample_17	Average	SEM
										% step1 off	68.0616	53.8991	63.1844	68.8218	81.8058	67.1818	75.3211	54.1251	73.2904		80.1959	67.3597	79.4425	78.9324	76.2378	77.8031	61.4169	70.4425	2.23562
										% step2 off	31.9384	46.1009	36.8156	31.1782	18.1942	32.8182	24.6789	45.8749	26.7096		19.8041	32.6403	20.5575	21.0676	23.7622	22.1969	38.5831	29.5575	2.23562

## Sheet: c, d, e
Left black trace										Right red trace
	Normalized FRETr										Normalized FRETr
Time(sec)	Sample_1	Sample_2	Sample_3	Sample_4	Sample_5	Sample_6	Average	SEM		Time(sec)	Sample_1	Sample_2	Sample_3	Sample_4	Sample_5	Sample_6	Average	SEM
0	0.701564	1.24244	1.29712	1.01808	1.004	0.739881	1.00051	0.100685		0	1.63644	0.667668	0.576686	1.00871	1.2687	1.00489	1.02718	0.159432
0.1	0.925894	1.03856	0.794918	1.06374	1.0937	1.05319	0.995001	0.0463893		0.1	1.12689	1.44974	0.968284	1.0915	0.844497	1.17833	1.10987	0.0839234
0.2	1.09766	0.374402	1.31455	1.06092	1.39295	1.00975	1.0417	0.146927		0.2	1.06938	1.0947	0.658125	1.32006	0.918884	1.63297	1.11569	0.13663
0.3	1.47837	1.0621	0.985962	0.943396	0.659502	0.964392	1.01562	0.108296		0.3	0.98126	1.24862	1.07025	1.04446	1.04493	1.52728	1.1528	0.0834724
0.4	1.12144	0.596742	1.27144	0.728372	0.763814	0.712485	0.865716	0.108794		0.4	1.10107	1.79194	1.17198	0.860122	1.47974	0.820773	1.20427	0.152582
0.5	0.791424	0.790799	0.596332	0.773516	1.27084	1.14534	0.894709	0.104797		0.5	1.46578	0.891155	1.08784	0.937812	0.942043	1.19628	1.08682	0.0888903
0.6	1.30617	0.785507	1.45622	0.946693	1.05538	1.16553	1.11925	0.099309		0.6	0.741583	1.6537	0.859861	1.19276	0.237315	1.42515	1.01839	0.209069
0.7	0.944169	1.26513	1.2552	0.856759	1.30174	0.904729	1.08796	0.084215		0.7	0.936702	0.612241	1.08531	1.25365	0.60947	1.79392	1.04855	0.182087
0.8	1.19519	1.24212	0.874826	0.854632	0.928359	0.923913	1.00317	0.0693744		0.8	0.835615	1.75401	1.07915	1.00734	1.39387	1.42529	1.24921	0.137263
0.9	1.01507	0.691786	1.1035	1.01325	1.00343	1.18907	1.00268	0.0687569		0.9	0.82624	1.22868	1.16463	0.690836	1.21101	0.486364	0.934626	0.127524
1	0.768352	0.871126	0.848929	0.927491	1.3399	0.980264	0.95601	0.0821906		1	0.926435	0.965766	1.19276	0.765482	1.03851	1.06058	0.991588	0.0587269
1.1	0.878956	1.15448	1.50433	0.699484	1.20278	1.13601	1.09601	0.11365		1.1	1.09924	1.67611	1.22792	0.6685	0.382904	1.06611	1.02013	0.183627
1.2	1.02929	1.22779	1.34774	0.911627	0.917937	1.06374	1.08302	0.0709273		1.2	0.818553	1.24622	1.15374	0.586194	0.922326	0.816417	0.923908	0.0988961
1.3	0.799368	1.09358	1.33976	0.68001	0.62069	1.00174	0.922525	0.11176		1.3	1.02688	0.93564	0.952937	1.36546	1.2905	0.976798	1.09137	0.076481
1.4	1.04376	1.20968	0.967965	0.783853	1.09128	0.89016	0.997783	0.0616423		1.4	1.35362	1.2007	1.10725	1.35152	0.80224	1.12125	1.1561	0.083269
1.5	1.10574	1.0263	1.08724	0.962292	0.795893	1.04958	1.00451	0.0465121		1.5	1.08591	1.20229	0.855672	1.14125	0.61248	0.945352	0.973826	0.0890941
1.6	1.27264	1.43798	0.980053	1.21033	0.825331	0.93307	1.1099	0.0954489		1.6	1.07315	0.979959	0.876347	0.8797	0.596482	0.759149	0.860798	0.0683346
1.7	1.05376	1.02651	0.824435	0.924989	1.15296	1.06295	1.0076	0.0472777		1.7	1.14347	1.51448	0.624071	0.707152	0.865785	1.14688	1.00031	0.135639
1.8	1.21227	1.23294	0.984669	0.726902	0.847068	0.807769	0.968603	0.0872859		1.8	1.11948	1.32232	1.02811	1.11282	0.810216	1.41301	1.13433	0.0875639
1.9	1.02071	0.399591	0.565947	0.69394	1.20678	1.03376	0.820122	0.128161		1.9	1.00293	0.877821	0.917026	0.897886	1.01277	1.18855	0.982831	0.0469731
2	1.18952	0.80016	1.06411	1.04859	0.907087	0.897263	0.984456	0.0577533		2	1.06167	1.41819	1.03987	1.16577	1.05393	0.810116	1.09159	0.0809082
2.1	0.833543	1.22095	1.22785	0.953008	0.974931	0.788139	0.999737	0.0766298		2.1	1.12688	0.776532	0.8941	1.23822	0.726669	1.12381	0.981037	0.0860009
2.2	0.983707	1.3707	0.876519	0.896163	0.92788	0.954728	1.00162	0.0754872		2.2	1.47214	0.895268	1.00056	1.27324	-0.104813	1.25524	0.965275	0.230006
2.3	1.07416	1.06072	0.863692	0.999901	0.931096	0.767713	0.949548	0.0487171		2.3	1.4461	0.818249	1.22612	1.31037	1.31434	1.07978	1.19916	0.0906794
2.4	0.935707	0.524031	0.940627	0.976639	1.02476	0.959088	0.893476	0.0750453		2.4	0.931648	1.2909	1.27776	1.32567	0.586351	0.924629	1.05616	0.119773
2.5	1.06525	0.768325	1.32626	0.863869	1.06197	1.08496	1.02844	0.0793967		2.5	1.31116	0.944782	1.00326	1.2331	1.41122	1.20641	1.18499	0.0731662
2.6	0.86815	0.800747	0.78561	0.914267	1.16984	1.11508	0.942283	0.0664586		2.6	1.5551	1.19416	1.09847	1.35994	1.22837	0.953048	1.23152	0.0852159
2.7	0.950277	1.0045	0.547202	1.10129	1.08238	1.07185	0.959584	0.0856205		2.7	1.46553	1.13427	0.927784	0.834929	1.03641	1.13865	1.0896	0.0893675
2.8	1.12524	1.27326	0.918482	0.991881	1.05483	1.14398	1.08461	0.0509404		2.8	1.35599	1.09839	0.587337	0.96925	0.91556	0.987453	0.985663	0.102258
2.9	0.800788	0.946479	0.821274	1.12668	1.06097	0.746828	0.91717	0.0625004		2.9	0.882443	0.904103	1.09908	0.8935	1.36197	0.921749	1.01048	0.0776027
3	0.931743	1.09704	0.687915	1.10554	1.13256	0.847231	0.967007	0.0723403		3	1.04965	1.34503	1.19257	0.975007	0.871347	1.26865	1.11704	0.0743301
3.1	1.36039	1.01651	0.903068	1.33248	1.12129	1.04332	1.12951	0.0743963		3.1	1.04711	1.16182	1.19786	0.785031	0.831296	1.26656	1.04828	0.081506
3.2	1.08984	0.965314	0.861852	0.939629	1.01524	1.08897	0.993474	0.036467		3.2	1.34357	1.10966	0.777482	1.03565	0.681415	1.40515	1.05882	0.119126
3.3	1.34997	1.10701	1.37952	1.07167	0.988326	0.986368	1.14714	0.0715345		3.3	1.15303	1.57841	1.2376	1.12035	0.452192	1.09594	1.10625	0.149497
3.4	1.04969	1.46791	1.04051	0.833322	0.747299	1.10274	1.04024	0.102555		3.4	0.935006	1.21666	1.10742	1.08779	0.901813	1.00957	1.04304	0.0479676
3.5	1.14676	0.907012	0.775618	1.03993	1.24421	1.08834	1.03364	0.068987		3.5	0.917559	0.713568	0.963347	1.12165	0.601916	1.49722	0.969211	0.129743
3.6	0.780438	1.04003	0.714147	0.86836	1.2519	0.848088	0.91716	0.0804586		3.6	0.847826	0.863869	1.06321	1.12975	0.870598	0.854784	0.938341	0.0508402
3.7	0.978454	0.956094	0.937131	1.0073	1.31258	1.12698	1.05309	0.0586854		3.7	0.918799	1.24157	1.08629	1.15132	1.22325	1.07627	1.11625	0.0482588
3.8	1.12009	1.17748	1.01404	0.808098	1.14448	1.12828	1.06541	0.0561557		3.8	1.19102	0.877745	0.837341	1.35306	1.18572	0.857581	1.05041	0.0898278
3.9	0.615219	1.62934	1.34734	1.01133	1.12329	0.978232	1.11746	0.141161		3.9	0.702399	1.20102	1.07767	1.32613	1.02062	1.26255	1.0984	0.0917668
4	0.737342	0.999142	0.663642	1.10731	0.980404	1.23479	0.953772	0.0887564		4	1.13173	1.18106	1.14313	1.32252	0.742382	0.929294	1.07502	0.0841108
4.1	0.937143	1.03617	1.33584	0.847229	0.900787	0.888812	0.990996	0.0737346		4.1	1.06581	1.42089	1.01441	0.949798	1.041	0.93331	1.07087	0.0730749
4.2	0.961672	1.09308	0.954959	0.672492	0.747167	1.23207	0.943572	0.0852641		4.2	1.15748	0.923751	1.34479	1.19855	1.22775	1.14914	1.16691	0.0565322
4.3	1.01009	1.04419	0.950105	1.00229	1.0668	1.06882	1.02372	0.0185949		4.3	1.17257	1.43567	0.910999	1.08327	1.36983	0.60957	1.09698	0.124795
4.4	1.18026	1.73343	1.21857	1.29581	0.831792	1.04831	1.21803	0.122623		4.4	1.35204	0.959295	0.926078	1.49198	0.854807	0.888396	1.07877	0.110967
4.5	1.10931	0.629726	0.737196	0.846944	0.97131	1.01056	0.884175	0.0734815		4.5	1.00283	1.05943	0.987566	0.888553	1.32398	0.786538	1.00815	0.0744418
4.6	1.06964	0.915432	0.89804	0.822489	0.917155	0.985127	0.934647	0.0343347		4.6	0.913107	1.0541	1.01141	1.14491	1.27926	1.53259	1.1559	0.0908151
4.7	1.22292	1.27873	1.02519	0.815663	1.15721	1.02253	1.08704	0.0687418		4.7	1.50237	1.20069	0.756044	0.961936	1.3396	1.446	1.20111	0.119051
4.8	1.07572	0.819142	0.721901	1.08388	0.81881	1.04155	0.926834	0.0646155		4.8	0.968121	1.00487	1.56545	1.09975	1.22785	1.18747	1.17559	0.0880916
4.9	0.994848	1.13852	1.34027	0.734318	1.2646	1.15721	1.10496	0.0883577		4.9	1.10167	0.670412	1.24423	1.0517	0.731164	1.72335	1.08709	0.156129
5	0.698432	1.10009	0.972415	0.772569	1.11069	1.01135	0.944257	0.0700437		5	1.03796	1.18173	1.13683	1.21235	1.01398	1.53466	1.18625	0.076638
5.1	0.829793	0.933067	1.0091	0.69389	0.680708	0.938461	0.847504	0.0558092		5.1	1.1024	0.886072	1.04912	1.08567	0.590796	0.984002	0.949677	0.0786825
5.2	0.847471	0.897181	1.07152	1.05859	0.976525	1.05027	0.983592	0.0382304		5.2	0.725856	0.819252	0.589259	0.983876	0.94331	1.26743	0.888164	0.096
5.3	0.89889	1.05477	1.30394	1.15573	0.908849	0.931199	1.04223	0.0663817		5.3	1.11274	1.12599	0.988033	1.00757	0.653955	0.834057	0.953725	0.0737614
5.4	0.675434	1.50115	1.15413	0.964152	1.08677	0.918379	1.05	0.112654		5.4	1.11013	1.44386	0.929446	1.19638	0.816956	0.728262	1.03751	0.108258
5.5	1.0563	0.87884	1.26601	0.815361	1.29742	0.938788	1.04212	0.0825155		5.5	1.24048	1.06918	1.11176	1.25701	0.841916	1.37264	1.14883	0.075742
5.6	0.976332	0.605227	0.957601	1.01742	0.912051	1.13979	0.934738	0.073082		5.6	1.27439	0.99261	1.07788	0.947895	0.6263	0.824987	0.957344	0.0900906
5.7	0.826349	0.663296	1.10979	1.08399	0.81656	0.971442	0.911905	0.0708364		5.7	1.10288	1.24446	1.20594	1.27272	0.252098	1.34722	1.07089	0.167023
5.8	0.867444	0.700233	1.17881	1.14052	1.42216	1.09699	1.06769	0.103164		5.8	1.08968	0.828065	1.00935	1.25347	1.0593	0.938169	1.02967	0.0588765
5.9	0.777123	0.425439	0.52419	1.00504	1.20295	0.949378	0.81402	0.121441		5.9	0.97129	0.716706	0.756041	0.790377	0.402163	0.822718	0.743216	0.0769733
6	1.24543	1.01899	1.30011	0.993943	1.07292	0.92195	1.09222	0.0608485		6	1.20648	1.22027	1.15677	0.736034	0.658009	0.624372	0.933657	0.117906
6.1	1.10412	0.828998	1.47135	1.39795	0.94559	0.94372	1.11529	0.107548		6.1	1.06974	0.714358	0.989645	1.01667	1.39062	1.5793	1.12672	0.126314
6.2	0.852281	0.974016	0.815824	1.13121	0.88546	1.02977	0.948094	0.0488105		6.2	0.598846	1.15396	1.10574	0.7842	1.74933	1.01067	1.06712	0.16093
6.3	1.1453	1.18056	1.13251	1.30104	1.17819	0.961312	1.14982	0.0448968		6.3	1.06944	0.817876	0.809383	1.33473	1.58645	1.46018	1.17968	0.135198
6.4	1.25711	0.98536	1.08351	1.17652	0.868252	1.01342	1.06403	0.0569769		6.4	1.42124	1.38585	0.706954	0.948706	1.07256	1.25656	1.13198	0.112755
6.5	0.832663	1.10025	1.44694	1.42259	1.11773	1.1095	1.17161	0.094081		6.5	1.08627	1.61342	0.997771	0.961336	0.694949	1.01128	1.06084	0.123315
6.6	1.13179	0.988683	1.22784	0.940999	1.03258	0.916644	1.03976	0.0487911		6.6	0.916189	1.39751	0.960357	0.886383	0.908573	0.725136	0.965692	0.0924426
6.7	1.0772	0.908432	0.399741	0.73958	1.14298	1.02393	0.881978	0.112534		6.7	1.03231	1.18696	1.07261	0.767426	0.887652	0.868867	0.969305	0.0631209
6.8	1.22748	1.39877	0.941811	1.14995	1.27149	0.907352	1.14948	0.0785005		6.8	1.31745	1.09616	1.07688	0.854432	0.875367	0.798398	1.00311	0.0802575
6.9	0.760565	1.62754	1.14851	0.879387	0.857025	1.02846	1.05025	0.128303		6.9	1.34729	1.51389	1.08142	0.920554	0.490445	1.27582	1.1049	0.149145
7	1.33398	1.09947	0.670276	0.734039	0.534818	0.968778	0.890227	0.121923		7	0.811839	1.18707	1.02467	1.31911	0.436546	1.04698	0.971036	0.127474
7.1	1.05277	1.03802	1.19236	1.24074	0.968839	0.97485	1.07793	0.0463157		7.1	1.37785	1.87901	0.950725	1.19857	1.29332	0.821245	1.25345	0.15164
7.2	0.87019	1.36269	0.992757	0.991714	1.33395	0.97722	1.08809	0.0844591		7.2	1.04476	1.12959	0.994402	1.05906	1.38459	1.13725	1.12494	0.0563911
7.3	1.0483	0.601646	0.759336	1.22607	1.26758	0.946421	0.974893	0.106573		7.3	1.27834	1.40973	0.827404	1.35581	1.52182	1.33573	1.28814	0.0980825
7.4	1.02503	0.761008	0.642456	1.20087	0.998881	1.31967	0.991319	0.104509		7.4	0.916827	1.44027	0.863371	1.1656	1.19908	1.08757	1.11212	0.0853854
7.5	1.06147	0.82382	1.46554	0.729249	0.957649	0.915268	0.992167	0.105429		7.5	1.11587	1.39613	1.0385	0.996725	0.992926	1.20981	1.12499	0.0638137
7.6	1.09336	0.814244	1.19708	0.91325	0.819371	0.803992	0.940217	0.0681155		7.6	0.934512	1.24983	0.828617	0.923815	0.477432	0.528617	0.823805	0.117032
7.7	1.13994	1.08952	1.52246	0.981388	0.888374	0.866789	1.08141	0.0985469		7.7	0.960203	1.51258	0.861586	1.07501	0.766038	0.943599	1.01984	0.107186
7.8	0.921987	0.979495	0.665183	0.934056	1.04797	0.942822	0.915252	0.0533649		7.8	0.88224	1.38203	1.20712	1.12562	1.03101	0.884079	1.08535	0.0794112
7.9	1.59345	1.31281	0.613356	0.752672	0.935093	0.944762	1.02536	0.148784		7.9	0.885756	1.54172	1.28508	1.15543	0.44897	1.29472	1.10195	0.157064
8	0.913569	0.725109	0.184501	0.902335	1.03298	0.835085	0.765597	0.123319		8	1.28722	1.09197	0.989616	0.855328	0.922302	0.905985	1.00874	0.0649124
8.1	1.07531	0.675131	1.04629	1.24584	1.02601	1.13887	1.03458	0.0788629		8.1	0.895081	1.17165	1.1649	1.31049	0.746886	0.721673	1.00178	0.100926
8.2	1.40606	1.46293	0.134972	1.18693	1.02695	1.06194	1.04663	0.196122		8.2	1.20288	1.36507	1.03428	1.05782	1.40749	1.21688	1.21407	0.0624715
8.3	0.83352	1.11992	0.907995	0.946966	1.09992	1.0456	0.99232	0.0465773		8.3	1.07487	0.401161	1.0253	1.18219	0.978517	0.800416	0.91041	0.114045
8.4	0.777629	1.14344	1.65507	0.933302	1.00032	1.01159	1.08689	0.123615		8.4	0.942003	1.42028	0.669175	0.747243	0.698586	0.455619	0.822151	0.135493
8.5	0.812399	0.54178	0.864807	0.829051	1.05551	0.934965	0.839751	0.0697361		8.5	1.02164	1.00727	1.07086	1.10686	1.17571	0.947796	1.05502	0.0328611
8.6	1.08339	1.15761	0.933553	1.25291	0.862993	1.1871	1.07959	0.0621669		8.6	0.930633	1.12964	0.87455	0.983446	0.482912	0.829745	0.871821	0.088585
8.7	0.943496	0.794763	0.825582	1.0802	0.929997	1.05001	0.937341	0.046909		8.7	0.889375	1.0496	0.833919	0.955253	1.51642	0.479163	0.953955	0.137783
8.8	0.806325	0.979387	0.651517	0.940697	0.844958	1.23497	0.909643	0.0802405		8.8	0.921852	0.850168	1.23587	0.984983	0.184058	1.08943	0.877727	0.149273
8.9	1.09751	0.893903	0.48453	0.873371	1.19029	1.14383	0.94724	0.106881		8.9	1.34863	0.574613	0.94776	0.812775	1.15473	0.885615	0.95402	0.110245
9	1.08003	1.03852	1.31701	0.822805	0.995584	0.868971	1.02049	0.0717521		9	0.806778	0.796647	0.838483	1.12537	0.4963	0.761041	0.804103	0.081864
9.1	1.00055	1.036	0.661086	0.976364	1.15208	0.943005	0.961514	0.0668849		9.1	0.792239	0.606356	0.560006	0.965745	1.4512	0.992137	0.894614	0.132903
9.2	0.562543	1.13701	0.987004	1.06485	0.996167	1.09094	0.973086	0.0853335		9.2	1.07544	1.14536	1.09075	1.05537	1.31125	1.50617	1.19739	0.0724394
9.3	1.11726	1.15018	1.0525	0.876694	0.697518	1.04847	0.990438	0.0701333		9.3	0.902869	1.00761	0.829793	0.825566	0.177405	0.918525	0.776962	0.122979
9.4	1.42214	0.865484	0.465312	1.12094	0.744821	1.07565	0.949058	0.135656		9.4	0.905885	1.1439	1.0173	1.06639	1.78391	0.920284	1.13961	0.13394
9.5	1.04681	1.04232	1.42108	1.08174	0.659805	0.823003	1.01246	0.105531		9.5	1.05983	1.63907	1.16269	0.968431	0.601247	1.14265	1.09565	0.137102
9.6	1.02917	1.72072	1.2339	0.785927	0.842775	1.03917	1.10861	0.138601		9.6	1.19446	1.0644	0.998933	1.09898	1.0672	0.679202	1.0172	0.0724365
9.7	0.831343	0.854873	1.03707	1.02013	0.818758	0.991731	0.92565	0.0412454		9.7	1.20709	0.682545	1.05989	1.0746	1.51032	1.14494	1.11323	0.109137
9.8	0.973733	0.984966	1.3217	0.789899	1.18269	0.832633	1.01427	0.0834095		9.8	0.891593	0.87715	0.995561	1.07997	0.787101	0.793335	0.904119	0.046953
9.9	0.964356	0.883825	1.23779	0.990259	1.03585	1.02256	1.02244	0.0483668		9.9	0.940328	0.986138	1.44357	1.26876	0.8266	1.09609	1.09358	0.0930051
10	0.994822	1.38805	1.34879	1.12907	1.03489	1.02483	1.15341	0.0706051		10	1.17547	1.71052	1.34696	0.787738	1.19023	0.876377	1.18121	0.136076
10.1	1.15771	1.08444	0.61593	1.00461	1.08748	0.847837	0.966335	0.0823691		10.1	1.00482	1.56513	1.27403	0.93232	0.982679	0.990069	1.12484	0.100987
10.2	1.24956	1.37787	0.594822	0.593749	0.645399	0.724181	0.864263	0.1444		10.2	0.928864	0.930457	1.27921	0.90758	1.4855	1.02212	1.09229	0.0968663
10.3	0.887996	1.1067	0.32292	0.856398	0.645923	0.479719	0.71661	0.117925		10.3	0.902296	0.885793	1.06121	1.09112	0.681691	0.964659	0.931129	0.0602076
10.4	0.487427	0.411624	0.346129	0.592244	0.320684	0.184412	0.39042	0.0576937		10.4	1.20013	0.881166	1.11041	1.28412	0.908049	1.3202	1.11734	0.0764745
10.5	0.709239	0.654936	-0.0413409	0.174335	0.243162	0.434985	0.362552	0.118847		10.5	0.772792	0.764405	0.96268	1.04061	0.852245	1.37563	0.961394	0.0938361
10.6	0.383757	0.622482	-0.23211	-0.113847	0.228948	0.142468	0.17195	0.128699		10.6	0.86314	0.551309	1.05663	0.964685	0.656342	1.40676	0.916479	0.124661
10.7	-0.22988	0.205309	0.143005	0.236011	0.116264	0.261469	0.12203	0.0738657		10.7	1.18471	1.23742	0.946015	0.958979	0.374861	0.751556	0.908923	0.12882
10.8	0.132873	0.185078	0.0699835	-0.0126316	0.185341	0.151838	0.118747	0.0314999		10.8	1.56436	1.21694	0.847247	0.815592	0.804426	1.04439	1.04883	0.122314
10.9	-0.106417	0.0677519	0.237374	-0.0356203	0.238832	0.130836	0.0887927	0.0578457		10.9	0.825	1.39977	0.979152	0.868615	0.400805	1.2157	0.948174	0.141136
11	0.0699897	0.0157841	0.0715662	0.0635594	0.0465826	0.112403	0.0633142	0.0129891		11	1.05884	1.0782	1.05411	0.656855	0.612423	1.26767	0.954683	0.106426
11.1	-0.249708	0.117317	0.366017	0.287415	0.136032	0.320212	0.162881	0.0921146		11.1	0.666868	0.661828	1.05492	1.17592	0.678417	1.14397	0.896989	0.103244
11.2	-0.0909835	-0.0211499	-0.0629947	0.090206	0.0949916	0.246466	0.0427559	0.0515206		11.2	1.08229	0.652391	0.847942	1.23326	1.1584	1.03555	1.00164	0.0878395
11.3	0.290192	-0.433913	-0.455176	0.10641	0.388617	0.0482214	-0.00927488	0.146496		11.3	1.24376	0.729106	1.00745	0.958801	1.0113	1.03639	0.9978	0.067325
11.4	-0.0745746	0.353031	-0.200551	-0.0123236	-0.153522	0.363863	0.0459871	0.102281		11.4	0.91215	0.827541	1.0727	0.892728	1.022	1.16695	0.982343	0.0518767
11.5	-0.296171	-0.0736281	-0.0195449	-0.108529	-0.0932524	-0.0116709	-0.100466	0.0422573		11.5	1.43712	0.984831	1.31312	0.793498	0.902969	0.857148	1.04811	0.107691
11.6	0.0564819	0.222311	-0.24374	0.133012	-0.133503	0.0491149	0.0139462	0.0704231		11.6	0.647689	0.750271	0.997591	1.06186	1.36855	1.23588	1.01031	0.112716
11.7	-0.155884	0.659114	-0.132365	-0.040035	-0.181101	0.0263331	0.0293437	0.129895		11.7	1.00401	1.01389	0.97846	1.28187	0.589686	0.481975	0.891648	0.121982
11.8	0.0452591	0.14493	-0.434335	0.057807	-0.115226	0.0861546	-0.0359016	0.0871793		11.8	0.782668	1.05041	0.815166	0.910358	0.880023	1.28369	0.95372	0.0761572
11.9	-0.0799994	0.141965	-0.248451	-0.0609968	0.144219	0.133668	0.00506736	0.0659582		11.9	0.892224	1.56	0.571125	1.18743	1.36019	0.494263	1.01087	0.175981
12	-0.25947	0.141017	-0.221769	0.176649	-0.290628	-0.00769683	-0.0769831	0.0849633		12	1.43504	1.299	1.31222	0.835263	1.53545	1.35558	1.29542	0.0987867
12.1	-0.0563766	-0.301192	-0.28207	0.128739	0.0608479	0.107677	-0.0570625	0.078696		12.1	1.10142	0.989399	1.053	0.79529	0.856034	1.27489	1.01167	0.0708496
12.2	0.0571062	0.119551	0.261083	0.183762	0.381654	0.0340207	0.172863	0.0538561		12.2	0.962618	0.84829	0.918162	1.03257	0.128419	0.832558	0.787103	0.135143
12.3	-0.0734322	0.0546405	0.276965	-0.298135	0.276597	0.0170595	0.0422826	0.0894506		12.3	0.942365	1.14542	0.910865	0.642049	0.806779	0.804948	0.875405	0.0689877
12.4	-0.0844918	0.502989	-0.369038	0.250464	-0.167411	0.123953	0.042744	0.127996		12.4	0.930691	1.06856	1.17976	1.02379	1.10263	0.961137	1.04443	0.0376759
12.5	0.0434923	0.242531	-0.343957	-0.0580018	0.0876672	0.299576	0.0452178	0.0944364		12.5	1.15051	1.04068	0.68352	1.14485	0.953502	0.932412	0.984246	0.0708734
12.6	-0.0754825	-0.274923	0.316667	0.165813	-0.129638	-0.0422844	-0.00664135	0.0870597		12.6	1.09098	1.20266	1.11708	0.861892	1.02207	0.798939	1.0156	0.0636612
12.7	0.226209	-0.0704052	-0.523689	-0.0414723	-0.0564312	0.324229	-0.0235931	0.120702		12.7	0.953264	0.603848	0.909376	1.01536	1.41184	1.01346	0.984524	0.105818
12.8	0.0372944	-0.189247	-0.0528652	0.102127	-0.0484946	0.0912142	-0.00999516	0.0449081		12.8	1.24502	1.01663	1.02456	1.28504	1.61066	0.801359	1.16388	0.114512
12.9	-0.35072	0.184419	-0.0989529	0.139791	0.0732027	0.0968291	0.00742819	0.0818029		12.9	1.23092	0.676334	1.14648	0.952553	0.880075	0.919978	0.967724	0.0808967
13	0.0280668	0.231029	-0.229821	0.0221345	-0.116797	0.16857	0.0171973	0.070179		13	1.20463	0.893327	0.991356	0.980276	0.866355	0.730079	0.944337	0.0647673
13.1	0.0118743	0.121604	-0.0755558	0.039632	0.059144	-0.177117	-0.00340318	0.0435917		13.1	1.06908	1.11078	1.08872	1.06469	0.531427	1.00519	0.978315	0.0905294
13.2	-0.148311	0.375152	-0.181513	-0.0719411	0.0936565	0.213654	0.0467829	0.0898416		13.2	1.42335	1.41609	1.09358	0.91346	0.991505	0.827851	1.11097	0.103991
13.3	-0.399369	-0.225258	0.0199136	-0.0392283	0.168686	-0.0286893	-0.0839909	0.0814705		13.3	0.847521	0.908022	0.777516	1.05038	1.11121	1.16567	0.97672	0.0633271
13.4	0.315835	-0.0081254	0.493577	-0.0530034	-0.230919	-0.063174	0.0756983	0.110932		13.4	0.839284	1.26753	0.638931	1.18716	0.472874	0.962235	0.894669	0.1259
13.5	0.0586302	0.0618763	-0.56923	-0.0206661	-0.0764793	0.165874	-0.0633326	0.106617		13.5	1.08844	0.886486	0.940782	1.0094	1.30377	0.846522	1.01257	0.0681138
13.6	-0.0367892	0.239083	-0.0155215	0.0602065	-0.196524	0.0856358	0.0226816	0.0592307		13.6	1.07214	0.662138	1.21552	0.751839	1.20979	1.16489	1.01272	0.0996021
13.7	-0.114408	0.25722	0.266198	0.042976	0.027427	0.185347	0.110793	0.0614856		13.7	1.04249	1.37176	0.951747	1.13315	0.724083	0.931853	1.02585	0.0888505
13.8	0.0421071	-0.00684657	0.0411133	0.0120848	-0.128318	-0.0810517	-0.0201519	0.0284339		13.8	1.19773	0.967907	1.11285	1.036	1.33699	1.2245	1.14599	0.0548428
13.9	-0.140855	0.271238	0.275676	0.10096	-0.0171907	0.0872287	0.0961762	0.0663339		13.9	0.453991	1.11139	1.33713	1.0139	0.804656	0.666083	0.897858	0.130568
14	0.0284361	-0.125656	0.151093	0.0312543	-0.00664292	-0.215407	-0.0228203	0.052828		14	0.771081	0.904416	0.702218	0.958621	1.02937	1.22871	0.932403	0.0769594
14.1	-0.0115976	0.0502365	-0.213585	-0.138672	0.135265	0.0471748	-0.0218631	0.0532794		14.1	0.877084	1.20061	0.878266	0.67818	0.262393	0.708982	0.767586	0.12628
14.2	-0.206109	-0.0603429	-0.0352118	-0.0034854	-0.168451	0.0538592	-0.0699568	0.0405327		14.2	0.754548	0.796048	1.03541	0.92836	1.99622	1.09348	1.10068	0.186958
14.3	-0.0821476	-0.117182	-0.0360192	-0.00709343	0.00516612	0.127269	-0.0183345	0.0346577		14.3	1.28058	0.883379	0.967683	1.33116	1.57504	1.38175	1.2366	0.107015
14.4	0.239878	-0.16474	-0.296181	-0.096904	-0.16092	-0.00999352	-0.0814768	0.074824		14.4	1.18431	0.511987	1.07304	0.781263	0.880023	1.00414	0.905794	0.0977191
14.5	-0.202897	0.0968799	0.392043	-0.0790046	-0.0961438	0.144328	0.0425342	0.0875046		14.5	0.938682	0.738028	1.1808	0.993719	1.35156	0.821771	1.00409	0.0931622
14.6	0.0544887	-0.301654	-0.0940074	0.150214	-0.0279966	0.0487927	-0.0283604	0.0642142		14.6	1.22268	0.469405	0.857885	0.632449	1.06927	0.593411	0.807516	0.120308
14.7	-0.32615	0.0507171	0.520933	0.0125659	0.124068	0.0804711	0.0771008	0.110556		14.7	0.986988	1.30228	1.01159	0.89471	1.10277	0.909739	1.03468	0.0617126
14.8	-0.0757192	0.312861	0.218817	0.0488867	0.0617478	0.159135	0.120955	0.0563449		14.8	1.34246	1.35173	1.26742	0.998861	1.62559	0.721673	1.21796	0.128622
14.9	-0.0244912	-0.11893	-0.18538	-0.0692747	0.0639974	-0.0070341	-0.0568521	0.0358985		14.9	1.13451	1.09687	1.19202	1.29352	0.284915	0.986081	0.997986	0.148551
15	-0.10818	-0.10823	0.125325	-0.0920903	-0.153043	-0.0290344	-0.0608754	0.040675		15	1.18469	1.20545	0.88316	0.831479	0.562403	0.6429	0.885014	0.109248
15.1	-0.0668711	-0.0521812	-0.071248	0.0599719	-0.35179	-0.136689	-0.103135	0.0561211		15.1	0.570422	0.990371	1.21931	1.09023	1.18407	1.01605	1.01174	0.0956
15.2	0.0998451	-0.316321	0.304524	-0.119074	-0.100525	-0.0164243	-0.0246626	0.0863456		15.2	1.07191	1.10546	0.770409	1.14114	0.619278	1.05563	0.960637	0.0871152
15.3	-0.0906897	-0.298452	0.0609687	0.0322898	0.400647	0.10347	0.0347056	0.0941729		15.3	0.992173	0.72577	0.85557	0.863921	1.29319	1.00183	0.955409	0.079304
15.4	-0.25781	-0.471274	-0.130241	-0.0522026	0.0794429	0.144125	-0.11466	0.092458		15.4	1.04893	0.973911	0.795221	0.954127	0.350833	1.03763	0.86011	0.108402
15.5	0.0164462	0.257695	0.183478	-0.000719247	0.184124	0.0413862	0.113735	0.0440992		15.5	0.884038	0.926739	0.912189	1.08286	1.24596	0.804443	0.976038	0.0654942
15.6	0.229484	0.0423626	-0.218186	0.156919	-0.192991	0.116062	0.022275	0.0762508		15.6	1.04509	1.22844	0.982111	1.32183	0.960855	0.764556	1.05048	0.0816069
15.7	-0.168756	-0.0580975	0.0456367	-0.329551	-0.10186	0.0432829	-0.0948908	0.0579551		15.7	1.25183	0.784749	0.842817	0.87759	0.890472	1.21916	0.97777	0.0829668
15.8	-0.207014	0.00228444	-0.233225	-0.137842	0.133959	0.0208256	-0.0701686	0.0591865		15.8	0.665889	0.85637	0.686011	0.883154	0.451167	1.23072	0.795553	0.107728
15.9	-0.00624219	-0.0369493	0.190965	0.177121	0.209033	0.150414	0.114057	0.0437832		15.9	1.11839	1.01893	0.890336	1.12517	0.492389	0.914508	0.926621	0.0956974
16	0.185541	0.343032	0.215339	-0.13206	0.038528	-0.0328028	0.102929	0.0718565		16	1.31284	0.630381	1.06916	0.774926	1.16238	0.894831	0.974086	0.103815
16.1	0.0370353	0.254651	-0.250855	0.145089	0.0518639	0.105369	0.0571922	0.0693697		16.1	1.02543	1.08081	0.971658	0.993401	0.654244	1.40261	1.02136	0.0977977
16.2	0.137573	0.610584	0.0259005	-0.0157908	0.00290905	0.167001	0.154696	0.0960853		16.2	0.930126	0.915512	1.10088	1.21376	0.338081	0.941017	0.906561	0.123439
16.3	-0.0876519	-0.17515	0.437901	0.115682	0.0336893	-0.0211891	0.0505469	0.0875126		16.3	0.657319	1.2549	1.47625	0.884065	0.364023	1.30007	0.989439	0.174786
16.4	-0.047145	-0.0122035	0.301597	0.0240764	-0.00583893	-0.0597507	0.0334558	0.0550152		16.4	1.50405	1.12207	0.942222	1.16109	0.634746	1.10728	1.07858	0.116352
16.5	0.100741	0.065387	0.236282	0.230764	-0.0800493	-0.177252	0.0626453	0.0677704		16.5	0.795016	1.85488	1.317	1.2633	0.56926	0.646566	1.07434	0.201656
16.6	-0.0148883	-0.0745323	-0.473091	0.129665	0.182486	-0.0681376	-0.053083	0.0944179		16.6	1.18602	1.09957	0.84684	1.09868	2.09549	1.08146	1.23468	0.178327
16.7	-0.0332577	-0.406425	-0.486295	0.241312	-0.227386	-0.141419	-0.175578	0.107663		16.7	1.22092	0.943904	1.12949	0.85515	0.857664	1.09647	1.01727	0.0625782
16.8	0.0787378	-0.176926	-0.0473141	0.232565	0.0603979	0.0628288	0.0350483	0.0559918		16.8	0.854577	1.07062	1.12609	0.853617	1.41934	1.31304	1.10622	0.0948008
16.9	-0.124966	0.244065	-0.467554	-0.105895	0.133568	-0.0213125	-0.0570157	0.10063		16.9	0.808786	1.46286	1.28774	1.27995	0.891997	0.720612	1.07532	0.124853
17	0.0949304	0.0921039	0.307345	0.213222	0.115999	0.100056	0.153943	0.0359149		17	0.611659	0.91849	1.01058	0.982384	1.05404	0.970773	0.924654	0.0652142
17.1	0.0564187	0.240019	0.24732	0.0117094	-0.0152286	0.00253432	0.0904621	0.049408		17.1	1.07058	0.760868	0.929079	1.0108	0.812673	1.24023	0.970704	0.071871
17.2	-0.0568377	-0.0751785	-0.0305599	0.213254	0.32525	-0.0227613	0.0588611	0.0685106		17.2	0.854852	0.686561	0.933621	1.01802	0.844425	0.805104	0.857097	0.0460806
17.3	-0.260305	-0.397278	0.190167	0.0327973	0.106188	-0.00358106	-0.0553353	0.0923299		17.3	0.95979	1.10031	1.15657	0.867679	0.908342	1.17505	1.02796	0.0541772
17.4	-0.285713	0.246348	-0.117928	-0.14622	0.0205378	-0.0612498	-0.0573706	0.0734918		17.4	1.00271	1.32154	1.11121	1.15318	0.97159	1.53099	1.18187	0.0863181
17.5	0.0934595	0.0872221	0.142804	0.0700919	0.201435	0.143874	0.123148	0.0199431		17.5	0.976692	1.1059	1.07474	1.21402	1.32475	0.859459	1.09259	0.0675574
17.6	-0.158143	0.0109023	0.170733	0.174393	-0.0189757	-0.123759	0.00919193	0.0576947		17.6	0.951908	1.32426	1.03057	1.0441	0.971916	1.35093	1.11228	0.0727175
17.7	0.00607414	0.0571031	0.385941	0.000527429	-0.069981	-0.0143652	0.0608832	0.0671097		17.7	1.0209	0.623362	0.706999	1.08083	1.07839	0.877272	0.897958	0.0802926
17.8	-0.0775002	-0.202589	-0.214186	0.0369568	-0.102701	-0.143625	-0.117274	0.0378358		17.8	0.776998	0.541969	1.32366	0.847658	0.964157	0.753113	0.867925	0.107247
17.9	-0.0347205	0.124037	-0.12441	-0.25241	-0.164343	0.0354536	-0.0693988	0.0563168		17.9	0.908858	1.48843	0.944879	0.766627	1.43298	0.871332	1.06885	0.126486
18	0.206926	0.0770404	0.057294	-0.250412	0.00689949	-0.174042	-0.0127157	0.0693086		18	0.757637	0.771058	1.11986	0.946325	1.41857	1.10336	1.01947	0.101983
18.1	0.0628512	0.351622	-0.0344824	-0.234153	0.427304	0.0915295	0.110779	0.100157		18.1	1.08636	1.11537	0.866335	0.745287	1.6431	0.711392	1.02797	0.140913
18.2	0.0725174	0.249196	0.212206	-0.0117281	-0.0409046	-0.0307003	0.0750978	0.052059		18.2	1.078	1.42457	0.869035	1.05021	1.30099	1.3985	1.18688	0.0905279
18.3	-0.0647922	-0.092683	-0.357831	0.122024	0.336646	-0.0140979	-0.011789	0.0945896		18.3	0.833027	1.18268	0.98182	0.950753	1.06069	0.834609	0.973929	0.0550654
18.4	0.024772	0.227627	-0.0481307	-0.0555876	-0.0605175	0.0606921	0.0248093	0.0452723		18.4	0.855012	0.530701	0.936075	0.712417	1.53336	0.935601	0.917193	0.138507
18.5	-0.0496421	-0.155234	-0.148715	0.0673903	0.115077	-0.017704	-0.0314715	0.0450308		18.5	0.661967	1.12311	0.747519	0.980784	1.24529	0.845128	0.933965	0.0915652
18.6	0.00987084	-0.0659959	-0.201327	-0.115202	-0.308227	0.136088	-0.0907989	0.0638525		18.6	0.707989	1.06128	1.02689	1.25508	0.593881	0.829291	0.912401	0.100473
18.7	-0.0379521	0.0448904	-0.0627287	0.0892409	-0.0738534	-0.0760058	-0.0194014	0.0284763		18.7	0.94631	0.780062	0.994067	1.03202	1.70917	0.946868	1.06808	0.132948
18.8	-0.01172	-0.218665	0.0346859	0.0378485	0.0838833	0.0400013	-0.00566106	0.044359		18.8	1.03638	0.845585	0.905913	0.965668	1.31245	1.07942	1.02423	0.0672325
18.9	0.151624	-0.379784	0.0829299	0.0582588	-0.0803075	-0.0306364	-0.032986	0.0771053		18.9	1.39021	1.05861	0.920782	1.16418	0.63377	0.513602	0.946858	0.134498
19	-0.0144946	-0.125428	0.0733921	-0.140074	-0.298933	0.0968131	-0.0681207	0.0610575		19	0.894008	0.781216	0.863539	0.750822	0.605351	1.23553	0.855077	0.0866061
19.1	0.267318	0.200788	-0.0696652	0.0133609	-0.359011	-0.000907296	0.00864724	0.0904153		19.1	0.983638	0.797005	1.35845	0.513118	1.71798	0.846586	1.03613	0.176844
19.2	0.0826794	-0.00959429	-0.375764	-0.200393	0.0134568	0.0788851	-0.0684549	0.0745142		19.2	1.14289	0.723371	1.11388	0.872339	0.521812	1.12212	0.916067	0.104485
19.3	-0.0618442	-0.116318	0.00984829	-0.229559	0.0366471	0.0927499	-0.044746	0.047638		19.3	1.27255	0.682752	0.761229	0.788197	0.881692	1.28079	0.944535	0.108195
19.4	-0.0251645	-0.172133	0.000916095	0.0152323	-0.136705	-0.0424306	-0.0600475	0.0312785		19.4	1.07746	0.999432	0.953888	0.652879	1.18676	1.24074	1.01853	0.0855172
19.5	0.229172	-0.188685	0.0697495	-0.0759803	0.226396	-0.00719178	0.0422433	0.0681565		19.5	1.16144	1.3597	1.29094	1.25847	0.920429	0.860114	1.14185	0.0840778
19.6	0.0639223	-0.147301	0.604791	0.143675	-0.278369	0.0399145	0.0711056	0.123955		19.6	1.2003	0.922231	0.703303	1.42324	1.22107	0.900499	1.06177	0.10789
19.7	0.175618	0.609867	0.0187667	0.0523481	0.138119	-0.103335	0.148564	0.100532		19.7	1.37884	0.745832	0.821043	1.18479	1.22653	1.10401	1.07684	0.100167
19.8	-0.11624	-0.101564	-0.343457	-0.101063	-0.335673	-0.231479	-0.204913	0.0470203		19.8	1.24071	1.21195	1.32274	0.790412	1.82949	0.911046	1.21773	0.148605
19.9	-0.0203192	-0.000688634	-0.265155	-0.0313317	-0.00920979	0.0233348	-0.0505616	0.0435862		19.9	0.89738	0.663241	0.924301	1.13475	0.751594	0.689083	0.843391	0.0728103
20	0.00530296	0.197033	0.0355438	-0.0684475	-0.0980616	-0.0948067	-0.00390597	0.0459389		20	1.00483	1.50732	1.13864	0.62838	1.4595	0.972893	1.11859	0.134439
20.1	0.212285	0.354047	-0.413901	-0.150182	-0.0613068	-0.0253117	-0.0140616	0.110679		20.1	0.769638	0.896049	1.23982	0.61185	0.958762	0.978889	0.909168	0.0865428
20.2	-0.0698823	-0.102289	-0.658777	0.0133961	-0.0649653	0.283529	-0.0998315	0.125741		20.2	0.650445	0.922983	0.90115	1.23772	0.63558	0.751327	0.849868	0.0919797
20.3	0.0764896	-0.0179325	0.0508621	0.184707	0.0773628	0.155967	0.0879094	0.0298989		20.3	-0.0192349	1.25537	0.542515	1.05053	1.47357	1.28037	0.930521	0.230204
20.4	0.238356	0.239539	0.106199	0.204759	0.384081	0.153323	0.221043	0.0388431		20.4	0.106542	0.153568	0.251769	0.542621	0.72742	0.764697	0.424436	0.119134
20.5	0.145618	0.0955196	0.334591	0.427119	0.0921371	0.41622	0.251868	0.06476		20.5	-0.0482392	0.42196	0.621776	0.444596	0.558931	1.09026	0.51488	0.150011
20.6	-0.220206	0.284374	0.248981	0.14151	0.41967	0.171427	0.174293	0.0884342		20.6	-0.0944793	0.542963	-0.117567	0.569428	0.531768	0.592888	0.3375	0.140554
20.7	0.111651	0.416612	0.406053	-0.109975	0.460106	0.332075	0.26942	0.091187		20.7	-0.312367	0.266611	0.312101	0.51647	-0.275395	0.936025	0.240574	0.194725
20.8	0.139275	0.576048	0.0999364	0.36065	0.538395	0.417532	0.355306	0.081247		20.8	-0.134331	0.127954	0.19663	0.0134986	-0.0691547	0.29044	0.0708395	0.0664056
20.9	0.20194	0.533347	0.531283	0.368262	0.69979	0.615135	0.491626	0.0732659		20.9	-0.183957	0.192068	0.0185186	-0.156434	0.49451	0.0938691	0.0764291	0.102282
21	0.167298	0.838213	0.67156	0.36698	0.593981	0.767457	0.567582	0.10411		21	-0.108249	0.425308	-0.0175514	0.338534	0.228837	0.278966	0.190974	0.0854166
21.1	-0.0337698	0.567367	0.810112	0.728677	0.749925	0.578152	0.566744	0.126459		21.1	0.15313	-0.179339	0.329213	-0.0933745	-0.205997	0.320857	0.0540816	0.100091
21.2	0.108616	0.626237	1.29521	0.522618	0.890343	0.556344	0.666561	0.162386		21.2	-0.251784	0.183324	0.143305	0.0277728	0.331698	-0.0979221	0.0560657	0.0854523
21.3	0.198404	0.981222	0.801001	0.848217	0.723578	0.611515	0.69399	0.111209		21.3	-0.0277332	0.218548	0.39653	-0.181772	0.130531	0.0129821	0.0915142	0.0828185
21.4	0.106237	0.705367	0.752863	0.702905	0.964642	0.673802	0.650969	0.117144		21.4	0.24672	0.321593	0.316298	-0.18854	0.328006	-0.0710531	0.158837	0.0932998
21.5	0.253949	0.947468	0.579476	0.482507	0.672764	0.716898	0.608844	0.0954291		21.5	0.0663059	-0.178553	0.388042	-0.216975	0.500183	-0.16545	0.065592	0.127237
21.6	0.199275	0.611819	1.16263	0.495288	1.11679	0.764607	0.725068	0.151498		21.6	-0.369295	-0.0250376	0.274516	0.144221	0.0640673	-0.0693251	0.00319119	0.0898172
21.7	0.398018	0.467423	1.39264	0.530987	1.02858	0.758739	0.762732	0.157206		21.7	-0.128683	0.0179647	0.117107	0.483164	0.272998	0.341992	0.184091	0.0916868
21.8	0.504144	1.16816	0.928534	0.995064	0.911579	0.996308	0.917299	0.0905685		21.8	-0.11136	0.111256	0.106692	-0.20668	-0.0436536	0.0100249	-0.0222868	0.0509589
21.9	0.867138	0.910534	0.555373	0.767714	1.22215	0.761026	0.847322	0.0901667		21.9	-0.224027	-0.0987963	0.0932466	-0.228521	0.37651	0.214505	0.022153	0.100944
22	0.970528	0.741562	1.00266	0.735614	1.06948	0.663752	0.863934	0.0693716		22	-0.332807	-0.0931654	-0.112567	0.0263266	0.0940356	0.0206508	-0.0662544	0.0621118
22.1	0.572919	0.91737	1.15395	0.962154	0.941717	0.765012	0.885521	0.0804868		22.1	-0.206175	0.0973385	0.350041	0.0271336	0.570633	-0.0904342	0.124756	0.117709
22.2	0.78206	1.294	1.00143	0.752763	0.749638	1.13631	0.952699	0.0936119		22.2	-0.189156	-0.114852	-0.016401	0.294125	0.165051	-0.259594	-0.0201378	0.0871679
22.3	0.678572	0.975423	0.246444	0.802976	0.720841	0.838401	0.710443	0.10191		22.3	-0.1897	-0.202308	0.0284216	0.258	0.996231	-0.226564	0.11068	0.192751
22.4	0.606457	0.39289	0.900705	0.773179	1.05395	0.894568	0.770292	0.0969875		22.4	-0.166062	0.333033	0.0156798	-0.298449	0.368091	-0.0411642	0.035188	0.109173
22.5	0.957969	1.17384	0.685998	0.976425	0.883269	1.15502	0.972086	0.0739644		22.5	-0.623524	-0.00552102	0.0253151	0.286459	0.316335	-0.197702	-0.0331064	0.141903
22.6	1.13179	1.18337	1.2271	0.993638	1.31584	0.686536	1.08971	0.0917126		22.6	-0.284885	-0.226756	0.045198	0.0566205	0.500211	0.108693	0.0331803	0.114491
22.7	1.01527	1.05036	1.02727	0.418522	1.0664	0.789521	0.894557	0.103864		22.7	-0.0422136	0.106465	0.159586	0.0583863	0.143873	-0.0140327	0.0686775	0.0339561
22.8	0.925555	0.79214	1.30411	0.93757	0.75264	0.91674	0.938126	0.0796407		22.8	-0.308647	0.173386	-0.0233571	-0.0930327	-0.0121275	0.00387558	-0.0433171	0.0641431
22.9	1.16367	1.07461	0.905761	0.851262	0.81569	0.948773	0.95996	0.0548734		22.9	0.0426457	-0.430469	0.143109	-0.0515371	0.107306	-0.111368	-0.0500521	0.0854682
23	0.925743	0.922621	0.885479	1.28205	0.742416	0.93534	0.948941	0.0728136		23	-0.110707	-0.0480437	-0.190677	0.128226	-0.0843181	-0.23873	-0.0907084	0.0523123
23.1	0.789092	0.691677	1.51908	1.17865	1.07661	0.806908	1.01034	0.126941		23.1	-0.454067	-0.00135121	0.341482	0.00883632	0.26339	-0.124645	0.00560748	0.11656
23.2	0.496259	0.992276	1.35587	0.905423	1.01472	0.822276	0.931137	0.114419		23.2	-0.178874	-0.705679	-0.154391	0.106223	0.106083	-0.218321	-0.17416	0.121385
23.3	0.962979	1.39104	0.77626	0.816129	0.850394	1.04546	0.973711	0.0928175		23.3	-0.152147	-0.424371	0.483826	0.0173721	0.315024	-0.204398	0.00588445	0.138857
23.4	0.989185	1.31523	0.767497	1.04158	1.12097	0.84472	1.0132	0.080203		23.4	-0.160609	-0.137428	-0.0756083	0.207904	0.434093	0.00573772	0.0456816	0.094793
23.5	0.782427	1.19015	1.05426	0.572599	1.25026	0.966253	0.969325	0.10444		23.5	-0.260877	-0.326377	-0.0295813	-0.0525201	0.344795	0.0527227	-0.0453063	0.0979046
23.6	0.659158	0.723303	1.18333	0.664061	0.895491	0.938299	0.843941	0.0832272		23.6	-0.493593	0.146063	-0.154864	0.0833726	0.185596	-0.216545	-0.074995	0.107004
23.7	0.798326	1.25419	0.991559	1.02487	0.952818	1.1171	1.02314	0.0629017		23.7	-0.445852	0.0367101	0.0326698	0.281641	-0.122923	-0.125538	-0.0572152	0.0986152
23.8	1.10679	0.849329	1.10777	0.952709	1.0918	0.997255	1.01761	0.0426351		23.8	-0.414273	-0.147602	0.213717	0.171449	0.277921	0.191861	0.0488454	0.110787
23.9	1.04345	1.1298	0.885827	0.82101	1.01821	1.05292	0.99187	0.047097		23.9	-0.377155	-0.500967	-0.435288	0.160787	-0.0646702	0.154452	-0.17714	0.122244
24	1.18656	1.06634	1.47128	0.809019	0.992686	0.860481	1.06439	0.0987288		24	-0.107633	-0.303512	-0.267105	-0.0588168	0.134163	-0.173488	-0.129399	0.0648442
24.1	0.707474	1.24121	0.719098	1.04838	0.995245	0.921754	0.93886	0.0834099		24.1	-0.0294445	0.111444	-0.122774	-0.217645	0.393803	0.00903473	0.0240696	0.0870662
24.2	0.600355	1.05932	0.848002	0.769363	0.987906	1.04474	0.884946	0.0735424		24.2	-0.075699	-0.340652	-0.00288764	0.0961824	-0.0970697	-0.398911	-0.136506	0.0791165
24.3	0.796235	0.823125	0.9965	0.861634	1.2326	0.909937	0.936672	0.0658567		24.3	-0.193065	-0.217438	0.127654	0.101905	0.340495	-0.0277938	0.0219594	0.0866121
24.4	0.905892	1.21317	1.11359	0.54384	1.02011	1.16933	0.994321	0.100692		24.4	-0.0967561	-0.00674061	-0.00397247	0.0492376	0.747092	0.29677	0.164272	0.128602
24.5	0.817069	0.891408	1.06504	0.486182	1.13687	0.931251	0.887971	0.0933904		24.5	0.0988922	-0.344232	0.0102613	-0.259608	0.378939	-0.0687185	-0.0307443	0.106211
24.6	0.951175	1.32118	1.5764	0.919198	0.901127	1.15026	1.13656	0.110269		24.6	0.00659335	-0.0946453	-0.122979	-0.0974745	0.549697	0.288512	0.0882839	0.111395
24.7	0.512376	1.10784	0.714391	0.857481	0.992457	1.06734	0.875313	0.0935596		24.7	-0.084219	-0.0282042	0.156218	0.250389	0.314631	0.197497	0.134385	0.0644537
24.8	0.828022	1.23672	1.04665	0.811626	1.58711	1.1797	1.11497	0.118456		24.8	0.284744	-0.19357	-0.0665937	-0.138135	0.60655	0.577348	0.178391	0.147463
24.9	0.731254	1.23179	0.601727	1.19713	1.1324	0.888903	0.963867	0.107311		24.9	-0.144309	0.259406	-0.227952	0.0355035	-0.0100396	0.305218	0.0363046	0.0869271
25	0.55865	1.10459	0.911812	0.822348	0.895617	0.704475	0.832915	0.0765492		25	0.0880446	0.192526	-0.148548	0.00419221	0.821136	0.261849	0.2032	0.136869
25.1	1.11206	1.30234	0.875198	0.967173	0.992324	1.07648	1.05426	0.0602393		25.1	-0.34852	-0.105951	0.192769	0.0432464	0.615928	-0.263482	0.0223318	0.143471
25.2	1.26313	1.02291	1.11667	0.716307	1.37508	0.991306	1.0809	0.0940475		25.2	-0.169521	-0.347204	-0.0791447	0.0327203	0.297499	0.113152	-0.0254162	0.0920246
25.3	0.755026	1.22681	1.02339	0.74127	0.815255	1.11192	0.945613	0.0832376		25.3	-0.175213	0.0880458	0.348105	0.255763	0.0289672	0.0598344	0.100917	0.0749126
25.4	0.834675	1.47636	1.53153	0.967792	1.08635	0.907377	1.13401	0.121942		25.4	0.0699169	0.00429528	0.181761	0.000955902	0.159476	0.0471815	0.0772644	0.0315091
25.5	1.0472	1.35134	0.913147	0.840737	0.965077	1.10677	1.03738	0.0736689		25.5	-0.170956	-0.206697	-0.00747752	-0.143408	0.0300861	-0.17457	-0.11217	0.0401904
25.6	0.990587	1.17179	0.958202	1.10845	0.760053	1.04579	1.00581	0.0584741		25.6	-0.290961	-0.404026	0.0274876	-0.192855	-0.213036	-0.319575	-0.232161	0.0605432
25.7	0.734826	1.28624	0.484461	0.860065	0.954898	1.03537	0.892644	0.111317		25.7	-0.173987	-0.451387	-0.253096	-0.00755762	0.42034	-0.10037	-0.0943431	0.11993
25.8	0.832502	1.34211	1.03027	1.06943	0.945302	0.929037	1.02477	0.0719205		25.8	-0.23391	-0.0636162	-0.0727696	-0.17837	0.36053	-0.173062	-0.0601998	0.088329
25.9	0.887727	1.399	0.966625	1.17944	1.19347	0.955297	1.09693	0.0791997		25.9	-0.436751	-0.309372	-0.101573	-0.0574474	-0.0492983	0.0722569	-0.147031	0.0770331
26	0.868945	1.39895	1.52374	0.873121	0.796933	0.973479	1.07253	0.12611		26	-0.628172	-0.499804	0.184281	0.218768	-0.205023	0.39178	-0.089695	0.170634
26.1	0.924143	1.38027	1.25737	0.972753	0.944601	1.06853	1.09128	0.0764022		26.1	-0.0962558	0.0243386	0.11576	-0.122916	0.0724605	0.0660858	0.00991226	0.039747
26.2	0.830321	1.20995	1.01642	0.901625	1.3503	1.0431	1.05862	0.0789025		26.2	-0.351008	-0.270486	-0.177961	-0.118715	0.444468	0.17424	-0.0499103	0.123166
26.3	0.913543	1.52777	1.40253	0.954915	0.692599	0.958825	1.07503	0.130703		26.3	-0.0699417	-0.418746	-0.055062	0.226857	0.010636	-0.129494	-0.0726252	0.0856293
26.4	1.18472	1.22617	1.29744	1.03639	1.20595	0.800091	1.12513	0.0738259		26.4	-0.150312	-0.516881	0.276426	0.329838	0.0587007	0.124866	0.0204397	0.127997
26.5	0.732072	1.11446	1.00331	0.903476	0.884354	1.06627	0.950656	0.0569708		26.5	0.232181	-0.176941	-0.139346	-0.026749	0.131311	-0.186828	-0.0277286	0.0713869
26.6	1.01348	1.36524	0.940352	0.773079	1.10507	0.974578	1.02863	0.080705		26.6	-0.162146	0.269784	-0.0054844	0.419474	0.320371	0.168185	0.168364	0.0886771
26.7	1.10827	1.4012	1.05359	0.958391	0.720576	1.17887	1.07015	0.0927064		26.7	0.0353438	-0.562896	-0.0407571	0.096508	0.387463	-0.0296603	-0.0189999	0.126216
26.8	0.982314	1.5918	0.532595	1.0607	1.24234	1.09665	1.0844	0.141188		26.8	-0.157643	-0.117962	0.00180191	0.272652	0.561254	0.0144155	0.0957531	0.111551
26.9	1.05173	1.58821	0.898301	0.850928	1.08562	1.01925	1.08234	0.107742		26.9	-0.163705	-0.147335	-0.178229	0.296087	-0.184737	-0.400667	-0.129764	0.0933755
27	0.7716	1.08606	1.32379	1.02256	0.911741	1.11542	1.03853	0.0768389		27	-0.320074	-0.295028	0.172081	0.00127346	0.122857	-0.250881	-0.0949622	0.0900057
27.1	1.17699	1.19348	1.01697	0.815337	0.906047	1.24633	1.05919	0.071094		27.1	-0.252016	-0.0426637	0.153089	-0.0392472	0.291824	0.0630264	0.0290021	0.0762443
27.2	1.15201	1.35941	0.949784	1.14381	0.847732	0.809826	1.04376	0.0862843		27.2	0.0635287	-0.176797	0.0649528	-0.334712	-0.019467	-0.0531055	-0.0759333	0.0632846
27.3	1.10413	1.10748	0.785022	1.14666	0.992745	0.957722	1.01563	0.0549226		27.3	-0.445677	-0.204035	-0.0640909	0.185088	-0.0513211	0.0695271	-0.085085	0.0899361
27.4	0.838441	1.11203	1.26197	0.91767	1.07704	1.10538	1.05209	0.0618653		27.4	0.0914744	-0.232801	-0.000985621	0.142302	0.237847	0.168233	0.0676784	0.0683633
27.5	0.546605	1.30702	1.38078	0.710455	1.09973	1.09675	1.02356	0.134739		27.5	-0.311816	-0.33256	0.0272285	0.00606523	0.130407	0.192731	-0.0479905	0.0910926
27.6	0.926489	1.34666	1.10169	1.01029	1.1631	0.91855	1.0778	0.0665693		27.6	-0.0946606	-0.636185	-0.0437582	0.00731526	-0.306272	-0.195901	-0.211577	0.0964799
27.7	0.805007	1.45252	0.705591	0.829341	0.941702	0.898693	0.938809	0.107981		27.7	-0.142909	-0.411736	0.170335	0.226242	0.238588	-0.0444247	0.00601589	0.104695
27.8	0.918986	1.42917	0.695558	0.733171	0.888433	1.04298	0.951382	0.108742		27.8	-0.114115	-0.341724	-0.112928	-0.136035	0.717735	-0.100404	-0.0145786	0.151108
27.9	0.728871	1.3041	0.855728	0.846375	0.991151	0.909324	0.939258	0.080945		27.9	0.121508	-0.289388	-0.0329839	-0.0565594	0.897822	-0.168362	0.0786728	0.173214
28	0.632803	1.66278	1.1845	0.849646	0.930852	1.06945	1.055	0.144015		28	0.078901	-0.117977	-0.156934	0.0156285	-0.243713	-0.000103876	-0.0706997	0.0498068
28.1	0.833322	1.15525	0.589097	0.777676	1.16785	0.981226	0.917404	0.0926909		28.1	0.195962	-0.669587	-0.132065	-0.0961274	-0.246287	0.0824031	-0.144284	0.123284
28.2	0.755138	0.845082	1.28899	0.871009	0.917819	1.01581	0.948975	0.076484		28.2	-0.0832836	0.156048	-0.0285392	-0.147237	0.299728	-0.117585	0.0131887	0.0722034
28.3	0.991203	1.83614	0.62995	0.666622	1.07651	0.907629	1.01801	0.17886		28.3	-0.202136	-0.344614	0.00620672	-0.120133	0.0853534	0.338983	-0.0393901	0.0978048
28.4	0.979196	1.3234	0.70572	1.00884	0.76644	1.03586	0.96991	0.0898334		28.4	-0.0894978	-0.211337	-0.0200741	0.337445	-0.164537	0.288967	0.0234945	0.0956048
28.5	0.658099	1.28015	0.460055	0.755101	1.03526	0.718187	0.817809	0.119499		28.5	-0.0751769	0.0529096	-0.0541851	0.0317919	0.612417	-0.0239617	0.0906324	0.106261
28.6	1.00427	1.35897	0.807167	0.790319	0.797095	1.02695	0.964129	0.0902223		28.6	-0.255837	-0.296317	0.0576721	-0.00668584	-0.0799596	-0.111246	-0.115396	0.0564209
28.7	0.873505	1.3497	0.702064	0.86443	1.1202	1.0399	0.991633	0.093284		28.7	-0.366576	-0.186717	0.0101873	0.249675	0.139108	0.5556	0.0668797	0.133278
28.8	1.03127	2.02164	1.14498	1.09762	1.10373	0.995749	1.2325	0.159345		28.8	-0.0574916	0.0609389	0.231368	0.146159	0.217604	-0.0896103	0.084828	0.0560117
28.9	1.04259	1.13676	1.24389	0.927743	0.776339	1.05901	1.03106	0.0665691		28.9	-0.222983	-0.000918551	-0.275741	0.0243848	-0.0305999	-0.130312	-0.106028	0.0506016
29	0.937476	1.23479	0.590579	1.01329	0.673893	0.797392	0.874569	0.0965808		29	-0.212751	0.345662	-0.186608	0.24215	-0.069057	-0.144261	-0.00414435	0.0972423
29.1	0.962877	0.967614	1.32976	0.855935	1.38644	0.999252	1.08365	0.0893083		29.1	-0.166229	0.158418	-0.178106	-0.120331	0.122379	-0.195268	-0.0631895	0.0653397
29.2	0.762183	1.4493	1.12579	0.879067	1.11941	0.937586	1.04555	0.0990915		29.2	0.127367	0.0718337	0.2351	0.184354	0.559576	0.16587	0.224017	0.0707526
29.3	0.920393	1.30815	0.806071	0.83573	0.929193	1.09004	0.981597	0.0768066		29.3	0.124728	0.00450534	-0.0609218	-0.234292	0.442172	-0.259565	0.00277106	0.105991
29.4	0.832441	1.24773	0.940031	1.02424	1.14965	0.963551	1.02627	0.0614304		29.4	0.0458071	-0.125019	-0.0321211	-0.0682911	-0.262424	-0.346608	-0.131443	0.0602119
29.5	0.965709	1.24114	0.487906	0.808684	1.28883	1.00984	0.967018	0.120438		29.5	-0.0827543	-0.0817032	-0.258202	0.225293	0.176788	0.317458	0.0494799	0.0909748
29.6	0.68916	1.00816	0.575838	1.16223	1.19237	0.972638	0.9334	0.102317		29.6	-0.185393	-0.565699	0.0988359	0.0470187	-0.339959	0.12097	-0.137371	0.113041
29.7	0.980127	1.57419	1.15795	1.01338	1.05099	1.16469	1.15689	0.0889297		29.7	-0.320133	0.412184	0.157596	-0.00177271	0.213146	-0.212848	0.0413622	0.112204
29.8	0.847289	1.19336	0.899852	0.724708	1.25289	0.921413	0.973252	0.0841351		29.8	0.0333715	0.0311859	-0.0922139	0.0430927	0.529352	-0.246619	0.0496948	0.106249
29.9	0.670158	1.17769	1.06552	0.889067	1.09779	0.741432	0.940276	0.0840607		29.9	-0.0131223	-0.675155	0.209261	-0.0991453	0.0673959	-0.113691	-0.104076	0.124111
30	0.8871	1.27565	0.747119	1.1201	1.06457	0.929428	1.00399	0.0766278		30	0.296796	-0.149	0.00699828	-0.170366	0.0993478	-0.407092	-0.0538861	0.0995881
										30.1	0.0173757	-0.276173	0.154165	0.0120443	0.0269617	0.0621398	-0.00058106	0.059181
	Sample_1	Sample_2	Sample_3	Sample_4	Sample_5	Sample_6	Average	SEM		30.2	0.106151	-0.0204101	0.0314824	0.162769	0.0953805	-0.100764	0.0457681	0.0390948
Step1 on Tau (s)	0.26709	0.28914	0.24944	0.13172	0.19578	0.31779	0.241827	0.027658		30.3	-0.0930291	-0.196646	0.35839	0.176326	0.283931	-0.0244181	0.0840922	0.0904879
Step1 off Tau (s)	0.35642	0.58294	0.56588	0.55235	0.62825	0.99773	0.613928	0.085806		30.4	0.0147436	0.0577598	-0.0330152	0.238337	-0.0224957	-0.148548	0.0177969	0.0523197
										30.5	-0.187772	-0.649594	-0.141957	0.120752	0.0581597	0.36596	-0.0724085	0.141164
step1 on size	0.930429	0.814307	0.969001	0.89137	0.913179	0.847887				30.6	-0.105378	0.408598	-0.00664041	-0.400933	-0.149558	0.0198255	-0.0390144	0.108394
step2 on size	0.0695707	0.185693	0.0309992	0.10863	0.0868208	0.152113				30.7	0.145691	-0.467235	0.0878396	-0.577513	0.419302	-0.130649	-0.0870941	0.155793
	Sample_1	Sample_2	Sample_3	Sample_4	Sample_5	Sample_6	Average	SEM		30.8	-0.0233826	0.065046	-0.0714427	0.0208997	0.165068	-0.00509971	0.0251815	0.0335596
% step1 on	93.0429	81.4307	96.9001	89.137	91.3179	84.7887	89.4362	2.29517		30.9	-0.194798	0.0571735	-0.323798	0.108814	0.0541228	0.215055	-0.0139051	0.082849
% step2 on	6.95707	18.5693	3.09992	10.863	8.68208	15.2113	10.5638	2.29517		31	0.212016	-0.258535	-0.40964	-0.41239	-0.176267	-0.375513	-0.236721	0.0975567
										31.1	-0.38131	-0.033164	-0.162737	0.265187	-0.269566	0.1817	-0.0666482	0.103655
step1 off size	100	0.9631	100	100	100					31.2	0.0511657	-0.0650427	-0.25399	-0.441818	0.332886	-0.0817024	-0.076417	0.10786
step2 off size	0	0.0369	0	0	0					31.3	0.334951	-0.152192	0.321337	-0.0257093	-0.259593	-0.00609712	0.0354495	0.0998597
	Sample_1	Sample_2	Sample_3	Sample_4	Sample_5	Sample_6	Average	SEM		31.4	0.0444294	-0.390291	0.0830874	-0.30815	0.326205	0.223874	-0.00347419	0.117277
% step1 off	100	96.31	100	100	100	100	99.385	0.615		31.5	-0.288155	-0.332428	-0.246855	0.154792	0.21023	0.106782	-0.0659391	0.101316
% step2 off	0	3.69	0	0	0	0	0.615	0.615		31.6	-0.259782	-0.356118	0.144909	-0.0541261	-0.123501	-0.43349	-0.180351	0.086841
										31.7	-0.0921009	-0.296038	0.00365552	-0.0593265	-0.261781	-0.06113	-0.127787	0.0496465
										31.8	0.0323709	0.109679	0.214241	-0.120594	-0.45167	-0.000102418	-0.0360126	0.0948232
										31.9	-0.287923	-0.354904	0.189187	0.1662	0.749878	0.409754	0.145365	0.170851
										32	0.063681	-0.329961	0.115239	-0.0269634	0.0282936	-0.0796216	-0.0382219	0.06463
										32.1	0.421362	-0.199982	-0.0290745	-0.224105	0.272554	0.0204467	0.0435336	0.105189
										32.2	0.0326319	-0.111682	0.00961213	-0.197721	0.335015	0.393893	0.0769582	0.0973953
										32.3	-0.400851	-0.320655	-0.290097	-0.0413852	-0.191161	-0.0707717	-0.219154	0.0585241
										32.4	-0.198844	0.258212	-0.342175	-0.218369	-0.543636	-0.271416	-0.219371	0.108235
										32.5	-0.1921	-0.129672	-0.0330209	0.21953	0.290205	-0.19676	-0.00696946	0.0867263
										32.6	-0.320386	-0.308133	-0.0385276	-0.337554	-0.105378	0.129133	-0.163474	0.077558
										32.7	-0.279033	-0.151881	-0.011982	-0.0172079	0.451338	-0.197175	-0.0343236	0.105969
										32.8	-0.312519	-0.172097	0.114448	-0.33826	0.319007	0.252247	-0.0228624	0.117907
										32.9	0.201401	0.145652	-0.117102	-0.0957471	0.406485	-0.264788	0.0459833	0.101211
										33	0.0317691	-0.262664	-0.477195	-0.00388036	0.0295538	0.031217	-0.108533	0.0873504
										33.1	0.0845931	0.00653381	-0.0904458	-0.0444738	0.544854	0.00189387	0.0838259	0.0952306
										33.2	0.119369	0.0392997	0.250396	-0.0233589	0.0890861	0.301428	0.12937	0.0507979
										33.3	-0.230727	-0.363037	-0.160245	0.0384971	0.285123	0.296737	-0.0222752	0.112333
										33.4	-0.0675343	-0.552052	-0.213556	-0.119285	0.490123	-0.0309246	-0.0822047	0.137815
										33.5	0.0844408	0.0514267	0.0917888	-0.163617	0.635758	-0.135226	0.0940953	0.117519
										33.6	-0.173777	-0.0873308	0.0832753	-0.123013	-0.0716273	0.383967	0.00191569	0.0841489
										33.7	0.00881943	0.243316	0.234938	0.13734	0.16592	0.0725981	0.143822	0.03743
										33.8	-0.127406	-0.550885	-0.0172552	-0.0919566	0.291996	-0.340237	-0.139291	0.117342
										33.9	-0.271123	0.122166	0.177536	-0.155678	0.66363	0.219631	0.126027	0.133857
										34	-0.39996	0.0041636	-0.169416	-0.118856	0.378252	-0.0923386	-0.0663591	0.104562
										34.1	-0.351653	0.407002	0.231655	-0.308539	-0.338195	-0.0921272	-0.0753095	0.13254
										34.2	-0.227565	-0.0910304	0.065283	0.118515	-0.0628864	0.701217	0.0839221	0.133139
										34.3	0.0205372	0.0906574	0.0822389	0.00088713	0.304102	0.212445	0.118478	0.0478865
										34.4	0.319448	-0.0995706	0.0203465	0.050425	0.428848	0.157488	0.146164	0.080715
										34.5	-0.0858433	-0.436927	0.0953764	0.187683	-0.0184805	-0.0181726	-0.0460607	0.0876619
										34.6	-0.137659	-0.0286839	-0.0161277	-0.115946	0.152988	-0.00310925	-0.0247564	0.0421165
										34.7	-0.0485003	-0.058393	0.11584	0.0762345	0.318181	-0.425442	-0.00367988	0.101185
										34.8	0.388427	0.0881743	-0.00503452	0.246622	0.338559	-0.21314	0.140601	0.0932625
										34.9	0.169119	0.126229	0.0496598	-0.0130209	0.254958	-0.281028	0.0509861	0.0764969
										35	-0.0827543	-0.0379107	0.279906	-0.0608455	0.138528	0.0173655	0.0423815	0.05746
										35.1	-0.00140457	0.0355406	0.280043	0.197493	-0.0552754	-0.0864154	0.0616635	0.0595542
										35.2	-0.0469485	-0.453606	0.149641	-0.113945	0.1497	0.207421	-0.0179563	0.101133
										35.3	0.0282668	-0.267426	0.297827	0.111397	0.171352	0.24785	0.0982111	0.0829346
										35.4	-0.249369	0.228289	0.0404544	-0.0518	-0.331579	-0.168628	-0.0887721	0.0836098
										35.5	0.0299563	0.0362649	0.0965467	0.234247	0.0371778	-0.0937181	0.0567458	0.0436846
										35.6	-0.296857	-0.704212	-0.218012	-0.168081	-0.191183	0.148292	-0.238342	0.112178
										35.7	0.314814	0.191363	-0.00456471	-0.106471	-0.460078	0.294891	0.0383257	0.120679
										35.8	-0.0251736	-0.549446	0.26338	-0.13058	-0.0557295	-0.0457575	-0.0905511	0.10723
										35.9	0.201654	0.0587662	-0.031153	-0.103201	0.40726	0.171433	0.11746	0.0748795
										36	0.383692	-0.07015	0.229429	-0.119229	0.35044	-0.217106	0.092846	0.106021
										36.1	-0.151262	-0.0794301	-0.0196128	0.0135937	0.136777	-0.465129	-0.0941772	0.0839832
										36.2	-0.225542	0.105807	-0.371024	0.0856118	-0.656934	0.282185	-0.129983	0.143396
										36.3	-0.21848	0.0795745	-0.124861	0.14127	-0.723845	0.023627	-0.137119	0.129269
										36.4	-0.323628	0.34374	0.0890411	-0.349727	-0.227926	-0.066502	-0.0891669	0.109818
										36.5	0.270561	0.488489	-0.138677	0.0116074	0.661027	0.117491	0.235083	0.122524
										36.6	-0.206864	0.0550353	0.235394	0.0465879	-0.257483	-0.0762954	-0.0339376	0.0749689
										36.7	0.125221	0.0257149	-0.279423	0.0365311	0.437967	-0.350373	-0.000727001	0.116951
										36.8	0.0315805	-0.204327	0.143015	-0.138703	-0.203231	0.316251	-0.00923576	0.0862639
										36.9	-0.228392	-0.228242	0.13619	-0.118998	-0.241025	-0.408155	-0.181437	0.0739668
										37	0.180039	0.0957678	-0.260761	0.0534671	0.261732	-0.0795209	0.0417872	0.0767661
										37.1	0.0137792	0.0401086	0.114593	-0.269701	0.464631	0.216073	0.0965806	0.0990406
										37.2	-0.133098	-0.178944	-0.00549863	0.231078	-0.105194	0.12977	-0.0103145	0.0659371
										37.3	-0.13816	-0.378098	0.0654994	-0.309475	0.363156	-0.139812	-0.0894816	0.110378
										37.4	-0.0139344	-0.270288	-0.172412	-0.0324105	-0.112377	-0.197626	-0.133175	0.0405372
										37.5	-0.31125	0.0317283	-0.208282	0.113614	-0.127522	0.253364	-0.0413915	0.0864771
										37.6	-0.0347957	0.219555	-0.222385	0.0618552	0.489259	-0.165555	0.0579887	0.107905
										37.7	0.137084	-0.300035	0.16921	-0.421634	-0.37119	-0.159994	-0.15776	0.104765
										37.8	-0.060508	0.176044	0.00284688	-0.126826	-0.0345021	0.174238	0.0218823	0.0514529
										37.9	0.102068	0.194028	-0.00586309	0.185529	-0.0229846	0.0709052	0.0872804	0.0375804
										38	0.044647	0.4409	-0.294442	-0.105968	0.0385249	-0.00507637	0.0197641	0.0989069
										38.1	0.121465	-0.220583	-0.0731141	-0.00245436	-0.29795	0.330491	-0.0236909	0.0937005
										38.2	0.320818	-0.357585	-0.130106	-0.0837222	0.0210324	0.113047	-0.0194192	0.0941077
										38.3	0.00143059	0.444314	0.0210299	0.232633	0.0910481	-0.191896	0.0997599	0.088953
										38.4	0.586896	0.00338607	-0.13108	-0.0872882	0.0315418	-0.264924	0.0230887	0.120726
										38.5	0.188827	0.0380237	-0.013306	0.0704476	0.216859	-0.177571	0.0538801	0.0587033
										38.6	-0.286669	0.118623	0.106578	-0.15895	0.200331	0.0355596	0.00257881	0.0762084
										38.7	0.0120462	0.407767	0.0716867	-0.000809911	0.426463	-0.102192	0.135827	0.0918656
										38.8	0.287884	0.64248	0.308889	0.35956	-0.121721	0.17146	0.274759	0.101917
										38.9	0.205795	0.480312	-0.111171	0.14817	-0.249192	-0.0949707	0.063157	0.108712
										39	-0.106502	0.199189	0.302331	0.143321	-0.159129	0.116763	0.0826623	0.0732396
										39.1	-0.00706766	0.177324	-0.206002	0.016563	0.136606	0.291928	0.0682251	0.0707483
										39.2	0.442665	0.046912	-0.25208	-0.00819679	0.157696	0.114947	0.0836574	0.09271
										39.3	-0.0678026	-0.198423	-0.0891616	0.271182	-0.491902	-0.0939937	-0.111684	0.100237
										39.4	-0.206755	-0.157192	0.123502	0.132051	0.243644	-0.300746	-0.0275827	0.0904421
										39.5	0.0613462	0.165435	-0.178545	-0.0954579	-0.588857	0.0130856	-0.103832	0.108683
										39.6	-0.158818	-0.432193	0.0924921	-0.246001	-0.0749754	0.0125199	-0.134496	0.0770992
										39.7	0.0120969	-0.00260215	0.0232053	0.374906	-0.137606	0.274046	0.0906742	0.0787298
										39.8	-0.480889	-0.324113	0.134052	0.127182	-0.0385629	0.111503	-0.0784713	0.107614
										39.9	-0.21083	-0.281901	-0.284904	0.023598	0.450243	-0.0235227	-0.0545528	0.114172
										40	-0.0372756	0.0506429	0.176989	-0.470813	0.307746	-0.0875003	-0.0100352	0.109347
										40.1	0.0186954	0.0588195	-0.192975	-0.266689	0.269612	-0.18372	-0.0493762	0.0824596
										40.2	0.0310657	-0.510974	-0.283526	-0.331146	-0.01865	0.290386	-0.137141	0.118874
										40.3	-0.261587	-0.0980846	-0.0487381	0.131066	0.219875	0.101653	0.0073639	0.0721006
										40.4	0.0772188	-0.425349	-0.427114	0.00679542	-0.439904	0.30314	-0.150869	0.131428
										40.5	0.402618	-0.00374023	-0.11333	0.01344	-0.281029	-0.258637	-0.0401131	0.101875
										40.6	0.0307539	-0.267322	-0.188271	0.0158652	-0.0195539	-0.125137	-0.0922775	0.0493476
										40.7	-0.151096	-0.513388	-0.351884	-0.00474203	0.243032	0.0698538	-0.118038	0.114104
										40.8	-0.224527	-0.33529	-0.210082	0.1543	-0.181875	-0.283194	-0.180111	0.0705719
										40.9	-0.148123	-0.40292	-0.0703436	0.245912	-0.898427	-0.201664	-0.245927	0.156489
										41	0.00288806	-0.106045	-0.478132	-0.0317592	-0.619707	-0.3971	-0.271643	0.106436
										41.1	0.0978335	-0.402578	-0.0542363	-0.0536528	0.0463119	-0.213564	-0.0966476	0.0750934
										41.2	0.0615129	-0.00883806	-0.0304583	-0.206465	-0.231485	0.262416	-0.0255528	0.0743746
										41.3	-0.0899981	-0.0483948	-0.197164	-0.234943	-0.365398	-0.125939	-0.176973	0.0468947
										41.4	-0.231793	-0.580121	0.234027	-0.169015	0.196055	-0.281334	-0.138697	0.125932
										41.5	0.0248153	0.379585	-0.434935	-0.168926	0.0539577	-0.5187	-0.110701	0.136728
										41.6	-0.328406	-0.665822	-0.155926	0.271028	-0.018285	-0.273163	-0.195095	0.128519
										41.7	-0.137253	-0.183183	-0.34324	0.0630365	-0.182775	-0.220419	-0.167306	0.0542297
										41.8	-0.198358	-0.011387	-0.459872	-0.00147538	-0.185097	-0.0262146	-0.147067	0.0721423
										41.9	0.0867104	-0.0846628	-0.108148	-0.427522	-0.276827	-0.178468	-0.164819	0.071798
										42	0.35455	-0.237845	-0.368903	0.0271862	-0.499041	-0.441841	-0.194316	0.133768
										42.1	0.0726361	-0.351324	-0.147184	-0.227837	-0.164406	-0.350072	-0.194698	0.0643981
										42.2	0.32841	-0.122831	-0.395394	-0.0697757	-0.0340719	-0.11021	-0.0673121	0.0949153
										42.3	0.0487438	0.0427767	-0.525093	0.160431	0.234953	0.223282	0.0308491	0.116192
										42.4	-0.33544	-0.564411	-0.488824	-0.216919	-0.363842	-0.227136	-0.366095	0.0568329
										42.5	0.131979	0.0369672	-0.414084	0.11699	0.0607322	0.0232989	-0.00735287	0.0832354
										42.6	0.29958	-0.702184	-0.241092	-0.283684	-0.354738	-0.606209	-0.314721	0.143811
										42.7	0.290755	-0.373132	-0.183707	-0.0368948	0.529569	-0.334062	-0.0179119	0.147082
										42.8	0.114148	-0.11039	0.0371771	-0.325115	-0.53951	-0.470072	-0.215627	0.110358
										42.9	0.0397597	-0.242906	-0.236044	-0.282458	-0.545133	-0.334479	-0.266877	0.0769828
										43	0.50517	-0.210362	0.0839444	-0.315139	-0.241466	-0.0757763	-0.0422716	0.123711
										43.1	0.053718	-0.301079	-0.00815234	-0.209688	-0.0226761	-0.310485	-0.13306	0.0653847
										43.2	0.201546	-0.640386	-0.18588	0.113576	-0.153182	-0.022012	-0.11439	0.121601
										43.3	0.0470978	-0.241209	-0.249907	-0.0452162	-0.0574047	-0.146744	-0.115564	0.0481655
										43.4	0.0323491	0.0434884	-0.144357	0.185414	-0.0365401	-0.081507	-0.000192186	0.0469515
										43.5	0.0854197	-0.151383	-0.293514	-0.16981	-1.01611	-0.0796318	-0.270837	0.157469
										43.6	0.0336543	-0.126007	-0.329618	0.174627	-0.135603	-0.284268	-0.111203	0.0777075
										43.7	0.26798	-0.0251912	-0.201412	-0.11848	-0.650718	-0.372142	-0.183327	0.127452
										43.8	-0.177054	0.0466048	-0.386101	0.0682348	0.0365325	-0.0851103	-0.0828156	0.0718048
										43.9	-0.0554613	0.463755	-0.145362	-0.222418	0.701087	-0.185448	0.092692	0.15949
										44	0.151412	-0.178396	-0.127507	0.0233572	-0.602762	-0.161747	-0.149274	0.104458
										44.1	0.231587	0.195577	-0.145803	-0.463133	-0.163422	0.123465	-0.0369551	0.109756
										44.2	0.110951	-0.151373	-0.0533052	-0.359974	-0.0803681	-0.792321	-0.221065	0.130213
										44.3	0.174688	-0.55835	-0.271897	0.0688497	-0.0597121	-0.157477	-0.133983	0.106707
										44.4	-0.0992432	-0.427117	-0.140778	-0.155874	0.412688	-0.325472	-0.122633	0.11866
										44.5	0.117179	-0.283274	0.128035	-0.154266	0.442202	-0.162308	0.0145948	0.108747
										44.6	0.0251488	-0.061315	-0.157722	-0.528422	0.0377797	-0.0871518	-0.128614	0.0852979
										44.7	-0.0722113	0.283303	0.154752	0.0397593	0.230308	-0.0511646	0.0974577	0.0604636
										44.8	0.28064	0.0644127	-0.0303216	0.0234887	0.0947243	-0.341211	0.0152888	0.0833416
										44.9	0.0965428	-0.265539	-0.00331189	-0.0469658	-0.0789146	-0.318845	-0.102839	0.0649315
										45	0.288276	-0.0140143	-0.00243206	0.0407969	-0.466944	-0.732672	-0.147832	0.153698
										45.1	0.331709	-0.341062	-0.268831	-0.0835523	0.416197	-0.19495	-0.0234148	0.130836
										45.2	0.0624483	-0.093341	-0.313138	-0.0568305	-0.157925	-0.246878	-0.134277	0.0552582
										45.3	0.111835	0.0642653	-0.0628267	0.010501	0.161014	-0.237187	0.00793362	0.0584523
										45.4	0.25901	-0.152524	-0.0241088	-0.0100637	-0.063497	-0.419825	-0.0685014	0.0900301
										45.5	0.110052	-0.291084	-0.0394501	-0.0188463	0.292346	0.0637745	0.0194652	0.0787427
										45.6	0.165515	-0.363426	0.0362175	-0.0191638	0.911458	-0.171718	0.0931472	0.179753
										45.7	0.191517	-0.666975	-0.134534	0.106585	-0.0337199	-0.138106	-0.112539	0.123182
										45.8	0.433246	-0.0801418	-0.196682	-0.118604	0.446819	-0.114397	0.0617067	0.12066
										45.9	-0.0831749	-0.292564	-0.0510786	-0.23821	-0.214044	0.0255431	-0.142255	0.0506338
										46	-0.148848	-0.109907	-0.229748	-0.385707	0.425809	0.619432	0.0285051	0.162883
										46.1	0.158634	0.0614875	0.180346	0.0622254	0.0273572	-0.132994	0.0595094	0.0456544
										46.2	0.165239	-0.321533	-0.130399	-0.0230049	0.202647	-0.147326	-0.0423962	0.0816919
										46.3	-0.199692	-0.221777	0.0911709	-0.328604	0.311789	-0.288528	-0.10594	0.103033
										46.4	0.553027	-0.441517	-0.0351478	-0.0132677	0.489513	0.136096	0.114784	0.150696
										46.5	0.00981283	-0.534673	-0.529888	-0.278281	0.604995	-0.292742	-0.170129	0.175333
										46.6	0.0101391	-0.218235	-0.0593814	-0.258066	-0.107525	-0.382614	-0.16928	0.0588427
										46.7	0.285288	0.000551856	-0.234985	-0.280118	-0.0372919	-0.0735102	-0.0566774	0.0821774
										46.8	-0.167149	0.285083	-0.218319	0.116185	0.0162937	-0.682509	-0.108403	0.13735
										46.9	0.490704	-0.348085	-0.00125896	0.445486	0.25549	-0.204946	0.106231	0.141419
										47	0.238773	-0.201966	-0.214042	-0.0402828	0.659317	-0.167991	0.0456345	0.140909
										47.1	0.111509	0.292639	0.218022	-0.15924	0.439647	-0.514982	0.0645993	0.141941
										47.2	0.0644206	-0.0699274	-0.0320813	-0.0512883	0.707006	-0.183735	0.0723991	0.131004
										47.3	0.139447	-0.140432	0.144453	-0.0691264	0.763203	-0.0151439	0.137067	0.133516
										47.4	0.161534	-0.700839	-0.133363	-0.33844	0.352419	0.173766	-0.0808206	0.159666
										47.5	-0.0337153	-0.0817126	-0.0155725	0.189382	0.127185	-0.113032	0.012089	0.0489888
										47.6	0.318781	-0.127988	-0.0751528	-0.0993758	-0.273083	-0.376815	-0.105606	0.0971553
										47.7	0.428772	-0.346063	0.0859575	0.0794911	-0.0479816	-0.0928694	0.0178845	0.104295
										47.8	0.137845	0.14811	-0.200182	-0.19403	0.297925	-0.485745	-0.0493461	0.119549
										47.9	0.384961	-0.393135	0.00993957	0.019945	0.254599	-0.299619	-0.0038848	0.123524
										48	0.189233	-0.167307	-0.135206	0.31239	-0.0467606	-0.0188375	0.0222522	0.0772958
										48.1	0.249794	-0.15227	-0.121769	-0.0415086	0.328465	-0.291669	-0.00482629	0.0991554
										48.2	0.0799452	0.512254	-0.162791	0.212044	0.00388754	-0.0348691	0.101745	0.0965016
										48.3	0.211313	-0.772484	0.118371	-0.203741	-0.00420147	-0.00128503	-0.108671	0.144461
										48.4	0.0915034	-0.0803205	-0.316105	0.326013	-0.44632	0.228576	-0.0327756	0.124637
										48.5	0.37146	-0.196583	-0.14569	0.186208	0.100517	-0.0687973	0.0411859	0.0889167
										48.6	0.385657	-0.0381584	-0.262191	-0.196823	0.85392	-0.543489	0.0331528	0.206207
										48.7	0.234806	-0.149464	0.0314938	-0.1744	0.446993	0.432381	0.136968	0.113001
										48.8	0.107361	-0.500155	-0.0244732	0.0916798	-0.900211	0.0669592	-0.19314	0.169483
										48.9	0.207375	-0.0970907	0.0974066	-0.293759	0.315587	-0.0193931	0.0350211	0.0895965
										49	-0.0908102	-0.26514	0.00340211	-0.0437881	0.268029	0.389071	0.0434604	0.098718
										49.1	-0.00994633	0.0909176	-0.270969	-0.064543	0.524413	-0.21519	0.00911372	0.116443
										49.2	0.152325	-0.390022	-0.0905141	0.00170025	-0.0792491	-0.0910977	-0.0828095	0.0723303
										49.3	0.298797	-0.163278	-0.0435076	0.121395	-0.138184	-0.592409	-0.0861977	0.123563
										49.4	0.0760006	-0.449324	-0.339069	-0.0635175	-0.0345434	-0.239806	-0.175043	0.0819613
										49.5	0.352411	-0.534222	-0.319983	-0.266432	0.231179	-0.312569	-0.141603	0.143038
										49.6	0.370445	0.135629	-0.312341	-0.131856	0.180646	-0.15891	0.0139354	0.104449
										49.7	-0.0911945	0.170802	-0.473978	0.304544	0.428021	-0.46386	-0.0209442	0.15818
										49.8	0.122922	-0.245621	-0.209398	-0.243503	0.437817	0.0435214	-0.0157102	0.111157
										49.9	0.292293	-0.382453	-0.12561	0.0260232	-0.393078	0.545547	-0.0062131	0.152759
										50	-0.053286	-0.316344	0.102398	-0.0598483	0.133992	0.228714	0.00593753	0.0789584
										50.1	0.151462	-0.150897	0.170657	0.023066	0.753628	-0.0504836	0.149572	0.130593
										50.2	0.392981	-0.66105	-0.168793	-0.40007	0.0242611	-0.119967	-0.15544	0.147194
										50.3	0.193004	-0.306403	-0.245192	-0.292149	0.0196984	-0.283335	-0.152396	0.0852296
										50.4	0.234059	0.134506	-0.350819	-0.0540452	-0.152928	0.28943	0.0167004	0.100723
										50.5	0.0983194	0.124997	-0.327244	-0.204224	0.199464	-0.178717	-0.0479007	0.0879481
										50.6	0.194222	-0.046357	0.0261636	-0.327046	-0.372172	-0.00815612	-0.088891	0.0891972
										50.7	0.0191885	0.057556	-0.347044	-0.0918919	1.12789	-0.437736	0.0546605	0.229375
										50.8	0.127113	0.186043	0.246014	-0.144152	0.291789	-0.453968	0.04214	0.117281
										50.9	0.201683	-0.293188	-0.219954	0.166162	0.228976	-0.347948	-0.0440448	0.110224
										51	0.346784	-0.414103	0.0355854	-0.29978	0.277182	-0.0791462	-0.0222462	0.124231
										51.1	0.184854	-0.0613589	-0.14028	-0.316884	0.50248	0.419741	0.0980919	0.132786
										51.2	0.273128	-0.173912	-0.15639	0.00625941	0.467066	-0.134458	0.046949	0.108374
										51.3	0.22137	-0.146498	0.124542	-0.328228	-0.0188803	-0.259929	-0.0679373	0.0883058
										51.4	0.0614332	-0.285641	-0.0740281	-0.327582	-0.095123	0.196426	-0.0874192	0.0816363
										51.5	0.242884	-0.669722	-0.307816	-0.29101	0.511753	0.0728256	-0.0735143	0.175283
										51.6	0.237968	-0.3776	-0.0763885	-0.045026	-0.0263805	-0.0274395	-0.0524778	0.0799996
										51.7	0.291647	-0.0646351	0.169376	-0.414512	0.190682	0.0720353	0.0407656	0.103493
										51.8	0.275187	0.226189	-0.234156	-0.130669	-0.203498	-0.12061	-0.0312595	0.0910839
										51.9	-0.0932684	-0.0554396	-0.0528383	-0.0847578	0.158772	-0.105906	-0.0389064	0.0404518
										52	0.151738	-0.617242	-0.203974	-0.52258	0.114739	-0.249286	-0.221101	0.12919
										52.1	0.463534	-0.478933	0.0778141	-0.042083	-0.0967373	-0.30644	-0.0638075	0.133029
										52.2	0.117071	-0.113939	-0.290684	0.168366	-0.20287	-0.0403286	-0.0603975	0.0731272
										52.3	0.053718	-0.259227	0.157124	-0.203555	-0.0849895	-0.187821	-0.0874585	0.0665364
										52.4	0.209108	-0.752096	-0.150143	-0.237443	0.200907	0.0699471	-0.109953	0.148438
										52.5	0.464426	0.0207519	0.0631874	-0.131076	0.153164	-0.208309	0.0603574	0.0970032
										52.6	0.12873	-0.250618	-0.194527	0.0680507	-0.12646	-0.00803654	-0.0638101	0.0615031
										52.7	-0.101056	-0.800193	0.0102471	0.0224976	-0.00574844	0.0646465	-0.134934	0.13492
										52.8	0.134393	-0.505964	0.0908919	-0.0645005	0.182037	-0.0391066	-0.0337082	0.102361
										52.9	0.150817	-0.820324	-0.295547	-0.110112	0.0602499	0.280887	-0.122338	0.162057
										53	0.0409779	-0.197947	0.101524	-0.258188	0.230532	-0.176155	-0.0432093	0.0797503
										53.1	0.0711641	-0.178825	-0.0175514	-0.264187	0.230402	0.202892	0.00731569	0.0818687
										53.2	0.271265	-0.288146	-0.014966	0.0501863	0.47574	-0.23157	0.0437514	0.119419
										53.3	0.222298	-0.546803	0.131925	-0.203324	-0.0403532	0.206252	-0.0383343	0.12145
										53.4	-0.220771	-0.374361	-0.40218	0.123576	0.385946	0.252572	-0.039203	0.137772
										53.5	0.601906	-0.669424	0.178943	-0.0299913	0.769291	0.322834	0.195593	0.208952
										53.6	-0.156222	-0.329503	0.0702488	0.0442881	0.0630396	-0.0311302	-0.0565464	0.0647127
										53.7	0.0660376	0.292307	-0.0946997	-0.0635843	0.248759	-0.198603	0.0417028	0.0803543
										53.8	0.0868844	-0.138243	0.175509	-0.0144287	0.124084	-0.101932	0.0219789	0.0518203
										53.9	-0.141604	-0.380901	-0.171558	-0.219091	0.432911	-0.304803	-0.130841	0.118346
										54	-0.145128	-0.457309	-0.0690025	-0.206609	-0.235267	-0.0216169	-0.189155	0.0629237
										54.1	-0.0512484	-0.63742	-0.0606969	-0.0924643	-0.0719249	0.00428242	-0.151579	0.0980645
										54.2	0.0811416	-0.344298	-0.15213	-0.0293845	0.507553	0.0106329	0.0122525	0.116326
										54.3	0.249105	-0.438006	-0.105947	-0.164721	0.0598588	-0.100664	-0.0833955	0.0938523
										54.4	-0.0862348	-0.794995	-0.00501743	-0.280613	0.0264316	-0.0628769	-0.200551	0.126695
										54.5	-0.144178	-0.645716	-0.108336	0.000569567	-0.0780824	0.145622	-0.138353	0.109837
										54.6	0.146495	-0.455889	0.0038406	-0.132291	-0.0245207	-0.171871	-0.105706	0.083648
										54.7	0.0340967	0.383986	-0.23966	-0.015254	0.19438	-0.116039	0.0402517	0.0908855
										54.8	0.303873	-0.537216	-0.174012	-0.455661	-0.684697	0.53553	-0.168697	0.200308
										54.9	-0.0363402	-0.19342	-0.203359	-0.15107	-0.531	-0.310337	-0.237588	0.0689181
										55	0.0935409	-0.132653	-0.0542363	-0.431197	-0.527812	0.131965	-0.153399	0.11106
										55.1	0.0760658	-0.711818	-0.483616	-0.347085	0.3671	0.0722248	-0.171188	0.16643
										55.2	-0.0357166	0.125859	-0.117379	-0.573235	0.0746441	-0.148894	-0.112453	0.101875
										55.3	0.183302	-0.27553	0.0564165	-0.0668064	-0.378147	-0.385198	-0.144327	0.0972202
										55.4	-0.0319678	-0.141952	0.0228095	-0.0058444	-0.0756729	0.0197759	-0.0354753	0.0260085
										55.5	0.281873	-0.268012	-0.015433	0.02806	-0.307553	-0.265116	-0.0910303	0.0944219
										55.6	0.0235246	-0.619568	-0.167153	-0.429182	-0.0879509	-0.128358	-0.234781	0.0983249
										55.7	-0.0682739	-0.248681	-0.159021	-0.00354864	0.0430116	-0.315405	-0.12532	0.0574178
										55.8	-0.314027	0.323189	0.0215054	-0.0306366	-0.47027	0.1373	-0.0554899	0.119163
										55.9	-0.121555	-0.750202	-0.42844	-0.288567	-0.673273	-0.0587823	-0.386803	0.115969
										56	0.0930768	-0.56885	-0.124238	-0.297254	0.473758	-0.168281	-0.0986312	0.144965
										56.1	-0.1102	-0.553569	0.0439053	-0.2976	0.133273	0.231441	-0.0921249	0.11965
										56.2	-0.200106	-0.463714	-0.182013	-0.0679836	-0.461069	-0.0669701	-0.240309	0.073802
										56.3	0.25835	-0.267332	-0.214723	0.0426113	-0.24703	-0.00482265	-0.0721577	0.084841
										56.4	0.0345825	-0.22248	0.0450813	-0.0926484	0.669846	-0.0694024	0.0608298	0.128143
										56.5	-0.298445	-0.315401	-0.119859	-0.0489966	-0.391401	-0.435954	-0.268343	0.0623211
										56.6	-0.216747	-0.15533	0.0502947	-0.327107	0.422343	-0.130971	-0.0595861	0.10876
										56.7	-0.0895413	-0.215695	-0.11532	-0.0716224	-0.396978	0.108314	-0.13014	0.0684774
										56.8	0.0661101	-0.606372	0.10006	0.109407	0.167877	-0.0271799	-0.0316829	0.11789
										56.9	0.0544286	-0.140394	-0.148822	0.0979846	0.018662	-0.359588	-0.0796214	0.0697701
										57	-0.0606095	-0.278681	-0.222397	-0.00146931	0.0676154	-0.282973	-0.129752	0.0617605
										57.1	0.0238291	-0.032374	-0.101963	-0.206985	0.309916	-0.195863	-0.0339066	0.0779675
										57.2	0.383504	-0.267959	-0.348821	-0.29471	-0.0853132	-0.587357	-0.200109	0.134091
										57.3	-0.119053	-0.287341	-0.0420925	-0.227483	0.34214	0.0308219	-0.0505013	0.091827
										57.4	-0.00624829	-0.1749	0.0233248	0.180676	-0.132426	-0.0563937	-0.0276612	0.0516214
										57.5	0.219818	-0.405967	-0.331213	-0.318943	0.0496231	0.112049	-0.112439	0.110109
										57.6	-0.0178355	0.0930778	-0.075839	-0.275427	0.54614	-0.192681	0.0129059	0.119022
										57.7	-0.0450342	-0.430259	0.0457333	-0.271129	0.695479	-0.139812	-0.0241702	0.159425
										57.8	-0.0957845	-0.0101298	-0.18996	-0.103828	-0.0314647	-0.325078	-0.126041	0.0474307
										57.9	-0.00160035	0.0491693	0.0285952	-0.256011	-0.0759097	-0.329041	-0.0974663	0.064759
										58	0.203467	-0.607987	0.106714	-0.581995	0.433739	-0.267206	-0.118878	0.176625
										58.1	0.178081	0.0222035	-0.0195388	0.150463	-0.449091	0.0538383	-0.0106738	0.092938
										58.2	0.146031	-0.733285	-0.11188	-0.15573	-0.0196951	-0.115946	-0.165084	0.121945
										58.3	-0.0250938	-0.0935479	-0.269719	0.131515	-0.0618305	-0.560095	-0.146462	0.0980218
										58.4	-0.228631	-0.372389	0.0191222	0.158469	-0.0771851	-0.253586	-0.1257	0.0799759
										58.5	-0.367975	-0.183305	-0.192488	-0.303516	0.549606	-0.214013	-0.118615	0.136825
										58.6	0.00772452	-0.656137	-0.411388	-0.27321	0.444911	0.135456	-0.125441	0.162925
										58.7	-0.114964	-0.278057	-0.16207	0.206891	0.068982	-0.263266	-0.0904141	0.0784479
										58.8	-0.0835954	-0.31373	-0.0600676	-0.291212	-0.302752	-0.0890226	-0.190063	0.0505525
										58.9	0.0474096	-0.0530945	-0.346731	-0.128155	0.00395924	0.393994	-0.0137696	0.0993012
										59	-0.0419743	-0.237479	0.0332791	0.0474314	0.349449	0.169575	0.0533802	0.0806822
										59.1	-0.38115	-0.429889	-0.228273	-0.324613	0.31258	0.0298871	-0.170243	0.117227
										59.2	0.26993	-0.479346	0.0182481	-0.42109	0.150496	-0.119406	-0.0968613	0.123949
										59.3	-0.231234	-0.466147	-0.374264	-0.206571	-0.0349323	0.0239449	-0.214867	0.0770916
										59.4	-0.17084	0.368436	0.0854563	-0.436996	0.0136061	-0.512079	-0.108736	0.135974
										59.5	-0.312454	-0.036525	0.125054	-0.403822	0.51985	0.00631954	-0.0169294	0.134937
										59.6	-0.0589055	-0.121373	-0.114392	-0.343861	-0.305983	-0.574931	-0.253241	0.0793541
										59.7	-0.39302	-0.183701	-0.0496151	-0.082187	0.237302	-0.29104	-0.127043	0.089741
										59.8	0.0148668	-0.230086	0.0272086	-0.219987	-0.240434	-0.0717035	-0.120022	0.0512551
										59.9	0.117252	-0.502064	0.202718	-0.219324	0.111698	-0.0446755	-0.0557327	0.108143
										60	0.167785	0.181757	-0.205347	-0.294602	0.104784	-0.183512	-0.0381892	0.0868045
										60.1	-0.143083	-0.378672	0.275382	-0.204477	-0.400748	-0.290867	-0.190411	0.101518
										60.2	0.214779	0.200455	0.0905075	-0.0839305	-0.0439621	-0.0690247	0.0514707	0.0554827
										60.3	-0.111345	-0.0363588	-0.117743	-0.297829	0.128849	-0.187601	-0.103671	0.0587636
										60.4	0.5225	-0.123326	-0.201568	-0.160049	-0.360007	-0.425387	-0.12464	0.138059
										60.5	0.0637825	-0.226305	-0.241451	-0.00786103	-0.0228542	-0.243099	-0.112964	0.0567732
										60.6	0.0116111	-0.275762	-0.440664	0.0907413	-0.135431	-0.233553	-0.163843	0.0796701
										60.7	-0.539804	-0.497123	-0.204122	-0.206647	-0.585361	-0.161433	-0.365748	0.0793652
										60.8	-0.122012	-0.0182531	0.147639	-0.151551	-0.614228	-0.610712	-0.228186	0.128817
										60.9	-0.00454429	-0.0908705	-0.19996	-0.113389	0.00403528	-0.367109	-0.12864	0.0567496
										61	0.260946	-0.425985	0.168302	-0.145499	0.18673	-0.190542	-0.0243413	0.110555
										61.1	-0.176721	0.2307	-0.0727496	-0.321949	-0.458592	-0.247829	-0.174523	0.0970175
										61.2	-0.185893	0.11847	-0.183824	-0.455356	-0.130847	-0.540921	-0.229728	0.0970905
										61.3	0.00907322	-0.419875	-0.583213	-0.517485	0.214599	-0.401557	-0.283076	0.130488
										61.4	0.274216	-0.527901	-0.1908	-0.428553	-0.253653	-0.330975	-0.242944	0.114555
										61.5	-0.0779468	-0.458648	-0.0758361	-0.00935984	-0.126108	-0.763051	-0.251825	0.121096
										61.6	0.10486	-0.215347	-0.124164	-0.0222404	-0.206546	-0.329578	-0.132169	0.0631801
										61.7	-0.0764241	-0.29215	0.245875	-0.38694	-0.280973	-0.074111	-0.144121	0.0933065
										61.8	-0.0356224	0.0412937	-0.124599	-0.336381	0.209287	-0.442131	-0.114692	0.0986588
										61.9	0.0455678	-0.0470404	-0.245696	-0.653795	-0.414618	-0.587149	-0.317122	0.116241
										62	-0.0399005	-0.334184	0.0496598	-0.118695	0.170398	-0.353902	-0.104437	0.0853746
										62.1	0.259264	-0.36778	-0.109366	-0.287056	-0.148991	0.000556693	-0.108895	0.0909013
										62.2	-0.551717	-0.233926	-0.212858	0.08635	-0.651718	-0.209541	-0.295568	0.108989
										62.3	-0.184596	0.0341768	-0.133298	-0.33918	-0.215363	-0.407526	-0.207631	0.0637313
										62.4	0.0547622	-0.0606723	-0.307597	-0.316638	0.170313	-0.0713346	-0.0885277	0.0792943
										62.5	-0.0494792	-0.183616	-0.131353	-0.301935	-0.418935	0.113711	-0.161935	0.0765248
										62.6	-0.349992	0.213143	-0.0255922	-0.100175	-0.161688	-0.401223	-0.137588	0.0916797
										62.7	0.390653	-0.285315	-0.343169	-0.651102	0.145581	0.113381	-0.104995	0.15744
										62.8	0.0921124	-0.0943882	0.0212463	-0.158926	-0.183448	-0.539005	-0.143735	0.09006
										62.9	-0.369853	-0.279822	-0.284844	-0.199772	-0.141115	-0.197856	-0.245544	0.03339
										63	-0.0830008	0.266185	-0.570753	-0.361845	-0.453164	-0.318969	-0.253591	0.123245
										63.1	-0.0141665	0.0304773	-0.228626	0.0439685	-1.00742	-0.168602	-0.224061	0.163037
										63.2	-0.0788677	0.0858292	-0.141407	-0.286979	-0.136096	-0.231843	-0.131561	0.0530295
										63.3	-0.0569913	0.32929	-0.120024	0.0279387	-0.051043	-0.297682	-0.0280853	0.0843314
										63.4	0.00647734	-0.453663	-0.173143	-0.131828	-0.203461	-0.197721	-0.192223	0.0611012
										63.5	0.123966	-0.0410177	-0.177819	-0.291955	-0.190807	-0.525434	-0.183844	0.0901117
										63.6	0.190727	0.169247	-0.300188	-0.000413463	-0.165814	-0.241492	-0.0579889	0.0857848
										63.7	0.179386	-0.0830325	-0.149562	0.0388551	-0.401884	-0.309892	-0.121021	0.0880566
										63.8	0.116541	-0.533441	-0.0669126	-0.0485111	-0.677775	-0.222592	-0.238782	0.125406
										63.9	-0.0601237	0.0292013	-0.17467	-0.104952	-0.0850134	-0.108872	-0.0840716	0.0274859
										64	0.405982	-0.462288	-0.295254	-0.262765	-0.0848873	-0.0987475	-0.132993	0.121872
										64.1	-0.129988	-0.1135	-0.388054	0.00102872	-0.0775479	-0.00920019	-0.119544	0.0579426
										64.2	0.0615129	-0.300668	-0.154946	-0.238582	-0.471059	-0.239363	-0.223851	0.071566
										64.3	-0.174299	0.0673817	-0.020635	-0.452631	0.401555	-0.18555	-0.0606966	0.117444
										64.4	-0.301301	-0.332133	0.0112408	-0.159699	0.12449	0.0191693	-0.106372	0.0763108
										64.5	0.434015	0.336595	0.0231113	-0.353036	0.446578	-0.370748	0.0860859	0.154839
										64.6	-0.0429677	-0.836116	-0.376682	-0.363228	-0.223007	-0.156532	-0.333089	0.113035
										64.7	0.1138	-0.306227	-0.200549	-0.111395	-0.230379	-0.294934	-0.171614	0.0639549
										64.8	-0.229211	-0.362143	-0.179368	0.0766249	-0.13927	-0.250697	-0.180678	0.0600303
										64.9	0.0853472	0.131716	-0.320319	0.0620413	0.0484368	0.175643	0.0304775	0.0727346
										65	0.0954697	-0.37491	-0.0725987	0.0620312	0.26913	-0.275733	-0.0494352	0.0987568
										65.1	-0.119626	-0.466094	-0.118019	-0.296002	-0.414025	0.00506402	-0.234784	0.0761143
										65.2	0.0369826	-0.0977742	-0.0104245	0.225791	0.0689299	-0.194088	0.00490269	0.0589618
										65.3	0.276	-0.514849	0.0322882	-0.436614	-0.109363	-0.130765	-0.147217	0.119992
										65.4	0.231833	0.133026	-0.00660909	-0.204412	0.522473	0.116374	0.132114	0.0991744
										65.5	0.0209867	0.342367	-0.427469	-0.200761	0.0683737	-0.0505332	-0.0411728	0.106105
										65.6	0.118695	0.278221	0.0634807	0.0127826	-0.510063	0.0403308	0.000574363	0.10916
										65.7	-0.1045	0.181349	-0.358986	-0.105691	-0.0651287	-0.483294	-0.156042	0.0958418
										65.8	0.376623	-0.281657	-0.352562	-0.297814	-0.318873	-0.0994314	-0.162286	0.113683
										65.9	0.0933451	-0.220705	-0.205515	0.0676603	-0.13207	-0.206241	-0.100588	0.0587392
										66	-0.182863	-0.0930933	-0.450929	-0.0737948	-0.324351	-0.280917	-0.234325	0.0593176
										66.1	-0.256671	-0.493966	-0.370745	0.00658506	0.109751	-0.205729	-0.201796	0.0926315
										66.2	-0.0929711	-0.455939	-0.0899845	-0.181538	0.207827	0.0957283	-0.0861462	0.0940578
										66.3	-0.195073	0.188018	-0.387601	-0.447526	-0.0760096	0.498339	-0.0699756	0.147044
										66.4	-0.0272691	-0.335096	-0.0848394	-0.0293886	-0.309016	-0.307197	-0.182134	0.0610786
										66.5	0.161657	0.386532	-0.158167	0.0291846	-0.21892	-0.319475	-0.0198646	0.107863
										66.6	-0.153583	-0.0621176	-0.0960407	0.329405	-0.595992	-0.163212	-0.12359	0.120468
										66.7	0.0588228	0.26837	-0.180416	-0.226866	-0.11745	0.167678	-0.00497688	0.0819069
										66.8	-0.269607	-0.231838	-0.156299	-0.560957	-0.265913	-0.118661	-0.267213	0.0637479
										66.9	0.123249	-0.371599	-0.224711	-0.0840479	0.199529	-0.0230415	-0.063437	0.0869929
										67	-0.0112153	-0.234033	0.221063	-0.215889	-0.188528	-0.0318477	-0.0767416	0.0710858
										67.1	0.0162083	0.0796372	-0.181768	-0.171161	-0.143929	-0.256319	-0.109555	0.0527071
										67.2	0.21612	-0.235218	-0.032608	-0.128195	-0.399915	-0.365922	-0.157623	0.0938605
										67.3	0.0446034	-0.218837	-0.320145	-0.0338162	-0.218175	-0.592614	-0.223164	0.0919229
										67.4	0.0266063	-0.589799	0.0661743	-0.469021	-0.247169	-0.069942	-0.213859	0.110227
										67.5	0.301712	-0.427732	-0.144232	-0.105405	-0.312735	-0.158197	-0.141098	0.101534
										67.6	-0.176895	-0.479168	-0.269212	-0.0811777	-0.167025	-0.156843	-0.22172	0.0570079
										67.7	-0.0618857	-0.388225	-0.274232	-0.214265	0.273899	-0.161922	-0.137772	0.093633
										67.8	-0.0523071	-0.431237	-0.223439	-0.300854	-0.226679	0.00115748	-0.20556	0.0650629
										67.9	-0.0289151	0.0527686	-0.168907	-0.323592	0.12813	-0.435543	-0.129343	0.0899257
										68	-0.106581	-0.283892	-0.268552	-0.110842	-0.0395211	-0.4632	-0.212098	0.0639173
										68.1	0.199537	0.403882	-0.00660055	-0.1971	-0.386666	-0.123275	-0.0183704	0.116119
										68.2	0.230833	0.02901	-0.45065	-0.377298	-0.361078	-0.121306	-0.175082	0.109656
										68.3	0.207745	-0.41061	0.154706	0.161087	0.18346	-0.254514	0.00697903	0.109512
										68.4	0.248445	-0.406387	-0.359945	-0.159523	-0.11562	-0.487095	-0.213354	0.109452
										68.5	0.138715	-0.413554	-0.30522	-0.0676357	-0.353039	0.0367859	-0.160658	0.0929384
										68.6	-0.175495	-0.326283	-0.222237	-0.209855	-0.192889	-0.517066	-0.273971	0.0531948
										68.7	0.056517	0.265692	-0.204037	-0.276608	-0.307251	-0.383179	-0.141478	0.102154
										68.8	0.205947	-0.198593	0.193669	0.0905653	0.0814556	0.217359	0.0984005	0.0641215
										68.9	0.322885	-0.28946	0.0571425	-0.0916168	-0.640283	-0.153324	-0.132443	0.132656
										69	0.229542	0.140325	-0.034977	-0.178548	-0.194533	0.0220697	-0.00268694	0.0692268
										69.1	-0.228341	0.246279	-0.20976	-0.108618	-0.151757	0.045245	-0.0678253	0.0744011
										69.2	0.213865	-0.293545	-0.32818	-0.358845	0.271618	-0.234529	-0.121603	0.116681
										69.3	0.0837955	-0.247285	-0.316951	-0.248479	0.60891	-0.385309	-0.0842198	0.15352
										69.4	0.347299	-0.225649	-0.325048	-0.146907	0.348701	0.128786	0.0211969	0.120313
										69.5	0.177762	-0.631325	-0.147535	-0.17943	-0.317594	-0.0963239	-0.199074	0.10901
										69.6	-0.0559036	-0.315363	-0.174786	-0.0772556	0.596847	0.186005	0.0265905	0.132373
										69.7	-0.268788	0.0851269	-0.0247466	-0.206524	-0.0297091	-0.289368	-0.122335	0.0626045
										69.8	-0.0604355	-0.0883372	-0.000555675	-0.151181	0.455447	-0.100404	0.00908888	0.0915294
										69.9	0.295527	-0.0151931	-0.311415	-0.22346	-0.11162	0.102069	-0.0440156	0.0905048
										70	0.323226	-0.220699	-0.40614	-0.401769	-0.264058	-0.889185	-0.309771	0.159602
										70.1	0.132233	-0.185538	-0.228914	-0.207912	-0.0621825	-0.315405	-0.14462	0.064652
										70.2	0.241651	-0.626274	-0.297085	-0.24524	-0.476473	-0.147835	-0.258543	0.122043
										70.3	-0.131982	-0.106584	-0.146857	-0.19596	-0.504549	-0.0101582	-0.182682	0.0690854
										70.4	0.0445744	-0.190494	-0.0646547	-0.146786	0.00758549	-0.435841	-0.130936	0.0709813
										70.5	-0.120699	0.199016	-0.0285335	0.152982	0.00388971	-0.440618	-0.0389938	0.0937068
										70.6	0.0554438	-0.450603	0.0346629	0.219937	-0.275206	-0.166117	-0.0969804	0.100431
										70.7	-0.00239797	-0.0150552	-0.279927	-0.183071	-0.289492	-0.155508	-0.154242	0.0507778
										70.8	0.241078	0.28303	-0.322409	-0.263265	-0.0137831	-0.507743	-0.097182	0.130742
										70.9	-0.127138	0.0469277	-0.181031	-0.411366	0.14501	-0.227185	-0.125797	0.0812511
										71	0.405417	0.138432	-0.0603552	-0.281821	0.00464364	-0.0770318	0.0215473	0.0948264
										71.1	0.13142	-0.0806435	-0.128845	0.0934153	-0.365904	-0.218442	-0.094833	0.0767561
										71.2	0.0955277	-0.425681	-0.165365	0.0909476	0.306501	-0.405946	-0.0840026	0.121428
										71.3	0.352281	-0.298928	0.0225589	-0.00422017	-0.678394	-0.310338	-0.15284	0.144955
										71.4	-0.0386388	0.376813	-0.0137388	-0.331385	0.0851274	-0.319416	-0.0402063	0.108483
										71.5	0.100676	-0.0970813	0.316733	-0.0791934	-0.0938085	-0.0621887	0.0141896	0.0677277
										71.6	0.139607	-0.245897	-0.432108	0.104526	-0.202544	-0.521331	-0.192958	0.110606
										71.7	0.0351553	-0.648581	-0.214077	0.00492241	0.436186	-0.481357	-0.144625	0.159605
										71.8	0.122248	-0.481431	-0.209242	-0.538242	-0.0731895	0.105351	-0.179084	0.11608
										71.9	0.0460392	-0.142103	-0.160954	-0.0771302	-0.047219	-0.180044	-0.0935685	0.034777
										72	0.193511	-0.271881	-0.243282	-0.302695	-0.010309	-0.461286	-0.182657	0.0957229
										72.1	-0.0427792	-0.685153	-0.604234	-0.346751	-0.12402	-0.0242329	-0.304529	0.117777
										72.2	0.13121	-0.0344181	-0.283005	0.0431493	0.137533	-0.50646	-0.0853317	0.105211
										72.3	-0.127145	-0.454867	-0.113079	-0.539071	0.0496079	-0.185265	-0.228303	0.0913791
										72.4	-0.300352	-0.496465	-0.0662549	0.347442	-0.0361208	-0.0816514	-0.105567	0.115888
										72.5	-0.0646629	-0.108202	0.0804963	-0.133096	0.270892	-0.347629	-0.0503669	0.0854577
										72.6	0.381553	-0.123825	-0.0160594	-0.0847841	-0.371712	-0.24895	-0.0772961	0.105303
										72.7	-0.239414	-0.0200495	-0.197414	-0.190173	0.0372604	-0.473653	-0.180574	0.0737006
										72.8	-0.226325	-0.231487	-0.384973	0.0195283	0.263277	-0.501666	-0.176941	0.113509
										72.9	-0.287104	-0.64428	-0.111482	-0.2548	-0.286439	-0.641832	-0.370989	0.0900135
										73	0.223734	-0.552337	-0.211816	0.00614816	0.522106	-0.296507	-0.0514454	0.157551
										73.1	0.159982	-0.043181	-0.37581	-0.216731	0.702567	-0.338369	-0.0185904	0.165498
										73.2	0.125025	-0.428738	-0.0603951	0.227904	0.748472	-0.395686	0.036097	0.179257
										73.3	-0.0991345	-0.668007	-0.0818155	-0.157225	0.306201	-0.443816	-0.190633	0.136646
										73.4	-0.119626	0.141444	-0.38011	-0.117746	-0.0937542	-0.183528	-0.125553	0.0684483
										73.5	0.366399	-0.10581	-0.345814	-0.0648282	0.10181	-0.316417	-0.0607769	0.109172
										73.6	0.0681114	0.0962725	-0.28321	-0.142653	-0.164267	-0.375767	-0.133586	0.0765025
										73.7	-0.0347595	-0.111039	-0.411248	-0.299924	0.159545	-0.101972	-0.133233	0.0820496
										73.8	-0.0714789	-0.375339	-0.0569811	0.0960246	0.00977342	0.02286	-0.0625236	0.0672358
										73.9	-0.603918	0.0500503	-0.0410105	0.0429349	-0.753116	-0.154652	-0.243285	0.142211
										74	-0.122592	-0.355312	-0.146216	-0.0958543	0.447012	0.0720236	-0.0334897	0.111074
										74.1	-0.315775	-0.567982	-0.510122	-0.209892	0.241048	-0.102012	-0.244122	0.120766
										74.2	0.0817072	-0.0288281	-0.272791	-0.309093	-0.0731699	0.273419	-0.0547928	0.0893605
										74.3	0.344732	-0.398157	-0.0961575	0.0753243	0.158641	-0.709138	-0.104126	0.15867
										74.4	0.251556	-0.528139	0.171779	0.0872603	-0.139737	-0.33517	-0.0820753	0.125271
										74.5	-0.0315908	-0.0171338	0.12539	-0.201546	-0.686679	-0.384761	-0.199387	0.120923
										74.6	-0.145505	-0.398844	-0.150046	-0.0691264	0.0596393	-0.600131	-0.217336	0.0979535
										74.7	0.124967	-0.0111456	-0.371075	-0.310381	0.263366	-0.485087	-0.131559	0.122556
										74.8	0.144712	-0.300916	-0.235978	0.109678	-0.148002	-0.190201	-0.103451	0.075955
										74.9	0.18626	-0.754679	0.323057	0.0630203	-0.0956466	-0.40842	-0.114401	0.164317
										75	-0.254757	-0.152035	-0.409546	0.000349093	-0.0231758	-0.653094	-0.24871	0.101927
										75.1	0.216671	-0.604557	-0.0395042	0.024496	0.00824383	-0.239752	-0.105734	0.116199
										75.2	-0.267439	-0.383607	-0.424699	-0.336745	0.168486	0.0313366	-0.202111	0.0994518
										75.3	0.0218061	-0.437962	-0.0560017	-0.105966	0.119843	-0.315836	-0.129019	0.0858079
										75.4	0.0842813	0.226709	-0.363706	-0.164865	-0.10575	-0.0391795	-0.0604183	0.0834224
										75.5	-0.0987429	-0.326405	-0.350407	-0.218733	0.604632	-0.343876	-0.122255	0.150673
										75.6	0.0805687	-0.0372461	-0.209142	-0.101344	0.527027	-0.158442	0.0169035	0.110006
										75.7	0.0426674	-0.328863	0.290324	-0.358077	0.376149	-0.262458	-0.0400428	0.132064
										75.8	-0.394572	0.301092	-0.0422291	-0.338121	0.138817	0.140535	-0.032413	0.114771
										75.9	0.22464	0.171382	-0.173485	0.192736	0.313067	-0.154448	0.0956486	0.0844694
										76	-0.146223	0.283876	-0.180054	-0.0715375	0.346348	-0.131529	0.0168135	0.095754
										76.1	-0.0159865	0.0601833	-0.0928802	-0.031658	0.246577	0.21542	0.0636093	0.0566968
										76.2	-0.105668	0.0983386	-0.198513	-0.372389	-0.231537	-0.254168	-0.177323	0.065439
										76.3	-0.00242697	-0.164526	-0.225711	0.203818	-0.16973	0.0987293	-0.0433076	0.0699676
										76.4	0.0845931	0.225016	-0.000652484	-0.0369211	0.160342	-0.218628	0.035625	0.0645614
										76.5	0.347995	0.219683	-0.01752	-0.137916	0.278814	-0.1132	0.0963094	0.0863303
										76.6	-0.146607	-0.342718	-0.426553	0.102313	0.285328	0.168597	-0.05994	0.118271
										76.7	-0.0144565	0.338404	-0.184929	0.383085	-0.0238558	-0.152872	0.0575627	0.0999562
										76.8	0.21765	-0.576381	-0.270103	-0.118873	0.179667	-0.201284	-0.128221	0.12122
										76.9	0.108964	-0.356644	-0.052787	-0.243117	0.166919	0.0328852	-0.0572966	0.0837071
										77	0.0676256	-0.641693	-0.141521	-0.151849	0.612084	0.174237	-0.0135194	0.169641
										77.1	-0.191506	-0.761066	-0.0404182	-0.0818654	-0.020612	-0.28069	-0.22936	0.113697
										77.2	0.0426819	0.140143	-0.346748	-0.0938943	0.12215	-0.0517362	-0.0312338	0.0735428
										77.3	-0.17746	-0.397461	-0.368686	-0.322188	0.187356	-0.0332242	-0.185277	0.092995
										77.4	0.0223137	-0.705977	-0.324043	-0.00757583	-0.328186	-0.335284	-0.279792	0.108687
										77.5	0.200313	-0.194166	-0.149263	0.0305338	-0.608592	-0.0186873	-0.12331	0.112626
										77.6	0.0507741	-0.223919	-0.254335	0.0684573	0.525263	-0.473754	-0.0512523	0.142206
										77.7	0.196281	-0.398004	-0.322637	-0.157591	0.193444	-0.223002	-0.118585	0.104664
										77.8	0.17178	0.00209437	-0.370557	0.00341348	0.261973	-0.483349	-0.0691075	0.121166
										77.9	-0.0677808	-0.855561	0.0385011	0.00111367	0.451844	-0.369978	-0.133643	0.179995
										78	-0.10925	-0.358641	0.0447282	-0.0265244	-0.13469	-0.575294	-0.193279	0.0945565
										78.1	-0.0785704	0.0505049	-0.333217	-0.0879112	-0.272421	-0.323466	-0.17418	0.064368
										78.2	-0.241995	-0.0807312	-0.0882789	0.0618289	-0.211072	-0.227682	-0.131322	0.048171
										78.3	-0.114949	0.032371	-0.0992354	0.0734796	-0.610934	-0.2946	-0.168978	0.102991
										78.4	0.0749419	-0.455017	-0.232368	-0.352057	0.0901812	0.0583587	-0.135993	0.0985172
										78.5	0.470872	-0.741966	-0.146905	0.10653	-0.136513	-0.207841	-0.109304	0.16282
										78.6	0.0115821	-0.695791	-0.171523	0.183613	0.632466	-0.0422782	-0.0136551	0.177771
										78.7	0.0241699	-0.201019	-0.22046	-0.136731	0.0183339	-0.500623	-0.169388	0.0789718
										78.8	0.294374	-0.201468	0.068099	-0.132874	0.389588	-0.309893	0.0179709	0.114806
										78.9	-0.174401	-0.62128	-0.186691	-0.170233	0.000369915	-0.287956	-0.240032	0.08514
										79	0.185107	-0.276016	-0.173716	-0.101815	-0.0539479	-0.44567	-0.144343	0.0870854
										79.1	0.0679374	0.147492	-0.378965	-0.309675	0.0763388	-0.2422	-0.106512	0.0935063
										79.2	-0.0557296	-0.109979	-0.429292	0.0018378	-0.0825278	-0.30945	-0.16419	0.06839
										79.3	-0.0774683	-0.231663	-0.279033	0.0324715	0.795531	-0.3765	-0.0227769	0.174173
										79.4	0.0289701	-0.0228618	-0.026119	-0.348784	-0.0510408	-0.181024	-0.100143	0.0574158
										79.5	-0.0777076	-0.0724042	-0.23042	-0.0709853	0.408955	0.0180508	-0.00408523	0.08886
										79.6	-0.100527	-0.161419	-0.185279	-0.251015	0.134122	-0.0280724	-0.0986983	0.0559247
										79.7	-0.124745	-0.0204508	-0.166261	-0.106587	0.627317	-0.200757	0.00141936	0.127645
										79.8	-0.102093	-0.414413	0.0033053	-0.310224	0.0704051	-0.281559	-0.17243	0.0783691
										79.9	-0.425868	0.248116	-0.228236	-0.238976	-0.0420762	-0.255846	-0.157148	0.0950757
										80	-0.494506	-0.389438	-0.104326	-0.036822	0.0395809	-0.435039	-0.236758	0.0936191
										80.1	0.227504	-0.400427	-0.393626	-0.102438	-0.38671	-0.208641	-0.210723	0.100695
										80.2	-0.0179153	0.0550667	0.0181	-0.32341	0.255453	-0.403538	-0.0693739	0.101242
										80.3	0.075551	0.0629329	-0.450251	-0.035311	0.248689	-0.076326	-0.0291191	0.0959558
										80.4	0.18861	-0.708793	-0.03451	0.0541285	-0.433858	-0.0801276	-0.169092	0.137257
										80.5	-0.344489	-0.417235	-0.0345641	-0.143491	-0.0627561	0.408389	-0.0990243	0.119223
										80.6	0.13203	-0.380544	-0.219333	0.202805	0.061975	-0.0726047	-0.0459453	0.0909081
										80.7	-0.19313	-0.389266	-0.387889	-0.0082595	-0.136778	-0.0919332	-0.201209	0.0641878
										80.8	0.250164	-0.540517	-0.0761322	-0.336612	1.00399	-0.456559	-0.0259437	0.237083
										80.9	0.00906597	-0.0511475	-0.136493	-0.372648	0.683949	-0.127833	0.000815604	0.146551
										81	0.0325522	-0.220614	-0.276755	-0.213086	0.0510615	-0.252552	-0.146566	0.0603407
										81.1	0.21839	-0.425819	-0.110138	-0.241695	-0.285972	-0.138299	-0.163922	0.0893022
										81.2	-0.239544	-0.539116	-0.0708675	-0.200175	-0.132476	-0.682635	-0.310802	0.0995108
										81.3	0.0305944	-0.236764	-0.349003	-0.164145	-0.314454	-0.237215	-0.211831	0.0552744
										81.4	0.0417465	0.111406	-0.159044	-0.147805	0.333927	-0.709662	-0.0882385	0.14488
										81.5	0.180459	-0.849425	-0.180908	0.0207419	-0.0682183	-0.117038	-0.169065	0.145385
										81.6	0.174535	-0.544822	-0.237536	0.0141702	0.457815	0.154211	0.00306237	0.143438
										81.7	-0.325912	-0.194401	-0.136891	-0.197814	0.121121	-0.1695	-0.150566	0.0603487
										81.8	-0.0679984	-0.411341	0.0334642	-0.188854	0.0156788	-0.201168	-0.136703	0.0681172
										81.9	0.13472	-0.882856	-0.0961575	-0.147237	-0.214789	-0.455798	-0.27702	0.143986
										82	0.203612	-0.215758	-0.2868	0.00435403	0.147048	-0.144475	-0.04867	0.0813565
										82.1	-0.0056247	-0.485015	-0.646603	0.0267675	-0.114534	-0.0673493	-0.215393	0.114509
										82.2	-0.0540183	-0.526287	-0.236869	-0.197084	0.346805	-0.431709	-0.183194	0.126508
										82.3	-0.0426124	-0.444126	-0.333283	-0.07319	0.31036	0.20615	-0.0627836	0.119815
										82.4	-0.185683	-0.723089	-0.433697	-0.142593	0.136953	-0.602826	-0.325156	0.130838
										82.5	-0.0860535	-0.532551	-0.144269	0.0229972	0.24636	-0.0996895	-0.0988675	0.103978
										82.6	0.0147943	-0.14716	-0.0733077	-0.164927	0.282577	-0.414851	-0.0838124	0.0938534
										82.7	0.317548	-0.136268	-0.385853	0.0529392	-0.0948253	0.0236241	-0.0371392	0.0952829
										82.8	0.287826	-0.795001	-0.142421	0.070304	0.54158	-0.14814	-0.0309754	0.187047
										82.9	-0.0962268	-0.309845	-0.126282	0.225522	-0.170397	-0.42061	-0.14964	0.0901232
										83	0.287746	-0.126819	0.162055	-0.117681	0.229041	0.107722	0.0903442	0.0716666
										83.1	-0.275611	-0.329468	-0.156521	0.0877376	-0.228008	-0.146359	-0.174705	0.0597174
										83.2	-0.121127	-0.479694	-0.0263069	-0.192541	-0.034098	-0.310631	-0.194066	0.0716999
										83.3	0.0540878	0.0529786	-0.0549681	-0.104323	0.021895	-0.567616	-0.0996577	0.0970764
										83.4	0.0899154	-0.582102	-0.182229	-0.25284	0.203931	-0.0440806	-0.127901	0.113936
										83.5	0.0992983	0.0180807	0.176445	0.185946	0.324784	-0.471498	0.0555093	0.113314
										83.6	-0.208604	-0.372515	-0.187434	-0.125297	-0.0195256	-0.0983756	-0.168625	0.049182
										83.7	0.00132183	0.333808	-0.0334451	-0.246302	0.234343	-0.518587	-0.0381437	0.127584
										83.8	0.201386	-0.335964	-0.444889	-0.311443	-0.0219286	-0.114019	-0.171143	0.0976547
										83.9	-0.0773305	-0.191313	-0.243378	0.00610164	0.0564042	-0.228336	-0.112975	0.0518295
										84	-0.146955	-0.421944	-0.178605	0.0827031	-0.0861301	0.372603	-0.0630546	0.109661
										84.1	-0.262632	-0.146141	-0.193342	-0.267579	0.0263643	-0.444219	-0.214592	0.0635193
										84.2	-0.353386	0.0609044	-0.348442	-0.237601	0.332148	0.314486	-0.0386484	0.129964
										84.3	-0.0319243	-0.457134	-0.203969	0.211251	0.233541	-0.302241	-0.0917458	0.114252
										84.4	0.208884	-0.0296997	0.115627	-0.0717721	0.256461	0.137672	0.102862	0.0530024
										84.5	-0.00930099	0.492483	-0.0722371	0.265409	0.180412	-0.399396	0.0762284	0.125895
										84.6	0.268205	-0.410905	-0.287116	-0.132158	-0.100277	-0.378687	-0.17349	0.102233
										84.7	-0.148065	-0.207453	-0.0826697	0.188476	0.0478415	-0.401215	-0.100514	0.0836583
										84.8	0.140789	-0.269335	0.00987977	-0.339998	-0.0286358	-0.191237	-0.11309	0.0749923
										84.9	0.131747	-0.434814	-0.158972	0.0411873	0.112567	-0.204738	-0.0855039	0.0902057
										85	-0.167483	-0.176279	-0.0418191	0.121737	-0.00150948	-0.335819	-0.100196	0.0653798
										85.1	-0.234831	-0.283669	-0.0134655	0.152189	0.0456818	0.059028	-0.0458445	0.0711612
										85.2	-0.29938	-0.170019	-0.0212757	-0.136889	0.156219	0.146338	-0.0541676	0.074373
										85.3	-0.154525	-0.601697	-0.185139	0.346895	0.123056	-0.0706404	-0.0903418	0.1306
										85.4	-0.482056	-0.440194	-0.186102	-0.363981	0.265419	-0.58329	-0.298367	0.12514
										85.5	0.165718	-0.680504	-0.228928	-0.0546096	-0.208558	0.105062	-0.150303	0.124489
										85.6	-0.0726391	-0.106258	-0.395833	-0.340392	0.106201	-0.344669	-0.192265	0.0811167
										85.7	0.166755	-0.314861	0.17484	-0.264958	-0.070152	-0.0615091	-0.0616476	0.0843837
										85.8	-0.208024	-0.860254	-0.142589	-0.339998	0.261063	-0.549403	-0.306534	0.155506
										85.9	-0.0217076	-0.274587	0.120179	-0.029249	-0.29506	0.0122122	-0.0813687	0.0679834
										86	0.0135834	-0.69069	-0.383114	-0.284873	0.272396	-0.328204	-0.233484	0.136625
										86.1	0.0808225	-0.157644	-0.310641	0.184795	0.118683	-0.133135	-0.0361866	0.0787368
										86.2	-0.205051	-0.627252	-0.190321	-0.0259722	0.45526	-0.491712	-0.180841	0.155479
										86.3	-0.0888742	-0.352678	-0.0509476	-0.0545529	-0.150597	-0.390054	-0.181284	0.0620458
										86.4	0.0680752	-0.462746	-0.279118	-0.00162708	-0.0783018	-0.255075	-0.168132	0.081294
										86.5	0.333392	-0.405233	-0.225523	-0.270203	0.212981	-0.045444	-0.0666718	0.11832
										86.6	0.458552	-0.319539	-0.119412	-0.0931945	-0.181019	-0.0243583	-0.046495	0.10889
										86.7	0.165762	-0.458457	-0.0465884	-0.0787888	-0.360891	0.162501	-0.102744	0.106356
										86.8	0.0636665	-0.884718	-0.279061	-0.0679593	0.115491	-0.0142952	-0.177813	0.151999
										86.9	-0.112933	-0.858395	-0.225836	0.0272752	0.0623878	0.0617797	-0.174287	0.144545
										87	-0.165076	-1.01555	-0.333909	-0.0622108	0.429198	-0.0815872	-0.204855	0.192616
										87.1	-0.12141	-0.735097	-0.363524	-0.314805	0.368451	-0.462368	-0.271459	0.15207
										87.2	-0.257824	-0.11561	-0.0887288	0.0678707	-0.571718	-0.446659	-0.235445	0.0976522
										87.3	-0.0134704	-0.901134	-0.0488378	-0.0178673	0.500246	0.235877	-0.0408644	0.192422
										87.4	0.128252	-0.359478	-0.407285	-0.229933	0.21987	-0.48697	-0.189257	0.120415
										87.5	0.109196	-0.676453	0.117082	-0.248505	0.489148	-0.138204	-0.0579561	0.161574
										87.6	0.0378455	-0.211039	-0.306552	0.00224234	0.229041	0.121878	-0.0210973	0.0825819
										87.7	-0.28461	-0.639235	-0.189479	0.00477677	-0.0406531	-0.164087	-0.218881	0.094282
										87.8	-0.137094	0.0726614	0.187052	-0.0440389	0.49413	-0.255563	0.0528578	0.108584
										87.9	0.345965	-0.445464	0.111552	-0.0492777	0.207605	-0.348134	-0.0296255	0.128067
										88	0.194338	-1.02431	-0.129016	-0.185777	-0.355451	-0.0607509	-0.260162	0.169516
										88.1	-0.212701	-1.06789	-0.100406	-0.256013	0.60018	-0.147485	-0.197386	0.216753
										88.2	-0.0987864	-0.415448	-0.0470269	-0.203003	-0.167446	0.141604	-0.131684	0.0752379
										88.3	0.369263	0.135804	-0.0412155	0.140953	0.375326	-0.464435	0.0859492	0.12762
										88.4	0.233675	-0.500509	0.201183	-0.355368	0.240437	-0.246858	-0.0712399	0.136647
										88.5	-0.2648	-1.02355	-0.156845	0.0660442	-0.320323	-0.0789464	-0.296403	0.155825
										88.6	0.267037	-0.38978	-0.0830541	-0.125756	0.212966	0.117536	-0.000175249	0.10085
										88.7	-0.00574796	-0.687436	0.00396873	0.0369801	0.14363	-0.357861	-0.144411	0.128783
										88.8	-0.250573	-0.618142	-0.165134	-0.201799	-0.398866	-0.0521255	-0.281107	0.0817647
										88.9	0.247155	-0.861731	0.0365934	-0.246211	-0.509607	-0.14865	-0.247075	0.161363
										89	-0.0319243	-0.441213	-0.110141	0.179849	-0.175137	-0.355123	-0.155615	0.0915886
										89.1	0.0763124	-0.454246	-0.305251	-0.222696	0.323174	-0.495353	-0.179676	0.130518
										89.2	-0.398553	-0.274395	-0.117296	-0.221035	0.528785	-0.534812	-0.169551	0.151647
										89.3	0.0184343	-0.878893	0.134849	0.0981646	0.043042	-0.0645743	-0.108163	0.156678
										89.4	-0.0981266	-0.865828	-0.155245	-0.366054	-0.215665	-0.00391418	-0.284139	0.126425
										89.5	-0.134215	-1.01104	0.0809633	-0.418098	-0.27372	-0.21287	-0.328163	0.152279
										89.6	-0.102999	-0.975269	-0.0606827	-0.108104	0.447749	-0.0417956	-0.140184	0.1881
										89.7	-0.267432	-0.348731	-0.119685	-0.252751	0.101849	0.0133962	-0.145559	0.0718259
										89.8	-0.213194	-0.938907	-0.0895261	-0.143169	0.0693144	-0.385821	-0.28355	0.144541
										89.9	0.0471993	0.075621	0.0553402	-0.0451838	0.359391	-0.343489	0.0248131	0.0924668
										90	0.0974565	-0.606328	0.0381395	-0.0495387	0.370283	0.147216	-0.000461936	0.134142
										90.1	-0.35153	-0.279393	-0.28428	-0.35201	0.286679	-0.0770187	-0.176259	0.101337
										90.2	-0.30571	-0.3201	-0.312019	0.081447	0.267746	-0.352429	-0.156844	0.107735
										90.3	-0.478489	-0.222505	-0.366138	0.0776019	-0.00207221	-0.289847	-0.213575	0.087344
										90.4	0.326402	-0.226267	-0.157486	0.218349	-0.0739912	0.398511	0.0809196	0.108813
										90.5	0.543397	0.438655	0.162072	0.531108	0.115671	0.616559	0.401244	0.0863302
										90.6	0.416714	0.794484	0.559442	0.775838	0.136521	0.534322	0.53622	0.0997833
										90.7	0.78733	0.40514	0.873636	0.809518	0.438193	0.850239	0.694009	0.0871038
										90.8	1.05773	1.0909	0.421788	0.726217	1.09515	0.912057	0.883974	0.109071
										90.9	1.12031	0.462504	0.526527	0.358926	0.351915	0.992414	0.635433	0.136766
										91	0.825558	0.840114	0.23225	0.642381	1.52211	0.688578	0.791832	0.171552
										91.1	0.980477	0.856172	0.632465	0.715002	0.665183	0.944788	0.799014	0.0605952
										91.2	1.18784	0.519606	0.806892	0.753138	0.619789	0.772067	0.776554	0.0933166
										91.3	0.713094	0.622609	0.514916	0.840213	0.796539	0.575834	0.677201	0.0521839
										91.4	0.965315	0.643922	0.634828	0.887398	0.809901	0.582498	0.753977	0.0635888
										91.5	0.940893	0.918255	0.627351	1.04831	0.315085	0.269423	0.686553	0.137202
										91.6	1.06315	0.912838	0.477117	0.766277	1.03245	0.610273	0.810352	0.0960486
										91.7	0.785641	1.07344	0.834756	0.737322	0.788332	0.969331	0.864804	0.0528286
										91.8	0.900708	0.982856	0.61861	0.822364	1.28697	0.762492	0.895667	0.0932053
										91.9	0.753026	1.37655	0.77472	0.649025	0.917507	1.21667	0.947917	0.117501
										92	1.04395	0.943061	0.62581	0.843609	0.961748	0.858623	0.879467	0.0588591
										92.1	0.806843	0.804379	0.681245	0.825257	0.973826	0.874096	0.827608	0.0391319
										92.2	0.933258	0.747657	0.492331	0.931881	0.955066	1.58652	0.941118	0.147842
										92.3	0.888584	0.527625	0.834075	1.00645	0.938695	0.756391	0.825304	0.069069
										92.4	1.01651	0.927021	0.861683	0.657312	1.42641	1.22629	1.01921	0.111503
										92.5	1.28438	1.05847	0.573815	1.10657	0.43564	1.01975	0.913103	0.135507
										92.6	1.15288	0.918236	1.1224	0.733641	1.05079	0.775753	0.958949	0.0727416
										92.7	1.14194	1.28162	0.496186	0.904684	0.894811	1.27546	0.999115	0.12238
										92.8	0.732374	1.14937	0.383238	0.87566	0.730897	0.880222	0.79196	0.102773
										92.9	1.44527	0.800272	0.435498	1.13849	0.723536	0.828723	0.895298	0.143294
										93	1.21493	0.247499	0.7092	0.819272	1.07446	0.948684	0.835674	0.138545
										93.1	1.0781	1.07326	0.850638	0.968188	0.437663	1.05005	0.909651	0.100753
										93.2	0.951197	1.23005	0.543782	0.658829	1.22247	0.533014	0.856558	0.132156
										93.3	1.26848	0.866763	0.864656	0.679906	0.690424	1.03064	0.900145	0.0908413
										93.4	0.770834	1.15515	0.835354	0.722656	0.9975	1.22401	0.950917	0.0849211
										93.5	0.800244	0.671036	0.979505	1.08716	0.771992	0.61072	0.820109	0.0742739
										93.6	0.821454	0.946974	0.762736	0.675112	0.395949	0.717942	0.720028	0.0754242
										93.7	0.727509	1.58993	0.572375	0.990679	1.19784	0.774187	0.97542	0.151847
										93.8	0.814928	1.03757	0.643931	0.809014	0.58919	1.07936	0.828999	0.0813507
										93.9	1.1432	0.813414	0.937433	0.635113	0.731653	1.09738	0.893032	0.0827076
										94	1.02822	0.880877	0.919746	0.628859	1.42158	0.519632	0.899818	0.130056
										94.1	1.62436	1.17501	0.624498	0.521761	0.897509	1.2397	1.01381	0.169016
										94.2	1.12717	1.23663	0.990587	0.976672	0.974206	0.697434	1.00045	0.0741636
										94.3	0.618264	0.733053	0.706917	0.731992	1.45577	0.766753	0.835459	0.125751
										94.4	1.06144	0.675165	0.937314	0.836576	0.953365	0.769429	0.872215	0.0569486
										94.5	1.10414	0.965098	1.18735	0.976672	0.940435	1.37864	1.09206	0.0692285
										94.6	0.98118	0.926231	0.702532	0.956497	0.423934	1.0424	0.838795	0.0955516
										94.7	0.861697	0.95673	0.463869	0.596142	1.11593	1.095	0.848228	0.108903
										94.8	1.31719	1.31229	0.834505	0.887954	0.871875	0.89593	1.01996	0.0936188
										94.9	1.31089	0.957282	0.495972	0.834072	0.33102	1.00583	0.822511	0.1459
										95	1.14679	0.852325	0.664383	0.811543	0.564865	1.0294	0.844884	0.0889475
										95.1	1.35749	1.07907	0.679081	1.09144	1.10134	0.977635	1.04768	0.0899134
										95.2	1.89088	1.10868	0.791414	0.572163	1.5043	0.869913	1.12289	0.201053
										95.3	1.22744	1.21389	0.701213	0.576295	2.49239	1.05877	1.21167	0.278576
										95.4	1.14698	0.705209	0.275854	0.839369	1.08002	1.60377	0.941869	0.183427
										95.5	1.11319	1.08855	0.525602	0.806541	0.919775	0.595168	0.841471	0.100444
										95.6	1.09789	1.20531	0.656354	0.546165	0.410524	0.677362	0.765601	0.128804
										95.7	1.49915	1.0086	0.590111	0.423131	0.975649	0.907443	0.90068	0.15275
										95.8	1.24576	0.921422	0.634441	0.677841	0.670474	0.750943	0.816813	0.0954399
										95.9	1.04165	1.10154	0.633999	0.578168	0.947421	1.14249	0.907545	0.0992847
										96	1.2056	1.18248	0.699892	0.622006	0.938925	1.00454	0.942241	0.0986997
										96.1	1.30237	1.14946	0.792906	0.680729	1.08133	0.827766	0.972427	0.0983712
										96.2	1.26553	1.63398	0.698984	0.852088	1.07041	1.28358	1.13409	0.136919
										96.3	1.18259	0.944889	0.490221	1.25101	0.865168	0.888183	0.93701	0.110474
										96.4	1.42728	0.865966	0.780565	0.655015	1.15493	0.712907	0.932777	0.122067
										96.5	1.22469	0.822114	0.622283	0.627639	0.926245	0.717635	0.823434	0.0933748
										96.6	1.33505	0.668875	0.458909	0.811312	0.944577	0.925317	0.857341	0.120669
										96.7	1.12481	2.00242	0.544468	1.05973	0.938113	1.03957	1.11818	0.196052
										96.8	1.4302	1.01597	0.669315	0.709358	1.14352	0.435525	0.900648	0.14823
										96.9	1.38036	1.45489	0.750452	0.487541	0.957463	0.745844	0.962758	0.156479
										97	0.996734	0.821218	0.758635	0.818422	0.800252	1.17445	0.894952	0.0651464
										97.1	1.4078	1.33948	0.544343	0.88648	1.19674	0.570253	0.990848	0.15545
										97.2	1.57063	0.932621	0.627755	0.729644	0.172164	0.795242	0.804677	0.186204
										97.3	1.39928	0.596697	0.725814	0.881028	0.517773	1.07449	0.865847	0.134353
										97.4	1.08431	0.83505	0.859115	1.12904	0.936279	0.779932	0.937286	0.0576504
										97.5	1.49789	1.20459	0.398332	0.981077	0.351461	0.969859	0.900535	0.183872
										97.6	1.13581	1.04355	0.577198	0.707645	1.11999	0.96584	0.925006	0.0942326
										97.7	1.0326	0.966932	0.718807	0.579246	1.4233	1.33236	1.00887	0.135084
										97.8	1.04564	0.835182	0.629219	0.947949	1.21041	0.907195	0.929264	0.080062
										97.9	1.25237	0.713317	0.696091	0.965193	1.72301	1.18098	1.08849	0.157898
										98	1.25328	1.19351	0.526985	0.970595	0.985341	0.972806	0.983752	0.104175
										98.1	1.04605	1.29718	0.819121	0.805295	0.275913	0.986132	0.871615	0.139841
										98.2	1.51942	0.735385	0.768672	0.762634	1.02345	0.738586	0.924692	0.127087
										98.3	1.077	0.722807	0.535963	0.916466	1.34237	0.90933	0.917323	0.113944
										98.4	1.33278	1.21095	0.596677	0.605626	0.831244	1.26618	0.973908	0.137681
										98.5	1.10289	0.440009	0.610876	0.604676	0.91153	0.408046	0.679671	0.111721
										98.6	1.58538	0.899679	0.734071	1.05475	1.0374	0.92247	1.03896	0.118989
										98.7	1.68051	1.33484	0.134345	0.725512	0.639975	1.44055	0.992621	0.239672
										98.8	1.95314	1.1652	0.650545	0.38862	0.610509	0.925946	0.948992	0.229001
										98.9	1.42666	1.21117	0.864974	0.481279	0.65699	0.948792	0.931645	0.142148
										99	1.36049	0.342846	0.465087	0.901454	1.35417	0.980817	0.900811	0.175539
										99.1	0.672952	0.942305	0.593024	0.985124	1.11994	1.04117	0.89242	0.0861745
										99.2	1.22498	1.12035	0.316671	0.949147	1.02386	0.667573	0.883763	0.13719
										99.3	1.47675	1.39903	0.459743	0.738426	1.3642	0.794634	1.0388	0.174413
										99.4	1.27145	1.28489	0.957829	0.92286	1.44951	0.808795	1.11589	0.103378
										99.5	1.44281	1.23884	0.424018	1.02585	0.277623	1.25604	0.944195	0.19615
										99.6	1.58485	1.0673	0.512672	0.632781	0.510058	1.51637	0.970672	0.201696
										99.7	1.13281	0.995265	0.598849	0.975399	0.883671	0.527631	0.852272	0.0974529
										99.8	1.33322	0.776178	0.933999	1.09557	0.708109	0.754145	0.933537	0.098955
										99.9	1.48406	1.12233	0.514266	0.740348	0.302903	1.02706	0.86516	0.176089
										100	1.5039	1.28325	0.320238	0.80041	0.655152	0.965283	0.921373	0.175033
										100.1	1.22909	1.22264	0.381151	0.476506	1.0621	1.08251	0.908999	0.154924
										100.2	1.66335	0.896513	0.713229	0.610509	1.19467	1.2551	1.05556	0.160118
										100.3	1.47061	0.833103	0.561543	0.830997	1.30773	0.935938	0.989987	0.137639
										100.4	1.25096	1.54397	0.92396	0.792099	1.16983	1.01901	1.11664	0.108852
										100.5	1.55921	1.43168	0.761246	0.589093	0.603228	1.16139	1.01764	0.173832
										100.6	1.14675	0.692013	0.59937	1.05985	1.26905	1.06983	0.972809	0.108521
										100.7	1.65282	0.659025	0.535217	1.07542	0.35749	0.740798	0.836794	0.190117
										100.8	1.15816	1.06774	0.772428	0.902805	1.00002	0.801367	0.950422	0.0620614
										100.9	1.50242	1.13584	0.530419	0.7714	0.564109	1.14033	0.940754	0.156235
										101	1.28655	1.12848	0.876321	0.634788	0.675734	1.0017	0.933928	0.104284
										101.1	0.968767	0.69749	0.516587	1.09639	0.755227	1.11509	0.858259	0.0979941
										101.2	1.46367	1.13861	0.832042	0.416976	0.820291	1.12267	0.965712	0.146358
										101.3	1.03937	0.825083	0.209403	0.908062	0.335409	0.959962	0.712882	0.143097
										101.4	1.27999	0.606397	0.267366	0.917833	1.24033	0.973186	0.880851	0.158127
										101.5	0.989708	0.89814	0.600623	0.85943	0.69662	1.12294	0.861243	0.0777551
										101.6	1.04584	0.409607	0.690052	0.464044	0.351461	0.777404	0.623068	0.108269
										101.7	1.52016	1.02649	0.764971	0.6771	0.831413	0.987055	0.967864	0.122904
										101.8	1.44989	1.45582	0.631929	0.918127	0.508057	1.31221	1.04601	0.171186
										101.9	1.56277	1.00004	0.262463	0.688411	1.02168	1.18034	0.952616	0.180488
										102	1.16662	0.847635	0.480212	0.991913	1.10184	0.857894	0.907686	0.100109
										102.1	1.29053	1.25306	0.173396	0.195606	0.51406	1.23404	0.776782	0.221414
										102.2	1.71086	1.01604	0.76759	0.787394	0.857099	1.07394	1.03549	0.144122
										102.3	1.16343	1.15767	0.8319	0.524096	0.906111	0.696734	0.87999	0.103389
										102.4	1.18633	1.10751	0.723283	0.363324	2.11938	1.46345	1.16055	0.247747
										102.5	1.15239	0.938543	0.36536	0.804571	0.180733	0.849302	0.71515	0.150004
										102.6	1.19248	1.19172	0.504862	0.803509	0.619821	1.50508	0.969578	0.158289
										102.7	1.24781	0.258726	0.76945	0.594411	0.935236	0.890851	0.782747	0.136805
										102.8	1.62431	0.924635	0.747471	0.432532	0.921522	1.68842	1.05648	0.203484
										102.9	1.27146	1.34206	0.371345	0.541082	0.738208	0.743888	0.834673	0.159858
										103	1.66273	0.732846	0.380445	0.579979	0.526799	0.991546	0.812391	0.190058
										103.1	1.4097	1.1457	0.692466	0.848665	0.703347	0.899011	0.949815	0.113967
										103.2	1.53795	1.23209	0.18335	0.398353	1.18442	0.772456	0.884771	0.214342
										103.3	1.78387	1.23582	0.632208	0.247959	1.10257	0.7732	0.962606	0.217905
										103.4	1.17922	1.20033	0.226578	0.564667	0.800148	0.882512	0.808909	0.152162
										103.5	1.59645	1.29389	0.0873213	0.801033	0.475388	1.17185	0.904321	0.228365
										103.6	1.37984	0.367937	0.401373	0.605806	0.637448	0.753548	0.690993	0.1502
										103.7	1.29213	1.03553	0.530713	0.667685	1.17847	0.665676	0.895034	0.128424
										103.8	1.49812	1.46035	0.635648	0.407847	0.576771	0.915232	0.915661	0.190357
										103.9	1.35829	0.753121	0.632752	0.712789	0.491642	0.912284	0.810147	0.123362
										104	1.52022	1.26637	0.76683	0.896581	0.382083	0.986193	0.969713	0.161571
										104.1	0.939414	0.783627	0.794993	0.67046	0.605564	0.685854	0.746652	0.0483972
										104.2	1.44121	1.29252	0.96815	0.592032	0.928301	0.701103	0.987219	0.134311
										104.3	1.21845	1.00724	0.345705	0.617583	0.20369	0.570952	0.660604	0.158027
										104.4	1.36029	0.82952	0.526459	0.79704	1.02993	0.861088	0.900721	0.113337
										104.5	1.08527	1.802	0.343458	0.722471	0.690841	0.828723	0.912128	0.203071
										104.6	1.47003	0.982172	0.587639	0.482465	1.56743	1.41179	1.08359	0.192246
										104.7	1.62206	1.83394	0.574556	0.501324	1.20229	1.02504	1.12653	0.220422
										104.8	1.12944	1.26476	0.436056	0.586484	0.760735	0.83506	0.835422	0.128818
										104.9	1.21955	1.21741	0.443502	0.959966	0.787298	0.946358	0.929014	0.118974
										105	1.13687	0.840252	0.553449	1.114	0.501302	1.08332	0.87153	0.11737
										105.1	1.56328	1.32449	0.519628	0.751036	0.417933	0.718119	0.882414	0.187138
										105.2	1.80948	0.8947	0.389072	0.524755	0.187593	0.584346	0.731657	0.235666
										105.3	1.25046	0.85621	0.428462	0.387434	0.395608	0.834203	0.692063	0.142493
										105.4	1.16081	0.447888	0.584425	0.802249	0.37742	1.45056	0.803892	0.173432
										105.5	1.60793	1.42707	0.494859	0.752565	0.619617	0.888149	0.965031	0.18423
										105.6	1.55571	1.33773	0.548264	0.57401	1.44562	0.513389	0.995787	0.203606
										105.7	1.36544	1.42412	0.63206	0.887849	0.746582	0.739027	0.965846	0.139846
										105.8	1.48465	0.950695	0.641454	0.94447	1.15824	1.2106	1.06502	0.117329
										105.9	1.64619	0.842891	0.277238	0.644503	-0.167298	0.676986	0.653418	0.247468
										106	1.16543	0.88484	0.374095	0.615942	0.396744	1.22924	0.777716	0.152741
										106.1	1.63446	1.05577	1.0172	0.50468	0.35009	0.739546	0.883624	0.187993
										106.2	1.36091	1.05581	0.403745	0.527291	0.0570538	0.815768	0.70343	0.192155
										106.3	1.25168	0.814113	0.303593	0.55517	0.916147	0.788211	0.771486	0.131571
										106.4	1.63127	1.03791	0.235576	0.812135	0.40955	1.3705	0.916157	0.220854
										106.5	1.70741	1.66452	0.454364	0.566263	0.676977	1.32159	1.06519	0.23167
										106.6	1.53805	0.595179	0.584644	0.932091	1.36403	0.779699	0.965615	0.163754
										106.7	1.41836	1.20175	0.429801	0.54711	1.11082	0.940038	0.941313	0.157181
										106.8	1.79897	0.720108	0.761614	0.688543	0.534468	0.691577	0.86588	0.189248
										106.9	1.47729	1.2615	0.567383	0.503049	0.447067	0.650729	0.817836	0.178785
										107	1.19462	1.09385	0.65405	0.717884	1.33916	0.663159	0.943787	0.123219
										107.1	1.60701	0.79169	0.471782	0.629864	1.11459	0.451179	0.844353	0.182287
										107.2	1.25239	0.425616	0.185061	0.487653	1.5624	0.98694	0.816677	0.218713
										107.3	1.60983	0.840612	0.666923	0.679315	0.903343	0.959364	0.943232	0.141744
										107.4	1.45848	0.209359	0.301432	0.878779	0.260489	1.07702	0.697594	0.211512
										107.5	1.09609	0.780344	0.130974	0.697048	0.768552	1.26393	0.789489	0.159353
										107.6	1.36577	1.03279	0.447292	0.557931	0.168807	1.05298	0.770928	0.183904
										107.7	1.55382	1.56007	0.659608	0.779503	1.09201	0.695751	1.05679	0.169957
										107.8	1.37073	0.746352	0.364255	0.629626	1.61218	1.05152	0.962442	0.192534
										107.9	1.42954	1.06096	0.45443	0.588136	0.377835	0.851412	0.793719	0.164251
										108	1.10393	0.343517	0.491926	0.233606	0.631171	0.852645	0.609465	0.132905
										108.1	1.49111	0.116836	0.129533	0.37655	1.15687	1.22941	0.750052	0.249664
										108.2	1.13089	0.250568	0.471092	0.856323	1.1531	0.616617	0.746433	0.148752
										108.3	1.45905	0.460576	0.141398	0.779805	1.55412	0.857174	0.875354	0.225212
										108.4	1.34492	0.0680965	0.648743	0.489884	0.381283	0.271158	0.534015	0.18094
										108.5	1.3292	0.935389	0.473442	0.761981	0.476587	1.52068	0.916214	0.177896
										108.6	1.61774	0.833276	0.457092	0.936388	0.726786	1.22061	0.965315	0.16576
										108.7	1.14278	0.641496	0.614979	0.900299	0.853312	0.861763	0.835771	0.0787172
										108.8	1.4594	0.572885	0.141045	0.497315	1.27054	0.727806	0.778166	0.202978
										108.9	1.48451	0.340865	0.547637	0.961916	0.90152	0.931758	0.861368	0.160659
										109	1.40031	0.411865	0.570934	0.304437	0.944837	0.900445	0.755472	0.166158
										109.1	1.56594	1.13305	0.698477	0.277936	0.433585	1.30186	0.901807	0.208516
										109.2	1.49477	0.493678	0.365702	0.58102	1.35345	1.29576	0.930729	0.205154
										109.3	1.20678	0.685987	0.569781	0.490972	1.25408	0.704641	0.818707	0.134183
										109.4	1.58287	0.186908	0.256509	0.918309	-0.0131487	0.568591	0.583339	0.240226
										109.5	1.15433	0.278073	0.758638	0.573682	1.81039	0.786112	0.893538	0.217522
										109.6	1.22023	0.649914	0.429194	0.753374	1.33791	0.640199	0.83847	0.146605
										109.7	1.2789	0.624095	0.566011	0.601106	0.916911	0.912832	0.816643	0.112448
										109.8	1.23984	0.268273	0.309769	0.670207	0.850994	1.59783	0.822818	0.213648
										109.9	1.2054	0.466752	0.593801	0.640866	0.786829	0.435984	0.688272	0.115618
										110	1.24659	0.275596	0.607835	0.37977	0.912055	0.6363	0.676358	0.145556
										110.1	1.27597	0.937841	0.473658	0.927008	0.948996	1.07124	0.939119	0.107676
										110.2	1.7643	0.0914663	0.685468	0.569323	0.729669	0.958062	0.799715	0.225696
										110.3	1.53321	0.225082	0.554471	0.586289	0.513506	1.34032	0.792147	0.211955
										110.4	1.43327	0.546161	0.259784	0.550911	0.783729	1.09638	0.778373	0.173652
										110.5	1.33772	0.265818	0.529451	0.558225	0.417455	0.811641	0.653385	0.155311
										110.6	1.19067	0.330315	0.583946	0.82575	0.99512	0.99299	0.819799	0.128262
										110.7	1.20485	0.802886	0.665123	0.840164	1.11294	1.29542	0.986898	0.102877
										110.8	1.64377	0.510686	0.637114	0.550445	0.848597	1.09905	0.881611	0.176663
										110.9	1.58211	0.593101	0.161659	0.708614	0.738903	0.536467	0.720142	0.191941
										111	1.00701	0.582679	0.523386	0.926642	0.930641	1.11555	0.847652	0.0975791
										111.1	1.49823	0.15507	0.449794	0.518327	1.06106	1.02698	0.784911	0.20197
										111.2	1.50419	0.758683	0.491986	0.633513	1.42327	1.08717	0.983135	0.172228
										111.3	1.76061	1.35961	0.587727	0.580509	1.11367	0.99139	1.06559	0.186277
										111.4	1.34774	0.977441	0.661721	0.702819	0.331489	1.05533	0.846091	0.145146
										111.5	1.54845	0.144392	0.236436	0.403842	0.878576	0.805088	0.669464	0.213582
										111.6	1.55816	0.255926	0.810927	0.624745	1.40219	1.15082	0.967126	0.20164
										111.7	1.16925	0.277807	0.577087	0.676696	1.00545	0.768529	0.745803	0.129035
										111.8	1.03685	-0.149561	0.317217	0.985515	0.240735	1.08612	0.586147	0.211779
										111.9	1.35273	0.496308	0.222532	0.477046	0.279466	0.859879	0.61466	0.173584
										112	0.851705	0.406582	0.643544	0.758301	0.65744	1.33588	0.775575	0.127486
										112.1	1.24403	1.00566	0.491365	0.810839	1.361	1.47139	1.06405	0.150774
										112.2	1.39169	0.374976	0.471559	0.651768	0.589966	1.05083	0.755132	0.158697
										112.3	1.57233	0.268332	0.292209	0.390642	0.342077	1.10091	0.661084	0.222789
										112.4	1.08574	0.567787	0.531997	0.56547	1.21747	0.873617	0.807013	0.121354
										112.5	1.40755	0.529412	0.303083	0.351972	0.792332	0.935071	0.719904	0.170274
										112.6	1.4145	0.0638546	0.54981	0.627461	1.34388	0.904316	0.817303	0.209505
										112.7	1.41216	0.484153	0.360633	0.849885	0.892886	1.09269	0.848735	0.158122
										112.8	1.24588	0.655052	0.625435	0.486615	1.15756	1.36542	0.922661	0.153382
										112.9	1.38642	0.277568	0.358361	0.644681	0.902326	1.51317	0.847087	0.211484
										113	1.5606	0.243254	0.258329	0.874716	1.31967	1.28354	0.923352	0.230943
										113.1	1.24303	0.057371	0.488401	0.976506	0.889722	0.829818	0.747475	0.170138
										113.2	1.67569	0.99097	0.44029	1.06229	1.15379	0.948607	1.04527	0.162048
										113.3	1.48219	1.07084	0.467727	0.830471	0.698161	0.709402	0.876465	0.145324
										113.4	1.31729	-0.12442	0.446153	0.850577	0.868849	1.16687	0.75422	0.214217
										113.5	1.59551	0.685479	0.510639	0.453874	1.29071	0.72802	0.877372	0.187931
										113.6	1.34871	0.0473227	0.566481	0.67544	0.698758	1.44589	0.797099	0.213309
										113.7	1.37813	0.36943	0.873588	0.71059	0.949748	0.9781	0.876598	0.135644
										113.8	1.0431	0.115168	0.379571	0.781651	1.14154	1.42049	0.813587	0.200478
										113.9	1.10963	0.128484	0.26502	0.770917	0.385229	1.04501	0.61738	0.169884
										114	1.43387	0.0119044	0.253822	0.735287	1.41525	0.784307	0.772408	0.23802
										114.1	1.20517	0.104872	0.634686	0.440057	0.611563	0.715014	0.61856	0.147135
										114.2	1.60104	0.323819	0.273983	0.720368	1.4892	1.43584	0.974041	0.24826
										114.3	1.07557	0.0819039	0.462049	0.620311	1.21315	0.986033	0.739837	0.175279
										114.4	1.88832	-0.124894	0.569536	0.405337	0.447336	0.786357	0.661998	0.27441
										114.5	1.12335	0.566411	0.66442	0.662648	1.52372	0.772221	0.885462	0.150231
										114.6	1.4348	0.260438	0.558944	0.650971	0.861944	0.515263	0.713727	0.16479
										114.7	1.06713	0.102925	0.562047	0.554191	1.15512	1.02006	0.743581	0.166309
										114.8	1.26869	0.325835	0.314581	0.435299	0.254888	1.12873	0.621337	0.185007
										114.9	1.36135	0.540511	0.355084	0.725932	0.514082	1.03391	0.755144	0.153869
										115	1.33632	0.137641	0.294032	0.50026	0.528094	0.789745	0.597681	0.173267
										115.1	1.48068	0.581739	0.310307	1.08004	1.35306	1.04426	0.975015	0.183571
										115.2	1.52768	0.924673	0.113924	0.663544	0.437285	0.971837	0.773157	0.199261
										115.3	1.25059	-0.02653	0.643165	0.768437	1.34214	0.947323	0.820854	0.202055
										115.4	1.35478	-0.0453788	0.47421	0.753485	0.850761	0.56846	0.659387	0.188707
										115.5	1.54109	-0.391523	0.45978	0.446283	0.906639	0.750673	0.618824	0.259915
										115.6	1.51643	0.169749	0.0179462	0.569218	1.16532	0.968036	0.734448	0.238835
										115.7	1.57862	0.159889	0.484085	0.725485	0.567581	0.953025	0.744782	0.198368
										115.8	1.3313	0.2874	0.521983	0.677796	1.27894	1.10935	0.867795	0.176519
										115.9	1.42341	0.544308	0.267477	0.832492	0.782701	0.831429	0.780303	0.156803
										116	1.64877	0.514721	0.518862	0.488769	0.741934	1.11125	0.837385	0.188818
										116.1		1.09183		0.683433	1.28978	1.01674	1.02044	0.126235
										116.2		0.0538502		0.722779	0.874444	0.798087	0.61229	0.188703
										116.3		0.729451		0.493025	0.361403	0.71021	0.573522	0.0887278
										116.4		0.615116		0.642963	1.1893	0.653984	0.77534	0.138228
										116.5		0.447647		0.245712	0.787498	0.735025	0.553971	0.127032
										116.6		0.831297		0.66726	0.753728	0.556631	0.702229	0.0589721
										116.7		0.601083		0.423845	0.73471	0.438573	0.549553	0.0736306
										116.8		0.407315		0.781522	0.791481	0.743447	0.680941	0.0917939
										116.9		0.305942		0.509194	0.858637	0.889173	0.640737	0.141006
										117		0.492571		0.88648	1.41473	0.863209	0.914247	0.189664
										117.1		0.670706		0.547185	0.636386	1.17575	0.757506	0.141823
										117.2		0.399314		0.818289	0.667686	1.14901	0.758575	0.156347
										117.3		1.09775		0.91039	1.22174	1.45854	1.17211	0.114939
										117.4		-0.0210152		0.86205	1.03546	0.566646	0.610785	0.231769
										117.5		0.627215		0.728962	0.966736	0.800979	0.780973	0.0714463
										117.6		1.16468		0.404524	0.833577	1.13722	0.885001	0.176857
										117.7		0.335338		0.565464	0.715616	0.850661	0.61677	0.110421
										117.8		0.883784		0.473108	0.85512	0.374569	0.646645	0.130332
										117.9		0.343201		0.576728	1.56743	0.826403	0.82844	0.265349
										118		0.771958		0.605343	1.05777	0.959626	0.848673	0.100468
										118.1		0.325374		0.400096	1.09313	1.14524	0.740961	0.219159
										118.2		0.57465		0.42646	0.525426	1.05578	0.645579	0.140162
										118.3		0.819509		0.838635	0.951605	1.37986	0.997402	0.130774
										118.4		0.144131		0.671275	1.18157	0.979582	0.744139	0.225849
										118.5		0.668612		0.447009	1.24192	0.929312	0.821713	0.171269
										118.6		0.124721		0.803486	0.493624	0.994249	0.60402	0.190171
										118.7		1.19575		0.395547	0.999966	0.487824	0.769773	0.194506
										118.8		0.652626		0.593286	1.11943	1.04772	0.853264	0.134319
										118.9		0.712376		0.553002	1.19313	0.618545	0.769263	0.145024
										119		0.489574		0.574392	0.664177	1.07626	0.7011	0.130033
										119.1		0.425995		0.715882	0.875667	1.53542	0.88824	0.234942
										119.2		1.03328		0.759837	0.724672	0.879292	0.849271	0.0696927
										119.3		0.540304		0.641297	0.567852	0.710936	0.615097	0.0384031
										119.4		0.39944		0.863821	1.4454	1.63654	1.0863	0.281808
										119.5		0.359638		0.476237	1.12433	0.979798	0.734999	0.186939
										119.6		0.41072		0.646052	0.50155	0.597936	0.539064	0.0522748
										119.7		0.0972601		1.10239	0.934704	1.32599	0.865088	0.268197
										119.8		0.730435		0.580705	0.719049	0.903118	0.733327	0.0660395
										119.9		0.62349		0.866704	0.520667	1.13643	0.786824	0.137273
										120		0.640113		1.33805	0.743296	0.921052	0.910628	0.153833
											Sample_1	Sample_2	Sample_3	Sample_4	Sample_5	Sample_6	Average	SEM
										Step1 on Tau (s)	0.25314	0.16969	0.20831	0.26947	0.10859	0.14004	0.19154	0.0259225
										Step1 off Tau (s)	0.42701	0.60264	0.77585	0.5303	0.74215	0.48276	0.593452	0.057564
										step1 on size	1.00405	1.00148	0.997503	1.00898	0.998965	0.996205
										step2 on size	0.0237488	0.534288	0.110003	0.0958211	-0.0886508	0.174022
											Sample_1	Sample_2	Sample_3	Sample_4	Sample_5	Sample_6	Average	SEM
										% step1 on	97.6893	65.2104	90.0675	91.3268	100	85.1292	88.2372	5.10064
										% step2 on	2.31065	34.7896	9.93247	8.67318	0	14.8708	11.7628	5.10064
										step1 off size	1.2178	1	1	0.954637	1	1
										step2 off size	0.1998	0	0	0.15016	0	0
											Sample_1	Sample_2	Sample_3	Sample_4	Sample_5	Sample_6	Average	SEM
										% step1 off	85.9057	100	100	86.4084	100	100	95.3857	2.91907
										% step2 off	14.0943	0	0	13.5916	0	0	4.61432	2.91907

## Sheet: g, h
WT Gαq									Gαq(Q209L)
	ΔFRETr									ΔFRETr
Time(sec)	Sample_1	Sample_2	Sample_3	Sample_4	Sample_5	Average	SEM		Time(sec)	Sample_1	Sample_2	Sample_3	Sample_4	Sample_5	Sample_6	Sample_7	Sample_8	Sample_9	Sample_10	Sample_11	Average	SEM
0	-0.0188847	-0.00580814	0.0137714	0.0212006	-0.00730524	0.0005948	0.00735215		0	0.0298581	-0.00443149	0.015652	-0.0015678	0.00703039	-0.00459025	-0.0061809	-0.0180212	-0.0154393	-0.0263531	-0.0129639	-0.00336433	0.00483215
0.1	0.0166563	0.00737386	0.0100014	-0.0192504	-0.00775724	0.0014048	0.00652962		0.1	-0.00392094	-0.0246795	0.018685	0.0064252	0.00106439	0.00912975	0.0403321	-0.00987822	-0.00191329	0.00710188	0.00884108	0.0046534	0.00497052
0.2	0.00661031	0.00758986	0.00916841	0.00186765	-0.00650824	0.0037456	0.00283778		0.2	0.00857206	0.0473145	-0.024311	0.000906196	-0.00668961	-0.000799255	-0.0398239	-0.0319052	0.00400371	0.0156849	0.00698308	-0.00182405	0.00727853
0.3	0.0129203	0.0191749	-0.0277776	0.00274165	0.00763676	0.0029392	0.00815122		0.3	-0.00699194	0.0209345	0.00249996	-0.0170708	-0.00155561	-0.0102713	-0.0367169	0.0162398	-0.00940829	-0.00768212	-0.00441692	-0.00494905	0.00467313
0.4	-0.00878069	-0.00724414	-0.00321559	-0.00484935	0.0119318	-0.0024316	0.00371644		0.4	-0.0136209	-0.00288749	0.017669	-0.0214158	0.000515392	0.0108217	0.0308181	-0.0101022	-0.0168673	-0.0138511	-0.0210009	-0.00362924	0.00514021
0.5	0.00899331	-0.00105514	0.0113754	-0.000393353	-0.0108492	0.0016142	0.00397634		0.5	-0.00393894	-0.0142235	0.021097	0.0151622	0.00272539	-0.0122603	-0.0241899	-0.00234022	0.00422171	-0.0276051	0.0117061	-0.00269505	0.00474645
0.6	-0.0129187	0.00289286	-0.00612859	0.00560865	0.00604876	-0.0008994	0.00372035		0.6	-0.0358819	0.00523551	0.013767	-0.0049688	0.0109244	-0.00309025	-0.0136249	-0.00849822	0.00474171	0.0131889	-0.0107369	-0.00263124	0.00442251
0.7	0.0260883	-0.000298137	0.0131294	0.00481965	-0.00611324	0.0075252	0.00561484		0.7	-0.0142159	-0.0337775	-0.00795904	-0.0065968	0.00523639	0.000385745	-0.0243389	-0.00360822	0.00783871	0.0127189	-0.0232709	-0.00796251	0.00442121
0.8	-0.00835069	0.000482863	-0.00301259	0.00546365	0.0104958	0.0010158	0.00327029		0.8	0.00506706	-0.0190255	-0.00593704	0.0103602	-0.0112186	-0.00556825	0.0048671	0.00836678	-0.0132703	-0.00555212	-0.0330799	-0.00590824	0.00392892
0.9	-0.00413669	0.00797686	-0.00923859	-0.0105344	-0.000534235	-0.0032934	0.00334006		0.9	0.0331081	0.00815751	0.010375	-0.0086588	0.00767139	0.000380745	0.0058701	-0.0104022	-0.00642529	0.00960688	-0.0225009	0.00247113	0.00438972
1	-0.0125317	0.0158649	-0.0238366	-0.0217244	-0.000184235	-0.0084824	0.00737952		1	0.00352606	-0.00503949	-0.016712	-0.0063968	-0.00434861	-0.00939425	0.0045931	-0.00158222	-0.00119929	-0.000424118	0.000900078	-0.00327978	0.00184121
1.1	0.00743831	0.00681586	-0.0126846	-0.00147335	0.00262376	0.000544	0.00367599		1.1	-0.0411189	-0.0432605	0.016947	-0.0079708	0.00750839	0.00842175	0.0051351	-0.0228612	0.00296971	-0.0108841	-0.00786892	-0.00845296	0.00602457
1.2	0.0118723	-0.000435137	0.00907641	0.0260186	-0.00650524	0.0080054	0.00557843		1.2	0.00963006	-0.0451725	0.00686096	0.0062022	-0.0166566	-0.00849625	0.0231081	-0.0174162	-0.0216293	-0.00169712	0.00530008	-0.00545151	0.005703
1.3	0.00819531	-0.00772514	0.00377341	0.0169116	0.00861076	0.0059532	0.00402508		1.3	-0.00848394	-0.0137545	0.00268796	-0.0271198	0.00431039	-0.00653325	0.0151781	0.0146568	-0.00623429	0.00669588	-0.0173489	-0.00326778	0.0040199
1.4	0.0118453	-0.0154071	0.0155714	0.00301665	0.0103088	0.005067	0.0055098		1.4	0.0352041	-0.0190025	0.031097	0.0033572	-0.00528661	0.0148327	0.0307841	-0.0107112	0.00186871	-0.0174441	-0.00316292	0.00559422	0.00592576
1.5	-0.00923169	0.000384863	0.0205244	0.0196276	-0.0104302	0.004175	0.00675835		1.5	-0.00727794	0.00692351	0.000216961	-0.0026218	0.00884239	0.00514675	0.0046101	-0.00635722	-0.000204294	0.00496888	-0.00826992	0.000543401	0.0018192
1.6	-0.0105807	-0.00419514	-0.0127996	-0.0162954	-0.00122924	-0.00902	0.00277153		1.6	0.0234301	0.0723415	0.017221	-0.0087008	0.00812239	0.00171875	-7.6902e-05	0.0103258	-0.00542529	-0.00863512	-0.0132549	0.00882422	0.00723202
1.7	0.00940731	-0.00459114	0.00571841	0.00400465	-0.00709524	0.0014888	0.00314303		1.7	0.0139961	0.0418625	0.00307796	-0.0022098	-0.00535961	0.00143875	0.0048331	0.0120168	-0.00337729	-0.0112731	0.0142341	0.00629449	0.00433437
1.8	0.00178931	0.00706386	0.00154241	-0.0216534	-0.0123762	-0.0047268	0.00531886		1.8	-6.19412e-05	0.00910951	0.02405	-0.0059518	0.0114184	0.0128437	0.0135041	-0.00872922	-0.00313829	0.00267088	-0.00145192	0.00493304	0.00301831
1.9	-0.00828769	0.0127289	0.0349024	0.00820265	-0.0162752	0.0062542	0.00890359		1.9	0.00831206	0.0254405	-0.013726	0.0040332	0.0160684	-0.0129823	-0.0110429	0.00947278	-0.00742329	0.0116109	-0.0197569	0.000909674	0.00440097
2	-0.00400269	-0.00407814	-0.0117716	0.0183496	-0.0140892	-0.0031184	0.00573505		2	-0.00504694	-0.0161655	-0.012657	-0.0017578	0.00111939	0.0150417	-0.0043809	-0.0155912	0.00731071	0.00110588	0.00386408	-0.00246887	0.00292703
2.1	0.0159183	-0.00422014	0.00947341	-0.00877535	0.00849776	0.0041788	0.00459812		2.1	0.00145706	-0.00137649	0.00388596	0.0042272	0.00819439	-0.0160363	-0.0039359	-0.0294362	-0.0162363	0.0142159	-0.0183949	-0.00485778	0.00403145
2.2	0.00962531	-0.0137621	0.00701841	-0.0102894	0.00321676	-0.0008382	0.00471172		2.2	-0.00963194	-0.0336435	-0.00755104	0.0064952	0.0178354	-0.00633125	0.0117341	-0.0158642	-0.0116383	0.00868588	0.00538808	-0.00313833	0.00447518
2.3	0.00326331	0.00363186	0.0126374	0.0562306	0.00975676	0.017104	0.00994457		2.3	0.0343751	-0.0134745	-0.00769804	-0.0011398	-0.00551761	0.0125977	-0.0244709	0.0325288	-0.00897029	0.000785882	0.00263008	0.00196786	0.00548988
2.4	0.000103314	0.0187529	0.00697841	-0.0117394	0.0249598	0.007811	0.00654264		2.4	-0.00802194	0.0123785	0.026891	-0.0013158	0.0110514	-0.0202063	-0.0258779	-0.0144222	-0.00295629	0.00327588	-0.0155389	-0.00315842	0.00476896
2.5	-0.00796369	-0.00623114	0.0342504	-0.0139044	0.00927576	0.0030854	0.00868076		2.5	0.0152871	0.0615945	-0.036514	-0.0180798	-0.00619761	6.47451e-05	-0.0464059	-0.0280432	0.000400706	-0.0216471	0.0167721	-0.00570624	0.00907442
2.6	-0.00640769	-0.00269214	-0.00325559	-0.00110635	0.0111868	-0.000455	0.00303511		2.6	-0.0110619	-0.00395749	0.032534	-0.0245358	-0.00167761	0.00734675	0.0029711	-0.00409822	-0.00567929	-0.0212321	-0.0405169	-0.00635524	0.00568995
2.7	0.00632131	0.00964086	0.0509954	0.00353165	-0.0128142	0.011535	0.0105944		2.7	0.0119941	-0.0131335	-0.015223	-0.0131898	0.0146524	-7.52549e-05	0.0186221	0.0107448	-0.0140333	-0.0160561	0.0137421	-0.000177781	0.00430878
2.8	0.000615314	-0.0169141	-0.0264226	0.00559865	-0.00830124	-0.0090848	0.00579744		2.8	-0.0206379	0.00221651	-0.016046	0.0139472	-0.0110476	0.0174117	0.0169921	0.00266078	0.00684971	0.0229369	-0.00676992	0.00259213	0.0044198
2.9	0.0122013	0.00159086	-0.0132566	0.0166526	-0.0136142	0.0007148	0.00627393		2.9	-0.00365794	-0.0657345	-0.00198304	-0.0051508	-0.0293346	0.00211975	-0.0252409	-0.000233216	-0.00563829	0.00308288	-0.000242922	-0.0120012	0.00626974
3	-0.00844769	0.0156009	-0.0350316	-0.00592835	0.00994976	-0.0047714	0.0088382		3	0.0148191	0.0305795	-0.00551204	-0.0182538	0.0190524	-0.00833925	0.0140951	0.000979784	-0.00107229	0.000955882	-0.0266519	0.00187749	0.0050669
3.1	-0.00247969	-0.00814014	0.0177204	0.00207665	-0.0183632	-0.0018372	0.00596267		3.1	0.00414606	0.0328045	-0.00279504	-0.0074168	-0.00338861	-0.00428225	0.0053851	-0.00244522	-0.00182329	0.000930882	-0.0125479	0.000778856	0.00353671
3.2	0.00222631	0.00347886	-0.00736759	-0.00880035	-0.00299124	-0.0026908	0.00246508		3.2	0.00692706	-0.0442125	0.02126	0.0096942	0.0138504	0.00368475	-6.5902e-05	0.00167878	-0.00127229	-0.00631212	0.0142671	0.00177267	0.00519385
3.3	-0.0200767	0.0102479	-0.00352459	-0.00120435	-0.00354324	-0.0036202	0.00484247		3.3	-0.0503769	-0.0165875	-0.013963	-0.000281804	-0.0150896	-0.00197125	-0.0242869	0.00801878	0.00479171	-0.00280912	0.00338508	-0.0099246	0.00509242
3.4	-0.00203669	-0.00800414	0.0296294	0.00825565	-0.0186432	0.0018402	0.00820034		3.4	0.0279531	-0.00930749	0.00288596	0.0121302	0.0188634	0.0222167	-0.0192489	-0.00213422	0.00105871	0.0191189	-0.00234192	0.00647222	0.00443059
3.5	-0.0108147	0.0109939	0.00405541	0.000771647	0.00430576	0.0018624	0.00357814		3.5	-0.0123719	-0.0475275	-0.014701	0.0017072	-0.00106661	-0.00429525	-0.0115089	-0.0478112	0.00162571	0.0209709	0.00517208	-0.00998242	0.00635463
3.6	-0.0172617	0.0273159	0.0183854	-0.0176664	0.0157078	0.0052962	0.00948876		3.6	-0.00447094	0.00093551	-0.000363039	0.0117832	-0.00938961	9.27451e-05	0.0203231	-0.0244692	-0.0120833	-0.00183712	-0.00397392	-0.00213205	0.00353548
3.7	0.000698314	0.00161486	0.00230541	-0.0122134	-0.00376824	-0.0022726	0.00270141		3.7	0.0106761	-0.0150995	0.049552	-0.0057478	-0.00269961	-0.00492525	0.0115191	0.0139818	-0.00331929	0.00642788	-0.00932992	0.00463958	0.00530243
3.8	0.00515031	-0.00377614	0.0284834	-0.00194935	-0.00275724	0.0050302	0.00607033		3.8	0.0176511	-0.0146195	-0.028775	0.0263872	0.00352139	-0.00319725	-0.0174159	-0.0175702	0.000262706	0.00900488	-0.0173259	-0.00382514	0.00513864
3.9	-0.00198769	-0.00956914	0.0131794	0.0186336	-0.0140002	0.0012512	0.00634274		3.9	0.0244741	0.0107255	-0.01063	-0.0042158	0.0140374	0.00548075	0.0131331	-0.0138632	-0.00266829	0.0104199	0.0111141	0.0052734	0.00352892
4	0.00715531	-0.00208614	-0.00795259	0.0146176	0.00560176	0.0034672	0.00389706		4	-0.00346094	0.00399851	-0.023064	-0.0117428	0.00567739	0.00128775	-0.0021959	0.0209478	-0.00351829	-0.0201151	-0.0312799	-0.0057696	0.0044768
4.1	-0.000150686	0.0106149	-0.00285859	-0.0101814	-0.000847235	-0.0006846	0.00333844		4.1	-0.00227894	-0.0259745	-0.000809039	-0.0064908	0.000822392	-0.00212325	-0.0204429	0.0342998	-0.00903629	0.00748388	-0.0139019	-0.0034956	0.00478515
4.2	-0.0131597	0.00677386	-0.00974759	0.0243936	0.00529076	0.0027102	0.00670967		4.2	0.00794206	-0.0324905	0.011618	-0.0242598	-0.0111676	-0.000379255	-0.0273309	-0.00900822	0.0126247	-0.0218791	0.0196641	-0.00678787	0.00548812
4.3	0.00216131	-0.000901137	0.0106484	0.00559265	-0.0138492	0.0007304	0.00411876		4.3	0.0168931	0.00508251	-0.027334	0.0289202	-0.00229361	0.00207175	-0.0410979	-0.0192462	0.0171627	0.00452188	-0.0335829	-0.00444569	0.00686834
4.4	-0.000504686	0.00449086	0.0276874	0.00195365	-0.0216632	0.0023928	0.00784698		4.4	-0.00105494	-0.0193225	0.00157396	0.0038542	-0.00261261	0.00415575	0.0047261	-0.00987622	0.00976571	0.0227049	0.00883508	0.00206813	0.00327201
4.5	-0.00753569	0.0107829	0.0489114	0.00570365	0.000527765	0.011678	0.00978855		4.5	0.0306151	0.0151085	0.0107	0.0027482	-0.0126536	0.00217675	-0.0170479	0.0136588	0.0179467	0.0101379	0.00805808	0.0074044	0.00406353
4.6	0.000221314	0.0131759	0.0104184	0.00787265	0.00770176	0.007878	0.00215844		4.6	0.0177861	-0.0151915	-0.00179204	0.0093112	-0.00457061	-0.00678225	0.0112201	-0.00383522	-0.00345529	0.00266188	0.000507078	0.000532674	0.00279721
4.7	-0.00777269	0.00172186	0.00153741	0.0278936	-0.00969924	0.0027362	0.00670984		4.7	-0.00278394	0.00431251	0.03786	-0.0079938	-0.0118036	0.00691575	-0.0086829	0.0264828	-0.0197293	0.00434088	0.00823108	0.00337722	0.00507927
4.8	0.0124173	0.00734686	-0.0105896	0.0146626	-0.0268372	-0.0006	0.0079175		4.8	-0.0111939	-0.00816549	-0.013968	-0.0096478	0.0100934	0.00474475	0.0101451	0.00109978	0.00402571	-0.0223341	0.0130781	-0.00201114	0.00350357
4.9	-7.68627e-06	-0.00241114	-0.00449259	-0.00445635	-0.0264612	-0.0075658	0.00479503		4.9	-0.0306859	0.0154155	0.00840396	0.0164682	0.00231339	0.0158827	0.0134201	0.00624378	0.00746971	-0.00957212	-0.0247789	0.00187095	0.00497329
5	0.0141733	0.00511286	-0.00388059	-0.0316374	0.00104776	-0.0030368	0.00773948		5	-0.00450794	-0.0135085	0.011102	-0.0091788	0.00577139	0.000203745	-0.0126749	-0.00900022	0.00427171	0.00787288	-0.00938292	-0.00263924	0.00265768
5.1	-0.00949069	0.0129029	0.0191704	-0.00199235	0.0104988	0.0062178	0.00521991		5.1	-0.00194494	0.0374935	-0.013673	-0.0237868	0.00292039	0.00182475	0.0173231	0.000509784	-0.00150229	0.0179219	-0.00523692	0.0028954	0.00498468
5.2	-0.00149969	-0.0117971	0.0223194	-0.0144004	-0.00848124	-0.0027718	0.006635		5.2	-0.00302494	-0.0123375	-0.015869	-0.0068558	0.00194139	-7.52549e-05	0.0204751	0.0171758	0.00622071	-0.0276841	-0.0293239	-0.00448705	0.004882
[truncated: 752 more rows]

## Sheet: i, j
WT Gαq											Gαq(Q209L)
	ΔFRETr											ΔFRETr
[truncated: 806 more rows]
