# Supplementary material for: Two-step structural changes in M3 muscarinic receptor activation rely on the coupled Gq protein cycle
Source: Nat Commun. 2023 Mar 8;14:1276. doi: 10.1038/s41467-023-36911-4 (PMC9992711; doi:10.1038/s41467-023-36911-4)
Supplement: Supplementary file 3 — Source Data [file 41467_2023_36911_MOESM3_ESM.zip › 1. Data for Main Figures/Figure 5.xlsx]

## Sheet: b
	Relative FPM														Relative FCytosol
Time [s]	sample_1	sample_2	sample_3	sample_4	sample_5	sample_6	sample_7	sample_8	sample_9	sample_10	Average	SEM		Time [s]	sample_1	sample_2	sample_3	sample_4	sample_5	sample_6	sample_7	sample_8	sample_9	sample_10	Average	SEM
0	1.02908	0.953771	1.05245	0.97446	0.974451	0.980667	0.949211	1.0464	0.981855	0.968045	0.991038	0.0118753		0	0.94233	1.05902	1.0138	1.01726	1.00083	0.983363	0.969778	0.929327	1.04477	1.03923	0.999971	0.0137544
3.1	1.05126	0.952679	1.04659	0.985511	0.983391	1.02154	1.01341	0.987875	1.01973	1.00752	1.00695	0.00958972		3.1	0.979957	1.00354	1.03956	1.01821	1.00381	0.999813	1.00401	1.02434	1.01776	1.03195	1.0123	0.00553623
6.19	0.996467	0.964857	1.01558	1.00876	0.990847	0.987516	1.03437	1.0193	0.996521	0.998031	1.00122	0.00611137		6.19	0.978758	1.01625	0.998967	0.979392	0.99056	1.01576	1.03438	1.02721	1.00336	0.987126	1.00318	0.00621582
9.29	0.943956	0.950528	1.00177	0.980395	1.00386	1.02183	0.967968	1.01439	1.07422	0.965314	0.992424	0.0124002		9.29	0.997122	0.962355	0.990199	0.988399	1.00087	1.00829	0.994048	0.987322	0.974203	0.945331	0.984814	0.00602733
12.38	0.993603	1.00602	0.995199	1.00941	0.999556	0.959152	0.985814	1.03734	1.01896	1.05456	1.00596	0.00845486		12.38	1.01579	1.02883	0.997105	0.993981	1.00597	1.00393	0.970252	0.966015	0.98126	1.01191	0.997503	0.00636521
15.48	1.00029	1.01423	1.00288	1.02869	0.991903	1.00211	1.014	1.00508	1.02848	0.983852	1.00715	0.00457807		15.48	1.01174	0.993139	0.972784	0.998611	0.98438	1.01589	1.03649	1.01103	0.981688	0.99048	0.999622	0.00605646
18.57	1.02313	1.03918	0.969637	0.995416	1.00785	0.978508	0.994871	0.964726	0.96236	0.989505	0.992518	0.00800991		18.57	0.951999	0.993503	1.00245	1.01605	0.990858	1.0048	0.966388	0.996644	1.0087	1.01444	0.994584	0.00653937
21.67	0.99353	1.03279	0.98406	1.0187	1.01862	1.05742	0.998033	0.986	0.97328	1.01245	1.00749	0.00807811		21.67	1.07343	0.985648	0.991761	0.991126	1.00567	0.997819	0.973778	1.04379	0.957238	0.997186	1.00174	0.0106415
24.76	0.997275	1.03908	0.951422	0.999673	1.0133	0.99965	1.01341	1.04879	0.98406	1.01001	1.00567	0.00860559		24.76	1.05056	0.971617	0.99074	0.995122	1.00418	0.977133	1.01086	0.987988	0.999508	1.00119	0.998891	0.00688307
27.86	0.971424	1.04686	0.980403	0.998977	1.01622	0.99161	1.0289	0.890103	0.96054	1.01073	0.989576	0.0138359		27.86	0.998321	0.986102	1.00263	1.00185	1.01286	0.993208	1.04001	1.02634	1.03151	0.981156	1.0074	0.00624797
30.95	0.971607	1.03395	0.992355	0.993083	1.02029	0.981709	0.979812	0.986776	0.98126	1.03444	0.997528	0.00735591		30.95	0.973211	1.03836	1.01506	1.00571	0.995287	0.964546	1.08035	0.925798	1.04213	0.942959	0.998342	0.0151626
34.05	0.945462	1.06837	0.981114	0.978266	1.03436	1.02831	1.04696	1.02997	1.02396	1.13532	1.02721	0.0166816		34.05	1.02935	0.954818	0.992962	1.02024	1.00057	0.97975	0.992285	1.0095	0.996728	0.973385	0.994959	0.00698186
37.14	0.965842	1.04719	0.971533	0.994474	1.0337	1.04045	1.0229	0.908662	1.02515	1.05844	1.00683	0.0147021		37.14	0.953648	0.98365	0.984314	1.00191	1.03355	0.991588	1.02245	0.986323	0.982401	1.00095	0.994079	0.00708162
40.24	0.980677	1.07694	0.95667	0.985797	1.02196	1.02518	1.11149	0.974619	1.02844	1.12123	1.0283	0.0182755		40.24	1.00469	0.962673	0.991881	1.00324	0.996851	1.01776	1.06028	1.01489	1.01234	1.02295	1.00876	0.00787749
43.3	1.01538	1.04613	0.979794	0.981786	1.01348	0.976647	1.03726	0.979081	1.01493	1.09173	1.01362	0.0117563		43.3	0.976659	1.01062	0.995064	1.03705	1.01539	1.02835	1.04598	0.957758	0.999366	0.971668	1.00379	0.00922125
46.4	1.01795	1.0098	0.970653	0.977243	1.03286	0.993173	1.02344	1.0096	1.04727	1.09115	1.01731	0.011111		46.4	0.997122	0.999224	0.975066	0.999118	1.01509	0.969032	0.931543	0.999907	0.987176	0.954001	0.982728	0.00802886
49.49	1.02904	1.01281	0.972075	1.00614	1.00701	1.06754	1.01958	0.968929	1.04269	1.12478	1.02506	0.0144904		49.49	0.948101	0.97525	0.957111	1.02062	1.04022	1.01738	0.9912	0.998708	0.98625	0.94345	0.987829	0.0102606
52.57	1.04725	1.00844	0.970416	0.976261	1.00576	1.03054	1.11234	0.980956	1.02137	1.08459	1.02379	0.0147737		52.57	0.968714	1.01648	1.01308	1.01371	0.982259	0.967537	0.983472	0.969278	0.933216	0.957764	0.98055	0.00859971
55.59	1.08607	0.977928	0.981419	1.02448	1.0021	1.02243	1.0281	0.998028	1.06155	1.17771	1.03598	0.0190215		55.59	0.98393	0.973933	1.01987	1.02982	1.02577	0.964671	0.956829	0.934787	0.961872	0.979683	0.983116	0.0101469
58.68	1.07579	0.95023	0.973192	1.02898	1.01699	1.02824	1.02365	1.00036	1.05098	1.07669	1.02251	0.01284		58.68	0.985729	1.01811	1.00707	1.01764	0.996888	0.956197	0.978659	0.996178	0.999651	0.967088	0.992321	0.00648512
61.78	1.07182	0.967405	0.968621	1.0271	1.01389	1.03702	1.0751	1.01529	0.98483	1.05149	1.02126	0.0123555		61.78	0.966315	0.994274	1.01086	1.0425	0.999978	0.989844	1.01005	1.0334	0.981688	0.946149	0.997505	0.00917995
64.87	1.07725	0.943082	0.992761	1.04928	1.01087	1.01744	1.02987	0.962398	1.02134	1.09383	1.01981	0.0148143		64.87	0.976059	1.0177	1.01482	1.04929	1.0018	1.07359	0.944966	0.953497	0.957523	0.993833	0.998308	0.0133162
67.97	1.07108	0.916576	1.01108	1.06033	1.01298	1.01759	0.979759	1.04743	1.08997	1.16684	1.03736	0.0213129		67.97	1.01893	0.970846	0.986176	1.0276	1.01922	0.990841	1.02211	1.08167	0.997655	0.969541	1.00846	0.0105365
71.06	1.06425	0.928158	0.976679	1.06852	1.01318	1.05735	1.06577	0.957483	1.05	1.13	1.03114	0.0193873		71.06	0.953498	0.964307	1.00221	1.02164	1.01531	0.992834	0.913645	0.95929	0.895366	0.985572	0.970367	0.0132015
74.16	1.06694	0.930143	0.955112	1.04977	1.02478	1.02533	0.99262	0.976042	1.08668	1.16478	1.02722	0.0218564		74.16	0.99922	0.95727	1.00467	1.0302	1.02682	1.0382	0.956626	1.0093	0.934713	1.03685	0.999386	0.0117959
77.25	1.07501	0.939078	0.963102	1.06352	1.02344	1.0225	1.01004	0.952116	1.02949	1.08967	1.0168	0.0164226		77.25	1.02665	0.964671	0.992001	1.01669	1.04591	0.993333	1.03716	0.95676	0.955884	1.04994	1.0039	0.0115435
80.35	1.05449	0.93107	0.951862	1.04764	1.0098	1.00858	1.07135	1.00993	1.12582	1.10279	1.03133	0.0195062		80.35	0.965566	0.94719	0.992481	1.02278	1.02998	1.01041	0.96849	1.01609	0.961016	0.954983	0.986898	0.00979703
83.44	1.06807	0.939972	0.95176	1.04519	0.994888	1.00181	1.05441	1.00327	1.06565	1.05906	1.01841	0.0149132		83.44	0.939931	0.992958	0.981492	1.00958	1.00054	0.949343	0.99059	0.974671	0.966933	0.95531	0.976135	0.00729075
86.54	1.03793	0.936828	0.957787	1.04785	0.996323	1.00918	1.06106	1.00475	1.13565	1.03817	1.02255	0.0176764		86.54	0.885439	0.989189	0.988338	1.02366	1.03233	0.994953	0.940695	0.957625	0.99516	1.01428	0.982167	0.0138914
89.63	1.09925	0.933618	0.959073	1.02419	0.979729	1.01134	1.04718	0.983672	1.09407	1.04977	1.01819	0.0175013		89.63	0.905452	0.989189	0.965098	1.02176	1.00396	0.946103	0.998522	0.99751	0.977981	1.00234	0.980792	0.0107897

## Sheet: c
	Relative FPM															Relative FCytosol
Time [s]	sample_1	sample_2	sample_3	sample_4	sample_5	sample_6	sample_7	sample_8	sample_9	sample_10	sample_11	Average	SEM		Time [s]	sample_1	sample_2	sample_3	sample_4	sample_5	sample_6	sample_7	sample_8	sample_9	sample_10	sample_11	Average	SEM
0	0.963138	0.977384	1.00493	0.972726	0.992314	0.975671	1.02329	0.962888	0.956847	0.99146	0.986686	0.982485	0.00599017		0	0.983634	0.968141	0.949124	0.990716	1.0235	0.998549	0.970132	0.972206	1.02419	0.949608	1.01568	0.985953	0.00818886
3.1	0.980016	1.02023	1.02726	0.984973	1.02194	1.00382	1.02697	1.00499	1.02912	0.935764	1.02134	1.00513	0.00861601		3.1	0.979519	0.983764	1.00252	1.0049	1.02339	0.969345	0.970516	1.03023	1.04877	1.02451	1.01955	1.00518	0.00800523
6.19	0.959256	1.02318	1.00805	1.0235	0.980187	0.983867	0.970495	1.05095	0.963856	1.04774	0.954979	0.996914	0.0106347		6.19	0.989081	1.00035	0.943425	0.987412	0.98107	0.991415	0.999117	0.957545	1.01039	0.987289	1.03091	0.988909	0.00712588
9.29	1.00418	0.996471	0.992355	1.00483	0.971626	0.984548	1.01579	1.00963	0.986121	0.927982	1.00432	0.990715	0.00735293		9.29	1.0369	0.995181	0.948824	1.02483	0.972453	0.957974	0.995278	0.954366	0.941652	0.981919	1.01932	0.984426	0.00985629
12.38	1.01868	0.995638	0.988574	0.98872	1.00891	0.997302	1.0052	0.970287	1.01402	1.02857	1.02594	1.00381	0.00535069		12.38	0.992108	1.0233	1.01977	0.994393	0.972563	0.983329	0.99499	0.935201	0.975825	1.01543	1.00273	0.991785	0.00760983
15.48	1.00624	0.98539	1.01904	0.993542	1.03136	1.03049	1.01234	1.00499	1.04437	1.04859	0.978862	1.01411	0.00696296		15.48	1.00615	0.950355	1.08321	0.994815	0.976515	1.01472	1.04288	1.08384	1.04828	1.01127	1.03182	1.02217	0.012488
18.57	0.984374	0.957785	1.00313	1.01842	0.984392	0.989347	0.986047	0.978698	1.00637	1.08093	1.01963	1.00083	0.00969983		18.57	1.02721	1.03808	1.01392	0.973823	0.98096	1.03693	0.980306	1.00276	0.934994	1.10144	0.932045	1.00204	0.0148569
21.67	1.02883	0.9868	0.981233	1.00132	1.01728	0.987283	1.00774	1.01758	0.949193	1.01814	1.06547	1.00553	0.00906987		21.67	0.997071	0.982923	1.00162	1.02622	1.00796	1.0161	1.01361	1.07916	0.948115	0.931184	0.999091	1.00028	0.0117519
24.76	1.05608	1.05969	0.982639	1.01216	1.01289	1.01785	0.959281	0.962796	1.04953	0.977007	0.964313	1.00493	0.0115492		24.76	0.963298	1.05779	0.961123	0.998169	1.03085	1.0453	1.0042	0.9972	1.04858	1.0458	1.00023	1.01387	0.0102573
27.86	0.999192	0.997432	0.992795	0.999808	0.979098	1.02983	0.992849	1.0372	1.00057	0.943812	0.97845	0.995549	0.00752257		27.86	1.02503	1.00011	1.07646	1.00473	1.03074	0.98633	1.02897	0.987485	1.0192	0.951552	0.948636	1.00539	0.011143
30.95	1.01979	1.00749	0.949404	1.00219	1.00204	1.00983	0.922919	0.968909	1.00199	0.933806	1.00371	0.983825	0.0102439		30.95	1.03605	0.99446	0.991571	1.03824	0.985406	1.04294	1.00651	1.07209	0.992274	0.959884	0.948636	1.00619	0.0113001
34.05	0.98271	1.03279	0.987871	1.0369	1.0504	1.00237	1.04175	0.992394	1.05428	0.88208	1.01977	1.00757	0.0147219		34.05	1.00361	0.95372	1.01602	1.02813	1.00659	1.01677	0.935293	0.987927	1.0944	1.01738	1.04455	1.00949	0.012816
37.14	1.04071	1.01966	0.978947	0.99371	1.03902	1.00684	0.964538	0.947492	0.990068	0.941588	1.0022	0.993161	0.0100507		37.14	1.02842	0.996142	0.968023	1.03059	1.01636	1.02984	0.991631	1.07898	1.00598	0.9809	0.966136	1.00846	0.0100037
40.24	0.978194	1.03029	0.996927	1.02375	1.02044	1.01656	1.038	0.906956	0.936731	0.997866	0.987304	0.99391	0.012255		40.24	1.01753	1.05611	1.01572	1.02507	1.00588	1.03573	0.996718	1.02308	1.04681	0.920167	0.921591	1.00586	0.0136588
43.3	1.00395	1.08556	0.9913	1.02229	1.04469	1.01058	1.01609	0.947492	0.945003	1.02926	0.93693	1.00301	0.0137488		43.3	1.02515	0.973068	1.06251	1.00917	1.02635	1.03616	1.04845	1.00762	1.02997	0.887578	0.9625	1.00623	0.0148549
46.4	1.01353	1.10382	1.00897	1.03291	1.03921	1.01458	0.949905	0.910725	0.963588	0.991725	1.01764	1.00424	0.0153332		46.4	1.01862	0.982562	0.968023	1.00749	1.00116	1.00861	0.957175	1.01433	0.986693	1.05469	0.970455	0.997255	0.00842187
49.49	0.974232	1.07064	0.998202	1.00801	0.999148	1.03105	0.987702	0.959441	0.881165	0.917658	1.01077	0.985275	0.0157005		49.49	1.05033	0.975953	1.00612	0.999063	1.00538	1.01221	1.01582	1.06353	1.02459	0.966921	1.04682	1.01516	0.00903392
52.57	1.02582	1.04163	1.00598	1.0324	1.07251	0.981228	1.04612	1.01721	0.905336	0.922264	1.11509	1.01505	0.0184086		52.57	1.03363	0.972468	1.06356	1.02465	0.986065	1.00713	1.01044	1.06909	0.934602	1.09746	0.996591	1.01779	0.0141326
55.59	1.00339	1.01831	1.00436	1.02938	1.04188	1.01536	1.01256	0.986649	0.916589	0.959801	1.01441	1.00024	0.0105894		55.59	0.994892	0.966819	0.977772	1.01303	1.03442	0.994311	0.988752	1.0781	1.02331	0.919426	0.910682	0.991046	0.0145744
58.68	1.00086	1.05527	1.05038	1.0386	1.00245	1.01046	1.02009	0.958246	0.894566	0.936559	1.04475	1.00111	0.0155143		58.68	1.03387	1.07306	1.00912	0.992455	1.00473	1.01186	0.958327	1.14849	1.00295	0.985344	0.973864	1.01764	0.0159705
61.78	0.982789	1.03554	1.0259	1.0048	1.02873	0.996439	1.03557	0.924696	0.907807	0.931847	1.00082	0.988631	0.0140618		61.78	1.01753	0.985447	1.03657	1.04125	1.02415	1.0477	0.942107	1.05054	0.929609	1.01543	0.971364	1.00561	0.0127885
64.87	0.993645	0.994742	0.993366	1.00918	1.02288	1.00613	1.03759	0.953421	0.903483	0.890445	0.938302	0.976654	0.0146067		64.87	1.04731	0.996623	1.02847	1.03829	1.00242	0.96659	1.00228	1.02661	1.02459	0.970902	0.974545	1.00715	0.00847367
67.97	0.937624	0.978601	1.05417	1.01172	0.96254	0.993358	1.01219	0.949238	0.908317	0.935182	1.01716	0.97819	0.0132328		67.97	1.00264	0.979558	0.944324	1.06584	1.04819	0.993923	1.00123	1.06838	1.0566	1.02821	1.0275	1.01967	0.0118306
71.06	0.955294	0.975079	1.02854	1.00918	0.99085	1.0319	1.0384	0.964956	0.898514	0.879169	0.954842	0.975157	0.0158034		71.06	1.02866	0.993739	1.07406	1.01976	1.0544	1.00328	1.01562	1.10936	0.995408	1.02673	1.02386	1.03135	0.0106184
74.16	0.938654	0.954007	1.02612	1.00431	1.00955	1.02457	1.08664	0.952042	0.915192	0.987966	0.9184	0.983404	0.0159678		74.16	0.986418	0.984846	1.00837	1.03066	1.04485	1.00176	0.988464	1.07642	1.0194	1.03136	1.04841	1.02009	0.00888144
77.25	0.966704	0.933831	1.00049	1.00369	1.02216	1.00635	1.04384	0.978928	0.864809	0.914217	0.936175	0.970109	0.016034		77.25	1.01971	0.997464	1.00717	1.05946	0.9741	0.968886	0.94441	1.00612	1.04143	0.94933	0.945682	0.992159	0.0117959
80.35	0.896103	0.934344	1.01961	1.01118	1.01259	1.01785	1.07811	0.923271	0.857558	0.882928	0.94091	0.961314	0.0211285		80.35	1.03205	0.962733	1.02172	1.05327	0.998139	1.01511	0.970804	1.06556	1.01333	0.989696	1.03	1.01386	0.00962
83.44	0.875263	1.00576	1.03882	1.01876	1.00756	1.01123	1.07984	0.921617	0.894781	0.916017	0.892183	0.969257	0.0212143		83.44	0.958698	1.01525	0.992921	1.02025	0.989138	0.975313	1.04989	1.00506	1.03105	1.03654	0.940455	1.00132	0.0102098
86.54	0.894518	0.965471	1.01926	1.02355	1.04529	1.01366	1.10973	0.916378	0.893841	0.980183	0.920184	0.980188	0.0209395		86.54	1.0053	0.985927	1.03417	1.01412	1.04452	0.989932	0.991919	1.03412	1.01147	1.037	0.972727	1.01102	0.00727047
89.63	0.909098	0.964447	1.03997	1.02207	1.03328	1.03692	1.14547	1.02622	0.908102	0.996596	0.977833	1.00545	0.0201249		89.63	0.999007	0.969223	1.02007	1.01789	1.0174	0.995688	0.932893	1.00965	1.07227	0.999046	0.921591	0.995885	0.0127118

## Sheet: d, e
hM3R-YFP-CFP (WT)_ Oxo-M																				hM3R-YFP-CFP (3A)_ Oxo-M																						hM3R-YFP-CFP (WT)_ Ach
	Relative FRETr																				Relative FRETr																						Relative FRETr
Time(sec)	sample_1	sample_2	sample_3	sample_4	sample_5	sample_6	sample_7	sample_8	sample_9	sample_10	sample_11	sample_12	sample_13	sample_14	sample_15	sample_16	Average	SEM		Time(sec)	sample_1	sample_2	sample_3	sample_4	sample_5	sample_6	sample_7	sample_8	sample_9	sample_10	sample_11	sample_12	sample_13	sample_14	sample_15	sample_16	sample_17	sample_18	Average	SEM		Time(sec)	sample_1	sample_2	sample_3	sample_4	sample_5	sample_6	sample_7
0	1.0089	1.02088	1.06367	0.982406	0.950949	0.947529	1.00188	0.945754	0.979222	0.997518	1.01515	1.03675	1.03396	0.989313	1.01633	0.960765	0.996937	0.00864258		0	0.995689	0.963808	0.970394	1.02654	0.948929	1.00536	0.985989	0.979073	1.00533	1.13825	1.03611	0.990984	0.998003	0.996767	0.978671	0.997753	0.985195	1.00703	1.00055	0.00947028		0	0.998115	0.931498	0.986248	0.998896	0.98859	1.01899	1.0001
0.1	1.03729	0.972583	0.897547	1.0114	1.0973	0.994715	0.976385	1.07011	0.980878	0.997239	1.01554	0.994867	0.98695	0.991182	0.989634	0.984825	0.999903	0.0109855		0.1	1.00526	1.00648	1.02718	0.98184	1.02976	1.05312	0.970979	0.975029	1.03797	1.033	1.013	1.02549	0.993349	1.0028	0.940731	1.01202	0.998334	0.950594	1.00316	0.00714774		0.1	0.958881	1.02149	1.00283	0.99342	0.989177	1.02176	1.01033
0.2	0.997289	1.02129	0.973319	0.991504	1.04815	0.977217	0.996043	0.995126	1.00131	1.01124	0.983273	1.00092	1.00941	1.00806	0.992107	1.001	1.00045	0.00444609		0.2	1.01024	0.997482	1.00846	1.00672	0.975023	1.01639	0.995516	0.998318	0.933321	0.993717	0.969256	1.01885	1.03929	1.02044	1.03856	1.06552	1.02849	0.962822	1.00436	0.00734811		0.2	0.956082	0.94073	1.01374	1.00392	0.979752	0.999857	1.00748
0.3	1.02041	1.06865	0.980708	0.977192	0.962578	1.00666	0.979119	0.972925	0.989187	0.98857	1.01202	0.976304	1.01989	1.001	0.977562	1.00366	0.996027	0.00653508		0.3	0.961167	0.990266	0.976862	1.03292	0.990048	0.990472	0.966723	1.00259	1.03197	0.972296	0.981325	0.999172	0.987949	0.951326	1.00326	0.999101	0.984054	0.924622	0.985895	0.00614244		0.3	0.986036	1.03831	1.01148	0.99928	0.975155	1.01589	0.996474
0.4	0.994133	1.00821	0.930905	1.0028	0.859274	1.00433	0.954885	1.00306	1.0049	0.975381	0.99451	1.02419	0.987765	1.0084	1.01933	0.998504	0.985661	0.0102679		0.4	0.943071	1.02118	1.03399	0.99335	0.991625	1.041	0.982386	0.995397	1.01125	1.02859	0.95239	0.990161	1.00482	1.00362	0.962215	1.03888	1.00739	1.00345	1.00026	0.00659755		0.4	1.02703	0.998729	0.985964	1.0069	0.996052	1.0457	1.00209
0.5	0.99262	1.04378	0.99387	1.00406	0.940074	0.989043	1.00325	1.01419	0.994304	0.985289	1.00379	1.0032	1.0228	0.985353	1.06112	0.992039	1.0018	0.00667825		0.5	0.955518	0.991698	1.02614	0.995126	1.00787	0.982615	0.969354	1.00537	1.02392	0.922514	1.03132	1.00439	0.989957	1.07877	1.05014	0.982787	0.941127	1.11485	1.00408	0.0110163		0.5	0.955316	1.04555	1.03437	0.997204	0.997019	0.990549	0.990586
0.6	1.00909	1.13356	0.96663	1.01837	0.972246	1.01369	1.00343	0.963259	0.969305	0.975198	0.99478	0.989692	1.01673	0.993127	0.984839	0.990416	0.999647	0.0100058		0.6	0.933028	0.961047	1.07204	1.00333	1.00221	1.0265	0.999877	1.00187	0.981014	1.04744	1.02221	0.963535	1.00083	0.978194	0.974881	0.993215	0.995025	0.924268	0.993361	0.00856882		0.6	0.989996	0.939545	1.00953	1.01114	0.978817	1.0057	0.996057
0.7	1.05501	1.10791	0.925007	0.97732	0.977361	1.02391	1.02336	0.990916	0.998173	0.984104	1.00081	0.934579	0.993003	0.998293	1.00155	0.96725	0.99741	0.0108163		0.7	0.942186	1.09459	1.06837	1.00314	1.00605	0.991832	0.966853	0.987936	1.00221	0.993384	1.02967	0.989477	0.984569	0.988743	0.997909	1.05384	1.00116	1.0107	1.00626	0.00848676		0.7	0.939414	1.00878	1.01499	1.00676	0.994459	0.972395	1.0062
0.8	1.03178	0.971405	1.02045	0.988106	0.971185	1.00237	0.994951	1.00601	1.03309	0.99996	1.00172	0.921199	1.02556	0.996335	1.02779	0.995977	0.999242	0.00708233		0.8	0.924581	0.979562	1.07486	1.08409	1.0156	0.989953	0.980917	0.991136	0.954196	0.926455	1.03182	1.00534	0.981073	1.03439	1.03812	0.962616	0.986904	0.942693	0.994684	0.0107639		0.8	0.975229	1.0201	1.02907	0.997781	1.01411	1.00311	0.998687
0.9	0.994811	1.08911	0.975695	0.984537	0.913689	1.00295	0.978768	1.04354	0.996577	0.98471	1.00211	1.02928	1.02308	1.01378	0.976234	1.00578	1.00092	0.00935786		0.9	0.976987	1.08478	1.04758	0.990333	0.993927	0.983784	1.01129	0.977382	0.993154	1.01104	1.04283	0.974808	1.00285	1.01979	1.03806	0.991017	1.01527	1.02315	1.00989	0.00690452		0.9	0.991868	1.0357	0.981269	1.00815	1.0088	0.983456	0.995514
1	0.977971	1.02701	0.954218	0.979308	1.00331	1.07459	0.994169	0.97739	1.01351	0.985055	1.00529	0.983609	0.994836	1.0025	0.983043	1.00786	0.99773	0.00672721		1	0.961914	1.09776	1.00509	1.00803	0.983346	1.06412	1.0114	0.994079	1.01349	0.98198	1.01001	1.00539	1.00713	1.01088	0.923552	1.01275	1.01016	0.948822	1.00277	0.00904735		1	1.00956	0.947796	1.03847	1.01316	0.972444	1.0176	1.00124
1.1	1.03495	0.991086	1.02006	0.978329	1.02314	0.953035	0.978346	0.977372	1.00131	0.975549	0.993073	0.951454	1.00659	0.997705	0.94082	0.98499	0.987988	0.00657234		1.1	0.949646	0.978281	0.96487	1.02448	1.03338	1.04924	0.991735	0.964294	0.964017	0.974401	0.991973	0.956911	1.00719	1.01176	0.972799	0.990918	0.982744	1.00366	0.989571	0.00650769		1.1	0.942628	0.960811	1.01517	0.99964	0.998508	1.00668	1.00251
1.2	1.0137	0.951125	1.03373	1.02082	0.928491	1.03069	0.985583	0.961251	0.996606	1.00225	1.01418	0.96141	0.995989	0.978754	1.00241	0.96178	0.989923	0.00761797		1.2	0.961836	1.08279	0.997809	1.01459	1.00834	0.948696	0.9831	0.992291	1.04424	0.927819	0.971441	1.00316	0.981336	0.961688	1.00944	0.974743	1.00568	0.939999	0.989389	0.00880378		1.2	0.986783	1.00738	0.974938	0.999931	0.997985	0.997812	0.989305
1.3	0.990934	0.937182	0.980358	0.97483	1.05807	0.946021	1.00667	1.02868	1.01147	1.00265	0.992199	0.975894	1.03738	0.994501	1.06839	0.985898	0.999445	0.00896267		1.3	1.00857	1.02289	0.9752	0.995811	0.976393	0.998349	0.973254	0.972353	0.98451	0.999309	0.972764	0.99994	0.990307	0.994006	0.956892	1.00131	1.01488	0.956521	0.988515	0.00442043		1.3	0.975228	0.964213	0.997849	1.0095	0.978968	1.01104	0.99822
1.4	1.04231	0.950147	1.01657	0.988857	1.03629	0.97634	1.00302	0.964438	0.994089	0.997765	1.03242	0.99112	1.0069	0.990037	0.91517	0.978384	0.992741	0.00815519		1.4	0.987082	1.07864	0.939088	1.03074	0.969951	1.03798	0.988408	0.982201	1.00858	1.01319	0.997208	0.972561	1.00663	1.00381	0.965976	1.02313	0.974336	0.982832	0.997908	0.00754866		1.4	0.89614	1.04606	0.992028	1.00774	0.98487	1.01157	1.00059
1.5	1.11269	0.997839	0.982883	0.996649	0.97348	0.989943	0.954764	1.00257	1.00173	1.00523	0.995463	0.994026	0.974269	0.98509	1.01996	1.07497	1.00385	0.0097077		1.5	1.02642	0.969045	1.08064	0.943464	1.00097	1.00595	1.00504	1.01236	1.00423	1.13755	0.967631	1.01261	1.00512	1.01892	1.00786	0.984945	1.0411	0.976962	1.01116	0.0102846		1.5	1.0278	1.02246	1.02032	0.997958	1.0011	1.01275	0.997134
1.6	0.936806	0.919781	1.00739	1.02282	1.00287	0.952329	0.989249	1.04241	1.00382	1.00051	1.01073	1.01978	1.00159	1.00079	1.05449	0.988927	0.997143	0.00882339		1.6	0.9525	1.02384	0.995599	1.01806	0.99938	0.996498	0.99767	0.987855	0.975619	1.14048	1.01489	0.98909	1.01162	1.00727	0.995833	1.03849	0.977719	1.13904	1.01452	0.0116767		1.6	1.03144	0.986741	1.0173	1.00153	1.0185	1.00451	0.998711
1.7	0.981062	0.997327	0.948328	0.979002	0.922091	0.965439	1.03923	1.03235	1.01375	0.987657	1.01627	0.989679	1.04292	0.98839	1.03168	1.00378	0.996185	0.00836701		1.7	0.957226	0.920443	1.00314	0.985262	0.942948	0.956282	0.997478	0.983074	1.01434	1.06072	0.985154	0.981954	0.985312	0.980371	0.982552	0.981641	0.973471	1.01235	0.98354	0.00711852		1.7	1.03285	0.975799	1.00112	1.00713	1.02004	0.983202	1.01448
1.8	0.971041	1.00262	1.01313	0.955466	0.95151	0.982313	0.981055	0.94476	1.01865	0.977851	1.0104	0.989743	1.00237	0.977618	1.00105	0.965	0.984036	0.00569431		1.8	0.973746	1.01868	1.00002	1.04346	1.03377	1.02188	0.997733	0.982785	1.00386	1.09578	1.04737	1.0075	0.984342	1.01985	1.04768	0.981274	1.00683	1.06046	1.01817	0.00753243		1.8	0.972546	1.02138	1.00729	1.00751	1.02602	0.975191	1.0045
1.9	0.97443	1.01047	0.969785	0.965399	1.09474	0.946748	0.963561	0.994506	1.00305	0.975471	0.999517	1.0031	1.00986	0.985206	1.01632	0.987442	0.993725	0.00836		1.9	0.929756	1.04083	0.984718	0.977095	0.99338	1.00509	0.99414	0.968194	0.999599	0.983273	0.971677	1.0176	0.96831	0.980962	0.962028	0.993992	1.0187	1.0621	0.991747	0.00716111		1.9	1.04218	1.04564	0.997574	1.00623	1.00607	1.01813	1.00064
2	1.00751	0.938469	1.00493	1.01706	0.964856	0.981363	0.98485	0.99353	0.994802	1.01063	1.00527	1.05338	0.971665	1.0229	1.03957	1.02973	1.00128	0.00729715		2	0.987736	1.08712	1.01007	0.999873	0.97639	1.04955	0.994329	0.980491	1.02127	0.952218	0.967165	0.975366	1.01521	1.04174	0.94655	1.00035	1.00323	0.974563	0.999068	0.00831589		2	0.993919	1.0077	0.975475	1.00018	0.994452	1.00064	0.9964
2.1	1.04806	0.960262	0.961215	1.03053	1.04012	1.05316	0.998243	1.03376	0.992754	0.992475	0.99407	1.05906	0.99988	0.999103	1.03697	1.04061	1.01502	0.007891		2.1	1.02735	0.944754	1.04982	1.03128	0.992143	1.06196	1.01378	0.96927	0.949003	0.997552	0.995551	1.00912	0.98787	1.04442	0.982484	0.997347	0.983193	0.986751	1.00131	0.00764081		2.1	1.01567	0.983301	1.00632	1.00273	1.00846	0.982038	0.989366
2.2	0.931046	1.09866	0.996865	0.976795	0.976813	0.999271	0.991133	0.92754	1.00575	1.00802	1.02247	1.03533	1.0142	0.999038	1.06721	0.987151	1.00233	0.0107146		2.2	1.00493	0.974653	0.995856	0.981331	0.987377	1.00652	0.994612	0.977221	1.0034	1.05068	1.02026	0.992223	0.997562	1.04341	0.93811	1.01334	1.01543	0.932445	0.996075	0.00706091		2.2	0.93041	1.02844	1.03731	1.00092	0.985199	0.966525	0.996784
2.3	0.958398	0.992257	0.971124	1.00401	0.99185	0.970851	0.973041	0.938705	0.995014	1.00775	0.980839	0.950225	0.979594	0.995224	0.998453	0.957796	0.979071	0.00507622		2.3	0.977297	1.08454	0.983775	0.988449	1.00373	0.993878	0.985954	0.973187	0.974977	1.11904	0.929776	1.00958	0.98877	1.04977	0.987469	1.01785	0.972195	0.99255	1.00182	0.0103364		2.3	0.93939	0.98233	0.998192	0.990046	1.00736	0.995154	0.987115
2.4	1.1165	0.898559	0.950719	0.941797	0.970919	0.992839	1.00225	1.00216	1.0198	0.993446	0.997191	1.04378	1.0102	0.994683	0.942683	1.08846	0.997874	0.0135577		2.4	1.01647	0.975118	1.00061	1.00092	0.982958	1.01617	0.988331	1.01994	0.928404	1.24125	0.97684	1.03254	0.998776	0.989755	0.937822	0.995688	0.993998	0.916191	1.00065	0.0159598		2.4	0.995477	0.995665	1.0063	0.998436	1.0142	1.00769	0.998488
2.5	1.05062	0.986904	0.947409	1.05231	1.01535	0.961363	0.990554	0.982754	0.998471	0.984698	1.01319	1.03485	0.990626	1.00518	1.08219	0.988489	1.00531	0.00878629		2.5	0.970022	0.96706	1.01033	1.02632	1.01264	1.01834	1.01034	1.0069	1.0139	1.06758	0.95874	1.01279	0.996631	0.987037	0.965452	1.02355	0.995579	0.937426	0.998924	0.00720872		2.5	0.977738	1.0016	1.02138	1.00238	0.991727	0.98506	1.00097
2.6	0.986837	1.0674	1.03549	0.996287	1.031	1.00343	0.983997	0.946893	0.991994	1.01794	0.990157	0.957697	0.992994	1.01388	1.05886	1.00638	1.00508	0.00807398		2.6	0.946578	1.08779	0.983002	1.03339	1.02003	1.08708	0.978527	0.983841	0.943684	0.912395	1.00678	1.00271	0.980869	1.03598	0.970352	0.995766	0.999971	0.89596	0.992484	0.0119825		2.6	0.998361	1.04217	1.01718	0.99294	0.992156	0.996356	0.984743
2.7	0.983753	0.968515	1.0028	0.922529	1.00452	0.998469	1.01514	1.01871	0.999746	0.998229	1.00183	0.985691	0.982996	1.01148	1.00125	1.04702	0.996417	0.00661631		2.7	0.994025	1.11155	1.06573	1.00795	0.98794	1.00517	1.02723	0.963843	1.00159	1.07315	0.985331	0.964142	0.998972	0.987462	0.979295	1.05014	0.997407	0.938598	1.00775	0.0101835		2.7	0.938431	0.941616	0.985872	1.0101	1.01405	1.00471	0.995665
2.8	1.01116	1.01525	0.993517	1.02482	1.03668	0.977974	0.977386	0.989986	1.01523	0.98857	1.00129	1.03483	0.99952	0.995893	1.07225	0.954005	1.00552	0.00704139		2.8	0.972484	0.970063	1.007	1.02218	0.995539	0.99988	1.00616	0.995285	0.988781	1.09363	0.943395	1.00805	1.00367	0.996122	1.01196	1.02504	0.966004	0.986111	0.999519	0.00736045		2.8	0.989651	1.01432	0.993036	1.00059	0.991703	1.00345	1.00824
2.9	0.99407	1.03756	0.972201	1.03064	0.960769	0.942959	1.00735	0.982977	0.972863	0.995117	0.989031	1.11701	0.991776	0.996782	1.02283	1.04082	1.00342	0.0101948		2.9	0.9677	1.09878	0.963778	0.997067	1.04549	0.982013	0.994364	0.981082	1.04206	0.968991	1.03059	0.973701	0.986058	1.01259	1.00674	1.02566	0.966259	1.0067	1.00276	0.00835573		2.9	1.00622	0.991294	1.04766	1.00124	0.978278	0.998005	1.01041
3	0.985004	1.02881	0.98088	0.991118	0.972232	1.01775	0.982597	0.973886	1.00929	0.994745	0.988733	1.01417	1.0142	0.985091	1.0365	1.00463	0.998727	0.0049006		3	0.894022	1.01811	0.985117	1.07061	0.978962	0.993859	0.981924	0.976686	0.98351	1.01522	1.0196	1.05117	0.997968	1.0378	1.00287	0.978138	1.01428	1.03387	1.00187	0.00900799		3	1.02225	1.0053	1.02687	1.00434	0.996655	1.01624	0.999592
3.1	1.07675	1.10574	1.02682	1.06814	0.980416	0.982178	0.979942	1.00354	1.00799	0.992353	1.01619	0.949066	1.01052	0.993319	1.08349	1.0157	1.01826	0.0109098		3.1	1.01639	1.11269	1.08976	0.988902	0.990873	1.02226	0.974303	0.959259	1.07381	0.978979	0.97851	1.02518	1.00104	0.987676	0.994846	1.00995	0.988673	0.923121	1.00646	0.0109365		3.1	0.907551	1.00805	1.02446	1.00125	1.01585	1.01698	0.99052
3.2	0.998915	0.940552	0.919192	1.04076	1.04349	0.98598	1.01353	0.96428	0.986148	0.989219	1.0062	1.02011	1.00604	1.00074	0.985698	1.01595	0.994799	0.00818715		3.2	0.949764	0.962664	1.00896	0.981345	0.993287	0.962309	1.01631	1.01646	1.00635	1.01451	0.973457	0.986745	0.984705	0.965527	0.937744	1.02414	0.992096	1.05745	0.990768	0.00704542		3.2	1.00851	0.990897	1.00528	1.0009	1.00982	1.01454	1.00733
3.3	1.05913	0.971782	0.922052	1.00318	0.994036	0.993144	0.986838	1.01518	1.00899	0.987735	0.999962	0.989048	1.0098	0.985556	1.02097	1.0652	1.00079	0.00821606		3.3	1.00108	0.990485	0.929809	1.02201	1.02293	1.02779	0.986482	0.970197	1.03079	0.979618	1.01658	1.02739	0.982361	1.01099	1.03079	1.01921	1.01615	0.968026	1.00182	0.00657632		3.3	0.964059	0.939395	1.02217	1.00365	1.00572	0.977095	0.994369
3.4	0.974141	1.00826	0.990411	0.97525	1.08589	0.967398	0.961436	0.965928	0.99478	1.02466	0.986007	1.02747	1.00876	0.997901	1.05699	1.04024	1.00409	0.00884929		3.4	0.967086	1.00353	1.03655	1.00166	0.932201	0.965863	1.02525	0.921724	0.980468	1.08358	1.00286	0.987566	1.00421	0.957849	0.940821	1.0131	0.986051	0.994845	0.989179	0.00923076		3.4	1.00435	0.993216	0.99082	1.00532	1.014	0.994261	1.00216
3.5	0.990996	0.964886	0.933451	1.09064	0.885078	1.00689	0.97733	1.02166	1.02272	0.993296	1.00831	1.14674	1.02304	0.978053	1.03543	0.952778	1.00196	0.01511		3.5	0.979425	0.940666	0.9574	1.05184	1.00155	1.03128	0.998713	1.05632	1.00788	1.05047	1.01075	1.01336	1.01284	0.999522	1.00667	0.96318	1.02247	1.02659	1.00727	0.00752522		3.5	0.943737	1.01625	1.02088	1.00182	1.00632	0.984716	0.999543
3.6	0.985419	1.00815	0.967045	1.00884	1.04664	1.01692	0.972618	0.959398	1.03158	1.01527	1.0196	1.02479	1.05917	0.989457	1.06697	1.04209	1.01337	0.00804667		3.6	0.965444	0.994201	0.991175	0.991805	1.03492	0.993555	0.996144	0.977038	0.998268	1.00729	0.997466	0.994932	0.997117	1.06112	0.946407	1.02046	0.977575	0.943674	0.993811	0.00658891		3.6	0.951584	1.04626	1.0226	0.995923	0.998814	0.981706	1.00814
3.7	0.964251	0.960545	0.951624	0.94907	0.882885	1.02329	0.999026	1.0409	0.983494	1.01472	0.990219	0.976941	1.0119	0.992217	1.01053	1.04686	0.987404	0.0101627		3.7	1.04515	1.04443	1.01604	1.01754	0.992445	1.07661	1.01077	1.00305	1.02774	1.05419	0.966246	1.00406	0.998483	1.02727	1.00343	0.967573	0.98658	0.973959	1.01198	0.00713502		3.7	1.04677	1.03686	1.03005	1.00272	0.989593	0.99159	0.997783
3.8	1.03726	1.08152	1.0256	1.05312	0.950336	1.03723	0.978967	1.03697	0.991351	1.00333	0.997923	0.942168	1.01581	1.00308	1.10126	0.987236	1.0152	0.0107215		3.8	0.988327	0.996528	1.00481	0.997936	1.00774	1.06131	0.992561	1.01153	1.01823	0.856303	1.02979	0.987605	1.00516	1.01054	1.00385	0.968616	0.995826	1.0128	0.997192	0.00945949		3.8	1.00714	0.945142	0.997425	1.0027	0.990197	0.986406	0.999715
3.9	1.06101	0.983765	0.962019	1.02975	0.949288	1.00435	0.984382	1.01609	1.02323	0.995894	1.01208	1.02497	0.961179	0.994282	1.01342	1.05928	1.00469	0.00806598		3.9	0.922021	1.04621	0.985505	1.01134	1.01605	1.00568	1.0043	0.96358	0.992336	1.0394	1.01502	0.97567	1.00189	0.981412	1.06648	1.02471	1.00359	0.906001	0.997844	0.00935181		3.9	1.00406	1.03099	0.999555	1.00315	0.990686	0.987274	0.994269
4	1.00712	0.998601	0.979511	0.958927	0.934394	0.993746	1.00571	0.984377	1.03636	1.00656	0.989555	0.984483	1.01756	1.01347	1.02173	0.918575	0.990668	0.00782447		4	0.985737	1.0133	0.988947	0.920476	1.0038	0.962179	0.998248	0.983595	1.02302	1.01115	1.05915	0.998234	1.01168	1.02997	1.06998	1.02075	1.01787	0.982541	1.00448	0.00794697		4	0.982458	1.0131	0.992545	1.01138	0.986714	1.02368	1.00177
4.1	0.982677	0.942732	0.968618	0.950582	0.951111	1.02023	1.0264	0.986668	0.988897	1.00302	0.99723	0.985676	1.01711	1.00301	1.01223	0.942962	0.986197	0.00697684		4.1	1.03646	1.04495	1.01785	1.03983	0.986216	1.03215	1.00385	0.987263	1.02307	0.938452	0.993876	0.978444	0.962055	0.96231	1.04155	1.00438	1.03347	1.0591	1.00807	0.0079879		4.1	0.991139	1.03397	0.989779	1.00329	0.983723	1.03662	0.998871
4.2	0.968585	0.948956	1.00409	0.988931	1.06847	1.02048	0.978327	1.0175	0.983317	0.993103	1.01393	0.943726	0.994516	0.978487	1.05971	1.0601	1.00139	0.00934091		4.2	0.948939	0.993924	0.997637	1.07106	0.9959	1.02589	0.975472	1.02914	1.0054	0.942505	0.979649	0.98982	1.0093	1.05507	0.994496	1.01116	1.01345	0.950315	0.999396	0.0080045		4.2	0.955353	0.969922	1.00415	1.00903	0.99581	0.996771	1.00301
4.3	1.04977	0.95958	0.985617	0.972751	1.0021	0.965851	0.984885	1.02597	0.98319	0.98909	1.02433	1.03802	0.976986	1.00344	1.04976	1.03127	1.00266	0.00748734		4.3	0.957432	0.953239	1.00573	1.02477	1.02032	1.00519	0.979627	1.00233	1.06564	1.02091	0.994607	1.01777	0.994308	1.00675	0.976433	1.00073	1.02526	0.968564	1.00109	0.00647651		4.3	0.967108	0.965368	1.01699	0.999568	1.01469	1.00123	0.998526
4.4	1.04715	1.0155	0.988152	1.05109	0.977495	0.955506	0.995555	1.04422	0.996459	1.00508	1.00086	0.933017	1.03076	0.99628	1.02459	0.923904	0.999102	0.00947468		4.4	0.945229	1.00305	1.03297	0.990713	0.993516	0.986281	1.00164	0.970313	1.00694	0.909748	0.950219	0.981371	1.00289	1.01856	1.07481	0.992136	0.965728	1.05935	0.993636	0.00926967		4.4	0.955371	0.999717	1.01237	0.99842	0.986489	1.00641	0.99035
4.5	1.00451	1.02267	0.947178	1.03109	1.00262	1.02322	0.973818	1.07923	0.992985	0.992521	1.01155	1.03912	1.07626	0.980553	1.03799	1.0453	1.01629	0.00890085		4.5	0.985752	1.00484	1.02337	1.03923	1.011	1.0944	0.987224	0.985759	0.956955	0.981214	0.988663	1.00351	1.01509	0.937656	1.00245	0.976774	0.959968	1.03316	0.999278	0.00836433		4.5	0.9839	1.0025	1.01742	0.991444	0.992902	1.00137	0.998614
4.6	1.02769	0.956191	0.991618	1.03679	1.00002	1.00537	0.998359	1.031	0.988349	0.99476	1.00304	0.968437	1.01578	0.980267	1.02745	1.0102	1.00221	0.00566025		4.6	1.02483	0.968203	1.01435	1.01693	0.949773	0.990221	0.988802	1.02267	1.01556	0.888755	1.01289	0.984044	1.00905	0.981427	0.974275	1.01339	0.959086	0.99342	0.989316	0.00795141		4.6	0.918732	0.984812	0.974947	0.998824	1.02246	0.983409	1.00345
4.7	1.06286	0.941166	1.01109	0.989969	1.12954	0.9934	0.976913	1.01747	1.00059	0.999173	1.01102	1.00824	0.966625	0.990867	0.99446	1.0296	1.00769	0.0105376		4.7	1.05556	0.918914	0.981599	0.98252	1.04226	1.02395	0.982316	1.02672	1.04253	1.15181	1.03797	0.959759	0.995648	1.02164	0.986149	0.981928	0.984913	0.93859	1.00638	0.0122448		4.7	0.967279	1.03396	1.03232	1.00839	0.985839	0.980651	0.999087
4.8	1.05576	0.987556	0.981855	0.980867	0.962254	0.961112	1.01022	1.02604	0.994439	1.00388	1.01367	0.967209	1.04533	1.00104	1.06868	0.936952	0.999804	0.00906811		4.8	1.05217	1.03727	0.995785	1.0282	0.969521	1.01997	0.980399	1.00446	1.06469	1.0251	0.989273	1.02106	0.990363	0.95877	1.04036	1.00987	0.987248	0.991063	1.0092	0.00682825		4.8	0.977832	0.997907	1.01412	0.993853	1.00032	1.04032	0.994692
4.9	0.970599	1.0394	0.999362	0.997109	0.989647	0.987367	0.990952	1.03859	0.997953	1.00968	0.995352	1.01271	0.971647	1.02123	0.9791	0.987707	0.999276	0.00515552		4.9	1.02188	1.07099	1.02814	0.989121	0.995129	1.03111	0.992272	1.00077	0.951662	1.02079	0.951252	1.02472	1.02851	1.02805	0.995621	0.967191	1.01989	1.03964	1.00871	0.00735059		4.9	0.918683	1.01288	0.984012	0.994663	1.01592	0.970873	0.998011
5	0.94376	0.943887	1.00879	0.958535	0.944789	0.976455	0.988331	0.955257	1.00135	0.978524	1.00017	1.00165	1.01797	0.987878	0.96518	0.983976	0.978531	0.00608241		5	1.07655	0.958753	0.933286	1.01826	0.980176	1.00936	1.00078	1.01082	1.04291	0.937405	0.977054	0.992239	1.01868	1.0082	1.05334	1.00061	1.01615	0.972952	1.00042	0.00877121		5	0.976156	0.994708	1.00288	1.01117	0.979257	0.986168	0.994039
5.1	0.987025	0.988273	0.980189	0.945639	1.14778	1.00898	0.982269	0.944479	0.99564	1.00842	1.00593	0.954397	1.01214	0.99707	1.01787	0.946851	0.995185	0.0119208		5.1	1.01575	1.03875	1.09725	0.997912	0.992928	1.03235	0.966608	0.973222	1.0616	1.03052	0.991355	1.0204	0.97866	0.999572	0.988822	1.01478	0.994714	0.977883	1.00962	0.00788155		5.1	0.996879	1.01363	1.02905	1.00747	1.00499	0.994256	0.988742
5.2	0.936455	0.992868	1.06025	0.979554	1.01253	1.01862	1.01619	1.01199	1.00234	1.00141	1.01005	0.956828	0.980705	0.995278	1.04068	1.02476	1.00253	0.00752215		5.2	1.01883	0.999304	1.03752	0.997029	1.00203	1.00471	0.996151	1.01918	1.01976	0.984078	1.0308	0.978538	0.994378	0.96734	0.959468	0.964773	1.01363	1.01998	1.00042	0.00536201		5.2	0.979545	0.966462	1.01689	0.993047	0.985852	1.02225	0.995646
5.3	0.970859	0.973982	1.03102	1.0916	1.09521	0.99037	0.983781	0.974913	0.982328	0.98942	0.989969	0.957923	1.01111	0.979076	0.964889	0.9801	0.997909	0.0102762		5.3	1.01317	0.929034	0.99016	1.01869	0.997305	0.977247	1.01146	1.00785	1.05987	1.03479	1.03804	1.01943	1.01159	0.990292	1.05418	0.99798	1.00655	0.947141	1.00582	0.00775177		5.3	0.965493	1.04243	0.97028	1.00147	1.00251	0.993012	1.00196
5.4	0.947912	0.9882	1.02718	0.959945	1.16839	0.974269	1.00418	1.00678	0.995492	0.994338	1.00604	0.940164	1.01747	1.01282	0.970618	1.02359	1.00234	0.0128693		5.4	0.977709	0.996137	0.977202	1.00171	1.00229	1.02286	0.994151	1.01037	1.00636	0.974446	1.01065	0.982845	1.00155	0.981661	1.01208	1.00979	0.955951	0.890692	0.989358	0.00705614		5.4	1.00796	1.05239	0.966582	0.997809	0.997137	0.97679	1.00705
5.5	1.00923	1.03576	1.02908	0.973809	1.10468	0.940385	0.998635	1.00813	1.00797	1.00001	0.99902	1.07483	1.05049	1.00885	0.993546	0.97511	1.0131	0.00993416		5.5	0.89841	1.00384	0.986363	1.0494	0.979526	1.01486	1.0082	1.01498	1.00941	0.940339	1.02013	0.969988	1.01802	0.971295	1.00201	1.0222	1.0074	1.08661	1.00017	0.00957419		5.5	1.03758	0.998519	1.01021	0.994748	1.00211	0.999497	1.00358
5.6	1.0733	1.10749	1.03035	0.975228	0.947827	1.02425	1.01044	1.01005	0.99207	1.00179	1.00844	0.984902	1.0488	1.01018	0.979863	1.00817	1.01332	0.00967481		5.6	0.970584	1.083	1.0347	0.978037	1.01489	1.07892	0.979193	0.985266	1.0034	0.963901	0.989208	0.983857	1.00162	1.01049	0.981112	0.965097	0.983769	0.985112	0.999565	0.00816542		5.6	0.945966	1.03344	1.02536	0.999431	1.01769	1.01095	0.991986
5.7	1.06311	1.09104	0.999046	0.986129	1.00303	1.01302	0.993734	0.991653	1.01911	1.0107	1.01664	0.999564	1.02948	1.00267	0.92421	0.981478	1.00779	0.00901439		5.7	0.999467	1.03231	0.995467	0.969964	0.96474	0.981954	1.04403	1.02893	1.01951	0.873691	0.986155	0.979345	1.00431	0.98854	1.02807	0.985405	1.02631	0.986536	0.994152	0.00897952		5.7	0.948545	0.934259	1.00867	1.00838	1.01772	1.01714	0.994423
5.8	0.951431	0.994844	1.05973	0.98108	1.10012	0.973133	0.99742	0.970789	1.01723	0.998772	1.0145	1.03351	1.01727	0.999887	1.00896	1.06091	1.01122	0.00949158		5.8	0.99797	1.0154	1.05978	1.02746	0.99437	0.98198	1.02129	0.980821	0.991669	1.11331	0.99181	0.991606	1.00379	0.996379	1.01743	0.996107	1.00529	0.957246	1.00798	0.00805372		5.8	0.963272	0.970767	0.997748	1.00242	0.969116	1.01908	0.996145
5.9	0.967512	0.980024	0.989543	0.987909	1.08803	0.99598	1.02084	0.962593	0.99876	0.981377	0.984287	0.942727	0.982208	1.00641	1.02116	1.00433	0.994605	0.00804725		5.9	0.887594	0.94087	1.02963	0.993531	0.995369	1.00575	0.998528	0.968873	1.03175	0.992919	1.00817	1.00804	0.999249	0.999861	1.0678	0.98847	0.958682	0.95052	0.990312	0.00929955		5.9	1.02959	0.995911	1.00622	0.99588	1.01042	1.00423	0.989063
6	1.07014	0.969626	1.03576	1.0225	0.947729	0.99591	0.993363	1.05077	0.995381	0.994401	1.00216	0.985856	0.984978	1.00508	0.991616	0.885865	0.995695	0.0104693		6	1.03335	1.02417	0.993073	0.991498	0.987679	1.03759	0.959146	1.00843	1.06686	0.938023	0.984269	0.989782	1.01311	0.965658	1.00164	0.98015	0.984794	1.03347	0.999594	0.00742747		6	0.961017	1.02211	1.01267	0.994937	0.978281	1.0126	0.995796
6.1	1.0227	1.01833	1.05854	0.953784	1.00041	0.943675	0.981457	0.960344	0.996297	1.00242	1.00919	1.05297	1.02092	0.97893	1.00981	1.06381	1.0046	0.00892654		6.1	0.980279	0.961764	0.941619	0.983547	1.01322	0.969888	1.0227	0.968444	0.984929	0.927838	0.990581	1.01487	1.00494	1.003	1.04006	1.02563	1.0108	0.980028	0.990231	0.00699207		6.1	1.03244	1.03468	0.981646	0.99789	1.02806	1.00785	1.00408
6.2	0.976699	0.975269	0.964825	1.01829	1.05728	1.04682	0.996329	0.990175	1.01163	1.01239	1.0213	0.906539	1.00606	0.992272	1.02388	1.05805	1.00361	0.00948985		6.2	0.969	0.975795	0.958664	0.985341	0.988343	1.02601	0.982948	1.05326	0.967574	1.0396	0.97469	0.979355	0.990109	1.04304	0.983898	0.977752	1.00261	0.956313	0.991906	0.00689251		6.2	0.973247	0.99624	0.983375	1.00627	0.998181	0.987727	1.00973
6.3	0.942771	0.981842	0.986458	1.03908	0.942457	1.03846	0.969278	1.04017	1.00031	0.98703	0.968278	0.963247	0.971363	0.997536	0.96417	1.06116	0.990851	0.00906005		6.3	1.03882	0.933208	0.994271	1.00326	1.04247	1.00092	0.994623	1.02466	0.9848	0.902349	0.990339	0.999599	1.00806	1.02682	0.991783	0.970001	0.988366	0.990012	0.993575	0.00799453		6.3	0.999366	1.0496	0.979025	1.00684	1.00758	1.01049	1.00953
6.4	1.0073	0.942437	1.01423	0.935484	1.00611	1.00274	0.989583	1.02093	0.967488	1.01487	1.01896	1.02648	0.986061	1.00094	1.05808	0.976421	0.998006	0.00783212		6.4	1.03615	1.05493	0.991536	1.05746	0.936845	1.06043	0.988554	0.983859	0.98763	0.976817	1.0278	1.0327	0.987234	0.949221	1.03688	1.01888	0.969754	1.05036	1.00817	0.00903335		6.4	0.987343	1.03368	0.983021	1.00014	0.976401	1.01939	0.997466
6.5	0.967236	1.04341	0.940023	1.03992	1.06837	1.00488	1.0068	0.986121	1.01143	1.01575	0.99699	1.00016	0.982221	0.997417	0.977762	0.989531	1.00175	0.00773298		6.5	0.957891	1.13129	1.02008	1.12591	0.999613	0.975794	0.99509	0.986747	0.964326	0.952676	1.03171	0.950797	0.977913	1.022	0.95003	1.03111	0.981348	0.915234	0.998309	0.0133959		6.5	0.967861	0.983889	0.989871	0.996426	1.0193	0.998103	1.00765
6.6	0.937712	1.00947	0.96607	0.946915	0.965122	1.0079	1.00849	0.982849	1.0014	0.973155	1.01156	0.979608	0.971465	1.00783	0.999618	0.973809	0.983937	0.00587696		6.6	1.05277	0.923834	0.970307	1.00192	1.02626	1.02988	1.01992	1.01305	1.04112	1.03894	1.0168	0.987974	1.00349	0.990489	0.991323	0.974748	0.981849	0.966365	1.00172	0.00755744		6.6	1.02245	0.977013	0.983687	1.00056	0.979282	1.00014	0.994534
6.7	0.94157	0.928711	0.978922	1.01171	0.963424	1.03641	0.995554	0.9575	0.99307	1.01277	1.00074	0.984603	1.01954	0.989436	1.05848	0.958017	0.989404	0.00863511		6.7	0.974478	0.958904	0.975651	1.01894	1.01092	0.978311	1.00331	1.00709	0.949219	1.04602	1.02169	1.04592	0.975848	1.00044	1.07365	1.03841	1.02463	0.994986	1.00547	0.00783714		6.7	1.00705	1.0376	1.01455	1.00614	0.998206	0.971559	0.992495
6.8	1.03294	1.07307	0.9528	1.08293	1.00467	1.01305	0.989798	1.03226	0.993491	0.981041	1.00221	0.999986	0.997968	1.02704	0.934806	0.997339	1.00721	0.00945005		6.8	1.02569	0.990352	1.02133	1.00356	0.99348	1.05686	1.02007	1.02021	0.984408	1.05047	1.01506	0.974415	0.992867	1.03188	0.954004	1.02171	0.975977	1.0163	1.00826	0.0063267		6.8	0.971994	0.948781	1.02483	0.99871	1.00991	0.995975	1.00329
6.9	1.04496	1.08572	1.0055	0.966245	0.987202	0.984508	0.989475	0.971787	0.986488	1.00466	1.00167	0.982499	1.00081	0.994553	1.05503	1.03069	1.00574	0.00812324		6.9	1.00803	0.982408	1.045	1.01064	0.974484	1.00259	0.976993	1.02233	1.00592	1.04051	1.02477	1.00296	0.980673	0.967	1.02139	0.982832	0.979551	1.02655	1.00304	0.00562129		6.9	0.963448	0.993303	1.0134	0.998379	1.00023	0.985263	0.990529
7	0.981712	0.959487	0.991147	1.01547	0.942049	0.953899	0.988066	1.07285	0.995401	0.982366	0.984048	0.976735	0.973455	1.01907	1.00241	0.967725	0.987868	0.00766923		7	0.982331	0.92362	0.937493	0.99214	1.01163	0.956986	1.02151	0.938051	0.953058	1.10602	0.98775	0.989114	0.977411	1.01505	0.978257	1.00647	0.990022	0.912881	0.98221	0.0104409		7	0.982458	1.00434	0.991747	0.997377	1.01776	1.02389	0.998602
7.1	1.01241	1.00629	1.03914	1.04984	1.05821	1.00929	0.996975	0.961917	0.983114	1.01949	1.00217	0.949138	1.00121	0.997636	1.03467	0.995032	1.00728	0.00729876		7.1	1.02807	0.946501	0.975632	1.00348	1.01461	0.982694	0.98951	0.951021	1.05629	0.972005	0.986798	1.00043	0.989448	1.03968	1.01363	0.992328	1.00144	0.938867	0.993468	0.00729981		7.1	1.0014	1.02523	1.01365	1.00336	0.982143	0.970814	0.999703
7.2	1.03261	0.897128	1.02112	1.00757	1.02582	0.989479	0.992161	1.06861	1.00483	1.00336	1.01184	0.967643	1.01098	0.998602	0.942234	0.870077	0.990254	0.0125393		7.2	1.03511	0.984061	0.95163	0.988607	0.963291	1.01102	0.986268	1.01964	0.974542	1.09215	0.979963	0.993397	0.977781	1.00652	1.01297	1.0163	0.971455	1.09786	1.00348	0.00934604		7.2	1.01343	1.05691	1.01225	1.00428	1.00111	0.973877	1.00819
7.3	1.03156	0.977769	1.04801	1.00178	1.01021	1.02584	1.00126	0.997403	0.989167	1.00821	1.00598	0.957756	1.01544	0.995405	1.02475	0.905258	0.999738	0.00827425		7.3	1.03174	0.96768	0.985719	1.02071	0.989079	0.962812	0.996037	0.978261	1.02051	0.861913	1.02502	0.971459	1.0162	0.995742	1.03911	0.980367	1.0162	1.04956	0.994896	0.00990979		7.3	1.0431	0.978892	1.00292	0.995025	0.968269	0.995829	0.99967
7.4	0.992495	1.01564	1.00667	0.960163	0.896479	1.00976	0.999241	1.01787	0.98134	0.986465	1.00908	0.959451	1.01358	1.00324	1.00912	1.03456	0.993448	0.00819249		7.4	1.05395	1.01919	1.04793	0.996621	1.0316	0.991655	0.986356	0.989416	0.986307	1.05761	1.02773	0.975642	0.973868	1.03064	0.995348	0.970169	0.992368	1.08	1.01147	0.00776448		7.4	1.07573	0.968965	1.0136	0.994666	0.991651	0.990966	0.995648
7.5	0.946622	0.891176	1.024	0.993328	0.854256	1.02693	0.981286	1.02944	1.01421	1.00882	0.985944	1.01612	0.985691	0.981963	0.969925	0.974068	0.980236	0.0120918		7.5	0.984655	0.964474	0.998897	1.01626	1.01931	0.977416	0.984368	1.01331	1.01636	1.0743	0.983159	0.987315	0.990839	1.08032	1.07219	0.983397	0.99972	1.08064	1.01261	0.00903223		7.5	1.01354	0.996782	1.00479	0.993041	1.01887	1.00646	1.00319
7.6	1.06826	0.996772	0.941214	1.04474	0.86274	0.966377	0.973319	0.960388	1.00441	0.992091	1.00051	1.03004	0.98728	0.97343	0.990224	1.01468	0.987905	0.0115834		7.6	0.939713	0.946815	0.986782	0.929251	1.01954	1.04093	1.03466	1.00027	0.953238	1.01292	1.0194	1.02958	1.0152	1.00714	0.961137	0.982105	1.01177	1.00475	0.994177	0.0081188		7.6	1.04358	0.972342	0.992436	0.995995	1.00124	1.01945	0.999821
7.7	0.981761	0.988872	0.961887	0.980675	1.03537	0.982195	1.0058	0.998755	1.01458	1.02216	1.02185	0.996225	0.995843	1.00587	0.998107	1.04264	1.00204	0.00535721		7.7	1.01465	1.06214	0.969696	0.971439	1.00973	0.949981	1.0369	1.02209	0.963502	1.0114	0.993795	0.989146	1.01313	0.977574	1.03276	0.969363	0.99361	0.971681	0.997365	0.00706612		7.7	1.03122	1.02038	1.01219	0.997445	0.985277	0.982262	1.00267
7.8	1.03957	1.02488	1.03479	0.952274	0.995711	1.01723	1.01203	0.93573	1.02289	1.00173	1.00109	0.939345	1.01128	1.01234	0.975154	1.00399	0.998752	0.00799952		7.8	1.0184	1.05583	0.970551	1.04055	0.982441	0.972878	0.966761	0.966267	0.976691	0.901272	1.01014	0.988215	1.00259	0.985125	0.980564	1.00747	1.01467	0.944112	0.988029	0.00832481		7.8	0.994322	1.00341	1.00248	1.00162	1.00301	0.969309	0.990136
7.9	0.98981	0.954212	1.01749	1.01388	0.910497	1.00572	1.00695	0.994856	0.991469	1.00327	1.0086	1.02623	1.01133	1.00789	1.00686	1.01498	0.997753	0.00708393		7.9	0.934953	1.06549	0.981057	1.02491	0.945332	1.01931	0.982352	1.00394	0.947633	1.06325	1.02136	0.992566	1.00103	1.05432	0.997261	1.00164	1.0374	0.881459	0.997514	0.0112522		7.9	1.04067	0.981407	0.993465	0.999187	1.01657	1.0334	0.989721
8	0.968642	1.10923	0.97106	1.08152	0.947292	1.02624	1.00508	1.02772	0.985396	1.01114	0.967872	1.01728	1.00049	1.00494	1.0251	1.06826	1.01358	0.0109336		8	0.988649	0.979985	0.960084	0.95387	0.997689	1.01679	1.0055	1.02866	0.990954	1.08243	1.01074	0.987996	1.01596	0.973926	0.974757	0.979455	0.980147	1.02454	0.99734	0.00709124		8	1.02335	0.987038	1.00016	1.01521	1.00313	1.03742	1.00582
8.1	1.03254	0.978713	1.00994	1.0163	1.01526	0.97754	1.00659	0.960676	1.00271	0.994855	0.971271	0.997022	0.983231	0.985299	0.939409	1.04074	0.994506	0.00658815		8.1	1.00345	0.944871	1.08501	1.01084	1.01186	1.01563	1.00613	1.03523	1.00819	0.904584	1.00706	1.04129	1.01546	0.990672	0.991085	0.963208	1.02047	1.03245	1.00486	0.00918072		8.1	0.955355	1.02087	0.987375	1.00625	0.995655	0.961358	0.999751
8.2	0.938246	0.938274	1.04422	1.04235	0.967778	1.03811	1.01222	0.971455	1.02618	1.00083	0.993961	1.04119	1.02162	0.992149	0.968065	1.04884	1.00284	0.00936562		8.2	0.994958	0.923867	1.01125	0.941718	0.991829	0.97238	0.984186	0.968712	1.007	1.09685	0.957124	0.983216	0.977577	0.965231	0.981469	0.985014	0.99193	1.00881	0.985729	0.00842292		8.2	0.989691	0.990375	0.990382	0.992202	1.00447	1.01034	0.998116
8.3	1.0619	1.05446	0.95018	0.963061	1.0844	0.985953	1.00782	1.0316	1.02893	0.993754	0.996552	0.98006	1.02515	1.00521	0.945323	1.05348	1.01049	0.0102182		8.3	1.03054	1.04883	1.04596	1.0144	0.981434	0.964449	1.02168	0.974856	0.956809	1.02742	0.997858	0.991698	0.991997	0.967959	0.949319	0.986813	1.0316	1.06913	1.00293	0.00818376		8.3	0.948909	0.962989	0.986517	0.993226	1.00299	1.02136	1.01644
8.4	1.10322	1.03724	1.04674	0.98366	1.14499	1.01842	1.01037	0.957106	0.994419	0.998942	0.996996	1.06057	0.992095	1.00299	0.974489	0.936856	1.01619	0.0132328		8.4	1.02864	1.08952	0.954305	1.0122	0.966341	0.94509	0.998205	0.984681	0.988383	0.924567	0.950935	1.00624	0.992588	0.99602	1.03916	0.992852	0.985435	1.00461	0.99221	0.00895251		8.4	1.04131	0.977614	0.996279	0.993959	0.985787	1.0376	0.99501
8.5	0.936545	1.0296	0.924808	0.990967	0.981519	0.987239	0.98645	0.989716	0.982379	1.02285	0.987904	1.05875	0.993403	1.00957	0.945614	0.979879	0.98795	0.00842546		8.5	1.00316	1.07062	1.00223	1.00127	1.0023	1.01908	1.01067	0.960216	0.96704	1.08367	0.994752	0.970129	1.01719	0.993199	0.992845	1.02232	1.02477	1.02289	1.0088	0.00739031		8.5	1.06109	1.0626	1.02674	1.00001	0.991163	1.01375	1.00342
8.6	1.06725	1.0441	1.00516	0.98502	1.04408	1.02385	0.996922	0.944519	1.01147	0.975581	1.00984	1.08623	1.00141	0.997335	1.0575	1.02759	1.01737	0.0090896		8.6	0.969203	0.990857	1.03892	0.995942	1.01297	0.982518	0.995566	1.03616	1.01104	0.963903	0.989018	1.00269	1.02019	0.983744	0.961979	1.04674	0.995025	1.05858	1.00306	0.00664398		8.6	1.02782	1.0355	1.0018	0.996002	1.01338	0.996386	1.00253
8.7	1.03882	0.930869	0.976885	1.02422	0.954238	0.979198	1.03195	1.02028	0.996648	0.999254	0.996813	0.973498	1.01684	0.995865	1.13344	1.00393	1.00455	0.0111581		8.7	1.01882	0.971331	1.01529	1.04552	1.00204	0.982694	0.997862	0.981923	0.982401	0.995722	1.00902	1.00871	0.993008	0.997239	0.966685	0.986789	1.0383	0.935033	0.996021	0.00608906		8.7	1.00599	1.06117	1.01036	0.997851	1.02823	1.01217	1.00781
8.8	0.96948	1.00616	0.929589	1.04551	0.973649	1.03022	0.985371	1.04764	0.982406	0.998549	1.00231	1.04441	0.969163	0.975895	1.01922	0.939799	0.994961	0.00901342		8.8	0.948353	0.947943	1.03233	0.993675	0.982479	1.00421	1.04957	1.01691	0.967244	0.964869	0.934162	0.997464	1.00422	1.00899	1.0381	0.975919	1.00878	1.05176	0.995943	0.00823847		8.8	0.945156	1.00751	1.01536	1.00301	0.985539	1.00204	1.00443
8.9	1.04724	1.00994	1.0018	0.962242	0.939203	1.063	0.973363	1.06761	0.986787	0.99469	0.994595	0.990794	0.981658	1.0184	0.967875	1.03372	1.00206	0.00908269		8.9	1.04524	1.00245	1.02685	0.993856	1.02817	0.986626	1.02306	1.04532	1.06537	1.04843	0.996734	1.01557	1.00395	1.01018	0.941115	1.02318	1.00676	0.935456	1.01102	0.0079607		8.9	0.989759	0.940956	0.960881	0.99863	0.990433	0.973763	0.999505
9	0.972426	1.02415	0.965785	0.985353	0.983424	1.00275	1.03531	1.01995	1.00377	1.01503	1.00546	1.03425	1.00955	1.00863	0.972331	0.979692	1.00112	0.00556122		9	1.02472	0.977893	0.969878	0.960377	0.972839	1.01311	0.973764	1.06229	1.01747	1.03742	0.969325	1.00859	0.996063	1.02493	0.989867	1.0323	1.0187	1.0516	1.00562	0.00723146		9	1.01945	0.987725	1.0079	0.990145	1.00318	1.00621	1.00218
9.1	0.969761	1.02228	0.970548	1.06671	0.969301	1.0278	1.02923	1.06848	0.998376	1.02095	0.980435	1.02076	0.969442	1.0098	1.08692	0.931375	1.00889	0.0106604		9.1	1.01451	0.998851	0.9835	0.962414	0.994265	0.995532	0.993501	0.99955	0.996506	0.902725	1.0133	1.03224	1.01875	0.995216	0.988891	0.982068	1.04303	1.01619	0.996169	0.00708306		9.1	1.00375	1.02693	0.998284	1.00284	1.00125	0.990982	1.00164
9.2	1.00188	0.923493	0.960141	0.946802	1.06601	0.97807	1.03548	0.997521	1.01725	0.997136	0.993059	1.03635	0.963519	0.996427	1.16534	0.997128	1.00472	0.013902		9.2	0.987604	0.99719	1.03819	0.969008	1.03438	0.977592	1.00787	0.990977	1.00131	1.12616	0.980556	1.00943	1.02073	1.00867	0.990235	1.06602	0.97725	0.985514	1.00937	0.00902064		9.2	1.03391	0.972314	1.00183	0.993807	1.00929	1.01864	0.993356
9.3	1.06447	0.965439	1.00124	0.980945	1.00768	1.01473	0.997286	1.05359	1.00223	0.979752	1.00367	1.02313	0.979455	0.997456	0.926133	1.0253	1.00141	0.00824811		9.3	0.996699	1.01403	0.930369	1.04739	1.02898	0.941712	0.997007	1.03146	1.01794	0.937628	1.06204	1.01115	1.00662	0.969682	0.923971	1.00827	0.984671	1.02613	0.996431	0.00960392		9.3	0.958072	1.05425	0.994649	1.00992	1.00605	0.966808	1.01022
9.4	0.994946	1.05964	0.971233	1.01187	0.980411	0.979686	1.00489	0.968632	0.996733	1.00229	1.00297	0.883596	0.992361	0.995304	1.01132	1.07029	0.995386	0.0101526		9.4	0.988275	1.09188	1.00654	0.941276	1.00278	1.02259	0.976589	0.993929	0.99655	0.962254	1.00644	0.998765	1.00167	0.99392	1.03271	1.00784	0.999291	1.07039	1.0052	0.00814342		9.4	0.989709	1.0147	0.992256	1.00445	1.01008	1.02283	0.992666
9.5	1.00515	0.974265	1.02968	0.992194	0.972538	0.99429	0.982578	1.01019	1.0042	1.00104	0.992211	1.0807	1.00707	0.993397	1.03	1.00106	1.00441	0.00648728		9.5	0.994281	1.07527	1.01584	0.979395	1.03725	1.01334	0.986701	0.997314	1.00029	1.03281	1.02014	0.988244	0.996207	1.00375	0.974747	1.02358	1.02405	1.00354	1.00926	0.00572016		9.5	1.04138	1.0025	0.987727	0.997979	0.972969	0.98527	1.01004
9.6	0.991557	1.00239	0.996766	0.980726	0.930784	1.00675	1.02004	1.00417	0.983924	0.990076	1.01099	1.00848	1.00689	1.0011	0.976274	1.05922	0.998133	0.00655967		9.6	0.971867	0.965233	0.997474	0.952513	1.01669	1.02566	1.0022	0.975512	0.989686	1.01593	0.966028	1.02934	0.985121	0.98865	1.0385	1.01161	0.949855	1.02343	0.994739	0.00644515		9.6	1.04467	0.906377	1.01205	1.00677	1.00545	1.00086	1.00784
9.7	0.932199	1.06211	1.01604	1.03849	0.988683	0.954891	1.01453	0.996272	1.01987	1.00713	1.01355	1.06427	1.00633	1.00538	0.964226	1.01235	1.00602	0.00872321		9.7	0.975262	0.930378	1.00178	0.963174	1.03667	1.00803	1.01159	0.969023	1.03465	0.982687	1.03324	1.04112	1.01862	1.02564	0.967281	1.01547	0.988017	0.971681	0.998573	0.00741858		9.7	1.06546	1.01032	1.02671	0.99432	1.00508	1.0046	0.994436
9.8	0.995404	0.96297	0.992463	1.01939	0.95253	0.968676	0.993201	0.975241	1.00806	0.993263	0.983898	1.03502	1.00628	0.989689	1.0435	1.00698	0.99541	0.00614567		9.8	1.04954	0.998705	0.972075	1.0076	0.999284	0.976847	0.970533	0.969564	1.01044	0.969161	1.03086	1.01912	0.981872	0.960211	0.948948	1.05906	0.994074	1.04198	0.997771	0.00760892		9.8	0.980552	0.914888	0.975404	1.00642	1.00679	1.00976	1.01191
9.9	1.0663	0.988778	1.03261	1.00957	0.960072	0.978685	1.00732	0.981689	0.999607	1.00203	1.00105	1.00381	0.987271	1.00734	0.955136	0.988833	0.998132	0.00659292		9.9	0.988292	1.03945	1.02569	1.04639	1.02111	0.991095	1.02707	1.0063	1.00791	1.0085	0.963215	1.01075	0.990082	1.00886	1.02052	0.98826	1.02116	0.960532	1.00695	0.00550615		9.9	0.979313	0.962439	1.00383	1.0022	0.995057	0.978255	0.989773
10	0.958467	0.932209	1.05637	1.0329	0.929109	1.00792	1.00093	0.979194	0.988066	0.986761	0.979697	0.962763	0.977092	0.991926	0.997309	1.02492	0.987852	0.00843493		10	1.01137	0.909954	1.03013	1.04534	1.02185	0.974131	0.982096	0.975735	1.03046	0.931947	0.959394	1.00035	0.986352	1.02093	1.06631	0.990524	1.01019	1.05174	0.999934	0.00962662		10	0.964477	1.0318	0.959231	0.999691	1.00351	0.957074	1.00641
10.1	1.1029	0.905728	0.968287	0.948879	0.939202	0.940329	0.966976	1.01429	1.00701	1.00789	0.969322	0.972149	0.947451	0.988835	0.992606	0.971169	0.977689	0.0110459		10.1	0.955507	0.936615	1.03599	1.05184	1.01136	1.01767	1.01029	0.992265	0.980243	0.993865	0.94361	1.01179	0.985298	1.00596	0.971808	1.02917	0.958992	1.07355	0.998102	0.00871816		10.1	0.950458	0.914027	0.956186	0.997113	1.01401	0.988299	1.00033
10.2	1.00147	0.994186	0.899045	1.01493	0.931166	0.935219	0.952402	0.987367	0.987467	0.986957	0.959388	0.951669	0.920039	0.974105	0.928544	1.04488	0.966802	0.00971982		10.2	1.01214	1.04954	1.03298	1.01625	1.02413	0.996085	1.0156	0.971077	0.995066	1.06593	0.976489	0.999871	1.02459	0.968568	0.966564	1.0212	0.960664	1.04174	1.00769	0.00721719		10.2	0.90803	1.00246	0.963739	0.976047	0.966054	0.953047	0.968842
10.3	0.981329	1.0142	0.970717	0.960842	0.922513	0.985648	0.938437	1.01763	1.0087	0.993289	0.962165	0.970057	0.942569	0.960157	0.976019	0.951862	0.972258	0.00682053		10.3	1.05927	0.960129	0.9716	0.981605	1.03047	1.00596	1.00659	1.04646	1.03084	1.10746	0.979499	0.999579	0.978638	1.01725	1.07889	1.01486	1.01785	1.00211	1.01606	0.00907721		10.3	0.970466	0.964185	0.986739	0.95158	0.9521	0.963956	0.951353
10.4	0.940376	1.0059	0.995845	0.889963	0.884023	0.924045	0.932828	0.985303	0.973296	0.988754	0.931043	1.01248	0.944673	0.956465	0.984899	1.04422	0.962132	0.0111073		10.4	0.963996	1.09383	0.919298	1.0448	1.0181	0.976763	1.00834	1.04734	0.962372	0.902415	0.969521	1.04058	0.993153	0.990044	0.962767	1.01121	0.954503	0.966225	0.990292	0.0112146		10.4	0.903474	1.00191	0.959537	0.945891	0.92133	0.962107	0.946168
10.5	0.941814	0.873368	0.940574	0.970267	0.867539	0.909953	0.947266	0.903985	0.98996	0.973263	0.948637	0.938244	0.905659	0.967158	0.914001	0.916747	0.931777	0.00880209		10.5	0.96248	1.00868	1.01495	1.00627	0.984932	0.971541	0.958754	0.981052	1.01146	0.937923	1.00177	0.978608	1.01756	1.0474	0.969662	1.0095	0.991445	0.993096	0.991505	0.00617729		10.5	0.904772	0.973301	0.969393	0.933804	0.929153	0.931227	0.932161
10.6	0.930634	0.972882	0.919682	0.978717	0.917337	0.878009	0.925793	0.833613	0.995062	0.959526	0.940107	0.892451	0.943196	0.939656	1.0059	1.02248	0.94094	0.0122088		10.6	1.01848	0.964551	0.995418	0.962043	1.03861	1.00041	1.00361	0.967903	0.984556	0.989006	0.981715	1.00848	0.983313	1.06878	1.04831	1.02368	0.955151	1.03169	1.00143	0.00750648		10.6	0.939736	0.936374	0.953948	0.943588	0.933829	0.893062	0.93741
10.7	0.946108	1.00766	0.882764	0.890507	0.814082	0.874334	0.941805	0.922541	0.948698	0.959322	0.938323	0.920715	0.901349	0.946488	0.946948	0.904494	0.921634	0.0110091		10.7	0.992407	0.938339	1.04703	0.982616	1.00455	0.998958	1.02473	1.01124	0.966774	1.01743	0.987371	1.01501	1.00843	1.00065	1.00841	1.06994	1.00809	1.05599	1.00766	0.00725414		10.7	0.908566	1.04326	0.970514	0.934787	0.916253	0.928252	0.920742
10.8	0.898926	0.950221	0.916675	0.95253	0.933126	0.935449	0.923032	0.964375	0.945839	0.992336	0.921448	0.934271	0.90684	0.956703	0.905683	0.918276	0.934733	0.00618369		10.8	1.01314	0.965625	0.954801	0.940844	0.966051	0.985799	1.00212	1.00117	0.972371	1.05557	0.966717	1.01931	0.998623	1.01548	0.92513	0.976472	0.96462	0.960707	0.982475	0.00750959		10.8	0.97664	0.972507	0.972337	0.937808	0.907265	0.920085	0.938082
10.9	0.954394	0.980081	0.949866	0.984739	0.885985	0.919761	0.944867	0.872229	0.970525	0.960295	0.947733	0.890847	0.916845	0.941871	0.885662	0.984908	0.936913	0.00936135		10.9	0.991483	0.93592	1.0585	1.02812	1.05843	0.942466	0.970354	0.981631	0.972281	1.02013	0.997088	0.965911	1.00303	1.00949	1.04271	1.00289	1.00781	0.923879	0.995119	0.00922395		10.9	1.02059	1.00165	0.950216	0.937954	0.927247	0.918632	0.926132
11	0.911289	0.860526	0.878302	0.955863	0.886678	0.913366	0.922669	0.913125	0.967446	0.969117	0.930772	0.9162	0.904828	0.850454	0.972951	0.913189	0.916673	0.00921517		11	0.966391	1.0039	1.02199	0.976843	0.990851	1.02915	1.01495	0.980969	0.986482	0.908021	1.02616	0.969338	1.00456	1.033	0.989046	0.994949	0.996407	1.01074	0.994653	0.00695935		11	0.890493	0.983904	0.963912	0.930427	0.908239	0.925505	0.933189
11.1	0.91082	0.940243	0.907265	0.903119	0.88332	0.880759	0.930354	0.870092	0.964674	0.979811	0.946397	0.9161	0.901619	0.928551	0.98966	0.88532	0.921132	0.00893387		11.1	0.991336	0.974116	0.98445	1.01251	0.953745	1.01317	0.99748	0.982589	0.999564	0.976766	1.001	0.95372	1.00169	1.00207	0.921524	0.975202	1.00805	0.938236	0.982623	0.0061766		11.1	0.904373	0.937793	0.937801	0.934671	0.915266	0.933949	0.926158
11.2	0.911642	0.923267	0.90063	0.945149	0.884693	0.898107	0.917219	0.929794	0.96731	0.942382	0.934853	0.944246	0.902279	0.926987	0.879884	0.925454	0.920869	0.00593547		11.2	0.958423	0.971776	0.972694	1.01477	0.988578	0.984797	1.01014	1.02738	1.02232	0.983292	0.950599	0.946795	1.00843	1.02351	1.02593	0.973665	1.00596	1.0055	0.993031	0.00624475		11.2	0.979359	0.945458	0.959579	0.929421	0.921054	0.931467	0.931703
11.3	0.974733	0.923972	0.992046	0.885823	0.913528	0.924806	0.930294	0.961372	0.944349	0.978933	0.924647	0.911543	0.896184	0.954753	0.898063	0.972898	0.936746	0.00815963		11.3	1.01927	0.960377	0.966879	0.992222	1.01271	1.023	0.973475	0.998426	0.966855	0.933166	0.946384	0.986985	0.995789	1.01074	1.0557	0.981093	1.00922	0.961041	0.988518	0.0072145		11.3	0.908161	0.917899	0.951815	0.937515	0.923878	0.917789	0.921901
11.4	1.00792	0.923959	0.912545	0.895012	0.808844	0.913555	0.915759	0.865353	0.95705	0.958113	0.93124	0.918187	0.946996	0.937933	0.967408	0.911161	0.92319	0.0111795		11.4	1.01625	1.02596	0.954903	0.979584	0.99162	0.985631	0.987899	0.968732	0.96991	1.0467	1.005	0.970889	1.0045	0.995878	0.997579	1.02357	0.997983	0.932371	0.991943	0.00645643		11.4	0.881932	0.864942	0.947443	0.927641	0.934462	0.886352	0.934075
11.5	1.0425	0.882671	0.904626	0.896571	0.908415	0.927903	0.941394	0.970182	0.952385	0.950685	0.920865	0.923988	0.91608	0.937446	0.907555	0.919807	0.931442	0.00929722		11.5	0.970352	0.911934	1.02725	0.973693	0.994008	1.01973	0.994949	1.01658	1.03765	1.00005	1.01613	1.01609	1.00845	1.03434	1.03261	1.08037	1.00151	0.8734	1.00051	0.0110747		11.5	0.904241	0.986924	0.935962	0.926993	0.944313	0.925267	0.934199
11.6	0.924934	0.934478	0.914559	0.906421	0.825207	0.916372	0.945025	0.937033	0.943276	0.9461	0.909102	0.952376	0.909575	0.943938	1.0059	0.903665	0.926122	0.00923764		11.6	1.01874	1.01939	1.01869	1.00427	0.976553	0.974781	1.01482	1.05912	0.968959	0.95114	0.97424	0.956558	1.02722	1.02008	0.974525	1.03648	0.985276	1.00216	0.999055	0.00705388		11.6	0.880327	0.896642	0.932857	0.936521	0.922874	0.927313	0.937128
11.7	0.96039	0.9167	0.902543	0.839202	0.915323	0.95217	0.927328	0.954985	0.951609	0.963131	0.913754	0.932827	0.934335	0.927804	0.920257	1.00905	0.932588	0.00902154		11.7	1.00994	1.0119	0.959594	1.01185	0.998955	0.945209	0.998918	1.01837	1.00802	0.943124	0.952067	1.00052	1.00509	0.965166	1.00032	1.02387	1.0226	1.0359	0.995078	0.0067941		11.7	0.894526	0.928001	0.949368	0.94006	0.907654	0.916282	0.931715
11.8	1.01752	0.885403	0.854961	0.907823	0.908093	0.90225	0.917726	0.998707	0.946361	0.949992	0.912059	0.960511	0.90266	0.933667	0.876176	0.985839	0.928734	0.0112847		11.8	0.965904	0.978583	1.00124	0.987565	0.998376	1.00204	1.03284	1.01285	0.945379	0.954284	0.933465	0.972495	1.00133	0.991859	1.01764	0.979681	0.961953	1.09243	0.990551	0.00856744		11.8	0.889281	0.953616	0.954915	0.935486	0.945403	0.903688	0.933383
11.9	0.847177	0.982641	0.859124	0.871173	0.758225	0.923252	0.947836	0.914393	0.965534	0.939156	0.909241	0.908366	0.908562	0.937025	0.9248	0.925009	0.907595	0.0133858		11.9	1.0292	0.979569	1.03267	1.0063	0.96045	1.07566	1.01229	0.981938	0.949754	0.971405	1.00501	0.992173	1.0204	0.991401	1.00036	1.05661	0.987087	1.08584	1.00767	0.00880847		11.9	0.865645	0.930247	0.960361	0.934558	0.923244	0.939648	0.928493
12	0.871467	0.884322	0.858085	0.983447	0.938036	0.944485	0.909152	1.00123	0.962699	0.958165	0.89698	0.923651	0.946733	0.933923	0.87219	0.915832	0.925025	0.0103599		12	0.960619	0.978972	1.00913	0.982058	0.981022	0.992669	0.98423	0.999993	0.955215	0.936149	0.989404	0.994933	0.993999	0.982183	1.01025	0.989417	0.965256	0.960571	0.981448	0.00458002		12	0.935212	0.945217	0.963455	0.925928	0.911987	0.889884	0.934464
12.1	0.930866	0.857011	0.862093	0.870348	0.78087	0.88767	0.907222	0.95226	0.96302	0.948181	0.889895	0.929004	0.903244	0.92736	0.883741	0.953404	0.902887	0.0117655		12.1	0.999759	0.914859	1.01889	0.989279	1.0232	1.03934	0.983541	0.960189	0.978293	0.901432	1.01371	0.989004	0.975005	1.08291	1.03183	1.0215	0.986231	1.13008	1.00217	0.0125452		12.1	0.926383	0.931301	0.954815	0.930374	0.90996	0.907987	0.929062
12.2	0.885181	0.967388	0.919994	0.899486	0.812729	0.944463	0.917767	0.932808	0.957999	0.96667	0.896693	1.01013	0.931089	0.940711	0.881414	0.911557	0.923505	0.0112466		12.2	0.941807	1.03988	1.01983	1.00849	0.945659	0.969103	0.976858	1.02642	0.969688	1.02504	0.996989	0.984582	0.991702	1.04034	1.00366	0.996496	1.00744	1.03249	0.998693	0.00704281		12.2	0.89254	0.937876	0.948203	0.934673	0.914231	0.92141	0.928917
12.3	0.914997	0.943717	0.875511	0.878671	0.894235	0.883448	0.928214	0.950235	0.952379	0.95125	0.914217	0.853572	0.859904	0.933704	0.888706	0.844829	0.904224	0.0091685		12.3	0.964646	1.00023	0.945402	1.0168	1.06311	0.9689	0.960736	1.00963	0.980707	0.948025	1.00007	0.987085	0.986031	0.986995	0.96982	1.02395	1.01378	1.01361	0.991084	0.00703172		12.3	0.896832	0.933135	0.93642	0.928991	0.90978	0.899351	0.929928
12.4	0.916686	0.906083	0.886946	0.911432	0.850481	0.866302	0.915548	0.938774	0.927208	0.926511	0.899693	0.866616	0.880655	0.939427	0.94332	0.960168	0.908491	0.00784726		12.4	0.99077	0.970735	1.00493	1.01181	1.00248	0.973414	0.99784	0.945975	1.02939	0.987619	0.971585	1.00018	0.994049	1.04505	0.965262	1.0097	0.996965	1.00469	0.994581	0.00555265		12.4	0.892919	0.900737	0.933837	0.925954	0.926598	0.917752	0.940545
12.5	0.914122	0.891585	0.887639	0.872646	0.842856	0.946397	0.925568	0.961663	0.9936	0.957938	0.881481	0.9099	0.888064	0.93952	0.87666	0.943858	0.914594	0.0100766		12.5	0.970367	0.998184	0.977685	0.992987	0.989377	1.02499	0.989706	0.957772	1.0153	0.965882	0.986651	0.955159	1.00317	0.993884	0.945718	1.04408	0.993185	0.941248	0.985853	0.00638505		12.5	0.876035	0.948777	0.952308	0.929379	0.885773	0.920015	0.924154
12.6	0.843118	0.844755	0.861654	0.906964	0.881194	0.878221	0.920812	0.97528	0.940763	0.95871	0.892254	0.863393	0.873852	0.917545	0.884843	0.930888	0.89839	0.0098694		12.6	1.00044	1.02305	1.08788	0.918218	0.965319	1.02464	0.989598	0.997379	1.00899	0.981104	0.95409	1.00776	1.01437	1.00183	0.979023	1.05224	0.995395	0.906562	0.994883	0.0100869		12.6	0.947524	0.928457	0.908254	0.923969	0.891361	0.885231	0.919242
12.7	0.8501	0.90963	0.817303	0.917694	0.903335	0.899156	0.904001	0.909854	0.937465	0.957598	0.88919	0.829361	0.870789	0.923535	0.917666	0.91782	0.897156	0.00948572		12.7	0.98241	1.02224	1.0397	0.998951	0.997731	0.94272	1.00622	0.973288	1.00448	0.973632	1.01638	1.00594	1.00201	0.987207	0.983465	0.959549	0.971469	0.956173	0.990199	0.00586383		12.7	0.877987	0.930853	0.939914	0.929868	0.924057	0.868505	0.924407
12.8	0.866039	0.907348	0.89125	0.881501	0.829528	0.905982	0.932677	0.898036	0.956638	0.934301	0.898668	0.855048	0.879133	0.930878	0.985684	1.00266	0.909711	0.0115231		12.8	0.971345	0.991136	1.01445	0.982754	0.980098	1.00212	1.00522	1.02156	0.998096	1.06639	1.00882	1.01486	1.0028	1.00536	0.9873	1.01221	1.02179	1.08512	1.00952	0.00662798		12.8	0.920932	0.910887	0.941279	0.921576	0.911828	0.882093	0.921318
12.9	0.921902	0.887303	0.890421	0.89958	0.862976	0.941106	0.902415	0.957453	0.947704	0.937782	0.887912	0.892526	0.886357	0.929288	0.831532	0.895293	0.904472	0.00827623		12.9	0.924321	0.987397	0.994002	0.975916	0.992715	0.976789	0.972492	0.966337	0.994931	0.985188	0.992113	0.994658	1.01885	0.988537	0.992567	0.986765	1.00214	0.964019	0.983874	0.00466353		12.9	0.845322	0.888722	0.917943	0.920666	0.898463	0.879879	0.92932
13	0.928085	0.903785	0.841245	0.931972	0.843605	0.852221	0.922278	0.903923	0.948526	0.951632	0.913644	0.917362	0.883318	0.939729	0.914044	0.89769	0.905816	0.00872704		13	1.00286	0.947422	1.08268	1.03371	1.03116	0.99205	0.990138	1.02051	0.948006	1.05325	0.997428	0.974081	0.981563	0.96202	0.986863	0.980117	0.962211	1.01225	0.997685	0.00854577		13	1.01826	0.921856	0.924989	0.933808	0.884373	0.842092	0.925369
13.1	0.876237	0.899568	0.832838	0.936725	0.819765	0.868025	0.91081	0.938292	0.960993	0.921264	0.91005	0.848361	0.851558	0.936713	0.872585	0.888952	0.892046	0.010401		13.1	0.973279	0.965906	1.00218	1.00119	0.964621	1.03428	0.938251	0.987528	0.98895	1.04572	0.96464	1.02075	1.00322	1.00403	0.969425	1.02259	0.979059	0.996048	0.992315	0.00652639		13.1	0.969353	0.948776	0.91507	0.929008	0.922131	0.885443	0.926811
13.2	0.843976	0.903532	0.831471	0.833883	0.860859	0.902036	0.891804	0.943602	0.929891	0.939838	0.893258	0.81809	0.785198	0.915807	0.88364	0.882265	0.878697	0.0114944		13.2	1.04018	0.88701	0.961163	1.0108	1.00015	1.04761	0.990082	0.986283	0.97183	0.992405	0.97596	1.00429	1.01882	1.0019	0.961291	1.00507	0.974795	1.0032	0.990713	0.00828069		13.2	0.909181	0.94654	0.927898	0.925173	0.875812	0.853596	0.922221
13.3	0.850227	0.857875	0.82964	0.863362	0.892983	0.866853	0.895333	0.922291	0.944138	0.943703	0.873687	0.850955	0.742437	0.945069	0.886711	0.916227	0.880093	0.0129299		13.3	0.92313	1.04069	1.00124	0.99408	1.01531	1.00112	1.00063	1.01482	0.992509	0.962299	0.970654	0.991802	0.981642	1.05967	0.949521	0.9934	0.969662	0.94946	0.989536	0.00776631		13.3	0.92804	0.982733	0.917624	0.926894	0.884476	0.878719	0.939085
13.4	0.906889	0.87447	0.877096	0.866163	0.854378	0.892927	0.919667	1.03676	0.966651	0.939043	0.89852	0.89418	0.876767	0.92063	0.855511	0.931708	0.90696	0.0116848		13.4	1.00918	0.965817	0.993619	0.977075	0.992038	0.940416	0.990474	1.00652	1.00029	0.960128	0.993627	0.965091	0.993431	0.995408	0.910094	1.04866	1.00423	0.922373	0.981582	0.00785255		13.4	0.895723	0.910031	0.93481	0.929012	0.913734	0.870356	0.929114
13.5	0.883255	0.944421	0.848733	0.928408	0.809928	0.873199	0.916803	0.872023	0.967995	0.937441	0.892013	0.92863	0.87382	0.910838	0.859485	0.911306	0.897394	0.0101975		13.5	1.03565	0.97151	0.989657	0.970235	0.986736	0.952284	1.01301	1.00249	0.992191	0.936702	1.03538	1.00029	1.02396	1.00445	1.00128	1.00224	0.993587	1.01368	0.995851	0.00614153		13.5	0.89496	0.922772	0.918835	0.919973	0.882604	0.883578	0.921273
13.6	0.866272	0.952161	0.882719	0.903654	0.87936	0.877538	0.901744	0.898776	0.93549	0.951018	0.90158	0.904317	0.888852	0.912588	0.889907	1.00243	0.909276	0.00877722		13.6	0.980875	0.968234	0.969134	0.956841	0.984534	0.947293	0.975572	1.02331	1.02225	1.21614	0.987317	1.00849	0.980231	0.998462	0.954189	0.992787	0.980095	0.935447	0.9934	0.0142474		13.6	0.8399	0.913935	0.927304	0.922979	0.893064	0.87462	0.92238
13.7	0.856932	0.886202	0.834318	0.852965	0.729776	0.884099	0.900969	0.898401	0.973736	0.94829	0.901237	0.846986	0.854489	0.923574	0.862895	0.895162	0.878127	0.0136561		13.7	0.964731	0.999176	1.01887	0.946879	0.996813	1.01516	0.980491	1.00254	0.979807	1.00764	1.0014	1.00086	0.994805	0.964859	0.945117	1.03017	1.00025	1.0215	0.992838	0.00578532		13.7	0.879848	0.937374	0.929901	0.919625	0.874678	0.869109	0.931042
13.8	0.823469	0.879671	0.814843	0.933545	0.813738	0.913195	0.921571	0.896852	0.947403	0.92707	0.86112	0.873468	0.87222	0.923714	0.879004	0.91068	0.886973	0.0106275		13.8	0.873686	0.984317	0.989476	1.06336	1.00968	0.951061	0.973194	0.994805	0.995331	0.968792	1.05035	1.01387	0.988653	0.978984	1.00361	0.983874	0.995426	0.984893	0.989076	0.00925825		13.8	0.978982	0.857619	0.940826	0.914728	0.893428	0.869743	0.924305
13.9	0.823014	0.90758	0.797086	0.875273	0.844004	0.866009	0.924502	0.963491	0.955235	0.932117	0.875425	0.900206	0.861495	0.933637	0.871034	0.904381	0.889656	0.0116469		13.9	0.951643	0.976406	1.01582	1.01636	1.0165	0.986761	1.00664	0.96478	1.06395	0.927805	0.956739	1.01294	1.00974	1.00632	0.958604	0.990592	0.99872	0.992804	0.99184	0.00751417		13.9	0.848517	0.910062	0.911868	0.909444	0.871138	0.857334	0.922557
14	0.885178	0.894317	0.872007	0.881726	0.822988	0.882806	0.899177	0.957618	0.956409	0.942478	0.887632	0.838836	0.870922	0.928593	0.877502	0.873784	0.891998	0.00949319		14	0.975342	0.9906	1.02039	1.00715	0.963358	0.985144	0.98117	0.975468	0.983039	0.948392	1.00833	1.00125	0.975338	0.97237	0.954912	1.02606	1.0006	0.966008	0.985273	0.00512609		14	0.903287	0.926012	0.909808	0.93089	0.883209	0.864289	0.930729
14.1	0.869282	0.952949	0.867065	0.875831	0.802461	0.85505	0.890142	0.961578	0.952798	0.933868	0.89727	0.863302	0.871735	0.920379	0.860653	0.911118	0.892843	0.0108387		14.1	0.993616	0.945451	0.92355	0.946991	0.972555	1.03903	1.00836	1.01717	1.01011	1.08974	0.983925	0.979846	0.980951	0.996546	0.986706	1.01926	0.982726	0.997957	0.993028	0.00876021		14.1	0.87424	0.890277	0.933967	0.913711	0.886596	0.849157	0.924566
14.2	0.937779	0.943204	0.861654	0.875304	0.828777	0.864749	0.885431	0.915159	0.966783	0.937341	0.896756	0.846888	0.876901	0.925681	0.910934	0.963828	0.902323	0.0104319		14.2	1.02789	0.999426	1.01077	0.936723	1.00588	1.01024	0.982189	0.994049	0.981273	0.923114	0.978909	0.977298	1.00669	1.0048	0.9159	0.972283	1.02009	1.01035	0.986548	0.00762151		14.2	0.903246	0.891262	0.918931	0.913229	0.872849	0.87251	0.924712
14.3	0.818983	0.935691	0.816174	0.856169	0.811019	0.897672	0.908075	0.913648	0.954266	0.930356	0.885939	0.888861	0.903518	0.928651	0.855432	0.862186	0.885415	0.0111792		14.3	1.02914	1.05177	0.959636	1.02325	1.03694	1.03699	0.992619	0.97086	1.01825	1.01132	0.962273	0.993881	1.02376	1.04425	0.966615	1.01167	0.963601	1.01701	1.00633	0.00721434		14.3	0.823142	0.967411	0.900581	0.914279	0.909777	0.868196	0.935647
14.4	0.891179	0.949813	0.88802	0.870029	0.895687	0.887864	0.91911	0.925914	0.920109	0.931616	0.872296	0.886038	0.862551	0.919711	0.833635	0.882589	0.89601	0.00747599		14.4	0.941318	0.996772	0.983647	0.964762	0.965454	0.974571	0.993967	1.01337	0.961988	1.0651	0.958068	1.00605	0.990235	0.98529	0.991466	0.977141	0.978743	1.01389	0.986768	0.00649198		14.4	0.925754	0.949813	0.912029	0.911628	0.894058	0.87158	0.935205
14.5	0.847441	0.870519	0.871169	0.916937	0.843877	0.877981	0.882576	0.934887	0.946924	0.956935	0.887467	0.889439	0.871405	0.921332	0.875387	0.877928	0.892013	0.00840686		14.5	0.943022	0.96239	1.00301	0.944897	0.973573	0.955762	1.00278	0.998455	0.970857	1.03084	0.995846	0.962584	1.01013	0.98789	0.944248	0.99034	0.970817	0.981839	0.979405	0.00588197		14.5	0.866955	0.842247	0.890634	0.918054	0.886738	0.859006	0.92336
14.6	0.862993	0.908118	0.830335	0.919344	0.800436	0.862152	0.882065	0.986551	0.951519	0.936336	0.870143	0.847976	0.886139	0.918176	0.831563	0.896172	0.886876	0.0122233		14.6	1.0081	1.11759	0.990714	1.00715	0.948431	0.97088	1.01831	0.992791	0.931327	0.966952	0.987927	0.980212	1.00216	1.02859	0.986659	1.01708	1.01546	0.991911	0.997902	0.00917992		14.6	0.848412	0.947459	0.909252	0.91248	0.887136	0.842346	0.919656
14.7	0.865018	0.865984	0.858976	0.892817	0.87366	0.836247	0.89745	1.00111	0.957261	0.939241	0.86955	0.84518	0.878328	0.917909	0.898845	0.986596	0.899011	0.0122693		14.7	0.924295	0.974817	1.00973	0.977213	1.00083	0.969222	0.967069	0.990379	0.993565	1.01354	1.00337	1.0231	1.01136	0.995388	1.01212	1.04125	0.935077	0.995614	0.990998	0.00691902		14.7	0.84303	0.879894	0.930191	0.901804	0.878622	0.834069	0.922718
14.8	0.829448	0.90443	0.768809	0.841203	0.783033	0.858262	0.869781	0.904821	0.962098	0.929237	0.88328	0.865915	0.861657	0.924002	0.908623	0.896796	0.874462	0.0128895		14.8	1.01593	0.988691	1.05285	0.975562	1.00029	0.97402	1.01593	0.982479	0.954194	0.985933	0.960515	0.98979	0.992247	0.990551	1.00256	0.984256	0.96986	0.957483	0.988508	0.00563312		14.8	0.874723	0.91079	0.922875	0.895654	0.868945	0.87374	0.924943
14.9	0.91706	0.885713	0.79206	0.887879	0.782272	0.901287	0.895319	0.945479	0.971392	0.933983	0.907484	0.933446	0.878266	0.914677	0.891519	0.906363	0.896513	0.0122945		14.9	1.00948	0.950355	0.996088	0.999347	0.998966	0.985722	0.963616	0.991458	1.0115	1.07013	0.953493	0.983251	0.997656	1.0102	1.03659	1.03129	0.976781	0.912118	0.993225	0.00838808		14.9	0.798412	0.915095	0.918008	0.904182	0.886114	0.870734	0.92661
15	0.851436	0.917996	0.870301	0.889603	0.777149	0.852089	0.89138	0.866731	0.951274	0.931386	0.880756	0.949887	0.866883	0.92319	0.846436	0.829514	0.881001	0.0116209		15	1.00341	0.967648	0.982028	0.990309	0.977364	1.03557	0.976626	0.987357	0.999904	0.935003	1.00524	0.987742	0.998462	1.00513	0.905847	1.00341	0.991294	1.01691	0.987181	0.00692392		15	0.914248	0.937785	0.910157	0.89659	0.890903	0.869146	0.934136
15.1	0.861797	0.877503	0.811941	0.902594	0.860389	0.866551	0.860931	0.94531	0.968131	0.925191	0.892389	0.841028	0.872121	0.912527	0.86984	0.864027	0.883267	0.00988767		15.1	0.962858	1.00015	1.04038	0.999172	0.97002	0.985023	0.984291	0.985116	0.970562	0.953721	0.973053	0.996831	1.00374	1.00132	0.966438	1.00392	0.993198	1.05522	0.99139	0.00606757		15.1	0.809017	0.892752	0.93384	0.906326	0.887799	0.854375	0.934365
15.2	0.902328	0.902351	0.846893	0.919647	0.78511	0.858385	0.875614	0.942026	0.976235	0.930428	0.896131	0.826471	0.865121	0.918579	0.918042	0.851132	0.888406	0.0120404		15.2	0.929573	0.927978	1.04661	0.976706	1.00355	1.03032	0.986775	0.993841	1.01781	1.02253	0.957693	1.02288	1.01311	0.97679	0.945447	0.99993	0.972061	0.990546	0.989675	0.0080406		15.2	0.83491	0.862978	0.900471	0.890876	0.871846	0.846221	0.924743
15.3	0.870208	0.931167	0.851309	0.902687	0.823517	0.848139	0.863435	0.941974	0.956965	0.92516	0.883052	0.903153	0.90106	0.916449	0.899095	0.862568	0.892496	0.00931461		15.3	0.984262	0.926084	0.941968	0.98913	1.00222	1.01451	0.987412	1.02425	1.0231	0.964868	0.975726	1.00669	1.00476	1.02014	0.971215	0.956039	0.995825	0.96519	0.986299	0.00666678		15.3	0.892391	0.932031	0.922273	0.893087	0.875443	0.822963	0.937007
15.4	0.815055	0.954542	0.854398	0.898975	0.858516	0.849885	0.894686	0.939387	0.930321	0.93018	0.887333	0.902535	0.838088	0.910128	0.959261	0.85857	0.892616	0.0108727		15.4	1.00654	0.991028	1.0357	0.930269	1.00807	0.969352	0.992336	0.984024	0.98078	0.89775	0.948955	0.985788	0.987819	1.00863	0.956456	1.01849	0.986629	1.07682	0.986968	0.00933993		15.4	0.887014	0.900283	0.92895	0.896167	0.87504	0.870278	0.926965
15.5	0.817197	0.884805	0.810361	0.891017	0.785078	0.890731	0.883376	0.93682	0.974237	0.929698	0.88001	0.875028	0.857894	0.909863	0.923446	0.928066	0.886102	0.0125269		15.5	0.945903	0.986968	0.978817	1.00142	1.00259	0.950799	0.995235	0.951756	0.98457	0.975562	0.961974	1.02677	0.994963	1.04536	1.07112	1.03147	0.982969	0.895982	0.988012	0.00956157		15.5	0.885263	0.919261	0.910201	0.894768	0.875857	0.840178	0.923333
15.6	0.787365	0.927248	0.826315	0.889317	0.813301	0.870829	0.871106	0.914861	0.931126	0.930628	0.885275	0.907988	0.854031	0.92018	0.90929	0.834783	0.879603	0.011326		15.6	0.968399	0.980365	1.11373	0.966938	1.0285	0.998915	0.982139	1.01466	0.960106	1.00591	0.977647	0.972387	1.02185	0.979375	0.993626	1.02826	0.972919	1.02209	0.999323	0.0085946		15.6	0.944221	0.937247	0.88636	0.89015	0.87452	0.8668	0.933643
15.7	0.828134	0.83214	0.876863	0.910254	0.722389	0.86208	0.862643	0.889679	0.960145	0.94723	0.881901	0.85857	0.898403	0.920402	0.897318	0.839075	0.874202	0.013886		15.7	0.992744	1.06851	1.0755	1.04898	0.98366	0.934157	0.99942	1.0156	0.930886	0.97811	1.00987	0.998615	1.00412	0.988791	0.941477	1.06031	0.963389	1.00194	0.999782	0.010161		15.7	0.863828	0.892434	0.918167	0.890569	0.881483	0.841757	0.918972
15.8	0.879153	0.944561	0.849915	0.985955	0.806677	0.868281	0.868996	0.935725	0.950386	0.920825	0.861474	0.898732	0.855135	0.910104	0.849348	0.933565	0.894927	0.011924		15.8	0.99408	0.935991	0.98034	1.03172	1.01495	0.946822	1.00543	1.0201	0.932208	1.04523	0.965367	1.01257	0.989631	1.02374	0.981964	0.99488	0.940777	0.953572	0.987187	0.00823238		15.8	0.908978	0.909884	0.894333	0.89991	0.875332	0.860408	0.930205
15.9	0.861206	0.900699	0.828036	0.885894	0.791945	0.846502	0.86196	0.963841	0.944186	0.953524	0.87845	0.876846	0.846891	0.909757	0.882726	0.8491	0.880098	0.0115883		15.9	1.01854	1.04904	1.02288	0.996319	0.978422	0.968586	0.98775	1.01883	0.967606	0.902054	0.964505	1.03129	1.03425	1.04174	0.977549	0.986019	0.944552	1.02108	0.995057	0.00900591		15.9	0.867088	0.906104	0.913238	0.893085	0.872672	0.860987	0.925047
16	0.930797	0.919427	0.837508	0.866789	0.784235	0.881533	0.876358	0.886932	0.954633	0.916361	0.882133	0.918785	0.86462	0.913968	0.88718	0.955348	0.892288	0.0108884		16	0.961623	0.973954	1.0255	1.01672	0.993016	0.939439	0.975408	1.02364	0.969526	1.15852	0.982922	1.01077	1.00742	1.05485	0.97853	1.04319	0.958175	1.02248	1.00532	0.0116545		16	0.897725	0.908374	0.90211	0.892152	0.878507	0.828119	0.909926
16.1	0.897435	0.870399	0.820155	0.859243	0.844188	0.875313	0.864661	0.894639	0.949648	0.939961	0.856488	0.85921	0.877338	0.912298	0.847085	0.850734	0.876175	0.00874398		16.1	0.938464	0.951323	1.09386	0.965591	1.00745	0.960838	1.00943	1.00861	0.98543	0.928005	0.967384	1.02174	0.980617	1.00809	0.949109	1.00787	0.988999	0.975013	0.985989	0.00906372		16.1	0.805654	0.944533	0.949972	0.89533	0.857431	0.860653	0.935863
16.2	0.862983	0.849653	0.786751	0.92139	0.804402	0.843086	0.872204	0.944148	0.942069	0.934056	0.885113	0.88969	0.880008	0.926565	0.853342	0.871385	0.879178	0.0116743		16.2	0.983008	1.0427	1.07598	0.989713	1.01809	0.934979	0.995372	1.00832	0.962334	0.967751	1.01214	1.01699	0.990926	0.976843	0.977446	1.02392	0.97049	0.996146	0.996842	0.00765623		16.2	0.857172	0.920941	0.893687	0.888413	0.884546	0.827388	0.916512
16.3	0.813287	0.892842	0.836802	0.875387	0.82953	0.848489	0.878995	0.942112	0.932192	0.930165	0.878833	0.929928	0.847685	0.908962	0.889303	0.894361	0.883055	0.00992959		16.3	1.02914	1.09102	1.07288	0.997607	1.04523	0.957873	0.968316	0.984385	0.919175	0.932483	0.960467	0.980247	1.01059	1.03822	0.921163	1.01462	0.946076	0.984385	0.991882	0.0117895		16.3	0.849133	0.876047	0.907294	0.889417	0.876855	0.863651	0.934003
16.4	0.898386	0.874942	0.861008	0.913727	0.882116	0.853841	0.892509	0.928925	0.925594	0.93758	0.875387	0.881942	0.869792	0.911442	0.824006	0.820374	0.884473	0.00865621		16.4	0.968628	0.965718	1.01052	0.985082	0.960292	0.9713	1.00111	0.984293	1.02073	1.01028	0.957886	0.989587	0.987997	1.04454	0.992931	1.01725	1.014	1.07343	0.997532	0.00711999		16.4	0.896414	0.901175	0.901036	0.881088	0.888086	0.860073	0.936308
16.5	0.837922	0.941824	0.815392	0.918598	0.82117	0.896092	0.882008	0.880601	0.937999	0.931662	0.869682	0.961067	0.891714	0.920417	0.83045	0.903321	0.889995	0.0113401		16.5	0.984954	0.976563	1.04114	0.992164	1.01214	0.997743	0.984225	0.984559	0.971842	0.92586	0.956155	1.02592	1.01209	1.0269	1.02651	1.01698	0.943515	1.01646	0.994207	0.00740344		16.5	0.852189	0.898569	0.896093	0.888316	0.874554	0.86129	0.92095
16.6	0.910956	0.892916	0.85464	0.866231	0.806464	0.852025	0.871621	0.922277	0.913712	0.916797	0.865336	0.833665	0.859009	0.900426	0.903677	0.870776	0.877533	0.00823209		16.6	1.01104	0.967314	1.01145	0.966833	0.987764	0.951265	0.977314	1.00361	0.970977	0.976428	0.97938	1.0231	0.999324	1.00904	0.984719	1.04345	0.988617	1.06361	0.99529	0.00671801		16.6	0.844519	0.910195	0.906509	0.892835	0.882569	0.859934	0.918052
16.7	0.848889	0.871469	0.805813	0.867805	0.788051	0.867536	0.877591	0.950113	0.945144	0.917921	0.873908	0.832263	0.826739	0.906489	0.920511	0.941804	0.877628	0.0124385		16.7	0.942752	1.00999	1.0027	1.04618	0.956633	0.969194	0.997589	1.01415	0.915441	0.950773	0.923476	0.986654	1.0304	1.02397	1.00358	0.994511	0.965534	0.981291	0.984156	0.00861699		16.7	0.841874	0.892707	0.889655	0.87915	0.896014	0.845499	0.929321
16.8	0.837079	0.91461	0.865843	0.886707	0.789333	0.854679	0.874825	0.922987	0.956676	0.92592	0.886966	0.888075	0.875271	0.911808	0.883793	0.884757	0.884958	0.00974704		16.8	0.984653	1.0943	1.06271	0.953279	0.967987	0.99228	0.976633	1.01162	1.01959	0.936307	1.00049	0.975153	1.01717	0.994822	0.948859	1.03739	0.959082	1.08506	1.00097	0.0107398		16.8	0.876731	0.893436	0.898548	0.894002	0.87465	0.837425	0.929955
16.9	0.823535	0.945249	0.839185	0.834281	0.852964	0.881957	0.881956	0.966379	0.930734	0.923943	0.875717	0.910142	0.846552	0.892379	0.897349	0.825126	0.882966	0.0110448		16.9	0.954248	1.02496	1.02659	0.967349	1.00613	0.99276	1.01041	0.972641	1.00636	0.926413	0.946275	0.995289	0.986617	1.00654	0.947236	1.03811	0.955694	0.998294	0.986774	0.00747012		16.9	0.854157	0.886068	0.909834	0.885863	0.862926	0.839526	0.934164
17	0.808617	0.88679	0.806023	0.93633	0.78858	0.879517	0.857704	0.913788	0.944374	0.932512	0.907107	0.905192	0.856658	0.912391	0.876067	0.889776	0.881339	0.0118552		17	1.04341	0.906192	1.0133	1.02729	1.01122	0.956232	0.978761	1.04552	0.977592	0.94377	1.01065	1.00826	0.985424	0.982498	0.998639	1.08392	0.952547	1.00794	0.996286	0.00984293		17	0.847088	0.867762	0.916699	0.883964	0.876416	0.886651	0.918958
17.1	0.833117	0.916876	0.875835	0.850437	0.783306	0.855606	0.871227	0.963755	0.966291	0.939254	0.868818	0.881452	0.848562	0.901504	0.884303	0.877505	0.882366	0.0118947		17.1	1.02787	1.00761	1.02212	1.02302	0.996955	0.973887	0.989602	0.969923	0.931092	0.996575	0.923164	0.981177	1.01341	1.01373	1.01224	1.00263	0.971879	1.03283	0.993872	0.00729705		17.1	0.866012	0.871118	0.938548	0.883007	0.886678	0.877856	0.944324
17.2	0.816636	0.96909	0.865068	0.873313	0.833239	0.851123	0.861441	0.960605	0.960437	0.918287	0.891175	0.930083	0.867226	0.912206	0.854586	0.905903	0.891901	0.0117086		17.2	1.00029	0.962287	1.02875	0.990271	1.07149	0.952387	1.02367	0.965299	1.02686	0.902977	0.979462	0.955773	1.01018	0.975152	0.913985	1.00999	0.968998	0.968866	0.983705	0.00979677		17.2	0.936946	0.855354	0.916222	0.883714	0.85428	0.849686	0.918021
17.3	0.852815	0.899442	0.812161	0.844122	0.791148	0.836425	0.870753	0.976033	0.946972	0.923965	0.88175	0.877294	0.856513	0.916952	0.838954	0.82579	0.871943	0.0125894		17.3	0.975778	1.05019	0.936087	0.990168	0.961865	0.982332	1.01544	1.01556	0.971519	0.983644	0.961678	0.958533	0.991336	1.0621	1.02659	1.00377	0.989251	0.969364	0.9914	0.00770697		17.3	0.879301	0.878918	0.897829	0.878572	0.868023	0.861997	0.940399
17.4	0.924999	0.916816	0.836375	0.913008	0.801928	0.856671	0.858726	0.924784	0.927653	0.915594	0.889469	0.935031	0.840645	0.907332	0.860546	0.973541	0.892695	0.0113601		17.4	0.939264	1.04067	0.95997	1.00583	1.00212	0.999176	0.996727	1.00723	1.00321	1.04169	0.983754	1.00666	1.00449	0.979602	0.993425	1.00625	0.993366	1.00669	0.99834	0.00561916		17.4	0.88695	0.882424	0.911517	0.878375	0.86244	0.8434	0.93547
17.5	0.964872	0.914861	0.861959	0.832821	0.825439	0.859538	0.882028	0.853387	0.923253	0.916453	0.867343	0.927341	0.875077	0.912655	0.910805	0.894243	0.88888	0.00949995		17.5	0.935328	0.952725	1.01928	1.01123	1.00673	0.957648	1.01335	0.987187	0.96241	0.959806	1.0154	1.01588	0.979628	0.992913	0.930493	1.04371	0.963982	1.03428	0.987887	0.00801393		17.5	0.878207	0.908336	0.901122	0.890978	0.873981	0.862147	0.932709
17.6	0.867295	0.850361	0.805956	0.878321	0.839505	0.891497	0.867745	0.929016	0.941241	0.918948	0.883597	0.84646	0.847262	0.923889	0.822082	0.871409	0.874037	0.00981341		17.6	0.98191	0.977779	1.02477	0.977958	1.04409	0.998363	0.996296	0.959631	1.00467	0.962602	0.996833	0.993819	0.975767	1.01349	1.0111	1.01816	0.977851	0.971844	0.993718	0.0053548		17.6	0.802122	0.920904	0.904393	0.889112	0.856965	0.856	0.936147
17.7	0.85107	0.920128	0.819001	0.871718	0.752163	0.867079	0.871019	0.916833	0.928426	0.932245	0.876697	0.811767	0.853284	0.911048	0.841075	0.832982	0.866033	0.0122826		17.7	0.956328	0.955775	1.02156	0.996002	0.991947	0.948507	0.99217	0.996573	0.967248	1.02627	1.01913	0.985292	1.00011	0.994961	0.936766	1.06483	0.9953	1.03807	0.993713	0.00776802		17.7	0.902314	0.884066	0.89981	0.887361	0.859149	0.866036	0.928465
17.8	0.882151	0.915196	0.833865	0.923086	0.926265	0.856415	0.861014	0.966307	0.945999	0.908342	0.864461	0.838528	0.842104	0.905662	0.831168	0.865892	0.885403	0.0106195		17.8	0.936522	1.0092	0.985511	0.96851	0.986402	0.957653	0.976142	0.967828	0.898514	0.975059	0.91725	0.955412	0.965643	0.98466	0.912624	1.03258	0.958819	0.993409	0.965652	0.00793575		17.8	0.861822	0.908748	0.910196	0.878671	0.896927	0.868811	0.925951
17.9	0.806657	0.868664	0.869262	0.877376	0.809975	0.862663	0.887787	0.932512	0.930243	0.926624	0.89006	0.819046	0.865205	0.910125	0.91012	0.82378	0.874381	0.0105783		17.9	0.976807	1.0145	0.981421	0.971215	1.01949	0.988225	0.985152	0.990792	0.996775	1.11187	0.972086	0.956757	0.99083	0.999913	0.994106	0.992834	0.969302	0.94204	0.991895	0.00832522		17.9	0.866707	0.859966	0.915139	0.882182	0.859134	0.863902	0.933237
18	0.85022	0.95636	0.880528	0.858185	0.853122	0.85432	0.867038	0.931174	0.925889	0.941821	0.89019	0.844655	0.854367	0.922504	0.808589	0.864016	0.881436	0.0104939		18	0.985196	0.943371	1.03926	0.993874	0.980045	1.01648	0.976212	0.997144	0.993019	0.962251	0.970576	0.986775	0.985563	0.981201	0.930526	1.04494	0.951373	1.00584	0.985758	0.00698239		18	0.895797	0.927032	0.89877	0.888367	0.888551	0.831974	0.930564
18.1	0.905871	0.916975	0.82816	0.944612	0.817943	0.82665	0.877045	0.98793	0.944579	0.898573	0.900542	0.857425	0.847093	0.905165	0.915637	0.861292	0.889718	0.011994		18.1	0.963602	0.943204	1.06617	0.956542	1.01735	0.962072	1.02019	1.00451	0.968061	1.09198	1.01155	1.01482	0.975638	1.00099	0.986309	1.05967	0.995546	1.01041	1.0027	0.00942064		18.1	0.848188	0.874369	0.935699	0.872867	0.863607	0.887721	0.918291
18.2	0.862958	0.870971	0.794168	0.938602	0.899123	0.856775	0.881693	0.86878	0.930733	0.901704	0.871268	0.862079	0.882145	0.903226	0.8746	0.841682	0.877532	0.00856187		18.2	0.944505	0.982592	1.04621	1.02448	0.991491	0.983306	0.990987	0.996043	0.932514	1.09012	0.967893	0.950143	1.01159	1.0062	0.949267	0.986817	0.97627	1.02656	0.992055	0.00918411		18.2	0.86045	0.88042	0.916712	0.867269	0.865446	0.886153	0.930574
18.3	0.863953	0.944813	0.823473	0.917659	0.807623	0.856286	0.884505	0.94825	0.933269	0.925313	0.883148	0.841046	0.853887	0.911485	0.895842	0.861343	0.884493	0.0107855		18.3	1.03624	1.05354	0.98367	1.02177	0.987939	0.95913	0.994347	0.996101	0.993051	1.03607	0.949145	0.950302	1.00547	1.03856	0.981987	1.02132	0.919696	0.930046	0.992132	0.00916657		18.3	0.887124	0.888367	0.897562	0.882895	0.876467	0.842489	0.918231
18.4	0.871597	0.838012	0.842134	0.853263	0.826838	0.900689	0.888336	0.945686	0.932979	0.9223	0.88068	0.852741	0.829079	0.922149	0.983014	0.854905	0.884025	0.0116032		18.4	0.989625	0.957548	0.979851	1.01337	0.965166	0.949382	1.01784	1.07175	0.95999	0.911573	1.01826	0.996049	1.03976	1.01639	0.987951	1.01114	0.959051	0.954641	0.988852	0.00906068		18.4	0.876945	0.893997	0.927487	0.87592	0.86622	0.869279	0.925814
18.5	0.926215	0.934824	0.847668	0.877032	0.788442	0.821455	0.876937	0.911846	0.918717	0.929072	0.886386	0.886742	0.846041	0.91454	0.910855	0.846533	0.882706	0.0106701		18.5	0.992207	0.965195	1.02078	0.99229	1.0311	0.936787	1.0134	0.996211	0.968153	1.0955	1.00664	0.96688	0.987063	0.991018	0.952373	0.990757	0.968153	0.967618	0.991229	0.00837747		18.5	0.878601	0.925375	0.908569	0.879225	0.8696	0.856706	0.927367
18.6	0.878411	0.877452	0.870194	0.898784	0.83118	0.838484	0.860119	0.875775	0.930547	0.914247	0.876385	0.881933	0.846545	0.911818	0.889383	0.821316	0.875161	0.00764075		18.6	0.982668	1.00375	1.00434	0.99235	1.00656	1.00009	0.995744	0.951682	0.992629	1.02666	1.01848	0.98358	1.02909	0.962443	1.00572	1.01038	0.982215	0.884385	0.990709	0.0078154		18.6	0.891053	0.889024	0.922557	0.880933	0.88948	0.831081	0.919523
18.7	0.910899	0.928339	0.785761	0.861698	0.82358	0.85598	0.867929	0.92028	0.951099	0.92329	0.873599	0.823347	0.829082	0.898477	0.882016	0.872983	0.875522	0.0113434		18.7	0.938491	1.01254	0.973014	0.989968	0.987633	0.985705	0.981402	1.01809	1.00795	1.13843	0.960254	1.0001	0.987194	0.990201	1.01106	0.991854	1.01625	1.00053	0.999481	0.00944755		18.7	0.865456	0.881948	0.889016	0.873799	0.870251	0.831467	0.928536
18.8	0.855782	0.927382	0.828081	0.943089	0.798895	0.89042	0.864022	0.888478	0.936422	0.929505	0.881635	0.876811	0.873115	0.896044	0.871762	0.921913	0.88646	0.00992258		18.8	0.992238	1.04165	0.982534	0.950865	0.987934	0.985426	0.961606	0.968302	0.943295	1.0018	0.963662	0.952572	0.997896	0.965583	1.00092	0.997351	0.993381	1.01377	0.983376	0.00588437		18.8	0.825012	0.900945	0.908509	0.880298	0.884595	0.845275	0.920475
18.9	0.777787	0.893331	0.806813	0.855204	0.80719	0.857067	0.857355	0.909474	0.938191	0.929635	0.850359	0.890622	0.834682	0.904861	0.889793	0.8677	0.866879	0.0113304		18.9	1.01449	1.01891	0.985382	0.970376	0.978545	0.997723	1.0344	0.945585	0.969366	1.02812	1.0154	0.987963	0.974126	0.978526	1.00846	1.01396	0.973528	0.994483	0.993853	0.00566748		18.9	0.852063	0.894137	0.884772	0.873572	0.888116	0.845106	0.908658
19	0.835789	0.884231	0.795139	0.87288	0.837708	0.899285	0.866507	0.966737	0.959504	0.939693	0.89222	0.891798	0.883523	0.909409	0.86898	0.884187	0.886724	0.0110973		19	0.959574	1.0039	0.996915	0.991301	1.0335	0.991012	0.991467	1.00081	0.961708	0.989205	0.968221	0.977476	0.997619	0.957725	0.996263	0.992384	0.966265	0.984537	0.98666	0.00448297		19	0.880145	0.883256	0.904445	0.876377	0.870442	0.855991	0.91311
19.1	0.847913	0.941283	0.833124	0.925749	0.870511	0.875685	0.852718	0.982573	0.952574	0.908031	0.880506	0.877596	0.842577	0.904721	0.874283	0.843237	0.888318	0.0109539		19.1	0.999743	1.01222	1.02277	0.999297	0.9669	0.959208	1.01681	0.968105	0.986775	0.926433	0.971099	0.977279	1.01023	0.960659	0.990034	1.05768	0.96838	1.01911	0.989596	0.00726742		19.1	0.843937	0.928213	0.923091	0.885425	0.885104	0.867282	0.929207
19.2	0.855862	0.89564	0.815781	0.899501	0.821146	0.884905	0.881323	0.847286	0.942798	0.926328	0.902461	0.900248	0.856049	0.907549	0.903408	0.941619	0.886369	0.00955778		19.2	0.915963	1.00063	0.978034	0.94055	0.996167	1.00761	1.00951	0.996967	0.986205	1.15356	0.957278	0.998759	0.997292	0.968365	1.02555	0.981369	0.927922	0.976032	0.989876	0.0118243		19.2	0.916278	0.899804	0.90014	0.878462	0.871399	0.843664	0.921802
19.3	0.843868	0.868966	0.791898	0.922973	0.802088	0.830954	0.882237	0.938858	0.944005	0.926158	0.877218	0.866559	0.883134	0.909334	0.865581	0.889632	0.877717	0.0112702		19.3	0.956727	0.99199	0.99272	0.967274	1.01494	0.993055	1.00207	0.992429	0.997739	1.05173	1.00177	1.01587	0.982298	0.97001	0.968088	0.986496	0.993197	0.964575	0.991276	0.00532432		19.3	0.8856	0.864741	0.940101	0.873469	0.871203	0.870932	0.921568
19.4	0.815459	0.862591	0.859478	0.913503	0.83048	0.862462	0.879402	0.95382	0.929394	0.918821	0.885551	0.894015	0.835909	0.908695	0.856206	0.86996	0.879734	0.00953702		19.4	0.992363	0.928096	1.02654	0.976708	0.994325	1.01275	1.00179	0.990424	0.972062	0.961389	1.0007	0.981082	1.00262	1.02166	0.934686	0.990668	0.972402	0.980653	0.985607	0.00616523		19.4	0.882861	0.877326	0.9211	0.8803	0.885108	0.848166	0.919994
19.5	0.866622	0.880925	0.822298	0.900121	0.784714	0.859885	0.881577	0.921352	0.965971	0.91931	0.89527	0.905365	0.85999	0.917015	0.89462	0.918062	0.887069	0.0107155		19.5	0.967435	0.935702	0.981866	0.994595	0.987662	0.943063	0.959346	1.02448	1.01409	1.11617	0.994608	0.993754	1.00174	0.993315	0.947274	1.00658	0.980517	0.922925	0.986951	0.0100792		19.5	0.874952	0.882838	0.89212	0.885123	0.853258	0.839611	0.926011
19.6	0.844489	0.889198	0.832447	0.840059	0.787581	0.86788	0.875461	0.948733	0.945776	0.914491	0.898361	0.831967	0.875093	0.897256	0.840387	0.81924	0.869276	0.0112802		19.6	1.02498	0.988828	0.989923	0.994816	1.01885	1.01513	0.999014	0.974544	1.03482	1.0111	1.01066	0.97098	1.00465	0.960976	0.941292	0.965422	0.946828	0.96375	0.989809	0.006483		19.6	0.86267	0.891023	0.921672	0.879339	0.869581	0.867492	0.922914
19.7	0.860842	0.889081	0.806279	0.876456	0.743205	0.877521	0.866838	0.889043	0.933461	0.94137	0.883103	0.892828	0.86604	0.915078	0.922871	0.836321	0.875021	0.0123227		19.7	1.02881	1.017	0.978898	0.971753	1.03289	1.00475	0.972121	0.971447	1.00753	0.900091	1.00919	0.968242	0.993653	1.01831	1.01097	0.994084	0.989802	1.10571	0.998625	0.00955983		19.7	0.902536	0.879537	0.899723	0.866806	0.857737	0.865715	0.924627
19.8	0.819206	0.893985	0.844688	0.907335	0.74491	0.85382	0.877598	0.927116	0.934792	0.930562	0.882438	0.892484	0.861013	0.906212	0.824315	0.925577	0.876628	0.0127165		19.8	1.00616	0.963661	1.02928	0.99794	1.01561	0.980369	0.982391	1.00746	0.942351	1.05688	1.00639	0.995712	0.9951	0.997039	1.06655	1.00686	0.964072	0.970734	0.999142	0.00733767		19.8	0.916268	0.916692	0.898949	0.87087	0.852762	0.860935	0.923111
19.9	0.814839	0.900908	0.839622	0.858124	0.803695	0.866813	0.873209	0.830273	0.933102	0.934423	0.875749	0.825071	0.862561	0.89524	0.840566	0.859535	0.863358	0.00961839		19.9	1.00966	1.01122	1.03136	0.964866	1.00188	1.01108	1.0136	1.0565	1.0209	1.02362	0.983145	0.983867	1.0112	0.974566	0.973596	1.02639	0.94505	0.958366	1.00005	0.00685965		19.9	0.830774	0.905003	0.930051	0.871863	0.872593	0.867607	0.923868
20	0.832614	0.910528	0.816293	0.905794	0.80086	0.827209	0.86361	0.937103	0.944649	0.904888	0.880831	0.830347	0.826287	0.90643	0.867727	0.869422	0.870287	0.0111957		20	0.970805	1.00495	0.987715	1.01732	0.986576	1.00966	1.01041	0.962752	0.974633	1.06128	1.02339	0.945575	0.998107	0.991702	1.00532	1.04078	0.968578	1.07888	1.00214	0.00806357		20	0.83723	0.871647	0.885144	0.869927	0.87267	0.892733	0.928532
20.1	0.850951	0.925183	0.810275	0.869614	0.790886	0.850317	0.874716	0.896041	0.946775	0.913586	0.893468	0.879568	0.826995	0.900048	0.921538	0.890902	0.877554	0.0107414		20.1	0.963701	1.0264	1.07603	0.962723	0.979826	0.935936	1.03361	0.989	1.0228	1.01373	0.998214	0.973352	0.998025	0.998139	0.953451	1.06149	0.993655	1.0063	0.999244	0.00855453		20.1	0.852973	0.94915	0.903535	0.87664	0.866144	0.826882	0.926921
20.2	0.890486	0.867628	0.813212	0.890963	0.852948	0.888194	0.870771	0.946401	0.935327	0.921229	0.873031	0.820588	0.828149	0.904328	0.907927	0.841655	0.878302	0.00999185		20.2	1.0265	0.915508	1.00674	0.977847	1.04009	1.01577	0.975738	0.99552	0.994708	0.971844	0.95922	0.980924	1.01738	0.991467	0.954229	0.979927	0.970368	0.958699	0.985138	0.00704101		20.2	0.884726	0.879469	0.910474	0.878899	0.891108	0.882116	0.916323
20.3	0.919635	0.876189	0.825351	0.838758	0.798579	0.825158	0.885367	0.903977	0.946119	0.925287	0.872253	0.826017	0.833392	0.908128	0.835507	0.81191	0.864477	0.0114808		20.3	0.994196	1.09522	1.07457	1.02831	0.996596	1.01199	0.996566	0.978397	0.967263	1.01495	0.984123	0.989201	1.016	0.962159	0.985831	1.03617	0.95104	1.00207	1.0047	0.00866226		20.3	0.842826	0.865034	0.878735	0.864317	0.868679	0.861565	0.937238
20.4	0.837415	0.892265	0.840566	0.904929	0.796532	0.83301	0.870055	0.920226	0.931799	0.924447	0.868164	0.849539	0.866626	0.890173	0.881266	0.920301	0.876707	0.00968111		20.4	1.00776	0.982481	0.978815	1.02037	1.02259	1.02474	0.979834	1.01827	0.981189	1.08428	1.01874	0.980758	0.983619	1.01337	1.02177	1.00107	0.983546	0.984269	1.00486	0.00633693		20.4	0.847409	0.892691	0.930083	0.874283	0.898729	0.838611	0.923538
20.5	0.860215	0.89637	0.774447	0.882284	0.786445	0.881061	0.877256	0.920534	0.957129	0.933393	0.87218	0.908141	0.856749	0.903258	0.885034	0.840767	0.877204	0.0119694		20.5	0.957124	1.01348	1.05279	0.963678	1.02676	0.931886	1.01647	0.989993	0.939577	1.10504	1.01989	1.01119	0.989188	1.00569	0.940215	0.975748	0.981682	0.992202	0.995145	0.0101206		20.5	0.882877	0.869698	0.888476	0.87023	0.879814	0.845798	0.921654
20.6	0.85111	0.898767	0.849785	0.917762	0.863351	0.868304	0.890993	0.874307	0.945268	0.929858	0.889166	0.897323	0.851363	0.900221	0.897949	0.914851	0.890024	0.00718249		20.6	1.05075	0.999449	0.979527	1.01509	0.988107	0.971811	0.982907	1.01008	0.975305	1.09412	0.992557	1.05102	1.02337	1.01933	0.968846	1.00881	0.984058	0.934041	1.00273	0.00869183		20.6	0.853503	0.867097	0.897586	0.880552	0.852363	0.853319	0.921246
20.7	0.82	0.883812	0.823783	0.941304	0.769245	0.856527	0.879229	0.927064	0.939608	0.927738	0.889391	0.835057	0.828238	0.902885	0.903869	0.845058	0.8733	0.0125469		20.7	0.968592	1.05092	0.990695	1.00211	1.00031	0.988753	0.990235	0.985243	0.961155	1.03338	0.971095	1.00243	0.988165	0.968141	0.897626	1.01925	0.962834	1.01794	0.988825	0.00788726		20.7	0.883116	0.889711	0.877911	0.877049	0.870551	0.871742	0.928031
20.8	0.864631	0.906719	0.818502	0.824826	0.787267	0.914748	0.848953	0.881367	0.955307	0.921772	0.879459	0.900259	0.880185	0.896999	0.819662	0.872187	0.873303	0.0111147		20.8	1.00423	0.973501	1.0011	0.994816	0.990256	0.949701	1.01125	0.973518	1.01756	1.02382	0.975008	0.966526	1.01341	0.982953	0.990112	0.987072	1.00613	1.02881	0.993877	0.00503269		20.8	0.873656	0.903922	0.909976	0.873361	0.865304	0.82612	0.913609
20.9	0.839796	0.930065	0.834982	0.795525	0.854174	0.838496	0.877762	0.895383	0.935054	0.924386	0.87397	0.815428	0.839483	0.900602	0.896067	0.882882	0.870878	0.0104333		20.9	0.973883	0.973667	0.981937	0.995194	0.988186	0.968873	1.00289	0.981071	1.03603	1.05467	0.936827	0.981614	0.98067	1.00051	1.00729	1.04025	0.944864	1.00682	0.991958	0.00718229		20.9	0.913598	0.876731	0.913283	0.882952	0.887724	0.845177	0.93017
21	0.884959	0.877634	0.854373	0.885116	0.829208	0.832782	0.877704	0.881296	0.933956	0.945421	0.875585	0.887444	0.846022	0.887737	0.955869	0.89855	0.884603	0.0090763		21	0.925979	0.991423	1.02495	1.01793	0.993012	0.944344	1.03094	0.966081	1.04124	1.10057	0.983295	0.988863	0.985742	0.9619	0.930467	1.04225	0.996782	0.995733	0.99564	0.0102152		21	0.919818	0.89372	0.898792	0.879641	0.871305	0.863584	0.91643
21.1	0.892423	0.884411	0.842175	0.858414	0.875616	0.882114	0.876643	0.900566	0.968356	0.91858	0.887799	0.846649	0.850299	0.884791	0.963415	0.848846	0.886319	0.00939675		21.1	0.948018	1.03798	1.00838	0.983581	1.0255	0.98779	1.04046	1.03199	0.980322	1.00749	0.992769	0.989369	1.00988	1.00929	0.957724	1.09102	0.949541	0.948245	0.999964	0.0088622		21.1	0.87767	0.907701	0.915582	0.870728	0.868341	0.854342	0.920467
21.2	0.86776	0.877841	0.804429	0.910365	0.835037	0.857207	0.871313	0.921653	0.939758	0.924096	0.888738	0.90172	0.890153	0.899909	0.947969	0.870034	0.887999	0.00944224		21.2	1.01139	0.952845	1.00506	1.05166	0.999696	0.963579	0.97499	0.98443	1.03098	1.02887	0.999842	0.994157	1.01234	1.02981	1.01873	0.963407	0.956048	0.994732	0.998476	0.00669558		21.2	0.881242	0.867988	0.88432	0.869323	0.868731	0.841905	0.910438
21.3	0.881256	0.936331	0.808768	0.922626	0.796433	0.870539	0.885158	0.904407	0.933231	0.921986	0.884492	0.902897	0.815977	0.898134	0.95818	0.885399	0.887863	0.0116335		21.3	1.05156	0.972322	0.987297	1.01538	1.009	1.02762	1.00383	1.0107	1.04077	1.03767	0.97638	1.00094	0.983444	1.0384	0.902136	1.03899	0.96157	1.04635	1.0058	0.00891169		21.3	0.821253	0.874026	0.88121	0.875614	0.879215	0.809432	0.92153
21.4	0.880454	0.899879	0.816931	0.884545	0.883107	0.853286	0.872081	0.926372	0.951928	0.925234	0.874222	0.811189	0.857038	0.916161	0.944544	0.849483	0.884153	0.0104032		21.4	0.970401	0.968446	0.99771	1.03881	1.01527	0.949746	1.00645	1.01413	0.975437	1.03019	0.951701	0.98327	1.00586	0.950311	0.967548	1.04617	0.964177	1.03384	0.992748	0.00760123		21.4	0.899816	0.867767	0.889292	0.880819	0.88204	0.828107	0.933261
21.5	0.809195	0.872532	0.802827	0.868079	0.770346	0.843156	0.87599	0.891273	0.976975	0.933139	0.889968	0.871436	0.83098	0.901518	0.891331	0.91149	0.871265	0.0128869		21.5	1.07113	1.01765	1.0217	1.01706	0.998642	1.01996	0.991635	1.01674	0.90793	1.05242	0.958179	0.993741	0.995721	1.08256	0.948323	0.972584	0.987936	1.10969	1.00909	0.011553		21.5	0.905035	0.910803	0.895997	0.869325	0.874275	0.85199	0.91419
21.6	0.837532	0.865159	0.833552	0.955716	0.783348	0.856008	0.863147	0.912433	0.937054	0.917474	0.877744	0.913177	0.821884	0.893774	0.923905	0.84315	0.877191	0.0118426		21.6	0.988248	1.10477	1.01378	1.06015	0.983985	1.02256	0.985224	1.01073	1.01085	1.16381	1.01703	0.975085	0.995392	0.96356	1.03393	0.999343	0.975836	1.06436	1.02048	0.0119311		21.6	0.841314	0.889066	0.908163	0.869909	0.893507	0.839007	0.921536
21.7	0.891015	0.897412	0.842381	0.920543	0.792178	0.875525	0.870453	0.931497	0.947725	0.916709	0.887046	0.825754	0.843491	0.909114	0.964619	0.902383	0.888615	0.0114637		21.7	0.998988	0.99983	0.98697	1.01146	0.977745	0.979828	1.00868	0.99431	0.921118	1.06229	0.979133	0.956948	0.994892	1.00309	0.963141	1.05415	1.00028	0.974268	0.992618	0.00760796		21.7	0.891186	0.931631	0.921532	0.870422	0.860143	0.876736	0.91612
21.8	0.863646	0.890311	0.757365	0.864934	0.849826	0.872912	0.879177	0.848269	0.914877	0.938148	0.877596	0.868611	0.861196	0.906423	0.935408	0.881182	0.875618	0.0104398		21.8	0.95508	1.00763	0.961462	0.980029	1.03045	0.96839	0.997798	0.956486	0.950773	0.886694	0.925674	1.02145	0.997902	0.963704	0.959462	0.991401	0.975465	0.993309	0.973508	0.00810141		21.8	0.875344	0.934694	0.911436	0.8741	0.86839	0.864653	0.922872
21.9	0.865878	0.924606	0.857087	0.972971	0.826675	0.84138	0.875574	0.90007	0.935506	0.922051	0.868898	0.874774	0.836912	0.890762	0.887378	0.881606	0.885133	0.00973027		21.9	0.961946	0.985048	1.05342	0.988348	1.033	0.97296	0.94933	0.981169	0.948218	1.11882	0.978777	0.965838	1.00291	1.00134	0.929386	1.06033	0.972038	0.883635	0.988139	0.0125565		21.9	0.878364	0.875364	0.870949	0.87856	0.841719	0.854726	0.915906
22	0.877606	0.958947	0.810876	0.84301	0.800974	0.871121	0.864982	0.986958	0.952768	0.914866	0.874747	0.829072	0.820608	0.91124	0.93203	0.853814	0.881476	0.0140487		22	0.9964	0.953156	0.978293	0.971577	1.00952	1.02463	1.00287	0.998987	0.955359	1.09473	0.989479	0.969309	1.00396	1.05079	0.96157	1.02427	0.970974	1.05196	1.00044	0.00893214		22	0.892347	0.905996	0.904449	0.869811	0.853448	0.835581	0.904611
22.1	0.829508	0.947171	0.848484	0.909989	0.745731	0.859768	0.848076	0.844846	0.952627	0.93177	0.873445	0.825266	0.835656	0.902301	0.923052	0.950549	0.876765	0.0144001		22.1	0.977784	1.00494	0.983013	0.996683	0.984886	0.955114	1.00052	1.00023	0.953716	1.18849	1.01156	0.984889	0.987759	1.0011	0.97149	1.03161	0.978585	1.00938	1.00121	0.0119337		22.1	0.853889	0.904128	0.929767	0.871016	0.861174	0.857746	0.910011
22.2	0.875743	0.904468	0.818518	0.898053	0.751635	0.84411	0.858393	0.88976	0.94866	0.925391	0.86153	0.822388	0.849937	0.895414	0.909759	0.955117	0.875555	0.0130446		22.2	1.04515	0.88218	0.999474	1.01385	0.96084	1.02024	1.01468	1.01838	1.00662	1.11162	0.98825	0.956589	1.01354	0.974345	0.941233	0.974697	0.948022	0.9491	0.989934	0.011651		22.2	0.944201	0.907139	0.899485	0.866357	0.850972	0.859909	0.925099
22.3	0.880193	0.9233	0.796781	0.913261	0.841029	0.852731	0.887621	0.903847	0.94148	0.912182	0.885334	0.883987	0.839002	0.92067	0.947867	0.846769	0.886003	0.0104331		22.3	0.953609	0.941446	0.951673	0.981393	1.03838	1.0186	0.997527	0.995989	0.969875	0.989984	0.930857	0.982049	1.01237	0.989476	0.900864	1.0786	0.934821	0.969383	0.979827	0.0099583		22.3	0.821219	0.891235	0.890939	0.864695	0.856303	0.851024	0.913328
22.4	0.80822	0.875373	0.825842	0.899541	0.806142	0.849021	0.848766	0.861748	0.936261	0.927676	0.884868	0.853084	0.856757	0.888826	0.929798	0.927205	0.873695	0.010624		22.4	0.916344	0.916668	0.976007	0.962858	0.994591	0.981283	0.998718	0.98111	0.983767	1.06278	0.966777	0.98939	0.987641	0.971573	0.985965	1.05834	1.00338	0.982029	0.984401	0.00858875		22.4	0.868933	0.900162	0.898216	0.867247	0.854091	0.852088	0.899784
22.5	0.852297	0.981847	0.87648	0.931203	0.729099	0.860372	0.864238	0.908076	0.964296	0.929848	0.878872	0.899525	0.832733	0.899674	0.862632	0.873657	0.884053	0.014526		22.5	0.987519	0.997657	0.975616	0.929355	1.04589	1.01596	1.03115	0.998676	1.03044	0.95592	0.995233	0.965268	0.999076	1.01442	0.950175	1.0089	0.987689	0.98419	0.992951	0.00710679		22.5	0.856768	0.908764	0.902797	0.870844	0.862746	0.864304	0.913102
22.6	0.893955	0.904148	0.827342	0.929377	0.822233	0.849534	0.885116	0.944824	0.92167	0.917028	0.87998	0.85327	0.837656	0.885343	0.871183	0.87965	0.881394	0.00916802		22.6	0.984075	0.950285	1.01091	1.01558	0.986439	0.976699	1.00828	1.01212	0.998525	1.02084	0.975331	0.9918	0.977893	0.976342	0.933972	0.976719	0.982679	0.944313	0.9846	0.00578025		22.6	0.896345	0.947058	0.890024	0.867882	0.884101	0.8464	0.90756
22.7	0.895017	0.89739	0.81098	0.906406	0.852364	0.898713	0.854242	0.978726	0.938911	0.930067	0.888449	0.886232	0.857687	0.903314	0.833832	0.89732	0.889353	0.0103428		22.7	0.989664	0.943716	1.00854	1.00266	1.00296	0.973893	1.02509	1.00811	0.920601	1.00663	0.991054	0.972856	0.99924	0.97685	0.962353	1.05348	0.985868	1.07365	0.994289	0.00843186		22.7	0.916783	0.897236	0.882555	0.874284	0.869535	0.841928	0.907482
22.8	0.807026	0.893735	0.826721	0.841466	0.77938	0.857214	0.872516	0.954776	0.953736	0.938609	0.880733	0.861627	0.823769	0.907611	0.894184	0.854305	0.871713	0.0127517		22.8	0.954401	1.01059	1.01931	1.00753	0.986417	0.95775	1.01494	1.01572	1.00354	1.03964	0.93833	0.988428	1.01906	0.991128	1.03891	1.01656	0.988538	0.967097	0.997661	0.00674654		22.8	0.836938	0.93746	0.933953	0.870177	0.864578	0.869074	0.909686
22.9	0.867943	0.957084	0.799293	0.91973	0.852755	0.850643	0.8494	0.839365	0.9482	0.93488	0.882003	0.822264	0.86398	0.902704	0.890188	0.871916	0.878272	0.0112296		22.9	0.943642	1.11956	0.943443	1.02341	0.986403	1.00844	1.00225	1.00344	0.963122	1.05644	0.971699	0.962305	1.00158	1.0261	0.98806	1.02397	0.981749	1.00513	1.0006	0.00990353		22.9	0.912904	0.897614	0.906468	0.86687	0.860692	0.860036	0.907293
23	0.822639	0.924877	0.815903	0.862698	0.766603	0.84222	0.871983	0.87012	0.940607	0.922885	0.885327	0.879798	0.875679	0.90064	0.889002	0.876605	0.871724	0.0110194		23	1.05548	0.974756	1.02117	0.977825	1.01908	0.991338	0.992254	0.983914	0.93266	1.00764	1.03175	0.963013	1.0135	0.996608	1.0747	1.0179	0.940188	1.05285	1.00259	0.00898925		23	0.816597	0.920641	0.923746	0.866334	0.863728	0.853186	0.912328
23.1	0.842463	0.988413	0.799274	0.861532	0.811744	0.880497	0.878766	0.879299	0.954492	0.906479	0.891397	0.870999	0.844393	0.911783	0.875317	0.865304	0.878884	0.0118389		23.1	0.95747	0.99859	1.02412	0.979889	1.00583	0.980815	0.950354	0.996266	0.998922	0.928207	1.00667	0.983537	1.006	0.987462	0.952608	1.01127	0.992777	0.978901	0.985538	0.00584306		23.1	0.831934	0.879718	0.910782	0.870564	0.877027	0.855898	0.902398
23.2	0.894694	0.884472	0.820176	0.908164	0.798646	0.931681	0.878664	0.914645	0.946104	0.918145	0.876077	0.818749	0.904372	0.907868	0.884995	0.886816	0.885892	0.0103235		23.2	1.02625	0.989009	0.997678	1.00549	1.02741	1.01254	0.96708	1.02207	0.995723	0.95972	1.00625	0.96855	1.00497	0.973612	0.985788	1.00929	0.981474	1.00676	0.996648	0.00484717		23.2	0.944909	0.914922	0.901072	0.875304	0.872262	0.850827	0.901221
23.3	0.814178	0.942484	0.855974	0.834636	0.770027	0.879137	0.868774	0.925542	0.958281	0.917062	0.887313	0.851922	0.818353	0.88882	0.824427	0.864365	0.868831	0.0127025		23.3	0.951646	0.998275	1.05284	0.985831	1.01777	1.02438	1.01437	0.96095	0.98012	0.996598	1.00216	0.956567	0.987986	0.980543	0.971211	1.0028	0.978076	1.01939	0.993417	0.00618593		23.3	0.86198	0.895381	0.897729	0.875921	0.872737	0.867404	0.9058
23.4	0.818034	0.929731	0.84526	0.860134	0.810166	0.881529	0.864549	0.859509	0.957907	0.928975	0.883215	0.835287	0.836961	0.909669	0.91304	0.873567	0.875471	0.010698		23.4	1.03184	1.07303	1.00653	1.03898	0.978097	0.985351	1.00167	1.01569	0.981187	1.00999	0.95714	0.952101	0.989962	0.960944	1.06043	1.03462	0.958632	1.01224	1.00269	0.00841022		23.4	0.847032	0.923659	0.893011	0.872451	0.87893	0.865318	0.915336
23.5	0.894097	0.882057	0.8112	0.917536	0.763174	0.844489	0.859806	0.844641	0.954757	0.912575	0.894421	0.879235	0.861178	0.902646	0.860902	0.895397	0.873632	0.0112899		23.5	1.0135	1.00876	1.04155	1.02814	1.00779	0.944464	1.03051	1.03096	0.988387	0.951168	0.970781	0.951399	1.0119	0.96235	0.957976	1.02776	0.984467	0.991669	0.994641	0.00754874		23.5	0.865755	0.918826	0.928363	0.872553	0.854065	0.84379	0.902373
23.6	0.751491	0.902207	0.845565	0.882361	0.81608	0.854019	0.862417	0.943009	0.933487	0.926532	0.89328	0.831488	0.851255	0.894634	0.877519	0.888681	0.872127	0.0120632		23.6	0.99639	0.996255	1.0172	1.04473	1.00176	0.985475	0.983396	0.988648	0.964725	1.08685	0.973856	1.00618	1.00496	0.996747	0.943015	1.02973	0.957928	0.955153	0.996277	0.00811451		23.6	0.850444	0.91439	0.921287	0.870582	0.852776	0.860817	0.904332
23.7	0.824272	0.91435	0.839828	0.839504	0.773637	0.834024	0.884622	0.92546	0.949539	0.925209	0.880792	0.881112	0.863447	0.906934	0.888765	0.928924	0.878776	0.0117936		23.7	1.00227	0.993018	0.938051	1.00903	1.00062	0.993895	0.99069	0.996928	0.99897	1.18103	1.00446	0.945367	0.986242	1.04647	1.0022	1.01662	0.958755	0.966487	1.00173	0.012165		23.7	0.901003	0.903513	0.872566	0.874244	0.849807	0.861686	0.89929
23.8	0.896245	0.906793	0.805589	0.957425	0.822318	0.866016	0.868447	0.918359	0.946287	0.924078	0.878063	0.823878	0.842152	0.912164	0.90054	0.90402	0.885773	0.0111922		23.8	0.967962	0.9621	0.988894	0.975619	0.990886	1.00278	1.02038	1.0066	1.01352	0.928132	0.952252	0.987791	0.985309	0.930504	0.937157	1.04584	0.988778	1.02189	0.983688	0.00775826		23.8	0.850459	0.892394	0.943314	0.876063	0.851521	0.865756	0.888436
23.9	0.810882	0.926553	0.814069	0.930814	0.832444	0.860577	0.875207	0.895166	0.937923	0.907772	0.874285	0.873863	0.862792	0.909259	0.882338	0.859519	0.878342	0.0096814		23.9	0.973601	1.00268	1.0303	0.986665	1.0224	0.989297	1.01614	1.02101	0.96991	0.948614	1.04461	0.993695	1.00533	1.02089	0.998464	1.0312	0.967954	0.990843	1.00076	0.00605942		23.9	0.827675	0.894358	0.916258	0.872483	0.865553	0.826697	0.899051
24	0.815251	0.885878	0.859342	0.828859	0.804174	0.863851	0.897745	0.871183	0.93284	0.926686	0.903225	0.847709	0.835613	0.89093	0.918673	0.895833	0.873612	0.00987608		24	0.973035	0.985627	1.02936	1.06272	1.06386	0.947982	1.00494	0.975253	0.99944	1.10772	1.02429	0.969479	1.01648	0.960086	1.04615	1.04149	0.972851	0.93184	1.00626	0.010947		24	0.845772	0.906843	0.893191	0.872639	0.859414	0.849528	0.899538
24.1	0.879012	0.952402	0.776147	0.829919	0.77347	0.917653	0.863937	0.907598	0.930966	0.910921	0.887147	0.899889	0.847306	0.904819	0.830408	0.85628	0.872992	0.0129493		24.1	1.0042	1.02846	1.03403	1.06457	1.04667	1.00961	0.988227	0.969363	0.950737	0.956566	0.940292	0.972737	0.99261	0.96591	0.947246	0.975047	0.999897	1.0746	0.995599	0.00955945		24.1	0.923729	0.949772	0.933613	0.872023	0.895097	0.858755	0.906779
24.2	0.891084	0.94691	0.869584	0.874646	0.883102	0.857182	0.848978	0.93141	0.931859	0.915622	0.886415	0.87821	0.862297	0.899801	0.837826	0.904915	0.88874	0.00784165		24.2	0.987837	1.00036	0.994837	1.04027	1.01352	0.970369	0.974689	1.04158	0.987914	1.08542	0.947844	1.00187	0.998814	0.98862	1.00263	1.03648	0.944597	0.943269	0.997829	0.00868184		24.2	0.811134	0.86797	0.900918	0.873073	0.86319	0.889951	0.895929
24.3	0.834888	0.976072	0.865906	0.902137	0.828066	0.844066	0.853526	0.953391	0.942551	0.918435	0.885179	0.886	0.834019	0.903297	0.879669	0.878138	0.886584	0.0110772		24.3	1.01509	0.967037	1.02293	1.01326	0.987583	1.0315	0.982471	1.06673	0.967789	0.9015	0.983011	0.958251	1.01305	1.03863	0.959858	1.00642	0.942749	0.96428	0.990118	0.0093592		24.3	0.90507	0.909847	0.912077	0.869821	0.859248	0.875997	0.90602
24.4	0.891124	0.927576	0.839875	0.853874	0.80432	0.868849	0.864291	0.928228	0.915089	0.919878	0.891261	0.855805	0.849015	0.902101	0.85957	0.884218	0.878442	0.00877566		24.4	0.985572	0.958904	1.02563	1.02645	0.953442	1.08458	1.01465	0.952642	0.957483	0.971356	0.983355	0.998954	1.00807	0.97708	0.972341	1.04582	0.965155	1.02419	0.99476	0.00861284		24.4	0.832794	0.89217	0.89764	0.868489	0.86542	0.856392	0.894652
24.5	0.851749	0.906033	0.784116	0.903561	0.853325	0.890525	0.85633	0.959789	0.936656	0.92721	0.879801	0.820835	0.852628	0.89778	0.961318	0.86034	0.883875	0.0122027		24.5	0.947084	0.958809	0.958128	1.01474	0.989982	0.969208	0.99807	1.01321	0.939934	0.931775	1.04889	0.969393	1.03279	1.0221	0.900858	0.996261	0.972638	0.985077	0.980497	0.00900518		24.5	0.826983	0.921031	0.900756	0.875677	0.861368	0.833044	0.897865
24.6	0.879157	0.905197	0.816762	0.87084	0.781061	0.835654	0.856843	0.902086	0.939196	0.924229	0.866539	0.872641	0.858041	0.896986	1.01999	0.889256	0.882155	0.0134742		24.6	1.01823	0.92744	1.08485	0.976658	1.00462	0.998828	1.00988	1.03598	0.990707	0.961541	0.936499	0.989135	0.988405	0.990682	0.926374	1.01737	0.974373	1.0047	0.990904	0.00914752		24.6	0.853816	0.899931	0.895065	0.873027	0.877002	0.844327	0.901448
24.7	0.84231	0.98529	0.803982	0.895564	0.849874	0.849595	0.867724	0.868694	0.944521	0.926404	0.87517	0.881321	0.844102	0.903288	0.916257	0.951113	0.887826	0.0119377		24.7	0.952081	1.05715	1.05911	0.980817	0.972529	0.989627	0.988035	1.00756	0.99566	0.987836	0.985986	1.00059	1.00852	0.976537	1.01593	1.0187	0.984864	0.944676	0.995901	0.00701643		24.7	0.885831	0.90202	0.90859	0.873593	0.85566	0.8707	0.891048
24.8	0.84734	0.880768	0.833514	0.853826	0.813797	0.891882	0.852666	0.907769	0.941436	0.908022	0.887028	0.841642	0.867188	0.907359	0.834756	0.884884	0.872117	0.00866634		24.8	1.07382	1.02195	1.01984	1.05973	0.984765	0.969118	1.01515	1.02476	0.969459	0.992668	1.01248	0.982813	0.985909	1.03247	0.987085	1.00449	0.961416	1.00535	1.00574	0.00716828		24.8	0.915052	0.909126	0.918262	0.868796	0.871565	0.862727	0.893156
24.9	0.849129	0.929165	0.824076	0.905595	0.819607	0.836789	0.871828	0.885857	0.929978	0.926627	0.850949	0.851223	0.824191	0.886072	0.928063	0.904362	0.87647	0.0101997		24.9	0.964105	0.975172	0.958553	1.03991	1.01351	0.939251	1.01501	1.02362	0.948563	1.02473	0.996292	0.972065	0.994098	1.02735	0.978608	1.02668	0.958403	1.01362	0.992753	0.00741979		24.9	0.884323	0.923182	0.925325	0.866625	0.888395	0.859245	0.88748
25	0.86044	0.913474	0.800734	0.911028	0.786537	0.857673	0.858163	0.916775	0.938358	0.916295	0.881013	0.84823	0.861322	0.905348	0.886782	0.816375	0.872409	0.011126		25	0.954587	0.979453	1.03485	0.963192	0.98622	1.00169	1.00774	0.995589	0.958621	0.949085	0.936026	0.974457	1.00687	0.969768	1.02045	0.994019	0.977608	0.926039	0.979792	0.00686266		25	0.893382	0.931765	0.916483	0.878538	0.88566	0.844679	0.895478
	sample_1	sample_2	sample_3	sample_4	sample_5	sample_6	sample_7	sample_8	sample_9	sample_10	sample_11	sample_12	sample_13	sample_14	sample_15	sample_16	Average	SEM			sample_1	sample_2	sample_3	sample_4	sample_5	sample_6	sample_7	sample_8	sample_9	sample_10	sample_11	sample_12	sample_13	sample_14	sample_15	sample_16	sample_17	sample_18	Average	SEM			sample_1	sample_2	sample_3	sample_4	sample_5	sample_6	sample_7
Maximum change of relative FRETr	-0.144334	-0.0869058	-0.176563	-0.111926	-0.190479	-0.138254	-0.130891	-0.0933001	-0.0569051	-0.07722	-0.118983	-0.14054	-0.152833	-0.09881	-0.100905	-0.118799	-0.121103	0.00894231		Maximum change of relative FRETr	-0.011747	-0.00685212	0.00739939	0.00629891	0.00333845	-0.0117527	0.00100005	0.000248679	-0.0205125	0.0262977	-0.0167583	-0.0193517	0.000704017	-0.00558975	-0.0272315	0.0205325	-0.0272095	-0.00383789	-0.00472351	0.0034987		Maximum change of relative FRETr	-0.128648	-0.0983105	-0.0956632	-0.127556	-0.131396	-0.145816	-0.0894524
[truncated: 20 more columns]

## Sheet: f, g
hM3R-CFP (WT) +Gβ1-YFP														hM3R-CFP (3A) +Gβ1-YFP
	Relative FRETr														Relative FRETr
Time(sec)	sample_1	sample_2	sample_3	sample_4	sample_5	sample_6	sample_7	sample_8	sample_9	sample_10	Average	SEM		Time(sec)	sample_1	sample_2	sample_3	sample_4	sample_5	sample_6	sample_7	sample_8	Average	SEM
0	1.0097	1.01831	1.00518	1.00944	0.992015	0.991057	0.976518	1.01412	1.00638	1.00844	1.00312	0.0040202		0	1.05572	1.10743	1.01356	1.00591	1.03429	0.965127	1.00254	0.954707	1.01741	0.017367
0.1	1.01548	1.02082	1.01002	1.01766	0.995847	0.977798	1.04359	0.990743	0.988582	1.01089	1.00714	0.00607329		0.1	1.0222	0.953972	1.01234	1.02377	1.0224	0.987119	1.0036	0.954635	0.997504	0.010366
0.2	1.02828	0.990023	0.997083	0.971533	0.999386	1.00234	1.04073	1.01112	1.00934	0.989003	1.00388	0.0062927		0.2	1.04398	0.960552	0.994304	0.995343	0.987339	1.00521	1.01586	0.972255	0.996855	0.00913569
0.3	0.972981	1.0093	0.991427	0.962494	0.995638	0.968764	1.00341	0.988076	1.0088	1.00948	0.991037	0.00558689		0.3	1.02356	1.01964	1.00268	0.956362	0.988957	1.00641	0.998782	0.951675	0.993507	0.00946311
0.4	1.00175	1.03816	0.978853	0.988014	1.00926	1.00285	0.986521	0.990462	1.0301	0.999161	1.00251	0.0060184		0.4	0.976231	0.969821	0.999246	0.970745	0.987456	0.976935	1.01585	0.990447	0.985841	0.0056061
0.5	1.01399	0.990965	1.01157	0.999349	0.996045	0.992791	1.01067	0.98228	1.00687	1.01618	1.00207	0.00361058		0.5	1.01297	0.967519	1.01823	0.992499	1.01215	0.997359	0.992552	1.01781	1.00139	0.00615829
0.6	0.994799	1.0064	1.02735	0.997246	0.991871	0.977038	1.02423	1.00095	1.00443	0.983211	1.00075	0.0050559		0.6	0.907953	0.978422	1.02239	0.976797	0.994776	0.978348	1.01055	1.01292	0.985269	0.0126887
0.7	1.01423	1.00835	1.00916	0.988585	0.981458	0.979315	0.999518	1.0018	0.991904	1.01812	0.999245	0.00428172		0.7	0.991523	1.03745	1.00803	0.982581	0.976893	0.996436	1.02855	1.02676	1.00603	0.00805087
0.8	0.998952	1.00963	0.965963	1.00419	0.996106	0.988732	0.975486	0.993925	1.01616	1.02381	0.997295	0.00558247		0.8	1.01359	1.04858	1.01423	0.995543	0.995536	0.990223	0.983126	0.992499	1.00417	0.00742227
0.9	1.01222	0.982935	0.995895	0.992481	1.00863	0.99201	1.02129	1.00102	1.0259	0.990076	1.00225	0.00450359		0.9	1.01139	0.971465	0.993826	0.955329	0.975929	0.978576	0.99927	0.980621	0.983301	0.0062125
1	1.00783	1.00115	1.00094	0.99481	0.992053	0.986578	1.01071	0.989331	0.989338	0.99829	0.997103	0.00257124		1	0.975321	0.961142	1.00219	0.970893	0.985198	0.979822	1.01624	0.999125	0.986242	0.00647452
1.1	0.999513	1.00018	1.02861	0.977899	0.998462	1.01746	0.967217	1.00035	0.993825	0.970629	0.995415	0.0061283		1.1	1.01706	0.991805	0.977802	1.01694	1.01209	1.05633	0.999728	1.04624	1.01475	0.00931095
1.2	0.980199	1.01855	0.982059	0.953601	1.00614	1.00942	1.00165	0.993582	0.983946	0.994828	0.992397	0.00585714		1.2	1.03572	1.02882	0.983843	1.00978	1.00484	0.9738	1.00126	1.03407	1.00902	0.00811135
1.3	1.02845	1.00174	1.00398	0.950051	0.996868	0.993983	0.98444	1.00538	0.985214	0.993642	0.994375	0.00630945		1.3	1.05463	0.945594	1.01152	1.00568	0.993952	0.988172	1.02445	0.955259	0.997408	0.0125585
1.4	0.983911	1.02324	0.981273	0.980117	1.00183	1.00086	1.01464	0.999536	1.0059	1.0129	1.00042	0.00467054		1.4	0.965837	1.0485	1.01832	1.04661	0.976991	0.958782	1.00365	1.03236	1.00638	0.0126708
1.5	1.00362	1.02359	1.02008	0.989456	1.00158	1.01011	1.00063	0.980765	1.00287	0.986039	1.00188	0.00438103		1.5	0.997659	0.931533	1.031	1.0014	1.00614	0.996365	1.01366	1.01043	0.998523	0.010338
1.6	0.992381	1.0048	0.974892	1.00564	0.986311	0.995979	1.01332	1.01742	0.997199	0.999704	0.998765	0.00397283		1.6	0.989651	1.02803	1.01401	0.958003	0.982103	0.998095	0.994914	1.00602	0.996352	0.00747872
1.7	1.03617	1.01305	0.993853	0.99467	1.00717	0.991707	0.998075	0.999273	1.01428	0.990272	1.00385	0.00449616		1.7	0.984637	0.925575	1.02066	1.02503	1.01166	1.00066	0.986282	0.979371	0.991733	0.0112056
1.8	1.00752	1.03881	0.99085	0.963798	1.00062	1.02561	0.992314	0.987032	1.03065	1.0132	1.00504	0.00722666		1.8	0.992415	0.993973	1.00257	0.941753	0.981992	1.01948	0.995815	1.01256	0.992568	0.00837738
1.9	1.02846	1.01122	1.00528	1.02413	1.00703	0.984863	1.02115	1.00634	0.998801	1.01811	1.01054	0.00412435		1.9	0.992336	1.05063	1.01664	1.04122	0.975817	1.02153	1.0037	0.998875	1.01259	0.00885692
2	0.98993	1.01641	0.991102	1.0046	1.01776	0.991893	0.997816	1.0095	0.990075	1.01369	1.00228	0.00362256		2	0.99803	1.10207	1.01117	0.986762	1.00502	1.00478	0.987795	1.01539	1.01388	0.0131039
2.1	1.01295	1.00219	0.988665	0.971683	0.997751	0.998326	1.01405	0.99363	0.998177	1.00046	0.997788	0.00380533		2.1	1.07789	0.9522	1.00128	1.01852	1.01235	0.96229	1.00245	1.00269	1.00371	0.0134793
2.2	0.995994	0.976099	0.991448	1.01585	0.998353	0.996436	1.00828	0.99121	1.02737	0.968681	0.996972	0.00548864		2.2	1.05191	0.882375	1.014	1.02487	1.03122	1.01035	1.00541	1.0278	1.00599	0.0183914
2.3	1.06563	0.992747	1.01183	0.974478	1.01013	1.02381	0.988934	1.00275	1.01921	1.00464	1.00942	0.007785		2.3	1.05128	1.02363	1.03971	1.02785	0.994357	0.992678	1.00241	0.990617	1.01532	0.00828391
2.4	0.989213	0.973272	1.00615	0.990572	1.00552	1.0013	0.987782	1.01409	0.984079	0.996701	0.994867	0.00385614		2.4	1.0595	1.02258	1.0017	0.994127	1.00459	0.988539	1.0102	1.02773	1.01362	0.0080499
2.5	0.9872	0.981582	0.997064	0.972919	0.989561	0.974825	1.0005	1.0056	0.982844	1.00395	0.989605	0.00372492		2.5	0.988722	0.942666	1.00981	1.00145	1.02966	0.999662	0.991146	0.985084	0.993525	0.00882131
2.6	0.976774	0.983465	0.993187	0.978229	1.01478	1.0173	1.02476	0.989673	0.996446	0.994472	0.996909	0.00529003		2.6	0.987863	0.984698	0.985199	0.991945	1.02365	0.981915	1.00039	0.970444	0.990764	0.00557939
2.7	1.00366	1.02739	1.02357	1.03203	1.00165	1.02656	1.00647	1.00747	0.985291	1.03802	1.01521	0.0052696		2.7	1.0428	0.961613	1.03138	0.981179	1.00642	0.983246	1.00832	0.989872	1.0006	0.00957605
2.8	1.03985	1.01479	1.00371	0.96665	0.99082	0.995276	0.985514	0.999194	1.02633	0.990265	1.00124	0.00668531		2.8	1.00365	0.927654	1.00304	0.972674	1.02115	0.984471	1.00889	1.04077	0.995287	0.0121415
2.9	1.02815	0.966848	0.992588	0.985391	1.01107	0.999279	1.00856	1.01023	0.984079	0.982633	0.996882	0.00569456		2.9	0.996259	0.976327	1.00145	0.998027	0.976918	0.990626	1.00211	1.04247	0.998024	0.00729272
3	1.00697	0.997546	1.01982	1.01151	0.997709	1.00071	1.00536	0.990923	0.998485	0.994547	1.00236	0.00273446		3	0.95727	0.908311	1.003	1.00029	0.999533	1.02783	1.00892	0.967224	0.984048	0.0134526
3.1	1.01116	0.996137	1.00843	0.951672	1.00503	0.987325	1.01074	1.01698	1.00928	1.00152	0.999827	0.00598493		3.1	0.965929	0.979032	1.00914	0.967453	0.998976	0.97544	0.994608	0.98854	0.98489	0.00547957
3.2	1.02317	0.992962	0.989713	0.991272	0.987662	1.02007	0.980962	0.993474	1.01021	1.01407	1.00036	0.00474875		3.2	1.04443	0.994642	1.01551	1.0021	0.997242	0.987944	1.00711	0.989476	1.00481	0.00651493
3.3	0.981964	1.01514	0.9907	0.98052	1.00523	1.01363	1.01628	0.982008	0.974738	0.969907	0.993012	0.00565455		3.3	1.02032	1.01409	1.01547	1.01223	0.991909	1.00176	1.00053	0.989232	1.00569	0.00406677
3.4	0.990628	1.00326	1.00463	0.981399	1.00444	1.00221	0.99695	0.997317	1.02029	1.0154	1.00165	0.00354104		3.4	1.0207	0.939043	1.01197	1.00032	1.00992	1.02688	0.998848	1.0351	1.00535	0.010448
3.5	1.00272	0.962251	0.990098	0.99022	0.988012	1.00074	0.978308	1.01003	1.00288	1.00387	0.992914	0.00454931		3.5	1.02396	1.0124	1.00766	1.04153	1.01377	1.04462	0.996442	1.01275	1.01914	0.00587946
3.6	0.99866	0.998035	0.972821	1.00558	1.01545	1.03625	0.980634	0.995363	1.03101	0.995326	1.00291	0.00634501		3.6	0.968589	1.02863	1.00494	0.978198	0.980038	1.01526	1.0138	0.96562	0.994384	0.00851211
3.7	1.01547	0.99634	0.976634	1.01639	1.01438	1.00096	1.02161	0.993882	1.00676	1.01579	1.00582	0.00439149		3.7	0.972156	0.975421	0.996829	0.994772	1.00341	1.01927	0.998734	0.99777	0.994794	0.00532743
3.8	1.02093	0.99431	1.00723	0.995044	0.990409	1.00891	1.03776	1.0087	1.01802	1.00342	1.00847	0.00451968		3.8	1.03197	0.984314	1.00044	1.03103	1.00842	1.041	1.02008	0.982781	1.0125	0.00782802
3.9	0.988298	1.02395	1.01278	0.993219	0.99632	1.01551	1.00086	1.00042	1.00392	0.981418	1.00167	0.00409272		3.9	0.976247	0.951031	0.997747	0.995346	0.992568	1.00326	0.992394	1.00575	0.989293	0.00630846
4	0.987283	1.01031	0.991318	0.973104	0.992746	1.01425	0.99789	0.999724	0.99752	0.989058	0.995321	0.00370296		4	1.02004	0.942563	1.00645	0.984103	0.986842	1.02277	1.00376	1.01018	0.997087	0.00919631
4.1	1.03368	1.02004	1.0134	0.979706	1.0069	0.986459	0.982339	1.00689	1.01762	1.01734	1.00644	0.00569054		4.1	0.998545	0.924304	1.00313	0.993571	1.01285	1.02335	1.00887	1.05459	1.0024	0.0130286
4.2	1.00834	0.973947	1.02798	1.01961	0.995515	1.01949	1.04094	0.997816	0.978581	1.01093	1.00731	0.00669971		4.2	0.94788	1.09684	1.03482	0.992433	1.02147	1.00351	1.00274	1.02758	1.01591	0.0149886
4.3	0.973855	0.990705	0.99917	0.966328	1.01445	0.991414	0.997614	1.00569	1.00983	0.992917	0.994197	0.00475501		4.3	1.02632	0.92025	0.9996	0.989075	1.01799	0.996426	0.999186	1.08623	1.00439	0.0162524
4.4	1.00859	1.00606	0.986661	0.999111	0.98412	0.964881	0.980296	1.00799	1.01383	1.00041	0.995194	0.00492963		4.4	0.986852	0.973968	1.01671	0.960928	1.00321	0.980719	0.991617	1.06136	0.996921	0.0110176
4.5	1.03616	0.975224	1.00194	0.999847	0.993457	1.00589	1.01192	1.00864	0.999606	0.988252	1.00209	0.00507063		4.5	0.946631	0.967086	1.00606	1.00044	0.989267	0.999714	0.992953	0.992145	0.986787	0.00706912
4.6	1.02475	0.988187	0.992916	0.979808	0.994418	1.02513	1.01712	1.00591	1.00243	1.00448	1.00351	0.00483391		4.6	1.05151	0.984698	1.00883	1.02665	0.986753	1.02497	1.00783	1.04952	1.01759	0.00897569
4.7	0.990854	1.00647	1.01179	0.972545	0.989515	0.988451	1.00927	1.00678	0.997667	1.00413	0.997747	0.00389467		4.7	0.961741	1.05518	1.00714	0.945726	1.02493	1.01713	1.00586	0.967247	0.99812	0.0130241
4.8	1.01393	1.01127	0.990747	0.981488	0.984697	1.03199	1.00128	1.0034	0.980982	0.996122	0.99959	0.00515877		4.8	0.983191	0.932145	1.01789	0.996373	0.962667	1.02174	0.998169	1.01074	0.990364	0.0107424
4.9	0.993063	1.00058	1.02278	1.02787	0.99276	1.01395	0.962918	1.00579	0.990539	0.979863	0.999013	0.00622316		4.9	1.06087	0.971031	1.0012	0.971078	0.994596	1.00127	1.00714	0.982942	0.998767	0.0101271
5	1.03021	1.01335	1.00016	1.04599	0.980078	1.00222	0.985159	1.00594	1.00604	0.992187	1.00613	0.0063115		5	1.08751	1.00572	1.00801	1.01678	0.973199	0.991535	1.00934	1.00662	1.01234	0.0117563
5.1	0.984411	1.0039	1.01338	1.02226	1.00875	1.02014	1.02057	0.982624	1.00458	1.00893	1.00695	0.00441853		5.1	1.02023	0.993616	1.00381	0.946855	1.00415	0.969974	0.993568	0.992061	0.990534	0.00801245
5.2	0.995321	1.00376	1.00281	1.00709	0.984572	0.985689	0.986988	0.992744	0.997639	1.01759	0.997419	0.00334537		5.2	0.939164	1.08871	0.997311	1.00175	0.979815	0.991492	1.00362	1.0431	1.00562	0.0156286
5.3	1.00355	1.01243	1.00395	0.998318	0.996385	0.98647	0.97753	1.01556	0.989826	1.00408	0.99881	0.00370378		5.3	1.00988	1.10067	1.02533	1.021	1.00864	1.00719	1.00059	0.977141	1.01881	0.0127723
5.4	0.999241	1.00011	0.999667	0.980302	1.00615	0.998178	0.998366	0.995532	1.00873	1.00777	0.999405	0.00255072		5.4	1.00939	0.983921	0.999783	0.987806	1.02198	1.00181	1.00264	1.02461	1.00399	0.00511797
5.5	0.997797	1.00046	0.988254	1.01458	0.998394	1.00619	0.979514	1.00747	1.00289	0.981915	0.997746	0.00358495		5.5	0.950082	1.02848	1.00524	0.960391	0.963496	1.00179	0.992159	1.00769	0.988666	0.00975418
5.6	1.02774	1.02535	0.967684	0.960404	1.00884	1.00178	1.00676	0.991792	1.01049	0.980527	0.998137	0.00720596		5.6	0.950921	0.866605	0.999019	1.02828	1.01365	1.00832	0.994668	1.03924	0.987587	0.0196371
5.7	0.995858	0.998611	1.01794	1.00463	0.988728	0.993504	1.00878	1.00666	1.0046	0.972985	0.999229	0.00394147		5.7	1.02407	0.965837	0.996094	1.02789	1.00571	1.01678	1.00307	1.01195	1.00642	0.00691219
5.8	1.00939	1.01242	1.00478	1.02666	1.0009	0.997896	1.00856	1.0055	1.01009	0.977343	1.00535	0.00396238		5.8	1.03279	0.956533	1.01573	0.970076	1.03481	0.976233	1.004	0.997861	0.998505	0.0102529
5.9	1.01711	1.00029	0.975413	0.991188	0.997742	1.00059	0.988798	1.00137	0.972486	0.987736	0.993272	0.00416669		5.9	0.936778	1.08043	1.0175	1.0576	0.996359	1.02337	1.00077	1.03163	1.01806	0.0152617
6	1.01977	0.996288	0.995235	1.02929	1.00244	1.01226	1.00854	1.00857	0.988332	1.03557	1.00963	0.00478635		6	0.998275	0.931422	1.02748	1.00033	0.99054	0.984677	0.998993	1.04381	0.996941	0.0116736
6.1	0.992573	1.00993	1.01848	0.955363	0.993599	1.01185	1.0007	0.998424	0.986941	0.996511	0.996437	0.00550529		6.1	0.974763	0.965449	0.997031	1.01313	0.98367	0.988743	1.0176	0.97552	0.989488	0.00658737
6.2	1.01416	0.982427	0.988655	0.973693	0.991389	1.01982	0.978051	0.979834	0.974783	1.00665	0.990947	0.00531895		6.2	0.98213	0.932282	0.98884	1.02589	0.991094	1.02773	1.01026	0.990146	0.993547	0.0107051
6.3	1.0455	0.984711	1.00992	1.03071	0.988205	0.984478	0.98535	0.977645	0.989398	1.02438	1.00203	0.00753171		6.3	1.02348	1.01214	0.983482	1.02922	0.993736	0.998322	0.998816	1.02304	1.00778	0.00584852
6.4	0.975416	1.01794	0.999552	1.006	1.00722	0.995171	0.999042	1.01068	1.00879	1.00054	1.00203	0.00363443		6.4	1.02215	1.08683	0.970871	0.985532	1.01952	0.980621	0.995998	0.981017	1.00532	0.0133592
6.5	0.981993	1.00355	0.991637	0.988876	0.9955	0.996683	0.987038	0.99763	0.964388	0.983207	0.98905	0.00347473		6.5	1.02467	0.863313	0.979435	0.994083	1.01452	0.979381	1.00552	1.02405	0.985622	0.0185842
6.6	0.998994	0.991055	0.990998	1.01819	1.00458	0.985525	1.01086	0.977019	1.00699	0.996309	0.998052	0.00393551		6.6	0.948279	0.997076	0.981005	0.989449	1.01068	0.978792	0.996824	0.973282	0.984423	0.00668482
6.7	0.991044	0.999635	0.995269	0.986209	1.00704	1.00844	1.00057	0.977713	1.01296	1.01997	0.999884	0.00405155		6.7	1.02669	1.02761	0.968198	1.01921	0.98495	0.978824	1.00078	0.979349	0.9982	0.008378
6.8	0.992778	0.964712	0.990503	1.03424	1.00637	1.01223	1.02434	1.0016	0.998738	1.02158	1.00471	0.00631606		6.8	1.05327	1.05361	1.01391	1.02082	0.991969	1.00415	1.01382	0.964937	1.01456	0.0104748
6.9	0.98634	1.01174	1.0327	1.00124	1.00767	0.989493	0.994877	1.00094	0.981938	1.0052	1.00121	0.00463125		6.9	1.00893	1.0033	1.00198	1.02293	0.996137	0.984059	1.00519	1.03136	1.00674	0.00523848
7	1.01532	1.00611	1.02925	1.0342	1.01015	1.00132	0.999925	1.00728	0.997687	0.992514	1.00938	0.004266		7	1.03083	0.970974	0.973144	0.969287	1.00001	1.00384	0.993618	0.99277	0.991809	0.00735419
7.1	1.02106	1.00521	0.971139	0.982311	1.01101	1.00015	1.00857	1.00192	0.991229	1.01676	1.00093	0.00490322		7.1	0.944313	1.06778	1.00101	0.972109	1.04801	0.996469	0.988126	0.991198	1.00113	0.0140148
7.2	0.987522	1.03519	0.990682	0.974976	1.0096	1.01331	1.00939	1.02957	1.01028	1.02224	1.00828	0.00601356		7.2	1.02659	0.946492	1.00312	1.00845	1.00974	0.991021	1.00337	1.03018	1.00237	0.00916494
7.3	0.992927	0.999429	0.988934	0.994062	0.998421	0.99831	1.02841	1.0129	1.01701	0.999314	1.00297	0.00392744		7.3	0.996053	1.06645	0.982169	0.974597	1.00363	1.03403	0.996546	1.01563	1.00864	0.0105433
7.4	1.02913	1.00545	0.987199	1.03175	1.00305	0.999189	0.994332	1.0038	0.994451	1.00021	1.00486	0.00459652		7.4	1.01519	1.05372	1.00382	0.98885	0.995908	0.98068	0.997702	0.994523	1.0038	0.00797877
7.5	1.0116	0.990456	0.980088	0.999955	0.988756	0.99985	1.00713	0.994483	1.0129	1.00627	0.999149	0.00338048		7.5	0.934224	1.0367	1.00362	0.988634	1.00497	0.99371	1.00132	0.991116	0.994288	0.0100886
7.6	0.976336	0.988975	1.00784	0.980556	1.00834	1.03036	0.972904	0.989774	1.03178	1.02285	1.00097	0.0070502		7.6	0.958338	0.98944	0.994987	1.02179	0.990891	0.986531	0.995695	0.95436	0.986504	0.0076248
7.7	0.976096	0.982411	0.992107	0.978116	1.00484	1.00393	1.01663	0.997524	0.996291	0.982579	0.993053	0.00418756		7.7	1.01164	0.986198	0.980605	1.02056	1.0042	0.974411	1.00161	1.00126	0.997561	0.00559689
7.8	0.981971	1.00592	0.977063	1.01064	0.986854	0.982153	1.02355	0.99575	0.985769	0.978078	0.992774	0.0049712		7.8	0.966846	0.895574	0.995484	1.0256	1.00182	1.0295	1.0011	1.04565	0.995195	0.0166119
7.9	0.97601	1.03087	0.993804	0.967499	1.00565	0.985419	1.00304	0.995989	1.00857	0.999665	0.996651	0.00563151		7.9	1.04273	0.998943	1.01236	1.00367	1.00873	0.987275	0.987958	0.976715	1.0023	0.00716732
8	0.991618	1.02162	1.00843	1.00927	1.011	0.986037	1.00717	1.00766	1.01154	0.992512	1.00469	0.00348082		8	1.07503	1.04069	0.989303	0.991685	0.987235	0.96895	1.00434	1.0072	1.00805	0.0120623
8.1	0.99941	0.979735	1.01111	1.00189	1.00791	1.03275	1.01592	0.998058	0.993659	0.990914	1.00314	0.00466104		8.1	0.946999	0.968192	0.996311	1.06326	1.01882	0.973346	0.999981	1.00275	0.996208	0.0125311
8.2	0.963596	1.00798	1.00397	0.978956	0.989066	1.00272	1.0043	1.00377	1.00028	0.992728	0.994738	0.0044513		8.2	0.9972	0.974456	1.01403	1.00238	0.956239	1.00737	0.992753	1.00801	0.994055	0.00690022
8.3	0.99401	0.994776	0.996464	0.98745	0.997469	1.01458	1.01551	0.9765	0.991588	0.99351	0.996186	0.00367018		8.3	0.964993	1.00357	1.03911	1.01207	1.00535	1.00908	0.994683	0.975012	1.00048	0.00810133
8.4	1.01364	0.983885	1.02512	1.01834	1.00233	0.983008	0.981965	1.00763	1.00983	0.988876	1.00146	0.005044		8.4	0.980326	1.02153	0.999561	1.04372	0.997724	1.02785	0.995817	0.993458	1.0075	0.00750441
8.5	1.00621	1.00478	0.996865	0.977874	1.00543	0.995769	0.977262	0.99929	1.02256	0.990168	0.997621	0.00431403		8.5	0.988083	0.932597	1.002	0.979614	0.978457	0.998034	1.01446	0.969435	0.982835	0.00882245
8.6	1.02755	0.992389	0.987672	1.02438	1.00011	0.975096	1.04159	0.989129	1.01125	0.99666	1.00458	0.00663278		8.6	0.994688	1.10414	0.994955	1.01726	1.00893	1.03845	0.993237	0.98103	1.01659	0.0139891
8.7	1.03697	1.00851	1.00821	0.985324	0.999775	0.962907	0.966112	1.00294	0.988129	1.012	0.997087	0.0070355		8.7	1.02593	1.04259	1.01518	0.975029	1.01318	1.00065	1.00414	1.00832	1.01063	0.00694039
8.8	1.01462	0.991235	0.998138	1.01219	0.990301	0.98358	1.03606	0.995432	1.00437	0.998931	1.00248	0.0048139		8.8	0.975887	0.929979	1.01256	0.9796	0.980878	0.992365	1.00525	1.01503	0.986444	0.00969675
8.9	0.966959	1.00158	0.996076	0.999514	0.997356	1.01444	1.01494	0.992657	0.979501	1.00577	0.996879	0.004665		8.9	0.986256	1.04588	1.0087	0.98817	0.95528	1.0008	1.00112	1.00936	0.999445	0.00905989
9	0.997832	0.993422	1.02152	1.00062	1.00787	0.999521	1.00577	1.02398	1.02471	1.0121	1.00873	0.00361496		9	0.972585	0.95657	0.981728	0.975582	0.966562	1.02762	1.00201	0.971442	0.981762	0.008026
9.1	0.989636	0.996564	1.00131	0.977455	0.985913	1.0118	1.01471	0.985006	0.994848	0.989297	0.994654	0.00374659		9.1	1.01163	1.14423	1.01328	0.976392	1.03448	1.02548	0.990451	1.06712	1.03288	0.0186388
9.2	1.0026	1.01562	0.993014	0.961782	1.0043	0.988179	0.965952	1.00903	0.976196	1.01817	0.993483	0.00635175		9.2	0.994819	0.904822	1.00352	0.995048	1.01216	1.0102	0.998396	0.977754	0.98709	0.0123482
9.3	1.02044	0.997545	1.00905	1.00249	1.00962	0.980757	0.971999	0.978048	0.988858	0.996013	0.995482	0.00491797		9.3	1.01226	1.03203	1.00796	0.995134	0.9731	0.986778	1.00439	0.970591	0.997781	0.00732738
9.4	0.984722	1.00252	1.01394	0.962243	0.999681	1.0212	0.99913	1.01625	0.993314	0.997562	0.999056	0.00539119		9.4	1.03566	0.985195	1.01575	0.989923	1.00511	1.05066	0.999825	0.991156	1.00916	0.00828118
9.5	0.994484	1.00877	0.998817	1.05749	0.993884	1.00304	1.00275	1.00517	0.98849	0.993584	1.00465	0.00619394		9.5	0.963675	0.949142	0.980139	0.95794	1.01197	0.987243	0.998812	1.01558	0.983063	0.00878817
9.6	0.98877	0.991114	0.997319	0.974904	1.01231	0.998267	1.00516	1.00972	1.01783	0.983695	0.997908	0.00429158		9.6	1.03192	0.977627	0.987321	0.975404	1.04289	0.978994	0.991952	0.998008	0.998016	0.00906711
9.7	1.00396	1.00442	1.0106	0.99062	0.985389	0.997893	1.00539	1.01174	1.02507	0.98934	1.00244	0.00380493		9.7	1.00271	1.01435	0.999606	0.984995	0.982104	1.01832	0.988117	0.979132	0.996166	0.00526697
9.8	1.00063	0.965748	0.99796	1.04409	0.995603	1.0166	0.999929	1.01959	1.02156	1.01453	1.00762	0.00657836		9.8	1.01679	1.04795	1.00019	1.05126	1.03111	1.01897	0.995063	1.01073	1.02151	0.00728871
9.9	0.982113	0.954548	0.996515	0.975972	1.01068	0.995292	0.991189	0.998385	0.999279	1.02234	0.992631	0.00591445		9.9	1.01146	0.997629	1.00721	0.98187	0.997265	1.00631	1.0028	0.954131	0.994835	0.00663255
10	0.98853	0.996502	0.991999	0.974696	1.02693	0.996607	0.985967	0.995108	1.03666	1.01573	1.00087	0.00613733		10	1.04038	1.00281	0.995204	1.03673	0.994641	1.0321	1.01203	0.989862	1.01297	0.00728448
10.1	0.991923	1.0009	1.04359	1.015	1.02488	0.97089	1.03086	1.01447	0.990119	1.02167	1.01043	0.00691094		10.1	0.945652	1.00911	0.9871	0.984914	0.998468	0.999976	1.00109	1.03761	0.99549	0.00914745
10.2	0.990846	0.997895	1.02057	1.02536	1.02768	0.997149	0.994673	1.02239	0.98258	1.04325	1.01024	0.00631046		10.2	1.02457	1.08851	1.00712	1.02282	1.00633	1.01009	0.995974	1.04407	1.02493	0.0104668
10.3	1.01648	1.01533	1.00592	0.988417	1.0301	1.01973	1.0015	1.01114	0.987449	1.04731	1.01234	0.00574543		10.3	0.969672	1.02213	0.999282	0.986617	1.01019	0.990605	1.00061	1.03969	1.00235	0.00769156
10.4	0.975663	1.02526	1.01217	1.01894	1.05002	1.04082	1.05535	1.02576	1.00914	1.04946	1.02626	0.00765028		10.4	1.03694	1.02344	0.995414	0.991338	0.944626	1.01692	0.998645	1.03064	1.00474	0.0104564
10.5	1.01923	1.03313	1.01458	1.04006	1.03419	1.03546	1.02385	1.0159	1.04869	1.04262	1.03077	0.0037289		10.5	0.996749	1.00448	0.981669	0.951615	1.00782	0.994498	0.998338	1.02465	0.994978	0.00756874
10.6	0.971761	1.01939	1.02344	0.982934	1.0363	1.0183	1.0263	1.02007	0.996096	1.03205	1.01266	0.0068308		10.6	1.03633	1.00079	0.989474	1.02523	0.983758	1.01601	0.984198	0.991573	1.00342	0.00709018
10.7	0.996658	1.04329	1.01327	1.01246	1.04343	1.0253	1.00736	1.03589	1.02626	1.04121	1.02451	0.00523288		10.7	1.03318	1.07558	0.983411	1.02433	0.994671	1.00934	1.00371	0.994462	1.01484	0.0104195
10.8	0.992677	1.03136	0.998652	1.01281	1.04496	1.01302	1.02536	1.03436	1.01774	1.04585	1.02168	0.00571106		10.8	1.01344	1.00175	0.981044	0.99739	0.981954	1.01092	0.997624	1.01261	0.999591	0.00454737
10.9	0.965607	1.00421	1.00399	1.00001	1.06086	1.00752	1.04689	1.04054	1.00157	1.00426	1.01355	0.00882213		10.9	0.987134	0.947421	0.97824	0.971735	1.04303	0.992347	1.00106	1.02854	0.993688	0.010864
11	1.02087	1.05291	1.02308	1.02453	1.04692	1.04676	1.03407	1.03219	1.01757	1.04373	1.03426	0.00399404		11	0.967322	0.952729	0.989926	0.94745	0.999113	1.00091	1.01622	0.990293	0.982995	0.00867148
11.1	1.01741	0.999717	0.998872	1.03079	1.04628	1.05865	1.0243	1.01741	1.02811	1.05456	1.02761	0.00655899		11.1	0.949675	0.974749	0.984164	0.989001	0.987983	1.01349	1.01366	0.986439	0.987395	0.00727961
11.2	1.01981	1.02628	1.0279	0.987229	1.03379	1.03554	0.995534	1.02978	1.01554	1.03647	1.02079	0.00536094		11.2	0.940141	1.0321	0.965441	1.00802	0.9822	0.979997	0.995517	1.03107	0.99181	0.0112104
11.3	1.01892	1.03119	1.06192	1.03571	1.0592	0.998364	1.03146	1.02888	1.02574	1.03817	1.03296	0.00580254		11.3	0.942498	0.918406	1.01109	0.988369	1.0136	0.965429	0.992477	0.956173	0.973505	0.0119251
11.4	1.02398	1.05578	1.00954	1.03424	1.05957	1.02386	1.02208	1.02613	1.02663	1.02883	1.03106	0.00486294		11.4	0.994615	1.07461	0.988871	1.01547	0.974554	0.980275	0.994445	1.04078	1.00795	0.012088
11.5	1.00338	1.01657	1.00999	1.02749	1.03744	1.02359	1.03048	1.03618	1.00691	1.02392	1.0216	0.00379238		11.5	0.983982	0.907556	1.00651	0.94737	0.94882	0.9973	1.00567	1.00476	0.975245	0.0129516
11.6	1.00529	1.01191	1.03825	1.0247	1.0487	1.01805	1.02019	1.01963	1.0398	1.03337	1.02599	0.00431648		11.6	0.943813	1.02038	0.987753	1.02714	0.985432	1.00931	0.993457	0.989489	0.994596	0.00913927
11.7	1.00878	1.021	1.02939	1.03921	1.04867	1.01362	1.03805	1.022	1.03071	1.04625	1.02977	0.00425095		11.7	1.01589	1.00213	0.984782	1.04624	0.991468	1.01067	0.99447	0.979299	1.00312	0.00755325
11.8	0.999945	1.00762	1.04253	1.04598	1.03094	1.03198	1.02767	1.03316	1.01536	0.999097	1.02343	0.00534793		11.8	0.975463	1.0252	0.977835	0.997355	0.948878	0.987059	1.01033	1.03863	0.995094	0.0102844
11.9	1.00217	1.01456	1.01477	1.02387	1.02327	1.02141	1.03188	1.0101	1.03859	1.04513	1.02257	0.00415351		11.9	1.0907	0.98128	1.01093	0.979679	0.973778	0.974265	0.999911	1.04286	1.00668	0.0146019
12	1.06507	1.00371	1.01689	1.04679	1.04913	1.01728	1.01098	1.03081	1.0174	1.03074	1.02888	0.00615713		12	1.03508	1.07811	0.99762	1.02572	0.992894	0.978293	1.00279	0.940996	1.00644	0.0144407
12.1	1.00992	0.988963	1.04425	0.995101	1.04911	1.02651	1.0286	1.01894	1.00003	1.03352	1.01949	0.00651193		12.1	1.01255	0.957135	0.994061	0.994767	0.970209	1.0159	1.01551	0.983943	0.993009	0.00768234
12.2	1.00697	1.01831	1.0018	1.00464	1.04913	1.0256	1.02048	1.03063	1.0043	1.0135	1.01754	0.00466789		12.2	1.04443	1.02132	0.999685	0.990167	1.00403	1.03474	1.01542	1.03656	1.01829	0.00687317
12.3	1.0215	1.00093	1.03449	1.04061	1.05187	1.03786	1.02428	1.02734	1.02836	1.031	1.02982	0.00425998		12.3	1.02327	1.05199	0.986967	1.01704	0.985714	0.984946	1.00031	1.01247	1.00784	0.0082367
12.4	0.996962	1.02056	0.999953	1.05905	1.05824	1.02441	1.02911	1.04946	1.00864	1.03825	1.02846	0.00717752		12.4	0.988687	0.957818	1.00928	1.0105	0.976038	0.986082	0.981726	0.981645	0.986472	0.00609182
12.5	1.00378	1.01563	1.02375	1.02159	1.05065	1.02893	0.989816	1.03193	1.04574	1.03856	1.02504	0.00589201		12.5	1.02084	0.938539	1.00125	1.01661	1.0015	1.00031	0.994694	0.997513	0.996408	0.00888705
12.6	1.01648	1.01277	1.02925	0.984967	1.06034	1.04483	1.05527	1.04317	1.04846	1.05068	1.03462	0.00746525		12.6	1.03719	0.962589	1.01668	1.00924	0.977008	1.05756	0.994447	1.04474	1.01243	0.0117896
12.7	0.982563	0.999982	1.02669	1.01297	1.06066	1.02259	1.01375	1.03919	1.01542	1.03074	1.02046	0.00674788		12.7	0.880188	0.943121	0.986645	0.976096	0.987273	1.00058	1.00454	1.07039	0.981106	0.01919
12.8	1.04271	0.994856	1.01757	1.0333	1.03211	1.01727	1.05838	1.0244	1.02769	1.03687	1.02852	0.00537042		12.8	0.91839	1.00175	1.02151	1.023	0.984077	0.965392	1.00034	0.991567	0.988253	0.0120069
12.9	1.03132	1.01008	0.986748	1.05964	1.05922	1.03364	1.02148	1.04487	1.02691	1.04556	1.03195	0.00708877		12.9	0.997323	0.974453	0.982282	0.983314	0.970144	1.0207	1.0029	1.01267	0.992974	0.00647285
13	0.999787	0.99765	1.02123	1.03036	1.05383	1.00577	1.03391	1.05437	1.0198	1.04095	1.02577	0.00653617		13	1.00063	0.877361	0.989432	0.984449	0.959791	1.01716	0.991098	0.979445	0.97492	0.0151039
13.1	0.984423	1.00878	1.01704	1.01703	1.06135	1.01516	1.00143	1.03236	1.01379	1.00906	1.01604	0.00636095		13.1	1.01537	1.03354	0.991694	0.990707	1.0071	0.980215	0.994038	1.03927	1.00649	0.00755853
13.2	1.02247	1.01861	1.02461	1.04643	1.05174	1.04839	1.00659	1.02332	0.993764	1.05352	1.02895	0.00645023		13.2	0.952691	0.997876	0.990721	1.01134	0.995568	1.0009	0.998454	1.0327	0.997531	0.00790657
13.3	0.971404	1.01986	1.01803	1.03554	1.04825	1.02052	1.01672	1.03501	0.994182	1.02875	1.01883	0.00696845		13.3	0.998999	1.01963	0.970285	1.00544	1.01806	1.02694	1.00425	1.02089	1.00806	0.00638876
13.4	1.0157	0.993446	1.02806	1.04084	1.06384	1.0255	1.02938	1.00788	1.00397	1.05713	1.02657	0.0071596		13.4	0.958827	0.928617	0.994343	0.996147	0.966991	1.01071	0.994352	0.989677	0.979958	0.00941777
13.5	1.00563	1.01728	1.01448	1.03418	1.05122	1.04996	1.02089	1.03053	1.03078	1.01491	1.02699	0.00481159		13.5	0.982972	0.892472	0.950764	0.975646	1.02242	0.989972	1.0202	1.05894	0.986673	0.0178953
13.6	1.00694	1.00369	1.02958	1.02119	1.05956	1.03095	1.02908	1.03041	1.01564	1.03879	1.02658	0.00510322		13.6	0.967617	1.05274	0.986008	0.986876	0.993024	0.997402	0.997432	1.04238	1.00293	0.0103397
13.7	1.00645	1.01699	0.991292	1.01739	1.05998	1.03301	1.03486	1.04754	1.01891	1.03336	1.02598	0.00631811		13.7	1.00122	1.0303	0.97634	1.00872	1.00719	1.07011	0.998226	0.991541	1.01046	0.0101091
13.8	1.00549	1.02687	1.00306	1.03674	1.06671	1.03272	1.05356	1.04363	1.03271	1.05999	1.03615	0.00667182		13.8	1.00432	0.915802	0.996192	0.988302	0.974014	0.981798	0.996865	1.03823	0.986941	0.0122279
13.9	1.02579	0.999861	1.03317	1.05852	1.05786	1.03456	1.01401	1.02929	1.022	1.02587	1.03009	0.00566075		13.9	0.9505	0.916373	1.00651	0.999348	0.99259	0.957306	0.998624	1.00277	0.978003	0.0115748
14	1.00958	1.03184	1.02365	1.00124	1.05681	1.0187	1.02082	1.05104	1.03952	1.05783	1.0311	0.00624909		14	0.964801	0.976546	0.979987	0.955016	0.9944	1.00055	1.00104	1.01607	0.986052	0.00725533
14.1	1.0169	1.02831	1.00353	1.07397	1.04274	1.03039	1.0491	1.0413	0.99916	1.04456	1.033	0.00710031		14.1	0.989829	0.935165	0.999941	0.992614	0.987824	0.968217	1.00649	1.07972	0.994975	0.0144637
14.2	1.00716	1.01554	1.04152	1.03218	1.03771	1.01361	1.04011	1.0378	0.994425	1.04143	1.02615	0.00538252		14.2	0.968798	0.917664	0.989646	1.03517	0.981839	1.02603	1.00136	0.98873	0.988655	0.01282
14.3	1.00361	1.01834	1.01206	1.02595	1.04676	0.999426	1.0266	1.02836	1.01513	1.01828	1.01945	0.00427722		14.3	0.946435	0.908682	0.996337	0.967107	0.99498	1.0313	1.01173	1.01756	0.984267	0.0145002
14.4	1.05129	1.00867	1.00581	1.03448	1.05675	1.06364	0.979774	1.02023	1.02173	1.05877	1.03011	0.0087398		14.4	1.03778	0.960062	0.977829	0.945274	1.01475	0.988338	0.999238	1.01044	0.991712	0.010709
14.5	1.00567	1.00836	1.04757	1.01362	1.05603	1.02511	1.03103	1.03292	1.01395	1.02352	1.02578	0.00523837		14.5	0.944394	1.03415	0.989642	1.00208	0.970362	1.00634	0.995835	1.00797	0.993846	0.00951177
14.6	0.989614	0.997085	1.03119	1.00307	1.04389	1.02874	1.02425	1.02274	0.999509	1.04211	1.01822	0.0061554		14.6	1.04259	0.865158	1.00252	1.04548	1.00504	1.01124	0.996633	1.03426	1.00036	0.0204445
14.7	1.00722	0.977963	1.01464	1.04318	1.0484	1.01198	1.00056	1.04606	1.02615	1.0172	1.01934	0.00704374		14.7	0.964825	0.95406	1.01316	0.964639	0.981386	1.01082	1.00499	0.993275	0.985894	0.00814285
14.8	0.986041	1.00922	1.02388	1.02825	1.06426	1.04108	1.04103	1.02893	1.02432	1.0437	1.02907	0.00669596		14.8	1.05269	0.993806	1.01375	0.98232	0.977991	1.01146	0.995072	0.967768	0.999358	0.00944157
14.9	1.03739	0.99961	1.00953	1.03023	1.05707	1.03154	1.03561	1.0172	0.993606	1.05127	1.0263	0.00664		14.9	0.982306	1.03852	0.973676	0.977549	0.968901	1.03322	1.00656	0.978148	0.994861	0.00979657
15	1.01286	1.01936	1.00279	1.05471	1.05318	1.07148	1.04341	1.03008	1.00006	1.03499	1.03229	0.0075016		15	0.984867	0.958077	0.987889	1.00313	0.989332	1.01539	0.999824	0.942984	0.985186	0.00843985
15.1	1.02243	1.02756	1.02486	1.04581	1.03871	1.04176	1.03942	1.03355	1.0316	1.04116	1.03469	0.00250001		15.1	0.966466	0.999519	0.959759	0.987881	0.98177	1.0102	1.01748	0.99596	0.98988	0.00710901
15.2	1.01058	1.03206	1.01633	1.04777	1.04619	1.06135	1.01919	1.03339	1.02184	1.05637	1.03451	0.00559375		15.2	0.979386	1.02005	0.992367	1.02953	0.990721	0.988161	0.999473	0.97897	0.997332	0.00650423
15.3	1.08216	1.03319	1.01262	1.04327	1.06618	1.0307	0.984083	1.04328	1.03905	1.04587	1.03804	0.00849225		15.3	1.01176	1.02929	1.01427	0.995728	1.00412	1.03007	1.00125	1.04823	1.01684	0.00626571
15.4	1.00671	0.990989	1.00225	1.01845	1.03278	1.03004	1.04139	1.02603	1.01972	1.04952	1.02179	0.00570913		15.4	0.966943	0.94495	0.993322	1.00042	1.00764	0.994203	1.01585	1.01889	0.992779	0.00891537
15.5	0.975619	1.01752	1.01572	1.0479	1.04527	1.01775	0.997892	1.02987	1.02741	1.0473	1.02223	0.00726713		15.5	1.01459	0.981312	0.979949	1.03565	0.95869	1.01039	0.993058	0.994128	0.99597	0.00845353
15.6	1.00877	1.0242	1.02221	1.03914	1.03987	1.06048	1.00119	1.02604	1.03525	1.04486	1.0302	0.005527		15.6	0.975237	0.987074	0.977648	0.990795	0.978677	0.986335	1.00487	0.994469	0.986888	0.00349698
15.7	1.01342	1.02487	1.03624	1.06775	1.05885	1.0494	1.02603	1.04258	1.0059	1.04208	1.03671	0.00616822		15.7	0.997474	0.976728	1.01074	0.988457	0.979021	1.02753	0.994243	1.02788	1.00026	0.00707705
15.8	1.02705	1.01925	1.04349	1.03054	1.06157	1.04475	1.01395	1.03141	0.998757	1.05332	1.03241	0.00600239		15.8	0.961155	0.988784	0.995642	1.01426	0.989714	0.976097	1.00315	1.00148	0.991285	0.00588414
15.9	1.02767	1.01189	1.0099	1.04717	1.05861	1.04043	1.01517	1.03363	1.03406	1.04703	1.03256	0.00520049		15.9	0.984721	0.999012	0.998095	1.02081	0.979998	0.988908	0.998861	1.00113	0.996442	0.00442335
16	1.03775	1.02716	1.03356	1.05494	1.06084	1.03765	1.04514	1.03582	1.0183	1.01847	1.03696	0.00442299		16	0.939804	0.966785	0.99752	1.00552	0.979036	1.00934	0.99994	1.01467	0.989076	0.00901462
16.1	1.0161	1.02518	1.02797	1.0278	1.0756	1.02028	1.00553	1.00443	1.03629	1.038	1.02772	0.0064149		16.1	0.93572	1.12632	0.980633	0.986927	0.981493	1.03729	0.996349	1.03188	1.00958	0.0201177
16.2	1.03746	1.01307	1.01316	1.09808	1.05246	1.0445	1.03611	1.03561	1.00661	1.02481	1.03619	0.00832384		16.2	0.956374	0.982303	0.98874	1.00107	1.00992	1.00188	1.00306	1.02021	0.995444	0.00694113
16.3	1.00951	1.00504	1.02	1.06091	1.05709	1.06076	0.986835	1.02916	0.999466	1.02958	1.02584	0.00843363		16.3	0.89111	1.06933	1.01646	0.979189	0.975972	1.00464	1.00669	1.00307	0.993307	0.0177594
16.4	0.98756	1.02505	1.03187	0.989301	1.05397	1.06364	1.0099	1.02062	1.04143	1.01675	1.02401	0.00790984		16.4	0.964594	1.04853	1.00048	1.00618	0.958145	1.00388	0.998497	1.05024	1.00382	0.01182
16.5	1.02611	1.03854	1.02761	1.07651	1.04928	1.03161	0.995581	1.03356	0.9967	1.04266	1.03182	0.00750183		16.5	1.02522	1.02695	1.01788	1.01475	0.97401	1.01895	0.995701	1.05372	1.0159	0.00825548
16.6	1.01597	0.997512	1.02459	1.01655	1.05015	1.03499	1.00771	1.03939	1.03998	1.01822	1.02451	0.00517974		16.6	0.970735	0.905854	0.998519	0.99681	1.0169	1.03003	1.00057	0.99898	0.9898	0.0134222
16.7	1.03862	1.00714	1.04763	1.06709	1.05323	1.05417	1.04584	1.03235	1.00583	1.02872	1.03806	0.00632358		16.7	0.955613	0.987678	0.996721	0.990174	1.00468	1.05212	0.98981	0.951167	0.990996	0.0110258
16.8	0.978681	1.00744	1.00585	0.992647	1.07084	1.05795	1.04579	1.05362	1.00752	1.01345	1.02338	0.00984207		16.8	0.952136	1.05079	0.989255	1.01806	0.991684	1.03074	1.00192	0.99224	1.00335	0.0106066
16.9	1.01478	1.02854	1.03061	1.03196	1.03309	1.03756	1.0034	1.04268	1.03357	1.0381	1.02943	0.00372415		16.9	0.939239	1.15997	0.994625	0.95493	0.987022	0.98894	1.00394	1.02403	1.00659	0.0238589
17	1.02511	1.02868	1.0246	1.04616	1.03931	1.03819	0.959918	1.04354	1.00126	1.034	1.02408	0.00820257		17	0.948712	1.03064	1.01453	0.977139	0.997108	0.979229	0.993469	1.01693	0.994719	0.00930514
17.1	1.04052	1.03642	1.00307	1.0293	1.05438	1.01277	0.997763	1.03905	1.00237	1.02858	1.02442	0.00609603		17.1	0.954974	1.0715	1.00128	1.02893	0.993502	0.996774	1.00954	1.01739	1.00924	0.0117582
17.2	0.985356	1.00487	1.00497	1.03959	1.05607	1.03511	1.01886	1.02843	1.01788	1.00634	1.01975	0.00652456		17.2	1.00894	1.07581	0.996202	0.97834	1.03734	1.01081	0.99497	1.01846	1.01511	0.0106585
17.3	0.975529	1.01662	1.00715	1.02228	1.06007	1.04628	1.03468	1.0339	1.01494	1.05	1.02614	0.00775458		17.3	1.03888	1.00817	1.00227	1.00382	0.955178	1.00145	0.995775	0.979825	0.99817	0.00845902
17.4	1.01872	1.00793	1.0247	1.03584	1.04643	1.06183	1.01583	1.05443	0.979542	1.0306	1.02758	0.00763396		17.4	0.996403	0.88339	0.992257	0.962646	1.01719	0.999146	0.99795	0.959442	0.976053	0.0148948
17.5	0.987027	1.01278	1.00876	1.0068	1.04431	1.02626	1.01722	1.03419	1.03201	1.03658	1.02059	0.00547218		17.5	1.00111	0.965368	1.02793	1.01477	1.03006	1.02807	0.9963	0.956686	1.00254	0.0101143
17.6	1.06612	1.0054	1.00813	1.02358	1.07767	1.05289	1.01064	1.01003	1.00706	1.04519	1.03067	0.00866092		17.6	0.954171	0.982178	0.966153	0.961541	1.00505	0.99731	0.994638	0.968227	0.978658	0.00664127
17.7	1.02545	1.0115	1.00211	1.07275	1.0612	1.06737	1.00006	1.03136	1.01493	1.05454	1.03413	0.00875376		17.7	0.987891	0.977332	0.985463	1.02382	1.00532	0.98267	1.00243	1.02414	0.998634	0.00646653
17.8	0.985226	1.0226	1.01809	1.02781	1.05015	1.01264	1.00437	1.03475	1.02327	1.05363	1.02325	0.0064473		17.8	1.04093	0.896388	0.975884	1.04472	1.00423	1.0022	0.986189	1.00519	0.994466	0.0163595
17.9	1.02487	1.02697	1.04963	1.03079	1.04228	1.01616	1.00732	1.04283	1.03342	1.0408	1.03151	0.00414771		17.9	0.992957	1.07104	0.991368	0.997708	0.988242	0.99846	1.0002	1.00652	1.00581	0.00953261
18	1.01727	1.0291	1.0116	1.02351	1.07627	1.03592	0.985321	1.0435	1.04241	1.03285	1.02977	0.00749773		18	0.991265	1.05771	1.00368	1.02852	0.995438	0.988666	0.989924	0.970931	1.00327	0.00967662
18.1	1.04314	1.01459	1.05987	1.03991	1.04967	1.05275	0.995897	1.02727	1.03136	1.04069	1.03551	0.00604368		18.1	1.00397	1.03725	1.01692	0.957617	1.01084	1.01463	0.997912	0.962994	1.00027	0.00962782
18.2	1.02121	1.02957	1.01607	1.03452	1.03983	1.06971	0.967778	1.04138	0.998131	1.02334	1.02415	0.00861836		18.2	0.984328	0.92611	0.99575	1.01075	0.981161	0.991707	0.988511	1.0167	0.986876	0.00972438
18.3	0.976923	1.03857	1.01167	1.06083	1.05699	1.07262	1.01984	1.03509	1.0271	1.02568	1.03253	0.00870108		18.3	0.976482	0.964742	0.99455	0.999518	1.01374	1.00629	1.01024	0.98969	0.994406	0.00599888
18.4	1.05443	0.990547	1.01562	1.03197	1.04066	1.02953	1.0225	1.02838	1.01256	1.01688	1.02431	0.00546585		18.4	0.979176	1.06738	1.00418	0.993489	0.964268	1.03811	0.995236	0.992465	1.00429	0.0117226
18.5	1.01523	1.00242	1.00299	1.0344	1.06939	1.02661	1.04406	1.02216	1.02571	1.03137	1.02744	0.00623997		18.5	1.02888	0.992953	1.00537	1.034	0.999811	0.985825	1.00214	0.993409	1.0053	0.00611333
18.6	1.05142	1.03467	1.01198	1.04608	1.06866	1.0516	1.00711	1.03319	1.02717	1.02485	1.03567	0.00602937		18.6	1.03015	0.9975	0.980473	0.958305	0.999683	1.02152	1.00189	1.00895	0.999809	0.00799742
18.7	1.0158	1.01589	0.998172	1.05903	1.02938	1.0395	0.996775	1.04307	1.03885	1.02025	1.02567	0.00633156		18.7	0.959774	0.998133	0.992803	1.00389	1.01572	0.989908	1.00476	1.00925	0.99678	0.00606924
18.8	1.02984	1.02414	1.02608	1.04785	1.05333	1.03635	0.997614	1.03143	1.03044	1.0505	1.03276	0.00510783		18.8	0.938183	1.03469	0.998476	0.992123	0.982795	1.00487	0.989851	0.987157	0.991019	0.00947905
18.9	1.01721	1.015	1.01062	1.04806	1.04903	1.03906	1.02018	1.03638	1.02829	1.04032	1.03041	0.0044471		18.9	0.999944	0.91396	0.965018	1.02788	1.01548	1.01046	1.00064	0.986594	0.989998	0.0127705
19	1.00679	1.00677	1.02009	1.04581	1.07031	1.04342	1.02065	1.05075	1.00576	1.03631	1.03067	0.00697023		19	0.970411	0.990491	0.98906	0.991042	0.97834	0.989189	0.995129	1.00312	0.988348	0.0035334
19.1	1.04236	1.00278	1.02407	1.03752	1.0584	1.03091	1.03421	1.0356	1.00932	1.00769	1.02829	0.00551555		19.1	0.946553	1.0091	1.02841	1.01194	1.01507	0.99744	1.0023	0.984025	0.999357	0.00884418
19.2	0.990247	1.00832	1.0209	0.981467	1.03153	1.03538	0.996128	1.03036	1.01134	1.03046	1.01361	0.00608301		19.2	0.978519	1.1136	1.01414	0.98991	0.98126	1.03347	0.997743	1.00878	1.01468	0.0155252
19.3	1.03522	1.03062	1.03218	0.978281	1.06161	1.04204	1.04889	1.04648	1.02563	1.00929	1.03102	0.00739164		19.3	0.925005	1.00644	1.00788	0.986758	0.984777	1.01951	1.0032	1.08129	1.00186	0.0152979
19.4	1.02085	1.01798	1.03815	1.0317	1.05098	1.0264	1.03628	1.03857	1.04966	1.04177	1.03524	0.00351947		19.4	0.939295	0.975539	1.00958	0.982776	0.999394	0.98959	0.999128	0.971567	0.983359	0.00776275
19.5	1.01235	1.01283	1.02377	0.996016	1.05538	1.03084	1.01353	1.02893	1.00356	1.01866	1.01959	0.00522894		19.5	1.01321	1.06631	0.975384	0.997699	0.996146	1.00226	1.00779	1.04663	1.01318	0.0103927
19.6	1.02973	1.03304	0.99637	1.00399	1.04719	1.04871	1.05089	1.03409	1.03281	1.02197	1.02988	0.00576156		19.6	1.01731	1.01495	1.00894	1.02008	0.98984	1.01583	0.995573	1.02971	1.01153	0.00462738
19.7	1.01453	1.03129	1.02254	0.96132	1.02687	1.03197	1.01456	1.03102	1.04802	1.02482	1.0207	0.00726667		19.7	1.01079	1.0428	1.0033	1.02228	0.957802	0.974975	1.00135	0.986403	0.999963	0.00949555
19.8	1.02978	0.994366	1.03229	1.03085	1.05062	1.05981	1.04695	1.03296	1.01564	1.03469	1.0328	0.00580756		19.8	0.97724	1.03336	0.984784	1.00113	1.0097	0.99045	1.00338	1.02834	1.00355	0.00702396
19.9	1.02204	1.03421	1.04318	1.00581	1.04841	1.05773	0.997909	1.02166	1.034	1.01998	1.02849	0.0059075		19.9	1.0456	1.00226	0.992985	1.00587	0.984357	0.986536	0.992772	0.991152	1.00019	0.00697457
20	1.01293	1.01421	1.0205	1.02216	1.04007	1.05035	1.02732	1.04018	1.0198	1.04471	1.02922	0.0042597		20	0.96044	1.00995	0.996641	0.991666	0.993713	0.993176	0.992755	0.992695	0.991379	0.00489556
20.1	1.02628	1.00644	1.00164	1.04417	1.0596	1.03016	1.00604	1.03176	1.01088	1.04964	1.02666	0.00638343		20.1	1.04041	1.05465	0.985944	0.975374	0.9671	1.00138	0.993641	0.97009	0.998573	0.0115157
20.2	1.0305	1.02544	1.02617	1.04038	1.05177	1.03943	1.02349	1.03825	1.01259	1.03902	1.0327	0.00354067		20.2	1.00316	1.03727	1.01125	1.02682	1.00591	0.994068	1.00355	1.02296	1.01312	0.00513603
20.3	0.999842	0.985659	1.01423	1.02999	1.05325	1.01127	1.0369	1.04374	1.01803	1.03886	1.02318	0.00667339		20.3	1.00702	1.00909	1.00286	0.946931	0.963398	0.993947	0.998265	1.04666	0.996021	0.0106788
20.4	0.994822	1.02166	1.01248	1.06347	1.06412	1.04433	1.01608	1.03538	1.01573	1.03788	1.0306	0.00714089		20.4	0.957286	1.06811	1.009	0.986426	0.988235	1.03545	0.994003	0.997054	1.00445	0.0119599
20.5	1.02052	1.00431	0.999867	0.998689	1.05071	1.05815	0.993458	1.03814	1.01041	1.03346	1.02077	0.00730677		20.5	0.989563	1.04271	1.00854	1.01631	0.974214	0.981755	1.00193	0.969225	0.99803	0.00864942
20.6	1.05343	1.03701	1.00239	1.01553	1.04895	1.04143	0.997339	1.05826	1.02479	1.03053	1.03097	0.00661883		20.6	0.997867	0.995884	1.01525	0.98522	0.974446	1.02781	1.01296	1.01492	1.00305	0.00628999
20.7	1.02005	0.983441	1.04042	1.03414	1.0525	1.04724	1.04997	1.05115	0.990234	1.04893	1.03181	0.00813022		20.7	0.947165	0.992424	1.00393	0.996769	0.999125	1.0094	1.00614	1.0008	0.99447	0.0070175
20.8	1.02566	1.0009	1.02719	1.05842	1.07081	1.04409	0.999903	1.04216	1.02505	1.0505	1.03447	0.00733646		20.8	0.934193	1.05789	1.01159	0.97925	1.00731	0.994586	1.00023	1.02087	1.00074	0.0125074
20.9	1.02414	1.01131	1.03144	1.02469	1.05809	1.00385	1.00453	1.03141	1.01441	1.01081	1.02147	0.0051861		20.9	0.971887	1.01542	0.99619	0.984674	1.00356	1.00684	1.00026	0.968344	0.993396	0.0059615
21	1.03437	0.993345	1.0196	1.02993	1.0403	1.02644	1.0143	1.01878	1.00662	1.05775	1.02414	0.00571162		21	0.982232	0.996516	0.970692	0.984917	1.01247	0.987992	0.9951	1.04408	0.99675	0.0080144
21.1	1.0463	0.997928	1.02559	1.04214	1.052	1.05496	1.01995	1.03386	0.995328	1.05374	1.03218	0.00699386		21.1	0.967321	1.08265	0.993322	0.991891	1.01542	1.0205	0.995354	0.960885	1.00342	0.0134469
21.2	1.00586	1.01918	1.02454	1.0529	1.06194	1.01296	1.02262	1.04159	1.03692	1.02499	1.03035	0.00560323		21.2	0.945955	1.04096	0.99363	1.01446	1.00185	1.00144	0.986752	1.00941	0.999307	0.00955587
21.3	1.00576	1.01115	1.03679	1.03783	1.05224	1.03263	1.00544	1.04092	1.00538	1.03467	1.02628	0.00554162		21.3	1.00106	1.02939	1.02002	0.933342	0.996434	0.936427	0.999545	0.974116	0.986293	0.0126283
21.4	0.98339	1.02647	1.01837	1.02042	1.04187	1.0478	1.04736	1.02028	1.06114	1.04984	1.03169	0.00714938		21.4	1.00714	1.03152	0.967419	0.985812	0.981455	0.988257	0.999663	1.00201	0.995409	0.00684596
21.5	1.04241	1.02485	1.04629	1.03065	1.04841	1.0324	1.01772	1.03564	1.03087	1.03259	1.03418	0.00299266		21.5	1.07222	0.959803	0.987452	0.977523	0.991723	1.03244	1.00016	1.00996	1.00391	0.012386
21.6	1.03156	0.995184	1.02981	1.03759	1.05531	1.03069	1.02526	1.0272	1.01536	1.03508	1.02831	0.00489353		21.6	1.08261	1.00224	1.0049	0.980444	0.997217	1.03197	1.00103	0.980568	1.01012	0.0118209
21.7	1.02437	1.04749	1.00919	1.02573	1.0563	1.04159	1.00309	1.02715	1.03397	1.04541	1.03143	0.00535427		21.7	0.946771	0.959992	0.997016	0.954076	1.01316	0.994657	1.00863	1.00324	0.984693	0.0094154
21.8	1.02288	1.01589	1.01737	1.08618	1.05556	1.05183	0.99939	1.02164	1.0489	1.06195	1.03816	0.00844231		21.8	0.983966	1.00421	1.01627	1.00174	0.999793	1.00123	1.00237	0.996003	1.0007	0.00316746
21.9	1.02523	1.01572	1.0259	1.03699	1.04702	1.01953	1.01521	1.02349	1.03603	1.01593	1.02611	0.00339231		21.9	0.932732	1.01811	0.994305	0.986384	1.01417	0.976401	1.00175	0.987904	0.988968	0.00945309
22	1.02286	1.0006	1.04246	1.02358	1.045	1.02876	1.02282	1.03227	1.03234	1.02077	1.02715	0.00395031		22	0.990274	1.04602	1.00667	1.01287	1.01025	1.00858	0.99929	1.02324	1.01215	0.00591788
22.1	1.05085	1.02578	1.03134	1.04306	1.06585	1.02353	1.01514	1.02398	1.00655	1.02438	1.03105	0.00555658		22.1	0.953235	1.05815	1.00952	0.990015	0.993158	0.994071	1.00247	1.00116	1.00022	0.0102185
22.2	0.996136	1.01072	1.04666	1.04764	1.05395	1.02295	0.996056	1.04031	1.02868	1.02889	1.0272	0.00659411		22.2	0.946695	0.95991	1.00467	0.978042	0.954573	0.97688	0.996506	1.027	0.980535	0.00969242
22.3	1.0244	1.02513	1.02131	1.02013	1.05512	1.0438	1.00473	1.03737	1.02231	1.02485	1.02792	0.00445322		22.3	1.01559	1.00718	1.01535	0.980105	0.983628	1.01069	1.00472	1.02534	1.00533	0.00558342
22.4	1.03486	1.04288	1.02533	1.04342	1.05914	1.05103	1.01169	1.03767	1.02301	1.02755	1.03566	0.00448652		22.4	1.01467	0.994401	0.986825	1.00278	1.01013	1.00153	1.01104	1.02096	1.00529	0.00394169
22.5	1.02887	1.05424	1.02765	1.03573	1.05582	1.05382	1.03487	1.02612	1.01056	1.0315	1.03592	0.00463032		22.5	1.0329	0.960363	1.00977	1.00757	1.00565	1.01748	1.00213	0.995191	1.00388	0.00738096
22.6	0.999443	1.01274	1.04135	1.04359	1.045	1.0491	1.03394	1.04942	1.03294	1.05421	1.03617	0.00551922		22.6	0.977853	0.941025	0.9667	0.997532	0.985826	1.02419	0.995805	1.01151	0.987555	0.0092394
22.7	0.98185	1.02549	1.03232	1.06363	1.04623	1.05245	1.01957	1.03354	1.02103	1.04105	1.03172	0.00709982		22.7	0.979812	1.1368	0.990632	1.00739	0.956969	0.983483	0.994302	1.03344	1.01035	0.0196764
22.8	1.0271	1.02466	1.0611	1.04918	1.05604	1.03699	1.02137	1.0404	1.04145	1.02411	1.03824	0.00443253		22.8	1.01049	1.01448	1.00501	0.979821	1.00664	1.01675	0.9947	1.00411	1.004	0.00421223
22.9	0.994412	1.00586	1.03288	1.00435	1.05457	1.04466	1.01918	1.03078	1.03344	1.02544	1.02456	0.00595179		22.9	1.05389	1.02556	0.98381	0.998546	0.997825	1.01314	0.999678	0.963395	1.00448	0.00961585
23	1.01498	0.990205	1.02514	1.0817	1.0412	1.0622	1.03593	1.05	1.00038	1.04406	1.03458	0.00879883		23	0.970923	1.02383	1.00248	1.0243	0.972597	0.992551	1.00293	0.933172	0.990348	0.0108114
23.1	1.02403	1.01476	1.02238	1.10868	1.04978	1.04491	1.01871	1.02366	1.02026	1.07627	1.04034	0.00969679		23.1	1.01795	1.01375	0.987261	0.982328	0.992636	0.990865	0.993766	1.01652	0.999385	0.00505764
23.2	1.04987	1.00939	1.01759	1.02716	1.05119	1.08528	0.99577	1.05674	1.01433	1.0388	1.03461	0.00848758		23.2	0.930376	1.01616	1.02091	0.98514	0.977836	1.01734	0.993814	1.00064	0.992777	0.010505
23.3	0.993828	1.04865	1.01054	0.975119	1.05857	1.02418	1.00474	1.0452	1.00707	1.02665	1.01945	0.00829399		23.3	1.03407	1.10301	1.00617	0.9809	0.957166	0.971301	0.98243	1.04114	1.00952	0.01696
23.4	1.0208	1.02828	0.997876	1.05394	1.0562	1.03483	1.05207	1.02868	1.03119	1.04013	1.0344	0.00557953		23.4	1.02662	1.05504	0.99523	0.953878	1.01978	1.00058	0.995485	0.991268	1.00473	0.0105193
23.5	1.03507	1.01369	1.04757	1.06213	1.04791	1.01322	1.04755	1.02519	1.00312	1.01454	1.031	0.0062514		23.5	0.985607	1.17131	1.00296	0.991799	1.00312	1.02515	0.989912	1.0166	1.02331	0.0216723
23.6	1.00749	1.01754	1.01594	1.01858	1.06495	1.02715	1.03077	1.05241	1.01976	1.03831	1.02929	0.00566809		23.6	1.03346	1.06932	0.986539	0.988558	1.00593	0.981387	0.991434	1.0172	1.00923	0.0106119
23.7	1.00788	1.05283	1.02197	1.02795	1.04916	1.05892	1.01041	1.05096	1.01136	1.05234	1.03438	0.00646349		23.7	1.02657	0.95131	1.00077	0.961997	0.982396	0.990023	0.987906	1.03091	0.991487	0.00986807
23.8	1.03954	1.04666	1.03741	1.05289	1.05489	1.06972	0.994575	1.04182	1.03769	1.05802	1.04332	0.00633273		23.8	0.952897	0.996202	0.976083	0.943836	0.997165	1.01574	0.998228	0.994347	0.984312	0.0087438
23.9	1.03676	1.02024	1.00677	1.02719	1.04562	1.03998	1.00399	1.00733	0.996925	1.01321	1.0198	0.00533154		23.9	0.939063	0.927157	1.01537	1.00015	0.970543	1.03528	0.987463	0.974721	0.981218	0.0129161
24	1.03018	1.00817	1.0396	1.02328	1.04917	1.0447	0.993142	1.02935	1.04554	1.05036	1.03135	0.00595768		24	0.986694	1.08798	0.974135	0.965515	1.00839	1.00135	1.00109	1.00177	1.00337	0.0132032
24.1	1.01438	1.01377	0.999878	1.03428	1.03357	1.0595	1.06017	1.02662	1.02397	1.01528	1.02814	0.00619717		24.1	1.00021	0.995613	0.989009	0.979605	0.967321	0.992773	0.992347	0.971582	0.986057	0.0041985
24.2	1.01782	1.03436	1.03629	1.03399	1.05486	1.04033	1.01026	1.02503	1.00089	1.01612	1.02699	0.00506777		24.2	0.957978	1.04684	1.002	0.958037	1.01982	1.0243	1.00061	0.992666	1.00028	0.0109882
24.3	1.01404	1.0171	1.0203	1.00321	1.06775	1.04197	1.04497	1.0432	1.04673	1.03704	1.03363	0.00614337		24.3	1.02213	1.00451	1.00184	1.00102	0.971375	1.01326	0.984741	1.03627	1.0044	0.00720123
24.4	1.00879	1.05042	1.01451	1.02329	1.05196	1.06786	1.05228	1.02551	1.02048	1.04449	1.03596	0.00626268		24.4	0.962826	0.956615	0.99569	0.994019	1.01327	1.01191	0.993245	1.02426	0.993978	0.00843077
24.5	1.01306	0.986522	1.01156	1.04695	1.04612	1.04479	1.04225	1.03444	1.03112	1.01688	1.02737	0.00628672		24.5	0.967936	0.983266	1.00555	0.966487	0.971883	1.02068	0.993614	1.03357	0.992872	0.00890534
24.6	1.03814	1.01034	1.02036	1.03127	1.03254	1.03178	1.02473	1.04921	0.987844	1.03436	1.02606	0.00536895		24.6	0.997095	1.02484	1.00734	0.985454	0.941337	0.977452	0.991921	0.98078	0.988277	0.00863519
24.7	1.00738	0.994172	1.03584	0.993951	1.05308	1.01863	0.998108	1.0217	0.978143	1.03521	1.01362	0.00738664		24.7	1.07401	1.06631	0.986121	0.943453	1.01233	0.993405	0.985657	1.0486	1.01373	0.0161012
24.8	1.02381	0.996583	1.03286	1.06511	1.06027	1.07069	1.00356	1.02808	1.02254	1.02348	1.0327	0.00795546		24.8	1.00185	1.13425	0.99767	0.977592	0.99013	0.994425	0.99334	0.996024	1.01066	0.017835
24.9	1.02165	1.00785	1.03759	1.03143	1.05869	1.04138	1.06373	1.02869	1.01483	1.01988	1.03257	0.00575204		24.9	0.970835	1.02802	1.02438	0.999003	1.01541	1.01096	0.992015	0.971466	1.00151	0.00784686
25	0.991588	1.03539	1.02749	1.01938	1.05274	1.05995	0.98876	1.02691	1.00701	1.04248	1.02517	0.00760042		25	1.00767	0.942735	1.00676	1.0298	0.995131	0.974237	0.984774	1.00346	0.993071	0.00927639
	sample_1	sample_2	sample_3	sample_4	sample_5	sample_6	sample_7	sample_8	sample_9	sample_10	Average	SEM			sample_1	sample_2	sample_3	sample_4	sample_5	sample_6	sample_7	sample_8	Average	SEM
Maximum change of relative FRETr	0.0196499	0.0169139	0.0249343	0.036231	0.0525047	0.0413762	0.0192393	0.034776	0.0193319	0.0360192	0.0300976	0.00375246		Maximum change of relative FRETr	-0.00836938	0.022563	-0.000991148	-0.0143614	-0.00802143	0.00179409	-0.00330469	0.00302186	-0.000958633	0.00393389
