# Supplementary material for: Two-step structural changes in M3 muscarinic receptor activation rely on the coupled Gq protein cycle
Source: Nat Commun. 2023 Mar 8;14:1276. doi: 10.1038/s41467-023-36911-4 (PMC9992711; doi:10.1038/s41467-023-36911-4)
Supplement: Supplementary file 3 — Source Data [file 41467_2023_36911_MOESM3_ESM.zip › 1. Data for Main Figures/Figure 6.xlsx]

## Sheet: a, b
hM3R-YFP (WT) +WT Gαq-CFP															hM3R-YFP (3A) +WT Gαq-CFP
	Relative FRETr															Relative FRETr
Time(sec)	sample_1	sample_2	sample_3	sample_4	sample_5	sample_6	sample_7	sample_8	sample_9	sample_10	sample_11	Average	SEM		Time(sec)	sample_1	sample_2	sample_3	sample_4	sample_5	sample_6	sample_7	sample_8	sample_9	sample_10	Average	SEM
0	0.967598	0.994279	1.00449	1.0228	1.00504	0.993635	1.0002	1.01794	0.983447	1.01251	1.01335	1.00139	0.00485949		0	1.0184	0.975296	0.989402	0.962632	1.03236	1.07814	1.02291	0.950571	0.959296	0.993949	0.998296	0.0125799
0.1	1.01152	1.01735	0.994369	1.01369	0.999067	1.01903	1.00071	1.01497	1.0016	1.00788	1.02554	1.00961	0.00292513		0.1	0.972988	0.940824	1.01311	0.965677	0.984822	1.00773	0.94546	0.958921	1.04602	1.05157	0.988711	0.0124884
0.2	1.01212	0.996933	1.00893	1.00427	0.995339	0.998429	1.01684	1.00197	1.00418	0.979358	0.978021	0.999673	0.0036824		0.2	0.995585	0.929505	0.997874	0.955117	1.0536	0.951303	0.972173	1.03512	1.03212	1.00137	0.992376	0.0127855
0.3	0.971221	1.01185	1.01278	1.01029	1.01152	1.0072	1.01143	1.02769	1.00853	0.962233	0.985187	1.00181	0.00603206		0.3	1.01691	1.03826	1.07977	1.00825	1.02253	0.980567	1.04098	1.04557	0.988479	0.971204	1.01925	0.0105819
0.4	1.00344	1.01445	0.998748	0.99973	1.01103	1.00328	0.994	0.978151	0.991839	1.05255	1.00818	1.00504	0.00562774		0.4	1.00288	1.02983	1.05487	0.973374	1.01745	0.92029	1.02721	1.02258	1.03346	0.943035	1.0025	0.0136741
0.5	0.989389	0.990331	0.998349	0.991929	0.987397	0.985642	1.00719	0.982154	1.01285	0.966716	1.01503	0.993362	0.00428881		0.5	0.98583	0.956026	1.13882	0.941498	1.07313	1.03448	1.02792	0.966207	1.02094	0.973762	1.01186	0.0191507
0.6	0.985236	1.00158	0.966367	1.00468	0.994295	0.998582	1.02232	1.01743	1.01337	0.955222	1.01253	0.997419	0.00638017		0.6	0.998466	0.908225	1.08938	0.944326	0.998061	1.05633	1.00269	1.03037	0.99426	0.996873	1.0019	0.0162024
0.7	1.00395	1.00842	1.00891	1.01072	1.00515	0.986883	1.01862	1.01266	0.996633	1.03921	1.00692	1.00892	0.00394138		0.7	0.993458	0.983546	1.0318	0.997997	1.07355	0.964359	1.01496	0.999928	1.03247	1.03358	1.01256	0.00990792
0.8	1.00206	1.02396	1.00202	0.97483	1.02765	0.997555	1.01653	1.01297	1.01142	1.01614	0.990492	1.00688	0.00466098		0.8	0.990009	1.06691	1.05906	0.97116	1.00215	1.01066	1.05064	0.994157	1.05	0.96622	1.0161	0.0118618
0.9	1.00117	1.01698	1.00924	0.9814	0.990665	1.00013	1.00355	1.00441	0.992248	1.01821	1.00185	1.0018	0.00330206		0.9	1.01511	1.09531	0.924553	1.0346	1.06033	0.967335	0.9837	0.998441	1.0104	0.931875	1.00217	0.0169574
1	0.992175	1.01437	0.992219	0.995353	1.00939	1.01079	1.01012	1.02228	0.98754	1.01457	1.01857	1.00613	0.00363442		1	0.990215	0.961493	1.07063	0.98088	1.09455	0.933069	0.988055	1.02565	0.993832	1.02225	1.00606	0.0153909
1.1	0.996214	1.0047	0.988043	1.01625	1.01592	0.972255	0.996353	1.01613	1.01379	1.03363	0.999087	1.00476	0.00505673		1.1	1.01074	1.03711	0.975164	0.955951	0.963899	1.05998	0.987093	0.978233	0.996182	0.991012	0.995536	0.010267
1.2	1.02426	0.994964	0.994234	1.00437	0.979353	1.00491	1.00672	1.01214	0.987609	0.99021	0.999679	0.999859	0.00376404		1.2	0.985599	1.00822	1.03135	0.976212	1.02201	1.033	1.01116	0.982209	1.05321	1.03678	1.01398	0.00821172
1.3	0.984636	1.00646	0.995949	1.00484	0.998806	1.01165	0.993852	0.987907	1.01856	1.01053	0.991585	1.00043	0.00325149		1.3	0.991122	1.05715	0.960052	0.961638	1.01556	1.01785	0.97312	1.06509	1.04041	0.983445	1.00654	0.0122071
1.4	1.01182	1.0015	1.0088	1.00751	0.999701	0.99122	1.01721	0.993505	1.00839	0.991994	0.999438	1.00283	0.00259079		1.4	0.9817	1.06269	0.981055	0.999231	1.00985	1.03488	0.975524	1.08154	1.01939	1.02336	1.01692	0.0111779
1.5	1.01885	0.987087	1.01056	0.985891	0.99977	1.00771	1.00902	0.993084	0.977605	1.00837	1.02	1.00163	0.00422534		1.5	0.991992	0.991344	1.03997	0.969272	1.0136	1.06304	1.01608	1.05729	1.08182	1.02521	1.02496	0.0112939
1.6	0.997138	1.03436	0.999101	1.00766	1.01117	1.01005	0.99559	1.01164	1.00111	0.981381	1.00234	1.00469	0.0039781		1.6	0.980522	0.979445	0.967546	0.932364	0.977001	1.0331	0.990448	1.04141	0.965932	1.00836	0.987612	0.0103044
1.7	0.970012	0.989937	0.996763	0.988145	0.989421	0.996145	1.00945	1.03006	1.01235	1.02698	0.993134	1.00022	0.00539245		1.7	0.984384	0.995766	0.974795	1.0281	0.982206	0.966334	1.02551	0.999538	0.979285	0.991291	0.992721	0.00646588
1.8	1.00145	0.989819	1.00627	1.03428	1.01281	1.01643	0.99931	0.990913	1.01041	0.973273	1.00803	1.00391	0.00482064		1.8	1.00763	1.02108	0.998996	0.983862	1.00606	1.03964	0.991802	0.988938	0.961934	1.01154	1.00115	0.00677479
1.9	0.988374	0.999786	1.00276	0.993605	0.981802	0.98927	1.02409	0.97619	1.02953	1.00134	0.999469	0.998747	0.00489346		1.9	1.01525	1.08135	1.00499	1.00303	1.01352	0.964406	1.00679	0.978885	1.00162	1.05891	1.01288	0.0108739
2	0.989792	1.01086	1.008	1.02593	0.999464	1.04013	1.01265	1.01751	0.989714	0.977364	1.00421	1.00688	0.00535311		2	0.995731	1.048	1.07421	1.01292	0.957354	0.996754	0.949282	1.08448	1.02968	1.02528	1.01737	0.0141566
2.1	1.00444	1.02604	1.00982	0.987331	1.00174	0.999422	0.998511	1.00439	1.00995	0.982604	0.997501	1.00198	0.00349573		2.1	0.953868	0.928484	0.956837	1.0033	0.983846	0.924303	0.928393	0.916767	0.972118	0.962599	0.953051	0.00900437
2.2	0.997673	0.975969	0.996584	1.02859	0.999301	1.0019	0.996245	1.01712	0.995756	0.955433	1.00341	0.997089	0.00575699		2.2	1.0107	1.06343	1.05126	0.973732	0.972113	0.997924	1.03454	1.0266	1.00346	0.958755	1.00925	0.011053
2.3	0.988077	1.0266	1.0006	0.99462	0.986831	1.01633	0.989123	1.00416	0.990683	0.995025	0.998085	0.999103	0.00376731		2.3	1.01122	0.935559	1.04378	0.999436	1.00231	0.981223	1.02242	1.03149	1.07265	0.994545	1.00946	0.0117663
2.4	0.983595	1.02033	1.00015	1.0016	1.00469	0.994694	1.01533	0.995057	0.993448	1.02998	1.0016	1.00368	0.00403391		2.4	1.01403	1.01826	0.977578	1.02497	1.01339	1.01378	1.01927	0.990622	1.00978	0.982019	1.00637	0.00526822
2.5	0.996581	1.00796	1.01032	0.992634	0.99686	0.99243	0.989702	1.00722	0.993036	1.06035	0.99958	1.00424	0.00599556		2.5	0.995113	1.0321	0.99379	1.0021	1.00921	0.835394	1.00758	1.01886	1.07141	1.00021	0.996575	0.0193424
2.6	1.00609	1.00128	1.00913	1.00764	0.987786	1.03085	1.01141	0.993901	1.00038	0.965415	1.0004	1.0013	0.0048864		2.6	1.01377	0.996904	1.01384	0.990804	1.03716	0.94136	1.00287	1.01694	1.01239	0.97969	1.00057	0.00826805
2.7	1.00626	0.995907	0.998122	1.00945	0.987155	0.996413	1.01476	0.980799	0.998568	1.01566	0.999076	1.0002	0.0032486		2.7	1.00089	0.969375	0.960923	0.941638	1.03571	1.01458	0.974753	0.992055	1.02842	0.982133	0.990048	0.00954316
2.8	0.996561	1.01197	0.996698	0.994833	0.976544	0.99892	1.00381	1.00677	1.00735	0.984768	1.00504	0.998478	0.00314838		2.8	0.987615	1.024	1.05668	0.991927	0.978553	0.958734	0.996273	1.02205	1.01208	0.949228	0.997714	0.0101878
2.9	1.01684	1.03091	0.991147	1.02722	1.00477	0.968443	0.976899	1.03463	0.993576	0.992858	0.982424	1.00179	0.0068595		2.9	1.02143	0.957071	1.03988	1.02274	1.02602	1.04146	1.00194	1.03778	1.00314	0.997248	1.01487	0.00819405
3	1.00201	1.00423	0.988326	1.01116	1.00057	1.01975	0.994866	1.00948	0.988309	1.00334	1.0018	1.00217	0.00284264		3	1.03357	1.02492	0.970517	1.03126	0.977308	0.919651	0.997167	1.01422	1.04256	0.984234	0.999541	0.0119412
3.1	0.992903	0.982997	1.00842	0.987685	1.01364	0.989284	1.01639	0.993827	1.00138	1.0316	0.978429	0.999687	0.00489372		3.1	0.968521	0.988083	0.967408	1.03484	1.05074	1.00565	0.989931	0.979185	1.0033	0.998456	0.998611	0.00852726
3.2	1.01516	1.01021	0.985035	1.00682	0.996596	1.02168	1.00613	1.00324	1.00587	0.966208	1.00596	1.00208	0.00457126		3.2	1.02458	1.01692	1.06617	1.06236	0.974588	0.978905	1.06877	0.982489	1.00737	0.983824	1.0166	0.0119472
3.3	1.00357	1.01062	1.0251	1.00836	1.00665	1.00935	0.96492	0.985083	0.988431	1.04767	1.01241	1.00565	0.00648034		3.3	1.01311	0.953685	1.07024	0.984229	1.00637	0.934416	1.04489	1.13356	0.993063	1.00523	1.01388	0.01821
3.4	1.01046	0.97396	0.989351	1.00382	0.999497	0.980595	1.0098	0.992351	0.994558	0.96825	1.00564	0.99348	0.00431554		3.4	0.998787	1.01021	1.01873	0.982448	0.993838	1.04586	1.02102	0.956141	0.924213	0.983456	0.99347	0.0109856
3.5	0.981415	0.99677	1.00206	0.996887	0.995848	0.998845	0.992869	1.00954	1.02191	1.00082	1.0133	1.00093	0.00327276		3.5	1.03668	1.02958	1.04571	0.973162	1.03619	1.06396	1.00167	0.992838	1.06238	1.0322	1.02744	0.0093605
3.6	0.99608	0.98924	1.00018	0.991035	1.0178	1.00588	1.00064	1.028	0.984891	1.02333	0.996079	1.00301	0.00430168		3.6	0.990796	1.00787	1.05497	0.969648	1.00536	0.943987	1.01551	1.00329	1.02964	0.989872	1.00109	0.00970461
3.7	0.998298	1.01581	1.00662	1.02163	1.00479	0.973576	0.977376	0.999254	1.00231	0.995003	1.00574	1.00004	0.00432907		3.7	1.0163	0.982992	0.949944	1.02951	0.988225	1.0063	1.00907	0.980941	0.94318	0.985181	0.989165	0.00871105
3.8	1.0138	0.99319	0.999789	1.01284	1.00966	0.997702	1.00816	1.0084	0.992335	1.0105	1.02309	1.00631	0.0028617		3.8	0.988461	0.984952	1.00319	0.959667	1.00485	0.94564	1.02971	0.950176	0.995786	1.00937	0.98718	0.00869356
3.9	1.00289	1.00421	1.01477	0.997079	1.00504	0.994838	0.994765	0.985868	1.01047	0.998692	1.00693	1.00141	0.00246693		3.9	0.972239	0.94546	0.952315	0.960973	1.04579	0.980574	1.06833	0.988238	1.0438	0.958989	0.991671	0.0140357
4	1.01497	1.00581	0.996133	1.01857	1.01286	0.992882	1.01482	0.987852	0.980193	0.976255	1.00374	1.00037	0.0044411		4	1.01245	0.99517	0.993996	0.963629	1.00593	0.886133	1.00289	0.978094	0.967928	1.00525	0.981146	0.0117983
4.1	1.01311	0.990816	1.01967	1.00948	0.975978	0.992691	0.998396	0.992405	1.01032	1.0206	1.00136	1.00226	0.00415662		4.1	1.0107	1.00678	0.986768	0.951451	0.962156	0.963828	1.02972	0.983287	1.00932	1.01335	0.991737	0.00828516
4.2	0.997615	1.00295	0.996035	0.994964	0.995572	1.01627	0.999618	0.994403	1.00566	0.96544	1.01017	0.998063	0.00388459		4.2	1.02075	1.0273	1.10143	0.978242	1.02551	0.980344	0.986258	1.09792	0.981714	0.952409	1.01519	0.0160013
4.3	0.983046	1.00168	1.00448	1.00447	0.996861	1.00348	0.977707	0.982229	0.983094	1.01872	1.01233	0.9971	0.00411303		4.3	0.999286	1.08231	1.04401	1.01157	0.939892	1.00539	0.958772	0.969526	0.992954	1.03319	1.00369	0.0133883
4.4	1.00616	1.00186	1.00108	0.999545	1.00076	1.01307	0.979874	1.00348	0.986686	1.06521	0.984255	1.00382	0.0068413		4.4	0.9857	0.94266	0.946193	0.979453	0.993398	0.956345	1.01862	1.00354	1.02553	0.944445	0.979588	0.0098259
4.5	1.00726	1.0048	1.00628	0.997963	0.996707	0.991599	1.00235	0.9901	0.994246	1.00889	1.00497	1.00047	0.00199675		4.5	1.00608	1.01327	1.01364	1.01676	1.03466	1.06175	0.951617	1.05435	0.933046	1.00013	1.00853	0.0127992
4.6	0.982431	1.0018	0.986318	1.01582	1.00748	0.993089	1.00805	1.01389	0.99755	0.978457	1.00211	0.998818	0.00377796		4.6	0.959983	0.998717	0.960095	0.949765	0.985858	1.00983	1.06756	1.0039	1.06537	0.943876	0.994496	0.0140299
4.7	0.97249	0.9771	1.00175	0.993484	0.999837	0.990914	1.0053	1.02889	1.00337	1.00502	0.990837	0.997182	0.00457803		4.7	1.01809	1.01847	1.02087	1.05328	1.00984	0.942758	0.980403	1.03827	1.03424	1.00429	1.01205	0.00994621
4.8	0.995841	1.01725	1.00165	1.00189	1.00171	0.985172	1.00022	1.01052	0.988922	0.952203	1.00767	0.996641	0.00521941		4.8	1.01117	0.930767	0.935723	1.0153	1.01283	1.14179	0.959009	1.01615	1.00145	0.979522	1.00037	0.0188308
4.9	1.00685	0.999583	0.99973	1.01663	1.01494	1.00744	0.999971	1.01533	1.00774	1.02118	0.990964	1.00731	0.00276442		4.9	0.977949	0.977916	1.02148	0.978108	0.935698	0.909623	1.02206	0.995108	1.01238	1.0132	0.984353	0.0118357
5	1.01619	1.02118	1.0103	1.02214	1.00508	1.00539	1.01345	0.99545	1.00421	1.00622	1.01319	1.01025	0.00240639		5	0.988232	0.984726	0.992535	0.977748	0.963896	0.945968	0.973426	0.950785	0.993025	1.03299	0.980333	0.00784782
5.1	0.98769	1.01164	0.983314	1.00271	0.992844	1.01214	1.00516	0.987631	0.990566	1.02362	1.01151	1.0008	0.00395828		5.1	0.977419	0.954875	0.958207	0.947976	1.05715	1.0441	1.02304	1.04571	0.955895	0.993888	0.995827	0.013597
5.2	1.00883	1.0011	0.994283	0.992942	0.992157	1.00814	1.00505	0.984384	0.996004	0.967857	0.989357	0.994554	0.0035611		5.2	0.992994	1.09396	1.00798	1.05872	1.10197	0.943196	0.945955	0.939232	0.995116	1.03776	1.01169	0.0190649
5.3	0.976774	0.984561	1.0044	1.00659	0.988374	0.972472	1.01352	1.01407	1.02992	1.02251	1.01422	1.00249	0.0057602		5.3	0.989887	0.979346	1.11295	1.01661	0.99028	1.03824	0.971298	0.976504	1.04702	0.940249	1.00624	0.0155944
5.4	0.992499	0.984404	0.99867	0.985397	1.00264	0.971518	0.985359	1.00576	0.992128	1.00613	1.00514	0.993604	0.00337949		5.4	0.978288	0.999902	0.934044	0.979662	1.02146	1.02034	0.983018	0.96674	0.996298	0.970319	0.985007	0.00826689
5.5	0.990386	1.01242	1.02178	1.00155	1.00275	1.0073	1.02433	1.01959	0.997364	0.975712	0.983968	1.00338	0.00475624		5.5	1.02407	1.0365	1.07455	1.04044	1.03697	0.978738	0.99175	1.03168	1.08159	0.975762	1.0272	0.011469
5.6	1.00915	1.00642	1.00395	0.983073	1.00556	1.01692	0.995541	1.01578	0.999606	1.01417	1.01592	1.00601	0.00311954		5.6	0.997209	0.982575	0.973868	1.07937	1.02469	1.05481	0.962575	0.938928	0.899439	1.0364	0.994986	0.0173922
5.7	1.00214	0.987416	0.988982	0.985238	1.00054	0.993802	0.994123	1.01488	0.993795	0.997849	1.00126	0.996365	0.00251614		5.7	1.01217	0.989527	0.938258	1.02367	0.982303	1.0021	1.01863	0.936559	1.01399	0.932449	0.984965	0.011459
5.8	0.996415	1.00638	1.00607	0.993281	0.978609	1.00524	1.00815	1.00743	0.992331	0.977765	1.00382	0.99777	0.00337782		5.8	1.01538	0.949591	0.921034	1.03033	1.04472	1.15828	0.988179	0.998373	1.07812	0.958263	1.01423	0.021845
5.9	1.00658	0.999802	0.985448	0.995353	0.999572	1.00062	0.983745	1.0119	1.01429	1.00955	0.999012	1.00053	0.00297942		5.9	1.00333	1.00266	0.949616	1.03681	0.991688	1.01899	1.03976	1.03788	0.995916	0.991513	1.00682	0.0088072
6	0.999662	1.00778	1.01065	0.995096	1.00804	0.993067	1.00862	1.00449	1.00043	0.973295	1.00362	1.00043	0.00320477		6	1.02565	1.05741	1.0285	0.964928	1.01977	0.94714	1.02172	1.07968	0.989586	0.977471	1.01119	0.0130668
6.1	0.986591	1.01074	0.994014	1.0073	0.9988	0.986239	0.985961	0.996038	1.00215	1.01382	1.00702	0.99897	0.00304673		6.1	0.977616	0.970524	1.03578	1.01772	1.00124	0.951306	1.02541	1.02216	1.00642	0.952428	0.996061	0.00978821
6.2	1.01147	0.98615	1.00645	0.9992	0.997089	0.994739	0.96769	0.987412	0.997835	0.990104	1.01139	0.995412	0.00382001		6.2	0.979067	0.955383	1.04169	0.971981	0.988725	1.04185	1.03996	1.0022	0.976639	1.01638	1.00139	0.0101252
6.3	0.979523	0.992006	1.00984	0.995999	0.981676	0.996666	1.00947	0.990265	0.985282	0.950221	0.997709	0.989879	0.00495477		6.3	0.998165	1.04503	1.0338	1.00151	1.00968	0.975757	1.03927	1.0582	1.03567	0.989478	1.01866	0.00862087
6.4	1.0108	0.98979	0.999332	1.00922	1.02357	0.989606	0.994934	0.996693	1.01177	0.987814	1.00053	1.00128	0.00340563		6.4	1.0042	1.00592	0.994996	1.00097	0.949855	0.936583	0.985452	1.0218	0.992916	1.01069	0.990338	0.00851971
6.5	1.00769	0.992934	0.978108	0.99969	0.980917	1.00172	0.993333	1.01108	1.01396	0.949466	0.991559	0.992769	0.00553297		6.5	0.999194	0.969277	1.0562	1.02426	1.00373	0.998246	1.01916	1.06729	1.00239	1.06208	1.02018	0.0102139
6.6	1.01311	1.01085	0.990734	1.02353	0.986963	1.01998	1.02585	1.00719	1.03315	0.955295	0.987374	1.00491	0.00688196		6.6	0.99168	0.975048	0.979386	1.00805	0.978398	1.04962	0.956233	1.04177	0.980668	1.0272	0.998806	0.00992777
6.7	0.987516	1.00138	1.01677	1.01297	0.99363	1.01165	1.00422	0.998341	1.00581	1.03747	1.00676	1.00696	0.00399492		6.7	1.00356	1.07525	0.981801	1.01514	1.0141	1.01048	0.971531	1.02957	0.999003	0.995124	1.00956	0.00903142
6.8	0.997003	1.04138	1.00203	0.998796	1.01622	0.999785	1.04405	1.01668	0.989159	1.00563	1.00804	1.0108	0.00534308		6.8	0.995896	0.99774	0.949942	0.946687	1.02514	0.975246	1.04843	0.979489	0.996027	0.976407	0.989101	0.00986897
6.9	0.985388	0.989164	0.986716	0.997525	0.989317	0.993156	1.00007	0.985402	0.991099	0.977213	0.993618	0.989878	0.00190671		6.9	1.02206	1.04292	0.995768	0.994276	0.985322	0.978905	1.03743	0.958241	1.01193	0.95642	0.998327	0.00954395
7	0.999237	1.00476	1.01573	1.01087	1.00189	1.00919	0.993941	0.988789	0.998751	1.02097	0.999239	1.00394	0.00287662		7	0.983976	0.972949	1.03876	1.08029	0.979466	0.991003	0.994976	1.00415	1.05104	0.963017	1.00596	0.0120647
7.1	0.987821	1.02242	1.01185	1.01406	0.987738	1.00529	0.980715	0.993065	0.994321	1.02664	0.998194	1.00201	0.0045609		7.1	1.02038	1.01513	0.955813	1.00776	1.02409	1.03536	0.949799	1.00313	1.02556	0.992955	1.003	0.00920761
7.2	1.00907	0.991798	1.00649	0.981119	1.0125	0.997318	0.996351	0.986815	0.995614	1.02511	1.02161	1.00216	0.0042254		7.2	1.01483	0.973738	0.980618	0.987799	1.02654	1.01038	0.942223	0.997031	1.01665	1.02487	0.997468	0.00844915
7.3	1.02675	0.998314	1.00838	1.00281	1.01907	0.97996	1.02376	0.994697	0.987538	1.01515	1.00152	1.00527	0.00450865		7.3	0.996551	0.963358	0.985429	0.965993	1.03129	1.10715	1.01629	1.02794	0.959252	1.00833	1.00616	0.0139759
7.4	1.0086	1.02152	0.987331	0.988752	0.999344	1.00329	1.00672	1.00467	0.990474	0.981527	1.02153	1.00125	0.00402316		7.4	1.00491	1.00167	1.13299	1.01092	1.05634	0.844888	0.979164	0.991844	0.979508	0.984868	0.998711	0.0226569
7.5	1.01024	0.97694	1.00133	1.0001	0.997056	0.996794	0.995577	0.988289	0.994721	1.02579	0.986884	0.997612	0.00383324		7.5	1.00157	1.00448	0.964062	1.01605	0.981617	1.03802	1.02143	1.00429	0.993676	1.02636	1.00516	0.00691368
7.6	1.01471	0.99171	0.989861	0.986484	1.02595	1.00213	0.989457	0.998696	0.999646	1.08908	0.99845	1.00783	0.00885469		7.6	0.986115	0.943237	1.0155	0.985086	1.03851	1.01048	1.00095	0.948073	0.936233	1.01245	0.987663	0.0109882
7.7	0.989643	1.02949	1.00516	1.00752	1.00126	0.998652	1.00705	0.99423	0.997797	0.943056	0.988904	0.996615	0.00631837		7.7	1.00137	1.0555	0.997128	1.04369	1.03861	1.0091	1.03133	1.05737	1.00512	0.986792	1.0226	0.00812306
7.8	0.993243	0.996808	0.978722	1.01084	1.00015	0.992506	0.998202	1.02456	1.00437	1.00737	1.01122	1.00163	0.00364102		7.8	0.988621	0.98069	0.975824	0.986805	0.979265	0.986894	1.05734	0.987841	0.987643	0.988322	0.991924	0.00740477
7.9	0.999353	0.978173	1.02091	1.00942	1.0109	0.984987	0.974388	0.998545	1.00681	0.973438	1.0096	0.996957	0.00499771		7.9	1.03066	1.0057	0.993722	1.03093	0.968848	0.94829	1.00367	1.05326	0.951867	1.03439	1.00213	0.0115066
8	0.966211	0.979735	0.987953	0.968352	0.99976	1.00626	1.01091	1.00245	0.994133	1.00821	1.013	0.99427	0.00502097		8	0.962725	1.0119	1.0451	0.934037	0.953373	0.98531	0.940145	1.00186	1.00226	0.998162	0.983487	0.0111426
8.1	1.00056	0.998521	1.00584	0.996647	0.99331	1.00095	0.987467	1.00354	0.998209	1.00875	0.986752	0.998232	0.00209758		8.1	0.993252	0.978412	0.95703	0.977578	0.937555	0.971848	0.957618	0.978852	1.00134	1.06504	0.981852	0.010921
8.2	0.994611	0.999755	1.00412	1.00524	0.976275	0.979663	0.992597	1.0003	0.974452	0.952489	0.982689	0.987472	0.00485054		8.2	1.02266	1.02136	1.01596	0.994358	0.993685	1.01257	0.948122	1.01657	1.01531	0.970707	1.00113	0.0078176
8.3	1.0028	1.01329	0.998431	0.998025	1.0106	0.989665	0.999977	1.00682	1.01536	1.00499	1.00043	1.00367	0.00227496		8.3	1.01626	1.00465	0.988295	1.02327	0.974701	0.950552	0.951191	1.01454	1.01441	0.980816	0.991869	0.00853627
8.4	1.01752	1.02095	1.0013	0.993684	0.997717	1.00055	0.997017	1.00674	0.975368	1.01281	0.996408	1.00182	0.00380743		8.4	0.995155	0.888681	0.986966	0.976912	1.01314	0.959237	0.991434	0.949707	0.980348	1.0669	0.980848	0.0144336
8.5	1.00291	0.978978	1.00503	0.99756	1.00113	1.01089	1.00416	0.993976	0.983323	0.96364	0.986623	0.993474	0.00422744		8.5	1.00097	0.9857	1.07324	0.989225	0.957893	1.01857	0.987589	1.01282	0.982315	1.01726	1.00256	0.00981294
8.6	1.01409	0.986408	0.995685	0.995549	0.978704	1.00107	0.998397	0.991542	1.00613	0.992371	0.998369	0.99621	0.00284564		8.6	1.0054	1.06449	0.907882	1.0364	1.00067	0.915928	0.948583	1.03206	0.95314	1.04781	0.991236	0.0177805
8.7	0.997425	0.982357	0.994043	0.999079	1.00894	1.02006	1.00306	1.00058	0.985733	1.03352	0.990928	1.00143	0.00450562		8.7	1.01513	1.02208	0.967667	0.994635	1.02495	1.18032	0.959579	0.946071	0.92832	0.938972	0.997772	0.0231621
8.8	0.985463	1.00741	1.00537	0.978942	1.01453	1.01416	0.990225	1.00532	0.990279	0.981018	0.988674	0.996491	0.00395644		8.8	0.980748	1.04145	1.00586	0.969662	1.0297	1.08733	1.03579	1.02154	0.990149	1.02936	1.01916	0.010845
8.9	0.982863	1.02781	1.00401	0.992286	0.987713	0.995073	0.992858	0.996082	1.02164	1.05036	1.00024	1.00463	0.00614411		8.9	1.01902	1.03747	1.07895	0.950439	0.962668	0.927429	0.993525	0.985631	1.07943	0.994608	1.00292	0.0161988
9	0.995642	1.02632	0.988268	0.998884	0.99924	1.00892	0.996352	0.974024	0.999194	1.00089	0.995041	0.998435	0.00383546		9	0.986068	0.994488	0.946705	0.952197	1.03484	0.90547	1.0726	1.02762	0.955159	1.00637	0.988152	0.0156987
9.1	0.986901	0.996123	1.00747	1.02479	0.990571	1.01253	1.00735	0.987143	0.995029	0.960352	1.01003	0.998026	0.00520173		9.1	1.01134	0.982742	1.01518	1.00035	0.971411	1.03804	1.04009	0.986545	1.00008	0.948853	0.999464	0.00902024
9.2	1.01304	1.01308	0.999823	0.998305	1.00757	1.00051	0.990858	1.01212	0.993472	1.0118	1.00684	1.00431	0.00244268		9.2	1.0067	0.954752	0.974081	0.974445	0.978562	0.987644	1.09747	1.05651	0.984355	1.00836	1.00229	0.0137383
9.3	1.02872	0.993536	0.983515	1.01105	0.997223	1.00506	0.988282	0.984858	0.997681	1.02861	0.999809	1.00167	0.00472318		9.3	1.0006	1.03035	1.03559	1.0067	1.00606	0.947935	0.989688	1.02405	1.04934	0.996364	1.00867	0.00904393
9.4	1.00574	0.996709	0.995796	1.00416	1.00418	0.994006	1.01743	0.99198	1.00387	1.00421	0.981967	1	0.00279324		9.4	1.0259	1.01836	1.02759	0.987739	0.985863	0.98246	0.942178	0.988771	1.00838	1.02588	0.999312	0.00858385
9.5	1.00067	0.979444	1.00447	0.996365	1.01827	0.996427	1.0191	1.01073	1.00765	1.03204	0.990497	1.00506	0.00444813		9.5	1.02658	1.02661	0.98231	1.01533	0.995415	1.03083	0.986164	0.968833	1.04752	1.01385	1.00935	0.00794011
9.6	1.00365	1.01251	1.01403	0.995307	0.98894	1.01459	0.983765	0.997647	1.0097	0.942149	0.995005	0.996117	0.00624688		9.6	0.984643	0.926757	1.00605	0.98565	0.95715	0.998051	1.03869	0.953288	1.02935	1.01195	0.989158	0.0111506
9.7	0.994215	0.997315	1.00113	0.985025	1.0229	0.984756	0.987867	1.00037	0.992768	1.01821	0.998187	0.998431	0.00372986		9.7	0.997396	1.06712	0.94893	0.948673	0.936524	1.08466	0.937787	0.976402	0.943827	0.931436	0.977276	0.0176608
9.8	1.01291	0.972121	0.990684	1.02207	0.989508	1.00538	1.00844	1.01242	1.02424	1.0045	0.998932	1.00375	0.00460946		9.8	0.995633	0.938335	0.958712	1.01171	0.994256	1.05213	1.09187	0.961974	1.04345	1.06446	1.01125	0.016013
9.9	0.983138	0.968596	0.99569	1.00246	0.997779	1.00178	0.995136	0.98318	1.01313	1.01805	1.00645	0.996854	0.00430731		9.9	0.97081	1.04177	1.05568	1.04039	1.04024	1.0026	1.02842	0.943518	1.02491	1.01402	1.01624	0.0111221
10	0.996253	0.995508	1.0172	1.0219	0.986672	0.976891	0.963179	1.02986	1.00072	1.02329	1.0007	1.00111	0.0062514		10	1.00787	1.03423	0.952854	0.989653	1.01532	1.07355	1.0214	1.05626	0.99288	1.04026	1.01843	0.011109
10.1	0.997989	1.01425	1.00665	1.04673	1.0028	1.03739	0.995303	1.00466	1.01322	1.02292	1.01351	1.01413	0.00483474		10.1	1.00264	1.08251	1.03302	1.01128	0.974273	0.953662	1.00413	0.972218	1.0005	1.00384	1.00381	0.0113043
10.2	1.01802	1.02822	0.994246	1.01046	1.01142	1.04078	1.01058	1.01176	0.985869	1.04087	1.01979	1.01564	0.00511595		10.2	1.02975	0.944742	1.10877	0.968628	0.992917	1.09602	1.04063	1.01525	1.00652	0.914325	1.01176	0.0194103
10.3	1.01568	1.02932	1.01066	1.00269	1.00802	1.00501	1.01838	0.994822	1.01108	1.00792	1.00877	1.01021	0.00268903		10.3	0.999734	1.0607	0.963872	0.980131	0.96312	1.0085	0.998268	0.930295	1.04014	0.9977	0.994246	0.0120019
10.4	1.04071	1.03081	1.01546	1.0167	0.991731	1.03084	1.02632	1.05426	1.0196	1.00985	1.00932	1.02233	0.00510398		10.4	1.02992	0.972709	0.996161	1.08521	0.997668	1.00687	1.0094	1.04307	0.943769	1.01391	1.00987	0.012153
10.5	1.02343	1.02446	1.02629	1.03058	1.0106	1.01413	1.03325	0.978286	0.995778	1.01144	1.02492	1.01574	0.00496024		10.5	1.01104	0.933341	0.985403	1.01357	0.999391	0.987689	1.05689	1.01801	1.01313	0.98075	0.999921	0.0101202
10.6	1.04025	1.02392	1.01922	1.02927	1.01469	1.03122	1.02728	1.00306	1.03553	1.05193	1.0178	1.02674	0.00401324		10.6	1.03679	1.05015	1.02188	0.956051	1.05089	0.949015	1.02657	1.09616	0.972764	1.04971	1.021	0.0149904
10.7	1.04782	1.01716	1.03938	1.04709	0.999004	1.03328	1.03353	1.0232	1.0201	1.04356	1.02573	1.02999	0.00446433		10.7	1.02169	1.16043	0.998826	0.956503	0.949715	1.0167	1.02882	1.03873	0.986217	1.02086	1.01785	0.0184624
10.8	1.04032	1.0302	1.02199	1.05335	1.01361	1.01637	1.01779	1.01832	1.01146	1.07643	1.01097	1.02826	0.00624037		10.8	0.983078	0.934511	1.07521	0.986347	1.02399	1.04024	1.00237	1.01569	0.962723	0.97309	0.999725	0.0129006
10.9	1.04508	1.04334	1.01171	1.03478	1.02489	1.01683	1.0089	1.0066	1.00151	1.0316	1.02075	1.02236	0.00448558		10.9	1.02119	1.0004	0.977866	0.977559	1.0007	0.977616	0.997853	0.98761	1.08599	1.02888	1.00557	0.0105515
11	1.02492	1.0468	1.02842	1.0277	1.0363	1.0273	0.986507	1.01687	1.01023	1.01983	1.0046	1.02086	0.00490612		11	1.00844	0.987267	1.00992	1.01571	1.0463	1.11908	1.05818	1.08479	0.965097	0.941729	1.02365	0.0171583
11.1	1.03119	1.10469	1.02876	1.06197	1.02361	1.0305	1.03111	1.02697	1.00588	0.982557	1.02181	1.03173	0.00930352		11.1	0.972515	0.978319	0.956468	1.0552	0.997668	0.89451	0.96116	1.01543	1.03267	0.975107	0.983905	0.0141987
11.2	1.04153	1.05402	1.02107	1.0503	1.04354	1.01694	1.03625	1.0293	1.01624	1.00177	1.03954	1.03186	0.00489346		11.2	0.992587	1.03207	1.00414	0.94825	1.01004	0.944224	0.984332	1.03619	0.964737	1.07006	0.998662	0.0127711
11.3	1.04057	1.06791	1.01254	1.03457	1.03503	1.04629	0.999378	1.03264	1.002	1.02391	1.02436	1.02902	0.00599435		11.3	1.03294	1.00325	0.98817	0.926577	1.01982	1.01689	0.98563	1.03713	0.941179	1.00113	0.995272	0.0116082
11.4	1.0425	1.02997	1.01718	1.02333	1.04927	1.01385	1.0084	0.991364	1.02457	1.01451	1.0421	1.02337	0.00512466		11.4	1.02301	1.05959	0.97489	1.03181	0.99928	0.93912	0.966548	0.993119	0.99087	0.982929	0.996117	0.0109648
11.5	1.02021	1.05115	1.00058	1.01732	1.00828	1.03036	1.00938	1.01465	1.02889	1.07358	1.01364	1.02437	0.00641112		11.5	0.983565	1.05915	1.05716	0.993044	1.00942	0.973702	0.941332	1.04929	0.966248	0.989397	1.00223	0.0128837
11.6	0.997771	1.0363	1.03289	1.03618	1.02372	0.999179	1.04474	1.01887	1.02323	1.02542	1.03506	1.02485	0.00452906		11.6	1.00668	0.959214	1.03013	1.0028	0.991396	0.97474	0.99186	0.995086	1.01111	1.0327	0.999573	0.00716276
11.7	1.01793	1.03382	1.03467	1.02312	1.02501	1.03114	1.02251	1.01305	1.0182	1.05461	1.00936	1.02576	0.00378081		11.7	1.03232	1.0103	0.98461	0.994256	0.954763	0.969778	1.01111	0.961625	0.997903	0.988731	0.990539	0.00761024
11.8	1.03954	1.06068	1.00062	1.02991	1.04573	1.04916	1.02783	1.03267	1.03622	0.996894	1.02301	1.03112	0.00579302		11.8	1.00333	0.937808	1.0462	1.03044	1.02029	1.16598	1.04946	0.958162	0.981934	1.02118	1.02148	0.0197934
11.9	1.05843	1.0538	1.01779	1.0296	1.02487	1.01987	1.02024	1.00761	1.00577	1.02895	1.02557	1.02659	0.00498161		11.9	1.02054	0.946533	0.951958	0.984307	1.03376	0.998169	1.00037	1.0071	0.973121	0.966105	0.988197	0.00913286
12	1.01934	1.04221	1.01858	1.04164	1.05519	1.01049	1.02892	1.04711	1.01761	0.991259	1.01009	1.02568	0.00578606		12	0.998272	0.998711	0.996633	1.02593	1.00732	1.02976	1.02528	0.986529	1.02783	1.02164	1.01179	0.00505641
12.1	1.03119	1.03331	1.01851	1.03229	1.04839	1.019	1.00149	1.02895	0.995707	1.04495	1.02917	1.02572	0.00488198		12.1	1.01944	1.02762	1.05808	0.964554	0.997654	1.17662	1.02911	0.954166	1.00182	1.08143	1.03105	0.0202518
12.2	1.05646	1.04301	1.0149	1.05527	1.02702	1.02513	1.03489	1.0352	1.01385	1.06062	1.02781	1.03583	0.00490747		12.2	0.992937	1.01399	0.98903	0.981289	1.04505	1.051	1.09055	0.928304	0.9603	1.02197	1.00744	0.0149784
12.3	1.03844	1.02651	1.00522	1.02483	1.03359	1.02638	1.04761	1.05614	1.03496	1.00485	1.02749	1.02964	0.00467672		12.3	0.988013	0.954649	1.00224	0.994735	1.02797	1.008	1.00925	1.00769	0.978738	1.01311	0.99844	0.00651834
12.4	1.04264	1.01943	1.01283	1.05353	1.02026	1.03946	1.03691	1.01117	1.02218	1.05187	1.02227	1.03023	0.00457842		12.4	0.984521	1.01547	0.951262	0.995322	1.0578	0.975208	1.02854	1.01128	0.993618	0.921302	0.993433	0.012282
12.5	1.01848	1.06234	1.02415	1.02256	1.02777	1.0386	1.00382	1.00161	1.02384	1.03749	1.02693	1.02614	0.00502505		12.5	1.04024	0.992658	0.977663	1.02167	1.01078	0.975389	0.989674	1.05107	0.982914	0.98926	1.00313	0.00842427
12.6	1.03984	1.06076	1.00714	1.04313	1.02834	1.04386	1.02105	1.01125	1.02489	1.03851	1.03746	1.03238	0.00472514		12.6	1.00428	0.965459	1.08203	0.975753	1.04732	1.07128	0.99602	1.06839	0.941482	1.04887	1.02009	0.0157478
12.7	1.02186	1.0422	1.02796	1.04437	1.05001	1.03302	1.02583	1.02629	1.01974	1.03697	1.03077	1.03264	0.00292946		12.7	1.02411	0.94678	1.00195	0.996989	1.00429	1.09918	1.0434	1.04642	0.951574	0.981108	1.00958	0.0145695
12.8	1.04084	1.02381	0.995676	1.03662	1.02136	1.02222	1.04303	1.00213	1.01404	0.992584	1.03996	1.02111	0.00551408		12.8	0.997511	0.997011	1.01683	0.961209	1.05289	1.04807	0.977062	1.02641	0.984198	1.01302	1.00742	0.00943031
12.9	1.04045	1.009	1.03568	1.04509	1.03175	1.03613	1.00125	1.02617	1.01214	1.06799	1.02523	1.03008	0.00562206		12.9	0.987512	1.02369	0.949407	1.02224	1.0485	1.00448	0.978856	1.07451	0.93608	0.967579	0.999286	0.0138543
13	1.05291	1.03969	1.01815	1.03506	1.05363	1.01947	1.02387	1.02059	1.03605	1.046	1.03546	1.03463	0.00389335		13	0.980514	0.97376	1.00838	0.940187	1.00427	1.00466	0.976246	1.1081	0.982311	0.959291	0.993772	0.014371
13.1	1.01478	1.06132	1.01636	1.0316	1.03213	1.02282	1.0145	1.00646	1.03012	1.02264	1.00784	1.02369	0.00463072		13.1	0.999752	0.891682	0.966061	0.978965	0.995223	1.15803	1.04285	0.947589	0.971591	0.971449	0.992319	0.0220952
13.2	1.03898	1.05966	1.02054	1.03433	1.03635	0.998394	1.00839	1.02108	1.01781	1.0315	1.0019	1.02445	0.00544014		13.2	1.01152	0.965081	1.02595	0.941987	1.02468	1.02857	1.01605	0.982772	0.958235	1.02351	0.997836	0.0103394
13.3	1.04158	1.02517	0.999838	1.04837	1.04922	1.03659	1.00551	1.0122	1.02371	0.99909	1.02198	1.02393	0.00555017		13.3	0.989108	1.05121	0.987319	0.941428	0.97994	0.91289	1.07124	1.002	0.966594	0.973603	0.987534	0.0147804
13.4	1.03024	1.01563	1.02602	1.00584	1.06559	1.03797	1.01933	1.04357	1.04227	1.02673	1.02623	1.03086	0.00486334		13.4	1.00136	0.968995	0.975473	1.04221	1.0103	0.886423	0.937388	0.975568	0.967279	1.01643	0.978144	0.0139177
13.5	1.03422	1.06606	0.999465	1.03239	1.04916	1.02064	1.01441	1.04532	1.03608	1.02441	1.01053	1.03024	0.00574832		13.5	0.959487	1.06593	1.01997	1.01324	1.01203	1.09691	1.00465	1.03159	0.982618	0.982879	1.01693	0.0128442
13.6	1.02849	1.04499	1.01298	1.01617	1.01412	1.00422	1.02039	1.03341	1.02214	1.01429	1.06256	1.02489	0.0050542		13.6	1.00337	0.972196	0.962383	0.966173	0.962938	1.02315	1.04024	1.0345	1.00843	0.986021	0.99594	0.00952442
13.7	1.04555	1.03505	1.03946	1.04709	1.04185	1.01852	1.02653	1.00333	1.00638	1.06449	1.0266	1.03226	0.00551629		13.7	0.992448	0.980396	1.03199	0.95921	1.01698	1.03033	1.04254	1.02846	1.01194	0.971709	1.0066	0.00910662
13.8	1.0416	1.06834	1.02763	1.03147	1.05071	1.00724	1.03118	1.01592	1.02705	1.03836	1.02304	1.03296	0.00503624		13.8	1.00837	0.952328	1.01759	1.04747	0.984198	0.998808	1.04523	0.996575	0.989757	1.03259	1.00729	0.00933891
13.9	1.02355	1.05243	1.04566	1.04091	1.00473	1.03774	1.00813	1.02478	1.02957	1.00928	1.01425	1.02646	0.00491058		13.9	1.01645	1.02758	1.00613	0.951756	0.969075	1.12908	0.988474	1.13111	0.996547	0.984535	1.02007	0.0195953
14	1.0352	1.0296	1.04222	1.03126	1.04767	1.01899	0.994663	1.00863	1.01529	0.986175	1.03228	1.022	0.00584244		14	1.02553	1.03171	0.991177	1.00501	0.986095	1.05879	0.941338	1.01676	1.00157	0.991398	1.00494	0.00998005
14.1	1.00937	1.04451	1.01478	1.04795	1.05268	1.0051	1.02962	1.03898	1.03753	1.02023	1.02715	1.02981	0.00482938		14.1	1.02457	0.975755	0.928864	0.980236	0.977666	1.06833	1.05412	0.927286	0.995454	0.992508	0.992479	0.0147341
14.2	1.02713	1.02619	1.01823	1.02415	1.0422	1.04281	1.00374	1.02558	1.05413	1.07489	0.995936	1.03045	0.00672398		14.2	0.989858	1.01362	1.06555	1.00988	0.954776	1.08215	1.00177	0.914526	0.981132	1.05264	1.00659	0.0161514
14.3	1.06091	1.06248	1.01527	1.0296	1.04141	1.00761	1.02793	1.0034	1.01846	1.05107	1.0279	1.03146	0.00612649		14.3	0.982979	0.967579	1.0635	0.998113	0.985158	1.03408	1.04192	0.987828	1.0079	1.02095	1.009	0.00963501
14.4	1.05498	1.0366	1.02863	1.05526	1.04649	1.00981	1.00673	1.02407	1.03069	1.08269	1.02186	1.03616	0.00673466		14.4	0.980424	0.935311	1.1035	1.04092	1.04404	0.997477	0.971213	0.987989	0.911936	0.974852	0.994766	0.0176342
14.5	1.02595	1.05428	1.01658	1.03705	1.02559	1.04436	1.01531	1.00766	1.03035	1.08081	1.0332	1.03374	0.00618957		14.5	0.979756	0.952874	0.98122	0.968924	0.995286	1.09174	1.00495	1.04367	0.944322	0.950631	0.991338	0.0145703
14.6	1.00486	1.03105	1.02876	1.03575	1.03592	1.02647	1.01784	0.993967	1.01217	1.04639	1.05581	1.02627	0.00544428		14.6	0.961044	1.03718	0.955757	0.977026	0.946296	1.03741	0.984711	1.0374	0.96082	0.978247	0.987589	0.0114356
14.7	1.01949	1.02317	1.01916	1.04112	1.03673	1.01315	1.05267	1.0075	1.03241	1.04429	1.03073	1.02913	0.00421023		14.7	0.992667	0.976653	0.976565	0.98814	0.938724	1.02634	1.01421	1.04873	1.01398	0.94015	0.991616	0.0112489
14.8	1.03712	1.06278	1.00978	1.04022	1.046	1.00231	0.9908	1.01997	1.04058	1.0274	1.04174	1.02897	0.00642639		14.8	1.0104	0.911529	1.06807	0.979287	0.964147	0.951071	1.06436	1.02876	1.05684	0.963457	0.999792	0.0170663
14.9	1.02076	1.03883	1.02878	1.0532	1.04017	1.02882	1.00327	1.03314	1.04154	1.04668	1.01944	1.03224	0.00426405		14.9	1.0099	0.969501	0.9711	0.999804	1.07777	1.07305	1.07472	0.99081	0.965694	0.932708	1.00651	0.016397
15	1.01765	1.01963	1.01786	1.04058	1.04676	1.0359	1.00624	1.00052	1.02621	1.07036	1.03539	1.02883	0.00597475		15	1.0025	1.06897	0.924848	0.953132	0.968332	1.06581	0.970836	0.958011	0.964171	1.01365	0.989026	0.0152096
15.1	1.0202	1.04396	1.00767	1.04761	1.04252	1.02753	0.994203	1.00869	1.03899	1.04637	1.03793	1.0287	0.00555235		15.1	0.995438	1.0484	0.992603	0.954978	0.967452	0.955422	0.980758	0.978212	0.985016	0.984864	0.984315	0.00838658
15.2	1.0102	1.04656	1.01592	1.03403	1.02967	1.01377	0.983856	1.04954	1.05909	1.06519	1.02503	1.03026	0.00723865		15.2	0.982623	1.02913	1.05229	0.964373	0.984149	1.03144	1.11514	1.04589	1.03833	0.957962	1.02013	0.0152534
15.3	1.02616	1.02957	1.00865	1.02964	1.06054	1.01242	1.02538	1.03516	1.01978	1.02459	1.02895	1.02735	0.00406559		15.3	1.00346	1.05185	0.975895	1.0134	0.998216	1.04262	0.97804	1.08825	0.995585	0.938003	1.00853	0.0136163
15.4	1.02548	1.05386	1.04373	1.03718	1.03682	1.04852	1.03833	1.03188	1.02511	1.03704	1.02057	1.03623	0.00305676		15.4	1.00593	0.93298	0.979717	1.00855	1.02393	0.993316	1.0472	1.01469	1.07241	0.948712	1.00274	0.0132796
15.5	1.0436	1.03997	1.0149	1.02901	1.02345	1.02903	1.01019	1.04596	1.03456	1.04092	1.02302	1.03042	0.00355639		15.5	1.01257	0.992324	0.964656	0.987164	1.01532	0.975116	1.05903	1.04909	0.975603	1.01969	1.00505	0.0100585
15.6	1.01348	1.02775	1.01785	1.03789	1.03387	1.04	1.01801	1.02662	1.04095	1.04668	1.02364	1.0297	0.00329708		15.6	1.02025	1.1371	0.938957	0.953714	0.953134	1.11981	1.00372	1.00692	0.993867	0.978462	1.01059	0.0213609
15.7	1.0275	1.0358	1.03828	1.03402	1.05496	1.01635	1.00778	1.04297	1.01617	1.04663	1.03319	1.03215	0.00428845		15.7	0.9857	0.998612	0.96471	0.987344	0.962989	1.0112	1.04031	1.00625	0.989934	0.98905	0.99361	0.00713679
15.8	1.03195	1.03209	1.0093	1.02666	1.04792	1.0134	1.01855	1.02126	1.00544	1.00714	1.02912	1.02207	0.00391658		15.8	0.980137	1.05292	1.03826	1.04683	1.00305	0.927334	1.00055	0.997303	0.97085	0.982183	0.999942	0.0121641
15.9	1.02147	1.04634	1.00782	1.01046	1.04396	1.00852	1.02562	1.00935	1.00639	1.05151	1.01717	1.0226	0.00513255		15.9	1.01568	1.03788	0.944671	0.957013	0.986713	0.971292	0.978687	0.957322	0.992549	0.97799	0.98198	0.00891921
16	1.02569	1.03253	1.02265	1.03057	1.05773	1.04074	0.988946	1.02753	1.01942	1.0432	1.04281	1.03017	0.00531322		16	0.984486	0.979149	1.03616	0.962192	1.05996	0.963944	1.06259	0.954572	1.02841	0.961543	0.999301	0.0135693
16.1	1.00663	1.04168	1.02283	1.02946	1.05739	1.03273	1.03179	1.02085	1.03144	1.05284	1.0123	1.0309	0.00467731		16.1	1.01578	0.926246	1.08205	1.01627	1.01783	1.11709	0.956689	0.995719	0.908754	0.98679	1.00232	0.0202907
16.2	1.03809	1.0702	1.01696	1.03331	1.05304	1.02345	1.03297	1.03448	1.033	1.02375	1.03209	1.03558	0.00444746		16.2	1.0074	1.01155	1.02804	0.928528	1.03639	0.964032	1.03996	1.00322	0.971397	1.02956	1.00201	0.0115276
16.3	1.03596	1.02527	1.01847	1.03741	1.0521	1.01764	1.00981	1.01403	1.03168	1.09078	1.03358	1.03334	0.00683416		16.3	1.02824	0.930293	0.99133	1.00917	1.02778	1.01494	1.03632	1.01712	0.984554	0.986536	1.00263	0.00987332
16.4	1.03402	1.05516	1.03418	1.03773	1.03333	1.01163	1.02052	1.00824	0.995616	1.04729	1.01874	1.02695	0.00534588		16.4	1.0056	1.00577	0.934162	1.00871	0.979801	0.938742	0.968137	1.00441	0.991139	1.0455	0.988198	0.0107633
16.5	1.02457	1.03824	1.01721	1.00857	1.04503	1.03096	1.01177	1.02648	1.02953	1.01389	1.0243	1.0246	0.00338848		16.5	1.02989	1.03871	0.947299	0.96	1.02756	1.01112	1.00737	0.942428	0.983071	0.979202	0.992665	0.0111567
16.6	1.03762	1.06134	1.02814	1.03843	1.04007	1.03659	1.02441	0.995494	1.02546	1.03567	1.01893	1.0311	0.00490182		16.6	1.02273	0.920538	1.07194	0.974023	0.947341	1.07461	0.999576	0.952907	0.986486	0.98473	0.993488	0.0160659
16.7	1.02329	1.0082	1.01435	1.04045	1.03541	1.04906	1.02103	1.02254	1.0082	1.09757	1.02283	1.03117	0.00767565		16.7	1.04353	1.01598	1.08132	0.92951	0.961005	0.966455	1.0203	0.976794	0.99993	1.0163	1.00111	0.0139767
16.8	1.02085	1.01544	1.03227	1.03067	1.05017	1.02335	1.00637	1.00386	1.00825	1.02362	1.02623	1.02192	0.00404908		16.8	1.01061	0.96741	1.02273	1.01992	0.986643	1.01634	1.02552	1.01559	1.01757	0.962172	1.00445	0.00743081
16.9	1.02567	1.03094	1.00498	1.00607	1.03723	1.01709	1.01475	1.03085	1.01306	1.01344	1.04069	1.02134	0.00371961		16.9	1.0155	0.972076	0.946336	0.995423	1.00784	1.07907	1.0412	0.999203	1.04667	1.00732	1.01106	0.0119908
17	1.03303	1.05926	0.992511	1.03478	1.05012	1.01842	0.997912	1.00607	1.03899	1.01887	1.01366	1.02397	0.00640024		17	1.01816	0.954327	0.994213	1.0569	0.985987	1.02643	1.03288	1.02839	1.01825	1.02278	1.01383	0.00907232
17.1	1.02249	1.03702	1.0336	1.03903	1.02916	1.03058	1.00484	1.01513	1.01916	1.03541	1.02403	1.02641	0.00315567		17.1	1.06722	0.953003	0.989141	0.974716	1.04238	0.924238	1.00344	0.988062	0.931927	0.998159	0.987228	0.0142126
17.2	1.03961	1.04888	1.0142	1.03584	1.0369	1.02465	1.0427	1.0482	1.0188	1.0768	1.03137	1.038	0.00514825		17.2	1.01722	0.929675	0.94522	0.980501	1.03286	1.01131	1.09714	1.01462	0.998144	0.983316	1.001	0.0148148
17.3	1.03136	1.03598	1.01101	1.03697	1.042	1.01872	1.0461	1.02404	1.03238	1.06668	1.01526	1.03277	0.00476396		17.3	0.995408	1.0203	1.04384	0.997248	1.01794	0.983105	1.01786	1.05996	1.03186	0.907499	1.0075	0.0132884
17.4	1.05617	1.01647	1.01534	1.03399	1.02641	1.03281	1.04722	1.01686	1.0218	1.07099	1.04407	1.03474	0.00546691		17.4	0.987711	0.949043	0.990359	1.02885	0.972098	1.03324	1.0442	0.982535	0.932551	1.02203	0.994262	0.0117948
17.5	1.00795	1.03153	1.04304	1.02686	1.03447	1.00708	1.00307	1.01423	1.04086	1.04797	1.03876	1.02689	0.00486097		17.5	0.985148	0.950992	1.05131	0.951805	0.997295	1.0092	0.967682	0.985285	1.03415	0.979487	0.991236	0.0104082
17.6	1.00785	1.03107	1.03999	1.03898	1.03189	1.01862	1.02145	1.03545	1.01641	1.0375	1.02934	1.02805	0.00317318		17.6	1.02694	1.02766	1.00732	0.983839	0.985028	1.11217	1.0257	1.06443	0.98163	0.964181	1.01789	0.0140807
17.7	1.02305	1.02577	1.02311	1.01795	1.07389	1.02964	1.04984	1.03356	1.03977	0.998314	1.02857	1.03122	0.00578108		17.7	0.987692	0.969354	0.962227	0.944001	0.97232	1.07969	0.973499	1.07255	0.970637	1.03424	0.996621	0.0151495
17.8	1.03118	1.04842	1.00852	1.03277	1.05428	1.02646	1.01219	1.01394	1.03746	1.02115	1.03661	1.02936	0.00443175		17.8	1.01938	0.949765	0.945517	0.934269	1.02453	1.0028	1.00988	1.00398	0.969943	0.989005	0.984907	0.0103588
17.9	1.04444	1.04074	1.03499	1.0307	1.0327	1.01586	1.01684	1.02087	1.01944	1.02901	1.02703	1.02842	0.00287174		17.9	1.02078	0.996588	1.00735	0.980438	1.02567	0.932422	1.08114	0.98983	0.937515	0.990212	0.996194	0.0136008
18	1.02578	1.0243	1.01332	1.05397	1.02616	1.01862	1.01767	1.0321	1.0041	1.03353	1.03619	1.02598	0.00398535		18	1.01294	0.943092	0.974414	0.969591	0.995915	1.01624	0.969647	1.02475	0.997705	0.992671	0.989696	0.00802526
18.1	1.02982	1.05314	1.0319	1.01197	1.04512	1.01155	1.01684	1.03238	1.03973	1.02216	1.02268	1.02885	0.00405309		18.1	0.980467	1.00079	1.02712	0.913113	1.05228	1.01847	1.06461	1.01143	0.992075	0.977308	1.00377	0.0135329
18.2	1.01553	1.02714	1.02151	1.02841	1.00624	1.04191	0.984609	1.01923	1.03927	1.01748	1.03384	1.02138	0.00487538		18.2	1.00136	1.06436	1.02176	0.975276	1.02991	0.984086	1.03674	0.962977	1.02115	0.96861	1.00662	0.0105888
18.3	1.01631	1.02163	1.01222	1.03785	1.04195	0.997409	1.03493	1.03966	1.03065	1.02571	1.03024	1.02623	0.00406819		18.3	1.00116	0.983512	1.01605	1.01969	1.00933	1.04644	1.04039	1.03594	1.05662	0.982674	1.01918	0.00810501
18.4	1.04861	1.06127	1.03821	1.04334	1.04938	1.00777	0.99889	1.00036	1.02643	1.06007	1.01837	1.03206	0.00693535		18.4	1.03022	0.99869	0.928306	0.980799	0.996953	1.01617	1.11241	0.970848	1.00706	0.946652	0.99881	0.0160072
18.5	1.013	1.04777	1.03019	1.04232	1.03555	1.03925	0.995663	1.00476	1.01957	1.02018	1.03535	1.02578	0.00497956		18.5	0.980749	0.987547	1.01416	0.989079	0.995053	1.05557	0.95277	1.05182	0.951632	0.978335	0.995671	0.0113015
18.6	1.02069	1.03685	1.00731	1.03343	1.0356	1.00479	1.00471	1.02027	1.03845	1.06382	1.04721	1.02846	0.00567858		18.6	1.01743	0.972583	1.0192	0.922819	0.985189	0.958407	1.09079	1.0198	0.95089	0.973778	0.991089	0.0150075
18.7	1.00259	1.04844	1.0114	1.02537	1.0379	1.02076	1.02231	1.00905	1.01616	1.03197	1.04912	1.02501	0.00466214		18.7	0.983345	1.04133	0.992016	0.979654	0.966992	0.959735	0.992058	1.00343	0.984578	0.936262	0.98394	0.00880009
18.8	0.995534	1.07031	1.02946	1.02554	1.03303	1.02496	0.993641	1.01401	1.03831	0.991482	1.03023	1.02241	0.00698294		18.8	1.03179	1.05398	0.935558	0.989783	1.00308	1.00538	1.00058	1.01225	1.00156	0.989318	1.00233	0.00968001
18.9	1.02052	1.0174	1.02596	1.03991	1.0669	1.01474	1.02505	1.02194	1.04539	1.07142	1.02897	1.03438	0.00586997		18.9	1.02553	1.06062	0.939477	1.00569	1.01627	1.06103	1.0416	0.976405	0.907759	0.979008	1.00134	0.0160656
19	1.02676	1.03985	1.02697	1.04782	1.036	1.04483	1.01434	1.02268	1.05308	1.06349	1.02575	1.03651	0.00446752		19	1.01611	1.08019	1.00096	0.944244	0.984249	0.905897	1.0216	0.945758	0.968527	1.04811	0.991564	0.0166352
19.1	1.03815	1.03009	1.02351	1.03121	1.03862	1.01876	1.01349	1.0408	1.02009	1.03808	1.02978	1.02933	0.00279355		19.1	1.04428	1.03562	0.979516	0.961711	1.02559	1.05856	1.05931	1.12264	0.994176	1.01468	1.02961	0.0146209
19.2	1.01841	1.06655	1.02451	1.03625	1.0458	1.02597	1.00448	1.03169	1.03026	0.978616	1.03443	1.027	0.00675578		19.2	1.02597	1.00286	0.940004	0.969058	0.952982	0.963491	1.10679	0.943094	0.982147	1.00497	0.989136	0.0158422
19.3	1.03234	1.02182	1.01384	1.03343	1.04892	1.02408	1.02515	0.997277	1.0263	1.01764	1.00849	1.02266	0.00412282		19.3	1.00972	0.966909	0.994884	0.98118	1.01225	1.16652	0.994325	1.00284	0.975437	0.95633	1.00604	0.0187482
19.4	1.05184	1.02531	1.02121	1.04841	1.0711	1.00753	1.00869	1.03165	1.00248	1.02094	1.02769	1.0288	0.00632117		19.4	1.01153	1.00443	1.02753	0.986893	0.960823	0.980212	1.01692	1.00076	1.0245	0.994732	1.00083	0.0065967
19.5	1.03292	1.0479	1.02732	1.03854	1.05255	1.02598	1.02438	1.02004	1.01634	1.02431	1.04252	1.03207	0.00355849		19.5	0.998398	1.06994	0.993923	0.944501	1.08655	0.922632	1.0314	0.942975	0.980638	0.956187	0.992714	0.0174764
19.6	1.02333	1.03919	1.03319	1.03163	1.03834	1.03587	0.992485	1.0229	1.03012	1.05317	1.03581	1.03055	0.00454337		19.6	0.969549	1.0419	0.941499	1.00247	0.971548	1.09309	1.04926	0.994151	0.954248	0.954786	0.99725	0.0156733
19.7	1.02822	1.03618	1.03339	1.04841	1.03935	1.02564	1.01387	1.01566	1.01121	1.05549	1.04462	1.032	0.00440724		19.7	1.00579	0.993126	0.979589	0.939605	0.992234	1.00298	1.05331	1.07492	0.97625	0.967497	0.998531	0.0125915
19.8	1.01513	1.04185	1.03302	1.02852	1.0477	1.00731	1.03253	1.02959	1.0261	1.00669	1.01568	1.02583	0.00402242		19.8	1.00456	1.08107	1.04648	0.938018	1.02866	1.01569	1.00694	1.01782	0.994988	1.01162	1.01459	0.0115765
19.9	1.04027	1.06358	1.03435	1.03269	1.00862	1.02848	1.016	1.03886	1.02949	1.01548	1.02181	1.02997	0.00454377		19.9	0.993753	1.12917	0.951945	0.984255	0.976061	1.00908	1.0853	1.11768	0.970015	0.998141	1.02154	0.0203643
20	1.01504	1.05702	1.00267	1.03339	1.05118	1.04003	1.01847	1.01926	1.03854	0.978079	1.04521	1.02717	0.00702107		20	1.00731	1.03965	1.00261	0.976023	0.998019	1.06033	1.03388	0.993598	0.962094	0.984402	1.00579	0.0096518
20.1	1.01752	1.03441	1.04536	1.03795	1.03288	1.03655	0.992655	1.0222	1.01272	1.02412	1.0442	1.02732	0.00470692		20.1	1.00028	1.02081	0.999577	1.05057	0.979204	0.890308	0.985663	0.997336	0.968345	0.916261	0.980835	0.0149104
20.2	1.03692	1.03501	1.03178	1.03727	1.06092	1.02669	1.02209	1.02492	1.01917	0.98342	1.03014	1.02803	0.00558338		20.2	0.999883	0.985888	1.04176	0.979594	1.01146	1.0756	1.04424	1.01673	0.958414	0.987965	1.01015	0.0111985
20.3	1.02929	1.0431	1.0475	1.05343	1.02328	1.04042	1.02615	0.991834	1.02686	1.02164	1.04422	1.03161	0.00513974		20.3	1.03725	1.07206	1.02977	0.922941	1.0354	0.898213	1.08327	1.03446	1.015	0.978271	1.01066	0.0190612
20.4	1.02424	1.02399	1.02434	1.04337	1.03497	1.02095	0.981829	1.02998	1.04155	1.04726	1.03906	1.02832	0.00538461		20.4	0.990728	1.03814	1.06469	0.951031	0.982918	1.03151	1.05414	1.02916	0.976094	0.979579	1.0098	0.0121189
20.5	1.02115	1.04907	1.01091	1.05801	1.04726	1.00482	1.00952	1.03867	1.02419	1.01393	1.02548	1.02755	0.00544727		20.5	1.03722	1.0439	1.03558	1.03822	0.951125	1.11272	0.97779	1.1134	0.973191	0.999101	1.02823	0.0173972
20.6	1.00333	1.03585	1.02569	1.02834	1.05599	1.02855	0.986211	1.02325	1.02346	1.0366	1.02475	1.02473	0.00540655		20.6	0.990713	1.11166	1.02889	1.00405	1.03361	1.01751	1.0538	1.05735	1.02802	1.04148	1.03671	0.0105699
20.7	0.993077	1.03033	1.02426	1.03241	1.05009	1.02561	1.00521	1.00986	1.03776	0.995849	1.03669	1.02192	0.00555829		20.7	0.985954	1.06425	0.971299	1.00336	1.01196	0.935394	1.02159	0.997571	0.972427	1.0183	0.99821	0.0110616
20.8	1.03873	1.04845	1.01701	1.03071	1.05141	1.03077	1.03733	1.0271	1.02663	1.03355	1.02055	1.03293	0.00319943		20.8	1.02173	1.00869	1.00923	0.937911	1.01822	0.959663	0.948383	0.998182	1.01579	0.958553	0.987635	0.0103024
20.9	1.02315	1.02963	1.04807	1.04874	1.02469	1.01831	1.00862	1.00825	1.0308	1.01195	1.04826	1.02732	0.00467147		20.9	1.00773	1.01451	0.914687	0.985921	0.999492	0.957269	0.978782	0.998469	0.968295	1.01315	0.98383	0.00976911
21	1.03203	1.04212	1.02573	1.037	1.03421	1.05109	1.04993	1.00618	1.03608	1.03086	1.01239	1.03251	0.00418204		21	1.00057	1.05698	0.971965	0.924244	0.992398	1.00405	0.972087	1.04731	0.962024	0.968515	0.990014	0.012605
21.1	1.00804	1.05081	1.01807	1.0305	1.03794	1.03873	0.99502	1.04039	1.0359	1.00035	1.01466	1.02458	0.00552286		21.1	0.991615	1.09685	1.05836	0.92264	0.98959	0.970325	1.02296	1.02492	0.978949	0.938022	0.999422	0.0167523
21.2	1.02583	1.02022	1.01985	1.03739	1.03596	1.01229	1.00215	1.03348	1.0358	1.02524	1.04431	1.02659	0.00374229		21.2	0.992361	1.09762	0.924738	1.0587	1.02429	1.00984	1.04691	1.02587	0.983313	1.00256	1.01662	0.0148238
21.3	1.03694	1.07669	1.0064	1.01768	1.03222	1.03245	1.00909	1.01987	1.03795	1.01388	1.04189	1.02955	0.00599202		21.3	1.01676	0.965504	1.03715	1.00715	0.974501	0.986887	1.00132	0.9799	0.983702	0.995077	0.994795	0.00678945
21.4	1.03984	1.00877	1.01906	1.04368	1.04063	1.01634	0.983102	1.04423	1.02948	1.04598	1.03067	1.02743	0.00583039		21.4	0.988666	1.04106	0.953398	1.01576	1.0058	0.932824	1.04077	1.01581	0.943919	1.03263	0.997065	0.012831
21.5	1.03049	1.03473	1.04089	1.03634	1.04484	1.0136	1.0249	1.04167	1.02889	1.02761	1.03779	1.03289	0.00271181		21.5	0.978603	1.04231	1.04087	1.03314	1.01664	0.979636	1.01189	0.929254	0.967371	0.920894	0.992061	0.0139629
21.6	1.02922	1.03781	1.03706	1.04104	1.05004	1.01997	1.03607	1.01212	1.01612	1.04923	1.01685	1.03141	0.00405107		21.6	1.00176	1.0176	1.03542	1.00459	1.00744	1.01312	0.964972	0.994299	1.0108	1.03831	1.00883	0.00656599
21.7	1.01063	1.01835	1.00904	1.03968	1.05494	1.03209	1.00777	1.03318	1.05866	1.00084	1.03148	1.02697	0.00583681		21.7	0.999119	1.07006	1.00518	1.02533	1.02171	1.0444	1.06393	1.04279	0.939158	0.950683	1.01624	0.0139187
21.8	1.02612	1.03393	1.03867	1.00422	1.04321	1.02693	1.01882	1.0118	1.01948	1.08343	1.03234	1.03081	0.00630624		21.8	0.995371	0.996108	1.02174	1.03748	1.00555	0.970015	1.00661	0.911938	0.998645	0.952708	0.989616	0.0114518
21.9	1.02837	1.04422	1.01983	1.0382	1.03847	1.04028	0.992803	1.02195	1.02611	0.995274	1.02942	1.02499	0.00517556		21.9	1.0099	1.01786	0.953764	0.972013	0.959804	0.908895	1.09009	0.947517	1.01061	0.99455	0.986501	0.0157921
22	1.03616	1.03922	0.996036	1.03996	1.02414	1.01271	1.008	1.04517	1.04461	0.980026	1.02825	1.02312	0.00647769		22	0.981766	0.997726	0.954132	0.992653	1.03904	0.946122	0.985388	0.93629	0.960775	1.09598	0.988987	0.0151777
22.1	1.01784	1.05233	1.02246	1.05516	1.05415	1.02276	1.02882	1.00588	1.02947	1.05629	1.04373	1.03535	0.00532546		22.1	1.00834	1.0218	0.96385	0.955163	0.999817	0.987791	1.00498	0.977426	0.989446	1.04008	0.994869	0.00816491
22.2	1.02499	1.02549	1.02928	1.03715	1.04732	1.0166	0.996324	1.00848	1.04606	1.04149	1.03841	1.02833	0.00486518		22.2	0.983913	1.10608	1.10351	0.990146	0.98819	1.07857	1.00166	1.03141	1.0044	1.02109	1.0309	0.0151083
22.3	1.01174	0.999809	1.04429	1.02063	1.03776	1.02971	1.0071	1.04598	1.03522	1.04138	1.03815	1.02834	0.00483342		22.3	1.01847	0.999103	1.0203	1.00105	1.02009	0.991851	0.914438	0.978074	0.946977	0.998429	0.988878	0.0108545
22.4	1.01081	1.04636	1.02533	1.03944	1.04645	1.00804	1.01038	1.03417	1.05216	1.05758	1.04681	1.03432	0.00541974		22.4	1.03383	0.953365	0.986133	0.97281	0.985932	1.02091	0.9728	1.04677	0.978114	0.955511	0.990618	0.0102152
22.5	1.02162	1.04545	1.0362	1.03021	1.04107	1.04957	0.992225	1.03506	1.00578	1.04838	1.04525	1.03189	0.00557849		22.5	0.994641	1.0003	0.998472	1.00557	1.04219	1.05104	1.12235	0.963298	0.927439	0.977059	1.00824	0.0169561
22.6	1.03649	1.07876	1.05354	1.0257	1.0567	1.04626	1.03346	1.03012	1.0284	1.0002	1.04605	1.03961	0.00611571		22.6	0.999295	1.04969	1.06294	1.02289	1.03005	0.957034	1.02946	1.10349	1.05725	1.0387	1.03508	0.0123609
22.7	1.02062	1.0442	1.03252	1.05219	1.04063	1.07268	1.01367	1.02461	1.01631	0.997368	1.03957	1.03222	0.0062587		22.7	0.991431	1.07866	1.07075	1.02949	0.9783	1.03266	1.01686	1.01195	0.913324	0.941283	1.00647	0.0165469
22.8	1.03341	1.05489	1.03648	1.04523	1.03007	1.01573	1.02529	1.03166	1.03551	1.02111	1.05109	1.03459	0.00363809		22.8	0.982473	1.07502	0.990103	0.964006	1.00479	1.13196	0.954524	1.01438	1.03672	1.03005	1.0184	0.0169653
22.9	1.01104	1.02864	1.02063	1.03937	1.02471	1.02483	1.03581	1.02668	1.02419	0.99635	1.04181	1.02492	0.00388199		22.9	1.00271	1.04386	0.989275	0.92678	0.996462	0.991851	1.02555	1.06742	0.967655	1.0093	1.00209	0.012371
23	1.04616	1.0272	1.03102	1.05885	1.04371	1.0114	0.977022	1.02272	1.04505	1.02085	1.01994	1.02763	0.00663708		23	1.00652	1.03419	0.968345	0.923948	0.956878	1.01604	0.9922	0.986133	0.988643	1.03616	0.990906	0.0110438
23.1	1.05174	1.01781	1.04119	1.03687	1.03976	1.0391	1.01168	1.0164	1.01062	1.05588	1.0229	1.03127	0.00483399		23.1	0.975546	0.940762	0.981836	0.947653	0.976457	1.03411	1.02058	0.986222	0.921129	0.981852	0.976614	0.0108471
23.2	1.0475	1.02884	1.02624	1.01641	1.04312	1.02892	1.0241	1.03109	1.00676	1.08025	1.00543	1.03079	0.00630885		23.2	0.994122	0.97735	0.939353	0.967745	1.00051	0.922374	1.03621	0.955127	0.969882	1.04858	0.981125	0.0126146
23.3	1.02382	1.0304	1.01128	1.01943	1.04422	1.03628	1.00831	1.02237	1.05242	1.06766	1.04122	1.03249	0.00543521		23.3	1.01428	1.07941	1.07069	1.0066	1.01014	1.1225	1.10984	1.11503	0.96364	1.00791	1.05001	0.0177441
23.4	1.04177	1.0204	1.02937	1.04806	1.03534	1.03321	1.01311	1.02434	1.02266	1.0485	1.01073	1.02977	0.00390835		23.4	1.00141	1.00289	0.935864	1.00031	1.01259	1.06144	0.992129	1.031	0.970724	1.06109	1.00694	0.0121044
23.5	1.02954	1.05754	1.01177	1.0384	1.03386	1.02623	1.00485	1.01584	1.00429	1.08174	1.03659	1.03097	0.00700315		23.5	0.988481	1.01654	1.02734	1.0052	1.01451	0.98509	0.969754	0.937075	1.03571	1.00113	0.998083	0.00926634
23.6	1.03666	1.03877	1.02246	1.02548	1.02329	1.02987	1.01362	1.01878	1.03307	1.00679	1.00626	1.02319	0.00335558		23.6	1.00258	0.956736	1.03637	0.989052	0.945407	1.07421	1.03611	0.960603	0.972429	1.00861	0.998211	0.0131095
23.7	1.05087	1.0648	1.0352	1.01273	1.04639	1.01374	1.03622	1.0467	1.01813	1.0349	1.04085	1.03641	0.00491076		23.7	0.999124	1.12019	1.02995	1.01191	1.04995	0.933649	1.02562	1.00369	0.979995	0.975934	1.013	0.0157558
23.8	1.02295	1.0336	1.03156	1.04075	1.02519	1.04719	1.00613	1.01696	1.02458	1.02795	1.02933	1.02784	0.00333209		23.8	1.0175	1.01707	0.975339	0.896841	1.01592	0.979452	1.00419	0.914321	1.07265	1.06038	0.995367	0.0178235
23.9	1.00415	1.01983	1.03364	1.03265	1.0407	1.05025	1.00288	1.0039	1.03154	1.06883	1.03506	1.0294	0.00622714		23.9	1.00391	1.01421	0.955945	1.01776	1.03547	1.03438	1.0084	1.03513	1.00241	1.00705	1.01147	0.00742285
24	1.02812	1.02711	1.02097	1.04571	1.05854	1.02155	1.00373	1.01442	1.04246	0.962562	1.043	1.02438	0.00779453		24	0.981552	1.022	0.97501	0.982285	0.940847	0.976968	0.985737	1.08848	0.952648	0.986929	0.989245	0.0129446
24.1	1.04775	1.05103	1.0401	1.03582	1.04282	1.03499	1.01736	1.05999	1.016	1.04486	1.06053	1.04102	0.0044251		24.1	0.980601	1.08856	0.981161	0.955142	1.00205	1.1147	0.996282	1.02716	1.01628	0.996952	1.01589	0.0157222
24.2	1.006	1.05115	1.00687	1.03006	1.03669	1.02744	0.992592	1.02719	1.02328	1.03346	1.0385	1.02484	0.00509316		24.2	1.01784	1.01859	1.01958	0.969455	0.946838	0.883459	0.998307	1.0429	0.977788	1.02718	0.990194	0.0150932
24.3	1.03833	1.03499	1.02965	1.06816	1.04959	1.05612	1.02094	1.04269	1.0562	1.04883	1.02827	1.04307	0.00429066		24.3	0.989793	0.964153	0.994913	0.937492	1.01157	1.01992	1.07227	1.0198	0.949531	0.976524	0.993597	0.0125417
24.4	1.03313	1.05189	1.03455	1.04335	1.01894	1.02775	1.02864	1.03404	1.02646	0.997702	1.02295	1.02904	0.00418739		24.4	1.00365	0.983782	0.996032	1.02666	1.01732	1.05837	1.01644	1.00403	0.985753	0.984607	1.00766	0.00734036
24.5	1.01776	1.05158	1.01516	1.01995	1.02622	1.02481	0.999908	1.03149	1.06449	1.07342	1.00394	1.02988	0.00716014		24.5	0.998832	1.00193	1.06701	0.992381	0.993258	0.995505	0.936479	0.967025	0.937467	1.01618	0.990607	0.0120329
24.6	1.04583	1.06263	1.03473	1.04102	1.04355	1.03916	1.01721	1.04935	1.03499	1.04714	1.03	1.04051	0.00352655		24.6	1.00354	1.02991	0.98965	1.04362	1.04406	0.940711	0.952441	1.03544	0.96091	1.08522	1.00855	0.0148886
24.7	1.04321	1.02612	1.05149	1.02734	1.03908	1.02832	1.02696	1.01986	1.02841	1.05393	1.04337	1.03528	0.00344128		24.7	1.01827	1.01119	1.00485	1.00063	0.992391	0.961702	1.09049	1.07032	1.03189	0.930071	1.01118	0.0148319
24.8	1.0291	1.04718	1.04113	1.03944	1.05802	1.00972	1.02506	1.04723	1.03847	1.06187	1.0418	1.03991	0.00444425		24.8	0.993603	1.05327	0.999054	0.994438	0.990971	1.05828	0.987328	0.937922	0.99369	0.970816	0.997938	0.0111815
24.9	1.05954	1.03443	1.03386	1.05117	1.05742	1.03296	1.00256	1.03509	1.0181	1.07467	1.03423	1.03946	0.00607987		24.9	1.04004	1.01886	0.952489	0.955323	1.0103	1.02045	0.992391	1.00694	0.989401	0.957302	0.994349	0.00969468
25	1.03546	1.04955	1.03115	1.03577	1.04162	1.01586	1.00633	1.01938	1.01061	1.02001	1.0083	1.02491	0.00438619		25	1.00795	0.997043	0.979976	0.936662	0.981631	0.910859	1.04051	1.03448	0.963985	0.97991	0.9833	0.012697
	sample_1	sample_2	sample_3	sample_4	sample_5	sample_6	sample_7	sample_8	sample_9	sample_10	sample_11	Average	SEM			sample_1	sample_2	sample_3	sample_4	sample_5	sample_6	sample_7	sample_8	sample_9	sample_10	Average	SEM
Maximum change of relative FRETr	0.0281191	0.0391475	0.0278895	0.0368984	0.0411017	0.0292204	0.0117265	0.026428	0.0300475	0.0308052	0.0327975	0.0303801	0.00236773		Maximum change of relative FRETr	0.00175592	0.0289361	0.00237082	-0.0142679	0.00104021	0.00102875	0.0136232	0.00872928	-0.0189251	-0.00237481	0.00219165	0.00425477

## Sheet: c, d
hM3R-YFP (WT) +Gαq(Q209L)-CFP											hM3R-YFP (3A) +Gαq(Q209L)-CFP
	Relative FRETr											Relative FRETr
Time(sec)	sample_1	sample_2	sample_3	sample_4	sample_5	sample_6	sample_7	Average	SEM		Time(sec)	sample_ 1	sample_ 2	sample_ 3	sample_ 4	sample_ 5	sample_ 6	sample_ 7	sample_ 8	sample_ 9	sample_ 10	Average	SEM
0	1.01382	1.01337	1.00863	0.995098	1.0064	0.987922	0.996777	1.00315	0.00376816		0	0.979333	0.9589	0.909657	0.965778	1.03044	1.03971	1.06726	0.971704	0.832078	1.05519	0.981005	0.0228311
0.1	0.997562	1.00866	0.998886	0.992596	0.996911	1.00771	0.976647	0.996996	0.00404801		0.1	0.946949	0.938962	0.956396	1.07949	0.991433	1.04779	1.03567	1.00353	0.973095	0.952737	0.992605	0.0152072
0.2	1.00114	1.00166	1.01041	1.00109	1.01261	1.0089	0.986354	1.00317	0.00333791		0.2	0.979625	0.993256	0.959432	0.934518	0.988488	1.0043	1.00639	1.05173	1.01491	0.963544	0.989619	0.010401
0.3	0.97777	1.01826	0.999976	0.999717	1.0037	1.00278	0.977379	0.997084	0.00556613		0.3	1.02977	0.979909	0.997009	0.988694	1.03112	1.04337	1.08207	0.950774	1.13418	0.980401	1.02173	0.0173528
0.4	1.00404	1.01921	1.01472	1.00147	0.997419	1.00741	0.99024	1.00493	0.00375134		0.4	0.973608	0.972299	1.01338	1.0311	0.966687	1.02301	0.919842	0.953455	0.896977	1.00837	0.975872	0.0140251
0.5	1.06941	1.00215	1.01568	0.997862	1.00932	1.00143	0.98422	1.01144	0.0103442		0.5	0.9924	0.985309	1.03625	0.977484	1.03417	1.03634	0.887356	0.974024	1.13881	1.03231	1.00944	0.0203757
0.6	1.00241	1.02483	1.02988	0.998607	0.996474	0.990404	0.99143	1.00486	0.00603482		0.6	0.991221	1.04832	0.974534	0.952196	1.00533	1.00419	1.01383	0.951828	0.944577	0.930004	0.981602	0.0117802
0.7	0.990594	0.973884	1.00181	1.01253	0.982066	0.98813	0.99114	0.99145	0.00478116		0.7	1.0154	0.98714	1.0992	0.947794	1.0101	1.05663	1.16353	1.06599	0.865852	1.01593	1.02276	0.0259152
0.8	0.99268	1.00795	1.00629	1.00372	0.998202	1.01135	0.998622	1.00269	0.00245705		0.8	0.953099	1.00701	0.952663	0.937388	0.998626	0.956225	0.941702	0.923773	0.971102	1.02294	0.966453	0.0103517
0.9	1.03486	0.98714	1.03511	1.00293	0.998564	1.02398	0.979485	1.00887	0.00854868		0.9	0.999732	1.01014	0.96084	0.970099	0.969977	0.963229	1.04107	0.973767	0.93865	1.04966	0.987716	0.0114891
1	0.966325	0.960371	1.02841	1.01041	0.995181	0.998748	1.01826	0.996816	0.00964524		1	0.978315	1.01795	0.957594	1.00507	0.978069	1.00713	0.961422	0.98376	1.08009	0.996253	0.996565	0.0111605
1.1	1.01621	1.03804	1.02834	0.997087	0.990576	1.00902	0.995139	1.01063	0.00676928		1.1	1.02019	0.968168	0.935193	0.998652	0.968585	1.02379	0.986678	1.01273	0.929564	0.963925	0.980747	0.0105782
1.2	1.00693	1.01007	1.01617	0.998781	0.997469	1.00646	0.98999	1.0037	0.00332786		1.2	1.04294	0.898927	1.04451	0.946048	0.983745	0.989718	0.95807	1.05638	1.02986	0.958951	0.990915	0.0163333
1.3	0.993483	1.00362	0.978773	1.00524	1.00966	1.00125	0.973186	0.995029	0.00528792		1.3	0.93061	0.96161	0.98643	0.993569	1.01894	1.06969	1.11383	0.962176	1.05295	0.988692	1.00785	0.0177739
1.4	1.00499	1.01816	1.00281	0.997073	0.997496	0.997958	1.04585	1.00919	0.00671275		1.4	1.00428	0.963531	0.916972	1.00462	1.02977	1.02302	0.901825	1.00667	1.02809	0.970099	0.984888	0.0144384
1.5	0.994246	0.96891	0.987741	0.996122	1.00722	1.01556	1.00807	0.996838	0.00588466		1.5	0.984545	0.979368	0.971035	0.955884	0.959373	1.0864	1.03523	1.04076	1.06456	1.02369	1.01008	0.0145982
1.6	1.00519	1.00066	0.999063	1.00569	0.990492	0.996004	0.987255	0.997765	0.00264765		1.6	0.998446	0.967616	0.99251	0.946519	1.00169	1.05531	1.0418	0.986285	0.942552	1.00201	0.993472	0.0114711
1.7	0.993615	1.02272	0.994066	1.00574	1.00503	0.999992	0.994302	1.00221	0.00392964		1.7	1.01726	0.965257	1.04215	1.04744	1.05429	0.986581	0.913056	0.97916	0.998849	0.953538	0.995759	0.0143888
1.8	1.00233	0.992729	0.972594	1.00318	1.00093	1.00772	0.974723	0.993459	0.00538849		1.8	0.997943	0.965122	0.944251	0.994258	1.01125	0.992828	1.09596	0.974401	0.933796	0.987802	0.989762	0.0140979
1.9	0.979587	1.02302	1.00973	1.0038	1.01519	1.00168	0.983748	1.00239	0.00600275		1.9	0.973111	0.949717	0.973567	0.958735	1.01103	0.954194	0.933236	0.954358	0.871858	1.02421	0.960402	0.0132244
2	1.01502	1.00633	0.991298	0.996954	0.981982	1.02365	0.972817	0.998294	0.0068196		2	1.00073	0.971132	1.01977	0.948563	1.00678	0.997408	0.974947	1.02541	0.980513	1.00219	0.992744	0.00749411
2.1	1.00993	1.01222	1.00017	1.01095	1.00259	1.00124	1.02966	1.00954	0.0038391		2.1	1.02304	1.02025	0.986546	0.958952	1.0495	0.981584	1.01244	0.984714	0.923032	1.00666	0.994672	0.0113868
2.2	0.968096	1.00415	0.999922	1.00445	0.994622	0.97861	0.97348	0.989047	0.00578368		2.2	1.0421	1.03919	0.998253	0.947417	1.0184	1.00437	0.929021	1.0223	0.962394	0.963835	0.992729	0.0125445
2.3	1.01665	0.977283	1.00171	0.99949	0.992991	1.00316	0.957727	0.992715	0.00735361		2.3	0.977188	1.00881	0.985866	0.944043	0.99265	0.9946	0.899017	1.01716	0.900546	1.01138	0.973126	0.0138655
2.4	0.994656	1.02745	1.00555	0.998974	0.99072	0.986542	0.977513	0.997344	0.00605079		2.4	0.997401	0.966214	0.921007	0.98	0.973639	1.01328	0.981812	0.939131	0.908082	0.988896	0.966946	0.0107198
2.5	0.950481	1.00157	1.00478	1.01003	0.987235	0.995852	1.01137	0.994474	0.00797889		2.5	1.01392	0.94328	1.16672	0.897631	0.990127	1.02258	1.20249	0.980612	0.925909	0.999822	1.01431	0.0311116
2.6	1.01408	0.986462	0.995645	0.991096	1.00163	1.01937	0.987938	0.999461	0.0048822		2.6	0.984237	1.01106	1.01031	0.980691	0.965006	1.00312	0.919177	1.0015	0.970249	1.02299	0.986834	0.00960272
2.7	1.0035	1.03503	1.00687	1.01939	1.00083	1.00494	0.965348	1.00513	0.00802416		2.7	0.989468	1.08706	0.915344	0.954676	0.985188	1.01209	1.03605	0.970239	1.0175	0.958121	0.992574	0.0152646
2.8	1.02427	1.00663	0.999577	1.00364	0.992405	0.99354	0.965843	0.997986	0.00669757		2.8	1.01174	0.958711	1.0367	1.02416	0.955391	1.00703	1.00369	1.01201	1.01764	0.985535	1.00126	0.00848188
2.9	0.961591	1.02245	1.01193	1.00077	1.0041	0.986624	0.984042	0.99593	0.0076481		2.9	0.977871	0.972155	0.976475	0.970355	0.982606	0.96767	1.02973	0.976876	1.14702	0.956035	0.995679	0.0178959
3	0.994854	1.00283	0.998902	1.0024	0.995734	0.997753	0.992524	0.997856	0.00145086		3	0.974235	0.994877	0.964728	1.0548	0.968606	1.02831	0.993781	1.02486	1.09467	1.05918	1.0158	0.0138834
3.1	1.05149	1.01408	0.991473	1.00416	1.00833	0.984153	0.979199	1.0047	0.00917796		3.1	0.99272	0.979943	0.941477	0.995019	0.998433	0.988753	0.992808	1.0149	0.934271	0.990017	0.982834	0.00801472
3.2	0.994264	0.998584	1.00371	0.998068	0.997444	0.990213	0.998372	0.997236	0.00157247		3.2	0.973659	1.06963	1.0616	0.95475	0.999065	0.992178	1.05182	1.02167	0.95069	0.994258	1.00693	0.0135745
3.3	1.01882	1.00564	0.984915	0.994471	1.00186	1.01072	1.00122	1.00252	0.00413891		3.3	0.998422	0.991768	1.07657	1.07391	1.0225	1.0364	0.980768	0.931873	1.05888	0.998049	1.01691	0.0144715
3.4	1.00651	1.0293	1.0002	0.998579	1.01852	1.00078	0.975881	1.00425	0.00636509		3.4	1.04624	0.991968	1.03836	1.03592	1.01172	1.00414	0.943003	0.96416	0.987423	0.975099	0.999804	0.0107653
3.5	0.968063	1.0079	0.975671	1.01707	1.01353	1.00029	1.00711	0.998518	0.00721084		3.5	1.00841	1.00092	0.940287	1.00671	1.01173	1.04929	0.926646	1.00328	1.07319	1.00782	1.00283	0.0137354
3.6	1.03622	0.980347	0.978859	0.997304	1.00204	0.999813	1.01617	1.00154	0.00756226		3.6	0.987449	0.94017	0.986507	1.0258	0.943982	1.01463	1.0379	0.918564	1.01134	0.99822	0.986456	0.0126062
3.7	1.04569	1.01485	1.01661	0.99397	1.01824	0.995243	0.972411	1.00815	0.00882746		3.7	0.967107	0.971739	1.0266	1.06527	1.04282	1.02043	1.02481	0.977013	0.963563	1.00107	1.00604	0.0111593
3.8	0.989245	1.01559	1.00351	0.998689	0.993821	1.02327	1.01533	1.00564	0.00479337		3.8	0.989933	1.0176	0.926672	0.987509	1.02044	1.00299	0.987946	0.980136	1.04302	0.995784	0.995202	0.00974597
3.9	0.978374	0.98818	1.00018	1.00942	0.998399	1.00008	1.00998	0.9978	0.00426589		3.9	0.960243	1.03305	0.958676	0.963477	1.01531	0.998047	0.883928	0.998014	1.06829	0.965199	0.984423	0.0159431
4	0.964181	0.965989	1.0172	1.00535	1.00168	1.01712	1.00565	0.99674	0.00847671		4	0.984999	0.971153	1.03893	0.924508	1.00473	1.02196	1.02274	0.974698	0.879431	0.971468	0.979462	0.0152993
4.1	0.976634	1.02645	1.01244	0.997745	0.992334	0.988803	0.971653	0.995152	0.00728438		4.1	0.991516	0.969638	0.975843	0.998478	1.00585	0.991496	0.939162	0.955914	0.882361	0.966216	0.967647	0.0114719
4.2	1.00287	1.01262	0.994464	0.993132	0.999943	1.00879	0.975081	0.998128	0.0046774		4.2	1.00523	0.981819	0.962245	0.966412	0.962544	0.933281	1.03117	1.08239	1.23799	0.999209	1.01623	0.0279947
4.3	1.02313	1.02272	1.02085	0.987892	0.993605	0.985469	0.955684	0.99848	0.00955261		4.3	1.00621	0.998495	1.04254	1.00042	0.98183	0.9891	0.900563	1.0072	1.06114	1.00737	0.999488	0.0133456
4.4	1.00508	0.990396	1.00498	1.00179	1.00004	0.972833	0.986792	0.994559	0.00450208		4.4	1.01027	0.920522	1.03405	0.99264	1.02161	1.00773	1.0133	0.965442	1.11107	0.970444	1.00471	0.015819
4.5	1.02046	0.992933	1.00047	1.00432	0.99587	1.03845	1.00131	1.00769	0.00611567		4.5	1.01034	0.989302	1.0159	0.973115	1.01137	1.00158	1.07977	0.981694	0.99868	0.995164	1.00569	0.00926664
4.6	1.0342	1.00063	0.995878	1.00063	0.991352	1.00973	1.03235	1.00925	0.00655425		4.6	1.00413	0.997095	1.053	0.973235	1.02131	0.965466	1.00219	0.950141	0.909454	1.00017	0.987619	0.0126287
4.7	0.986022	0.982517	1.00252	0.993175	1.00424	1.0228	1.02502	1.00233	0.00632428		4.7	1.01744	0.932491	0.92166	0.95136	0.924488	1.0113	0.970342	1.04747	0.916458	0.980223	0.967323	0.0145372
4.8	0.970509	0.967947	0.988072	0.987488	1.0058	1.00769	1.01381	0.991616	0.00687882		4.8	0.96816	0.958286	0.991645	1.01426	0.97364	1.01168	0.92502	1.02245	0.999407	0.97842	0.984296	0.00941875
4.9	0.991309	0.983556	0.995724	0.987669	1.00829	0.991149	0.988107	0.992258	0.00302809		4.9	0.982649	0.990275	0.952724	0.987588	1.04321	0.972487	1.04325	0.995593	1.01759	1.05218	1.00375	0.0106402
5	0.991414	0.998937	1.00937	0.998479	0.991668	0.98	1.01279	0.997523	0.00424009		5	1.00487	1.0023	1.08683	0.98579	0.962655	0.992606	1.01164	0.974664	0.947838	0.968214	0.993741	0.0121734
5.1	1.00313	0.979912	1.00856	1.00392	0.996247	1.00883	0.996125	0.999533	0.00380336		5.1	1.0327	0.994529	1.02346	1.02862	0.980573	0.946267	0.928227	0.97938	0.959068	1.00103	0.987385	0.0112522
5.2	1.01543	0.978816	1.00838	0.998363	0.990771	1.0082	1.02167	1.00309	0.00559536		5.2	1.0157	1.00646	0.911818	1.03406	1.01776	1.00468	1.02082	1.07016	0.928145	1.00194	1.00115	0.0149337
5.3	1.02437	1.01857	1.01484	1.00148	0.989278	1.00405	0.997176	1.00711	0.00474797		5.3	1.00992	1.00538	0.930993	1.08291	1.0107	1.00384	0.988633	1.01601	1.03382	1.02115	1.01033	0.0119264
5.4	1.00728	0.995591	0.987154	1.00771	1.00068	1.00696	1.02828	1.00481	0.00483985		5.4	0.956719	1.00517	0.967227	0.974493	1.04152	1.06689	0.913651	0.969359	1.16656	1.04799	1.01096	0.022867
5.5	1.00105	0.999569	1.00601	1.00617	0.989727	1.01869	1.01094	1.00459	0.003458		5.5	0.974986	0.974816	0.992981	0.994806	1.02858	0.996179	0.958239	0.981398	0.984117	0.975169	0.986127	0.0059645
5.6	1.01095	1.01134	0.978419	0.999972	0.990829	0.990425	1.00766	0.998513	0.00471364		5.6	0.984208	1.00533	0.994575	1.07775	0.962379	1.02099	0.950045	1.144	0.986478	1.01064	1.01364	0.0182192
5.7	1.00428	0.997177	0.998728	0.983547	1.01393	0.993558	1.02664	1.00255	0.00534189		5.7	0.993779	0.960497	1.08667	1.04792	0.941516	0.963068	0.954308	0.964155	0.923171	1.01233	0.984741	0.0160866
5.8	0.997857	0.997538	0.997172	0.99932	1.00236	0.998675	1.00132	0.999177	0.000747017		5.8	0.999108	0.98582	0.961192	0.944152	0.964148	1.00337	1.03483	1.00551	0.931002	0.971517	0.980065	0.00998039
5.9	0.988736	0.986516	1.0089	0.994031	1.01577	0.986887	1.02079	1.00023	0.0055119		5.9	1.02777	0.994047	1.06153	0.959394	1.01981	1.03592	0.967594	0.946352	0.879717	1.01292	0.990506	0.0168609
6	1.01107	0.993944	0.983405	0.98024	0.983904	0.99509	1.00009	0.992534	0.00413484		6	1.02353	0.995633	0.940494	0.988485	1.03145	0.986911	1.0273	1.01815	1.00645	1.05322	1.00716	0.00991196
6.1	0.950849	1.00494	1.01504	0.998886	0.996845	0.995211	0.990817	0.993226	0.0076588		6.1	1.05935	1.01934	0.965905	1.00201	1.02736	0.995411	0.969325	1.03323	0.910426	1.01742	0.999978	0.0134184
6.2	1.01291	1.0023	1.0003	1.01224	0.987858	1.00482	0.989419	1.00141	0.00375		6.2	1.01011	1.01592	1.03704	1.01539	1.05078	0.970117	1.25156	1.00768	1.01405	1.044	1.04166	0.0243933
6.3	0.995659	1.00384	1.00144	0.998926	1.00754	1.01444	1.01854	1.00577	0.00313482		6.3	0.987674	1.00112	1.07688	0.976151	1.02416	1.00103	1.07799	1.02473	1.02013	1.04631	1.02362	0.0109966
6.4	0.988485	1.01413	1.00651	0.988827	0.992417	1.00093	0.982924	0.996318	0.00423873		6.4	1.01146	1.03918	1.0206	1.0508	1.0032	1.00084	1.05148	0.938369	1.16328	0.96876	1.0248	0.0190376
6.5	1.02402	0.985681	0.992372	1.00409	1.00263	1.00328	0.984909	0.999569	0.00512025		6.5	1.03599	0.984384	0.928624	1.01113	0.990585	1.0502	1.05719	0.982071	1.02911	0.996091	1.00654	0.0121989
6.6	0.985936	1.04317	1.00465	1.00071	1.00345	1.00993	1.02029	1.00973	0.00680073		6.6	0.954836	0.954994	1.00897	1.01721	1.00523	1.06927	1.0039	1.05617	1.08319	1.02469	1.01785	0.0136558
6.7	0.958463	1.01776	1.00554	1.00244	0.986368	0.988821	1.03918	0.999796	0.00966439		6.7	0.985048	1.02403	0.966331	0.997075	0.98086	1.00785	1.08803	1.01967	0.953892	0.974752	0.999754	0.0121425
6.8	0.996137	0.980133	0.990227	1.00087	0.991084	1.00217	0.97393	0.99065	0.00395747		6.8	1.00926	1.0373	1.0539	1.02338	1.02084	0.946212	1.01132	0.937826	0.917641	1.00368	0.996136	0.0144904
6.9	0.970234	1.01641	1.00722	0.993886	1.00229	1.01141	0.977616	0.99701	0.00658065		6.9	0.972526	1.02181	0.996643	1.04153	1.01013	0.967684	1.03277	0.926755	1.04111	1.02882	1.00398	0.0119788
7	0.969736	0.995746	1.00432	1.00241	0.990624	1.00104	0.968026	0.99027	0.00578816		7	0.995475	0.998777	1.00755	0.97814	0.964528	0.955831	1.0479	0.944205	1.07203	1.01473	0.997916	0.0127083
7.1	1.00475	1.01108	1.0147	0.993717	1.00063	0.980166	0.976595	0.997376	0.00555104		7.1	1.00638	0.981717	1.07362	0.934418	0.971248	0.972173	0.944806	1.06133	0.939729	1.01577	0.990119	0.0154236
7.2	1.01329	1.00605	0.986744	0.990658	1.0167	0.99824	1.01958	1.00447	0.00488418		7.2	1.0348	0.968019	0.988155	0.893937	0.967041	0.962085	0.99679	0.960015	1.01571	1.01638	0.980293	0.0126437
7.3	0.976611	0.99427	0.984707	1.00679	1.00677	0.992162	0.99271	0.993432	0.00413565		7.3	0.987228	1.0343	1.00613	1.02969	1.04761	1.05774	0.903366	0.999149	0.964216	0.999627	1.00291	0.0142963
7.4	1.01763	1.01714	0.979519	0.999571	1.01393	0.983024	1.03471	1.0065	0.00758268		7.4	0.983763	1.01712	1.00427	0.974073	1.01703	0.961809	0.91118	1.03765	1.04176	0.971163	0.991983	0.0125766
7.5	1.01404	0.983198	0.993588	1.00976	1.00805	0.980014	0.994329	0.997569	0.00504964		7.5	0.984034	0.976496	1.02225	0.896826	0.959593	0.963623	0.916148	0.966361	1.00025	1.04503	0.973061	0.0140776
7.6	1.03539	1.00162	0.976054	0.997908	1.00807	1.01327	0.983579	1.00227	0.00741292		7.6	0.973472	0.971835	1.15356	0.946432	1.08761	1.03332	0.921653	1.02627	0.970752	0.997491	1.00824	0.022047
7.7	1.02546	0.981394	1.02726	1.01094	0.999778	0.981053	1.02283	1.00696	0.00755687		7.7	1.01931	0.977224	1.13713	0.980694	1.03746	1.04839	0.970189	1.02893	1.07864	0.955008	1.0233	0.0177389
7.8	0.992379	0.991462	0.991846	1.00243	1.0052	1.02114	0.999863	1.00062	0.00400822		7.8	1.00519	1.00975	1.02307	0.99632	0.955253	0.992305	1.02512	1.0053	0.9928	1.03281	1.00379	0.00697055
7.9	0.997325	0.966732	0.992346	1.00863	0.986584	0.994548	1.02101	0.995311	0.00644465		7.9	1.03224	1.01135	0.903732	0.956924	1.02482	1.01488	0.966142	0.987347	1.00635	0.97463	0.987842	0.0123112
8	0.982819	0.985017	1.00192	0.997779	0.99905	0.985482	1.01041	0.994639	0.00392518		8	0.958097	0.997918	1.06951	0.989115	0.936792	1.0282	0.92171	1.01153	1.06785	1.00881	0.998953	0.015788
8.1	1.0283	1.01429	0.987875	1.00674	1.00905	1.00647	0.978206	1.00442	0.0062861		8.1	1.02799	0.948878	0.895141	0.994445	0.928049	0.98203	0.958769	0.991934	0.987117	0.991111	0.970546	0.012137
8.2	0.996878	1.02085	1.00336	0.994208	1.00295	0.987888	0.985761	0.998842	0.00446722		8.2	0.975426	0.97411	0.983196	1.00736	0.979856	1.02198	0.939689	0.978854	1.06914	0.993906	0.992352	0.010963
8.3	1.01357	1.00543	1.00435	1.01142	1.00025	0.992767	1.01471	1.00607	0.00298278		8.3	1.03056	1.04741	1.10237	0.991428	0.957379	1.01631	0.9547	1.05213	0.946102	0.94667	1.0045	0.0170399
8.4	1.0243	0.980732	1.0118	0.99885	0.988309	0.985474	0.952777	0.991748	0.0087329		8.4	1.02137	0.978449	0.944672	1.00434	0.941255	0.965032	1.14256	1.02948	0.943994	0.955186	0.992634	0.0195704
8.5	0.993104	0.992232	1.01346	1.01355	1.00524	1.01444	1.00384	1.00512	0.00358416		8.5	0.951023	0.978708	1.07121	0.998929	0.975061	1.01237	1.10039	0.994644	1.00122	1.01288	1.00964	0.0141592
8.6	0.989253	1.00384	0.996929	0.99608	1.00871	1.00672	1.00634	1.00113	0.00270559		8.6	1.03076	1.0101	0.958545	0.952191	1.04992	1.00144	0.941376	0.944995	1.04757	0.979941	0.991684	0.0133261
8.7	0.998853	1.01737	1.01559	0.999544	1.00506	1.01922	1.00376	1.00849	0.00327858		8.7	1.01633	0.973242	1.01164	1.03736	1.06655	1.00048	1.02808	0.995026	0.966085	1.0024	1.00972	0.00940916
8.8	1.00385	1.00973	0.993352	1.00297	1.00358	1.02237	0.99258	1.00406	0.00382789		8.8	1.00007	1.00761	0.977397	1.06509	0.974093	0.987718	0.990138	1.04669	0.99868	0.970301	1.00178	0.0098644
8.9	1.00012	0.972986	0.98391	1.0025	1.00647	1.01358	0.997703	0.996753	0.00523857		8.9	1.01217	0.961321	0.945639	0.965139	1.09812	0.986316	1.1665	1.05465	1.0885	0.979304	1.02576	0.0230841
9	0.971405	0.994571	1.00454	1.00114	0.978332	0.987624	1.02177	0.994198	0.00641818		9	0.958288	0.976306	1.0117	1.01884	0.951471	0.989651	0.933371	0.999251	1.05306	1.02756	0.99195	0.0118424
9.1	1.00857	1.00952	0.987887	0.995792	1.00386	1.00738	1.01252	1.00365	0.0033149		9.1	1.0391	1.02744	0.972844	1.02154	1.00225	0.988685	1.0476	0.999459	0.922591	0.938177	0.995969	0.0131379
9.2	0.988441	1.02846	0.986465	0.997096	0.990564	1.00449	1.00301	0.999787	0.00546158		9.2	0.987124	0.989431	1.00024	1.03795	1.02646	1.03051	0.971693	0.969324	1.07778	0.985764	1.00763	0.0109349
9.3	1.00341	1.0151	0.998026	1.00187	1.01118	0.995815	1.00743	1.00469	0.00263067		9.3	0.992275	1.02882	0.952772	0.980096	0.992171	1.03907	0.921946	0.963698	0.942623	0.97561	0.978908	0.0115245
9.4	0.999213	1.00998	1.00446	1.00259	0.999698	1.01315	0.976215	1.00076	0.00452877		9.4	0.98945	1.05617	0.989485	0.998117	0.963965	1.00336	1.17561	0.974537	0.904311	1.00336	1.00584	0.022362
9.5	1.00213	0.99968	0.998432	0.99254	0.989387	0.982629	0.978675	0.991925	0.00336464		9.5	1.01874	0.987201	0.903413	1.08097	1.05128	1.00336	1.06079	0.968105	1.04844	1.02225	1.01446	0.0165014
9.6	1.00825	1.00373	1.00476	1.00966	0.988455	0.984842	0.985558	0.997892	0.00419274		9.6	0.974619	1.04789	0.938403	1.081	1.02097	0.995172	0.978032	1.05747	0.980952	1.03299	1.01075	0.0140781
9.7	1.02747	0.979065	1.00244	1.00052	1.00646	1.01173	0.993275	1.00299	0.00569229		9.7	0.963128	1.0146	0.964932	0.929854	0.989535	0.984808	0.940289	0.950002	0.997055	0.98844	0.972264	0.00854915
9.8	0.965105	0.99321	1.01787	0.99204	1.00501	1.01076	0.989429	0.996204	0.00654309		9.8	0.981839	1.02292	1.02348	1.03648	0.974881	0.976393	0.992301	0.976388	1.00553	0.994911	0.998512	0.00713119
9.9	1.01876	1.00567	1.01155	0.998521	1.01811	1.00899	0.983617	1.00646	0.00464147		9.9	1.01757	1.00656	0.998542	0.981637	0.970286	1.02315	0.88906	1.03406	0.972362	0.93499	0.982821	0.0139907
10	1.00361	0.995032	0.992789	0.99767	0.998512	0.982165	0.99146	0.994463	0.00255325		10	0.977099	1.00705	1.05187	1.00707	0.964559	1.00605	0.936346	0.984072	1.05752	0.963469	0.995511	0.0121815
10.1	1.02685	0.997947	0.996398	0.997171	1.00666	0.978867	1.00891	1.00183	0.00554856		10.1	0.984196	1.01945	0.898056	1.04585	0.938843	1.02614	0.910315	0.981565	0.983905	1.0438	0.983212	0.0167626
10.2	1.01625	0.991618	0.995767	1.0123	1.01704	1.03809	1.00815	1.01131	0.00580352		10.2	1.02425	0.996425	0.96108	0.965575	1.07384	1.09032	0.999088	1.06224	1.14664	1.03823	1.03577	0.0185457
10.3	1.00922	1.01471	0.975034	1.00669	0.999404	1.03096	1.02362	1.00852	0.00686271		10.3	0.975824	0.98027	1.00754	0.968415	1.00236	1.03501	0.993321	0.995932	1.10179	1.00742	1.00679	0.0121452
10.4	1.0464	0.996481	1.01262	1.01705	1.01354	1.01394	1.03867	1.01981	0.00643677		10.4	1.01271	0.981156	1.03662	0.953285	1.09532	1.01257	0.945215	0.971867	0.939434	1.01798	0.996615	0.0152581
10.5	0.999891	1.026	1.0159	1.00653	0.996688	1.01606	1.01197	1.01043	0.00384635		10.5	1.011	1.02016	1.01191	0.941425	0.939943	0.985714	0.947659	1.02421	1.00296	0.951576	0.983656	0.0110148
10.6	1.07096	0.997227	0.992736	1.00561	1.02117	1.01588	1.06588	1.02421	0.0120174		10.6	1.00482	0.991543	0.989517	0.988937	0.988684	1.00483	0.974578	0.964624	0.941739	0.970152	0.981942	0.00614687
10.7	1.00054	1.03974	0.998786	1.00012	0.994695	0.991692	1.02622	1.0074	0.0068708		10.7	0.958431	0.978299	0.981774	1.01804	1.00867	0.991049	0.970726	0.961018	0.942981	0.97692	0.978791	0.00720633
10.8	1.00781	1.02544	1.03718	1.00709	1.02993	1.04322	1.03076	1.02592	0.00522991		10.8	0.992515	1.04165	0.896754	0.972177	0.966217	0.930505	0.985514	0.993711	1.17305	1.02058	0.997267	0.0235091
10.9	1.01378	0.9904	1.00461	1.01372	0.990255	0.999752	1.0195	1.00458	0.00442014		10.9	1.02132	1.00974	1.0214	1.0224	0.971965	0.985382	1.04605	1.03021	1.00728	1.01077	1.01265	0.00675771
11	0.98959	1.05398	0.99794	1.00881	1.01664	1.02741	1.05866	1.02186	0.0100328		11	1.01961	0.977721	1.10874	0.986908	1.03691	0.969032	1.07351	1.04615	1.03935	0.984	1.02419	0.0144081
11.1	1.04533	1.05695	0.975549	1.00243	1.0062	1.03317	1.05481	1.02492	0.0116472		11.1	1.00862	0.967625	0.953079	1.05994	1.01256	0.967101	1.04863	0.899139	1.12768	0.975229	1.00196	0.0204321
11.2	1.05508	1.01764	0.999236	1.00272	1.00765	1.01394	1.00564	1.01456	0.00716133		11.2	0.984433	1.02892	1.03459	1.09303	0.959999	0.984521	1.00154	1.02119	1.10658	0.945281	1.01601	0.0166702
11.3	0.99055	1.02067	1.00558	1.01018	1.00215	1.02097	1.07394	1.01772	0.0101951		11.3	0.995699	1.0224	0.977699	1.01816	0.95213	0.958791	1.01911	1.05185	1.11186	0.969225	1.00769	0.0153687
11.4	1.0371	1.03093	1.0038	1.00655	1.01336	1.01711	1.04844	1.02247	0.006313		11.4	0.974061	0.990371	1.03056	1.09022	0.997765	0.980616	0.922307	1.00641	1.06587	1.01789	1.00761	0.0150468
11.5	1.06352	1.03108	1.0039	0.996256	1.00796	1.0447	1.02472	1.02459	0.00908824		11.5	1.02709	0.993482	1.01349	1.03974	0.982908	1.07582	1.05667	0.918936	1.18411	1.00314	1.02954	0.0219954
11.6	0.985462	1.00453	1.00577	1.00787	1.01407	1.01705	1.05261	1.01248	0.00770508		11.6	1.00845	0.957614	1.03339	1.07519	0.986315	1.02611	1.01245	0.979308	0.909763	0.973147	0.996173	0.0144553
11.7	1.01505	1.01985	1.01251	1.00527	0.990224	1.02376	1.03536	1.01457	0.00540808		11.7	0.967403	0.991493	0.99494	0.989746	1.01827	1.01857	0.993132	1.00601	0.914734	0.96227	0.985656	0.0098115
11.8	1.04688	1.02297	0.994903	1.00784	1.00782	1.04986	1.04752	1.0254	0.00859429		11.8	0.985122	1.00551	0.986194	0.956563	1.02672	1.0176	0.88432	1.0077	0.972232	0.971483	0.981345	0.012866
11.9	0.999863	1.01439	1.01592	1.00414	1.01242	1.01946	1.04656	1.01611	0.00569571		11.9	1.01591	1.04134	1.1072	1.02134	0.960391	1.01588	1.01333	1.13692	1.01668	1.00871	1.03377	0.016195
12	1.0357	1.03167	1.02373	0.998787	0.991477	1.01661	1.00959	1.01537	0.00622896		12	1.03555	0.976563	1.11339	0.984686	0.985732	0.988547	0.984095	1.01309	1.10009	1.00964	1.01914	0.0156744
12.1	1.00288	1.02941	1.00824	1.00776	1.00556	1.01905	1.03324	1.01516	0.00460492		12.1	1.05631	0.9665	0.959332	1.01165	1.03669	1.04178	1.0126	0.971598	0.978743	0.958847	0.999405	0.0116818
12.2	1.00092	1.0351	1.00686	0.998232	0.986821	1.01184	1.01906	1.0084	0.005907		12.2	0.950817	0.978611	0.96154	1.03727	0.904345	1.01593	0.942714	0.981522	1.03637	0.984511	0.979363	0.0133646
12.3	1.02183	1.08229	0.989829	1.01262	0.999864	1.01975	1.01919	1.02077	0.011181		12.3	0.986318	0.951518	1.01455	0.945283	0.982696	0.968221	0.969365	1.03918	1.15801	1.06005	1.00752	0.020422
12.4	1.02557	1.01925	1.01385	1.00042	1.01738	1.02011	1.00211	1.0141	0.00357201		12.4	1.0178	0.993678	1.01097	0.946391	0.949512	0.959402	0.980833	0.99772	1.18439	0.964414	1.00051	0.0219046
12.5	1.03973	1.01796	0.991415	1.01318	1.01053	1.01641	1.02621	1.01649	0.00558942		12.5	0.979914	0.968981	0.911647	1.04223	0.941303	1.01551	0.88723	0.933437	1.1	1.02886	0.980911	0.0208109
12.6	0.971719	1.02718	1.00947	1.00684	1.00107	1.01512	1.0104	1.00597	0.00647932		12.6	1.02629	1.04159	1.08475	0.970686	1.03074	1.01697	0.976154	0.98526	1.06375	1.00393	1.02001	0.0118112
12.7	0.983644	1.05503	0.991509	0.997456	0.983798	1.02346	1.04415	1.01129	0.0111734		12.7	1.02367	0.997491	0.987629	0.922013	0.964722	0.987348	0.977946	1.00751	0.89732	0.990404	0.975605	0.0122169
12.8	1.00451	0.975412	1.00486	1.00728	1.00598	1.02555	1.06985	1.01335	0.0109343		12.8	1.04292	1.01429	1.00784	1.01981	1.03852	1.00116	1.0864	0.989467	1.1541	1.00148	1.0356	0.0158597
12.9	1.00362	1.03276	0.997848	0.999476	1.00653	1.016	1.04114	1.01391	0.00641418		12.9	1.00302	1.00027	0.953465	1.02895	0.973758	1.01299	0.940332	1.04479	1.07503	0.987361	1.002	0.01299
13	0.971816	1.01792	1.01933	1.00727	1.00244	1.04125	1.04787	1.01541	0.00960873		13	0.986632	0.964713	0.965256	0.967111	0.970349	1.05255	0.954941	0.959473	1.00512	1.00109	0.982724	0.00946893
13.1	1.01879	1.03037	1.00431	1.00472	1.01842	1.01177	1.05382	1.02031	0.00655019		13.1	0.967831	0.987373	0.947318	1.06742	0.995716	0.96838	0.886256	1.02792	1.02592	0.982027	0.985616	0.0156971
13.2	1.00131	1.00948	1.0285	0.998562	1.01425	1.03698	1.0391	1.01831	0.00628323		13.2	1.01371	0.965206	0.855522	1.04918	1.05434	0.990303	0.956734	1.02321	0.959447	0.990051	0.985771	0.0182174
13.3	1.00403	0.991963	1.02379	0.998695	0.999324	1.02001	1.02001	1.00826	0.00481093		13.3	1.03863	1.01646	1.00352	0.999097	1.0327	0.985611	0.954888	0.985358	0.915488	0.968725	0.990047	0.0117528
13.4	1.03414	1.04558	1.00962	1.01264	1.0016	1.0456	1.03403	1.02617	0.0067967		13.4	0.970464	1.01438	1.01133	0.978747	1.0093	0.975167	0.950537	0.956725	1.08954	1.01041	0.99666	0.0127786
13.5	1.01181	0.996769	0.999739	1.00959	1.00497	1.01314	1.03934	1.01076	0.00529087		13.5	1.00975	0.966978	0.933321	1.06672	0.961842	0.997009	1.12773	0.984905	1.12431	0.955217	1.01278	0.0220897
13.6	0.993659	1.03181	1.00171	1.01044	1.00697	1.01506	1.05237	1.016	0.00754232		13.6	1.00012	0.954354	1.00025	1.04545	0.980661	0.982759	1.02023	0.970096	1.01224	0.974897	0.994106	0.0085351
13.7	1.00312	1.01618	1.01247	1.01859	0.996941	1.01431	1.04478	1.0152	0.00572095		13.7	1.05283	0.998257	1.00979	1.08048	1.06876	0.991124	0.97088	1.00809	1.03824	1.03237	1.02508	0.0112085
13.8	1.00341	0.981248	0.987391	1.01319	0.996222	1.04198	1.04566	1.00987	0.0096056		13.8	0.99149	1.00169	0.961018	1.00724	1.03507	1.01227	1.00038	1.03176	0.952683	0.979565	0.997317	0.00857723
13.9	1.01234	0.999916	1.00776	1.00176	1.01771	0.994577	1.02053	1.0078	0.00363241		13.9	0.979529	0.948953	0.919605	1.0525	0.993619	1.02487	0.924178	1.00268	1.08665	0.949791	0.988237	0.0174183
14	1.02641	0.985512	1.00896	1.00646	1.01861	1.01769	1.01179	1.01077	0.00491531		14	1.01399	0.988728	0.940781	0.981034	0.954652	1.04107	0.986361	0.975295	1.24542	0.979143	1.01065	0.0275403
14.1	0.987535	1.00016	1.01657	1.00151	1.01015	1.01051	1.02179	1.00689	0.00433277		14.1	1.00064	0.995236	1.01015	0.98799	1.02853	0.980698	0.942362	0.930244	1.17225	0.96747	1.00156	0.0211733
14.2	1.00284	1.03401	0.989571	0.997909	1.00211	1.00369	1.02432	1.00778	0.00590444		14.2	1.04906	0.962343	0.945939	1.01223	0.967264	0.997033	0.931271	0.955141	0.949237	1.01327	0.978279	0.0119018
14.3	1.01193	0.988	0.994523	0.999884	1.01488	1.016	1.02839	1.00766	0.00532108		14.3	0.983167	1.01708	1.00825	1.03824	0.931272	1.00764	0.964175	0.99544	1.28601	0.968651	1.01999	0.0310874
14.4	0.995867	1.00151	0.99378	1.00039	0.996551	1.02409	1.0281	1.00576	0.00536341		14.4	0.97206	0.960701	0.970166	0.987783	0.946312	1.01587	1.00661	0.908275	1.01303	0.977437	0.975824	0.0104296
14.5	1.00758	1.03328	1.01256	0.991778	1.00404	1.03209	0.98127	1.00894	0.00728248		14.5	1.01195	0.972863	0.897523	1.0145	1.03783	1.02332	1.0059	0.991613	1.02113	0.992095	0.996872	0.0125087
14.6	0.984818	0.994001	1.00399	1.00561	1.00252	1.07429	1.03092	1.01374	0.0114162		14.6	1.01064	0.98189	0.944925	1.05375	1.07608	1.01248	0.967566	1.02287	1.06051	0.974341	1.0105	0.0137832
14.7	0.983106	0.961061	0.981207	1.00055	1.00731	1.02534	1.01708	0.996522	0.00853257		14.7	0.98021	1.03829	0.909704	0.995392	1.11226	0.991417	0.858522	0.983185	1.11505	0.981971	0.9966	0.0250448
14.8	1.01021	1.02403	1.00788	0.99848	1.00312	1.0099	1.02104	1.01066	0.00345071		14.8	1.02786	1.02036	0.969355	1.03215	1.03899	1.01843	0.959187	0.939043	1.04781	0.975523	1.00287	0.012114
14.9	0.991464	1.00587	1.02026	1.01151	1.00743	1.01289	1.08056	1.01857	0.0108542		14.9	1.00099	1.02957	1.05011	1.0415	1.05999	1.04211	0.904532	1.09565	0.965323	1.01895	1.02087	0.0169799
15	1.05501	1.0099	0.99412	1.0118	1.00187	1.01376	1.03967	1.01802	0.0081525		15	1.0133	1.03987	0.977565	1.05967	1.03631	1.02411	0.937015	1.01674	0.952191	0.982117	1.00389	0.012663
15.1	1.01888	1.05455	0.991745	1.00941	1.01469	1.00162	1.02552	1.01663	0.00759439		15.1	1.07261	0.97376	0.996806	0.964294	1.05286	1.00302	0.975892	1.02136	1.08844	0.971179	1.01202	0.0142571
15.2	1.03402	1.01846	1.0046	1.01355	1.01133	1.02968	1.01894	1.01865	0.00388778		15.2	1.02977	1.00388	1.03579	0.936605	1.00924	0.952078	1.18322	0.995313	1.00749	1.01555	1.01689	0.0209815
15.3	0.983713	0.988293	0.998874	1.01239	1.00295	1.0145	0.9937	0.999203	0.00439493		15.3	1.02516	0.989435	1.00231	0.973002	1.00705	1.04742	0.918006	1.02569	1.0434	0.98992	1.00214	0.012064
15.4	1.02565	1.02157	0.995586	1.00759	1.01073	1.01881	0.990692	1.01009	0.00498431		15.4	1.02477	0.978871	0.933748	0.966275	1.07095	1.05421	0.867979	1.00455	1.10419	0.984867	0.999041	0.0218798
15.5	1.01334	1.01284	1.01389	0.994765	0.99993	1.01009	1.01079	1.00795	0.00284091		15.5	1.02298	0.984117	1.02193	1.00389	0.996292	0.988305	1.09082	1.04698	0.980673	0.971474	1.01075	0.0115063
15.6	0.987527	1.04829	1.02383	1.00975	0.993521	0.999181	1.00389	1.00943	0.00784729		15.6	1.00858	1.0206	0.868619	1.03021	0.987773	0.994875	0.879959	0.972277	1.05341	0.966529	0.978282	0.01923
15.7	0.992623	1.02319	1.01618	1.0145	1.00768	1.02455	1.02672	1.01506	0.00450257		15.7	1.0037	1.04774	0.972942	0.976158	1.07487	1.06173	0.879489	0.952631	1.057	0.944205	0.997048	0.0200145
15.8	1.03359	1.04322	1.02994	1.01319	1.01452	1.02839	1.02657	1.02706	0.00397507		15.8	1.01952	0.972484	0.96558	0.951672	1.01033	1.02046	1.07186	0.958815	0.907927	0.986424	0.986507	0.0144856
15.9	0.994402	1.00815	1.00656	0.999454	1.00102	1.00826	1.02481	1.00609	0.00367089		15.9	1.02397	0.962881	0.909795	1.06671	1.00288	0.974071	1.07701	0.952075	0.972596	1.02789	0.996989	0.0166286
16	0.987312	0.977281	0.995855	0.998512	1.01116	1.02272	1.06144	1.00775	0.010569		16	0.993566	1.04319	0.948858	1.06955	0.962273	0.999435	0.872537	0.996205	0.989376	0.979924	0.985491	0.0168175
16.1	1.04014	0.996771	1.03453	1.00596	0.99308	1.03332	1.037	1.02011	0.00778346		16.1	0.992451	0.996216	1.03016	0.969393	1.07347	0.994328	0.98307	1.13906	0.903152	0.976298	1.00576	0.0201607
16.2	1.00873	1.0012	1.0084	1.0089	0.985883	1.00682	0.993482	1.00192	0.00341588		16.2	1.03911	0.915421	1.07016	0.925534	1.0434	0.952902	0.959154	1.00912	1.07204	0.999966	0.998681	0.0183111
16.3	1.01137	1.00172	0.991789	1.01277	1.00398	1.01144	1.04665	1.01139	0.00650609		16.3	1.02987	0.949434	0.998483	0.993462	1.04193	1.03029	1.00525	0.986871	1.15271	0.962401	1.01507	0.0178985
16.4	1.0108	1.02872	1.00058	0.998583	1.01587	1.02175	1.02103	1.0139	0.00424675		16.4	1.02465	1.02007	0.912496	1.07206	1.07449	0.962206	0.974004	0.967623	0.87513	1.01193	0.989466	0.0203269
16.5	0.961932	1.02316	1.00955	1.00952	1.00528	1.02631	1.01852	1.00775	0.00817897		16.5	0.999445	0.964512	1.04224	1.09878	1.00582	0.996474	1.04921	1.01906	1.15541	0.955242	1.02862	0.0193209
16.6	1.00464	1.03442	0.997684	1.0124	1.00853	1.02923	1.04954	1.01949	0.00704905		16.6	0.954433	1.05717	0.998861	0.974653	1.03065	1.04659	0.998752	1.02527	1.08075	0.983284	1.01504	0.0125944
16.7	0.989363	1.02453	0.98646	1.01581	1.01331	1.0215	1.04657	1.01393	0.00786357		16.7	1.03845	0.968683	0.918558	1.05564	1.05811	0.968888	1.04871	0.969324	0.985188	1.01169	1.00232	0.0149619
16.8	1.01462	1.00845	1.01508	1.00262	1.0088	1.03601	1.03166	1.01675	0.00471094		16.8	1.00878	0.981882	1.01056	0.980136	0.999247	1.00953	0.972766	1.03419	1.02717	1.00128	1.00255	0.00631379
16.9	1.03236	1.03055	1.01563	1.01579	1.01545	1.0211	1.08215	1.03043	0.00902836		16.9	1.0292	0.997021	1.034	0.964459	1.03197	1.00188	0.915895	0.973691	1.14759	1.05768	1.01534	0.0196723
17	0.991673	1.01112	1.0147	1.00427	1.00822	1.02539	1.02924	1.01209	0.00481002		17	1.01227	1.058	1.08571	1.00019	0.991674	0.983351	0.904359	1.01364	1.20089	1.00145	1.02515	0.0246245
17.1	1.02202	1.02963	1.00998	1.0082	1.00336	1.01331	1.01287	1.0142	0.00335573		17.1	1.0186	1.00948	0.995694	0.989372	1.00501	1.03976	1.00422	1.04321	0.950288	1.03946	1.00951	0.00893316
17.2	0.985397	1.02349	0.999133	1.0061	1.01094	1.02324	1.02725	1.01079	0.00575248		17.2	0.996316	0.99625	0.891154	0.97293	1.02979	0.990687	0.943375	0.982196	0.997349	0.953149	0.97532	0.0121181
17.3	1.00867	1.0256	1.01493	1.0117	1.0137	1.02091	1.03009	1.01794	0.00295645		17.3	1.0023	1.01596	0.984251	1.04178	1.00303	1.03957	0.846762	0.944227	1.06071	0.970405	0.9909	0.0194806
17.4	0.983389	1.0337	1.0198	1.00601	1.00407	1.02263	1.03354	1.01473	0.00685506		17.4	1.0147	0.969712	1.13329	0.98578	1.01385	1.04287	0.927782	0.97116	1.0051	1.03068	1.00949	0.0173991
17.5	0.979092	1.00776	1.00788	1.00063	0.997021	1.01157	0.990071	0.999146	0.00435365		17.5	1.02108	1.01864	0.941964	0.945749	0.998584	1.00302	1.03789	0.962603	0.909383	0.983455	0.982236	0.013029
17.6	0.981175	0.996156	0.991736	0.997467	1.01278	1.01594	1.00928	1.00065	0.00474213		17.6	1.05195	1.00723	0.993686	0.928807	1.0291	1.00279	0.952745	0.935403	0.902853	0.974111	0.977867	0.0150291
17.7	0.971154	1.02239	0.979606	1.01009	1.01787	1.02219	1.02794	1.00732	0.00854713		17.7	0.963928	0.945906	0.948259	0.999805	1.00015	0.978853	0.903805	1.02233	1.0538	0.996724	0.981356	0.0135535
17.8	1.03496	1.0499	1.03062	1.00127	1.01034	1.02961	1.02524	1.02599	0.0060621		17.8	1.00214	0.963063	0.977987	1.06807	0.98247	1.01278	0.972098	1.00678	1.01277	0.984186	0.998235	0.00952421
17.9	0.986314	0.95864	1.01755	1.00153	1.00287	1.0214	1.01869	1.001	0.0084755		17.9	0.978795	0.96478	1.10182	0.963971	0.998025	1.00671	0.897827	1.02624	0.913258	0.975938	0.982737	0.0181523
18	1.00006	1.03591	1.00064	1.01366	0.995415	1.00991	1.02407	1.01138	0.00549625		18	1.01015	0.992387	0.918496	0.942723	1.08507	1.01452	0.954504	1.00662	1.12215	0.958916	1.00055	0.0200694
18.1	1.0517	1.05935	1.01681	1.00458	0.99042	1.0178	1.02685	1.02393	0.00928352		18.1	1.02272	1.02064	0.954669	1.02629	1.05013	1.05315	0.987148	0.969308	0.937641	1.01163	1.00333	0.0124926
18.2	0.969505	1.03624	1.01366	1.01136	1.00661	1.03112	1.04097	1.01564	0.00917743		18.2	1.03078	1.01611	1.09737	0.975734	0.923779	1.04523	0.987432	1.03831	1.01581	1.00041	1.0131	0.0146411
18.3	1.00613	1.0266	0.991747	1.0093	1.01313	1.03337	1.05478	1.01929	0.00783881		18.3	1.01841	0.974529	1.0409	0.899046	1.07579	1.1141	0.91725	1.02748	0.915298	0.994217	0.997703	0.0226997
18.4	1.02119	1.00147	0.994408	1.00611	1.00406	1.04094	1.05264	1.01726	0.00830686		18.4	0.977436	0.973356	1.05653	0.982647	0.998682	1.03453	0.938643	1.03194	1.10251	0.920748	1.0017	0.017466
18.5	0.991547	1.01242	0.975844	1.00524	0.994239	1.03091	1.02588	1.00516	0.00741533		18.5	1.02052	0.966088	1.0278	1.06422	1.00831	1.00756	0.952751	0.979344	0.963456	0.942314	0.993236	0.012229
18.6	0.973065	1.01159	0.995806	1.00235	0.996832	1.03031	1.01718	1.00388	0.00690389		18.6	1.0344	0.954627	1.01193	1.04038	1.03301	0.973189	1.05858	1.03885	1.10945	1.00027	1.02547	0.0138474
18.7	0.987367	1.02261	0.996269	1.00046	1.00219	1.02742	1.0405	1.01098	0.00730147		18.7	0.982001	0.979331	1.0324	0.957166	1.0427	1.05946	0.950372	1.02808	0.932448	1.01033	0.997428	0.0136826
18.8	1.00295	1.02187	1.0105	1.00056	0.994244	1.04421	1.04247	1.01669	0.00762156		18.8	1.02602	0.978941	0.941238	0.973051	1.09029	1.01369	1.00052	1.05367	0.939486	0.985453	1.00024	0.0150533
18.9	0.99693	1.01659	1.00862	1.00304	1.0022	1.00885	1.02945	1.00938	0.0040901		18.9	1.02293	1.02014	0.871182	1.09364	1.04718	0.98236	0.881661	0.929852	1.00178	0.988175	0.983891	0.0224364
19	1.02392	0.999453	1.01293	1.00779	1.00697	1.02072	1.04654	1.0169	0.0058634		19	1.03187	0.985325	1.14953	1.01138	1.00589	0.988065	0.926542	0.996582	1.02417	0.989043	1.01084	0.0178993
19.1	1.04295	1.03736	1.00622	0.999744	1.00774	1.02693	1.0356	1.02236	0.00660212		19.1	0.978214	1.00479	1.01778	1.04661	0.957722	1.03991	0.951082	1.03776	0.906686	0.995814	0.993636	0.0143392
19.2	1.02339	1.00568	1.00863	1.01197	1.01101	1.04071	1.02147	1.01755	0.00457737		19.2	0.991812	0.982737	0.982613	1.02366	1.03075	0.967975	0.911649	1.04017	1.05454	1.04821	1.00341	0.0140637
19.3	0.960107	1.00373	0.992082	1.00463	1.00604	1.01139	1.03521	1.00189	0.00855085		19.3	1.00366	0.969016	1.00555	1.01681	0.975647	1.00593	0.887043	0.981133	0.928084	0.994827	0.976769	0.0128375
19.4	0.979187	1.0067	0.990585	1.01046	1.03049	1.0316	1.01521	1.00918	0.00731334		19.4	1.03346	1.03122	0.999205	0.977182	1.00178	0.989984	0.937214	0.945515	0.958778	1.00259	0.987693	0.0104462
19.5	1.00843	0.994011	1.02033	1.00739	0.996933	1.01942	1.02674	1.01047	0.00465467		19.5	1.03017	0.962371	1.01493	1.03436	0.970042	0.950197	0.950352	0.995396	1.02268	1.02328	0.995379	0.0107688
19.6	1.00982	1.00188	1.01494	1.00618	0.990743	1.02821	1.01465	1.00949	0.004438		19.6	0.96858	0.935568	1.00523	1.02929	0.950684	1.00113	0.866739	0.957273	0.991683	0.964631	0.967081	0.0143468
19.7	0.986872	0.999378	1.0052	1.00607	0.991802	1.02245	1.04224	1.00771	0.00719603		19.7	1.01469	0.955305	0.99836	1.01913	0.983502	1.01126	0.941528	1.00446	1.03842	0.952503	0.991916	0.0102733
19.8	1.00729	1.0177	0.996787	1.00969	1.00637	0.994845	1.03599	1.00981	0.00525415		19.8	1.05016	0.94985	0.983242	1.01423	0.93982	1.00586	1.03813	1.0367	1.06976	0.997229	1.0085	0.0133846
19.9	1.01403	1.01688	1.00458	1.00618	0.991092	1.01631	1.02658	1.01081	0.00429598		19.9	1.03557	1.03123	0.94154	0.999399	0.960236	1.02267	0.977714	0.93046	0.950596	1.00502	0.985443	0.0122168
20	1.02742	1.02078	1.01117	1.00797	1.01056	1.03816	1.01449	1.01865	0.00412482		20	0.99012	1.02543	1.04416	0.955553	1.07382	1.01597	0.935072	0.968854	1.14571	1.04321	1.01979	0.0196474
20.1	0.987782	0.993403	0.989822	0.993536	1.01604	1.02432	0.970887	0.996542	0.00681579		20.1	0.987112	0.984509	0.980953	1.04572	1.04507	1.04789	0.952034	1.0204	1.0882	0.970693	1.01226	0.0137585
20.2	1.00059	1.00604	1.02995	1.00492	0.997877	1.05535	1.02767	1.01749	0.0079461		20.2	0.968221	1.00726	0.991047	1.00876	1.03451	1.04569	1.00659	0.979308	1.05037	0.989268	1.0081	0.00879736
20.3	0.998896	1.0055	0.994741	0.999189	1.01731	1.02479	0.995821	1.00518	0.00437431		20.3	1.03354	0.958194	1.00781	0.981924	1.06229	1.089	0.97494	0.978911	1.08776	1.04397	1.02183	0.0152759
20.4	0.973679	1.04276	1.02557	1.00681	0.999575	1.01994	1.04234	1.01581	0.00933742		20.4	1.0079	0.939332	1.07513	0.997808	1.01023	0.980464	0.866824	0.988524	0.965236	1.02359	0.985504	0.0174516
20.5	1.01228	1.02517	1.01559	1.00213	1.00336	1.01748	1.01224	1.01261	0.00303209		20.5	0.960243	0.969604	0.956917	1.07661	1.04737	0.996383	0.937924	1.08174	0.941398	0.996253	0.996445	0.0171089
20.6	1.05562	0.969272	1.00995	1.00381	1.00974	1.01655	1.02507	1.01286	0.00974864		20.6	1.02359	0.964049	0.904607	1.0504	1.07973	1.03316	0.96837	0.923304	0.865557	0.97885	0.979162	0.0216044
20.7	0.995617	0.999295	1.01155	0.999669	1.0094	1.02561	1.06575	1.01527	0.0092425		20.7	1.00788	0.99317	1.0548	0.999706	1.06477	1.00848	0.871735	0.95571	1.03669	1.01081	1.00037	0.0174019
20.8	1.01187	1.00132	1.01311	1.0079	1.01834	1.02555	1.03089	1.01557	0.00385383		20.8	1.00522	1.02574	0.97996	0.933631	1.01927	0.948252	0.852279	1.00821	0.973339	0.967808	0.97137	0.0163247
20.9	0.995107	1.02723	1.01912	1.0005	1.02264	1.02262	1.06113	1.02119	0.00808931		20.9	1.01918	0.952934	0.94991	0.954689	1.05531	0.995661	0.944587	1.00483	0.929289	0.977346	0.978374	0.0125406
21	1.00621	1.01805	0.994437	1.01279	1.00518	1.02295	1.02583	1.01221	0.00418766		21	0.994775	0.962497	1.01995	1.00671	1.00016	0.997831	0.939557	0.984396	1.06935	0.977069	0.99523	0.0109982
21.1	1.01126	1.05014	1.00271	1.00952	0.994254	1.03287	1.00603	1.01525	0.00733526		21.1	1.05545	1.03724	1.00448	1.07494	1.04439	0.973538	0.970752	0.963005	1.00348	0.967646	1.00949	0.0129742
21.2	1.05739	1.01353	1.01729	1.02316	1.0172	1.00694	1.01492	1.02149	0.00626019		21.2	1.01783	0.942506	0.961621	1.08492	0.994657	0.986098	0.875165	0.997154	0.93804	0.987939	0.978593	0.0174875
21.3	0.959525	1.02417	1.00272	1.00645	1.0047	1.03887	1.05021	1.01238	0.011184		21.3	0.95556	0.939313	1.00905	1.04934	0.962983	0.972304	1.00233	1.01514	1.03773	0.974606	0.991836	0.0115218
21.4	1.02655	1.0157	1.02459	1.00538	0.99753	1.0087	1.0224	1.01441	0.00412843		21.4	0.991143	1.02192	1.0224	0.979926	1.01617	0.99362	1.03572	0.98657	1.09166	0.997023	1.01361	0.0104234
21.5	1.05041	1.01128	1.00856	1.01139	1.01581	1.01337	1.04492	1.02225	0.00664183		21.5	1.02881	0.96623	1.01423	1.03716	1.02048	1.01197	0.917104	1.03056	1.10549	1.00301	1.0135	0.0153606
21.6	1.02777	0.997647	1.01507	1.00614	1.00881	1.02726	1.03168	1.01634	0.00487196		21.6	0.972357	0.9532	1.03047	0.971454	1.02608	0.995796	0.924145	1.03803	1.02007	0.990967	0.992256	0.0117758
21.7	1.03347	0.998803	1.01899	0.993554	0.987326	1.03324	1.07477	1.02002	0.0115196		21.7	1.05112	0.978458	1.10952	1.04046	1.01984	1.04882	1.0605	1.00438	1.01338	1.03178	1.03583	0.0113133
21.8	1.02675	1.03963	0.984622	1.00169	0.991949	1.03528	1.08824	1.02402	0.0134355		21.8	0.970436	1.01268	0.993131	1.0113	0.950947	0.990822	0.991277	0.950733	1.02991	1.00322	0.990446	0.00829701
21.9	1.00275	1.01703	1.01913	1.01027	1.00531	1.05598	1.00456	1.01643	0.00700587		21.9	0.962034	1.05609	0.979426	1.00328	0.984653	0.9818	1.0625	0.934943	1.05967	1.01747	1.00419	0.0139116
22	1.01246	0.989745	1.02291	1.01415	1.01191	1.03214	1.02946	1.01611	0.00536996		22	1.00814	0.990364	0.961706	1.00058	0.934629	1.01098	1.09389	1.0047	1.14154	0.963705	1.01102	0.0197184
22.1	1.03487	1.04552	0.99892	1.00573	1.00122	1.00737	1.03075	1.01777	0.00709375		22.1	0.991307	0.98586	1.10057	0.948123	1.0209	1.0532	0.89135	0.973082	1.03182	0.956524	0.995273	0.0187247
22.2	0.994007	1.0179	0.986937	1.00853	1.00573	1.02117	1.04165	1.01085	0.00688634		22.2	0.965106	0.978072	0.940573	1.05237	1.04769	0.957519	1.06876	0.978968	1.02127	0.986366	0.99967	0.0140869
22.3	0.99391	1.01985	0.999711	1.01316	1.00329	1.01438	1.03792	1.01175	0.00555118		22.3	1.03206	0.908768	0.953677	1.06369	1.01726	1.02173	0.971009	0.962971	1.00202	0.931856	0.986504	0.0154063
22.4	1.02411	1.01522	0.989045	1.00281	1.01073	1.01019	1.04587	1.014	0.00671341		22.4	1.00431	0.975917	1.07506	0.993438	0.988654	0.980305	0.928853	1.01087	1.00371	1.03776	0.999887	0.0122072
22.5	1.01139	0.979373	0.988284	1.00287	1.00917	1.01332	1.03322	1.00537	0.00666124		22.5	0.982012	0.97258	0.911927	1.00981	1.00748	1.063	0.944273	1.02736	1.0621	1.00846	0.9989	0.0151745
22.6	1.05201	1.05481	0.983429	1.00502	1.01821	1.03155	1.00959	1.02209	0.00977405		22.6	0.963551	0.982645	0.983287	1.03597	0.962057	0.957458	0.971689	0.920184	1.13459	0.978658	0.989008	0.0185548
22.7	0.997725	0.99291	1.00624	1.00963	1.01663	1.02837	1.03305	1.01208	0.00564674		22.7	1.05432	0.975704	1.02257	1.01303	1.02074	0.992895	1.05965	1.01233	0.967099	0.948732	1.00671	0.0113879
22.8	1.01821	1.00456	1.0221	1.00971	1.00343	1.02173	1.01723	1.01385	0.00297827		22.8	0.976363	0.968906	0.984583	1.03305	1.02949	0.991873	1.06112	0.955704	0.949353	1.04896	0.99994	0.0126716
22.9	0.984294	1.03395	1.04315	1.00428	1.0177	1.01407	1.00085	1.01404	0.00757654		22.9	0.998741	0.968714	0.9191	0.976242	1.08761	0.967278	0.960336	0.940197	1.06117	0.950741	0.983013	0.016756
23	0.989399	0.993268	1.00651	0.999935	1.00928	1.00484	1.0246	1.00398	0.00437535		23	1.01943	0.951679	1.01255	0.975049	0.995378	1.05618	1.00346	0.930525	0.903148	1.01174	0.985914	0.014546
23.1	1.01846	0.98831	1.00709	1.00457	0.993502	1.01729	1.0323	1.00879	0.005758		23.1	0.984496	0.99138	1.03013	0.964321	1.01755	1.02664	0.972511	0.969263	0.942064	1.01224	0.99106	0.00938134
23.2	1.00822	1.07267	1.01481	1.00546	1.00843	1.01867	1.0392	1.02392	0.00919119		23.2	1.00232	1.01802	0.973702	0.957354	1.05154	0.958693	0.954216	1.01413	1.06382	1.02514	1.00189	0.0125467
23.3	1.02716	1.03287	0.987672	1.00993	1.00991	1.0372	0.999152	1.01484	0.00691685		23.3	1.01815	1.01091	1.01007	0.968066	1.00586	1.00802	0.95151	1.0314	1.13593	0.989603	1.01295	0.0156037
23.4	1.00164	1.01528	0.995314	1.004	1.00398	1.03612	1.04148	1.01397	0.00681134		23.4	0.98105	0.988384	0.971834	1.00526	1.02284	1.01443	1.02382	1.05532	0.939843	0.963104	0.996588	0.0108199
23.5	0.993338	1.0169	1.00803	1.01725	1.01602	1.03186	1.0003	1.01196	0.00478833		23.5	1.0185	0.992687	1.04008	1.05015	0.989101	1.02781	1.02496	1.02618	1.03634	0.995874	1.02017	0.00665625
23.6	0.999649	0.9361	0.984081	1.01823	1.01961	1.01604	0.99568	0.995628	0.0111228		23.6	0.997089	0.978588	1.04752	0.993056	0.978443	0.996699	0.966627	1.02596	0.973737	0.937913	0.989563	0.00971348
23.7	1.0124	0.9652	1.0173	1.0097	1.0133	1.02853	1.03695	1.01191	0.00862098		23.7	1.03038	0.963608	0.998658	1.03044	0.911239	1.00578	0.999832	1.00157	1.21259	0.993691	1.01478	0.024527
23.8	0.983494	1.03209	1.0083	1.00838	1.00125	1.01988	1.01082	1.00917	0.00570365		23.8	0.993911	0.947127	1.02749	0.954565	0.976294	0.982625	0.944567	1.01568	0.973458	0.997664	0.981338	0.00885847
23.9	1.00765	1.02059	1.00282	1.01467	1.00605	1.03451	1.06153	1.02112	0.00786392		23.9	0.974513	0.994631	1.15262	0.978757	0.949414	1.03364	1.03719	1.0063	0.999963	0.979306	1.01063	0.017899
24	1.00624	1.05052	1.00536	0.996494	1.01644	1.02735	1.06062	1.02329	0.00916548		24	1.01628	1.02359	1.0527	0.959908	1.10953	1.02227	0.885911	0.978434	1.06058	0.996638	1.01058	0.0193624
24.1	1.0352	1.0058	1.01265	1.00712	1.0143	1.03019	1.03032	1.01937	0.00461078		24.1	1.0097	0.945128	1.04783	1.08356	1.00946	0.948105	0.907852	1.02389	0.916733	1.0202	0.991245	0.0184975
24.2	1.00946	1.03368	1.01569	1.00127	0.994092	1.01687	0.995206	1.00947	0.0053157		24.2	1.00751	0.942274	1.00478	0.989719	1.08697	1.05737	0.990211	1.02353	1.16085	0.998837	1.02621	0.0194449
24.3	1.01867	1.00846	1.01251	0.999328	0.99847	1.01413	1.00723	1.0084	0.00283467		24.3	0.979089	0.983325	1.05878	0.90671	1.06968	0.999575	0.896385	1.01824	1.00364	0.999371	0.99148	0.0176654
24.4	1.02209	1.00943	1.00198	1.01918	1.00731	1.03004	0.999941	1.01285	0.00422093		24.4	1.0198	1.0074	0.984278	0.962798	0.976755	0.993478	1.07524	1.00487	1.10609	0.979569	1.01103	0.0144535
24.5	1.03027	1.04429	0.982738	1.01191	0.982843	1.0276	0.98278	1.00892	0.00989609		24.5	1.02478	1.00394	0.995887	0.967291	1.06189	1.00957	0.989695	0.953085	0.946352	1.00553	0.995801	0.010892
24.6	0.999155	1.01149	1.02243	1.00311	1.00574	1.0282	1.06169	1.01883	0.00816046		24.6	0.994334	0.966315	1.1074	0.96203	1.03285	1.01398	1.01188	1.03152	0.888934	0.988844	0.999809	0.017954
24.7	1.04926	0.982361	1.02994	0.994718	1.00702	1.00594	1.03789	1.01531	0.00918442		24.7	1.00071	0.953534	1.03147	0.978345	0.962092	1.05588	1.0683	0.991949	1.00979	0.984771	1.00368	0.0120647
24.8	1.03518	1.01129	1.0131	1.00787	1.00411	1.01233	1.01346	1.0139	0.00376406		24.8	0.977627	1.05552	1.06595	1.10073	0.95152	1.03668	0.976173	1.02904	0.993274	0.978724	1.01652	0.0152582
24.9	0.965079	1.00769	1.00158	1.01372	1.02011	1.02684	0.997752	1.00468	0.00763103		24.9	0.994832	0.927369	1.02781	1.00265	0.993386	1.01472	0.847426	1.04874	0.960774	0.95993	0.977764	0.0183171
25	0.996536	1.03539	1.01034	1.00821	1.00026	1.01597	1.03832	1.015	0.00614548		25	0.998204	0.991301	1.07479	0.965482	0.974616	1.0061	1.09316	0.904471	0.862768	0.999689	0.987058	0.0217327
	sample_1	sample_2	sample_3	sample_4	sample_5	sample_6	sample_7	Average	SEM			sample_ 1	sample_ 2	sample_ 3	sample_ 4	sample_ 5	sample_ 6	sample_ 7	sample_ 8	sample_ 9	sample_ 10	Average	SEM
Maximum change of relative FRETr	0.0116173	0.0138092	0.00764048	0.00662181	0.00711715	0.0239318	0.026601	0.0139055	0.00310657		Maximum change of relative FRETr	0.000414271	-0.0189294	0.0129203	0.002879	0.014817	0.0074125	-0.0262495	-0.0061733	0.0179934	-0.00818325	-0.000309897	0.00462496

## Sheet: e, f
hM3R-YFP-CFP (WT) +Gαq(Q209L)										hM3R-YFP-CFP (3A) +Gαq(Q209L)
	Relative FRETr										Relative FRETr
Time(sec)	sample_1	sample_2	sample_3	sample_4	sample_5	sample_6	Average	SEM		Time(sec)	sample_1	sample_2	sample_3	sample_4	sample_5	sample_6	sample_7	sample_8	sample_9	sample_10	Average	SEM
0	1.01013	1.01182	1.00428	0.994689	1.00556	1.01285	1.00656	0.00275194		0	0.983118	0.924578	0.942378	0.94625	0.987616	1.06923	0.992306	0.959499	0.888929	1.0307	0.97246	0.0165071
0.1	1.01344	1.00159	0.997744	1.00456	0.995783	0.999196	1.00205	0.00259567		0.1	1.00579	1.00065	1.03784	0.99364	1.04448	1.01914	1.02082	0.947983	0.862898	0.945353	0.987859	0.0174163
0.2	0.993598	0.979657	1.003	0.9991	1.00231	1.03743	1.00252	0.00781647		0.2	0.955122	1.04114	0.970199	1.00696	0.980434	0.995785	0.99019	0.988313	0.971274	1.03495	0.993436	0.0087509
0.3	1.00889	1.00987	0.996088	1.00218	1.00599	0.994482	1.00292	0.00265649		0.3	0.997973	1.00368	0.940856	0.952091	1.01591	1.01948	1.01041	0.970826	0.955818	1.11144	0.997848	0.0155378
0.4	1.02588	1.00201	1.0004	1.01728	1.0029	1.01936	1.0113	0.00443132		0.4	1.00803	0.998886	0.988301	0.99874	0.994233	1.04504	1.05821	1.03219	0.939849	0.945743	1.00092	0.0121311
0.5	1.01708	1.0035	0.995171	1.01833	1.00324	1.02368	1.01017	0.00452526		0.5	0.987404	1.10729	1.00227	0.969933	1.03073	1.01656	1.01112	0.991746	1.07071	1.05727	1.0245	0.0134433
0.6	0.972716	1.01812	1.00579	1.01215	0.999955	1.01116	1.00332	0.00661448		0.6	1.02833	0.991393	0.987037	1.00817	0.996862	1.00677	0.980955	1.02626	1.14182	1.08094	1.02485	0.0158842
0.7	1.0178	0.985871	1.00721	1.02486	1.00278	1.01496	1.00891	0.00560089		0.7	0.98772	0.965696	0.970537	1.02122	1.04685	1.02034	1.00532	1.03485	0.885173	0.996616	0.993432	0.01463
0.8	0.988772	1.00071	1.00335	1.0287	0.994674	0.982066	0.999712	0.00661003		0.8	1.02257	0.942883	0.978209	0.972758	1.01385	1.07258	1.01534	0.983916	1.00102	0.971426	0.997454	0.0113989
0.9	1.01136	1.02057	1.00618	0.987287	0.992272	1.00965	1.00455	0.00509996		0.9	0.978816	0.977239	0.996227	1.02827	0.989282	1.02866	1.00736	1.04824	0.991209	1.05319	1.00985	0.00884041
1	1.00476	1.01815	1.00646	1.04055	0.995043	0.996548	1.01025	0.00693863		1	1.03383	1.0007	1.02823	1.0438	0.978135	1.01815	1.00131	0.98437	1.00851	1.00409	1.01011	0.00665071
1.1	1.00956	0.999505	1.01824	1.02334	1.00274	1.01641	1.01163	0.00380367		1.1	0.981303	0.998479	1.0007	0.993058	1.00336	1.01074	0.979207	0.936865	1.07939	1.05001	1.00331	0.0123106
1.2	1.02312	0.991751	1.00099	1.01251	0.999283	0.988034	1.00261	0.0053624		1.2	1.02633	0.991993	1.0307	1.00649	0.968357	1.02432	1.04782	1.00621	0.972202	1.03868	1.01131	0.00859562
1.3	1.00052	1.00681	1.01567	1.00333	1.00344	0.999639	1.0049	0.00238815		1.3	0.930212	0.982282	1.0476	1.00357	0.991697	1.03236	0.934956	1.01134	1.05744	0.960261	0.995172	0.0139777
1.4	0.994112	0.989826	1.00882	1.01007	0.997137	1.00678	1.00112	0.00348316		1.4	1.00632	1.006	0.967289	0.998268	0.9604	1.02678	1.01489	1.00946	1.1212	0.954815	1.00654	0.0149251
1.5	1.0422	0.997863	1.0115	1.0056	1.00565	1.00871	1.01192	0.00633517		1.5	0.978333	1.0054	0.983228	0.984811	0.992535	1.05539	1.06066	1.06751	1.10322	1.01956	1.02507	0.0137945
1.6	1.00724	1.01176	1.00374	1.00811	0.998908	1.00004	1.00497	0.00203061		1.6	0.952163	0.958617	0.980488	1.01179	1.02663	1.01155	1.01826	1.03529	0.983117	0.973297	0.99512	0.0092507
1.7	0.987033	0.988634	0.999788	1.00829	0.987233	0.986438	0.992903	0.00370067		1.7	1.04094	1.04691	0.950781	0.995627	1.06233	0.990205	0.98654	1.01092	0.998367	1.00734	1.009	0.0104599
1.8	0.993758	0.989889	0.999298	1.00513	0.991327	0.988471	0.994645	0.0026085		1.8	1.06383	0.977685	0.954216	0.967732	1.03442	1.04744	1.00604	1.0077	0.963055	1.02266	1.00448	0.0119811
1.9	1.02195	0.996629	0.996887	0.989957	1.00001	0.994388	0.99997	0.00460193		1.9	0.965203	0.950688	0.984679	0.982442	1.00646	0.99808	0.975332	0.976197	0.890203	0.980777	0.971006	0.010233
2	0.989217	0.98438	1.00944	0.984266	0.997339	0.996731	0.993561	0.00394066		2	0.955086	0.956283	0.998781	0.993137	1.01051	1.00196	1.00402	1.02172	1.12108	1.07438	1.0137	0.01595
2.1	1.01697	1.01239	0.999694	1.01691	1.00117	0.976473	1.00393	0.00629621		2.1	0.976281	1.00207	0.945277	1.03181	1.01113	0.987024	0.992847	1.02684	0.874605	1.07795	0.992584	0.0172845
2.2	1.02726	1.00275	1.02163	1.02609	1.00463	0.996874	1.01321	0.00542888		2.2	1.08318	0.976655	0.994882	0.984377	0.942255	1.03225	0.996211	0.997703	1.02906	1.03644	1.0073	0.0123682
2.3	0.991348	0.994476	1.00166	1.00737	1.00392	1.00928	1.00134	0.0029042		2.3	1.07682	0.992627	0.989984	0.969992	1.03589	0.988335	1.09318	0.977073	1.01291	1.00781	1.01446	0.0132184
2.4	1.01893	1.01308	1.00281	1.00975	1.00347	0.991063	1.00652	0.00395572		2.4	1.03709	1.00924	0.997267	1.05921	0.956551	1.00852	1.02289	0.949734	0.956248	1.06474	1.00615	0.0132133
2.5	0.998354	1.01409	1.01552	1.0056	1.01087	1.00727	1.00862	0.0025754		2.5	0.940809	0.969677	0.978443	1.01029	0.981023	1.00343	1.00233	0.929702	1.14501	0.965324	0.992604	0.0188553
2.6	1.00766	1.01142	0.990142	1.01793	0.999623	1.01576	1.00709	0.00429973		2.6	1.00137	0.990232	0.952096	1.01188	0.984664	1.04261	0.952246	0.960819	0.993217	1.03144	0.992056	0.00988971
2.7	1.02056	0.98364	1.00193	1.02246	0.995948	1.00438	1.00482	0.00604069		2.7	0.995418	1.06015	0.967236	1.04925	1.04828	0.991014	1.01448	1.02981	0.924728	1.03486	1.01152	0.013417
2.8	0.972663	1.0038	1.00667	1.00552	1.0041	1.01082	1.0006	0.00568151		2.8	1.05067	0.993994	1.01913	0.99176	0.974243	0.98978	0.972567	0.94106	0.959997	0.989668	0.988287	0.00964154
2.9	1.00797	0.994555	0.981822	1.01792	0.996556	1.02322	1.00367	0.00636339		2.9	1.02866	1.03939	1.00446	1.03258	1.0328	1.00198	0.957318	0.939386	1.02368	0.93687	0.999711	0.0127255
3	0.977468	1.0105	1.0126	1.00124	1.00518	1.00099	1.00133	0.00514923		3	0.944298	0.983826	1.03052	0.957223	1.00664	1.01208	0.900035	1.00543	1.04131	0.977559	0.985892	0.0135638
3.1	0.982519	0.99456	1.00906	1.01974	1.0063	1.00016	1.00206	0.00523219		3.1	0.98434	1.0039	1.03568	1.01136	0.973761	0.99274	1.00259	1.0908	1.02982	1.06375	1.01887	0.0115692
3.2	0.987317	1.0121	1.00172	1.00374	1.00731	1.00648	1.00311	0.00347146		3.2	0.935906	0.995419	1.00869	0.945743	1.00509	0.98902	1.04033	1.06783	0.971133	0.967308	0.992647	0.0128596
3.3	0.966913	1.00528	0.993259	1.01158	1.00216	0.996661	0.995976	0.0063791		3.3	1.02282	0.970864	0.937682	1.01935	0.960047	0.966345	0.970098	1.07855	0.9615	1.02607	0.991332	0.013675
3.4	1.02394	1.01364	1.01819	1.00815	1.00672	1.00792	1.01309	0.00280436		3.4	0.946423	0.993187	0.96104	1.01792	1.03104	1.00076	1.03166	1.01199	1.00274	1.05794	1.00547	0.0105047
3.5	0.986158	1.00071	1.00436	1.00225	1.00671	1.01833	1.00309	0.00424241		3.5	0.994259	0.987748	0.997951	1.01486	1.01949	1.01122	0.982151	1.04105	1.05837	0.948401	1.00555	0.00981977
3.6	0.98128	0.995665	0.998268	1.00013	1.00038	1.02407	0.999966	0.00563259		3.6	0.987055	1.05373	1.05346	1.05152	0.979509	1.00663	0.980196	0.969156	0.978538	1.01468	1.00745	0.0107992
3.7	0.978855	0.993587	1.00586	1.01096	0.993283	1.01194	0.999081	0.00524551		3.7	1.02347	1.01766	0.964195	0.972335	1.01986	0.987008	1.02846	1.03065	1.00967	1.0956	1.01489	0.0116615
3.8	0.991598	0.998925	0.996054	0.994433	0.999886	0.995095	0.995999	0.0012424		3.8	1.04064	0.930569	0.987994	1.00215	0.982412	0.960199	0.952167	0.95623	0.896275	0.966586	0.967522	0.0124925
3.9	0.96788	1.01305	1.00077	1.01775	0.98622	0.999991	0.99761	0.00746832		3.9	1.03778	0.995214	0.935055	1.05284	1.0205	1.02735	1.00819	0.984118	1.14315	0.994288	1.01985	0.0171697
4	1.02805	1.00963	1.00138	1.00354	0.998577	0.997284	1.00641	0.00467966		4	0.93407	1.00786	0.968615	1.02085	1.0082	0.99356	0.953291	0.967546	0.902051	1.01299	0.976903	0.0122927
4.1	1.01248	0.993438	0.99086	1.01085	0.996386	1.00322	1.0012	0.00371783		4.1	1.07168	0.977714	1.02394	1.0277	1.02062	1.0148	1.01749	0.923907	1.05471	0.98668	1.01192	0.013108
4.2	1.00106	0.996531	0.999547	0.977489	0.993704	1.00252	0.995141	0.00376139		4.2	1.04457	0.956969	1.02289	1.01927	1.00726	1.01255	1.01456	1.03583	1.01505	0.994642	1.01236	0.00757704
4.3	1.02995	0.99546	1.00191	1.02295	1.00136	1.00078	1.00873	0.00575196		4.3	1.01128	0.960186	0.976062	0.989848	0.983986	0.967457	0.971563	0.949759	1.00192	1.03748	0.984953	0.00828722
4.4	1.02723	1.00884	1.00263	1.01159	1.01322	1.01433	1.01297	0.00332166		4.4	1.00353	0.955014	0.921877	1.03248	0.970193	1.02988	1.02708	1.08109	1.01959	1.04147	1.00822	0.0147999
4.5	1.03091	1.01029	1.01044	0.998156	1.00301	1.01061	1.01057	0.00456444		4.5	0.999175	1.03941	0.973637	1.00955	0.983887	0.992349	1.03304	0.926399	1.0408	1.02755	1.00258	0.0113155
4.6	0.972461	0.998359	1.00462	1.01827	1.00087	0.989519	0.99735	0.00628429		4.6	1.09234	1.02431	1.0373	1.06339	1.00521	1.02575	0.952317	0.981183	0.996993	0.892756	1.00715	0.017902
4.7	1.03587	1.00884	1.00285	1.00414	0.99785	1.01606	1.01093	0.00558332		4.7	0.981523	0.959971	0.997598	1.05523	1.02365	1.02013	0.992562	0.94218	1.21045	1.13785	1.03211	0.0263185
4.8	1.01132	1.00777	1.00642	1.01928	1.00455	1.00383	1.00886	0.00234919		4.8	0.996508	1.00795	0.974795	0.998064	0.989253	0.987425	1.0413	1.01877	1.02577	0.987754	1.00276	0.00648437
4.9	0.975752	1.00279	1.00168	1.00903	1.01382	0.99615	0.999872	0.00543427		4.9	1.03068	1.04582	0.998775	1.02267	1.00175	1.00275	0.992132	1.01685	1.0357	0.931225	1.00784	0.0101671
5	1.01513	0.986987	1.00917	1.00359	0.998365	1.00472	1.00299	0.00394341		5	0.970676	0.945507	1.0172	1.09317	1.08277	1.0258	0.934634	1.00417	1.00334	1.01153	1.00888	0.016319
5.1	1.04886	0.99077	0.995787	0.987584	1.00221	1.02474	1.00833	0.00973996		5.1	0.991697	0.996208	1.00939	1.00037	1.00252	1.05252	1.01819	1.04251	0.942323	0.956518	1.00122	0.0106855
5.2	1.00899	0.998389	0.998313	0.988828	0.997925	1.00975	1.00037	0.00321287		5.2	1.07746	1.00434	1.02528	1.01973	0.947603	0.99751	0.943033	0.936906	1.15577	1.04904	1.01567	0.021406
5.3	1.01614	0.994812	1.00655	0.984756	1.00016	1.00389	1.00105	0.00436379		5.3	1.03517	1.01197	1.00711	1.0488	0.999815	1.01526	1.02913	1.00038	0.961604	0.926854	1.00361	0.011347
5.4	0.993397	1.0058	0.989693	1.00561	1.00251	1.00411	1.00019	0.00281595		5.4	1.01199	0.970064	0.964327	1.01941	0.990013	0.983866	1.04642	0.916883	0.90739	0.981075	0.979143	0.0136207
5.5	0.988642	1.02177	1.00132	0.994222	0.995443	0.984674	0.997678	0.00535776		5.5	0.973598	0.986352	0.988408	1.02361	0.991591	0.965174	1.0036	0.979617	0.914439	0.964964	0.979135	0.00911748
5.6	0.988726	1.00763	1.00538	1.0268	0.999235	0.981769	1.00159	0.00645569		5.6	1.01362	0.976078	1.00154	0.962019	0.996028	0.982328	1.06983	1.11154	0.899601	0.954621	0.996721	0.0188212
5.7	1.00577	1.01405	0.999714	1.00519	0.998792	0.991719	1.00254	0.00310427		5.7	1.06154	1.02462	1.02784	0.973543	1.06202	0.978638	0.977583	0.997748	1.08698	0.956857	1.01474	0.0141163
5.8	1.00391	1.00482	1.00183	0.988739	1.0048	0.992585	0.999447	0.0028568		5.8	0.976275	1.02829	1.0132	1.0506	0.964591	0.95834	1.02571	0.97108	0.842923	1.06038	0.989138	0.0199228
5.9	1.01167	1.03536	1.00143	0.997424	0.997488	0.992676	1.00601	0.00642484		5.9	0.950675	1.04052	0.991323	0.956345	0.98607	1.03013	0.956423	1.06778	0.989895	0.954994	0.992417	0.0129976
6	1.01617	0.991313	1.00087	1.00559	1.00852	1.0038	1.00438	0.00337118		6	0.979497	0.978591	1.00411	1.01081	0.970847	1.04525	1.00669	1.00366	1.00377	1.05317	1.00564	0.00849286
6.1	0.989493	1.0018	1.01381	1.01272	0.995626	1.00006	1.00225	0.00389425		6.1	0.990526	1.00059	1.04416	1.02922	1.0257	1.01139	1.02858	1.05199	1.02574	0.914214	1.01221	0.0123535
6.2	1.00725	0.996769	0.995876	0.985218	0.99517	1.00205	0.997055	0.00302236		6.2	0.913383	1.02143	0.96238	1.04001	1.00665	0.991191	0.97867	1.09903	1.08372	1.02321	1.01197	0.0174729
6.3	1.00392	0.995404	1.00295	0.996837	1.00616	1.00142	1.00112	0.00170968		6.3	0.98111	1.02668	1.01089	1.00152	1.05043	0.993363	0.966481	0.949216	1.03215	0.96795	0.99798	0.0102741
6.4	1.01748	0.998497	0.997301	1.0069	1.00446	1.03042	1.00918	0.0051732		6.4	0.98902	0.956043	0.978629	0.986396	1.03125	1.03003	1.04807	1.02806	1.068	0.999365	1.01149	0.0110434
6.5	1.00034	0.999538	0.995059	0.997917	1.01106	1.01557	1.00325	0.00331891		6.5	1.02714	1.03336	0.992713	1.0219	1.001	0.992086	0.948728	1.06286	1.07299	1.02219	1.0175	0.011443
6.6	0.991403	0.99503	1.00772	1.00705	1.00176	1.008	1.00183	0.00291523		6.6	0.981216	1.0293	0.999582	1.01305	0.988315	0.997457	1.02094	0.977791	0.877636	1.02135	0.990664	0.0137492
6.7	1.00177	0.996934	1.00146	0.997273	1.00018	0.979273	0.996148	0.00347697		6.7	1.00681	0.996937	1.06896	0.98667	1.04189	1.01975	1.01928	0.961584	1.04323	1.03738	1.01825	0.00995361
6.8	1.00253	1.00427	0.997088	1.00829	0.997717	1.00654	1.00274	0.0018687		6.8	0.960211	1.03448	0.923489	0.999476	1.02066	0.997051	0.993591	1.03611	0.963893	1.04377	0.997272	0.0122707
6.9	0.982361	0.995492	0.993698	1.0037	1.00662	0.990691	0.995427	0.0036051		6.9	1.01519	0.941379	0.975794	1.02728	1.01048	0.998564	0.905185	1.04888	1.10397	0.950413	0.997713	0.0181673
7	0.985823	0.998699	0.998398	0.991226	0.983955	0.992572	0.991779	0.00251211		7	1.0248	0.996478	1.00531	1.00165	1.00685	1.03019	1.02783	0.989242	0.959644	1.06927	1.01113	0.00924731
7.1	1.03297	0.995807	0.989958	1.0025	1.00992	1.00101	1.00536	0.00616144		7.1	1.1027	1.05473	0.955106	1.04213	1.021	1.00338	1.03137	0.951688	1.03116	1.06048	1.02537	0.0146414
7.2	1.00693	1.00031	0.998138	0.985126	0.995546	1.01015	0.999366	0.00362084		7.2	0.983494	0.986874	1.01427	1.03834	1.02422	1.03259	0.961038	0.955465	0.958363	1.00923	0.996388	0.00997593
7.3	0.985141	1.00854	0.999043	1.0177	0.999775	1.0096	1.0033	0.00460045		7.3	1.03775	0.962652	0.962855	0.961569	1.02494	0.996717	1.06031	1.00758	0.888833	0.977778	0.988099	0.0154344
7.4	1.0054	0.996297	0.9978	1.00166	1.00128	1.00473	1.00119	0.001482		7.4	1.08025	1.03333	1.07025	1.00617	0.988214	0.996802	1.01308	0.983677	0.950303	0.932838	1.00549	0.0148284
7.5	0.990206	0.998845	1.0063	1.00302	0.994437	0.997116	0.998321	0.00236992		7.5	0.968238	0.998848	1.04957	0.934018	0.984686	0.948198	1.00469	0.972252	1.08467	0.988058	0.993323	0.0142973
7.6	0.993697	0.981057	1.00559	0.995981	0.991209	0.984357	0.991981	0.00356892		7.6	0.977263	1.02617	0.974026	1.01018	0.999186	0.991026	0.972132	1.01727	1.04993	0.969808	0.998699	0.00851407
7.7	0.985152	0.994868	0.997583	0.981232	0.997947	1.00228	0.993177	0.00334152		7.7	1.00329	0.972842	1.02354	0.961208	0.988333	0.943066	1.07286	1.00553	0.980765	0.939172	0.98906	0.0126477
7.8	1.00883	1.0091	1.00542	1.0247	1.00928	0.982242	1.00659	0.00559954		7.8	1.00566	0.979136	0.947589	0.987384	1.01687	0.986786	1.00682	1.01157	1.08665	1.01579	1.00443	0.0113402
7.9	0.978327	0.997091	1.0093	0.994436	0.999447	0.992503	0.995184	0.00413542		7.9	0.91504	0.987607	0.979934	0.949739	1.06206	1.00354	1.072	0.938978	0.890155	1.00746	0.980651	0.0186935
8	1.01548	1.01482	0.991043	1.02549	1.01368	0.993429	1.00899	0.00558153		8	0.974147	1.02877	1.01132	0.994842	1.00025	1.01366	0.958877	1.05724	0.977008	0.981792	0.999791	0.00922869
8.1	0.980942	1.00955	0.998955	0.992416	0.999493	0.992104	0.995577	0.00390852		8.1	0.897351	0.998934	0.938839	1.00663	1.01026	1.00784	1.09854	1.01431	0.995209	0.982207	0.995013	0.0164977
8.2	0.988269	0.990039	0.997578	1.00867	1.00216	1.01075	0.999575	0.00381594		8.2	1.01193	0.995126	0.997205	0.953168	1.0029	0.956118	1.03283	0.94373	0.943297	1.03785	0.987416	0.0113578
8.3	1.00661	1.01451	1.00705	0.98077	1.00932	1.00348	1.00362	0.00480918		8.3	1.01152	0.983674	0.975533	1.00115	0.975632	1.00571	1.01387	1.00468	0.907	1.08061	0.995937	0.0136716
8.4	0.970083	1.0022	1.00499	0.983863	0.998515	0.977783	0.989572	0.00585544		8.4	0.955011	0.985543	0.997745	1.00814	0.995087	1.05992	1.06611	1.07316	0.945459	1.01851	1.01047	0.0140884
8.5	0.980899	0.990623	1.00115	1.0007	0.999021	1.00995	0.997056	0.00409279		8.5	0.923208	1.02166	0.959805	1.00836	0.997182	0.989432	0.945938	0.943277	0.939576	1.0789	0.980733	0.0150832
8.6	1.00371	0.988689	1.00059	0.995813	1.00026	0.992272	0.99689	0.00231925		8.6	1.03575	0.965941	1.0427	0.993828	0.950276	1.00515	0.990412	0.95094	1.09464	0.97384	1.00035	0.0145054
8.7	0.988491	1.01047	1.00555	1.00426	0.985407	0.973608	0.994632	0.00585287		8.7	1.0331	1.02797	0.970216	0.978595	0.965698	0.988161	0.958741	0.96707	0.989294	0.953309	0.983216	0.00869526
8.8	0.999459	0.989225	0.994406	1.01721	0.996636	1.01563	1.00209	0.0047364		8.8	1.06875	0.99723	1.05327	1.00814	0.981122	1.00475	0.988831	0.923432	1.02912	1.02521	1.00799	0.0128454
8.9	0.970955	0.993029	0.994696	0.992974	0.983193	0.996104	0.988492	0.00396969		8.9	1.0974	1.00793	0.964978	0.960804	1.01161	0.953686	0.999676	0.986658	1.02712	1.03132	1.00412	0.0134651
9	1.01531	0.988465	1.00103	0.983817	1.01051	1.01823	1.00289	0.00583904		9	0.961686	0.985355	1.05769	1.01511	0.942288	1.02267	0.988421	0.984147	1.05917	1.00893	1.00255	0.0120115
9.1	0.982168	0.993351	1.00802	1.00326	1.00633	1.01156	1.00078	0.00449921		9.1	1.07706	0.984425	1.07056	1.01741	0.941709	0.991549	1.00665	1.04441	1.04814	1.01296	1.01949	0.0131812
9.2	0.946643	0.99366	0.998712	0.995289	0.999725	0.993552	0.98793	0.00832384		9.2	0.967499	0.961285	0.985657	1.01153	0.989076	0.988063	0.925983	1.09778	1.09525	0.980074	1.00022	0.0175328
9.3	1.0206	0.993986	0.996243	1.00492	0.998431	0.992094	1.00105	0.00431036		9.3	0.997602	1.02278	1.00326	0.927325	1.04102	0.985159	0.932332	0.967097	0.934509	1.00797	0.981907	0.0126758
9.4	1.02874	0.978705	1.00399	0.977494	0.999331	0.982197	0.995076	0.00811097		9.4	0.966686	0.96141	0.980181	0.956977	0.983074	1.00579	1.02049	0.973939	0.917823	0.972318	0.973869	0.00878923
9.5	0.956747	0.997961	0.979055	1.01324	0.990232	1.01609	0.99222	0.00909199		9.5	1.01415	0.979832	0.9735	0.973943	1.0111	1.0028	0.923813	1.09199	1.02616	1.09391	1.00912	0.0166859
9.6	0.972358	1.00856	0.996082	1.00663	0.987885	0.997312	0.994804	0.00544267		9.6	0.96291	1.01204	1.00942	0.97691	0.939595	1.01063	1.066	0.944396	0.974413	1.07735	0.997367	0.0148776
9.7	0.981211	1.01618	1.00061	1.0041	0.991344	0.974916	0.994727	0.006243		9.7	1.00252	1.00265	0.987559	1.03097	0.995946	1.00589	0.985927	0.938936	1.15895	0.966694	1.0076	0.0185299
9.8	0.970918	0.999385	0.997911	0.995299	1.00319	1.00561	0.995386	0.00512048		9.8	1.01141	1.01141	0.987441	0.996688	0.952423	0.996065	0.978298	1.03304	0.969093	0.972031	0.99079	0.00757172
9.9	0.959289	0.978881	0.998091	1.00296	0.992544	0.984951	0.986119	0.00643395		9.9	0.994336	1.0188	1.04556	1.0005	1.02539	1.00622	0.983245	0.961856	1.07322	0.993237	1.01023	0.0101318
10	1.00386	1.00842	1.00416	1.00804	0.991451	1.00227	1.00303	0.00252137		10	0.916691	1.00339	0.955362	0.970281	1.00238	1.0244	1.03155	0.940299	0.905829	0.992312	0.97425	0.0138586
10.1	0.995379	0.945973	0.985228	0.976227	0.966839	0.973316	0.973827	0.00689234		10.1	0.983167	0.986677	0.970586	0.990847	1.03232	1.02424	0.997386	0.984391	0.973387	0.957956	0.990096	0.00729332
10.2	0.969672	0.944123	0.939179	0.989261	0.956782	0.94133	0.956724	0.00802064		10.2	0.993944	1.02305	0.955619	1.0054	0.978639	1.01819	0.946283	1.06942	0.953915	0.983331	0.992779	0.0119905
10.3	0.938614	0.918144	0.935342	0.950636	0.954476	0.957278	0.942415	0.00602087		10.3	0.954635	0.99975	1.02213	0.985323	0.980009	1.01084	0.96848	1.05959	0.930098	1.10007	1.00109	0.0158858
10.4	0.936332	0.900806	0.929385	0.946629	0.943883	0.955916	0.935492	0.00785859		10.4	1.05823	0.993804	0.955617	0.989693	0.964358	0.995168	1.02628	1.00049	0.992783	0.945929	0.992235	0.0104681
10.5	0.916187	0.927981	0.938687	0.962051	0.968209	0.944479	0.942932	0.00809055		10.5	1.0562	0.998061	1.00786	0.964881	1.02716	1.02299	0.990051	0.978094	1.01539	0.942744	1.00034	0.0104437
10.6	0.921396	0.921029	0.934463	0.954906	0.973304	0.937749	0.940475	0.00831018		10.6	1.02613	0.97957	0.975634	1.01466	0.962472	1.02973	1.01414	1.00654	0.959048	0.930232	0.989816	0.0105153
10.7	0.90134	0.932788	0.950495	0.964069	0.949752	0.93851	0.939492	0.00881634		10.7	1.01801	0.99244	0.895033	1.0269	1.05237	0.977566	0.984123	0.956439	0.994379	0.957741	0.9855	0.013838
10.8	0.904316	0.932578	0.935217	0.934016	0.955427	0.970153	0.938618	0.00917036		10.8	1.02196	1.03558	0.972015	0.991929	1.02813	1.01818	0.946468	0.95721	1.00788	0.992603	0.997195	0.00969142
10.9	0.913375	0.909773	0.931832	0.946944	0.953444	0.93639	0.93196	0.00717266		10.9	0.957859	1.02679	0.975933	0.971253	1.01271	0.991313	1.02381	1.02564	0.956461	0.983117	0.992489	0.00880469
11	0.879576	0.906919	0.932869	0.954959	0.944965	0.935457	0.925791	0.0113342		11	1.05566	1.02102	1.00343	1.01803	0.968057	1.05184	1.03844	1.00387	0.934561	0.973981	1.00689	0.0122754
11.1	0.885859	0.913738	0.930825	0.951334	0.963845	0.945789	0.931898	0.0116073		11.1	0.983614	0.999985	0.954708	1.02212	0.991901	1.00691	0.932903	0.994038	1.12345	0.995537	1.00052	0.0158872
11.2	0.89529	0.927144	0.922659	0.936454	0.965653	0.944322	0.93192	0.00959618		11.2	1.03827	0.994245	0.998991	1.00776	0.983067	1.03679	0.980888	1.00741	0.992625	1.08063	1.01207	0.00984285
11.3	0.902848	0.922765	0.929232	0.955636	0.948595	0.925071	0.930691	0.00777724		11.3	1.0366	0.983335	0.975034	0.98781	0.953277	1.02431	0.995534	1.01429	1.01282	1.10829	1.00913	0.0135174
11.4	0.883924	0.916429	0.917168	0.950075	0.947537	0.917962	0.922183	0.00993406		11.4	0.956579	0.99115	0.997238	0.953979	0.990768	0.987476	0.946875	0.984769	1.04808	1.00401	0.986093	0.00929715
11.5	0.889508	0.925755	0.922496	0.934548	0.946537	0.945781	0.927438	0.00859789		11.5	1.03359	1.04842	0.955327	1.00661	0.978402	1.03208	1.0394	0.97334	0.920338	1.01424	1.00017	0.0132574
11.6	0.86375	0.923119	0.924158	0.941184	0.949931	0.946313	0.924742	0.0130296		11.6	1.00497	1.0447	0.952954	1.00042	1.03629	0.979427	1.04489	0.966122	0.934535	1.00375	0.996806	0.0121735
11.7	0.882929	0.919667	0.926819	0.975768	0.946287	0.936517	0.931331	0.012549		11.7	1.05243	1.01331	0.977885	1.0209	0.978619	0.975178	1.00202	0.966778	0.960266	1.04447	0.999184	0.0103182
11.8	0.882766	0.914748	0.935077	0.944843	0.954996	0.939681	0.928685	0.0106738		11.8	1.00033	0.994383	0.981444	0.959581	1.03418	0.944901	0.926301	1.01962	0.908195	0.949417	0.971834	0.0129461
11.9	0.908128	0.908046	0.930323	0.933327	0.939215	0.930522	0.924927	0.00548421		11.9	1.04542	1.03214	0.936249	0.978296	0.983507	1.00189	0.983314	0.993299	0.973242	0.963539	0.989089	0.0100468
12	0.881833	0.906378	0.926786	0.959501	0.952	0.941501	0.928	0.0120429		12	1.02014	1.01569	0.973996	1.0062	1.00389	1.00342	1.01078	1.0642	1.02467	0.944036	1.0067	0.00995661
12.1	0.882479	0.920491	0.935541	0.93901	0.945671	0.949704	0.928816	0.0101422		12.1	1.00745	1.00294	0.994682	0.961221	0.944705	0.998308	0.915819	1.00228	0.966934	0.995128	0.978947	0.00967983
12.2	0.860415	0.900974	0.925844	0.954223	0.947583	0.9324	0.92024	0.0141798		12.2	0.973007	0.9548	0.983762	0.942975	1.02991	1.01873	0.99943	1.00037	1.06157	0.99363	0.995818	0.0111504
12.3	0.898502	0.91766	0.928853	0.940935	0.946144	0.933922	0.927669	0.0070915		12.3	1.00859	1.00659	0.993981	1.00261	1.01196	1.00546	0.956759	1.08541	0.953371	0.933995	0.995873	0.0132745
12.4	0.886281	0.936379	0.932476	0.927191	0.953958	0.933447	0.928289	0.00919126		12.4	0.965429	0.939149	1.00783	0.975435	0.996169	0.973098	1.00929	1.02616	0.960359	1.01749	0.987042	0.0089876
12.5	0.893796	0.935095	0.925792	0.934412	0.944718	0.954974	0.931465	0.00856598		12.5	1.04505	0.968953	0.949437	1.03172	1.04318	1.03648	0.902657	0.955149	0.942093	1.01942	0.989414	0.0162784
12.6	0.896281	0.919528	0.920275	0.92711	0.9447	0.93946	0.924559	0.00701788		12.6	0.991842	1.04107	0.999972	0.956579	0.974528	1.01307	0.985439	1.03839	0.95662	0.933667	0.989118	0.0111763
12.7	0.896607	0.920459	0.933984	0.926933	0.943113	0.936451	0.926258	0.00673532		12.7	0.960918	1.06743	0.981053	1.00512	1.01066	0.968774	0.965802	0.960629	0.897653	0.971526	0.978957	0.0137943
12.8	0.911647	0.917732	0.939514	0.93436	0.942965	0.920337	0.927759	0.00525426		12.8	1.08404	0.962575	1.01002	0.952614	0.969234	1.0322	0.988126	0.963704	0.989114	0.941027	0.989265	0.0136197
12.9	0.844196	0.910943	0.929073	0.9267	0.94224	0.942897	0.916008	0.0151424		12.9	1.13608	1.04435	1.02957	0.958478	1.03147	1.00518	0.982179	0.923692	0.993031	1.02633	1.01304	0.0180383
13	0.877598	0.940838	0.927394	0.94757	0.934637	0.929346	0.92623	0.0101908		13	0.889687	0.97122	0.944407	1.00318	0.952534	1.02861	0.925706	1.03077	1.02503	1.03932	0.981046	0.0164031
13.1	0.903334	0.912095	0.929359	0.941073	0.946119	0.940142	0.928687	0.0070876		13.1	1.02044	0.991774	1.00922	1.00476	0.993292	0.961158	1.0036	0.948429	1.1279	1.00428	1.00649	0.0151934
13.2	0.89283	0.931071	0.922951	0.938406	0.945159	0.938013	0.928072	0.00769155		13.2	1.03743	0.973784	0.936314	0.986971	0.980124	1.03508	0.93098	0.992312	1.00263	0.979277	0.98549	0.0111024
13.3	0.879831	0.915997	0.928828	0.914112	0.939763	0.941025	0.919926	0.00926418		13.3	1.0383	0.966098	0.97838	1.03207	1.0646	1.0232	0.951986	0.956351	0.994137	0.984494	0.998961	0.0121555
13.4	0.887421	0.916068	0.932902	0.932179	0.939728	0.938289	0.924431	0.00815991		13.4	0.97803	0.982735	0.93588	1.00712	0.954878	1.02821	0.947664	1.04988	1.02657	0.961338	0.987231	0.0122801
13.5	0.860678	0.939782	0.926482	0.924103	0.941209	0.939955	0.922035	0.0126391		13.5	1.08274	1.01889	0.982949	0.931689	0.984235	1.04339	0.95202	0.906206	0.978568	1.04654	0.992723	0.017476
13.6	0.864749	0.933885	0.919604	0.929564	0.935459	0.92168	0.91749	0.0108645		13.6	0.982884	1.01395	1.02816	1.01156	1.00168	0.981706	1.01581	1.0174	1.20306	0.971629	1.02278	0.0208568
13.7	0.87919	0.933132	0.920633	0.946921	0.939526	0.940239	0.926607	0.0101522		13.7	0.986206	0.984128	0.993211	0.970596	1.02902	1.04405	0.971688	0.975505	1.03722	0.999493	0.999113	0.00876572
13.8	0.918299	0.929927	0.943715	0.940174	0.945499	0.938996	0.936102	0.00418846		13.8	1.03037	0.976975	0.954718	1.02158	1.00889	1.0054	0.927814	0.97363	1.06078	1.09125	1.00514	0.0155419
13.9	0.90737	0.913872	0.921325	0.941178	0.942238	0.940964	0.927825	0.00636138		13.9	0.953676	1.00741	1.04169	0.942933	0.981484	0.966402	0.985766	1.00877	1.02171	0.975537	0.988537	0.00983302
14	0.905635	0.935725	0.924124	0.921704	0.947301	0.944206	0.929783	0.00640477		14	1.01548	1.02502	0.993552	0.996053	0.972861	1.02485	0.958048	1.02749	0.920585	1.01364	0.994759	0.0110609
14.1	0.862768	0.925353	0.929815	0.937487	0.943968	0.936756	0.922691	0.012272		14.1	1.04704	0.986668	1.00605	1.06639	1.01036	1.01171	0.900942	0.952265	1.06048	1.00688	1.00488	0.0158596
14.2	0.854794	0.929218	0.928177	0.966891	0.945196	0.927649	0.925321	0.015412		14.2	0.961347	1.01866	0.960183	0.947745	0.984893	0.998709	0.982384	1.05246	1.018	0.986583	0.991096	0.0100893
14.3	0.864411	0.925865	0.927253	0.905613	0.943591	0.944762	0.918582	0.0123041		14.3	1.05227	1.08495	0.938811	0.999353	0.991804	0.974163	0.967984	0.960137	1.06711	0.937133	0.997372	0.0168093
14.4	0.883206	0.92557	0.942289	0.950953	0.933657	0.940422	0.929349	0.0098637		14.4	1.02576	1.02621	0.969632	0.965479	1.00977	0.987702	0.970636	0.965562	0.998601	0.97704	0.989639	0.00761183
14.5	0.89313	0.921686	0.927425	0.935978	0.938535	0.949126	0.927647	0.0079084		14.5	1.04292	0.992109	0.980835	0.993852	1.03714	0.972338	0.998488	0.966992	1.05003	1.00999	1.00447	0.00939746
14.6	0.88366	0.934763	0.937463	0.923568	0.930655	0.932595	0.923784	0.00825111		14.6	0.989053	1.06761	1.0118	1.04784	1.04522	0.989052	1.01993	0.90343	1.01672	1.0096	1.01003	0.014288
14.7	0.90103	0.912251	0.92973	0.934518	0.946516	0.930649	0.925782	0.00668639		14.7	1.05782	1.00133	0.939496	0.994076	1.01454	0.989165	0.994058	0.892236	1.01041	0.957269	0.98504	0.0144203
14.8	0.867269	0.929257	0.931955	0.935308	0.940444	0.95688	0.926852	0.0125696		14.8	1.1092	0.984065	0.959379	0.981348	1.00329	0.978021	0.945897	0.924077	0.979424	0.953542	0.981824	0.0158602
14.9	0.873496	0.916302	0.940287	0.930797	0.933357	0.931855	0.921016	0.0100286		14.9	1.06262	0.967584	1.00629	1.02856	0.991555	1.049	1.00329	0.995119	0.952245	1.02017	1.00764	0.010769
15	0.860524	0.911463	0.929059	0.93326	0.932361	0.912223	0.913148	0.0112543		15	0.956685	1.02873	0.970279	0.986811	0.95419	1.01242	1.00281	0.925444	0.998367	1.0099	0.984564	0.0101631
15.1	0.883634	0.940806	0.939321	0.938706	0.953015	0.938093	0.932262	0.00998951		15.1	0.958567	0.978051	1.0123	0.976207	1.0041	1.01877	0.960742	0.928968	1.08665	0.981875	0.990622	0.013674
15.2	0.851329	0.913786	0.929395	0.953426	0.942963	0.93105	0.920325	0.0148421		15.2	0.906254	1.02815	0.978458	1.00856	0.996498	0.978908	0.999559	0.918324	1.02585	1.02632	0.986688	0.0136769
15.3	0.902986	0.918983	0.931059	0.937846	0.945638	0.922423	0.926489	0.00616937		15.3	1.04801	1.01453	0.935677	1.03241	0.996199	0.991181	1.03768	1.04213	1.0743	0.979759	1.01519	0.0127431
15.4	0.881437	0.935032	0.928085	0.927255	0.941704	0.925658	0.923195	0.00870426		15.4	1.02213	1.01906	1.04935	1.03303	0.982475	1.02675	0.953867	0.937498	0.990723	1.05108	1.0066	0.0123364
15.5	0.837865	0.933622	0.921909	0.950532	0.941834	0.957091	0.923809	0.0179193		15.5	1.03906	1.05174	0.972897	1.07234	1.00044	1.02602	1.0003	1.02765	1.03008	1.00343	1.02239	0.00913646
15.6	0.89593	0.927957	0.919655	0.923346	0.93512	0.934599	0.922768	0.00591551		15.6	1.01624	0.960025	1.01482	1.00606	0.99407	0.993735	1.01518	0.967843	0.987045	1.00409	0.995911	0.00621317
15.7	0.897685	0.919109	0.925756	0.948223	0.945419	0.944926	0.930186	0.00811024		15.7	1.02765	1.01834	1.03805	1.02525	0.97923	0.994753	0.979247	0.931567	0.87139	0.958314	0.982379	0.0163067
15.8	0.868942	0.924083	0.928106	0.935067	0.942502	0.939962	0.92311	0.0111999		15.8	1.04432	0.994004	0.95735	1.00245	1.00237	1.04306	0.945522	1.07727	0.996447	1.02869	1.00915	0.0127465
15.9	0.909034	0.943705	0.926549	0.92071	0.947646	0.925708	0.928892	0.00591061		15.9	1.03256	0.993023	0.988561	1.01247	1.0145	1.04767	0.944849	0.985292	1.00958	1.02056	1.00491	0.00907364
16	0.893119	0.914026	0.931785	0.95412	0.934613	0.943913	0.928596	0.00895055		16	1.00235	1.00203	0.975946	0.994311	0.992329	0.971006	0.972375	0.912928	1.12072	1.01572	0.995972	0.0165066
16.1	0.849746	0.928593	0.937647	0.921179	0.933884	0.939479	0.918421	0.0139995		16.1	1.00307	0.97509	1.0246	1.01346	1.01037	0.989088	0.95302	0.999067	0.986643	0.981897	0.993631	0.00662608
16.2	0.886713	0.922435	0.928852	0.936208	0.943011	0.929782	0.9245	0.00808025		16.2	1.01534	1.03821	1.003	1.00561	0.971308	0.982313	0.982603	0.988258	0.915485	1.00426	0.990639	0.0103265
16.3	0.88781	0.9051	0.92163	0.927392	0.941992	0.929498	0.918904	0.00792081		16.3	1.03141	1.00528	1.00847	0.997253	1.03067	0.955206	0.958916	0.921042	1.02202	0.97576	0.990603	0.0116202
16.4	0.873427	0.90449	0.932075	0.935024	0.939041	0.923831	0.917981	0.0102207		16.4	1.0028	0.968635	1.05389	1.0007	1.00573	0.990031	0.987338	1.13514	1.00227	1.00777	1.01543	0.0149583
16.5	0.910535	0.940662	0.926251	0.933161	0.946363	0.929652	0.931104	0.00508985		16.5	1.068	0.991745	1.04023	1.01436	0.985278	0.952406	0.994534	0.995347	1.08349	1.03137	1.01568	0.0127133
16.6	0.866048	0.915783	0.931289	0.963327	0.939214	0.936579	0.925374	0.0134214		16.6	1.0202	0.97303	1.0229	1.02224	1.00021	1.00255	0.969838	0.860279	0.959999	0.995738	0.982697	0.0153539
16.7	0.886931	0.922254	0.937127	0.940978	0.942475	0.945872	0.929273	0.00911154		16.7	1.01142	0.961565	1.01083	0.974706	1.01997	0.988035	0.940918	0.906784	0.954451	1.01291	0.978158	0.0118122
16.8	0.850503	0.928074	0.935563	0.944339	0.947783	0.929765	0.922671	0.0147807		16.8	1.0115	1.04625	0.979946	1.02917	0.957918	1.05384	1.01027	0.934302	0.934553	0.957204	0.991495	0.0141448
16.9	0.89779	0.937591	0.932412	0.939101	0.950987	0.929108	0.931165	0.00734137		16.9	0.922533	0.973753	0.945694	0.990441	0.991367	1.03497	0.988384	0.963058	0.958955	1.01742	0.978657	0.0105201
17	0.8922	0.930944	0.91926	0.933246	0.938408	0.939686	0.925624	0.00731477		17	0.987284	0.9949	0.997302	0.985833	0.968906	0.971751	1.00609	0.974389	1.11404	1.00063	1.00011	0.0132741
17.1	0.882169	0.927905	0.929334	0.94267	0.947634	0.944279	0.928998	0.00993647		17.1	0.896199	0.992964	1.02962	1.04049	0.978495	1.02801	1.00798	0.966334	0.996275	0.903282	0.983965	0.0158403
17.2	0.887708	0.918005	0.918364	0.935209	0.941489	0.932013	0.922131	0.00787322		17.2	1.04368	0.978346	0.989107	0.969566	0.94118	1.02351	0.963283	0.963691	0.961191	1.04853	0.988208	0.0118186
17.3	0.866171	0.919814	0.915549	0.926239	0.950536	0.973515	0.925304	0.0148142		17.3	0.992384	0.955846	0.983031	1.00473	1.04301	1.02047	0.98437	0.952175	0.962735	1.02656	0.992531	0.00980635
17.4	0.868368	0.923798	0.934432	0.935825	0.93977	0.945581	0.924629	0.0116271		17.4	1.05709	0.946851	0.978706	1.014	0.995544	0.991468	0.953853	1.02179	1.10622	1.08485	1.01504	0.016883
17.5	0.864444	0.952379	0.922864	0.935099	0.948651	0.947902	0.928556	0.0135784		17.5	1.08494	1.02325	0.990828	0.969404	0.964786	0.991556	0.996659	1.04338	0.834511	0.956528	0.985584	0.020864
17.6	0.868601	0.924866	0.92792	0.936251	0.950627	0.938138	0.9244	0.0117519		17.6	1.02436	1.00226	0.991968	1.01296	1.0464	1.00139	1.00562	0.957192	1.03919	0.945154	1.00265	0.0101786
17.7	0.893533	0.920389	0.92464	0.941141	0.940953	0.92738	0.924673	0.00714518		17.7	1.19472	0.989546	0.972186	1.00082	1.02164	0.994508	1.00313	0.917525	1.08102	1.00005	1.01751	0.0234775
17.8	0.867368	0.90338	0.932221	0.942445	0.945793	0.932504	0.920619	0.0122731		17.8	1.01006	0.980753	0.971429	0.977002	0.997495	1.08347	1.08698	1.02566	0.977217	1.09257	1.02026	0.0156334
17.9	0.892104	0.921994	0.939452	0.929717	0.938897	0.940427	0.927098	0.00758727		17.9	0.950474	1.07905	1.00999	0.97984	1.02746	1.00404	0.969836	1.00212	0.979357	0.967781	0.996995	0.011675
18	0.869319	0.925066	0.932402	0.922727	0.943244	0.91978	0.918756	0.0104667		18	1.01009	0.937645	1.01079	1.03864	1.0382	0.98852	0.99282	0.936451	1.07278	0.935831	0.996176	0.0151104
18.1	0.880574	0.930624	0.940524	0.943572	0.943039	0.923259	0.926932	0.0098273		18.1	1.04985	1.04385	1.0287	0.997781	0.995414	0.992675	0.987214	0.999285	0.941482	1.05068	1.00869	0.01091
18.2	0.896617	0.945687	0.935908	0.937093	0.942987	0.952272	0.935094	0.00807209		18.2	0.940237	0.972762	1.00568	0.983852	0.996178	1.06687	0.983259	0.970785	0.923662	1.04395	0.988723	0.0136274
18.3	0.8742	0.929786	0.936077	0.931447	0.93646	0.936327	0.92405	0.0100366		18.3	1.0704	1.01083	0.983958	0.987423	0.973567	1.02479	0.938982	0.991231	1.0662	0.997339	1.00447	0.0128197
18.4	0.841002	0.917339	0.925983	0.935151	0.953324	0.955583	0.921397	0.0172028		18.4	0.983377	0.985141	1.03658	1.02925	0.984084	1.02478	0.958339	0.924779	0.938391	1.01018	0.98749	0.0121502
18.5	0.863019	0.933887	0.925372	0.932535	0.94076	0.935474	0.921841	0.0119383		18.5	1.0229	1.00892	1.0261	1.03146	1.0181	1.00299	1.01259	1.02326	0.941037	0.969641	1.0057	0.00905809
18.6	0.86605	0.938454	0.929095	0.955272	0.955465	0.942457	0.931132	0.0136583		18.6	1.04993	0.963576	1.0041	0.976435	0.985914	0.988051	1.00246	1.1025	1.05687	1.03564	1.01655	0.0137485
18.7	0.861823	0.923546	0.931962	0.942369	0.942062	0.926009	0.921295	0.0123199		18.7	1.00952	0.982168	0.954153	1.01577	0.99569	1.00921	0.975153	0.958239	1.02842	1.08999	1.00183	0.012515
18.8	0.860981	0.928412	0.93438	0.932577	0.932599	0.946685	0.922606	0.0125819		18.8	0.973429	1.02729	0.996273	0.959687	0.971287	1.04334	1.04956	1.03201	0.933666	0.976234	0.996278	0.0125168
18.9	0.863582	0.936347	0.92629	0.945524	0.941007	0.926572	0.92322	0.0123335		18.9	1.05237	1.01427	1.00097	0.998142	1.04718	0.957325	0.968377	0.976884	0.958541	1.06431	1.00384	0.0125782
19	0.874405	0.928994	0.935071	0.933567	0.940989	0.921076	0.92235	0.00996587		19	1.04175	0.964715	0.960114	1.00738	0.970274	1.00858	0.980229	0.889833	1.03406	1.02334	0.988029	0.0142947
19.1	0.853467	0.931519	0.925896	0.937125	0.943037	0.951417	0.923744	0.0145155		19.1	0.97204	1.02848	1.00999	0.995661	0.978361	1.04534	1.00971	0.984478	0.879083	0.951406	0.985456	0.0146963
19.2	0.896742	0.931966	0.932925	0.931918	0.943479	0.943018	0.930008	0.00700791		19.2	0.966571	1.02111	1.03275	0.998405	1.00219	0.998508	0.91889	0.974166	1.18632	1.04866	1.01476	0.02231
19.3	0.872487	0.93735	0.936664	0.926226	0.943753	0.929728	0.924368	0.010676		19.3	1.04462	0.987915	0.988704	0.962747	1.00669	1.00071	0.990664	0.996261	0.909	1.05735	0.994466	0.0129366
19.4	0.89773	0.93323	0.925483	0.920116	0.942879	0.930015	0.924909	0.00627222		19.4	0.973986	0.972461	0.94995	0.953352	1.06667	0.994049	0.940885	1.04304	1.01825	0.947889	0.986053	0.0137627
19.5	0.892946	0.930167	0.934498	0.945969	0.946727	0.935458	0.93096	0.00806704		19.5	1.04601	1.08344	1.0021	0.988354	0.941508	1.04596	0.98551	1.03165	0.916108	0.972243	1.00129	0.0162468
19.6	0.879857	0.918225	0.9341	0.932758	0.947663	0.942888	0.925915	0.0100918		19.6	1.02343	1.09243	0.975155	0.948268	1.02934	1.06278	0.955477	0.998956	0.976604	1.02402	1.00865	0.0147378
19.7	0.87511	0.902415	0.922473	0.938381	0.93412	0.942018	0.919086	0.0105632		19.7	1.11142	0.952547	0.980093	1.02651	1.06975	1.04734	0.994944	0.95863	0.996548	1.07861	1.02164	0.0170347
19.8	0.874322	0.937976	0.933198	0.934328	0.932832	0.922162	0.92247	0.00986889		19.8	1.01612	0.998923	0.989166	0.97321	0.977451	1.08233	1.00054	0.969483	0.947544	0.924732	0.98795	0.0134494
19.9	0.845896	0.917134	0.933229	0.939099	0.939834	0.931462	0.917776	0.0147586		19.9	1.05993	0.977154	1.05252	0.983549	1.00066	1.0228	0.952261	0.904354	1.01995	0.958939	0.993212	0.0151705
20	0.868689	0.933118	0.938948	0.93431	0.947496	0.945597	0.928027	0.0121015		20	1.0615	0.969456	1.0137	1.02456	0.974516	1.04282	0.920725	0.95628	0.90315	0.966798	0.983351	0.0162942
20.1	0.87621	0.937049	0.935286	0.928025	0.942312	0.92996	0.924807	0.00994094		20.1	1.00497	1.03314	0.965087	1.06899	0.981549	1.02255	0.953661	0.929643	1.00951	0.964629	0.993374	0.0133126
20.2	0.883375	0.913026	0.9369	0.929263	0.941324	0.942347	0.924372	0.00931093		20.2	0.978034	1.02221	0.960067	0.985648	0.956732	1.02018	0.996126	0.964796	0.992341	0.933446	0.980958	0.00892693
20.3	0.878327	0.928226	0.925609	0.921977	0.945855	0.934316	0.922385	0.00944988		20.3	1.07513	1.01617	0.992334	1.0043	0.969031	1.01295	1.04959	0.906285	0.976382	0.978358	0.998052	0.0146591
20.4	0.863194	0.92003	0.931655	0.936248	0.947664	0.912105	0.918483	0.0121663		20.4	1.20854	1.13526	0.989177	1.00808	1.01832	1.01581	0.985324	0.987575	0.953626	0.997995	1.02997	0.0249653
20.5	0.898405	0.921531	0.932605	0.951011	0.946238	0.936666	0.931076	0.00778745		20.5	0.98127	0.98427	1.00237	0.988234	0.972521	1.01196	1.01032	1.04416	0.954968	1.00509	0.995516	0.00785266
20.6	0.873374	0.91417	0.91565	0.936717	0.951235	0.94061	0.921959	0.011378		20.6	1.05462	0.987925	0.977357	0.932451	1.00721	1.04773	0.986785	0.894842	0.960934	0.993364	0.984321	0.0152312
20.7	0.887276	0.917104	0.927374	0.947045	0.944346	0.939139	0.927047	0.00917623		20.7	1.08379	0.993305	1.00348	1.00176	1.01756	1.00995	0.976888	0.92595	1.18999	0.970439	1.01731	0.022968
20.8	0.929044	0.932883	0.927883	0.936379	0.936149	0.940374	0.933785	0.00194816		20.8	1.02233	1.01772	1.01547	0.963919	0.964583	1.02441	0.957479	0.97557	1.15422	0.937235	1.00329	0.0194999
20.9	0.900291	0.918784	0.931706	0.941414	0.943862	0.933636	0.928282	0.00665647		20.9	1.03761	1.08679	0.963598	1.0123	0.983981	1.04063	0.990015	0.91391	1.01114	0.94915	0.998911	0.0158251
21	0.875472	0.924888	0.919943	0.933709	0.947688	0.93627	0.922995	0.0102828		21	1.04292	0.981978	1.01387	1.04199	0.960453	0.988697	1.0119	0.919391	0.841961	0.974342	0.977749	0.0191882
21.1	0.893756	0.926744	0.925694	0.929635	0.949164	0.943245	0.928039	0.0078793		21.1	0.965549	0.966385	0.97439	0.97444	1.01806	0.985361	0.987702	0.975491	1.01121	0.959691	0.981828	0.00611576
21.2	0.852092	0.921944	0.919859	0.938569	0.947104	0.928129	0.917949	0.013827		21.2	1.03492	0.999487	0.946984	1.0014	1.02862	0.986008	0.982674	1.00571	0.972709	0.978318	0.993684	0.00829728
21.3	0.872742	0.928409	0.945438	0.930493	0.940611	0.952456	0.928358	0.0117194		21.3	1.07567	1.03364	0.995776	1.00444	1.02504	1.0339	0.969046	0.889306	1.12284	1.04529	1.01949	0.019783
21.4	0.858795	0.924741	0.930317	0.924733	0.939316	0.925644	0.917258	0.0119125		21.4	1.04292	1.03031	0.999078	1.02705	0.954829	1.06615	0.981147	0.950388	0.993245	1.01735	1.00625	0.0118708
21.5	0.870252	0.933709	0.925812	0.936937	0.944234	0.959367	0.928385	0.0125148		21.5	1.12152	1.01045	0.976204	1.00672	0.944488	1.02022	0.99359	0.940783	1.01591	0.998096	1.0028	0.0158828
21.6	0.868777	0.919591	0.935129	0.945154	0.933696	0.935953	0.92305	0.0113606		21.6	1.08418	0.952974	0.932881	0.990126	0.978082	1.00988	0.999437	0.972412	1.03256	0.961331	0.991386	0.0137647
21.7	0.873474	0.930967	0.93256	0.939177	0.939425	0.931807	0.924569	0.0103311		21.7	1.00411	0.999249	1.01173	1.01705	1.01993	1.02288	1.01503	0.984866	1.07588	1.0415	1.01922	0.00789236
21.8	0.869416	0.93817	0.939304	0.938604	0.94478	0.919492	0.924961	0.0116537		21.8	1.14219	1.00469	0.917613	1.02493	0.935319	1.00708	1.01356	1.06465	0.908134	1.01451	1.00327	0.0223085
21.9	0.871173	0.906818	0.928246	0.930345	0.946362	0.933325	0.919378	0.010959		21.9	0.986638	0.968685	1.01175	1.02822	0.941349	1.02918	0.957973	0.910139	0.929727	0.976346	0.974001	0.0128947
22	0.90449	0.915283	0.936114	0.938596	0.9435	0.947013	0.930833	0.006943		22	1.04924	1.03438	0.962008	0.977364	0.983232	1.03337	1.00592	0.899947	1.03129	1.03802	1.00148	0.014684
22.1	0.861574	0.95781	0.942736	0.939354	0.943541	0.930666	0.92928	0.0140071		22.1	1.01537	0.948111	1.08759	0.978678	1.01943	0.995887	1.04053	1.00691	0.909798	0.959614	0.996193	0.0159036
22.2	0.883658	0.926173	0.932512	0.938031	0.951024	0.948339	0.929956	0.010019		22.2	1.04303	1.07299	0.970716	1.00015	0.911339	0.997313	0.958961	0.969434	0.878312	1.0172	0.981945	0.0183689
22.3	0.896328	0.926693	0.936215	0.941632	0.949296	0.941432	0.931933	0.00774443		22.3	1.07472	0.993558	1.0318	0.954168	0.998496	1.0001	1.00652	0.969902	0.87673	1.0302	0.993619	0.0167953
22.4	0.894463	0.946935	0.933472	0.928545	0.932779	0.949214	0.930901	0.00803304		22.4	0.973277	0.955065	0.961871	1.00334	1.0482	1.02715	1.00351	0.941729	1.01473	1.00807	0.993694	0.0108277
22.5	0.868231	0.929245	0.939174	0.933578	0.94074	0.944153	0.925854	0.0117266		22.5	0.997123	0.97689	0.962032	0.976902	0.98876	1.0217	0.948259	1.00181	0.912997	0.994133	0.978061	0.00976724
22.6	0.913315	0.923824	0.928811	0.942387	0.946957	0.943654	0.933158	0.00543302		22.6	0.956266	1.00865	0.961119	0.980805	0.972105	1.05447	1.00701	0.94134	0.942029	1.11523	0.993903	0.0174389
22.7	0.879348	0.924692	0.929356	0.943326	0.94599	0.935267	0.92633	0.00995723		22.7	0.980467	0.995004	0.962572	0.933102	0.976106	0.993496	1.06662	1.00507	0.986461	1.02606	0.992496	0.0113817
22.8	0.876609	0.929568	0.927844	0.933581	0.942281	0.930374	0.923376	0.00958457		22.8	1.13951	0.996118	1.0096	1.02543	0.997865	0.986602	0.972361	1.0169	0.978222	1.01557	1.01382	0.0150029
22.9	0.891392	0.935029	0.936379	0.934524	0.951912	0.916088	0.927554	0.00859227		22.9	0.956247	1.04584	1.00033	1.02359	1.00462	1.06037	1.02225	0.912479	0.937353	0.999064	0.996214	0.0149721
23	0.898179	0.918717	0.940658	0.945167	0.944092	0.947543	0.932393	0.00807352		23	1.05043	0.973753	1.00883	1.03577	0.994379	1.04763	1.02683	1.02192	0.910774	0.976528	1.00468	0.0134918
23.1	0.870321	0.905337	0.934091	0.941795	0.937134	0.928455	0.919522	0.011136		23.1	1.07073	0.980005	0.942987	1.01016	0.970626	1.01303	1.01054	1.00121	0.944392	1.0519	0.999558	0.0132015
23.2	0.87182	0.92522	0.923477	0.939276	0.943762	0.942451	0.924334	0.0110878		23.2	1.04647	1.04276	1.00582	1.04453	0.964526	0.991014	1.02433	0.994286	0.948692	1.06902	1.01314	0.0123094
23.3	0.896466	0.921246	0.922187	0.919724	0.955916	0.9512	0.92779	0.00905456		23.3	0.980683	0.976238	1.04178	0.978386	0.992002	1.00777	0.967539	0.953878	1.12151	0.967748	0.998754	0.0157218
23.4	0.87089	0.930773	0.93839	0.942014	0.940781	0.931865	0.925785	0.0111393		23.4	1.02507	0.998652	0.924685	0.936864	1.01199	1.0604	1.01965	0.958873	1.13839	0.917946	0.999253	0.0216125
23.5	0.860193	0.910051	0.928983	0.931472	0.949739	0.946887	0.921221	0.0135235		23.5	1.04768	0.991541	1.06919	1.03559	0.974568	1.0156	0.973459	1.0006	1.0239	1.01229	1.01444	0.0097927
23.6	0.884618	0.935348	0.920859	0.927571	0.942187	0.957646	0.928038	0.0101115		23.6	0.996468	1.00078	0.967672	0.973776	1.0206	1.03584	0.957627	0.942528	1.01842	0.944452	0.985816	0.0105232
23.7	0.855323	0.925501	0.931123	0.919644	0.941311	0.95159	0.920749	0.0138876		23.7	0.951128	0.974225	0.986317	1.03281	1.02187	0.993065	1.04064	0.964133	0.95861	0.972568	0.989537	0.010084
23.8	0.861712	0.90646	0.946071	0.944011	0.957943	0.967556	0.930625	0.0161874		23.8	1.0548	0.95678	0.985572	0.958486	0.985138	1.00436	0.989917	0.991143	0.982876	0.97041	0.987948	0.00878037
23.9	0.870111	0.905348	0.930979	0.948809	0.934517	0.953864	0.923938	0.0128044		23.9	0.995068	0.98648	0.981872	0.97567	0.967961	1.01697	0.96866	0.997863	1.06174	1.03454	0.998682	0.00967039
24	0.883276	0.930641	0.925345	0.934549	0.943949	0.934826	0.925431	0.00879113		24	0.998103	1.00394	0.976055	0.967561	0.978048	1.01896	1.05335	0.944028	0.914734	0.961798	0.981657	0.0123962
24.1	0.867321	0.927917	0.920591	0.946718	0.945614	0.943064	0.925204	0.0123524		24.1	1.01561	1.05339	0.958748	0.957719	0.956039	1.01348	1.06138	0.925147	1.06214	0.957093	0.996075	0.0161992
24.2	0.871461	0.928147	0.923568	0.943988	0.943642	0.959358	0.928361	0.0125155		24.2	1.03591	1.05694	0.979216	0.985732	0.978171	1.00079	0.954211	1.03299	0.970259	0.989051	0.998327	0.010438
24.3	0.882801	0.919993	0.931644	0.941785	0.93813	0.940169	0.925754	0.00918482		24.3	1.02269	0.983367	1.00628	0.981808	1.02865	0.968362	1.00966	0.894909	1.0369	1.06885	1.00015	0.0149899
24.4	0.906163	0.931275	0.930554	0.94767	0.938778	0.927172	0.930269	0.00567744		24.4	1.068	1.02332	0.976464	1.04323	0.952848	1.01071	1.0185	0.929626	1.04495	1.0424	1.011	0.0140753
24.5	0.865089	0.929856	0.918723	0.957821	0.956015	0.956197	0.930617	0.0146918		24.5	1.03555	1.04983	1.04507	0.984574	0.951669	1.04571	0.995419	0.96294	1.06621	1.03276	1.01697	0.0126543
24.6	0.863401	0.92732	0.932693	0.936342	0.956095	0.961548	0.929567	0.0143355		24.6	1.10981	0.992119	1.02295	0.958119	1.00426	0.981109	1.05489	0.910178	0.985793	0.935922	0.995516	0.0182467
24.7	0.899036	0.933286	0.934206	0.937489	0.949445	0.932717	0.93103	0.00688587		24.7	1.00672	0.939651	0.964999	1.02298	1.01885	1.0427	1.0296	0.90978	0.979877	1.06855	0.99837	0.015532
24.8	0.889013	0.914163	0.929094	0.948148	0.9479	0.933216	0.926922	0.00919203		24.8	1.10353	1.05734	0.959198	0.957449	1.04523	0.976222	0.965517	1.00506	0.94417	0.9916	1.00053	0.0164963
24.9	0.857554	0.908887	0.927419	0.948783	0.942969	0.945011	0.92177	0.0141901		24.9	0.996914	0.967866	0.995286	1.00692	1.00434	1.02394	1.03471	0.928727	1.0096	1.00149	0.99698	0.00942356
25	0.87632	0.920352	0.934968	0.939899	0.943881	0.922281	0.92295	0.0100853		25	0.982125	1.05689	0.980499	0.952254	1.00141	1.00439	1.05371	0.973801	0.987829	0.992937	0.998584	0.0105334
	sample_1	sample_2	sample_3	sample_4	sample_5	sample_6	Average	SEM			sample_1	sample_2	sample_3	sample_4	sample_5	sample_6	sample_7	sample_8	sample_9	sample_10	Average	SEM
Maximum change of relative FRETr	-0.12089	-0.0752354	-0.0691342	-0.0622358	-0.0552808	-0.0599754	-0.0737919	0.00984735		Maximum change of relative FRETr	0.0350419	0.00561896	-0.012705	-0.00469575	-0.0122448	0.0164875	-0.000371716	-0.0387982	-0.00803719	-0.00340587	-0.00231102	0.00614001

## Sheet: g,h
hM3R-CFP +Gβ1-YFP +Gαq(Q209L)															hM3R(3A)-CFP +Gβ1-YFP +Gαq(Q209L)
	Relative FRETr															Relative FRETr
Time(sec)	sample_1	sample_2	sample_3	sample_4	sample_5	sample_6	sample_7	sample_8	sample_9	sample_10	sample_11	Average	SEM		Time(sec)	sample_1	sample_2	sample_3	sample_4	sample_5	sample_6	sample_7	sample_8	sample_9	sample_10	Average	SEM
0	1.02152	0.984673	1.01684	1.00928	1.01983	1.02471	1.00091	0.993062	1.02562	1.04865	1.0122	1.0143	0.00525977		0	0.91713	0.976191	1.09684	1.0413	0.995264	0.980566	1.08887	1.07325	1.01725	1.03057	1.02172	0.017856
0.1	1.01533	1.0306	0.97489	1.04311	1.01606	1.01322	0.995617	1.01183	1.00644	1.01036	0.963162	1.00733	0.00685379		0.1	0.986491	0.958027	0.959929	1.00724	0.944863	1.11919	0.96223	1.05804	0.997931	1.01685	1.00108	0.0169706
0.2	0.985193	0.973881	0.889236	0.989825	1.00309	0.985511	1.01536	0.989356	1.00438	0.997081	0.981873	0.983163	0.0100363		0.2	1.13302	1.05351	0.917966	1.01393	1.06934	1.00568	1.13604	0.929209	1.00894	0.974237	1.02419	0.0237423
0.3	1.00263	0.985966	1.04993	1.02038	0.988952	0.959734	1.00468	0.962684	1.00852	0.998469	0.954211	0.994196	0.00856573		0.3	1.02195	0.952196	1.00732	0.955194	1.04157	1.0168	1.00061	1.01355	1.00175	0.934808	0.994575	0.0110459
0.4	1.00549	1.00105	0.979118	0.990834	1.00953	0.947606	1.00382	1.02863	0.918192	1.00167	1.02849	0.99222	0.0100283		0.4	1.00407	0.978366	1.06201	1.00666	0.971536	1.01133	1.10379	1.01937	0.981919	1.00176	1.01408	0.0128272
0.5	1.04952	0.996242	0.989849	0.973206	0.992409	1.05813	0.987061	0.957664	1.00935	0.988284	0.962296	0.996729	0.00963562		0.5	1.00042	1.11393	1.00678	1.04018	0.986251	1.08917	1.05402	1.00118	1.00653	1.0737	1.03722	0.013874
0.6	0.974065	1.02115	1.05354	1.02384	0.959232	1.01382	1.00899	0.99651	0.991264	0.994205	1.00685	1.00395	0.00767841		0.6	0.990564	1.02524	1.06468	0.961501	0.928654	1.0152	1.02357	1.04664	1.01651	1.02248	1.0095	0.0126133
0.7	1.02258	0.973294	0.97241	0.999893	0.998969	0.981903	1.0256	0.976507	0.988827	1.01469	0.977112	0.993799	0.00600126		0.7	1.00155	1.01384	1.02156	1.04307	1.0379	0.964996	0.986898	0.958375	1.00315	0.964495	0.999583	0.00963148
0.8	0.994189	0.987558	1.02593	1.02215	0.950679	1.0587	1.00375	0.986279	1.04102	1.01361	0.980223	1.00583	0.00920376		0.8	1.0437	0.966489	0.961104	1.10696	1.03896	1.03887	0.995868	1.08358	1.0605	0.973612	1.02696	0.0160219
0.9	0.988287	1.00437	0.997919	1.00162	1.04106	0.952407	1.04344	1.05511	0.9905	0.998152	0.98994	1.00571	0.00898189		0.9	1.0225	0.971253	1.08454	1.0259	1.0229	1.02927	1.11205	1.06885	1.01742	0.983514	1.03382	0.0137298
1	0.987288	0.971626	1.00393	1.00908	0.993935	0.953402	1.03717	0.93524	0.983886	1.00257	1.02079	0.990811	0.00885132		1	0.963002	1.01327	1.04168	0.979182	1.04675	0.997974	1.00692	0.938426	1.00935	0.99781	0.999436	0.0104529
1.1	1.00194	0.995887	1.0651	0.987326	0.988679	1.01978	1.02357	0.994508	1.0161	1.00238	1.00929	1.00951	0.00666175		1.1	0.997298	0.977486	1.00426	0.950379	0.968444	1.04945	1.0098	1.03687	0.953751	1.00109	0.994884	0.010419
1.2	0.993027	0.995679	0.946691	0.978274	1.02367	1.0894	1.04168	0.949893	0.973805	0.998852	0.998814	0.999071	0.0123806		1.2	1.0094	0.891901	1.07598	1.01646	0.97194	1.04808	0.960863	0.99764	1.00715	1.00142	0.998083	0.0158011
1.3	1.05306	1.03204	0.970944	0.988628	0.976274	0.983441	1.01758	0.964753	1.01094	1.00958	0.975826	0.99846	0.00851371		1.3	1.0011	0.953247	1.05113	1.01755	1.02034	0.976575	0.946097	1.02266	0.978795	0.968886	0.993639	0.0108033
1.4	1.03951	1.00684	1.01943	0.977833	1.01044	1.0773	1.02491	1.04935	1.02512	0.980828	0.985016	1.01787	0.00920815		1.4	0.988427	0.99518	1.01179	1.02179	0.977128	1.01828	1.05213	1.07525	0.992355	1.01161	1.01439	0.0095038
1.5	1.02946	1.00884	1.057	0.999983	1.02018	0.949671	1.02085	1.02745	0.923213	1.00393	0.993944	1.00314	0.0113472		1.5	0.971375	1.01198	0.917931	0.99203	0.917496	0.908085	1.07268	1.01521	0.991486	0.974161	0.977243	0.0163611
1.6	0.983214	0.990641	1.00495	1.0185	1.00385	0.995447	1.00802	1.04904	0.988445	0.973718	0.977827	0.999423	0.0064336		1.6	0.993665	0.950065	1.08479	1.01208	1.02533	1.07567	1.02115	1.00288	1.00118	0.986848	1.01537	0.0126955
1.7	1.00046	0.99154	0.982898	0.99415	0.99514	0.966041	0.984959	0.964073	0.971916	0.981957	1.00327	0.985128	0.0040274		1.7	0.922348	1.05712	0.982974	0.973531	0.978426	0.967967	0.969437	0.967341	1.00543	0.954564	0.977914	0.0110509
1.8	0.956008	1.01795	1.02184	0.990504	0.977276	0.949172	1.0123	1.03391	0.957428	0.957902	1.01242	0.9897	0.00943752		1.8	0.98654	0.977882	1.00936	0.98753	0.908651	0.958001	1.05075	1.02626	0.961939	0.976072	0.984298	0.0124018
1.9	0.996711	1.00219	0.966845	1.00956	0.995793	0.920712	1.01681	0.944506	0.984413	1.00172	0.991036	0.984572	0.00883199		1.9	1.00614	1.05088	1.10512	0.968208	1.00336	0.990208	1.01572	0.99683	0.956769	0.979441	1.00727	0.0136689
2	1.02727	1.01368	1.01824	0.984608	1.00063	0.977239	0.997347	1.03957	0.926688	1.07085	0.989073	1.00411	0.0112493		2	1.07413	1.00394	1.03225	0.979853	0.987544	1.04653	0.97646	1.03444	1.02662	0.977228	1.0139	0.0107038
2.1	0.997479	0.995403	0.977922	0.991003	0.987549	1.02908	0.975384	1.01445	0.940176	1.01187	1.00245	0.992979	0.00713197		2.1	1.02295	1.04	1.05951	1.00058	0.917769	0.998132	1.06533	0.976393	1.01258	1.03902	1.01323	0.0138207
2.2	1.01259	0.978573	1.01993	1.00169	0.995786	1.00423	1.01398	0.979736	0.987639	1.02397	0.960005	0.998012	0.00598709		2.2	1.02305	0.931522	1.01633	0.954696	0.985561	0.940949	1.07512	0.918774	0.943745	0.999456	0.978921	0.0157048
2.3	0.975509	0.98248	0.961787	0.983356	1.00443	0.918777	1.00058	1.00993	0.974214	1.01216	1.02235	0.985962	0.0087928		2.3	1.05088	0.983318	0.97689	0.96034	1.02928	0.98468	1.03695	1.07944	1.01978	0.993459	1.0115	0.0119507
2.4	0.9898	1.00721	1.0401	0.995172	1.00359	0.974499	1.01883	0.976987	0.998331	0.982668	1.01853	1.00052	0.00601389		2.4	1.01142	0.914708	1.0138	0.984059	0.965815	1.01346	1.0398	0.945057	1.04828	0.958173	0.989458	0.0136511
2.5	1.03452	0.993351	0.996949	1.00269	0.999402	1.01729	1.02209	1.0384	1.03444	1.01045	0.994271	1.01308	0.0051878		2.5	0.960654	1.00277	1.02835	1.03988	1.00033	0.967918	1.03476	0.932153	0.981219	0.995463	0.99435	0.0109775
2.6	1.01452	1.01403	0.98481	0.973636	0.991064	0.962111	1.00038	0.978397	1.0813	1.0122	1.00806	1.00186	0.00958268		2.6	1.03637	0.969439	1.04665	1.02221	0.961603	1.04218	1.08965	0.98104	0.973405	1.041	1.01636	0.0134537
2.7	1.00745	1.01235	1.00925	1.0314	1.04827	0.973272	0.991945	1.02721	1.04086	1.01134	1.01874	1.01564	0.00645724		2.7	1.1425	0.935992	1.00482	1.02562	0.953112	1.01046	0.967189	1.05426	0.995259	1.00343	1.00926	0.0184357
2.8	1.00758	1.0068	0.966845	1.00625	0.986724	1.00544	0.990531	1.00155	0.968968	1.01242	0.96279	0.992354	0.00555848		2.8	0.998113	1.02769	1.05128	1.0237	0.994422	1.00663	0.903736	0.978572	1.01554	0.997484	0.999716	0.0124763
2.9	0.980564	1.02773	1.01261	0.994298	0.9866	1.02778	0.962437	1.0003	0.94231	0.980436	1.00984	0.993173	0.0079747		2.9	0.953883	1.0169	1.00268	0.941237	0.995825	1.00779	1.00576	0.976062	0.987138	0.924437	0.981171	0.00993698
3	1.01198	0.984447	1.02235	0.980715	0.955908	1.01492	0.981445	0.992794	0.98346	1.0024	0.999769	0.993652	0.00576482		3	1.01179	0.891287	1.0066	1.00514	1.00282	1.06945	0.976435	0.96598	0.973576	0.985319	0.988839	0.0142359
3.1	1.00706	1.01371	0.993434	0.996167	1.00795	0.98458	1.00914	1.00265	0.976993	1.01181	0.982158	0.998696	0.00387966		3.1	0.994227	0.953506	1.00643	0.958729	0.957613	1.03471	1.03015	0.986951	1.01887	0.984916	0.992611	0.00946238
3.2	1.00605	1.01407	0.996243	1.0092	1.00791	1.06532	1.00043	0.964855	0.940744	1.00971	1.00213	1.00151	0.00928476		3.2	1.05666	1.03112	1.04264	1.00788	0.958178	0.988784	1.02998	0.997436	0.98614	1.04339	1.01422	0.00993943
3.3	0.987934	1.00625	0.98484	0.972409	1.01979	0.992722	1.00678	0.966274	1.03473	0.994107	0.961354	0.99338	0.00677966		3.3	1.05274	0.982421	1.09593	0.967928	0.902966	0.92445	1.11314	1.0459	0.99717	1.00804	1.00907	0.021757
3.4	0.964792	0.984606	0.990807	0.986635	0.988853	1.01521	1.02189	0.97149	1.07576	1.00471	1.02525	1.00273	0.00939288		3.4	0.977376	1.07337	1.04249	0.977523	0.975032	1.02328	1.04716	0.959329	1.03564	0.948591	1.00598	0.0136648
3.5	1.02508	0.999993	0.968578	1.00669	0.97344	1.01238	0.979027	0.935129	1.00696	0.973004	0.996983	0.988842	0.00773708		3.5	0.946416	0.982542	1.02028	0.958496	1.11061	1.00255	1.06198	1.01068	1.01896	0.96362	1.00762	0.0158504
3.6	1.01786	1.00766	1.00633	0.998382	0.981113	1.03915	1.0172	1.03683	1.00048	1.02052	1.05463	1.01638	0.00633669		3.6	0.924534	1.01523	1.02937	0.978786	1.01942	1.03483	0.975831	1.06753	1.05946	0.987025	1.0092	0.0136756
3.7	1.02387	1.0038	1.03473	0.987471	0.987829	0.995665	1.0087	1.00718	0.990757	1.0139	0.999021	1.00481	0.0045389		3.7	0.972027	0.967524	1.02185	0.993008	1.01188	1.06722	0.965135	0.952224	0.935982	1.00874	0.989558	0.0122949
3.8	1.01879	1.00051	1.01716	1.01765	1.04175	0.999684	0.980332	1.01846	1.02871	0.998022	0.942038	1.00574	0.00812156		3.8	0.993446	0.979154	0.997174	1.0154	1.03573	1.06847	1.02546	1.0149	1.02177	1.00649	1.0158	0.00787261
3.9	1.00291	1.0229	0.940495	0.989248	0.995608	0.95504	1.00105	1.01073	1.01149	0.992171	1.01829	0.99454	0.00771445		3.9	0.941221	1.00349	1.01172	0.970461	0.967436	0.998992	0.941859	1.02112	0.978286	0.99916	0.983374	0.00886478
4	0.996773	0.956944	0.981306	1.03444	1.01963	1.0582	1.01732	1.02625	0.940518	0.989958	1.01784	1.00356	0.0104354		4	1.04789	0.939751	1.0035	0.934562	0.983737	1.01831	1.00765	1.03103	1.02444	1.00108	0.999195	0.0117524
4.1	0.999298	1.00769	1.05437	0.996992	1.00432	1.05271	0.987715	1.02603	0.999968	1.06486	0.962994	1.01427	0.0095285		4.1	0.953172	0.925575	1.05327	0.960462	1.0603	0.973431	1.07574	1.03784	1.05927	1.06914	1.01682	0.0179837
4.2	0.983851	0.991804	1.00059	1.04535	1.03551	1.03699	0.949866	0.942668	1.01576	1.06717	1.02957	1.00901	0.0118918		4.2	1.07451	1.01643	0.973573	0.943278	1.01788	1.04143	1.11267	1.04753	1.00828	1.0294	1.0265	0.0151435
4.3	1.00442	0.984065	1.01238	0.983574	1.02003	1.03393	1.0135	1.00631	1.03852	1.00682	0.965546	1.00628	0.00657444		4.3	0.939942	0.899545	1.01175	1.0177	0.972852	1.01221	1.03109	1.01072	1.01026	0.994243	0.990031	0.0130221
4.4	1.01426	0.992954	0.989023	0.97944	0.98446	0.944501	0.989424	0.992491	0.980642	1.01243	1.00623	0.989623	0.00577582		4.4	1.05778	1.08596	1.04874	1.00559	1.04079	0.934653	0.946102	1.00272	1.02866	1.00557	1.01566	0.0150489
4.5	1.02883	1.00908	1.04699	1.00994	1.02801	1.00404	0.994643	1.00798	1.01733	0.993606	0.976265	1.01061	0.00586177		4.5	0.95518	1.04071	0.982367	1.00896	0.939118	0.971305	1.06451	1.06022	1.03085	0.974134	1.00274	0.0141111
4.6	0.970515	0.998643	0.971528	0.991183	1.00948	1.03014	1.00215	0.987475	1.00836	0.968469	0.977836	0.992343	0.00590036		4.6	1.07689	0.908263	0.908108	0.936474	0.998026	1.06523	0.943205	1.07561	0.993832	1.03692	0.994256	0.0213647
4.7	1.01354	1.03435	1.00252	1.0163	0.973258	0.969557	0.99576	1.07143	0.972156	1.00501	1.05313	1.00973	0.0099908		4.7	0.949744	0.973911	1.01241	1.02979	0.908853	1.05368	1.04407	1.0351	0.951765	0.954939	0.991426	0.0157174
4.8	1.0101	1.00241	0.969023	0.991065	1.02305	1.04363	0.992151	0.98946	1.02475	1.00236	1.03284	1.00735	0.00664528		4.8	1.0339	1.0019	1.0071	0.999986	1.00794	1.07016	0.986836	1.00226	0.993994	0.964164	1.00682	0.0089576
4.9	1.00251	1.01364	1.03542	0.999247	1.00015	1.03846	1.00564	1.12076	0.966911	0.972778	0.967516	1.01118	0.0131618		4.9	0.963552	0.988478	1.02503	1.02959	0.9743	1.02136	0.965461	0.939569	1.01837	0.979658	0.990537	0.00987752
5	0.98606	0.990283	1.03194	1.03864	0.965145	1.00616	0.993724	0.984715	1.02488	1.02217	1.02095	1.00588	0.00706894		5	1.04008	0.943308	1.02525	0.957469	1.12312	0.959403	0.963517	1.01281	0.974236	0.991552	0.999074	0.0170929
5.1	0.969737	0.978784	0.972301	1.02567	0.981743	0.975673	0.958897	0.986822	0.977496	0.993478	1.0249	0.985955	0.00645255		5.1	1.06715	1.12932	0.991665	1.02471	0.93074	1.08039	0.999202	0.954207	1.04001	1.0026	1.022	0.0188673
5.2	1.02375	0.986723	1.048	1.01907	0.983721	1.03629	0.991277	0.978127	0.962674	1.02471	1.0133	1.00615	0.00815129		5.2	1.05046	1.05147	1.10671	0.958136	0.997403	1.03691	1.06409	1.024	1.01275	0.98476	1.02867	0.0135664
5.3	0.986379	1.00598	0.997771	0.995964	0.983159	1.04357	0.995077	0.979058	1.02376	1.03719	0.997767	1.00415	0.00650187		5.3	0.959349	1.05231	1.07364	0.936542	0.914522	1.00809	1.02041	0.98943	1.01068	1.0115	0.997647	0.0156094
5.4	0.984023	0.981591	0.973329	1.01385	1.0036	1.04788	1.02685	0.978133	0.980695	0.963732	0.974126	0.993437	0.00791155		5.4	0.992756	1.02163	1.11608	0.980748	1.01126	1.05609	0.941188	0.935787	0.962912	1.01572	1.00342	0.0172328
5.5	1.00204	1.00465	0.964757	0.991242	1.02682	1.00107	0.979516	0.981563	1.03163	1.04951	1.01925	1.00473	0.00762808		5.5	1.00675	0.851135	1.0831	1.04559	0.954536	1.00325	0.985756	0.949641	0.975195	0.996473	0.985144	0.0195582
5.6	1.01968	1.00029	1.00247	1.00816	0.987491	0.917976	0.983801	1.02406	1.01476	1.04447	0.974639	0.997982	0.00999064		5.6	0.982744	0.964076	1.0854	1.00121	0.985299	0.994801	1.00608	0.925091	1.06617	0.953961	0.996482	0.0153289
5.7	0.971866	0.973592	1.02489	1.00534	1.02773	0.952846	0.984679	1.00979	1.00669	1.00503	1.01428	0.997885	0.00718904		5.7	1.03733	1.02787	0.99286	0.986118	0.963851	0.972677	1.03061	1.06208	1.00185	0.982856	1.00581	0.0101203
5.8	1.00258	1.01852	1.01387	1.02246	1.01111	1.06038	1.01639	0.982149	1.02741	0.978218	1.01282	1.01326	0.00664559		5.8	1.02432	1.01586	1.0121	0.989518	0.909737	0.91581	1.03106	1.06391	1.02073	1.00416	0.99872	0.0155686
5.9	0.996454	0.998126	1.00652	1.01712	1.02333	0.977086	1.02828	0.950097	0.980267	1.00653	1.02372	1.00068	0.0071988		5.9	0.988132	0.952964	1.00935	1.00889	0.969718	1.07618	0.969717	0.950302	0.987512	0.95637	0.986914	0.0120066
6	0.991362	0.993166	1.00417	1.00353	1.01959	0.951337	0.992598	0.977017	0.988308	1.00572	0.97336	0.990923	0.00560745		6	1.1147	0.94801	1.04086	1.05827	1.01054	1.05466	0.985109	1.07055	0.985518	0.996631	1.02648	0.0157863
6.1	1.04992	1.01424	0.985838	0.991582	0.995895	0.925627	0.989474	1.01077	0.993612	1.00627	0.974171	0.994309	0.00911137		6.1	1.0502	1.07926	0.980468	1.01184	1.10414	1.00501	1.06472	1.01386	1.04385	0.98018	1.03335	0.0132357
6.2	0.967675	0.976096	0.982943	0.999024	0.983944	0.939508	1.00316	0.990025	0.998885	0.9814	0.965902	0.980778	0.00554357		6.2	0.997141	0.997909	1.00928	1.01991	0.952773	0.945393	1.0064	1.04046	1.02046	0.965741	0.995546	0.00987647
6.3	1.02181	0.989281	0.981321	0.997791	1.02864	0.958576	1.00011	0.994928	1.00338	1.01625	1.00443	0.999685	0.00587804		6.3	1.01683	1.02475	0.954126	0.979788	1.01539	0.973127	0.976806	0.92125	1.02026	0.947644	0.982997	0.0112387
6.4	1.02468	1.02327	0.96937	0.97799	0.988094	1.05677	1.01896	0.999267	0.979361	1.02393	0.985524	1.00429	0.00814838		6.4	0.987361	1.0396	1.06513	1.0328	0.983228	0.920995	1.01544	0.966344	1.01987	0.99997	1.00307	0.0130131
6.5	0.97149	0.99431	0.969727	0.98173	0.97326	0.966784	0.979573	1.01992	1.04346	1.01579	1.00786	0.993082	0.00762854		6.5	0.984873	1.07351	1.01812	1.00111	1.057	1.05122	1.0659	0.951955	0.997085	0.996197	1.0197	0.0127495
6.6	1.01503	0.99497	0.988092	0.998501	0.990909	1.04354	0.981244	1.08194	1.02903	0.999336	1.00054	1.01119	0.00899716		6.6	1.11256	1.02676	1.01799	1.00703	0.970845	1.02502	1.05371	1.06145	1.03261	1.07909	1.03871	0.0125752
6.7	1.00514	1.01526	0.970453	0.981768	0.998844	1.04619	0.986003	1.00732	0.959954	0.969439	0.982755	0.993012	0.00747555		6.7	1.0389	1.01484	0.980038	0.934458	1.03456	1.09527	0.987475	1.02622	0.974225	0.950932	1.00369	0.0150846
6.8	0.963704	0.993778	0.998913	1.01772	1.01851	0.985457	0.990219	1.03275	0.992294	0.9755	1.04706	1.00145	0.00753528		6.8	0.981193	0.978584	0.99108	0.990199	1.00205	1.04107	1.01533	0.99306	0.972076	0.947611	0.991225	0.00796966
6.9	0.9962	0.984749	1.00156	1.02195	0.971004	1.02696	1.04029	0.979451	1.01109	1.05261	0.994028	1.00726	0.00779898		6.9	0.951653	0.940885	1.13055	0.916975	1.02179	0.995964	1.01269	0.985699	1.01254	0.963665	0.993241	0.0187513
7	1.0211	0.994916	0.948361	0.981451	0.96369	1.01659	1.00596	1.00653	1.00811	0.9988	1.0015	0.995182	0.00672012		7	0.982409	0.964787	1.07169	0.996443	0.960861	1.01513	1.0687	1.03413	1.01543	1.0241	1.01337	0.012192
7.1	1.00669	0.994672	1.02919	1.00348	1.01283	0.986325	1.00868	0.974836	0.996446	0.984339	1.01869	1.00147	0.00484388		7.1	0.957228	1.06171	1.08511	0.965498	1.03019	0.951591	0.979855	0.996995	1.00223	0.982512	1.00129	0.0141558
7.2	1.0243	1.00516	1.03839	0.982719	0.98951	0.978771	1.01742	0.974478	0.996029	0.975089	0.959813	0.994697	0.00729054		7.2	1.03565	1.00322	1.00493	0.911357	0.95635	1.02941	1.041	1.01091	1.02371	1.02926	1.00458	0.0128852
7.3	0.985903	0.997975	1.00331	0.994061	1.027	0.992775	0.995281	0.97465	0.97883	1.02243	1.02708	0.999936	0.005543		7.3	1.05639	0.955002	0.879997	1.10306	1.03223	1.02278	1.05104	1.05037	0.927612	1.06566	1.01442	0.0222115
7.4	1.00413	0.991738	0.981004	1.01413	1.01604	0.980628	0.998681	1.02958	0.979723	0.971983	1.02799	0.999602	0.00612919		7.4	0.958076	1.01156	0.990624	0.962131	1.01548	0.960788	0.95564	0.991151	0.962378	1.01478	0.982261	0.00797476
7.5	1.02665	0.996536	1.02406	0.979428	0.991571	1.01553	0.994822	0.989979	1.01202	0.960893	1.02127	1.00116	0.00623431		7.5	1.05205	0.971374	1.01508	1.01261	1.01055	1.05555	1.03955	1.01665	0.975573	1.00583	1.01548	0.00893608
7.6	1.02766	1.01678	1.01211	1.00248	0.993625	0.980986	1.00219	0.918024	0.979956	1.02918	0.985025	0.995275	0.00932174		7.6	1.03194	0.895062	1.03934	0.914532	1.05656	1.00483	0.980958	1.06689	1.05551	0.971256	1.00169	0.0190972
7.7	0.997754	1.0113	1.01326	1.00981	1.0198	0.949818	1.00169	1.00562	1.01208	0.998124	1.02905	1.00439	0.00612802		7.7	1.02757	1.08758	1.01348	0.998571	1.06417	1.02754	1.07105	1.0251	0.980343	1.0011	1.02965	0.0109362
7.8	0.953089	1.00919	1.04178	0.980381	1.01413	1.03265	1.00731	0.992464	0.988538	1.00326	1.01784	1.00369	0.00744786		7.8	1.07512	1.03355	1.01144	0.997738	1.04844	1.0745	1.07614	1.01825	0.995611	0.992757	1.03235	0.0108193
7.9	0.974599	0.993714	0.988805	0.998023	0.973351	0.919755	1.00315	0.954061	1.01958	0.993233	0.993592	0.982897	0.00816673		7.9	0.947398	1.01105	1.01879	0.991999	0.97157	0.975635	0.98229	0.983445	1.03437	0.97863	0.989518	0.00805202
8	1.03258	0.987626	0.991641	0.988013	0.983729	1.01052	0.992936	0.99928	1.01835	0.993688	1.02232	1.00188	0.00494459		8	1.09488	1.05777	1.12962	1.03036	1.03114	0.919333	1.01257	0.998855	0.999153	1.05865	1.03323	0.0182864
8.1	1.00444	0.983476	1.03539	1.02161	0.997293	1.06013	1.01587	0.991096	1.02258	1.04044	1.01295	1.01684	0.00684767		8.1	1.04825	1.03932	1.07705	1.0693	1.12938	0.997187	0.944739	0.952796	1.02213	1.03341	1.03136	0.0177692
8.2	0.98935	1.00962	0.943977	0.986646	0.978718	0.976174	0.992918	0.980536	0.964544	0.971167	0.977531	0.979198	0.00505054		8.2	1.01596	1.1178	1.04057	1.04868	0.978863	0.95978	1.02611	0.966447	1.01202	0.978253	1.01445	0.0151106
8.3	1.0077	1.01368	0.97864	1.00076	1.01557	0.973574	0.970464	1.01233	1.02809	0.980023	0.981575	0.996582	0.0060808		8.3	0.988029	0.960944	0.997344	1.00229	1.00542	0.956191	0.978081	0.979946	0.972222	1.03198	0.987245	0.00721075
8.4	0.995048	0.990055	1.08478	1.01387	1.01343	1.00425	1.01699	0.986174	0.942149	0.996577	1.01582	1.00538	0.0102128		8.4	0.955969	1.02342	1.06741	1.0132	1.07335	0.975325	0.996369	1.05339	0.975641	0.952111	1.00862	0.014221
8.5	1.05033	0.981807	1.00184	0.990908	1.0226	1.06517	0.991325	0.993554	0.956174	0.979799	1.02438	1.00526	0.00974405		8.5	1.02575	0.971994	1.02769	1.02772	0.993756	1.06555	1.03518	0.927901	0.98147	0.958124	1.00151	0.0132618
8.6	0.990474	0.987403	0.933554	0.967062	0.974386	0.946415	1.02503	1.00747	0.989526	0.980471	0.954896	0.977881	0.0080357		8.6	1.05314	0.964572	1.01103	1.0055	0.950375	0.979836	1.09904	0.949144	1.05074	1.00313	1.00665	0.0155054
8.7	0.998733	0.99581	1.01442	0.982474	0.998666	0.993836	0.990655	0.975522	0.956683	0.994006	1.00239	0.991199	0.0045988		8.7	1.01955	1.01389	0.957938	0.971813	0.915995	0.987236	1.02221	0.970779	1.01477	0.984211	0.985839	0.0106288
8.8	1.04047	1.00728	0.978224	1.00377	0.978701	1.05031	0.99036	1.00592	1.03174	0.996406	0.979353	1.00569	0.00761777		8.8	0.999215	0.929603	1.07158	0.947052	1.00564	1.01672	1.09542	1.00416	0.953042	1.05293	1.00754	0.017242
8.9	1.03515	1.00347	1.03946	0.969877	1.00269	1.00932	1.03261	0.959666	0.970517	1.00218	1.01356	1.0035	0.00821257		8.9	1.01543	0.909852	1.03134	1.02011	0.960349	1.03809	1.14385	1.06315	0.950914	0.975395	1.01085	0.0208951
9	0.979371	1.00673	1.07196	0.990046	1.01926	0.985264	0.993155	1.03561	1.04741	1.01144	1.00628	1.01332	0.00859035		9	1.00663	1.06597	0.957712	1.03524	0.966216	0.903394	0.999923	1.05325	0.969509	0.998887	0.995673	0.0154486
9.1	0.986877	0.980181	0.983575	1.00553	0.972596	0.997552	1.0124	1.00774	1.02432	0.982684	1.00938	0.996622	0.00494506		9.1	1.08143	0.901393	0.960216	0.915821	1.00895	1.01137	0.962214	1.06372	0.999337	0.978752	0.98832	0.0181989
9.2	0.978787	1.00351	0.97251	1.02314	1.00626	0.980776	1.00382	1.0573	0.98366	1.00282	1.03073	1.00394	0.00769212		9.2	1.00312	1.05574	1.02381	0.946468	0.941675	0.981219	1.00333	0.983597	1.00288	0.975765	0.99176	0.0108013
9.3	0.975476	1.00164	1.01655	0.991084	1.02741	1.00331	0.97468	1.01042	0.982225	1.01705	1.01727	1.00156	0.00551679		9.3	1.08545	0.976674	1.05481	1.00832	0.985886	0.948144	0.973971	1.03308	0.981507	0.932492	0.998033	0.0150704
9.4	0.988557	0.991477	0.986551	1.0099	1.01337	0.997921	1.00041	1.02183	0.981262	0.971819	0.994822	0.996175	0.0044246		9.4	1.02664	1.08967	1.06358	0.983601	0.995289	1.00134	0.973374	0.948807	0.995565	1.00616	1.0084	0.0132359
9.5	1.01193	1.00084	1.00792	0.967387	1.01352	1.00271	0.998084	0.980247	1.05602	0.993744	1.0057	1.00346	0.00669512		9.5	0.98548	0.939361	1.09811	1.0138	0.974987	0.928366	0.988219	0.979004	0.999464	1.01167	0.991846	0.0147241
9.6	0.98821	0.999511	0.984088	0.997245	1.02937	1.03562	1.0009	1.01944	1.0234	1.02845	1.01913	1.0114	0.00539736		9.6	0.99085	0.975082	0.988949	1.00699	1.06748	1.04757	1.07278	0.995712	0.991736	1.01376	1.01509	0.0110493
9.7	0.994105	0.988102	0.999437	1.01878	0.995557	1.01339	1.00878	1.00609	0.968789	0.990211	1.00377	0.998819	0.00416842		9.7	0.97846	1.01972	1.01844	1.00627	0.978974	1.03254	1.03885	0.972205	1.0129	0.993997	1.00524	0.00741116
9.8	0.96769	1.00594	0.967558	1.02651	1.02442	1.01103	1.02531	0.97007	1.01735	1.01791	0.998578	1.00294	0.00714576		9.8	0.903883	0.995571	1.02316	1.0478	0.967574	0.982611	1.02905	1.03868	1.06232	0.982194	1.00328	0.014857
9.9	0.98517	0.998714	0.984188	1.02763	1.0252	0.987	0.982377	0.979839	1.02045	0.970818	0.995598	0.996089	0.00593689		9.9	1.03267	1.01224	1.15057	1.00088	1.02711	1.02788	1.07737	1.03383	1.00251	1.0383	1.04034	0.0140383
10	0.96932	0.998135	0.996291	0.972384	1.01481	0.995446	0.989939	0.958087	1.01382	1.03289	0.962721	0.991258	0.00716096		10	1.00971	0.997881	1.09472	0.980516	0.966716	1.01329	0.930248	1.02968	0.99924	0.953128	0.997513	0.014382
10.1	1.02721	1.06353	1.04143	0.994051	1.06612	1.07072	1.03556	1.00045	1.02455	1.01725	1.00975	1.03187	0.0079691		10.1	1.04053	0.929808	1.01724	0.96562	1.10808	0.953586	0.967726	1.0366	1.07222	0.992714	1.00841	0.017897
10.2	1.02596	1.01988	1.04984	1.01011	1.05395	1.01582	1.02035	1.06471	1.05276	1.02957	1.02118	1.0331	0.00561704		10.2	1.02693	0.921077	1.02004	1.03947	1.14333	1.02994	1.04104	1.08259	0.961493	1.00058	1.02665	0.0192184
10.3	0.985148	1.02055	0.998386	1.03767	1.03581	1.01268	0.997622	1.00487	0.985869	1.0263	1.03402	1.01263	0.00590156		10.3	0.974064	1.04337	1.05708	1.0299	0.999289	0.976644	1.03354	1.01012	1.02972	1.01304	1.01668	0.00866128
10.4	1.00575	1.01839	1.11708	1.01878	1.05542	1.00433	1.02094	1.02307	1.06692	1.05091	1.06189	1.04032	0.0102305		10.4	1.03619	0.978054	1.01223	0.938234	0.994766	1.05593	1.00842	0.920986	1.0024	1.0314	0.997863	0.013405
10.5	1.01792	1.01306	1.01268	1.0185	1.02923	1.09598	1.01356	1.01073	0.995044	1.03369	1.03387	1.02493	0.0078793		10.5	0.958097	1.015	1.0418	1.03479	0.98299	1.03367	1.06907	1.10283	0.975213	0.980895	1.01944	0.0144947
10.6	1.00418	1.00669	1.04035	1.01264	1.03669	1.01636	1.0508	1.00975	1.04431	1.01629	1.01889	1.02336	0.00497559		10.6	1.04909	1.01978	0.957568	1.01894	1.00731	0.99354	0.968028	0.966768	0.985848	0.955182	0.992205	0.00987853
10.7	1.0196	1.02686	1.0454	1.03633	1.01049	1.05974	1.04275	1.07206	1.01953	1.02828	0.989557	1.03187	0.00694222		10.7	0.892695	0.987641	0.992435	1.05066	1.05499	1.06162	1.02487	0.999195	1.02456	1.01666	1.01053	0.0154567
10.8	1.02849	1.02121	1.05739	1.00883	1.03779	1.00304	1.00936	1.01753	1.04667	1.02565	0.978675	1.02133	0.00657244		10.8	0.951722	0.978998	0.983222	1.01841	1.06287	0.986969	1.07594	1.02158	0.994754	1.01384	1.00883	0.0121042
10.9	0.980137	1.00551	0.999546	1.03138	0.987655	1.0664	1.03522	1.01145	1.08844	0.982299	1.005	1.01755	0.0104947		10.9	1.11507	1.04822	0.997381	1.0231	0.975664	1.04514	1.00014	0.965059	0.998799	1.00342	1.0172	0.0137487
11	1.0213	1.0122	1.07788	1.04267	1.02422	1.10352	1.00939	1.09928	1.00991	0.993544	0.981339	1.03411	0.0125853		11	1.00103	1.00059	1.0041	1.03006	0.950827	1.01498	1.02302	1.03039	0.990656	0.989624	1.00353	0.00751906
11.1	1.04856	1.01273	1.04967	1.04007	1.02297	0.97024	1.03154	1.06847	1.07445	1.0222	1.06045	1.03649	0.00891115		11.1	0.961749	0.985864	0.969607	0.976249	1.06674	0.976647	0.920812	1.04435	0.949531	0.984584	0.983613	0.013535
11.2	1.01149	1.00142	0.997386	1.00209	1.03982	1.13813	1.03515	1.07089	1.08558	1.00809	1.02842	1.03804	0.0132628		11.2	1.01959	1.0097	0.984282	0.980826	0.949496	1.0162	0.999963	0.952259	1.02849	1.01222	0.995302	0.00877183
11.3	1.01545	1.01696	1.01468	0.987641	1.04065	1.10477	1.02578	1.01028	0.961228	1.02546	1.0436	1.02241	0.0107966		11.3	1.02017	1.17459	0.943112	1.01694	0.973033	0.978396	0.976619	1.04129	1.00079	0.977908	1.01028	0.0203548
11.4	1.0633	1.00206	1.0394	1.01514	0.993882	1.01209	1.01395	1.08907	1.00801	1.04358	1.04993	1.03004	0.00886055		11.4	0.960894	1.03953	1.059	0.992355	0.956835	0.958943	1.0255	1.06216	0.992337	1.02036	1.00679	0.0127834
11.5	1.02703	1.01547	1.05687	1.00599	1.02971	1.02197	0.991123	1.0954	1.05929	1.02787	0.980305	1.02828	0.00984916		11.5	1.02389	1.11983	1.00299	1.02667	0.931874	1.0714	1.05132	1.01575	0.950773	0.985596	1.01801	0.0175305
11.6	1.00577	1.02297	1.06002	1.01719	1.05355	1.0452	1.03374	1.0121	0.969221	1.01668	1.02902	1.02413	0.00757757		11.6	1.00117	0.88946	1.04474	0.979615	0.948762	0.968927	1.02764	1.00162	1.02609	0.974823	0.986284	0.0143092
11.7	0.974577	1.03733	1.05462	1.00722	1.0031	1.0113	1.03947	1.04899	1.06143	1.02506	1.02688	1.02636	0.00777586		11.7	0.981924	1.08077	1.00461	0.942569	0.94471	1.00707	0.971697	1.03576	1.02249	1.04352	1.00351	0.0139971
11.8	1.0365	1.00985	1.05661	1.03097	1.04011	1.0067	1.01455	1.05432	1.04997	0.99905	0.99938	1.02709	0.00662908		11.8	1.12408	1.01008	1.02609	0.97738	0.860232	1.01696	1.05532	1.06847	1.00323	1.0207	1.01626	0.0216176
11.9	1.03828	1.0131	1.03843	1.00898	1.0139	1.12307	1.01626	1.04514	1.02122	1.01947	0.98982	1.02979	0.0104481		11.9	0.979011	1.02941	1.04641	1.03541	0.989623	0.946951	1.04055	1.00636	0.983352	0.975482	1.00326	0.0105896
12	0.998914	1.00749	1.03516	1.01191	1.02377	1.03486	1.0379	1.0974	1.00407	0.998982	1.03293	1.02576	0.00849607		12	1.01869	1.0324	1.02403	1.00121	1.00966	1.01522	1.10291	0.997475	0.989965	0.949523	1.01411	0.0122734
12.1	0.998521	1.04071	1.02314	1.0438	1.00943	1.03584	1.0394	1.06773	1.02163	1.03933	1.01225	1.03016	0.00586499		12.1	1.08906	0.863137	1.06156	1.01501	1.05266	1.0472	1.01111	1.06331	1.06788	0.993302	1.02642	0.0204073
12.2	1.0449	1.0287	1.04735	1.02174	0.973024	1.01093	1.02771	1.10294	1.04038	1.03827	0.972415	1.02803	0.010862		12.2	0.951843	0.98384	1.01111	1.01809	0.960491	0.926138	1.1289	0.961509	0.973162	0.987664	0.990276	0.0176611
12.3	1.03988	1.06026	1.04022	1.03505	1.04052	0.972577	1.02261	1.08205	1.02249	1.03823	1.01274	1.03333	0.00832064		12.3	1.03636	0.995893	1.02976	1.00448	1.04189	0.9297	0.988623	0.948165	1.02056	0.967182	0.996262	0.0120729
12.4	0.973392	1.02807	1.04565	0.99586	1.05691	1.06968	1.03345	1.04851	1.03435	0.994666	1.04098	1.02923	0.00886927		12.4	0.961513	1.01869	1.06033	1.01835	0.932413	0.983031	0.96435	1.0178	1.00911	1.02117	0.998675	0.0119089
12.5	1.03665	1.03892	1.03084	1.01813	1.03983	1.04144	0.98862	1.04514	1.02581	0.998916	1.01174	1.02509	0.00563029		12.5	1.00611	1.0188	0.992324	0.957953	0.988567	1.07865	1.00912	0.976496	0.967359	0.943084	0.993846	0.0120628
12.6	1.045	1.02671	1.06663	1.00289	1.01475	1.05119	1.02556	1.025	1.04648	1.00708	1.07076	1.03473	0.00690931		12.6	1.10088	1.02416	1.06951	1.01921	0.973471	0.903553	0.978417	1.02018	1.01155	1.02097	1.01219	0.0169733
12.7	1.02775	1.01854	1.00358	1.00531	1.02009	1.07722	1.01414	0.988254	1.01072	1.02817	1.05267	1.0224	0.00739833		12.7	1.09974	1.03536	1.05366	1.05524	0.979619	0.976341	1.05301	1.0119	0.99137	0.988221	1.02445	0.0130355
12.8	1.03121	1.0213	1.02533	1.02092	1.03385	1.03622	1.02697	1.0834	1.00683	1.03416	1.01859	1.0308	0.00585626		12.8	1.08443	0.900863	1.0472	0.997393	0.960317	0.980055	1.1384	0.974269	0.974337	0.998386	1.00557	0.0214302
12.9	1.01268	1.03895	1.03732	1.01935	0.999979	0.94498	1.02482	1.02033	1.09776	1.02514	0.975643	1.01791	0.0115831		12.9	1.06324	0.960954	1.11326	1.02356	0.961135	0.942115	1.05479	1.00618	0.979567	1.00686	1.01117	0.0170049
13	1.01148	1.0356	1.06132	1.03908	1.00382	1.0636	1.00786	1.03538	1.08105	0.980306	0.989539	1.02809	0.00974401		13	1.0592	1.01226	1.02527	0.966487	1.00891	0.988896	1.01427	1.02631	1.04152	0.991207	1.01343	0.00850652
13.1	0.996745	1.01566	0.987554	0.997781	1.04077	1.00347	1.02698	0.997121	1.07904	1.01507	1.06754	1.0207	0.0091192		13.1	1.02473	0.997163	1.02933	0.984135	1.09493	0.960227	0.990139	0.986378	0.967075	1.0397	1.00738	0.0127899
13.2	1.04554	1.04518	1.00777	1.03833	1.01585	0.993786	1.03285	1.06763	1.03124	1.03992	1.02638	1.03132	0.00607894		13.2	1.05434	1.04742	1.06609	1.05794	1.01633	1.01914	0.994094	1.04924	0.950511	0.965234	1.02203	0.0128332
13.3	1.00801	1.02246	1.02234	1.01974	1.04955	1.13987	1.04773	1.08772	1.08431	1.05067	1.01203	1.04949	0.0121814		13.3	1.10589	0.969358	0.978757	1.00583	1.08209	1.00509	1.03937	0.902726	0.990733	0.985123	1.0065	0.0183482
13.4	1.01077	0.994061	1.03505	1.00973	1.03295	0.987216	1.04064	1.09867	1.00195	1.0782	1.02402	1.02848	0.0103947		13.4	1.06777	0.953099	0.964539	1.00628	0.943323	1.0436	0.96195	0.992305	1.00828	1.02054	0.996169	0.0129329
13.5	1.05695	1.01504	1.017	1.03574	1.03325	0.978066	1.03957	1.03758	0.987508	1.02958	1.0017	1.02109	0.00722507		13.5	1.01782	0.99639	1.03718	0.980596	0.916566	0.937135	0.993112	1.00688	0.977809	0.993292	0.985677	0.0113446
13.6	1.03624	1.01313	1.06466	1.00242	1.06943	1.03315	1.01769	1.01843	1.02569	1.02909	0.996405	1.02785	0.00689709		13.6	0.955119	1.04421	1.03669	0.998742	1.04175	1.05299	0.980727	1.07534	1.00814	0.931564	1.01253	0.0145661
13.7	1.04212	1.01843	1.0328	1.00418	0.996915	1.0621	1.00319	1.00225	1.00988	1.04165	1.03028	1.02216	0.006349		13.7	1.10128	0.993377	1.05329	1.03619	1.00666	1.02563	1.02612	1.01751	1.01753	0.983941	1.02615	0.0104705
13.8	0.989383	1.042	1.00499	1.03864	1.04702	1.05401	1.0628	0.967985	1.04362	1.03361	1.03726	1.02921	0.00880416		13.8	1.03014	1.0388	1.05168	0.980003	1.00951	1.00157	1.02641	1.03479	0.948482	1.06865	1.019	0.0111754
13.9	1.01219	1.01907	1.02625	1.02389	1.03626	1.12761	1.02016	1.02892	1.03363	1.04219	1.05	1.0382	0.00952283		13.9	0.966426	0.934441	0.998287	1.01058	1.02435	0.977281	0.928086	1.02953	1.01072	0.996078	0.987578	0.0111955
14	1.04986	1.02164	1.10207	1.03445	1.04872	1.1438	1.04819	1.10214	1.02059	1.01269	1.01365	1.05434	0.0130207		14	1.00106	0.946174	0.972039	0.89763	0.941639	1.03098	1.0587	1.04285	0.99323	1.0179	0.990221	0.0160615
14.1	1.03147	1.02603	1.02377	1.03427	1.04884	1.05478	1.00783	0.956768	1.04595	1.0119	1.05148	1.02664	0.00843037		14.1	1.04474	1.01332	0.961216	0.961357	1.04818	0.978865	0.956877	0.996702	1.01153	0.980613	0.995341	0.0105974
14.2	0.999371	1.0325	1.06471	1.05587	1.05237	1.02294	1.02931	1.07314	1.06855	1.01996	1.04304	1.04198	0.00701215		14.2	1.03443	0.947906	1.06284	1.04864	0.963816	0.973753	1.05148	1.04783	0.999046	0.973622	1.01034	0.013654
14.3	1.02171	0.997978	0.993407	1.04128	1.02928	1.02397	1.03782	1.04498	1.01544	1.03644	1.0067	1.02264	0.00529413		14.3	1.11259	0.967709	0.934409	0.96105	0.961429	0.926591	1.03055	0.941854	0.979889	0.951467	0.976753	0.0176648
14.4	1.02394	1.02968	1.03522	0.980083	1.03704	0.992138	1.02301	1.14485	1.08829	1.00349	1.04858	1.03694	0.0138806		14.4	1.04037	0.933645	1.0647	1.01928	1.01938	1.0433	1.10736	0.946712	0.998343	0.971363	1.01445	0.016978
14.5	1.03476	1.03167	1.01048	0.997593	1.03524	1.03734	1.01452	1.08429	1.09324	1.0425	1.0189	1.03641	0.00881682		14.5	0.976672	1.01879	1.00454	1.05216	0.972247	0.993884	1.02059	1.04928	0.975345	1.03701	1.01005	0.00958365
14.6	1.03109	1.02445	1.07749	1.00601	1.05401	1.0861	1.04254	1.0198	1.05874	1.0351	0.996765	1.03928	0.0084514		14.6	1.0092	1.06487	1.08294	0.96058	0.949975	1.03443	1.01084	1.04812	0.992453	1.00374	1.01571	0.0135187
14.7	1.03237	1.02957	1.05627	1.00202	0.991433	1.03926	1.02306	1.04785	1.02267	0.990076	1.06607	1.02733	0.00756156		14.7	0.962134	0.950942	0.988039	0.958196	0.996493	0.979629	0.956832	0.980705	0.973169	1.0226	0.976874	0.00689353
14.8	1.01595	0.999992	1.0058	1.02271	1.0028	1.15736	1.00456	1.01695	1.08662	1.02286	1.00995	1.03141	0.0145074		14.8	1.08271	0.975791	1.08011	1.00526	1.09314	0.982593	0.940832	0.960792	1.02628	1.02739	1.01749	0.0170849
14.9	1.00095	1.0247	1.03666	1.02715	1.04765	1.00718	1.00313	1.08434	1.06876	1.02319	1.01656	1.03094	0.00806277		14.9	0.95297	1.07839	1.02731	1.051	1.09167	0.940537	0.990376	0.965692	0.985364	1.06472	1.0148	0.0173603
15	1.04427	1.01214	1.04359	1.03917	1.02284	1.06958	1.04634	1.00744	1.0277	0.99529	1.00895	1.02885	0.0066219		15	1.10013	0.985024	1.00816	1.01231	1.04994	0.982949	1.00127	0.974873	1.02369	1.02963	1.0168	0.0117868
15.1	1.04213	1.02884	1.05972	1.02006	1.01357	0.99225	1.01975	1.0798	1.04668	1.00955	1.02282	1.03047	0.00748114		15.1	1.07705	0.944146	1.00832	1.05484	1.08697	0.983132	1.01379	0.992146	1.00618	1.01961	1.01862	0.0138197
15.2	1.05186	1.01827	1.05231	1.00264	1.04574	1.1028	1.03501	1.0107	1.03873	1.03631	1.02278	1.03792	0.00813822		15.2	1.04097	0.908022	1.05204	1.04128	1.02273	1.08469	1.02028	1.04502	0.969406	1.02465	1.02091	0.0155812
15.3	0.997163	1.0254	1.04609	1.05061	1.05349	1.03495	1.03181	1.01805	1.01691	0.997676	0.996413	1.02442	0.00640079		15.3	0.965134	0.977011	1.05245	0.978953	1.07013	1.03461	0.987715	1.03511	0.990989	1.016	1.01081	0.0113561
15.4	1.01119	0.997183	1.0319	1.00773	1.03188	1.13784	1.01646	1.07497	0.969811	1.02703	1.03269	1.03079	0.0132807		15.4	0.981614	1.11067	1.00225	1.02678	1.01816	1.02364	0.956579	0.956598	1.00211	0.956526	1.00349	0.0148091
15.5	1.03155	1.02872	1.05733	1.00807	1.02554	1.02778	1.00792	1.01811	0.996911	1.03503	1.02187	1.02353	0.00487275		15.5	1.02517	1.08309	1.03082	1.04708	1.0153	0.942308	1.03526	1.00748	1.01225	0.986865	1.01856	0.0117578
15.6	1.04673	1.01838	0.956972	1.04587	1.02076	1.0654	1.05392	0.994414	0.998694	1.00417	1.01278	1.01983	0.00952621		15.6	1.04154	0.944032	1.07709	0.945501	0.997578	1.05662	0.959399	0.988897	1.02445	1.00835	1.00435	0.0146187
15.7	1.04624	1.01785	1.06325	1.01309	1.03669	1.05582	1.05161	1.03766	1.06985	0.978413	1.05009	1.03823	0.00794692		15.7	0.953037	1.09176	1.07938	0.982909	0.976414	1.04014	0.99069	1.02367	1.03525	1.01162	1.01849	0.0141395
15.8	1.02804	1.01381	1.05532	1.04388	1.02881	1.00078	1.06317	1.02679	1.05139	1.0499	0.999298	1.03284	0.00658719		15.8	1.00691	0.996626	1.06344	0.981936	1.0873	0.997811	0.949976	1.02369	0.96691	0.949339	1.00239	0.0144158
15.9	0.998013	0.998664	1.03753	1.01779	1.00528	1.08597	1.01924	1.0597	1.01681	1.04093	1.0362	1.02874	0.00812768		15.9	0.968416	1.01865	0.997218	1.0127	0.97284	0.996174	0.948105	0.966699	1.04105	0.99447	0.991632	0.00887204
16	1.04819	1.02056	1.00736	1.0113	0.99502	0.996436	1.01371	1.02456	1.0678	0.988273	1.03162	1.01862	0.00718312		16	1.03605	0.963689	1.02421	1.00632	0.970092	1.01859	1.05444	0.955192	0.986306	0.96381	0.99787	0.0110089
16.1	1.0838	1.05446	1.08469	1.01464	0.99897	0.963409	1.04592	0.998483	1.10568	1.01542	1.00454	1.03364	0.0134187		16.1	1.0356	1.04155	1.05415	0.95147	0.931315	1.14487	1.01718	1.03126	1.00725	1.00477	1.02194	0.0184143
16.2	1.01282	1.02564	1.02163	0.993949	1.03516	1.02128	1.01847	1.02923	1.1257	1.06518	0.998666	1.03161	0.0109831		16.2	1.05754	0.969922	1.00394	0.962533	0.987805	1.0572	1.03725	0.981416	1.04536	0.974681	1.00776	0.0119647
16.3	1.07691	1.01844	1.03938	1.02307	1.01761	1.01336	1.01335	1.06493	1.03124	0.975802	1.07515	1.03175	0.00921519		16.3	1.10964	1.04044	1.03676	0.993356	1.07067	1.01439	0.95582	0.998419	0.987683	0.981463	1.01886	0.014585
16.4	1.05642	1.02377	1.08494	0.990734	1.00889	1.02101	1.05811	1.01746	1.04211	1.04548	1.04017	1.03537	0.00794493		16.4	0.896806	1.03687	1.01611	0.963349	1.02106	0.977917	1.02628	0.911515	0.960706	0.991698	0.980231	0.0151906
16.5	0.996403	1.00334	0.992713	1.01132	1.01459	1.06387	1.03987	1.05869	1.11358	0.995011	0.981466	1.02462	0.0121096		16.5	1.00233	1.04078	1.01511	0.936342	1.03113	1.07636	1.04699	0.978243	1.01408	0.999442	1.01408	0.0123139
16.6	1.04933	1.00197	1.05191	1.02767	1.00117	1.05095	1.01504	1.01293	1.0666	1.02007	1.01878	1.02876	0.00672649		16.6	1.00585	1.01041	1.08269	0.950903	0.954896	0.94877	0.967195	0.953237	1.03783	1.07895	0.999074	0.0166563
16.7	1.04957	1.02062	1.05124	1.00302	1.01063	1.08379	1.03373	1.03022	1.10217	1.10269	0.977509	1.04229	0.0122541		16.7	0.985388	1.09783	1.07863	0.984217	1.04071	1.002	0.951364	1.05683	0.985396	1.00066	1.0183	0.015032
16.8	1.00037	1.01179	1.04937	1.02851	1.02152	1.07464	1.00101	1.01198	1.09149	1.00699	1.04155	1.03084	0.00917146		16.8	0.939163	0.93547	0.962907	1.02527	0.995994	1.02023	0.983582	0.968467	0.980355	0.957883	0.976932	0.00966526
16.9	1.0394	1.01993	1.02412	1.03616	0.989093	1.12949	1.04752	1.09235	1.02832	1.00535	1.05495	1.04243	0.0118946		16.9	1.03506	1.07464	1.0505	1.02029	1.01369	0.941875	1.06702	1.00016	0.98133	1.02816	1.02127	0.0126647
17	1.04661	1.02145	1.05471	1.00439	1.05068	1.03006	1.02723	1.05647	1.07729	1.06802	1.06736	1.04584	0.00678783		17	0.995015	0.98695	1.05852	0.943884	0.995943	0.981784	1.04125	1.02277	1.04741	0.968888	1.00424	0.0117254
17.1	1.04236	1.04288	1.0797	1.04419	0.994139	1.02526	1.06161	1.06074	1.00261	0.986048	1.02502	1.03314	0.00896493		17.1	1.15199	0.96716	1.07552	0.978897	0.992671	1.0079	1.00342	1.00932	1.0078	1.01371	1.02084	0.0171427
17.2	1.0486	1.00185	1.01536	1.04313	1.02546	0.974336	1.04892	1.00973	1.04955	1.04539	1.08495	1.03157	0.00905767		17.2	1.12026	0.961293	1.02683	1.01037	0.929394	1.05094	0.974477	1.03934	0.998685	1.01984	1.01314	0.0167449
17.3	1.04027	1.00831	1.01666	1.01752	1.02902	0.999295	1.04175	1.05843	1.11745	1.02736	0.990131	1.03147	0.0104536		17.3	0.972471	1.10898	1.03004	1.0431	0.963551	0.950518	1.0156	0.978114	0.990501	0.997529	1.00504	0.0148085
17.4	1.03588	1.01396	1.06347	1.01257	1.03867	1.00263	1.03361	1.10132	1.05256	1.06739	1.0312	1.04121	0.0086163		17.4	1.05922	1.08559	0.967648	1.08054	0.986141	0.932043	0.940559	0.986577	0.998923	0.993576	1.00308	0.0172681
17.5	1.00957	1.01873	1.04051	1.02572	1.02798	1.05875	0.9991	1.0836	1.03514	1.01255	1.04439	1.03237	0.00726632		17.5	1.10434	0.997331	0.991891	1.03885	0.884894	1.02462	1.04261	1.02071	0.975035	1.02649	1.01068	0.0178743
17.6	0.99236	1.02736	1.0171	1.02252	1.02286	0.969547	1.0163	1.02033	1.06424	1.00868	1.02089	1.01656	0.00697817		17.6	1.02336	1.04899	1.08909	0.949842	0.968414	1.02958	1.05446	0.965485	1.02929	1.00321	1.01617	0.0140161
17.7	1.05006	1.01454	1.04463	1.01174	1.06715	1.05485	1.02475	1.06917	1.0894	0.959849	0.967737	1.03217	0.0124399		17.7	1.00726	0.944974	1.02143	1.02687	0.954299	1.00508	1.04508	0.981608	0.974734	1.05279	1.00141	0.01162
17.8	1.03242	1.03168	1.02155	1.02117	1.01992	1.04444	1.03493	1.05601	1.00583	1.02028	1.04544	1.03033	0.00435374		17.8	1.04237	0.92708	1.00394	1.00152	1.01943	1.01951	1.14418	0.953211	0.998458	0.988165	1.00979	0.0182731
17.9	1.00575	1.03321	1.03549	1.03295	1.06599	1.04042	1.03503	1.03319	0.973923	1.0356	0.986657	1.02529	0.00791285		17.9	1.01967	1.00588	1.03273	0.988609	0.999801	1.01621	1.0555	0.968455	0.989912	0.986579	1.00633	0.00805614
18	1.02133	1.01281	1.00676	1.03263	1.04628	1.0558	1.02826	1.02094	0.974268	1.06822	1.04413	1.02831	0.0077863		18	1.07998	0.975752	1.1508	1.00961	0.912407	1.07375	0.964656	1.04321	0.982604	0.962756	1.01555	0.0224396
18.1	1.08995	1.03097	1.0273	1.04343	1.00876	1.05832	1.00447	1.04077	1.08079	1.02319	1.04005	1.04073	0.00812723		18.1	1.05968	1.03979	1.00151	1.03277	0.942427	1.06658	1.03256	1.06991	0.996189	1.03474	1.02762	0.0122529
18.2	0.987551	1.01412	1.05521	1.01654	1.03565	1.07086	1.04577	1.02182	1.00334	1.04197	1.00066	1.02668	0.00767613		18.2	0.967574	0.965316	0.985114	0.992903	1.03794	0.977052	1.02367	0.957741	0.971753	0.992138	0.98712	0.00819192
18.3	1.04182	1.02726	1.08176	1.0014	1.06768	1.05949	1.02519	1.08933	1.06859	1.02427	1.03117	1.04709	0.00841505		18.3	1.0013	0.945507	1.0344	0.999827	1.04996	1.01273	0.966575	0.982953	1.01333	0.963107	0.996967	0.0103637
18.4	1.02618	1.0085	0.981597	0.997004	1.03471	0.952192	1.02684	1.04464	1.07321	1.01475	1.01198	1.0156	0.0097012		18.4	1.02785	0.962433	1.06848	0.982703	0.994511	1.02599	0.973559	0.944482	0.995874	1.0184	0.999427	0.0115538
18.5	1.01059	0.98607	1.00383	1.01099	1.02715	1.02141	1.01366	1.02551	1.04293	1.03969	1.11341	1.02684	0.00992268		18.5	1.00992	0.986529	1.00773	1.03577	1.05885	1.04581	0.998289	1.05916	1.03343	0.972874	1.02084	0.00954278
18.6	1.00801	0.998162	1.0232	1.03228	1.00021	1.07948	0.987299	1.04304	1.10598	1.03113	1.00756	1.02876	0.0109292		18.6	0.961296	0.951271	1.05773	1.03179	1.00117	0.971732	1.01413	0.98016	1.01737	1.02159	1.00082	0.0107346
18.7	0.937347	1.03926	1.05717	1.004	1.04641	0.992252	1.03961	1.02818	1.04886	0.997128	1.05879	1.02264	0.0110958		18.7	1.09749	0.950186	1.02073	1.0586	1.04748	1.04347	1.04568	0.984992	0.989841	0.987217	1.02257	0.0139358
18.8	1.02402	1.00705	1.06477	1.00331	1.03125	1.04324	1.06397	1.04515	1.0558	1.00298	1.03629	1.03435	0.00692277		18.8	0.984192	1.07103	0.99658	1.04341	1.03981	1.00107	1.00371	1.05013	0.958122	1.03473	1.01828	0.0110169
18.9	1.01855	1.0193	1.07289	0.984032	1.009	1.05742	1.05667	1.02868	1.00925	0.990524	0.982209	1.02078	0.00926425		18.9	1.03265	1.06952	1.05773	0.952331	1.07107	0.969822	0.959281	1.06744	0.994169	1.05303	1.0227	0.0154068
19	1.02806	1.04047	1.06146	1.05081	1.01919	1.01972	1.03233	1.04887	1.03845	0.998559	1.03465	1.03387	0.00525418		19	1.00309	0.945869	1.01634	0.953339	0.938098	0.976437	1.05989	1.08502	0.994623	0.946536	0.991924	0.0159241
19.1	1.04595	1.02756	1.08087	1.00761	1.04559	1.04053	1.02659	1.07788	1.06275	0.996202	1.0307	1.0402	0.00802096		19.1	1.1487	1.01154	1.03263	0.957698	0.967076	1.11486	1.10862	1.00597	1.007	0.959059	1.03132	0.0218906
19.2	1.02127	1.00299	1.05272	1.02466	1.06113	0.972557	1.03468	1.10353	0.989863	1.01123	1.01241	1.0261	0.0109348		19.2	0.998249	1.02768	0.943457	0.918819	0.976288	0.977783	1.04339	0.958823	1.02532	0.974896	0.984472	0.0124951
19.3	1.00656	1.01561	1.01245	0.99198	1.05482	1.06789	1.02031	1.05145	1.05219	1.0238	1.01835	1.02867	0.00723866		19.3	0.93043	1.05962	1.07788	0.978895	1.04891	1.01632	1.14918	0.965471	0.989225	0.981701	1.01976	0.0204274
19.4	1.05128	1.0426	1.06709	1.04395	1.00749	1.04265	1.01435	1.01541	1.07837	1.02309	1.0072	1.03577	0.00729038		19.4	0.982968	0.995979	1.029	0.995334	1.03151	1.00134	0.931772	0.901441	0.98889	1.00193	0.986016	0.0127821
19.5	1.03392	1.03288	1.0655	1.02611	1.04264	1.01885	1.0204	1.04025	1.07302	1.01798	1.01919	1.03552	0.00568665		19.5	1.00135	0.98541	1.06569	1.00257	0.962443	1.02402	1.01155	0.922076	1.0026	0.971441	0.994915	0.0121534
19.6	1.03499	1.01335	1.08625	1.03083	0.98722	0.996681	1.02114	1.07746	1.05071	1.04366	1.0127	1.03227	0.00934018		19.6	1.07064	0.939526	1.06432	1.04326	0.965639	1.01963	1.04207	1.07671	1.00066	1.03018	1.02526	0.0143002
19.7	0.992109	0.998152	1.04161	1.01267	1.03317	1.09527	1.04622	1.09578	1.06118	1.00433	1.07153	1.04109	0.0111793		19.7	1.00853	0.873876	1.06533	1.05795	1.01288	0.958815	0.892605	1.06306	0.957718	0.960885	0.985165	0.0216268
19.8	1.00303	1.01501	1.05532	1.00489	1.0402	1.05215	1.00043	0.975496	1.04227	1.04428	1.06833	1.0274	0.00874492		19.8	1.07117	1.01418	0.998229	0.928422	0.979012	0.963282	1.02871	1.08516	1.01629	1.0054	1.00899	0.0148116
19.9	1.0244	1.01406	1.02795	1.0179	1.00418	1.08793	1.05171	1.0472	1.05952	1.00778	1.00565	1.03166	0.00806362		19.9	0.989712	0.983651	1.08373	1.01617	1.04912	1.01153	0.986926	0.968031	0.999995	0.967662	1.00565	0.0116
20	1.01733	1.01061	0.960042	1.07131	1.04799	1.06507	1.04154	1.07326	0.97905	1.00649	0.98695	1.0236	0.0117733		20	0.988535	0.900415	1.0761	0.966898	1.01415	0.990242	0.992337	0.976819	0.964118	0.996008	0.986562	0.0138741
20.1	1.03382	1.01289	1.05053	0.994242	1.0055	1.01728	1.00935	1.10263	1.06071	1.02866	1.06066	1.03421	0.00961146		20.1	0.999376	0.969742	0.945085	1.05394	0.939937	1.05441	1.02395	0.93298	0.983412	1.01176	0.991459	0.0142044
20.2	1.01877	0.997942	1.03332	1.048	1.02807	1.03855	1.01343	1.06256	1.10241	1.02868	0.997585	1.03357	0.00907292		20.2	1.02403	0.949779	1.0605	0.973298	0.999555	0.943341	1.03047	1.06378	0.989799	0.97702	1.00116	0.0134574
20.3	1.03428	1.03676	1.04104	1.04794	1.04601	0.984316	1.02169	0.986081	1.01971	0.983919	1.0217	1.02031	0.00745585		20.3	0.985931	1.02962	1.05227	1.00239	0.964073	0.957516	1.00936	0.95602	1.00801	1.00918	0.997437	0.0100073
20.4	1.02559	1.02069	1.04145	1.00704	1.00894	1.05487	1.03352	1.07453	1.01017	1.02045	1.01955	1.0288	0.00632444		20.4	0.973149	0.947869	1.02651	1.02304	0.925973	1.01334	0.981791	0.983866	1.01377	0.978545	0.986785	0.0104485
20.5	1.00038	1.02012	1.05757	1.0426	1.05377	1.03221	0.982249	1.07832	1.04415	1.01149	1.0397	1.03296	0.00832287		20.5	1.03649	1.04871	1.04836	1.00398	0.99695	0.996649	0.995068	0.968125	0.980916	0.989995	1.00652	0.00891841
20.6	1.0591	1.00828	1.03597	0.9942	1.0256	1.05256	0.990047	1.03374	1.03908	1.01065	1.03854	1.02616	0.00683696		20.6	0.9928	0.969245	0.98692	0.958763	0.991756	0.893707	1.05708	0.987633	0.96515	1.02187	0.982492	0.0134471
20.7	1.08001	1.02719	0.943013	1.04268	1.04209	1.04276	1.03566	1.07481	0.975648	1.00911	0.957027	1.02091	0.0136153		20.7	1.00687	0.90431	1.04509	1.0117	1.02176	1.00044	0.966199	0.948436	0.984289	1.05289	0.994198	0.0142815
20.8	1.06436	1.00854	1.05681	1.0134	1.05344	1.07881	1.03346	1.09252	1.05924	0.972984	1.04806	1.04379	0.0103706		20.8	1.03092	1.04492	0.96702	0.933006	1.01651	0.979968	1.12469	0.984468	1.01189	1.01115	1.01045	0.0163927
20.9	1.0287	0.996174	1.0565	0.993619	1.03657	1.09244	1.03519	1.04863	1.03975	1.05309	1.0733	1.04127	0.00883897		20.9	0.990868	0.941326	1.03581	0.998213	0.955524	1.04538	0.963015	1.01534	1.02111	0.980027	0.994661	0.0110611
21	1.04585	1.00922	1.04434	1.01851	0.992796	1.04436	0.999409	1.03775	1.08784	1.06403	1.0983	1.04022	0.0102808		21	1.01669	0.99792	1.01843	1.01547	0.952846	0.92818	0.970697	1.01622	0.976774	1.00127	0.989449	0.00988434
21.1	1.03276	1.02702	1.03265	1.00883	1.00048	1.01241	0.997345	1.04144	1.01726	1.05875	1.0312	1.02365	0.00555648		21.1	1.00963	0.995448	0.984233	0.974416	0.92676	0.999492	1.03521	1.05245	1.02684	0.99648	1.0001	0.0111078
21.2	1.03889	1.00613	1.03385	1.03426	1.03087	1.00313	1.00619	1.08785	1.03103	0.991956	1.08982	1.03218	0.00967311		21.2	0.957014	0.954701	0.99935	0.993958	0.976215	0.961667	0.964691	0.908322	0.999913	1.02398	0.973981	0.0102356
21.3	1.02836	1.03612	1.09027	1.01008	1.0456	1.10008	1.03152	1.06098	1.03694	1.02427	1.01675	1.04372	0.00872349		21.3	1.0395	0.939349	1.03267	0.970067	1.02417	0.994231	0.943239	0.950353	0.986153	0.994237	0.987396	0.0116149
21.4	1.00867	0.980475	0.993724	0.978707	1.01612	0.974002	1.02962	1.05129	1.03421	1.0283	1.06282	1.01436	0.00906689		21.4	1.01541	1.13387	0.953381	1.02144	0.943769	0.966187	1.0806	0.900302	1.01828	0.993359	1.00266	0.021561
21.5	1.02528	1.00021	1.06561	1.05986	1.03279	0.981776	1.03885	1.09575	1.0486	0.997192	1.02036	1.0333	0.0100905		21.5	1.05519	0.916106	1.06716	1.06264	1.02358	1.02193	0.916006	1.08877	0.986196	0.998262	1.01358	0.0191015
21.6	1.02655	0.985233	1.03058	0.976443	1.0087	1.01088	1.0433	1.06283	1.13131	0.987672	1.01751	1.02555	0.0131259		21.6	0.943745	1.04717	0.990759	1.01837	1.00817	1.05031	0.971059	1.04314	1.00385	1.02033	1.00969	0.0108514
21.7	1.05628	1.01451	1.06081	1.0333	1.03524	0.995704	1.02909	1.077	0.95207	1.02265	1.00559	1.02566	0.0103658		21.7	0.990635	0.982301	1.02983	1.02511	0.926401	0.950801	1.04559	0.946391	1.01991	1.07061	0.998757	0.0149357
21.8	1.04403	1.01135	1.04989	1.00742	1.06213	1.11286	1.01806	1.08415	1.06725	1.04722	0.99146	1.04508	0.0109101		21.8	0.981773	0.978741	1.02285	0.979053	0.953693	0.997594	1.03948	1.02108	0.985436	0.969043	0.992875	0.0085382
21.9	1.00279	1.03217	1.06438	1.02154	0.993057	1.07722	1.04625	1.03935	1.0646	1.00848	1.02022	1.03364	0.00828715		21.9	1.08267	1.03996	1.00499	0.968671	0.909053	1.04039	1.0575	1.08052	1.02732	0.995424	1.02065	0.0168766
22	1.01873	1.02196	1.02614	1.02197	1.04325	0.967851	1.04363	1.01829	0.999388	0.977015	1.06437	1.01842	0.00857168		22	1.01622	0.992076	1.01863	1.00309	0.914564	1.02028	0.910378	0.968152	1.04619	0.958011	0.984758	0.0145345
22.1	0.991762	1.00518	1.01531	1.01068	1.04784	1.03573	1.02132	1.02938	1.02963	1.02634	1.03061	1.02216	0.00470229		22.1	1.01852	0.955657	0.987461	0.975648	0.987103	1.06822	0.974239	0.975331	1.02792	0.9676	0.99377	0.0108494
22.2	1.01406	1.03045	1.0454	1.0285	1.02589	0.987738	1.02926	1.10458	1.06098	1.0137	1.02971	1.03366	0.00901381		22.2	1.0305	1.01031	1.03583	1.00137	1.02489	1.01819	0.996039	1.03154	0.963806	1.0013	1.01138	0.00691227
22.3	1.00967	1.02272	1.00415	1.04417	1.05152	1.09817	1.05505	1.12237	1.0099	1.03612	1.01846	1.04294	0.0114174		22.3	1.1253	1.06396	0.928366	0.977555	0.950457	1.05295	1.02936	1.02941	0.96401	1.02916	1.01505	0.0189419
22.4	1.0177	1.00666	1.01929	0.99277	1.06682	1.07621	0.990584	1.03596	1.03898	0.986601	1.04885	1.02549	0.00923118		22.4	0.951028	0.941474	1.01199	0.995711	1.01178	1.02367	1.01928	1.07415	1.0288	1.0554	1.01133	0.0129829
22.5	1.05593	1.00895	1.09228	1.01272	1.02231	1.04194	1.02282	1.04608	1.04663	1.03385	1.04188	1.03867	0.00701282		22.5	1.07834	1.14917	1.05752	1.01838	0.930197	0.960527	0.99171	0.952579	1.01975	1.00228	1.01604	0.0207106
22.6	1.06709	1.01627	1.02253	1.00749	1.0382	0.993691	1.00534	1.08817	1.05827	1.0017	1.01137	1.02819	0.0092517		22.6	0.957248	1.00383	1.09331	1.04052	0.959391	1.07641	0.980546	0.958697	1.01353	1.03558	1.01191	0.0155613
22.7	1.02194	1.02494	1.01664	1.00637	0.997234	1.07128	1.07008	1.02166	1.03915	1.05958	1.01596	1.03135	0.0076376		22.7	0.996912	1.00745	1.06287	0.960504	0.986687	0.943621	1.01449	0.932329	0.996537	0.966023	0.986743	0.0120796
22.8	1.01761	1.02683	1.0625	1.01424	1.0647	1.05918	1.02283	1.0709	1.02056	1.02899	1.06306	1.04104	0.00680341		22.8	0.979322	0.974887	1.08033	0.996471	1.16096	1.03541	1.08022	0.969302	1.00163	0.964427	1.0243	0.0203926
22.9	1.02215	1.00232	1.02444	1.0062	1.01681	1.04495	1.02129	1.07897	1.05266	1.02911	1.06487	1.03307	0.00733768		22.9	1.02885	0.944402	0.996975	1.03304	0.967692	1.02452	0.935808	0.957727	1.02914	0.970495	0.988865	0.0120447
23	1.02113	1.01531	1.02031	0.997258	1.04503	1.02343	1.00766	1.06942	0.996702	1.02097	1.03499	1.02293	0.0063584		23	1.01467	0.957712	1.02445	0.967813	0.993589	1.07426	1.02776	0.986856	0.983496	0.968253	0.999886	0.011263
23.1	0.998858	1.03148	1.07023	1.00583	1.04063	0.998211	1.03518	1.06043	1.03632	1.01791	1.03434	1.02995	0.00704285		23.1	1.0278	0.973016	0.975771	1.06811	0.99146	0.934043	0.877165	1.02889	1.01774	1.02822	0.992222	0.0175054
23.2	1.00189	1.0057	1.08235	1.03013	1.0389	0.98827	1.02475	1.07665	1.09814	1.07699	1.00933	1.03937	0.0114639		23.2	1.05955	1.07433	1.07817	1.04124	1.03327	0.977258	1.0072	0.99876	0.947913	0.98703	1.02047	0.0138442
23.3	1.06128	1.01075	1.065	1.02359	1.01818	1.05529	1.01222	1.04144	1.10249	1.0417	1.03698	1.04263	0.0082722		23.3	1.02238	0.961902	1.02034	1.02554	1.10952	0.908141	1.00377	1.04448	0.977415	1.00663	1.00801	0.0167846
23.4	1.01449	1.02446	1.05272	1.00514	1.00957	1.04767	1.05402	0.986716	1.03104	1.01645	1.01515	1.0234	0.00640442		23.4	1.08813	1.04452	0.919906	0.984525	0.940404	1.07456	1.0303	1.01248	0.987158	0.983039	1.0065	0.0171979
23.5	1.0363	1.00824	0.981688	1.03661	0.991906	1.07566	1.01872	1.12861	1.0282	0.989676	1.04856	1.03129	0.0128747		23.5	0.981889	0.846732	0.995842	0.960405	1.01459	0.978625	0.98249	1.04373	0.965136	1.01251	0.978195	0.0166367
23.6	1.0338	1.02467	1.0208	1.02178	1.04134	1.03158	1.05818	1.05826	0.983278	1.0182	1.05608	1.03163	0.0066689		23.6	1.045	1.02347	0.962876	1.02459	1.04201	1.09204	0.986605	1.04975	0.970415	0.99124	1.0188	0.0128527
23.7	1.0115	1.00342	1.0326	1.02467	1.04089	1.0264	1.06179	1.07892	1.04927	1.01958	1.02847	1.03432	0.00667097		23.7	0.989783	0.933854	0.994384	1.02437	0.954553	1.01065	1.02511	1.02345	0.990786	0.992104	0.993904	0.00956843
23.8	1.06147	0.997451	1.03573	1.02794	1.0147	1.07181	0.996577	1.03793	1.03061	1.00218	0.991082	1.02432	0.00808058		23.8	0.99094	1.00108	1.09957	1.0228	0.985996	1.01218	1.0058	1.03013	1.02946	1.0029	1.01809	0.0102241
23.9	1.00141	1.00725	1.01451	1.03797	1.0236	1.08136	1.01414	1.15021	1.04336	1.01569	1.02517	1.0377	0.0130644		23.9	1.07323	1.0239	1.00009	1.0119	1.05609	1.03219	0.924534	1.03576	0.967531	0.977343	1.01026	0.0140422
24	1.08217	1.01359	1.02762	1.00744	1.05195	1.02426	1.02159	1.04189	1.08744	1.04459	0.993774	1.03603	0.00887165		24	0.972892	0.925119	1.01275	0.984165	0.95083	1.04453	0.956077	0.98259	0.972024	0.990766	0.979175	0.0104981
24.1	1.04553	1.00165	1.02215	1.01324	1.01683	1.05285	1.03503	1.00657	1.00263	1.00103	1.01366	1.0192	0.00541786		24.1	1.01265	0.908872	1.08074	0.942965	1.03827	1.01209	1.00294	0.968668	1.03019	0.963149	0.996053	0.0159689
24.2	1.04466	1.00633	1.08478	0.993752	1.06671	1.07599	1.03561	1.11402	1.04389	1.0192	1.02936	1.04675	0.0108148		24.2	0.934755	1.0828	0.930336	1.02988	0.984154	1.02061	1.00688	1.0417	0.990124	1.03413	1.00554	0.0150095
24.3	1.00885	1.00357	1.0011	1.02965	1.07511	1.0419	1.0197	1.07022	1.02016	0.980628	1.00467	1.02323	0.00881771		24.3	1.01659	0.949386	1.01172	1.00611	1.0101	1.04735	0.962946	0.938865	1.0148	0.964234	0.99221	0.0112337
24.4	1.04626	1.03269	0.977083	1.02627	1.00818	1.03705	1.00337	1.05388	1.0144	1.00274	1.04768	1.02269	0.00713667		24.4	0.937508	1.01779	0.994717	0.969782	0.949034	0.99326	1.09003	0.997473	0.982202	0.961382	0.989318	0.0135749
24.5	0.998093	1.02239	1.08183	1.01347	1.03247	1.10434	1.05347	1.03557	1.11223	1.04036	1.01962	1.04671	0.0113036		24.5	0.997557	1.03194	1.00746	1.07643	1.057	1.02045	0.988163	1.02052	0.994309	0.989648	1.01835	0.00938347
24.6	1.03076	0.996135	1.06432	1.02594	1.04361	1.10414	1.02886	1.03667	1.04825	0.98443	1.01183	1.03409	0.00982822		24.6	1.06901	1.03516	1.08558	0.951666	1.00497	0.941094	0.980635	0.959694	0.97456	1.03045	1.00328	0.0158531
24.7	1.03868	1.01802	1.05356	1.01342	1.04768	1.02057	1.03374	1.03255	1.06524	0.999342	1.04234	1.03319	0.00579416		24.7	0.96669	0.948025	0.990962	0.965017	0.972058	0.977711	0.882127	0.983803	0.97931	1.03045	0.969615	0.0118667
24.8	1.0564	1.02613	1.05584	1.00269	1.03581	1.04999	1.02087	1.00525	1.003	1.07072	0.988929	1.02869	0.0081517		24.8	1.03552	1.05546	1.00453	0.97869	0.972827	0.982043	0.995093	1.01075	0.941999	1.02617	1.00031	0.0105729
24.9	1.02028	1.01403	1.08445	1.00972	1.03297	1.05785	1.02268	1.04788	1.05582	1.0258	1.02475	1.03602	0.00687309		24.9	0.992257	0.910723	0.964147	1.07068	1.10571	0.973191	1.00411	0.956531	0.956354	1.02734	0.996104	0.0184427
25	1.0289	0.976617	1.00744	1.0064	1.0397	1.04002	1.02257	1.08214	1.04831	0.986931	1.04277	1.02562	0.00905884		25	1.03838	0.974157	1.02133	0.95334	1.03892	1.01854	1.02176	0.977817	1.01245	1.0244	1.00811	0.00924392
	sample_1	sample_2	sample_3	sample_4	sample_5	sample_6	sample_7	sample_8	sample_9	sample_10	sample_11	Average	SEM			sample_1	sample_2	sample_3	sample_4	sample_5	sample_6	sample_7	sample_8	sample_9	sample_10	Average	SEM
Maximum change of relative FRETr	0.0264569	0.0173826	0.0389905	0.0187313	0.0291781	0.0419631	0.0268218	0.0503841	0.0426345	0.0205439	0.025699	0.0307987	0.00331594		Maximum change of relative FRETr	0.019045	-0.00268074	0.024028	0.000501855	-0.00433532	0.00362839	0.00788218	0.000250828	-0.0031521	-0.00132361	0.00438445	0.00309318
