# Supplementary material for: Two-step structural changes in M3 muscarinic receptor activation rely on the coupled Gq protein cycle
Source: Nat Commun. 2023 Mar 8;14:1276. doi: 10.1038/s41467-023-36911-4 (PMC9992711; doi:10.1038/s41467-023-36911-4)
Supplement: Supplementary file 3 — Source Data [file 41467_2023_36911_MOESM3_ESM.zip › 1. Data for Main Figures/Figure 7.xlsx]

## Sheet: a-g
hM3R-YFP +WT Gαq-CFP															hM3R-YFP +Gαq(Q209L)-CFP
	ΔFRETr															ΔFRETr
Time(sec)	sample_1	sample_2	sample_3	sample_4	sample_5	sample_6	sample_7	sample_8	sample_9	sample_10	sample_11	Average	SEM		Time(sec)	sample_1	sample_2	sample_3	sample_4	sample_5	sample_6	sample_7	Average	SEM
0	-0.0434381	0.0162228	0.0432265	0.110108	0.0369741	0.0112735	0.0286002	0.0922648	-0.0290112	-0.222006	0.0647301	0.00990403	0.0270028		0	0.0181424	0.0308013	0.00730366	-0.00439111	0.0101946	-0.0303681	-0.005726	0.00370811	0.0074213
0.1	0.0531429	0.0629548	0.00845653	0.0772408	0.0261131	0.0772525	0.0305912	0.0816168	0.0332988	-0.236537	0.0984511	0.0284165	0.0277883		0.1	-0.00320059	0.0199533	-0.000942343	-0.00663241	-0.00492243	0.0193799	-0.041483	-0.00254965	0.00775887
0.2	0.0544649	0.0215978	0.0585075	0.0432308	0.0193371	0.0237295	0.0935512	0.0349068	0.0421698	-0.326208	-0.0329929	0.00293585	0.0342207		0.2	0.00149041	0.00381331	0.00880826	0.000976888	0.0200916	0.0223849	-0.02424	0.00476077	0.00583296
0.3	-0.0354711	0.0518068	0.0717325	0.0649488	0.0487591	0.0465115	0.0724382	0.12732	0.0570888	-0.380041	-0.0131689	0.0101749	0.0411239		0.3	-0.0291816	0.0420523	-2.03431e-05	-0.000253912	0.00590057	0.00699194	-0.040182	-0.002099	0.0101036
0.4	0.0353669	0.0570848	0.0235055	0.0268348	0.0478571	0.0363385	0.00438818	-0.0507012	-0.000205157	-0.0961392	0.0504291	0.0122509	0.0141799		0.4	0.00530941	0.0442533	0.0124539	0.00131379	-0.00411243	0.0186299	-0.017337	0.00864441	0.00737571
0.5	0.00447786	0.00822682	0.0221375	-0.0013232	0.0049001	-0.00949345	0.0558932	-0.0363162	0.0719038	-0.365947	0.0694021	-0.0160126	0.0364592		0.5	0.0911094	0.00495831	0.0132661	-0.00191501	0.0148486	0.00360794	-0.02803	0.0139779	0.0139358
0.6	-0.00465314	0.0310038	-0.0877795	0.0446848	0.0174391	0.0241265	0.114927	0.0904548	0.0737098	-0.402079	0.0624821	-0.00324397	0.0430486		0.6	0.00316641	0.0571813	0.02528	-0.00124781	-0.00561843	-0.0241271	-0.015224	0.00563005	0.0104014
0.7	0.0364969	0.0448688	0.0584275	0.0665138	0.0371671	-0.00627045	0.100475	0.0732978	0.0162528	-0.138048	0.0469521	0.0305576	0.0189079		0.7	-0.0123476	-0.0601497	0.00153356	0.0112205	-0.0285764	-0.0298451	-0.015738	-0.019129	0.00885371
0.8	0.0323299	0.0763448	0.0347445	-0.0630442	0.0780781	0.0214565	0.0923472	0.0744188	0.0670158	-0.210586	0.00150606	0.018601	0.0265796		0.8	-0.00960959	0.0183213	0.00532016	0.00332829	-0.00286543	0.0285279	-0.002448	0.00579638	0.00502436
0.9	0.0303859	0.0621928	0.0595585	-0.0393282	0.0108411	0.0281405	0.0416602	0.0436668	0.00119884	-0.204079	0.0329391	0.00610694	0.0227159		0.9	0.0457634	-0.0296187	0.0296994	0.00262059	-0.00228843	0.0602849	-0.036441	0.0100029	0.0139109
1	0.0106049	0.0569228	0.00106853	0.0110348	0.0448791	0.0558415	0.0673112	0.107857	-0.0149622	-0.215516	0.0791881	0.0185663	0.0259233		1	-0.0442056	-0.0912707	0.0240363	0.00932829	-0.00767843	-0.00314706	0.032431	-0.0115009	0.016289
1.1	0.0194859	0.0373368	-0.0132845	0.0864518	0.0567501	-0.0442745	0.0135752	0.0857808	0.0751448	-0.155605	0.0252831	0.0169677	0.0212088		1.1	0.0212794	0.0876223	0.0239774	-0.00260911	-0.0150154	0.0226729	-0.008635	0.0184704	0.0130368
1.2	0.0811549	0.0176098	0.00799453	0.0435998	-0.0097229	0.0405545	0.0540362	0.0714378	-0.0147222	-0.292096	0.0269211	0.0024334	0.0308692		1.2	0.00909641	0.0232013	0.0136788	-0.00109211	-0.00403343	0.0162329	-0.017782	0.00561455	0.00531095
1.3	-0.00597314	0.0408948	0.0138885	0.0452938	0.0256401	0.0580755	0.00381218	-0.0156432	0.0915308	-0.228231	0.00453106	0.00307449	0.0249774		1.3	-0.00855459	0.00833731	-0.0179572	0.00469129	0.0153856	0.00314194	-0.047631	-0.00608382	0.00808198
1.4	0.0538099	0.0308578	0.0580675	0.0549188	0.0272671	0.00499855	0.0949782	0.00446976	0.0566168	-0.286486	0.0262561	0.0114322	0.0308333		1.4	0.00655341	0.0418313	0.00237416	-0.00262161	-0.00399043	-0.00513406	0.081445	0.0172083	0.012352
1.5	0.0692619	0.00165682	0.0641075	-0.0231172	0.0273911	0.0478495	0.0630082	0.00295776	-0.0490632	-0.234998	0.0831471	0.00474558	0.0270958		1.5	-0.00755359	-0.0716057	-0.0103711	-0.00347331	0.0115046	0.0391229	0.014332	-0.00400632	0.0129652
1.6	0.0215159	0.0973938	0.0247205	0.0554678	0.0481141	0.0539315	0.0105942	0.0696318	0.0316078	-0.319849	0.0342881	0.0115833	0.0339549		1.6	0.00681341	0.00151831	-0.000792643	0.00509479	-0.0151504	-0.0100461	-0.022639	-0.0050288	0.00420112
1.7	-0.0381301	0.00742982	0.0166845	-0.0149802	0.0085791	0.0177945	0.0646852	0.135837	0.0702088	-0.176498	0.00881706	0.00912976	0.0234093		1.7	-0.00838159	0.0523173	-0.00501964	0.00514599	0.00801457	-1.90588e-05	-0.010121	0.00599094	0.00812764
1.8	0.0309879	0.00719082	0.0493605	0.151534	0.0511041	0.0704935	0.0251172	-0.00484424	0.0635328	-0.345335	0.0500361	0.0135616	0.0379497		1.8	0.00305541	-0.0167457	-0.0231846	0.00285149	0.00148857	0.0194209	-0.044901	-0.00828785	0.00809186
1.9	0.00224486	0.0273768	0.0373005	0.0047258	-0.0052699	-6.6451e-05	0.121861	-0.0577472	0.129164	-0.257118	0.0263421	0.0026194	0.0307175		1.9	-0.0267966	0.0530183	0.00822966	0.00340539	0.0242096	0.00421794	-0.028869	0.00534504	0.0107412
2	0.00536486	0.0497948	0.0553115	0.121411	0.0268361	0.132084	0.0772022	0.0907278	-0.00749816	-0.332476	0.0394671	0.0234749	0.0379903		2	0.0197184	0.0145813	-0.00736174	-0.00272811	-0.0287104	0.0594659	-0.048286	0.000954197	0.0132276
2.1	0.0375769	0.0805408	0.0615505	-0.0179202	0.0309731	0.0263095	0.0219982	0.0435728	0.0619638	-0.316005	0.0208971	0.00467794	0.0330203		2.1	0.0130384	0.0281363	0.000146357	0.00980919	0.00413457	0.00311494	0.052687	0.0158667	0.00706829
2.2	0.0226929	-0.0208592	0.0160685	0.130992	0.0265401	0.0327545	0.0131532	0.0893368	0.0132408	-0.401415	0.0372461	-0.00365906	0.0416531		2.2	-0.0418806	0.00955031	-6.58431e-05	0.00399009	-0.00856943	-0.0537791	-0.047109	-0.0196948	0.0101545
2.3	0.00159286	0.0816858	0.0298575	0.0083888	0.0038711	0.0702375	-0.0146498	0.0427618	-0.00417116	-0.27696	0.0225121	-0.00317033	0.0288805		2.3	0.0218604	-0.0523207	0.00144246	-0.000456612	-0.0111674	0.00793894	-0.075091	-0.0153991	0.0132594
2.4	-0.00826314	0.0689858	0.0283405	0.0335968	0.0363381	0.0140245	0.0876642	0.0100468	0.00531884	-0.167083	0.0322321	0.0128365	0.0198251		2.4	-0.00701559	0.0632313	0.00469696	-0.000919412	-0.0147874	-0.0338361	-0.039944	-0.00408203	0.0128292
2.5	0.0202919	0.0439308	0.0632775	0.0012218	0.0221021	0.00814255	-0.0123898	0.0537718	0.00390684	-0.0716042	0.0266491	0.0144819	0.0110752		2.5	-0.0650046	0.00360531	0.00404136	0.00898739	-0.0203394	-0.0104291	0.020203	-0.00841943	0.0106571
2.6	0.0412009	0.0303978	0.0591905	0.0553978	0.0056071	0.107955	0.0723342	0.00589276	0.0291258	-0.370039	0.0289211	0.00599849	0.0386552		2.6	0.0184784	-0.0311797	-0.00368404	-0.00797581	0.00260357	0.0487089	-0.021426	0.00078934	0.0100296
2.7	0.0415649	0.0195208	0.0213565	0.0619058	0.0044601	0.0184895	0.0854262	-0.0411862	0.0228958	-0.21208	0.0252551	0.00432803	0.023681		2.7	0.00458941	0.0806853	0.00581366	0.0173659	0.00132057	0.0124109	-0.061553	0.00866183	0.0156494
2.8	0.0202489	0.0520528	0.0164615	0.0091608	-0.0148289	0.0250045	0.0426722	0.0521348	0.0530308	-0.309203	0.0417611	-0.00104588	0.0314801		2.8	0.0318574	0.0152613	-0.000357643	0.00325949	-0.0121014	-0.0162421	-0.060675	-0.00557113	0.0110551
2.9	0.0648379	0.0904158	-0.00261447	0.12606	0.0364771	-0.0541785	-0.0623678	0.152252	0.00575884	-0.283771	-0.0208129	0.0047324	0.035721		2.9	-0.0504206	0.0517063	0.0100933	0.000690588	0.00653957	-0.0336311	-0.028346	-0.00619542	0.0129346
3	0.0322329	0.0363768	-0.0123115	0.0681008	0.0288511	0.0791215	0.00777018	0.0618898	-0.0123222	-0.250828	0.0327861	0.00651521	0.0272713		3	-0.00675459	0.00651931	-0.000929043	0.00214659	-0.00679743	-0.00564906	-0.01328	-0.00353489	0.00249096
3.1	0.0122039	-0.00662718	0.0567445	-0.0166432	0.0526051	-3.2451e-05	0.0917932	0.00562776	0.0325498	-0.161988	-0.0318629	0.00312458	0.0197995		3.1	0.0675874	0.0324223	-0.00721354	0.00372639	0.0132776	-0.0398431	-0.03695	0.0047153	0.0143582
3.2	0.0611459	0.0484908	-0.0236225	0.0524418	0.0216221	0.0841455	0.0517492	0.0394648	0.0479658	-0.367544	0.0442951	0.00546858	0.0381628		3.2	-0.00752959	-0.00326069	0.00313506	-0.00173021	-0.00407243	-0.0246061	-0.002892	-0.00585085	0.00334852
3.3	0.0356619	0.0493168	0.114069	0.0579738	0.0399051	0.0521075	-0.109126	-0.0257902	-0.0119022	-0.111457	0.0621481	0.0139006	0.0215868		3.3	0.0247054	0.0129923	-0.012762	-0.00495261	0.00295757	0.0269419	0.002161	0.0074348	0.0056038
3.4	0.0508039	-0.0249282	-0.00878947	0.0416148	0.0268961	-0.0226075	0.0660472	0.000322765	0.00912984	-0.361125	0.0434191	-0.0162924	0.035684		3.4	0.00854041	0.0674863	0.000165257	-0.00127301	0.0295026	0.00196594	-0.042843	0.00907778	0.0126885
3.5	-0.0130561	0.0212688	0.0348795	0.0165728	0.0202621	0.0248085	-2.48235e-05	0.0620758	0.103028	-0.258752	0.0645961	0.00687803	0.0283185		3.5	-0.0419246	0.0181993	-0.020582	0.0152887	0.0215516	0.000735941	0.012625	0.000841983	0.00895184
3.6	0.0191909	0.00601682	0.0284295	-0.0045502	0.0601601	0.0430845	0.0302902	0.128432	-0.0240552	-0.187978	0.0169621	0.0105439	0.0231792		3.6	0.0475514	-0.0452637	-0.0178847	-0.00241491	0.00324957	-0.000471059	0.028732	0.00192837	0.011387
3.7	0.0240669	0.0598398	0.0505565	0.105886	0.0365251	-0.0408415	-0.0605038	0.0251288	0.0357378	-0.277028	0.0436851	0.000277487	0.030918		3.7	0.0599804	0.0342113	0.0140554	-0.00540111	0.0290676	-0.0119611	-0.049008	0.0101349	0.0135097
3.8	0.0581579	0.0140178	0.0270855	0.0741578	0.0453701	0.0218395	0.0596552	0.0579838	0.00149984	-0.228301	0.0916751	0.0202856	0.0261585		3.8	-0.0141176	0.0358983	0.00296696	-0.00117391	-0.00984543	0.0585149	0.027224	0.0142096	0.0101733
3.9	0.0341729	0.0363338	0.0785765	0.0172668	0.0369741	0.0143985	0.00737518	-0.0229712	0.0637618	-0.265432	0.0469851	0.00431285	0.0282263		3.9	-0.0283886	-0.0272227	0.000150557	0.00843369	-0.00255043	0.000194941	0.017723	-0.00452279	0.00653852
4	0.0607369	0.0395748	0.0145195	0.0948558	0.0511781	0.00931655	0.0856502	-0.0158412	-0.0401792	-0.335963	0.0381471	0.000181396	0.035764		4	-0.0470206	-0.0783327	0.0145518	0.00479629	0.00268257	0.0430539	0.010031	-0.00717682	0.0155706
4.1	0.0566289	0.00920982	0.0954175	0.0620138	-0.0158579	0.00882155	0.0215482	0.000519765	0.0632438	-0.196551	0.0315861	0.0124164	0.0231536		4.1	-0.0306726	0.0609163	0.0105272	-0.00201991	-0.0122144	-0.0281521	-0.050354	-0.00742422	0.0136782
4.2	0.0225659	0.0337788	0.0141825	0.0096328	0.0197601	0.0700785	0.0263192	0.00769876	0.0472418	-0.36996	0.0559531	-0.00570442	0.0369118		4.2	0.00376641	0.0290593	-0.00468344	-0.00615201	-9.04314e-05	0.0220949	-0.044264	-3.84599e-05	0.00895212
4.3	-0.00946914	0.0312138	0.0432055	0.0439438	0.0221031	0.0368425	-0.0592118	-0.0360462	-0.0302212	-0.202466	0.0619221	-0.00892579	0.0226388		4.3	0.0303634	0.0523383	0.0176407	-0.0108454	-0.0101904	-0.0365341	-0.07872	-0.00513536	0.0165766
4.4	0.0413649	0.0315868	0.0315065	0.0261678	0.0291961	0.0617655	-0.0507518	0.0403298	-0.0178922	-0.0563392	-0.0157469	0.011017	0.0119327		4.4	0.00667341	-0.0221187	0.00420896	0.00160569	6.05686e-05	-0.0683051	-0.023462	-0.0144767	0.010122
4.5	0.0437629	0.0375388	0.0493835	0.0204568	0.0218231	0.00598355	0.0369682	-0.00776524	0.00805784	-0.233387	0.0415611	0.00221667	0.0241827		4.5	0.0268614	-0.0162767	0.000393657	0.00387109	-0.00658043	0.0966639	0.00232	0.0153219	0.0144345
4.6	-0.0108221	0.0314618	-0.0192125	0.0849158	0.0414101	0.00985355	0.0592242	0.0777168	0.0193988	-0.329042	0.0336501	-0.000131422	0.0343542		4.6	0.0448964	0.00144231	-0.00348684	0.000567388	-0.0137804	0.0244729	0.057467	0.0159398	0.0101688
4.7	-0.0326801	-0.0185692	0.0338225	0.0042918	0.0275131	0.00420455	0.0485152	0.131639	0.0393768	-0.245549	0.00246106	-0.000452241	0.0277785		4.7	-0.0183486	-0.0402657	0.00213116	-0.00611341	0.00676157	0.0573359	0.044437	0.00656257	0.0129157
4.8	0.0186639	0.0627458	0.0334675	0.0346438	0.0309121	-0.0107145	0.0286752	0.0656228	-0.0102162	-0.41157	0.0490251	-0.00988588	0.0408576		4.8	-0.0387126	-0.0738237	-0.010091	-0.0112078	0.00924457	0.0193269	0.024529	-0.0115335	0.0131887
4.9	0.0428679	0.0269648	0.0268825	0.0878408	0.0549741	0.0471455	0.0276952	0.0829138	0.0543748	-0.194735	0.00281206	0.0236124	0.0230894		4.9	-0.0114086	-0.0378717	-0.00361774	-0.0110451	0.0132066	-0.0222531	-0.021126	-0.0134451	0.00607499
5	0.0634059	0.0706988	0.0632025	0.107709	0.0370451	0.0418035	0.0803212	0.0114618	0.0422638	-0.241778	0.0643061	0.030949	0.0283098		5	-0.0112716	-0.00244869	0.00792476	-0.00136201	-0.0132754	-0.0502851	0.022728	-0.00685572	0.00857749
5.1	0.000740863	0.0513828	-0.0295355	0.0376048	0.0148021	0.0593565	0.0479582	-0.0166362	-0.00457316	-0.187062	0.0596501	0.00306258	0.0212591		5.1	0.00410741	-0.0462647	0.00724306	0.00351209	-0.00597943	0.0222059	-0.006883	-0.00315123	0.0080605
5.2	0.0472329	0.0300278	0.00816053	0.0023328	0.0135521	0.0489495	0.0475122	-0.0283042	0.0140938	-0.362361	-0.00163394	-0.0164034	0.0353412		5.2	0.0202554	-0.0487897	0.00708556	-0.00146671	-0.0147054	0.0206169	0.038496	0.0030703	0.0108016
5.3	-0.0232601	-0.00345818	0.0429315	0.0515828	0.0066761	-0.0437095	0.0805912	0.0783838	0.130498	-0.190564	0.0671421	0.0178921	0.0259338		5.3	0.0319954	0.0427783	0.0125511	0.00132799	-0.0170844	0.0101909	-0.005016	0.0109633	0.00785662
5.4	0.0113169	-0.00377718	0.0232385	-0.0248992	0.0326101	-0.0461885	-0.0293428	0.0485218	0.000786843	-0.242039	0.0420161	-0.0170688	0.0242822		5.4	0.00955841	-0.0101547	-0.0108676	0.00690959	0.00108357	0.0174929	0.050236	0.00917974	0.00786991
5.5	0.00666986	0.0529728	0.102655	0.0334028	0.0328161	0.0467775	0.122796	0.0981868	0.0187608	-0.337669	-0.0165399	0.0146208	0.0375116		5.5	0.00138341	-0.000991686	0.00508756	0.00552739	-0.0163684	0.0469899	0.01943	0.0087226	0.00752812
5.6	0.0479259	0.0408098	0.0413995	-0.0332882	0.0379201	0.0717655	0.0104042	0.0845098	0.0264558	-0.216768	0.0718581	0.0166357	0.0253037		5.6	0.0143744	0.0261113	-0.0182571	-2.47118e-05	-0.0146124	-0.0240731	0.013608	-0.000410517	0.00723546
5.7	0.0325099	0.00232382	-0.0100575	-0.0254752	0.0287871	0.0117075	0.00486718	0.0812928	0.00651184	-0.268083	0.0312831	-0.00948479	0.027188		5.7	0.00561441	-0.00650169	-0.00107614	-0.0147376	0.0222016	-0.0161961	0.047328	0.00523321	0.00858515
5.8	0.0199269	0.0407238	0.0486615	0.0035558	-0.0110739	0.0414115	0.0596102	0.0544938	0.00148684	-0.331215	0.0383841	-0.00309406	0.0335573		5.8	-0.00281259	-0.00567069	-0.00239274	-0.000608712	0.00376357	-0.00333106	0.002336	-0.00124517	0.00125382
5.9	0.0422809	0.0274098	-0.0222015	0.0110368	0.0270321	0.0294135	-0.0356408	0.0705848	0.0768728	-0.231308	0.0250761	0.00186876	0.0254068		5.9	-0.0147866	-0.0310557	0.00752816	-0.00534681	0.0251286	-0.0329701	0.036929	-0.00208192	0.0101421
6	0.0270659	0.0435768	0.0644285	0.0101078	0.0424201	0.00979855	0.0614542	0.0439448	0.0292698	-0.345266	0.0378181	0.00223803	0.0351527		6	0.0145304	-0.0139477	-0.0140386	-0.0176996	-0.0256474	-0.0123441	0.000156	-0.00985586	0.00499108
6.1	-0.00167414	0.0495668	0.00723853	0.0541628	0.0256291	-0.00794245	-0.0269938	0.0135738	0.0351968	-0.21788	0.0472181	-0.00199133	0.0229575		6.1	-0.0645206	0.0113723	0.0127225	-0.000998212	-0.00502743	-0.0120421	-0.016312	-0.0106865	0.00987065
6.2	0.0530409	-0.000240176	0.0499755	0.0249228	0.0225191	0.0141405	-0.0983138	-0.0174242	0.0203798	-0.292428	0.0593271	-0.0149182	0.0306905		6.2	0.0169494	0.00530831	0.000255957	0.0109614	-0.0193474	0.0121179	-0.018796	0.00106423	0.00556821
6.3	-0.0172171	0.0116198	0.0616405	0.0133678	-0.0054999	0.0191485	0.0647912	-0.00717024	-0.0227132	-0.4178	0.0214711	-0.0253056	0.0401753		6.3	-0.00569859	0.00884931	0.00121556	-0.000961712	0.0120166	0.0362939	0.032925	0.0120914	0.00624017
6.4	0.0515589	0.00713082	0.0255155	0.0610788	0.0706541	0.000806549	0.00803518	0.0159268	0.0682198	-0.299626	0.0292771	0.00350703	0.0312691		6.4	-0.0151156	0.0325493	0.00550826	-0.0100079	-0.0120834	0.00233594	-0.030333	-0.00387806	0.00753519
6.5	0.0447129	0.0134988	-0.0474285	0.0266908	-0.0068789	0.0322915	0.00178518	0.0676318	0.0757328	-0.420174	0.00445806	-0.01888	0.0414719		6.5	0.0315344	-0.0329777	-0.00645334	0.00366619	0.00418757	0.00824094	-0.026806	-0.00265827	0.00829742
6.6	0.0566329	0.0497938	-0.00403547	0.112739	0.0041111	0.0797155	0.128715	0.0536488	0.141611	-0.401849	-0.00711894	0.0194512	0.0448893		6.6	-0.0184626	0.0994223	0.00393206	0.000633788	0.00549157	0.0249759	0.036037	0.0217186	0.0145506
6.7	0.000358863	0.0306048	0.0854495	0.0746338	0.0162311	0.0580785	0.0443022	0.0218488	0.0477508	-0.143521	0.0465131	0.0256591	0.0185092		6.7	-0.0545256	0.0409073	0.00468436	0.00218539	-0.0217204	-0.0281071	0.069594	0.00185971	0.0160015
6.8	0.0212199	0.111623	0.0347945	0.0234648	0.0572991	0.0272505	0.199769	0.0877478	-0.00940216	-0.243636	0.0500541	0.032744	0.0325385		6.8	-0.00507159	-0.0457567	-0.00826814	0.000775688	-0.0142064	0.00546394	-0.046309	-0.016196	0.00805987
6.9	-0.00431914	0.00586282	-0.0178435	0.0188748	0.0083901	0.0100275	0.0280682	-0.0246442	-0.00274216	-0.332952	0.0101541	-0.0273749	0.0308984		6.9	-0.0390736	0.0378013	0.00610506	-0.00547691	0.00364857	0.0286959	-0.039762	-0.00115166	0.0113719
7	0.0261329	0.0374478	0.0818705	0.0670638	0.0312501	0.0516855	0.00415718	-0.0124752	0.0235228	-0.195399	0.0257041	0.0128146	0.0222986		7	-0.0397286	-0.00979769	0.00365316	0.00215459	-0.0149394	0.00260594	-0.056797	-0.0161213	0.00890285
7.1	0.00103086	0.0732198	0.0685385	0.0785678	0.0055201	0.0415465	-0.0474718	0.00288876	0.00831684	-0.177583	0.0228131	0.00703521	0.0217072		7.1	0.00623841	0.0255233	0.0124321	-0.00562781	0.000996569	-0.0498671	-0.041575	-0.00741136	0.0105878
7.2	0.0477499	0.0111988	0.0501145	-0.0403432	0.0505301	0.0208415	0.0135642	-0.0195682	0.0127548	-0.182402	0.0876051	0.0047314	0.0215239		7.2	0.0174494	0.0139443	-0.0112142	-0.00836771	0.0266066	-0.00442506	0.034778	0.00982447	0.00682443
7.3	0.0866209	0.0243958	0.0566195	0.0379708	0.0624691	-0.0242565	0.120559	0.00875476	-0.0149692	-0.213696	0.0320061	0.0160431	0.0262732		7.3	-0.0307026	-0.0131977	-0.0129376	0.00608589	0.0107876	-0.0197061	-0.01295	-0.0103744	0.00543415
7.4	0.0467289	0.0713898	-0.0157315	-0.0127912	0.0266171	0.0363685	0.0540232	0.0446048	-0.00488916	-0.319391	0.0873581	0.00129885	0.0336125		7.4	0.0231394	0.0394753	-0.0173266	-0.000384612	0.0221986	-0.0426811	0.061648	0.0122956	0.0133191
7.5	0.0503349	-0.0188942	0.0323905	0.0281878	0.0224581	0.0194815	0.0105452	-0.0142702	0.00968784	-0.180256	-0.00847294	-0.00443706	0.0186777		7.5	0.0184364	-0.0386967	-0.00542404	0.00874019	0.0128316	-0.0502501	-0.010074	-0.00920523	0.00992975
7.6	0.0601589	0.0110198	-0.00703647	-0.0209752	0.0749911	0.0333435	-0.0133468	0.0231238	0.0265938	0.0187088	0.0235211	0.0209184	0.00877777		7.6	0.0464624	0.00373431	-0.0202581	-0.00187431	0.0128546	0.0333689	-0.029169	0.00644554	0.0102648
7.7	0.00503686	0.0875448	0.0455565	0.0549488	0.0300921	0.0243085	0.0553452	0.00707776	0.0202468	-0.440324	-0.00288694	-0.0102776	0.0437488		7.7	0.0334234	-0.0428527	0.0230644	0.00979909	-0.000354431	-0.0476381	0.040545	0.00228381	0.0133259
7.8	0.0129519	0.0213458	-0.0453155	0.0669198	0.0280841	0.00834055	0.0207902	0.116054	0.0428008	-0.238147	0.0588361	0.00842367	0.0274924		7.8	-0.0100036	-0.0196637	-0.00689774	0.00218019	0.00828357	0.0531589	-0.000244	0.00383053	0.00890546
7.9	0.0263879	-0.0163972	0.0996755	0.0618258	0.0476151	-0.0111945	-0.0721698	0.0225818	0.0511958	-0.344819	0.0543771	-0.00735651	0.0365211		7.9	-0.00351159	-0.0766217	-0.00647554	0.00772889	-0.0213774	-0.0137081	0.037329	-0.0109481	0.0130787
8	-0.0464881	-0.0132322	-0.0135925	-0.0864252	0.0273731	0.0440745	0.0704032	0.0365958	0.00766984	-0.235523	0.0637861	-0.0132144	0.0263983		8	-0.0225536	-0.0345087	0.00162066	-0.00198961	-0.00151443	-0.0365031	0.018489	-0.0109942	0.00777143
8.1	0.0290439	0.0248148	0.0478635	0.0157088	0.0156491	0.0302875	-0.0211148	0.0405468	0.0216608	-0.233817	-0.00883994	-0.00347242	0.0238049		8.1	0.0371514	0.0329093	-0.0102576	0.00603519	0.0144196	0.0162779	-0.038713	0.0082604	0.00987884
8.2	0.0159609	0.0273138	0.0419615	0.0467298	-0.0153179	-0.0250265	-0.00108782	0.0288908	-0.0598852	-0.41067	-0.0200789	-0.0337463	0.0389352		8.2	-0.00409859	0.0480263	0.00284176	-0.00518821	0.00469457	-0.0304521	-0.025294	-0.00135289	0.00967897
8.3	0.0339709	0.0547278	0.0224185	0.0206808	0.0470701	0.000957549	0.0277192	0.0523248	0.0805478	-0.245638	0.0289951	0.0112522	0.0264706		8.3	0.0178144	0.0125033	0.00368246	0.0102326	0.000404569	-0.0181851	0.026125	0.00751104	0.00536838
8.4	0.0663309	0.0702468	0.0322705	0.0050118	0.0236591	0.0292285	0.0161672	0.0520328	-0.0567432	-0.221038	0.0178731	0.0031854	0.0246925		8.4	0.0318954	-0.0443767	0.00997846	-0.00103001	-0.0186284	-0.0365231	-0.083884	-0.0203669	0.0145578
8.5	0.0342099	-0.0147652	0.0450875	0.0190038	0.0298601	0.0561115	0.0440492	0.00616276	-0.0294362	-0.375617	-0.00919694	-0.0176846	0.03673		8.5	-0.00905259	-0.0178897	0.0113899	0.0121331	0.00834457	0.0362979	0.006813	0.00686231	0.00651533
8.6	0.0587829	0.000282824	0.0129805	0.0117448	-0.0109029	0.0305945	0.0215522	-0.00258224	0.0488388	-0.285302	0.0232991	-0.00824651	0.028423		8.6	-0.0141076	0.00884731	-0.00259824	-0.00351101	0.0138806	0.0169079	0.011256	0.00438214	0.00427396
8.7	0.0221479	-0.00792218	0.00733853	0.0244858	0.0440621	0.0799195	0.0397472	0.0298988	-0.0211632	-0.155951	0.00271306	0.00593421	0.0181903		8.7	-0.00150559	0.0400153	0.0131891	-0.000408112	0.00806157	0.0483169	0.006677	0.0163352	0.00748625
8.8	-0.00415414	0.0428248	0.0462615	-0.0482012	0.0542311	0.0646015	-0.0103468	0.0469398	-0.00555816	-0.320989	-0.00352194	-0.0125375	0.0326257		8.8	0.00505541	0.0224173	-0.00562394	0.00266209	0.00570257	0.0562479	-0.013181	0.0104686	0.00868736
8.9	-0.00987214	0.0841298	0.0416065	-3.51961e-05	0.0054741	0.0150095	-6.88235e-05	0.0137308	0.102077	-0.103019	0.0284661	0.0161362	0.0160479		8.9	0.000156412	-0.0622177	-0.0136116	0.00224009	0.0103166	0.0341319	-0.00408	-0.00472347	0.0111197
9	0.0182279	0.0811248	-0.0125115	0.0237808	0.0264291	0.0509865	0.0135682	-0.0655322	0.0250418	-0.258516	0.0140901	-0.0075737	0.0273758		9	-0.0375366	-0.0125037	0.00384366	0.00101879	-0.0345254	-0.0311161	0.038675	-0.0103063	0.0103436
9.1	-0.000992137	0.0199588	0.0534685	0.117288	0.0106701	0.0603565	0.0564932	-0.0183902	0.0107478	-0.385954	0.0555591	-0.00189042	0.0400482		9.1	0.0112494	0.0219263	-0.010247	-0.00376941	0.00615157	0.0185659	0.022238	0.00944497	0.00482833
9.2	0.0564789	0.0543108	0.0272015	0.0216918	0.0415661	0.0291385	-0.00787482	0.0713498	0.00540184	-0.224216	0.0467441	0.011072	0.0245353		9.2	-0.0151736	0.0655363	-0.0114504	-0.00260111	-0.0150354	0.0112769	0.005338	0.00541295	0.0107346
9.3	0.0909619	0.0147188	-0.0288445	0.0677058	0.0227611	0.0409525	-0.0179328	-0.0266002	0.0198488	-0.171377	0.0272811	0.00358867	0.0207798		9.3	0.00447541	0.0347693	-0.00166974	0.00167739	0.0178126	-0.0105231	0.013196	0.00853398	0.00562073
9.4	0.0404389	0.0211438	0.0133605	0.0428248	0.0354151	0.0122375	0.0958482	-0.00100824	0.0410898	-0.248082	-0.0220769	0.00283558	0.0266831		9.4	-0.00103259	0.0229863	0.00376986	0.00232359	-0.000480431	0.0330509	-0.04225	0.00262395	0.00896887
9.5	0.0292839	-0.0138222	0.0431715	0.0146908	0.0610231	0.0185275	0.102352	0.0663768	0.0540688	-0.160596	0.00152106	0.0196907	0.0205668		9.5	0.00279941	-0.000736686	-0.00132664	-0.00668261	-0.0169114	-0.0436761	-0.03788	-0.0149163	0.0071144
9.6	0.0358279	0.0531388	0.0760205	0.0108718	0.0077051	0.0657045	-0.0355658	0.0193558	0.0611138	-0.443174	0.0139931	-0.0122735	0.0441792		9.6	0.0108244	0.00858531	0.00402656	0.00865039	-0.0183954	-0.0381121	-0.025653	-0.0071534	0.0075162
9.7	0.0150889	0.0223728	0.0316995	-0.0262442	0.0694291	-0.0117955	-0.0195508	0.0291478	0.00298484	-0.204072	0.0227951	-0.00619497	0.0213978		9.7	0.0360584	-0.0482167	0.00206716	0.000463988	0.0102956	0.0294999	-0.011945	0.00260334	0.0105797
9.8	0.0561979	-0.0286532	-0.00420547	0.107487	0.0087381	0.0417925	0.0607502	0.0724368	0.111032	-0.247172	0.0248561	0.0184781	0.0296334		9.8	-0.0458066	-0.0156387	0.0151168	-0.00712981	0.00799057	0.0270459	-0.018777	-0.00531412	0.00922263
9.9	-0.00926714	-0.0357922	0.0129985	0.0366888	0.0237721	0.0324365	0.00882218	-0.0326302	0.0728748	-0.204576	0.0456671	-0.00445506	0.0222937		9.9	0.0246284	0.0130503	0.00977126	-0.00132511	0.0288586	0.0225919	-0.029101	0.00978205	0.00755041
10	0.0195699	0.0187118	0.0869315	0.106854	0.0035831	-0.0322305	-0.115922	0.135114	0.0302848	-0.188108	0.0297531	0.00859467	0.028417		10	0.00474341	-0.0114417	-0.00610004	-0.00208741	-0.00237143	-0.0448431	-0.01517	-0.0110386	0.00615026
10.1	0.0233889	0.0566728	0.0506715	0.196471	0.0328921	0.124966	0.00947318	0.0445718	0.0731808	-0.189271	0.0651931	0.0443827	0.0281978		10.1	0.0352454	-0.00472869	-0.00304704	-0.00253371	0.0106186	-0.0531351	0.015823	-0.000251074	0.0103122
10.2	0.0674289	0.0849588	0.00803353	0.0655728	0.0485731	0.133761	0.0690992	0.0700538	-0.0206952	-0.132844	0.0825701	0.0433192	0.0213869		10.2	0.0213344	-0.0193047	-0.00358094	0.0110139	0.0271446	0.0957629	0.01447	0.0209772	0.0137999
10.3	0.0622929	0.0871938	0.0644405	0.0375098	0.0423961	0.0408185	0.0995432	0.00920276	0.0658548	-0.236433	0.0520671	0.0295351	0.0276097		10.3	0.0121084	0.0338753	-0.0211207	0.00599109	-0.000950431	0.0778409	0.041954	0.0213855	0.0123394
10.4	0.117335	0.0902098	0.0809535	0.0880878	0.0127791	0.107943	0.130567	0.222789	0.0950818	-0.230351	0.0535811	0.0699069	0.0338355		10.4	0.0609124	-0.00810569	0.0106768	0.0152743	0.0215716	0.0350479	0.068689	0.0291523	0.0104496
10.5	0.0793389	0.0773478	0.118157	0.138178	0.0470811	0.0645115	0.15762	-0.0502172	0.0133188	-0.225368	0.0967461	0.0469739	0.032352		10.5	-0.000142588	0.0598713	0.0134507	0.00585079	-0.00527743	0.0403799	0.021257	0.0193414	0.00885246
10.6	0.116325	0.0762488	0.0938585	0.133457	0.0545051	0.10893	0.134303	0.0388138	0.14977	-0.0980732	0.0770591	0.0804724	0.0206924		10.6	0.0931524	-0.00638669	-0.00614504	0.00502329	0.0337306	0.0399229	0.117027	0.0394749	0.0184521
10.7	0.13295	0.0625718	0.163143	0.197779	0.0259991	0.114285	0.158679	0.111185	0.0968198	-0.124389	0.0989951	0.0943651	0.026163		10.7	0.000711412	0.0915343	-0.00102744	0.000108688	-0.00845243	-0.0208891	0.046579	0.0155092	0.0149394
10.8	0.11646	0.0889648	0.103395	0.22039	0.0525531	0.0703515	0.0972652	0.0936378	0.0671588	-0.0210632	0.0581581	0.0861155	0.0174359		10.8	0.0102464	0.0585963	0.0314547	0.00634959	0.0476966	0.108677	0.054642	0.0453804	0.0131149
10.9	0.126935	0.115583	0.0680445	0.15334	0.0730591	0.0715435	0.0625542	0.0515108	0.0329878	-0.161999	0.0852111	0.0617063	0.0247434		10.9	0.0180904	-0.0221097	0.00390016	0.0122941	-0.0155284	-0.000623059	0.034644	0.00438107	0.00738375
11	0.0826039	0.1226	0.125469	0.127778	0.0938041	0.0987265	-0.0248608	0.0884278	0.0629248	-0.19898	0.0405401	0.0562757	0.0288045		11	-0.0136656	0.124315	-0.00174254	0.00789539	0.0265136	0.0689179	0.104202	0.0452052	0.020536
11.1	0.0963929	0.02781	0.126647	0.251492	0.0707301	0.107051	0.149243	0.124708	0.0479888	-0.316152	0.0881581	0.0703698	0.0425544		11.1	0.0595064	0.131161	-0.0206848	0.00217869	0.00987657	0.0833969	0.097363	0.0518283	0.0212165
11.2	0.119128	0.137218	0.100236	0.209356	0.106953	0.0718185	0.169328	0.133082	0.0835668	-0.255757	0.137207	0.0920123	0.0366766		11.2	0.0723034	0.0406223	-0.000646343	0.00244049	0.0121906	0.0350469	0.010012	0.0245671	0.00992434
11.3	0.11701	0.165354	0.0708985	0.152577	0.0914961	0.148082	0.0253802	0.145084	0.0346748	-0.186164	0.0952031	0.0781449	0.0300125		11.3	-0.0124056	0.0476173	0.00471656	0.00911629	0.00342157	0.0527189	0.131349	0.0337906	0.0186302
11.4	0.121272	0.0885128	0.0868435	0.112005	0.117376	0.0637945	0.0605952	-0.00322224	0.112144	-0.215711	0.144273	0.0625348	0.030311		11.4	0.0486984	0.0712453	0.00321786	0.00586349	0.0212826	0.0430269	0.086048	0.0399118	0.012002
11.5	0.0722469	0.131405	0.0297955	0.0903438	0.0428661	0.106678	0.0644222	0.0804378	0.12697	-0.0300252	0.0655311	0.07097	0.0139113		11.5	0.0833774	0.0715873	0.00330326	-0.00335361	0.0126906	0.112398	0.043912	0.0462736	0.0167848
11.6	0.0229089	0.101332	0.140853	0.158422	0.0709241	0.0256775	0.202453	0.0956168	0.107542	-0.181409	0.124797	0.0790106	0.0305895		11.6	-0.0190836	0.0104363	0.00488066	0.00704909	0.0224216	0.0428659	0.093458	0.0231469	0.0136894
11.7	0.0672439	0.0963058	0.146961	0.111247	0.0732651	0.108716	0.115686	0.0747158	0.0902928	-0.0896662	0.0536931	0.0771327	0.0184771		11.7	0.0197604	0.0457153	0.0105829	0.00471649	-0.0155764	0.0597439	0.062813	0.0268222	0.0112716
11.8	0.114755	0.150703	0.0299495	0.135757	0.110932	0.15554	0.136453	0.145208	0.15215	-0.271085	0.0914731	0.0865304	0.0374228		11.8	0.0615414	0.0529133	-0.00431194	0.00702169	0.0124676	0.12536	0.08441	0.048486	0.0177244
11.9	0.156287	0.136779	0.0889595	0.134659	0.0730111	0.0794335	0.106806	0.0551498	0.0475998	-0.170323	0.0985351	0.0733542	0.0264688		11.9	-0.000179588	0.0331313	0.0134693	0.00370929	0.0197876	0.0489339	0.082713	0.028795	0.0110371
12	0.0703469	0.113291	0.0916645	0.178096	0.128138	0.0550745	0.140706	0.197104	0.0882428	-0.288796	0.0557291	0.0754179	0.0390494		12	0.0468604	0.0729383	0.0200775	-0.00108631	-0.0135804	0.0417659	0.017037	0.0262875	0.0112356
12.1	0.0963899	0.0952678	0.0914135	0.144355	0.11577	0.0771645	0.0336182	0.131845	0.0130748	-0.120025	0.108502	0.0715796	0.0224462		12.1	0.00378041	0.0677333	0.00697136	0.00695299	0.00885157	0.0478949	0.059041	0.0287465	0.0106599
12.2	0.151956	0.114922	0.0790055	0.227326	0.0769281	0.0930885	0.163993	0.154314	0.0753378	-0.0707532	0.104748	0.106442	0.0226697		12.2	0.00120341	0.0808303	0.00580686	-0.00158411	-0.0209994	0.0297689	0.033853	0.0184113	0.0126035
12.3	0.112332	0.0815108	0.0457395	0.117423	0.0888631	0.0963375	0.213656	0.229536	0.147827	-0.246089	0.103852	0.0900898	0.0374865		12.3	0.0286534	0.189533	-0.00860454	0.0113034	-0.000216431	0.0496659	0.034083	0.0434883	0.0255117
12.4	0.121576	0.0671568	0.0718915	0.221015	0.0646301	0.13033	0.171895	0.0679338	0.103937	-0.0982552	0.0894071	0.091956	0.0241337		12.4	0.0335694	0.0443403	0.0117181	0.000374888	0.0276856	0.0505579	0.003756	0.0245717	0.00746537
12.5	0.0684559	0.154058	0.110793	0.109256	0.0782881	0.128086	0.0427352	0.0335958	0.109643	-0.143485	0.102301	0.0721569	0.0241066		12.5	0.0521604	0.0413743	-0.00726254	0.0118102	0.0167746	0.0412569	0.046553	0.0289524	0.00832062
12.6	0.115403	0.150873	0.0523605	0.183483	0.0793331	0.141762	0.109993	0.0682328	0.113237	-0.140273	0.131452	0.0914414	0.0258376		12.6	-0.0371246	0.0625913	0.00800956	0.00612259	0.00170557	0.0380199	0.018479	0.0139719	0.0117726
12.7	0.0758879	0.113274	0.123912	0.187982	0.118714	0.113592	0.128639	0.122291	0.0955818	-0.145116	0.112933	0.0952445	0.0253954		12.7	-0.0214706	0.126738	-0.00718314	-0.00227861	-0.0258164	0.0589879	0.078419	0.0296281	0.0222171
12.8	0.117606	0.0760318	0.0129505	0.159976	0.0666361	0.0855525	0.195777	0.0354728	0.0759958	-0.284631	0.138345	0.061792	0.0382156		12.8	0.00591541	-0.0566297	0.00411496	0.00651859	0.00952157	0.0642489	0.12407	0.0225371	0.0214686
12.9	0.116759	0.0460418	0.150438	0.190566	0.0855181	0.121677	0.0327012	0.121852	0.0694678	-0.0475942	0.0976101	0.0895487	0.0193403		12.9	0.00475341	0.0754623	-0.00182024	-0.000469512	0.0104086	0.0402299	0.073078	0.0288061	0.0128909
13	0.144161	0.108198	0.0901995	0.154377	0.1253	0.0783985	0.120969	0.101794	0.15154	-0.116717	0.12591	0.0985572	0.0227418		13	-0.0369976	0.0412663	0.0163525	0.00651399	0.00388857	0.103701	0.085037	0.0313945	0.0185694
13.1	0.0603059	0.152001	0.0840385	0.141879	0.0862141	0.0871075	0.0844252	0.0510058	0.131201	-0.19015	0.0494971	0.0670477	0.0278069		13.1	0.0246684	0.0699573	0.00364666	0.00422509	0.0293496	0.0295959	0.095599	0.0367203	0.0128837
13.2	0.113512	0.148641	0.0984055	0.151718	0.0938811	0.0236365	0.0605592	0.103564	0.0889598	-0.162292	0.0330761	0.0685146	0.0261388		13.2	0.00171641	0.0218303	0.0241138	-0.00128781	0.0227126	0.0929819	0.069448	0.0330736	0.0132648
13.3	0.119249	0.0787958	0.0272545	0.202409	0.117283	0.122865	0.0493152	0.0716648	0.10921	-0.264182	0.0886281	0.065681	0.0357618		13.3	0.00529041	-0.0185097	0.0201225	-0.00116931	-0.00107743	0.0503159	0.035547	0.0129313	0.00900104
13.4	0.0942999	0.0594728	0.117231	0.0488998	0.147048	0.126459	0.103274	0.184383	0.172899	-0.177308	0.100373	0.0888209	0.0294599		13.4	0.0448194	0.104987	0.00814076	0.0113199	0.00255457	0.114642	0.060457	0.0495601	0.0174823
13.5	0.103059	0.161593	0.0259725	0.144715	0.117165	0.0814325	0.0840452	0.190648	0.151653	-0.184591	0.0569471	0.0847853	0.0306536		13.5	0.0155024	-0.00744069	-0.000221143	0.00858709	0.00791357	0.0330469	0.06988	0.0181812	0.00987244
13.6	0.0904639	0.118926	0.0724085	0.0861598	0.0534831	0.0387855	0.107421	0.147879	0.103809	-0.216406	0.20088	0.0730736	0.0319074		13.6	-0.00832359	0.0732533	0.00144836	0.00934889	0.0111026	0.0378659	0.093026	0.0311031	0.0146092
13.7	0.127975	0.0988018	0.163418	0.197789	0.103886	0.0759335	0.131374	0.0397878	0.0497078	-0.0585932	0.10139	0.0937699	0.0206329		13.7	0.00410041	0.0372693	0.0105508	0.016656	-0.00487343	0.0359879	0.079536	0.0256039	0.0107466
13.8	0.119286	0.166229	0.122766	0.141391	0.119987	0.0466235	0.149505	0.0850138	0.120648	-0.14072	0.0915461	0.092934	0.0253715		13.8	0.00447841	-0.0431887	-0.0106666	0.0118116	-0.00601943	0.105549	0.081102	0.020438	0.0201003
13.9	0.0795949	0.134007	0.184719	0.175468	0.0364061	0.125868	0.0595342	0.116855	0.129319	-0.232135	0.0672401	0.0797159	0.0342187		13.9	0.0161934	-0.000192686	0.00656466	0.00157749	0.0282126	-0.0136351	0.036464	0.0107406	0.00656797
14	0.105204	0.0877598	0.172904	0.140634	0.114463	0.0771415	0.00697818	0.0588098	0.0802838	-0.304779	0.117119	0.0596834	0.0387149		14	0.0346624	-0.0333687	0.00757646	0.00578299	0.0296536	0.0444769	0.020938	0.0156745	0.00973689
14.1	0.0484089	0.11795	0.0786205	0.200891	0.123578	0.0410485	0.143447	0.167895	0.156652	-0.197741	0.102922	0.0894247	0.0323034		14.1	-0.0163636	0.000364314	0.0140197	0.00135449	0.0161716	0.0264299	0.038712	0.0115269	0.00689181
14.2	0.0874749	0.0808428	0.0904515	0.114968	0.10453	0.139038	0.0424192	0.119712	0.213614	-0.0258972	0.0165681	0.0894291	0.0192064		14.2	0.00372241	0.0783393	-0.00882274	-0.00187331	0.00336457	0.00928894	0.043208	0.0181753	0.0118366
14.3	0.161733	0.154346	0.0803025	0.134662	0.103088	0.0475755	0.136847	0.0400188	0.0911608	-0.100786	0.104993	0.0867219	0.0222682		14.3	0.0156554	-0.0276387	-0.00463334	-0.000104212	0.0237146	0.0402199	0.05043	0.0139491	0.0102256
14.4	0.148711	0.101937	0.126194	0.227275	0.112311	0.0533055	0.0540722	0.114296	0.13317	-0.00136916	0.0882871	0.10529	0.0178663		14.4	-0.00542559	0.00348731	-0.00526184	0.000349188	-0.00549543	0.0605709	0.049916	0.0140201	0.0107837
14.5	0.0848719	0.137747	0.0847935	0.161527	0.0743291	0.143061	0.0875752	0.0553218	0.13198	-0.00730716	0.119648	0.0975951	0.0145209		14.5	0.00994841	0.0766583	0.0106224	-0.00736471	0.00643357	0.0806709	-0.03327	0.0205284	0.0160718
14.6	0.0385039	0.0906888	0.126638	0.156842	0.0931021	0.0965845	0.0974672	0.00613276	0.0696008	-0.1155	0.182192	0.0765683	0.0242649		14.6	-0.0199296	-0.0138157	0.00337746	0.00502839	0.00401957	0.186776	0.054917	0.0314819	0.0274314
14.7	0.0706679	0.0747458	0.0936725	0.176235	0.0945801	0.0619645	0.233408	0.0547718	0.139073	-0.122079	0.112833	0.0899884	0.0267271		14.7	-0.0221776	-0.0896817	-0.0158981	0.000492288	0.0116526	0.0637109	0.030341	-0.00308009	0.0181506
14.8	0.109433	0.154951	0.0614275	0.17298	0.111426	0.0338105	-0.00810182	0.0995708	0.167105	-0.175184	0.143266	0.079153	0.0306655		14.8	0.0134004	0.0553343	0.00666286	-0.00136141	0.00496757	0.0248799	0.03737	0.0201791	0.00768043
14.9	0.0734479	0.106447	0.126711	0.219846	0.10083	0.102683	0.0405852	0.146886	0.17039	-0.114571	0.0815911	0.0958949	0.0257096		14.9	-0.0112056	0.0135173	0.0171355	0.0103113	0.0118396	0.0324019	0.143106	0.0310151	0.0192997
15	0.0666099	0.0675618	0.0891845	0.174286	0.112815	0.12107	0.0521702	0.0296658	0.117764	-0.0401292	0.125722	0.0833381	0.0173742		15	0.0722064	0.0228103	-0.00497414	0.0105689	0.00297757	0.0345869	0.070467	0.0298061	0.0117741
15.1	0.0722249	0.116843	0.0541565	0.199647	0.105105	0.0993415	0.00517918	0.0590468	0.161654	-0.115551	0.13274	0.0809442	0.0254276		15.1	0.0247834	0.125634	-0.00698334	0.00842669	0.0234086	0.00407694	0.045328	0.0320964	0.0168508
15.2	0.0502399	0.122102	0.0825285	0.150636	0.0817401	0.0635735	-0.0352078	0.205842	0.230643	-0.0564022	0.0970651	0.0902509	0.0265381		15.2	0.0446534	0.0425073	0.00389226	0.0121375	0.0180576	0.0746229	0.033637	0.0327869	0.00908233
15.3	0.0853269	0.0876978	0.0575485	0.134814	0.137865	0.0600865	0.126891	0.154167	0.0956968	-0.184007	0.107896	0.0785439	0.027919		15.3	-0.0213796	-0.0269627	-0.000952543	0.0110963	0.00470057	0.0364589	-0.011191	-0.00117572	0.00812846
15.4	0.0838429	0.136899	0.178091	0.161997	0.0947381	0.153882	0.177435	0.142369	0.114019	-0.144878	0.0847141	0.107555	0.027312		15.4	0.0336694	0.0496893	-0.00373404	0.00679689	0.0171046	0.0473039	-0.016535	0.019185	0.00962386
15.5	0.123685	0.10876	0.0790185	0.13253	0.0704331	0.103225	0.0675782	0.192967	0.146426	-0.132692	0.0915041	0.089403	0.0248363		15.5	0.0175144	0.0295613	0.0117468	-0.00468921	-0.000111431	0.0253609	0.019169	0.0140788	0.00479024
15.6	0.0574519	0.0840048	0.0891515	0.164581	0.0893841	0.131736	0.0980992	0.123461	0.168392	-0.114596	0.0931971	0.0895329	0.0228828		15.6	-0.0163736	0.111225	0.0201579	0.00872939	-0.0103244	-0.00206006	0.006904	0.0168941	0.0163899
15.7	0.0882709	0.10031	0.159385	0.150607	0.127709	0.0702775	0.0581752	0.182224	0.0833268	-0.114745	0.119625	0.0931968	0.0238663		15.7	-0.00968359	0.0534063	0.0136843	0.0129921	0.0122416	0.0617189	0.047467	0.0274038	0.0100682
15.8	0.0980559	0.0927938	0.0597735	0.124049	0.114913	0.0626365	0.100224	0.104219	0.0464848	-0.238885	0.108356	0.0611473	0.0309046		15.8	0.0440884	0.0995483	0.0253302	0.0118175	0.0231376	0.0713699	0.047203	0.0460707	0.0115825
15.9	0.0750249	0.121661	0.0546835	0.0655648	0.107714	0.0499445	0.127817	0.0614128	0.0497578	-0.0993912	0.0753021	0.062681	0.0182735		15.9	-0.00734859	0.0187643	0.00554646	-0.000488712	0.00162457	0.0207789	0.044071	0.0118497	0.0066024
16	0.0843019	0.0936968	0.105665	0.138147	0.132749	0.133662	-0.0153418	0.126733	0.0944568	-0.12551	0.14625	0.0831644	0.0248457		16	-0.0166556	-0.0523257	-0.00350644	-0.00133251	0.0177886	0.0571119	0.109145	0.0157465	0.0199909
16.1	0.0423919	0.11223	0.106279	0.134148	0.132125	0.112856	0.151889	0.102732	0.135742	-0.0952142	0.0618491	0.0906388	0.0209867		16.1	0.0526944	-0.00743769	0.0292083	0.00533699	-0.0110264	0.0837749	0.065723	0.0311819	0.0141141
16.2	0.111575	0.169995	0.0860955	0.148037	0.124225	0.0887305	0.156519	0.151723	0.141076	-0.186657	0.116593	0.100719	0.0298857		16.2	0.0114604	0.00277131	0.00710696	0.00797609	-0.0224934	0.0171489	-0.011578	0.00177033	0.00526738
16.3	0.106881	0.0789808	0.0912775	0.162836	0.122524	0.0736435	0.0660892	0.0782258	0.136547	0.0240588	0.120704	0.0965243	0.0115751		16.3	0.0149254	0.00396831	-0.00694664	0.0114399	0.00634157	0.0287629	0.082868	0.0201942	0.0112309
16.4	0.10261	0.139519	0.145275	0.163988	0.0883891	0.0580285	0.107923	0.0574058	0.0127628	-0.112674	0.0796421	0.0766244	0.0231066		16.4	0.0141814	0.0661473	0.000491557	-0.00126921	0.0252806	0.0546789	0.037349	0.0281228	0.00983922
16.5	0.0818369	0.105268	0.0869435	0.0587438	0.109666	0.108249	0.0737542	0.122964	0.129172	-0.217671	0.0950351	0.0685419	0.0293122		16.5	-0.0499726	0.0533473	0.00807926	0.00852999	0.00841757	0.0661389	0.032896	0.0182052	0.014383
16.6	0.110521	0.152033	0.124519	0.166513	0.100658	0.122866	0.123089	0.0116168	0.115217	-0.149177	0.0801841	0.0870944	0.0265591		16.6	0.00609141	0.0792763	-0.00195964	0.0111088	0.0135916	0.0734919	0.087992	0.0385132	0.014956
16.7	0.0790249	0.0444168	0.0771235	0.173806	0.0921721	0.15527	0.1099	0.108788	0.0559508	0.0453998	0.0909561	0.0938916	0.0125713		16.7	-0.0139636	0.0565043	-0.0114547	0.0141623	0.0212046	0.0540479	0.082723	0.029032	0.0138301
16.8	0.0736659	0.0590838	0.138705	0.138509	0.119017	0.0884835	0.0526732	0.0416668	0.0561348	-0.187082	0.100373	0.0619299	0.0269483		16.8	0.0191934	0.0194683	0.0127565	0.00234899	0.0140256	0.0905359	0.056237	0.0306522	0.011847
16.9	0.0842469	0.0904728	0.0449165	0.0497098	0.0954901	0.0722145	0.0853962	0.138663	0.0726318	-0.219071	0.140388	0.0595508	0.0293245		16.9	0.0424734	0.0703543	0.0132254	0.0141433	0.0246116	0.0530439	0.145924	0.051968	0.0175507
17	0.100437	0.147837	0.00207253	0.153351	0.118917	0.0756745	0.0196582	0.0496168	0.161632	-0.202001	0.0656111	0.0629823	0.0310102		17	-0.0109316	0.0256043	0.0124343	0.00382379	0.0131006	0.0638349	0.051939	0.0228293	0.0100478
17.1	0.0772689	0.102777	0.143287	0.168698	0.0808201	0.107265	0.0467112	0.0821858	0.0935818	-0.150003	0.0942871	0.0769889	0.0247618		17.1	0.0289024	0.0682333	0.00844236	0.00734599	0.00535257	0.0334649	0.022865	0.0249438	0.00835575
17.2	0.114909	0.126816	0.0765985	0.157194	0.0948911	0.0918615	0.194483	0.201017	0.0923508	-0.0199132	0.11458	0.113162	0.0182728		17.2	-0.0191696	0.0540963	-0.000733243	0.00546569	0.0174306	0.0584409	0.048398	0.0234184	0.0114921
17.3	0.0967739	0.100686	0.0656315	0.161263	0.104152	0.0764425	0.207746	0.114199	0.138947	-0.0517262	0.0700131	0.098557	0.0197121		17.3	0.0113874	0.0589593	0.0126282	0.0104776	0.0218246	0.0525829	0.053455	0.0316164	0.00841859
17.4	0.151316	0.0611668	0.0805185	0.150496	0.0758151	0.113044	0.212135	0.0883868	0.102639	-0.0381482	0.149725	0.104281	0.0195164		17.4	-0.0218056	0.0776233	0.016751	0.00538689	0.00648457	0.0568929	0.059573	0.0287009	0.0136905
17.5	0.0452819	0.0916608	0.175727	0.124766	0.0904681	0.0462105	0.0397972	0.0789318	0.168082	-0.110534	0.135043	0.0804939	0.0238301		17.5	-0.0274456	0.0178713	0.00666866	0.000561988	-0.00474743	0.0290889	-0.017637	0.000622983	0.00739125
17.6	0.0450769	0.0907278	0.165244	0.168512	0.0857711	0.0761865	0.111526	0.15518	0.0841318	-0.143424	0.10898	0.0861738	0.0258466		17.6	-0.0247116	-0.00885369	-0.00699154	-0.00226871	0.0203706	0.0400679	0.016488	0.00487157	0.00826526
17.7	0.0784879	0.0800118	0.107226	0.0926048	0.162121	0.104827	0.22237	0.148393	0.164314	-0.266619	0.106847	0.090962	0.0381221		17.7	-0.0378666	0.0515603	-0.017253	0.00904139	0.0284816	0.0557839	0.049625	0.0199104	0.0138723
17.8	0.0963789	0.125881	0.0570875	0.146107	0.126489	0.0965555	0.0754092	0.0778998	0.156409	-0.194828	0.129092	0.0811346	0.0291538		17.8	0.0458864	0.114937	0.0259063	0.00113509	0.0164796	0.0744369	0.044826	0.0462297	0.0145161
17.9	0.125527	0.110328	0.148066	0.13862	0.0872471	0.0690155	0.0935312	0.102791	0.0945258	-0.170135	0.102578	0.0820085	0.0261432		17.9	-0.0179656	-0.0952587	0.0148504	0.00136989	0.00457657	0.0538159	0.033193	-0.000774074	0.0180172
18	0.0845069	0.0770318	0.0735945	0.222625	0.0753711	0.0761855	0.0967772	0.143143	0.0418968	-0.155917	0.127924	0.0784671	0.0276498		18	7.84118e-05	0.0827153	0.000543457	0.0122342	-0.00730643	0.0249099	0.042764	0.022277	0.0119728
18.1	0.0933789	0.135444	0.137457	0.0710318	0.109834	0.0578275	0.0935572	0.144156	0.164197	-0.191653	0.0905631	0.0823448	0.029116		18.1	0.0678664	0.136682	0.0142181	0.00409999	-0.0152644	0.0447529	0.047692	0.0428639	0.0189963
18.2	0.0619579	0.0827848	0.101737	0.130348	0.0391521	0.136691	-0.0322698	0.0969138	0.162593	-0.206362	0.121438	0.0631802	0.0314127		18.2	-0.0400306	0.0834593	0.0115526	0.0101715	0.0105336	0.0782319	0.072773	0.0323845	0.017587
18.3	0.0636829	0.0716188	0.0697905	0.164426	0.104059	0.0210775	0.164145	0.170334	0.133022	-0.18051	0.111478	0.081193	0.0299259		18.3	0.00804941	0.0612523	-0.00698164	0.00833069	0.0209136	0.0838969	0.097311	0.0389675	0.0156228
18.4	0.134703	0.151891	0.159118	0.184251	0.117567	0.0480055	0.0234752	0.0290938	0.11853	-0.0724772	0.0786331	0.0884354	0.0228559		18.4	0.0278154	0.00338631	-0.00473104	0.00547529	0.00647457	0.102937	0.093512	0.0335528	0.0171405
18.5	0.0563929	0.124564	0.131577	0.180583	0.0924271	0.129796	0.0108812	0.0449028	0.0950028	-0.197885	0.125597	0.072167	0.0305723		18.5	-0.0110966	0.0286163	-0.0204353	0.00469149	-0.00917943	0.0777239	0.045977	0.0166139	0.0135301
18.6	0.0732979	0.10244	0.0529355	0.148477	0.0925191	0.0402515	0.0461842	0.100632	0.159784	-0.0606982	0.15841	0.083112	0.0194186		18.6	-0.0353576	0.0266903	-0.00354764	0.00210559	-0.00504843	0.0762169	0.030522	0.013083	0.0134053
18.7	0.0335159	0.12592	0.0670015	0.119393	0.0967031	0.0817565	0.114889	0.0603388	0.0832698	-0.160821	0.163692	0.0714235	0.0255977		18.7	-0.0165836	0.0520853	-0.00315654	0.000415088	0.00348957	0.0689489	0.071943	0.025306	0.0141902
18.8	0.0179889	0.170202	0.129052	0.120016	0.0878441	0.0926705	0.00298718	0.0781378	0.159309	-0.288095	0.111425	0.0619579	0.0382974		18.8	0.00387841	0.0503583	0.00888606	0.000504888	-0.00917143	0.11116	0.075443	0.034437	0.0172248
18.9	0.0729219	0.0630408	0.117022	0.17187	0.14942	0.0660955	0.125599	0.106631	0.183615	-0.0367972	0.107965	0.102489	0.0184749		18.9	-0.00402959	0.0382193	0.00729466	0.00272139	0.00350257	0.0222409	0.052318	0.0174668	0.00793734
19	0.0866599	0.108522	0.120515	0.200436	0.0932581	0.144276	0.0837902	0.109323	0.210005	-0.0617302	0.0990481	0.108555	0.0214408		19	0.0313954	-0.00126069	0.0109359	0.00698009	0.0111126	0.0520989	0.082668	0.0277043	0.0113962
19.1	0.111698	0.0887608	0.10862	0.140476	0.0980141	0.0765385	0.0804792	0.174421	0.0967608	-0.141627	0.1102	0.0858491	0.0242609		19.1	0.0563754	0.0860453	0.00526466	-0.000229112	0.0123266	0.0677059	0.063239	0.0415325	0.0131568
19.2	0.0682969	0.162601	0.112036	0.158648	0.11106	0.0952875	0.0452832	0.141671	0.131673	-0.328541	0.123062	0.0746433	0.0417235		19.2	0.0307004	0.0130923	0.00730316	0.0107264	0.0175436	0.102358	0.038132	0.031408	0.0125509
19.3	0.0989159	0.0720038	0.0753865	0.148491	0.116744	0.0903795	0.125967	0.0180258	0.118089	-0.205873	0.0512921	0.0644929	0.0292169		19.3	-0.0523676	0.00858231	-0.00669834	0.00414849	0.00963157	0.0286429	0.062552	0.00778448	0.0131655
19.4	0.141808	0.0790678	0.100702	0.202544	0.157055	0.0473785	0.0617212	0.141525	0.0363198	-0.195489	0.104402	0.0797303	0.0314476		19.4	-0.0273216	0.0154313	-0.00796504	0.00936539	0.0485836	0.0794539	0.02702	0.0206525	0.0134106
19.5	0.100197	0.124826	0.121709	0.166911	0.123342	0.0953135	0.122997	0.0998258	0.0838918	-0.184895	0.145425	0.0908675	0.0284814		19.5	0.0110664	-0.0137927	0.017201	0.00662119	-0.00488743	0.0488269	0.047505	0.0160772	0.00913883
19.6	0.0791039	0.107185	0.141859	0.141993	0.0974961	0.121011	-0.00152682	0.110109	0.131214	-0.0941952	0.126875	0.0873748	0.02185		19.6	0.0128894	0.00433031	0.0126354	0.00553679	-0.0147504	0.0709349	0.026018	0.0167992	0.0101489
19.7	0.0898729	0.101095	0.142559	0.20256	0.0993321	0.0944375	0.0819412	0.0840678	0.0662938	-0.0868812	0.151242	0.0933199	0.0215829		19.7	-0.0172336	-0.00143169	0.00439756	0.00543309	-0.0130634	0.0564349	0.075024	0.0156516	0.0134671
19.8	0.0610809	0.112569	0.141282	0.13074	0.114524	0.0468005	0.154811	0.13413	0.117403	-0.240282	0.0711901	0.0767498	0.0333726		19.8	0.00956341	0.0407703	-0.00271834	0.00867879	0.0101506	-0.0129621	0.06393	0.0167732	0.0100298
19.9	0.116349	0.156577	0.145847	0.145814	0.0434841	0.101801	0.0902662	0.167447	0.129036	-0.212658	0.0881411	0.0883729	0.0320173		19.9	0.0184234	0.0388713	0.00387866	0.00553799	-0.0141944	0.0410189	0.047212	0.0201068	0.0087002
20	0.0608849	0.143301	0.0369765	0.148341	0.120848	0.131825	0.0999082	0.0970048	0.160108	-0.330229	0.152878	0.0747132	0.0421731		20	0.0359974	0.0478693	0.00945136	0.00714309	0.0168326	0.0959349	0.025736	0.0341378	0.0116691
20.1	0.0663309	0.0974968	0.183708	0.164785	0.0875721	0.122775	-0.000859824	0.107596	0.0714828	-0.185493	0.150098	0.0786809	0.0306115		20.1	-0.0160386	-0.0151947	-0.00861054	-0.00578991	0.0255656	0.0611539	-0.051715	-0.00151846	0.0134938
20.2	0.109	0.0987128	0.137022	0.162356	0.138558	0.0971465	0.114031	0.117367	0.0936088	-0.31344	0.111202	0.0786876	0.0397077		20.2	0.000778412	0.0139153	0.0253376	0.00440399	-0.00338343	0.139177	0.049143	0.0327674	0.018984
20.3	0.0922149	0.115091	0.191046	0.220666	0.0701281	0.132832	0.129895	-0.00153224	0.120024	-0.193308	0.150154	0.0933827	0.0336796		20.3	-0.00144959	0.0126573	-0.00444874	-0.000726712	0.0275756	0.0623289	-0.007424	0.0126447	0.00946653
20.4	0.0811009	0.0763918	0.111472	0.184343	0.0913751	0.0822525	-0.0431228	0.135543	0.170422	-0.112746	0.135853	0.0829894	0.0267343		20.4	-0.0345516	0.0984763	0.0216341	0.00609909	-0.000676431	0.0501389	0.075207	0.0309039	0.0175131
20.5	0.0743139	0.127192	0.0653125	0.237216	0.113722	0.0403305	0.0649552	0.166759	0.110861	-0.217519	0.0982911	0.0801303	0.0340402		20.5	0.0161204	0.0579733	0.0131886	0.00190629	0.00534757	0.0439489	0.021747	0.0228903	0.00781272
20.6	0.0351419	0.100424	0.11611	0.130117	0.129583	0.101987	-0.0260178	0.11137	0.108349	-0.146281	0.0962811	0.0688239	0.0256389		20.6	0.0730194	-0.0707717	0.00841636	0.00341349	0.0155216	0.0416099	0.044529	0.016534	0.0172271
20.7	0.0125869	0.0892468	0.111201	0.144779	0.118855	0.0943475	0.0481412	0.0632498	0.157421	-0.274368	0.129308	0.0631607	0.0361429		20.7	-0.00575359	-0.00162469	0.00976756	-0.000296712	0.0149856	0.0643899	0.116786	0.028322	0.0172695
20.8	0.112973	0.125931	0.0862585	0.138648	0.12127	0.10776	0.173527	0.125182	0.11922	-0.155845	0.0846521	0.0945069	0.0260778		20.8	0.0155754	0.00304031	0.0110903	0.00707369	0.0292236	0.0642399	0.054876	0.0264456	0.00915663
20.9	0.0787159	0.0878258	0.193026	0.203747	0.0726911	0.0753845	0.0614662	0.0574378	0.133526	-0.223743	0.161312	0.0819444	0.0344797		20.9	-0.00642359	0.0627073	0.0161718	0.000450888	0.0360776	0.0568639	0.108587	0.039205	0.015277
21	0.0982469	0.113119	0.116253	0.161371	0.0899911	0.160535	0.222719	0.0500178	0.151673	-0.164302	0.0620731	0.0965178	0.0300544		21	0.00815141	0.0415753	-0.00470594	0.0114532	0.00825357	0.0576899	0.045885	0.0240432	0.00900189
21.1	0.0454849	0.130718	0.0899185	0.137889	0.0967811	0.12843	0.00837218	0.172945	0.151057	-0.260223	0.0683731	0.0699768	0.036111		21.1	0.0147754	0.115483	0.00229096	0.00852399	-0.00915543	0.0826459	0.010715	0.0321827	0.0178696
21.2	0.0845959	0.0687558	0.0960445	0.162758	0.0931791	0.0597365	0.0362192	0.148122	0.150684	-0.18197	0.150381	0.078955	0.0290707		21.2	0.0753394	0.0311723	0.0146243	0.0207436	0.0274086	0.0174469	0.026504	0.0304627	0.00779827
21.3	0.109034	0.183127	0.0498085	0.0916228	0.0863781	0.112131	0.0633102	0.0991948	0.158072	-0.217675	0.143703	0.0798823	0.0320523		21.3	-0.0531316	0.0556763	0.00229836	0.00577459	0.00749657	0.0977389	0.089194	0.0292925	0.0204239
21.4	0.115409	0.0455738	0.0933175	0.185475	0.101668	0.0702655	-0.0381528	0.186727	0.129009	-0.116784	0.112659	0.0804697	0.0272774		21.4	0.0348574	0.0361633	0.0208057	0.00481699	-0.00393643	0.0218789	0.039795	0.0220544	0.00627153
21.5	0.0948609	0.0981588	0.168355	0.158985	0.10932	0.0631445	0.125004	0.177538	0.126965	-0.174542	0.132359	0.0981952	0.0291354		21.5	0.0661714	0.0259783	0.00723866	0.0102031	0.0251986	0.0336239	0.079792	0.035458	0.0103985
21.6	0.0920679	0.104379	0.155185	0.175942	0.118766	0.0796835	0.168614	0.0713588	0.0831448	-0.106581	0.0744261	0.0924532	0.0229971		21.6	0.0364584	-0.00541969	0.0127466	0.00550179	0.0140386	0.0685299	0.056272	0.0268754	0.0104144
21.7	0.0511899	0.0649728	0.0588675	0.171055	0.12768	0.111173	0.0581582	0.147047	0.229164	-0.258693	0.114884	0.0795907	0.0376815		21.7	0.0439404	-0.00275669	0.016064	-0.00577441	-0.0201954	0.0835719	0.132809	0.0353798	0.0209864
21.8	0.0852509	0.0965288	0.160713	0.0430368	0.106359	0.0977695	0.101285	0.0702028	0.0946818	0.000952843	0.117278	0.0885508	0.0123548		21.8	0.0351104	0.0912723	-0.0130097	0.00151649	-0.0128284	0.0886979	0.156747	0.0496437	0.0244389
21.9	0.0901929	0.117362	0.0959775	0.165679	0.0977351	0.132451	-0.000284824	0.106676	0.11743	-0.276176	0.1092	0.0687492	0.0365615		21.9	0.00361641	0.0392303	0.0161844	0.00920039	0.00845757	0.140752	0.008104	0.0322207	0.0186316
22	0.107328	0.107241	0.0141865	0.172044	0.0716901	0.0608375	0.0590262	0.190114	0.180929	-0.324107	0.105966	0.0677504	0.0426195		22	0.0163514	-0.0236197	0.0193843	0.0126765	0.0189836	0.0807969	0.052323	0.0252709	0.0124572
22.1	0.0670419	0.133796	0.104993	0.226896	0.126243	0.0869455	0.140326	0.0489328	0.128977	-0.0843762	0.148793	0.102597	0.0234695		22.1	0.0457734	0.104842	-0.000913943	0.00513019	0.00193657	0.0185269	0.054614	0.0328442	0.014551
22.2	0.0827589	0.0794418	0.128432	0.161904	0.11383	0.0709455	0.0134612	0.0582698	0.185917	-0.130907	0.134074	0.0816479	0.0258988		22.2	-0.00786759	0.0412233	-0.0110509	0.00764119	0.00912857	0.0532239	0.073978	0.0237538	0.0123259
22.3	0.0536139	0.0274228	0.180007	0.102288	0.0964451	0.105006	0.0555362	0.193043	0.148712	-0.131243	0.133341	0.0876519	0.0269305		22.3	-0.00799459	0.0457163	-0.000244543	0.0117861	0.00524257	0.0361459	0.067363	0.0225735	0.0104627
22.4	0.0515739	0.121711	0.114876	0.170182	0.112244	0.0487035	0.0683342	0.150599	0.206858	-0.0803142	0.157318	0.102008	0.0236413		22.4	0.0316534	0.0350423	-0.00926794	0.00251839	0.0170906	0.0256199	0.081489	0.0263065	0.0109836
22.5	0.0753569	0.119858	0.152217	0.136848	0.102462	0.156603	-0.00254082	0.15378	0.0476358	-0.109237	0.152982	0.089633	0.0251992		22.5	0.0149544	-0.0475077	-0.00991134	0.00256649	0.0146096	0.0334819	0.059013	0.00960091	0.0126841
22.6	0.108053	0.187332	0.211807	0.120592	0.130874	0.147995	0.158419	0.136058	0.1253	-0.260684	0.155208	0.110996	0.0382619		22.6	0.0682704	0.126232	-0.0140184	0.00449939	0.0290216	0.0793289	0.01703	0.0443377	0.0185657
22.7	0.0731419	0.117338	0.139562	0.216197	0.101676	0.216635	0.0811642	0.116246	0.0837858	-0.269594	0.137278	0.0921299	0.039067		22.7	-0.00298659	-0.0163297	0.00527996	0.00862909	0.0265006	0.0713199	0.058702	0.0215879	0.0122963
22.8	0.101277	0.138972	0.1532	0.191079	0.0824801	0.0686895	0.126546	0.14159	0.149697	-0.19496	0.169149	0.10252	0.0317018		22.8	0.0239044	0.0105003	0.0186926	0.00870049	0.00546757	0.0546369	0.030614	0.021788	0.00642922
22.9	0.0520879	0.0858058	0.0987175	0.169932	0.0727321	0.0923245	0.167607	0.123682	0.110859	-0.272794	0.143482	0.0767669	0.0367262		22.9	-0.0206176	0.0781983	0.0365001	0.00383429	0.0282026	0.0353649	0.001518	0.0232858	0.0120907
23	0.129309	0.0828958	0.134412	0.240245	0.107258	0.0574245	-0.0618868	0.109449	0.182446	-0.195789	0.0829831	0.0789769	0.0356604		23	-0.0139166	-0.0155057	0.00551036	-5.81118e-05	0.0147906	0.0121739	0.043691	0.00666935	0.00760478
23.1	0.141577	0.0638798	0.169373	0.160899	0.100089	0.129389	0.0734022	0.0867478	0.0642728	-0.0856502	0.0911531	0.0904665	0.0209159		23.1	0.0242324	-0.0269227	0.00600186	0.00409079	-0.0103544	0.0434709	0.057382	0.0139858	0.0112178
23.2	0.132263	0.0862198	0.117999	0.0870378	0.10619	0.102956	0.121898	0.139532	0.0510038	-0.00905016	0.0428241	0.0889884	0.0134975		23.2	0.0107864	0.16738	0.0125325	0.00489359	0.0134316	0.0469509	0.069628	0.0465148	0.0220395
23.3	0.0801979	0.0893748	0.0665635	0.0979608	0.108186	0.122077	0.0602412	0.108184	0.207755	-0.0486262	0.141841	0.0939777	0.0188008		23.3	0.0356534	0.0757103	-0.0104288	0.00889529	0.0157966	0.0935249	-0.001507	0.0310921	0.0149784
23.4	0.119649	0.0691348	0.128756	0.201288	0.0920471	0.114082	0.0789752	0.115264	0.105596	-0.108861	0.0574851	0.0884922	0.0228367		23.4	0.00214641	0.0351933	-0.00396464	0.00358349	0.00633457	0.0908049	0.073686	0.0296834	0.0144908
23.5	0.0927539	0.144352	0.0682495	0.166403	0.0893571	0.0959475	0.0467462	0.0847338	0.0425388	-0.00437416	0.129036	0.0868858	0.014704		23.5	-0.00874559	0.0389273	0.00679366	0.0154502	0.0255206	0.0801059	0.000539	0.0226559	0.0112887
23.6	0.108416	0.106322	0.105012	0.119785	0.0701411	0.105418	0.0809732	0.0953008	0.141312	-0.239971	0.0451191	0.0670751	0.0316525		23.6	-0.000460588	-0.147172	-0.0134675	0.0163285	0.0312516	0.0403389	-0.007673	-0.0115505	0.023823
23.7	0.139665	0.159053	0.148778	0.0737728	0.112141	0.0635085	0.169214	0.195617	0.0900538	-0.151624	0.140824	0.103727	0.0283593		23.7	0.0162754	-0.0801487	0.0146374	0.00868919	0.0211936	0.0717419	0.065643	0.0168617	0.0188309
23.8	0.0782759	0.0958628	0.13627	0.174883	0.0735981	0.150416	0.0517532	0.0887598	0.112179	-0.173462	0.108951	0.0815896	0.0276975		23.8	-0.0216676	0.0739113	0.00702276	0.00750219	0.00198957	0.0499959	0.019224	0.0197112	0.0121414
23.9	0.0369249	0.0679688	0.143414	0.145651	0.101797	0.158372	0.0390462	0.0418098	0.136063	-0.0449572	0.124791	0.0864436	0.0191623		23.9	0.0100414	0.0474183	0.00238826	0.0131419	0.00964557	0.0867729	0.109296	0.0398149	0.016183
24	0.0896419	0.0827118	0.0998715	0.192803	0.134218	0.0838015	0.0423792	0.0796168	0.173552	-0.379005	0.146752	0.0678493	0.0466962		24	0.00819441	0.116345	0.00453276	-0.00314021	0.0261896	0.0687699	0.107677	0.0469384	0.0190368
24.1	0.132806	0.131152	0.165628	0.157107	0.105642	0.118725	0.0955582	0.243379	0.0827378	-0.120316	0.195257	0.118879	0.0277267		24.1	0.0462094	0.0133623	0.0106986	0.00637589	0.0227836	0.0759119	0.053866	0.032744	0.00993678
24.2	0.0410109	0.131414	0.0514055	0.136327	0.0945091	0.0990965	-0.00110782	0.125497	0.107707	-0.156154	0.134303	0.0694552	0.0262228		24.2	0.0124194	0.0775713	0.0132725	0.00113729	-0.00941443	0.0424129	-0.008516	0.0184119	0.0118884
24.3	0.1121	0.0986758	0.129727	0.273856	0.117962	0.173612	0.109534	0.181208	0.22072	-0.107812	0.106005	0.12869	0.0289868		24.3	0.0245104	0.0194793	0.0105866	-0.000601812	-0.00243743	0.0355179	0.012849	0.014272	0.00511621
24.4	0.100669	0.132909	0.146561	0.184279	0.0622441	0.0999135	0.139613	0.150126	0.118625	-0.268544	0.0912941	0.0870626	0.0369604		24.4	0.0289964	0.0217143	0.00167166	0.0171838	0.0116416	0.0755269	-0.000105	0.0223757	0.00969234
24.5	0.0668559	0.132285	0.0799105	0.0998328	0.0754781	0.0922585	0.0274492	0.140947	0.249167	-0.0305262	0.0387111	0.0883971	0.0216814		24.5	0.0397304	0.102002	-0.0146033	0.0106696	-0.0273384	0.0693849	-0.030589	0.0213224	0.0192879
24.6	0.128594	0.154649	0.14717	0.175888	0.106977	0.12954	0.0950092	0.205159	0.147903	-0.113141	0.110808	0.117141	0.0249365		24.6	-0.00110959	0.0264593	0.0189775	0.00278409	0.00915257	0.0709049	0.109576	0.0338207	0.015569
24.7	0.122827	0.0807198	0.204765	0.12651	0.0988571	0.101401	0.133064	0.0991818	0.125325	-0.0917862	0.14778	0.104422	0.0219834		24.7	0.0646694	-0.0406247	0.0253329	-0.00473101	0.0111846	0.0149439	0.067299	0.0197249	0.0143516
24.8	0.0917969	0.123371	0.169162	0.170166	0.133275	0.0530745	0.125627	0.197523	0.159851	-0.0668262	0.143435	0.118223	0.022042		24.8	0.0461754	0.0260023	0.0110839	0.00704689	0.00654357	0.0310059	0.023902	0.02168	0.00549055
24.9	0.158723	0.0975438	0.144172	0.212494	0.132197	0.113455	0.0377862	0.153908	0.0899438	-0.0265882	0.122507	0.112376	0.0193066		24.9	-0.0458406	0.0177013	0.00133636	0.0122882	0.0320486	0.0674819	-0.003993	0.0115747	0.0131172
25	0.105774	0.128161	0.134857	0.156907	0.10347	0.0690065	0.0525272	0.0974638	0.0642328	-0.198429	0.0507791	0.0695226	0.0287713		25	-0.00454759	0.0815053	0.00874886	0.00735589	0.000419569	0.0401599	0.068064	0.0288151	0.0131185
25.1	0.12692	0.0944418	0.111388	0.21568	0.136463	0.0870315	0.118664	0.0914418	0.115976	-0.0561722	0.147303	0.108103	0.0196206		25.1	0.00368541	0.0120363	0.00697066	0.00995539	-0.00421543	0.0594649	0.019428	0.0153322	0.00785572
25.2	0.0724019	0.0691268	0.1081	0.265822	0.0779141	0.127086	0.0161882	0.208487	0.231799	-0.292286	0.139998	0.0931487	0.0448873		25.2	-0.0388666	0.0582433	0.0173245	0.00358699	0.0271966	0.0954339	0.026802	0.027103	0.0159161
25.3	0.134669	0.135982	0.162511	0.0745088	0.0868651	0.102131	-0.00858182	0.149054	0.142144	-0.102891	0.130225	0.0915105	0.0242129		25.3	0.0645184	0.0819783	-0.00388954	0.00537519	0.00614757	0.0635209	0.081487	0.042734	0.0145214
25.4	0.0934479	0.10861	0.117442	0.205599	0.0882341	0.136559	0.0853212	0.151283	0.0953708	-0.0993382	0.15432	0.10335	0.0230567		25.4	0.00565141	-0.0154517	0.0175586	-0.00331541	0.0218026	0.0649419	0.081428	0.0246593	0.013502
25.5	0.115189	0.15425	0.0758865	0.215821	0.0453821	0.106663	0.142796	0.0593098	0.0876238	-0.0917882	0.135036	0.0951062	0.0236613		25.5	0.0134344	0.0459343	0.0229131	0.00144559	0.00982557	0.0428439	0.098152	0.033507	0.0124637
25.6	0.103125	0.111363	0.109488	0.212764	0.0988431	0.0760785	0.103071	0.109575	0.159195	-0.0889322	0.0900091	0.098598	0.021929		25.6	-0.000859588	0.0614383	0.0285589	0.0117384	0.0336666	0.0668989	0.04392	0.0350516	0.00934313
25.7	0.120973	0.0954648	0.140709	0.190462	0.0988091	0.0713295	0.0473782	0.114559	0.157237	-0.258322	0.115492	0.0812809	0.0359497		25.7	-0.0605286	0.0333953	-0.000538543	-0.000852712	0.0305836	0.0536939	0.007732	0.00906928	0.0138722
25.8	0.0976659	0.106862	0.113781	0.133615	0.0941241	0.0509525	0.0794212	0.0451578	0.0950558	-0.212498	0.128777	0.0666285	0.0291549		25.8	0.00866941	-0.0921467	0.00728716	-0.000240012	0.0297886	0.0636929	0.105621	0.0175246	0.0231812
25.9	0.135186	0.124025	0.173005	0.113683	0.0916491	0.131815	0.0151222	0.192638	0.124606	-0.0918302	0.129227	0.103557	0.0238021		25.9	-0.00232759	0.0784093	0.00311016	0.00676019	0.0232166	0.0358319	0.123546	0.0383638	0.0175885
26	0.156655	0.100532	0.189956	0.201758	0.0728841	0.0958955	0.0183602	0.140385	0.224153	-0.0321032	0.0704601	0.11263	0.0238723		26	0.0265654	0.0246333	0.00193256	0.00472159	0.00737457	0.0198359	0.066245	0.0216155	0.0083155
26.1	0.11849	0.131979	0.134714	0.264826	0.0451821	0.0718295	0.0698632	0.122404	0.0963548	-0.24051	0.120864	0.0850905	0.0367913		26.1	-0.00310759	0.0362023	0.00626746	0.00323249	0.00801557	-0.00793306	-0.03289	0.00139817	0.00781519
26.2	0.0885079	0.0224278	0.113812	0.177743	0.0725591	0.11257	0.129044	0.159303	0.126793	-0.239683	0.105969	0.079004	0.0342378		26.2	0.0327194	-0.0148497	-0.0112307	0.00115999	0.0539436	0.0850549	0.095718	0.0346451	0.0171289
26.3	0.104104	0.0858728	0.108094	0.177416	0.0915601	0.183893	0.0813072	0.0844098	0.206996	-0.227139	0.169493	0.0969096	0.0353128		26.3	-0.0282506	0.0306443	-0.00877264	0.0103288	0.0121956	0.0424299	0.089504	0.0211542	0.0144324
26.4	0.108099	0.129199	0.198673	0.165897	0.0766031	0.129677	0.122539	0.234962	0.174974	-0.125064	0.147326	0.123898	0.0281844		26.4	0.00758141	-0.0258107	0.00815796	-0.00241791	-0.00716543	0.0473259	0.013319	0.00585575	0.00848601
26.5	0.139212	0.116419	0.180509	0.115014	0.114326	0.100862	0.0958022	0.289807	0.105754	-0.0671302	0.156101	0.122425	0.0252885		26.5	-0.0231516	-0.0156257	0.00230246	0.00633329	0.0164546	0.0851349	0.009383	0.0115473	0.0133621
26.6	0.111559	0.0916868	0.13539	0.164118	0.111872	0.179766	0.114944	0.172164	0.195792	-0.147998	0.122166	0.113769	0.0280561		26.6	-0.0265886	-0.00607669	0.0299799	0.0111491	0.0140286	0.0648529	-0.00162	0.0122465	0.0110437
26.7	0.108832	0.144625	0.170572	0.124571	0.0987361	0.132657	0.0318462	0.106348	0.142033	-0.0261322	0.135717	0.106346	0.0170335		26.7	0.0152014	0.0922783	0.00570206	-0.000256712	0.0103006	0.119508	0.001879	0.0349447	0.0186591
26.8	0.127286	0.0805338	0.165177	0.197525	0.0781301	0.119314	0.0293362	0.131267	0.146073	-0.108278	0.130073	0.0996759	0.0248835		26.8	-0.0147236	-0.0261067	0.00773106	0.00688099	0.0420056	0.0171899	-0.000661	0.00461661	0.00833333
26.9	0.107737	0.139366	0.119012	0.240065	0.0677821	0.0898195	-0.0221718	0.0838438	0.137068	-0.0466252	0.0929141	0.0917099	0.0233715		26.9	-0.00962359	0.0799123	0.00472176	0.00402639	-0.00161243	0.0244029	0.038295	0.0200175	0.0117279
27	0.126689	0.149068	0.108331	0.139147	0.0729991	0.0413645	0.116616	0.0643428	0.0761868	-0.0885332	0.169697	0.0887189	0.0213214		27	0.00399541	0.148134	-0.00309424	0.00888489	0.0321636	0.0571849	0.001008	0.0354681	0.0204404
27.1	0.0735139	0.10573	0.100724	0.111357	0.0799411	0.132915	-0.00992982	0.141016	0.11129	-0.146315	0.0967651	0.072455	0.024969		27.1	0.0401634	0.0344353	-0.0144222	-0.00993441	0.0220006	0.0588929	0.113439	0.0349392	0.0164615
27.2	0.0758539	0.159928	0.142431	0.0999288	0.106519	0.0690325	0.0852882	0.116611	0.0927198	-0.237518	0.0973271	0.0734655	0.0321505		27.2	0.00143441	-0.0131327	0.00318936	-0.00495421	0.00598257	0.0967179	0.076904	0.0237345	0.0165977
27.3	0.0560569	0.118233	0.115253	0.162326	0.0936131	0.0451175	0.136839	0.101791	0.113634	-0.289297	0.126508	0.0709158	0.037408		27.3	0.0149034	0.0552303	0.0164643	0.00951619	0.0113066	0.0311899	0.07251	0.0301601	0.00929037
27.4	0.0983809	0.128275	0.114116	0.13415	0.0860971	0.0910945	0.146651	0.0956168	0.102962	-0.147741	0.11587	0.0877701	0.0242387		27.4	-0.0255986	0.0112653	0.0129282	0.00129279	0.0101226	0.0372379	0.038936	0.012312	0.00830239
27.5	0.14566	0.119369	0.139125	0.156325	0.0371451	0.19074	0.0723602	0.203097	0.113982	-0.156273	0.139811	0.105576	0.029826		27.5	-0.0573986	-0.0303857	0.00615736	-0.000327812	0.0196196	0.0219219	0.034771	-0.000806031	0.0122726
27.6	0.165133	0.120414	0.146614	0.247906	0.0829441	0.122662	0.194301	0.103116	0.109231	-0.0804522	0.144227	0.123281	0.0246902		27.6	0.0176494	0.0379723	0.00417466	-0.00145561	0.00859057	0.0386449	0.01389	0.0170666	0.00596462
27.7	0.126899	0.0919588	0.168712	0.202098	0.0633491	0.110873	0.0480822	0.127931	0.0935138	-0.133787	0.166194	0.0968929	0.0269418		27.7	-0.00156259	0.0395903	0.0163394	0.0110739	0.0204706	0.0624219	0.088198	0.0337902	0.0120133
27.8	0.0659509	0.174416	0.165135	0.188524	0.14263	0.12696	-0.0153558	0.197676	0.0869038	-0.179426	0.111006	0.0967653	0.0333609		27.8	0.0327134	0.0470023	0.00180656	0.00441849	0.0241876	0.00855394	0.064676	0.026194	0.00891824
27.9	0.123892	0.112843	0.165329	0.159088	0.0912521	0.114653	0.0457832	0.126183	0.0690628	-0.22777	0.114515	0.0813481	0.0326393		27.9	-0.0221186	0.000994314	0.0212755	0.0159464	0.0233716	0.0654479	0.113332	0.0311784	0.0169497
28	0.0735399	0.159417	0.108301	0.126804	0.110047	0.130609	0.0993982	0.201134	0.1495	-0.163619	0.0908901	0.098729	0.0283316		28	0.0398364	0.0526963	0.00845856	0.00821939	0.0263806	0.0717929	0.000144	0.0296469	0.0100007
28.1	0.0608919	0.150503	0.0629605	0.144121	0.0938061	0.0885995	0.120778	0.229636	0.0726178	0.170968	0.199781	0.126787	0.0172293		28.1	0.000408412	0.0348693	0.00959816	0.00658659	-0.0103844	0.0621629	0.050656	0.0219853	0.0103581
28.2	0.148217	0.0889668	0.0932295	0.105382	0.0764931	0.0557145	0.0911732	0.223577	0.169936	-0.19289	0.140631	0.0909481	0.0318818		28.2	-0.0222026	0.0881293	-0.000332343	0.00209599	-0.0117484	-0.00804806	0.013953	0.00883527	0.0139004
28.3	0.0624999	0.100926	0.125875	0.19257	0.0721631	0.0845675	0.0454362	0.118265	0.181069	-0.288775	0.0813811	0.0705433	0.0385522		28.3	0.0109174	0.0395333	0.00399706	0.022688	0.00446857	0.0757039	0.093481	0.035827	0.0135554
28.4	0.116387	0.129029	0.124985	0.178537	0.132818	0.0382275	0.0569252	0.116933	0.101716	-0.0939522	0.114356	0.09236	0.021768		28.4	0.0482264	-0.00691169	0.0148707	-0.00161631	-0.0147994	0.0589149	0.055747	0.0220617	0.0119403
28.5	0.109242	0.159633	0.221755	0.133727	0.124278	0.0391825	0.0816932	0.0574628	0.134224	-0.0489132	0.0909851	0.100297	0.0212052		28.5	0.00689341	0.0459173	0.0104728	0.0112284	0.0199176	0.0634079	0.071651	0.0327841	0.0102577
28.6	0.108666	0.110064	0.179395	0.141209	0.120035	0.0963375	0.0328122	0.118483	0.126977	-0.133181	0.115366	0.0923784	0.0248901		28.6	-0.0192596	-0.0165847	0.0248841	0.00655219	0.0311026	0.131386	0.06692	0.0321429	0.0199904
28.7	0.134487	0.119941	0.0907835	0.0814928	0.107394	0.0843285	0.102331	0.0932028	0.104044	-0.103114	0.0868031	0.0819721	0.0191257		28.7	-0.0216186	0.0248603	0.00589506	0.00806579	0.0184996	0.0177529	0.013282	0.00953387	0.00573784
28.8	0.0479179	0.0790278	0.0741235	0.146362	0.0606711	0.103463	0.0273792	0.109091	0.0325068	-0.118815	0.0816791	0.0584914	0.0206056		28.8	-0.0223946	0.0484413	-0.00895814	0.00819539	0.0156076	0.0907549	0.041207	0.0246934	0.0145612
28.9	0.114702	0.162154	0.13841	0.160143	0.138435	0.0276575	0.0819172	0.100195	0.150601	-0.0934922	0.0978941	0.0980559	0.0225977		28.9	0.0173714	0.0685033	0.00856756	-0.000903912	0.0310606	0.0137489	0.077511	0.030837	0.0115202
29	0.12231	0.125877	0.171914	0.0516708	0.105392	0.138836	0.250867	0.136953	0.173864	-0.0475842	0.0995211	0.120874	0.0227201		29	0.0317924	0.0827863	0.00183586	0.0137517	0.0222626	0.0238109	0.019112	0.0279074	0.00979906
29.1	0.121018	0.107523	0.149696	0.173941	0.102761	0.128487	0.0830872	0.0241228	0.172516	0.0186348	0.0788791	0.105515	0.0157504		29.1	-0.00543859	-0.0568287	0.00969216	0.00920139	0.0191456	0.00700194	4.6e-05	-0.00245432	0.00952578
29.2	0.0787289	0.134728	0.0268995	0.162902	0.10161	0.0825745	0.120664	0.233027	-0.00463116	-0.174698	0.213607	0.0886738	0.0340174		29.2	-0.0325266	0.0838523	-0.00934014	0.0117625	0.0234846	0.0850309	-0.005173	0.0224415	0.0173191
29.3	0.13464	0.105123	0.163327	0.158868	0.142781	0.123302	0.152292	0.173002	0.132586	-0.192564	0.0954381	0.108072	0.0309102		29.3	-0.0248576	0.0183153	0.00685486	0.00145529	0.0150306	0.0653789	-0.018215	0.00913748	0.0111805
29.4	0.123204	0.0575338	0.157335	0.111942	0.0636591	0.0711785	0.108981	0.0824758	0.177754	-0.23765	0.114432	0.0755313	0.0333012		29.4	0.0346374	-0.0323927	0.00300436	0.00495949	0.0151546	0.0597819	0.075291	0.0229194	0.0138683
29.5	0.0927979	0.136928	0.128416	0.108872	0.0780391	0.0839435	-0.0185048	0.132191	0.0134398	-0.202162	0.124779	0.0617035	0.030361		29.5	0.0317864	-0.00562969	0.0185848	0.00537109	0.00767157	0.0844139	0.012882	0.0221543	0.0112664
29.6	0.104002	0.0892768	0.141857	0.0926788	0.0714281	0.10249	0.0883892	0.0679018	0.152436	-0.0188632	0.102077	0.0903339	0.0134092		29.6	0.0125094	0.0286953	0.0180273	0.0110167	0.0376436	-0.0165371	0.068831	0.0228837	0.00998668
29.7	0.0728529	0.122631	0.109515	0.160143	0.0481931	0.0587805	0.0518062	0.105529	0.125393	-0.128294	0.166535	0.0811894	0.0243069		29.7	0.0504254	-0.0586337	0.012201	0.00772549	0.0133766	0.0186839	0.028122	0.0102715	0.0126956
29.8	0.0722819	0.125816	0.21259	0.202852	0.0785461	0.112718	0.165164	0.0725438	0.0636018	-0.00692916	0.163556	0.114794	0.020159		29.8	0.0111174	-0.0275117	0.0283218	-0.00395031	0.0408716	0.116776	0.056427	0.0317217	0.0176915
29.9	0.111019	0.119723	0.0544695	0.167405	0.0718801	0.131684	0.0799322	0.0517978	0.0134858	-0.0322082	0.105403	0.0795082	0.0170618		29.9	0.00927241	-0.0204227	0.00875596	0.00763529	0.0173636	0.0825919	0.024566	0.0185375	0.0119113
30	0.16482	0.127445	0.0659835	0.108549	0.0606021	0.132197	0.113012	0.101059	0.116667	-0.120791	0.152996	0.092958	0.0234004		30	-0.0222786	0.0837923	0.0121179	0.00190299	0.0251436	0.0784409	0.025633	0.0292503	0.0147367
30.1	0.155619	0.119413	0.122123	0.234972	0.148031	0.0769685	0.182912	0.17617	0.133562	-0.154075	0.10193	0.117966	0.0301247		30.1	0.0678284	-0.0141897	0.014863	0.014254	0.0493456	0.0615809	-0.03645	0.0224617	0.0148406
30.2	0.103145	0.119352	0.177398	0.154957	0.115976	0.0872335	0.146952	0.156587	0.168242	-0.202381	0.121264	0.104429	0.0318444		30.2	-0.0124616	0.00274031	0.00841306	0.00723979	0.0343726	0.0392739	0.061604	0.0201689	0.00970699
30.3	0.100449	0.105379	0.170199	0.101304	0.0869481	0.0694655	0.153355	0.0379528	0.170992	-0.20161	0.0909681	0.080491	0.0308459		30.3	-0.00231459	0.0271733	0.0127964	0.020656	0.0299476	0.0476429	0.036239	0.0245915	0.00613526
30.4	0.0640629	0.124594	0.182134	0.14006	0.115403	0.121374	0.0424012	0.145853	0.0646098	-0.225429	0.100489	0.0795955	0.0328825		30.4	0.0423674	-0.0495477	-0.00444124	0.00276439	0.0122056	0.0139189	0.053698	0.0101379	0.0127093
30.5	0.125834	0.0594128	0.165722	0.16593	0.0842601	0.110796	0.0427452	0.107115	0.16558	-0.0835992	0.141561	0.0986687	0.0222365		30.5	0.0261054	-0.0270427	0.0103512	0.00746949	0.0255366	0.0923049	-0.014715	0.0171443	0.0145628
30.6	0.0514989	0.133309	0.198071	0.202438	0.0808631	0.0620395	0.106435	0.15387	0.144607	-0.0500152	0.0979261	0.107367	0.0217893		30.6	-0.0286086	0.00950331	-0.0164933	0.00176779	0.0315886	0.0200979	0.031097	0.00699324	0.00874285
30.7	0.0971819	0.102671	0.142735	0.212258	0.0845621	0.0961115	0.0879382	0.200623	0.0635018	-0.101209	0.0465371	0.0939009	0.0250877		30.7	0.0277304	0.0166753	-0.0194284	0.0118449	0.0473316	-0.0115261	0.037653	0.0157544	0.00928168
30.8	0.0671239	0.151721	0.136119	0.189172	0.124862	0.12657	0.0905922	0.164565	0.115011	-0.223699	0.132868	0.0977185	0.0336591		30.8	0.0121114	0.0619633	-0.00192484	0.0139214	0.00929857	0.0830119	0.11268	0.0415803	0.01673
30.9	0.110596	0.143158	0.159838	0.177862	0.0824711	0.0981935	0.0218612	0.107796	0.143961	-0.196389	0.120977	0.0882112	0.0311573		30.9	0.0134374	-0.0350597	0.00727946	0.0108174	-0.00193443	0.0335029	-0.019786	0.00117958	0.00857417
31	0.0812919	0.124637	0.156715	0.235138	0.0867361	0.0687205	0.0327822	0.0539598	0.10357	-0.190434	0.110303	0.0784926	0.0315668		31	0.00651941	0.134087	0.00717886	0.00848779	0.0164516	0.0248879	0.04162	0.0341761	0.0173148
31.1	0.120145	0.121991	0.19424	0.173371	0.12978	0.0557995	0.0728522	0.0996528	0.128627	-0.0968712	0.160165	0.105432	0.0236652		31.1	-0.0621966	-0.0134417	0.00480816	0.017322	0.0177476	0.0550799	0.010809	0.00430405	0.0135473
31.2	0.0775539	0.11157	0.144015	0.206465	0.0807651	0.0921395	0.0732892	0.126414	0.162591	-0.169787	0.0692091	0.0885658	0.0289145		31.2	-0.0587556	-0.0428967	0.00822686	0.00293549	0.0166966	0.00649094	0.054637	-0.00180935	0.0143526
31.3	0.0680239	0.13044	0.149809	0.138642	0.124249	0.105776	0.0638332	0.123787	0.131289	-0.0917132	0.115579	0.0963376	0.0205042		31.3	-0.0472106	0.0433933	0.0240486	0.0129375	0.0114206	0.00625294	0.077752	0.0183706	0.0144008
31.4	0.113809	0.123607	0.101014	0.232821	0.102225	0.0916475	0.139265	0.0340308	0.101506	-0.0558322	0.108663	0.0993414	0.0210443		31.4	0.00333541	-0.0744807	0.0152993	0.00595039	0.0281406	0.0334789	0.004209	0.00227613	0.0135595
31.5	0.149475	0.113842	0.177375	0.226421	0.0767481	0.136999	0.0702982	0.113072	0.148143	-0.190595	0.141661	0.105767	0.0324323		31.5	0.0322374	0.0203773	0.00113116	0.00791229	0.0349926	0.0377199	-0.05564	0.0112472	0.0123211
31.6	0.0526999	0.149692	0.134642	0.118606	0.0805901	0.0850635	0.114825	0.0981088	0.0347978	0.0211178	0.137572	0.0934286	0.0129637		31.6	0.0213314	0.00439831	-0.00422804	0.0148474	0.0393316	0.0470709	0.036236	0.0227125	0.00720017
31.7	0.0796599	0.114666	0.134663	0.173407	0.0868331	0.118855	0.0367302	0.0552468	0.12759	-0.133522	0.115877	0.0827277	0.0244982		31.7	0.0441674	0.0536753	0.00484626	0.00747259	-0.0199194	0.0923559	0.038022	0.0315172	0.014083
31.8	0.15685	0.119119	0.115643	0.207483	0.0819801	0.126996	0.0523332	0.0782888	-0.00392316	-0.120298	0.0837971	0.0816607	0.0261266		31.8	0.00433541	0.116917	-0.00606464	-0.00349411	0.0325476	0.0420849	0.01061	0.0281338	0.0162861
31.9	0.102193	0.140692	0.144744	0.122439	0.0618551	0.100736	0.0268102	0.0230988	0.110938	-0.101754	0.133165	0.0786287	0.0221139		31.9	-0.0101006	0.0443173	0.000695057	0.000928088	0.0262156	0.00746994	0.112032	0.0259368	0.0159259
32	0.0818059	0.115199	0.114313	0.131843	0.0812101	0.124693	0.0366762	0.129833	0.116702	-0.164478	0.188103	0.0868999	0.0275921		32	0.0383244	0.0371943	0.0124012	0.00781639	-0.0114524	0.0618479	0.001693	0.0211178	0.00964182
32.1	0.137093	0.141031	0.113808	0.108639	0.0824071	0.104133	0.0719662	0.0590948	0.17261	-0.137058	0.0603901	0.0831011	0.0244962		32.1	-0.0235946	0.0592303	0.00128586	0.00929679	0.00299657	0.0362969	0.014001	0.0142161	0.0100721
32.2	0.125294	0.124788	0.189198	0.188953	0.0869001	0.128958	0.161723	0.0548418	0.0553488	-0.170359	0.11982	0.0968604	0.0300536		32.2	0.00980941	0.117519	0.00787186	0.00928969	0.00509457	0.119481	0.06772	0.0481123	0.0199639
32.3	0.0686699	0.0761188	0.14593	0.206488	0.0473691	0.0238195	0.0551462	0.203161	0.0665608	-0.0861432	0.0804271	0.080686	0.0249136		32.3	0.0565664	0.0868353	0.00261776	0.00892919	0.0445926	0.0543839	0.135587	0.0556446	0.0172395
32.4	0.0994679	0.105105	0.110745	0.161192	0.0662911	0.0922625	0.0941812	0.0970918	0.101862	-0.0854022	0.0833821	0.0841979	0.018348		32.4	-0.0105076	0.0514773	0.0127421	0.0137123	0.0317336	-0.00593606	0.005085	0.0140438	0.00816238
32.5	0.0927989	0.0960428	0.125089	0.155405	0.0858571	0.0814965	-0.0754238	0.0998178	0.123049	-0.0166452	0.0921281	0.0781468	0.0200065		32.5	0.0250504	-0.00599369	0.00245536	0.00467789	0.00960557	0.119509	-0.004715	0.0215128	0.0167961
32.6	0.108197	0.132421	0.131795	0.136161	0.0805731	0.101766	0.0294652	0.183346	0.0583898	0.000430843	0.0707581	0.0939365	0.0159074		32.6	-0.00411359	0.0921743	0.011112	0.0104131	0.0246446	0.0112539	0.057761	0.029035	0.0128304
32.7	0.0773619	0.20865	0.0631705	0.159147	0.0783071	0.0917205	0.0770002	0.137581	0.0440858	-0.286513	0.0966521	0.0679239	0.0382414		32.7	-0.0295016	0.122418	-0.000836943	0.00581059	0.0248786	-0.0117931	-0.025375	0.0122287	0.0196676
32.8	0.0971979	0.111883	0.0898715	0.172657	0.0506681	0.0600305	0.110129	0.0872928	0.102099	-0.0699182	0.0610381	0.0793589	0.0179732		32.8	-0.0335046	0.0932473	0.00751896	0.0136996	0.0271866	0.0253639	-0.00462	0.0184131	0.0147134
32.9	0.0596609	0.119323	0.115524	0.204843	0.120801	0.0893735	0.147959	0.14085	0.141219	-0.0258442	0.131309	0.113183	0.0176718		32.9	0.0360834	0.0602803	0.0105617	0.00456469	0.0398246	0.109324	0.087653	0.0497559	0.0146054
33	0.1232	0.150679	0.220893	0.265793	0.107962	0.110158	0.140225	0.186105	0.106177	-0.1736	0.100671	0.12166	0.0335942		33	0.0162074	0.0227263	0.00898276	0.00886769	-0.00610543	0.0321109	0.031325	0.0163021	0.00518199
33.1	0.0930009	0.139928	0.180131	0.138664	0.0702361	0.119259	0.0398492	0.00704076	0.110469	-0.0826572	0.141922	0.0870765	0.0226573		33.1	0.00473241	0.0906823	0.00262446	0.00923039	0.0235996	0.0585549	0.071596	0.0372886	0.0135544
33.2	0.0943179	0.136934	0.160201	0.148822	0.125723	0.155223	0.108626	0.240402	0.0850818	-0.10951	0.203666	0.12268	0.0269861		33.2	-0.0279986	0.0936913	-0.000472443	0.00846979	0.0288826	0.0639469	0.024674	0.0273134	0.0153871
33.3	0.0835299	0.143417	0.0801725	0.119716	0.0968861	0.0984515	-0.0308298	0.105198	0.102118	-0.248905	0.159093	0.0644406	0.0345643		33.3	0.0435164	0.0249153	0.00731666	-0.00143911	0.0215126	0.0341109	0.020616	0.021507	0.00573953
33.4	0.0742059	0.115399	0.144879	0.146368	0.0649201	0.0874305	0.162043	0.0898888	0.0822328	-0.0649392	0.0894661	0.0901721	0.0183342		33.4	0.0214284	0.0753953	0.0128085	0.00423449	0.0334876	0.0577679	0.04899	0.0363017	0.00970944
33.5	0.112772	0.0670288	0.139414	0.256297	0.105733	0.10367	0.0593592	0.00347476	0.154323	-0.201569	0.118681	0.083562	0.0343139		33.5	-0.00143659	0.0763723	0.0122267	0.00883649	0.0626856	0.0333309	-0.005729	0.0266123	0.0121284
33.6	0.128323	0.141145	0.134687	0.124115	0.0791281	0.113435	0.121226	0.0707408	0.144121	-0.144515	0.136966	0.0953973	0.0250582		33.6	-0.0108266	0.0428103	-0.00107314	0.0113117	0.0194396	0.0494659	0.012646	0.017682	0.00827385
33.7	0.0535259	0.112843	0.145618	0.192082	0.111182	0.0870365	0.0856672	0.117348	0.0782068	-0.111266	0.111083	0.0893932	0.0228986		33.7	0.0152544	0.108605	0.0229173	0.00863239	0.0457536	0.0727049	-0.009001	0.0378381	0.0154811
33.8	0.0552439	0.103508	0.175853	0.321667	0.115736	0.103857	-0.00283382	0.0722358	0.0241468	-0.147367	0.121629	0.0857886	0.0348639		33.8	0.0474484	0.0351953	0.00816306	-0.000359012	0.0240116	0.105627	0.071009	0.041585	0.0139962
33.9	0.106303	0.160148	0.164382	0.148734	0.0767531	0.0800915	0.120585	0.0927458	0.0824188	-0.157797	0.104279	0.0889675	0.0264641		33.9	0.00961841	-0.0394887	0.00852986	0.00858709	0.0260776	-0.0128191	0.008445	0.0012786	0.00802171
34	0.0889599	0.109254	0.13481	0.175716	0.0992941	0.0679775	0.0535172	0.0201818	0.1788	-0.139311	0.158453	0.0861501	0.0272189		34	0.0148054	0.0391463	-0.00784394	0.00363929	0.0298046	0.0877999	-0.013521	0.0219758	0.0131165
34.1	0.0745629	0.131594	0.0558875	0.162429	0.0713061	0.0540215	0.124033	0.147668	0.129765	-0.258933	0.0985141	0.0718952	0.0349426		34.1	0.0317894	0.0915543	-0.00590894	0.0120603	0.0251396	0.0666269	-0.010332	0.0301328	0.014138
34.2	0.0668469	0.158202	0.123779	0.0340318	0.0669681	0.0452215	0.0988692	0.128223	0.0891688	-0.118524	0.116381	0.0735606	0.0223082		34.2	-0.0199236	0.0446193	-0.0142749	0.0159216	-0.00389543	0.0462739	0.031257	0.0142826	0.010409
34.3	0.0245539	0.118337	0.163752	0.119864	0.104935	0.158332	0.0790412	0.190394	0.132081	-0.187846	0.0815731	0.0895469	0.030976		34.3	0.0122134	0.105195	0.00674946	0.00511509	0.0291716	0.0309979	0.041044	0.0329267	0.0130878
34.4	0.118728	0.105358	0.122093	0.217632	0.0917131	0.135174	0.129061	0.0505498	0.0708008	-0.148645	0.120965	0.0921299	0.027259		34.4	-0.00571959	0.0129693	0.0180544	0.0110838	0.0512956	0.0144009	0.070801	0.0246979	0.0100371
34.5	0.112206	0.153031	0.107644	0.147176	0.0922561	0.0600445	0.0584792	0.148578	0.0734868	-0.0587342	0.11213	0.0914815	0.0181493		34.5	0.0263214	0.0981123	0.0124594	0.0216524	0.00211957	0.0261149	0.040217	0.0324281	0.0118379
34.6	0.120378	0.16197	0.105818	0.200532	0.0905571	0.18218	0.147346	0.121617	0.150076	-0.0748382	0.126519	0.121105	0.0219146		34.6	0.0459644	0.0489873	0.00515576	0.0101472	0.0232036	0.00853394	0.019185	0.0230253	0.00674391
34.7	0.0898539	0.103511	0.0892185	0.179298	0.114899	0.108267	0.0254002	0.164183	0.133353	-0.193704	0.0966001	0.0828071	0.0302458		34.7	0.0245384	0.0935673	0.00608406	0.0172113	0.0224986	0.00124894	-0.008889	0.0223228	0.0127137
34.8	0.109546	0.0858848	0.150698	0.109177	0.101203	0.0812775	0.127597	0.211272	0.139634	-0.0766232	0.0897971	0.102678	0.0211556		34.8	0.00306341	0.0537083	0.0244569	0.00503129	0.0295086	0.0513169	-0.060192	0.0152705	0.0146486
34.9	0.0546319	0.110216	0.151511	0.246588	0.0781451	0.105459	0.0626002	0.0869068	0.123124	-0.187717	0.151257	0.0893382	0.0320616		34.9	-0.00544059	0.121525	0.00575196	0.00879459	0.0125186	0.0945689	0.002936	0.0343793	0.0193609
35	0.0872629	0.150613	0.102184	0.165603	0.0901531	0.0248195	-0.0490228	0.138821	0.0832718	-0.122434	0.102911	0.0703801	0.0263906		35	-0.0457816	0.104421	0.00744776	0.0152407	0.0267446	0.0938699	0.018664	0.0315152	0.0196458
35.1	0.0768259	0.13417	0.0898095	0.203084	0.0692971	0.0581055	0.0493632	0.135624	0.106047	-0.25523	0.0830441	0.0681945	0.0349481		35.1	0.0167834	0.0960423	-0.00499264	0.0172802	0.0614026	-0.0460711	0.085207	0.032236	0.0193393
35.2	0.0350739	0.133004	0.18961	0.210891	0.0579711	0.0565555	0.0375042	0.0257618	0.0873318	-0.0891262	0.124263	0.0789854	0.0252914		35.2	0.0209474	0.0430593	0.0159003	0.011605	0.0112096	0.0547559	0.029463	0.0267058	0.00632444
35.3	0.0662729	0.121247	0.161804	0.167251	0.0569361	0.161925	0.141723	0.107882	0.0777608	-0.188745	0.14529	0.0926678	0.0305631		35.3	0.0142684	-0.0593087	-0.0182424	0.0184867	0.0293456	0.0692899	-0.063318	-0.00135407	0.0182928
35.4	0.0186509	0.145841	0.120229	0.102182	0.122096	0.109732	0.0993822	0.0911308	0.154492	-0.295315	0.116128	0.0713225	0.0381685		35.4	0.0183664	0.0947843	0.0142304	0.0166564	-0.0205084	0.0649559	0.05295	0.0344907	0.0145714
35.5	0.0771539	0.105694	0.0572775	0.169836	0.103687	0.149844	0.116271	0.0914618	0.0946108	-0.231272	0.0898891	0.0749502	0.0320599		35.5	-0.00866759	0.0413563	0.0146521	0.00313149	0.0448586	0.0970189	-0.012535	0.0256878	0.0146165
35.6	0.0784809	0.103584	0.118946	0.147044	0.0673191	0.156205	0.0474372	0.197706	0.159747	-0.0949152	0.106588	0.0989219	0.0235828		35.6	-0.00550359	0.0384323	0.0128317	0.0217131	0.0339736	0.0994739	0.092858	0.0419684	0.0150284
35.7	0.0768269	0.146254	0.120217	0.165684	0.0957391	0.0970665	0.0898522	0.115099	0.0632428	-0.166414	0.0780841	0.08015	0.026325		35.7	0.0282634	0.0512283	0.0134387	0.0158785	0.0331446	-0.0379981	0.079542	0.0262139	0.0137278
35.8	0.0586769	0.117871	0.176631	0.137649	0.117695	0.124391	0.0174212	0.220438	0.15661	-0.0145002	0.0579131	0.106436	0.0211445		35.8	-0.0130136	0.0351913	-0.000530143	0.00591789	0.0298366	0.0748259	-0.009435	0.0175419	0.0118193
35.9	0.0712729	0.150417	0.11591	0.173757	0.0811831	0.136823	0.0943412	0.12389	0.0764768	-0.180956	0.0823901	0.0841367	0.0283492		35.9	0.0568274	0.139703	0.0139133	-0.00995321	0.0236936	0.0600569	0.042011	0.0466075	0.0181044
36	0.152955	0.117566	0.118158	0.180859	0.0834231	0.125169	0.106442	0.11074	0.138986	-0.0172012	0.134414	0.113774	0.0151955		36	0.0115394	0.0680833	0.0198775	0.0141807	0.0218146	0.0298619	-0.001503	0.0234078	0.00830821
36.1	0.0688699	0.128956	0.142433	0.0614698	0.102892	0.126802	0.00312018	0.0912588	0.136873	-0.289117	0.125847	0.0635821	0.0374327		36.1	-0.00826159	0.0225643	-0.000200343	0.00402619	0.00677757	0.0240679	0.022588	0.0102232	0.00487335
36.2	0.0709959	0.151568	0.143751	0.0457168	0.0504071	0.118806	0.0637982	0.117263	0.172942	-0.144171	0.0703901	0.078315	0.0258364		36.2	0.0364724	0.0163223	0.00503936	0.00885359	0.0206556	0.0915429	0.009285	0.0268816	0.0114799
36.3	0.0861729	0.13552	0.13514	0.277297	0.0754161	0.132091	0.0462832	0.0351528	0.101987	-0.0832702	0.0804711	0.0929327	0.0263319		36.3	0.00134841	0.0511113	-0.00381584	0.0134071	0.0350006	0.0472289	0.045383	0.0270948	0.00870801
36.4	0.0655539	0.109033	0.143724	0.120062	0.0323711	0.0567345	0.0661542	0.111649	0.00992384	-0.0832682	0.159076	0.0719102	0.0208503		36.4	-0.0447556	0.0599473	0.0152481	0.0158573	0.0236876	0.0830679	0.087662	0.0343878	0.0175588
36.5	0.137916	0.0957768	0.130911	0.203438	0.0636671	0.149423	0.0668802	0.0932238	0.113517	-0.270051	0.159652	0.0858502	0.0377181		36.5	0.0426154	0.0486653	0.00435376	0.00405179	0.0264296	0.0940979	-0.014899	0.0293307	0.0137777
36.6	0.152587	0.14521	0.109648	0.130052	0.0983671	0.141895	0.131214	0.149151	0.118396	-0.140495	0.147678	0.107609	0.0253639		36.6	0.0382834	0.0411203	0.0159672	0.0108073	0.0216056	0.0295929	0.038256	0.0279475	0.00454308
36.7	0.114053	0.133927	0.111685	0.155413	0.0945361	0.121887	0.0750692	0.165384	0.173325	-0.122577	0.137966	0.105515	0.0244921		36.7	0.0134044	0.111684	0.00613516	0.00682299	0.0421336	0.00996494	0.101058	0.0416005	0.0173962
36.8	0.0634709	0.171385	0.117937	0.0965568	0.0655221	0.102478	0.0380562	0.112901	0.199713	-0.0595262	0.144139	0.0956938	0.0211268		36.8	0.0364314	-0.0513757	0.0143187	0.0184297	0.0244386	0.0222999	-0.014221	0.0071888	0.0113875
36.9	0.0986219	0.154424	0.122767	0.225084	0.110721	0.175548	0.0964422	0.0935238	0.0950258	-0.0748302	0.0839861	0.107392	0.0224116		36.9	-0.0116286	0.105547	0.00495696	-0.000815312	-0.00150843	0.0166129	-0.017383	0.0136831	0.0158644
37	0.121101	0.0917178	0.0970215	0.111551	0.0532781	0.0779485	0.0579642	0.160452	0.0887698	-0.159883	0.0884621	0.0716711	0.0248116		37	0.0213754	0.162014	0.0140294	0.0145774	-0.0139984	0.0870999	0.037316	0.0460591	0.0225935
37.1	0.143337	0.146097	0.199644	0.0712038	0.101661	0.0744465	0.140722	0.201586	0.126597	-0.21869	0.0932501	0.0981685	0.0343345		37.1	0.0162894	-0.00402769	0.00716506	0.0151587	0.0348876	0.0521369	0.085553	0.0295947	0.0116358
37.2	0.105537	0.0944658	0.142577	0.131686	0.0407071	0.118743	0.0890302	0.10114	0.0758838	0.0113468	0.128579	0.0945177	0.0119825		37.2	0.0198374	0.0590663	0.00522686	0.0251467	0.0106176	-0.00386406	0.025035	0.0201523	0.00764331
37.3	0.0991099	0.181591	0.139267	0.239893	0.102673	0.0895525	0.0926532	0.0818618	0.102622	-0.223416	0.132943	0.0944318	0.0348527		37.3	0.0284844	0.0916793	0.0147911	0.00269479	0.0290136	0.0387879	0.012296	0.0311067	0.0110912
37.4	0.114506	0.140387	0.126171	0.142998	0.0929401	0.109284	0.0365482	0.0536558	0.118354	-0.164817	0.0864841	0.0778645	0.0262753		37.4	0.0486144	0.0406883	0.0159117	0.00542349	0.0280086	0.0522889	0.05605	0.0352836	0.00731465
37.5	0.0800479	0.168117	0.0628345	0.226979	0.0597741	0.0893385	0.0676192	0.0959998	0.136568	-0.0995142	0.103323	0.0900988	0.0243861		37.5	0.00594241	-0.00388569	-0.00599534	0.00879829	0.00358057	0.0205819	0.053077	0.0117285	0.0076446
37.6	0.0952599	0.131287	0.125521	0.145686	0.107487	0.11783	0.134471	0.209968	0.0838278	-0.0544712	0.0974401	0.108573	0.0192391		37.6	0.0195944	-0.00783669	-0.00543624	0.00699769	0.00237657	0.0188829	0.057188	0.0131095	0.00838584
37.7	0.0766949	0.163715	0.0751985	0.189884	0.0971591	0.0653105	0.0229212	0.0853368	0.107223	-0.00382216	0.129006	0.0916933	0.0169432		37.7	0.00931141	0.109993	0.0144662	0.00266209	0.0548046	0.0569509	0.027346	0.0393621	0.0142685
37.8	0.0875049	0.181538	0.110055	0.175731	0.0743341	0.143398	0.0729752	0.0888618	0.20275	-0.234545	0.136592	0.0944721	0.0356139		37.8	0.0131594	0.0254333	0.00524506	0.0172575	0.0302156	0.136262	0.052116	0.0399555	0.01702
37.9	0.0780599	0.146843	0.119811	0.0993638	0.0750941	0.169037	0.112765	0.154434	0.0652188	-0.0856492	0.101075	0.0941865	0.0206454		37.9	0.0571894	-0.0457637	-0.000397243	0.00216369	0.0182246	0.0593419	0.05897	0.0213898	0.0150382
38	0.0329149	0.12297	0.163067	0.21061	0.0938911	0.0666455	0.0652212	0.0383198	0.0859208	-0.247459	0.12498	0.0688255	0.0354534		38	-0.0119186	0.126343	0.000240757	0.0147217	0.0360436	0.0296029	-0.002261	0.027539	0.0177236
38.1	0.109874	0.183072	0.0920595	0.105162	0.0503701	0.0742965	0.0903642	0.0845908	0.124376	-0.32671	0.142287	0.0663401	0.0407368		38.1	0.000985412	0.0438943	0.00799436	0.0133167	0.0120616	0.0170409	0.110552	0.0294065	0.014453
38.2	0.0874909	0.160961	0.19937	0.137877	0.116326	0.165965	0.0817512	0.0822208	0.154742	-0.0980412	0.0762631	0.105902	0.0239024		38.2	0.0648094	0.0327513	0.0245075	0.00319449	0.0159656	0.0497309	0.142772	0.0476759	0.0176505
38.3	0.0688099	0.135017	0.0608775	0.15478	0.0822171	0.103776	0.0765722	0.126856	0.0346888	-0.161601	0.0686881	0.0682437	0.0253913		38.3	0.0226544	0.11718	0.0107813	0.0111412	0.0302366	0.0308509	-0.007437	0.0307725	0.0152577
38.4	0.0886549	0.154465	0.127914	0.129871	0.0797871	0.0985285	0.197535	0.0974248	0.0713768	-0.104287	0.106073	0.0952129	0.0227705		38.4	0.0265424	-0.00698669	0.00964806	0.0107485	0.0135146	0.0637049	0.026662	0.0205477	0.0083926
38.5	0.112571	0.135119	0.149065	0.0966308	0.124258	0.160336	0.0766082	0.0496128	0.0742568	-0.0940222	0.0519351	0.0851245	0.0211721		38.5	0.00398841	0.0166473	0.00398936	0.00466289	0.00822857	0.00811694	0.054068	0.0142431	0.00684451
38.6	0.0904909	0.103414	0.174794	0.131056	0.0727981	0.117472	-0.0134068	0.117639	0.171357	-0.325079	0.0910491	0.0665075	0.0420393		38.6	0.0131524	0.0521563	0.0194815	0.0218846	0.0227226	0.0802889	0.074725	0.0406302	0.0106262
38.7	0.104084	0.109503	0.134447	0.0641058	0.0872641	0.0931645	0.189433	0.0829608	0.0272228	-0.0242882	0.0678101	0.0850642	0.0166258		38.7	-0.0134106	0.00447531	0.0178343	-0.000790912	0.0225656	0.0925869	0.007743	0.0187148	0.0131007
38.8	0.0866569	0.0877068	0.110155	0.144697	0.0569621	0.158057	0.135023	0.1019	0.0942928	-0.142065	0.0804351	0.0830745	0.0242605		38.8	-0.00249459	0.0336043	0.00986466	0.000308088	-0.00909043	0.0511409	0.003967	0.0124714	0.00824894
38.9	0.0922699	0.125129	0.0902915	0.186578	0.0933361	0.146149	0.164844	0.0628728	0.120256	-0.137416	0.0861111	0.0936746	0.0256848		38.9	-0.00751259	0.0115803	0.0189993	0.0117526	0.0543386	0.00450094	0.043128	0.019541	0.00823703
39	0.156621	0.126427	0.126833	0.144072	0.111848	0.0740495	0.0831622	0.0931538	0.0940718	0.0454858	0.111055	0.106071	0.00973959		39	-0.00294959	0.0600303	0.00802326	0.00982999	0.0102836	0.0478819	-0.003559	0.0185058	0.00949585
39.1	0.0987409	0.125608	0.176994	0.11351	0.0750091	0.107622	0.0317332	0.0356038	0.106844	-0.245974	0.12048	0.0678336	0.0337155		39.1	0.0430584	0.112623	-0.000100243	0.0122775	0.0232666	0.0563769	0.003576	0.0358684	0.0149726
39.2	0.0936199	0.110363	0.118471	0.14959	0.0742021	0.0958365	-0.0269058	0.10502	0.142687	-0.116224	0.0726091	0.0744789	0.0237261		39.2	-0.000722588	0.0356493	0.0101637	0.0208961	0.0219896	0.0573239	-0.022107	0.017599	0.00963817
39.3	0.0788549	0.139145	0.0337305	0.167003	0.0722891	0.0607325	0.108453	0.0437858	0.139164	-0.293024	0.0659581	0.0560083	0.0372064		39.3	0.00741941	0.0662433	-0.0111793	0.00149459	0.0230746	0.0743709	-0.017821	0.0205146	0.0138061
39.4	0.0991609	0.0874978	0.148457	0.132182	0.0916401	0.0911995	0.126239	0.142531	0.152537	-0.168495	0.0976101	0.0909599	0.0269919		39.4	-0.00497159	-0.0388027	0.0256033	0.0114689	0.0390306	0.0907349	0.054132	0.0253136	0.0158253
39.5	0.136412	0.102848	0.154265	0.19695	0.0925391	0.115787	0.0580352	0.131219	0.134333	-0.144789	0.0778571	0.0959504	0.0266507		39.5	0.0681294	0.0859363	0.000499357	0.00338959	0.0409616	-0.00163406	0.03039	0.0325246	0.0131272
39.6	0.136256	0.114975	0.165333	0.1473	0.0550211	0.113055	0.178772	0.0587158	0.153009	-0.191545	0.0844631	0.0923049	0.0309759		39.6	-0.0187226	-0.00403969	-0.000286343	0.00383009	0.0410646	0.0736999	-0.003816	0.0131043	0.0122592
39.7	0.0633729	0.0711598	0.182146	0.169434	0.0103131	0.0979475	0.0973802	0.0740708	0.0637438	-0.161028	0.143199	0.0737944	0.0279986		39.7	0.0394074	0.0565293	0.00860096	0.000793388	8.05686e-05	0.0522709	-0.009382	0.0211858	0.0103527
39.8	0.165742	0.123977	0.125342	0.180728	0.0704891	0.0696455	0.0464432	0.170069	0.0959108	-0.203305	0.147116	0.090196	0.0323053		39.8	-0.0428336	-0.0242607	-0.00859414	0.00838369	0.0139696	0.0136489	0.020314	-0.00276746	0.0088747
39.9	0.119406	0.113622	0.0740855	0.150046	0.0870581	0.125363	0.117476	0.14132	0.0358068	-0.233199	0.0834401	0.0740385	0.0322722		39.9	0.00589941	0.0124683	-0.00481994	0.00865029	0.0350516	0.0286329	0.027285	0.0161668	0.00545914
40	0.0982689	0.0866108	0.118573	0.226744	0.0654821	0.0765695	0.175563	0.175418	0.109071	-0.176148	0.0989421	0.0959176	0.031026		40	0.0403364	0.0598923	0.0343265	0.0138916	-0.000990431	0.0522409	0.047954	0.0353788	0.00824258
40.1	0.0771389	0.168575	0.135692	0.151103	0.0396991	0.0957885	0.0610832	0.123077	0.108201	-0.272481	0.0468441	0.0667927	0.0362211		40.1	-0.0452686	-0.0584547	0.00534536	0.0191423	0.0518216	0.0215529	-0.014206	-0.00286673	0.0147644
40.2	0.105894	0.0577768	0.10339	0.0807718	0.0637641	0.122662	0.0993612	0.0969318	0.0518038	-0.15231	0.113972	0.0676379	0.0230992		40.2	-0.0212286	-0.0248737	-0.00213064	0.019101	0.0219516	0.0430339	0.053348	0.0127431	0.0114245
40.3	0.0747319	0.150866	0.151056	0.124281	0.0231651	0.0780625	0.129535	0.127172	0.0440808	-0.223683	0.0685091	0.0679796	0.031913		40.3	0.0423364	-0.0191927	0.00881376	0.00587009	0.00898057	0.0470219	0.038067	0.0188424	0.00916569
40.4	0.129422	0.129106	0.149885	0.126617	0.0735951	0.0857975	-0.00159482	0.0656998	0.0287468	-0.186168	0.0933861	0.0631356	0.0285037		40.4	-0.0290046	0.136207	0.00692416	0.0108666	0.0197196	-0.0366451	0.000773	0.0155487	0.0216023
40.5	0.0431579	0.127253	0.128035	0.0761308	0.0574911	0.140934	0.147568	0.0911958	0.100917	-0.125139	0.0844031	0.0792678	0.0228346		40.5	-0.0481296	-0.0391937	0.0145958	0.00447439	0.0191286	0.0212809	-0.021294	-0.00701966	0.010925
40.6	0.0318469	0.00373282	0.0979615	0.155465	0.0664481	0.0586525	0.0153872	0.0386338	0.0920888	-0.11221	0.107625	0.0505119	0.0210988		40.6	-0.0579536	0.000159314	0.00179646	0.00761489	0.0153796	0.00329294	0.062448	0.0046768	0.0132861
40.7	0.0615839	0.107303	0.162851	0.0742698	0.0942801	0.0856385	-0.00534782	0.108484	0.0474278	-0.108166	0.0511781	0.0617729	0.0213108		40.7	-0.00689859	-0.0270257	0.00766036	0.0149636	0.0335376	0.0111919	-0.061603	-0.00402483	0.0119444
40.8	0.0245469	0.0804948	0.120772	0.0999428	0.0826021	0.0496915	0.0907112	0.0262948	0.0353548	-0.201538	0.0860661	0.0449944	0.0264359		40.8	0.0524714	0.0220163	-0.00231484	0.00659029	0.0243836	-0.0214231	-0.025378	0.00804938	0.0103863
40.9	0.0665049	0.150112	0.0728735	0.11575	0.0647101	0.0563185	0.120721	0.106507	0.113951	-0.225912	0.0899401	0.0664978	0.0305123		40.9	0.00389141	-0.00269169	0.0143781	0.00272709	0.0201586	-0.0232691	-0.004364	0.0015472	0.00531543
41	0.0938099	0.0732158	0.0846665	0.11569	0.0415421	0.124377	-0.0138808	0.15343	-0.00561116	-0.165123	0.0916831	0.0539817	0.0268482		41	0.0253074	0.0627623	-0.00688734	0.01426	0.00977757	-0.0375731	-0.003339	0.00918684	0.0117088
41.1	0.0425059	0.0934918	0.116242	0.0857518	0.0562651	0.0511525	-0.0251628	0.0193488	0.0301668	-0.0345892	0.0749951	0.0463789	0.0142295		41.1	0.0588404	-0.0240367	0.0190325	0.00814489	0.0453856	-0.0125821	0.002918	0.0139575	0.0112668
41.2	0.0476929	0.0564768	0.122853	0.102259	0.0120221	0.0742145	-0.0143008	0.0834588	-0.0105772	-0.307467	0.0608431	0.0206795	0.035353		41.2	0.00614541	-0.0217947	0.00551466	0.0136143	0.0314606	0.0704379	-0.03134	0.0105769	0.0127978
41.3	0.145223	0.0739618	0.121244	0.0739788	0.0587001	0.0757645	0.0246712	0.109906	0.0778918	-0.176981	0.108595	0.0629959	0.0259608		41.3	-0.0376856	-0.0448847	-0.00634464	0.00820909	0.0333086	-0.0525881	-0.014066	-0.016293	0.0117078
41.4	0.00471986	0.0854338	0.129302	0.189715	0.0629691	0.139059	0.0947102	0.0960438	0.0995518	-0.240565	0.0446661	0.0641459	0.0338505		41.4	-0.0279176	-0.0149597	0.00184266	0.00243919	0.00144257	-0.00391606	0.025053	-0.00228799	0.00621242
41.5	0.0639139	0.102115	0.0803005	0.141232	0.0627031	0.0874805	0.0172812	0.0297968	0.0475648	-0.124976	0.0502401	0.0506956	0.0204079		41.5	0.0114464	0.132722	0.0139532	0.00550699	0.0347986	0.0659149	-0.001093	0.0376071	0.0180133
41.6	0.0631289	0.0640308	0.125992	0.0506958	0.0237181	0.0143525	0.0444372	0.144328	0.0402758	-0.189029	0.0234631	0.0368539	0.025773		41.6	-0.0116896	0.0498153	-0.000764343	-0.00311551	0.0318336	-0.0294271	0.022791	0.00849191	0.0103768
41.7	0.0758119	0.0972558	0.0990505	0.109006	0.0603501	0.132942	-0.0189208	0.171535	0.0672228	-0.211307	0.0984141	0.0619418	0.0308438		41.7	-0.0295746	0.0736433	0.00131826	0.0145605	0.0302866	0.0172249	0.018547	0.0180009	0.0117529
41.8	0.0440289	0.0916158	0.151602	0.111866	0.0642911	0.0514295	0.0973192	0.0536638	0.0602798	-0.20409	0.0684981	0.0536821	0.0275082		41.8	-0.0360906	0.00876531	-0.0114783	0.00646129	0.00805057	-0.00359806	-0.048052	-0.0108488	0.00861302
41.9	0.0591049	0.120672	0.175293	0.0352668	0.0777661	0.101119	0.0844282	0.115313	0.0911508	-0.216086	0.102917	0.0679039	0.030391		41.9	0.0122744	-0.0587227	0.00630186	0.0115414	0.0369726	-0.0123241	0.02888	0.0035605	0.0119882
42	0.0760149	0.0394888	0.0752705	0.0614608	0.0698761	0.0602285	0.115296	0.118275	0.0114998	-0.240185	0.0407751	0.0389091	0.0294501		42	-0.0311376	-0.0775377	0.0160104	0.00557799	0.0178236	-0.0121641	0.010318	-0.0101585	0.0130191
42.1	0.0478169	0.0571198	0.136658	0.0248498	0.0494501	0.0776195	0.0193142	0.0899748	-0.0218032	-0.245068	0.0757791	0.0283373	0.0300339		42.1	-0.0227706	-0.0316207	-0.00889734	0.00427749	0.0284306	-0.0321851	-0.014617	-0.0110547	0.00819149
42.2	0.00977786	0.0692898	0.158673	0.0902538	0.0350491	0.0842415	0.130578	0.0378408	0.0332698	-0.149224	0.0956421	0.0541265	0.0243689		42.2	-0.00569459	-0.00849069	-0.00408694	0.00446239	0.0262216	0.0228239	0.054982	0.0128882	0.00874222
42.3	-0.0255961	0.0719288	0.0564665	0.0879958	0.0268171	0.0622355	-0.0142168	0.0917598	0.0127678	-0.0952182	0.135842	0.0373439	0.0196139		42.3	-0.0299166	0.0311123	0.0135035	0.0130431	0.0102126	0.0389309	-0.030485	0.00662868	0.0103015
42.4	0.0567049	0.0821718	0.0969895	0.148346	0.0532021	0.0537205	0.0478312	0.14482	0.0872288	-0.0839222	0.0426611	0.0663412	0.0186881		42.4	0.00398841	-0.0492717	-0.00133124	0.00184649	-0.0120044	-0.000687059	0.062623	0.00073764	0.012451
42.5	0.0404559	0.0275588	0.0918395	0.105391	0.0262821	0.0590675	0.0249122	0.138853	0.0558088	-0.117131	0.0760331	0.0480973	0.0198143		42.5	-0.0500416	-0.0571237	-0.00143894	0.0146977	0.000469569	0.00127594	0.04648	-0.00652586	0.0136709
42.6	0.0583659	0.0637788	0.136439	0.110752	0.0108841	0.0683115	-0.0346938	0.124095	0.0648938	-0.15801	0.0936891	0.0489549	0.0254661		42.6	-0.0312096	0.0551143	0.00726606	0.00886629	0.0228876	-0.0703971	0.012746	0.000753369	0.0152605
42.7	0.0488579	0.0992078	0.167467	0.115056	0.0727811	0.0372415	0.0370912	0.116526	0.0464878	-0.188893	0.103628	0.0595864	0.0277447		42.7	-0.0180936	0.0285623	-0.00425614	0.00456799	0.0356166	0.0158099	0.022271	0.0120683	0.00719979
42.8	0.0372399	0.0816548	0.101351	0.180059	-0.0039909	0.0729135	0.126306	0.0357318	0.103347	-0.240554	0.0977391	0.0537997	0.0329698		42.8	0.0235434	-0.0158037	-0.00758754	0.0159119	0.0332796	-0.0334321	-0.010225	0.000812369	0.00905009
42.9	0.0862299	0.0703488	0.112813	0.113738	0.0691811	0.0390895	0.0369812	0.0722178	0.144927	-0.320757	0.0644121	0.0444709	0.0378067		42.9	-0.0100936	0.00452031	-0.00245064	-0.00277581	0.0117806	-0.0624881	0.007538	-0.00770989	0.00953726
43	0.0307849	0.110269	0.102952	0.11776	0.0408111	0.132547	0.0216932	0.177484	0.0990288	-0.283334	0.0949841	0.0586344	0.0369358		43	0.0133224	-0.0239627	0.0133853	0.00239819	0.0342726	-0.0462051	-0.06125	-0.0097199	0.0132165
43.1	0.0839669	0.102074	0.0717435	0.0625688	0.0630191	0.0399075	-0.0463728	0.105412	0.0237198	-0.202104	0.0915621	0.0359542	0.0271243		43.1	0.00284541	-0.0667667	0.0103693	0.000769988	0.00228157	-0.0211681	-0.084425	-0.0222991	0.014371
43.2	0.0350319	0.0740638	0.102727	0.0886498	0.0083461	-0.0178895	0.0863802	0.0832518	0.0846478	-0.142683	0.0837611	0.0442079	0.0219396		43.2	-0.0338166	-0.00383269	0.00355976	0.00456779	0.0426506	-0.0272491	-0.008868	-0.00328403	0.00945732
43.3	0.0600669	0.0450758	0.114549	0.0560358	0.0405901	0.0811765	0.000624176	0.103068	0.0542618	-0.181586	0.0687441	0.0402369	0.0240447		43.3	-0.00533559	-0.0250767	-0.000277143	0.00101159	0.0141396	0.0928459	-0.036644	0.0058091	0.0158755
43.4	0.0507959	0.0565068	0.136847	0.0994768	-0.0048849	0.0660265	0.0731722	0.0303808	0.0508958	-0.175369	0.0831851	0.0424575	0.0244004		43.4	-0.00757059	-0.0594947	0.00762166	0.00117669	0.0244086	0.00944794	-0.024311	-0.0069602	0.0104578
43.5	0.0644119	0.0131038	0.115656	0.173505	0.0420601	0.0866265	0.0941662	0.0606388	0.0110198	-0.0902472	0.0781711	0.0590101	0.0203807		43.5	0.0533104	0.0147973	0.0109927	0.0101682	0.00204857	-0.00924406	0.059198	0.0201816	0.0097933
43.6	0.00676886	0.0639198	0.0460005	0.143964	0.0354621	0.0809615	0.0726252	0.244978	0.00358684	-0.0587582	0.0553101	0.0631653	0.0238766		43.6	-0.0154506	0.137703	0.00540346	0.00255549	0.00864957	-0.0754431	0.007187	0.0100865	0.0240746
43.7	0.0554399	0.0712868	0.0576875	0.0018348	0.0373121	0.0218855	0.00646518	0.110289	0.0838598	-0.260695	0.0715751	0.0233582	0.0301027		43.7	-0.0132896	-0.00250469	-0.018604	0.00623249	0.00860757	0.0550169	-0.046906	-0.00163533	0.0118022
43.8	0.0247769	-0.0141482	0.170308	0.0901078	0.0252351	0.0864625	0.0688322	0.158103	0.0912938	-0.172852	0.143877	0.0610905	0.0291774		43.8	0.0551084	-0.0133897	-0.00195464	0.00164819	0.0217926	0.0378349	-0.001237	0.0142575	0.00939572
43.9	0.0115219	0.0886668	0.0972215	0.0854208	0.0393291	0.0172485	0.124542	-0.00262424	0.0472718	-0.273884	0.0890881	0.0294366	0.0327188		43.9	0.00458641	0.117698	-0.00501654	-0.0116296	0.00581357	0.0224019	-0.027573	0.015183	0.0180717
44	0.0620989	0.0195688	0.0282395	0.126725	0.0420691	0.0841465	0.179588	0.177523	0.0675988	-0.270761	0.0732061	0.0536366	0.0363452		44	0.0124034	-0.0454807	0.00173346	0.00549759	0.0419576	0.0363009	-0.037667	0.00210647	0.0126505
44.1	0.0393379	0.0335438	0.0217105	0.107849	0.0150161	0.0353775	0.119063	0.0161798	0.0777088	-0.237201	0.0647811	0.0266697	0.0285029		44.1	-0.0217316	0.0698433	0.00366406	-0.00478481	0.00220657	-0.0121891	-0.037619	-8.72171e-05	0.0128686
44.2	-0.0348001	0.0217718	0.0571925	0.0952228	0.0450941	0.0904125	0.0568912	0.145516	0.0402518	-0.282244	0.0396061	0.0249922	0.0336591		44.2	-0.0109126	-0.0618557	0.00808976	-0.00496581	-0.000619431	0.0335079	-0.038967	-0.0108175	0.0118098
44.3	0.0546579	0.164684	0.0527365	0.0769578	0.0389711	0.0533325	0.0819122	0.0955268	0.0137068	-0.185637	0.0576521	0.0458637	0.0259097		44.3	-0.0205876	-0.0268637	0.00369106	0.000245488	-0.00691343	-0.00495006	0.013083	-0.00604217	0.00522608
44.4	0.0332489	0.0337868	0.109213	0.10665	0.0674111	0.0531705	0.00600618	0.0921968	0.0137928	-0.193935	0.0532621	0.0340729	0.0251041		44.4	-0.0580636	0.0321883	-0.000855343	0.00458969	0.00908557	-0.0423161	0.078805	0.00334765	0.0172062
44.5	0.0358769	0.180091	0.0816525	0.0977908	0.0606671	0.0774085	0.0385362	0.149294	0.0476908	-0.299289	0.0124731	0.0438356	0.0374485		44.5	0.0100004	-0.0252857	-0.00361934	0.00495139	0.0114646	-0.0169271	0.038942	0.00278947	0.00795368
44.6	0.0861039	0.0273878	0.0727535	0.0443918	0.0479101	0.00848955	0.0267612	0.121489	0.120881	-0.313202	0.0312851	0.0249319	0.0356906		44.6	-0.0118576	0.0372653	0.00494566	0.00420099	0.00721457	-0.0186491	-0.048599	-0.00363987	0.0100479
44.7	0.0312819	0.0318578	0.144318	0.0594508	0.0143241	0.0209545	0.127504	0.123195	0.0126348	-0.27026	0.0894501	0.0349737	0.0338688		44.7	0.00737841	0.0420113	-0.00686854	0.00113549	-0.0110184	-0.0452071	-0.045711	-0.00832569	0.0115853
44.8	0.0678929	0.0289058	0.104633	0.126747	0.0739531	0.0581755	0.0655032	0.0328428	0.0733758	-0.101999	0.158727	0.0626142	0.0201216		44.8	-0.0210816	0.0146563	0.00858306	0.00133559	0.00179857	-0.0362251	-0.000266	-0.00445702	0.00674572
44.9	0.0561469	0.0392218	0.131358	0.140858	0.0300901	0.0599855	0.113963	0.14933	0.0288638	0.000142843	0.0574301	0.073399	0.0155057		44.9	0.0326574	0.0496893	-0.00402544	0.00559709	0.0137206	-0.0602421	0.024722	0.00887413	0.0133277
45	0.0335839	0.0663238	0.126328	0.111696	0.0347881	-0.00516645	0.0183742	0.0523078	0.0416268	-0.145939	0.0256581	0.0326891	0.0213641		45	-0.0275086	0.0785063	-0.0118319	0.0168687	0.0203626	-0.00718906	-0.040122	0.00415514	0.0148803
45.1	0.0249669	0.0779928	0.123164	0.0474748	0.0621331	0.0707465	0.0618272	-0.00124224	-0.0631302	-0.139824	0.0645511	0.0298781	0.0223001		45.1	-0.0239216	-0.00432369	0.0106906	0.0132631	0.00620157	0.0570409	-0.084454	-0.0036433	0.0163393
45.2	0.0420019	0.00651082	0.130273	0.150157	0.0218351	0.0603915	0.0983522	0.0663208	0.0574428	-0.323274	0.128167	0.0398343	0.0388819		45.2	0.00921041	0.0476673	0.000929457	0.000120188	0.0196316	0.0353669	0.068502	0.0259183	0.00973987
45.3	0.0390229	0.107651	0.130719	0.0669918	0.0439961	0.0624805	0.0354762	0.00689576	0.0734318	-0.2416	0.103616	0.0389709	0.0300946		45.3	-0.0174186	-0.0218647	-0.00474484	0.00268349	0.0247966	0.0430379	-0.070219	-0.00624702	0.0137459
45.4	0.0223619	0.00879282	0.120773	0.0965098	0.0191291	0.0209455	-0.0123018	0.124071	0.111389	-0.259829	0.11857	0.0336737	0.0333482		45.4	-0.0193046	-0.0966217	-0.00817974	0.0144494	0.0132186	0.00225394	-0.053715	-0.0211284	0.0153719
45.5	0.128278	0.0627398	0.130752	0.0795348	0.0472981	0.0490255	0.0854512	0.0950978	0.0902068	-0.167913	0.0677571	0.0607479	0.0243327		45.5	-0.0238516	0.00123531	-0.00136814	0.00799689	0.0254476	0.0199589	-0.002448	0.003853	0.0061417
45.6	0.0380709	0.0487388	0.14518	0.0837948	0.0239711	0.111373	0.0529252	0.0782008	0.101651	-0.177081	0.0584231	0.051386	0.025204		45.6	0.0306834	-0.00647469	-0.00149694	-0.00640221	0.0172196	-0.0277941	-0.026815	-0.00301142	0.00809352
45.7	0.0488549	0.0678278	0.118204	0.117677	0.0115301	0.0576735	0.00874418	0.128951	0.0256668	-0.21092	0.0407911	0.0377272	0.0279812		45.7	-0.0842946	-0.00763969	-0.00814694	0.0153911	0.0191456	0.000644941	0.006383	-0.00835952	0.0132609
45.8	0.0431069	0.0938238	0.126655	0.0789398	0.0279911	0.0306795	0.0849352	0.12362	0.122165	-0.0643842	0.0546241	0.0656505	0.0170022		45.8	0.00407041	-0.0452607	0.00945706	0.00545189	0.0473666	0.0434429	-0.040438	0.00344145	0.0136865
45.9	0.0604719	0.0685388	0.0396995	0.172742	0.0076931	0.0926855	0.0204242	0.164772	0.0912718	-0.256678	0.0980621	0.0508802	0.0345544		45.9	-0.0315136	0.00657631	0.0163862	0.0133324	0.0123076	0.0378549	0.018055	0.0104284	0.00791594
46	0.00817286	0.0618288	0.128478	0.0230718	0.0548631	0.0576745	0.0283622	0.126763	0.0645088	-0.0914442	0.0805961	0.0493522	0.0181822		46	-0.0132886	-0.0235147	0.00803086	0.00932529	0.00699057	0.00627594	0.021364	0.00216905	0.00575848
46.1	0.0670629	0.0748998	0.112437	0.14337	0.0193701	0.0644955	0.00841618	0.134284	0.103039	-0.0712442	0.0940691	0.0681999	0.0189066		46.1	0.0160864	0.00810331	0.00264656	0.0147094	0.0171526	-0.0431371	0.029622	0.00645474	0.00884878
46.2	0.0152139	0.0401638	0.116536	-0.0197092	0.0362121	0.0157435	0.0421582	0.139104	0.0776458	-0.0857122	0.0180071	0.035942	0.0185838		46.2	0.00633141	0.0481283	0.00998946	0.00715179	0.0379766	0.0111109	0.016758	0.0196352	0.00627746
46.3	0.00877186	0.0459298	0.136516	0.0972258	0.0310141	0.0238965	0.0573792	-0.0109022	0.0476278	-0.159762	0.100343	0.0343672	0.0233723		46.3	-0.00548859	0.0538683	0.00360536	0.00524629	0.0252606	-0.0552681	-0.053351	-0.00373245	0.0149713
46.4	0.00910486	0.0649808	0.0870195	0.0763678	0.0279261	0.0165115	0.0351972	0.0568968	0.0265638	-0.218512	0.0644371	0.0224085	0.0252839		46.4	-0.00938459	0.101602	0.000850957	-0.00494681	0.0183746	-0.0402711	-0.026457	0.0056812	0.0175049
46.5	-0.0156851	0.0454498	0.0659405	0.0837838	0.0057441	0.0490255	-0.0647838	0.0565698	0.0681218	-0.356043	0.0401061	-0.00197915	0.0377174		46.5	-0.0303656	-0.0407027	0.00327466	0.00803689	0.0334306	-0.00449306	0.003446	-0.00391046	0.00938174
46.6	0.0335699	0.0928208	0.111913	0.0949918	0.0387541	-0.0341385	0.0951172	0.157317	0.0219888	-0.350552	0.0498541	0.0283305	0.0409857		46.6	0.0151524	0.0691263	0.00704086	0.00724219	0.0362266	0.0313549	-0.002418	0.0233893	0.00923501
46.7	0.0193759	0.0290948	0.115355	0.0877138	0.0029721	0.0626625	0.0182592	0.0840278	0.00676484	-0.185041	0.114328	0.0323193	0.0251213		46.7	-0.0116426	0.0137143	0.00287306	0.00131219	0.0147026	-0.0518611	0.035585	0.000669069	0.0103539
46.8	0.0305009	0.0903298	0.0809345	0.0895358	0.0462981	0.0645115	0.0819122	0.133958	0.0191038	-0.122367	0.0947681	0.0554078	0.0202632		46.8	-0.0217956	0.0544203	0.000441057	0.00682439	0.0128236	0.00679994	-0.001073	0.00834867	0.00873869
46.9	0.0906789	0.0928088	0.0620205	0.0676368	0.0357251	-0.00140545	0.135132	0.0469148	-0.0248442	-0.304417	0.0438111	0.0221874	0.0352638		46.9	-0.0206866	-0.0243197	0.00638816	0.00511379	0.0331576	-0.00151306	0.047019	0.00645131	0.00988927
47	0.0235469	0.0289908	0.0602295	0.0257808	0.0116851	0.118903	0.0528852	0.0843478	0.0442138	-0.31184	0.0513491	0.017281	0.0341685		47	-0.0151136	0.0782223	-0.00393124	0.00214149	0.0174806	-0.00185606	0.004232	0.0115965	0.0117034
47.1	0.0171529	0.0884308	0.118439	0.0681298	0.0496811	0.0438955	-0.0404078	0.0140298	0.0926968	-0.0823692	0.0913161	0.0419086	0.0184402		47.1	-0.0265396	-0.00940769	-0.0106133	0.00725769	0.0379876	-0.00732006	-0.022967	-0.00451463	0.00822253
47.2	0.0471439	0.0639798	0.0630315	0.0923398	-0.0101159	0.0822085	0.0330382	0.0169798	0.0113668	-0.13674	0.0273361	0.0264153	0.0188185		47.2	-0.0984356	0.0505053	-0.00795424	0.00217869	0.0183576	0.0432189	0.017056	0.00356095	0.0187181
47.3	0.0473559	0.0544048	0.100061	0.0965828	0.0014681	0.0594265	-0.0479838	0.123519	0.0285288	-0.424816	0.0377181	0.00693312	0.0455085		47.3	-0.0389596	-0.0155297	-0.0178605	0.00703689	-0.00233643	0.0256999	0.048602	0.000950369	0.0110726
47.4	0.0241819	0.00465682	0.0999585	0.19053	0.0048911	0.0661285	0.0278912	0.0949598	0.0860008	-0.402307	0.0869961	0.0258079	0.0457842		47.4	0.00714441	0.0333863	-0.0171426	0.00352049	0.0139876	0.00835694	-0.020333	0.00413144	0.0069546
47.5	0.0420789	0.00627582	0.0807725	0.118166	0.0329681	0.0276665	0.0645042	0.201587	-0.00830816	-0.41018	0.0930501	0.0225982	0.0467396		47.5	0.0327804	0.0463883	-0.0143629	0.00837909	0.0142226	0.0222999	-0.022198	0.0125013	0.00925983
47.6	0.0321569	0.00552782	0.122334	0.0965298	0.0135711	0.0700555	-0.0141258	0.137815	0.110788	-0.186831	0.0486431	0.0396785	0.0272797		47.6	-0.0378166	-0.0553887	0.00410786	0.00842829	-0.00154043	0.0182989	-0.025644	-0.0127935	0.010276
47.7	-0.00382014	0.0419048	0.0758315	0.163181	0.0200851	0.113002	0.0778472	0.0715788	-0.00278316	-0.316355	0.0572021	0.0270612	0.0373935		47.7	-0.00676859	-0.0207537	-0.00214224	0.0117635	0.00616857	-0.0266761	0.066608	0.0040285	0.0116417
47.8	0.0628379	0.0632858	0.100597	0.0878818	0.0148961	0.0744745	0.0381262	0.122276	0.0334998	-0.312084	0.0289301	0.0286109	0.0354608		47.8	-0.00494359	0.00811031	0.00692846	-0.00901941	0.00746757	-0.0319661	-0.000989	-0.00348739	0.00537412
47.9	0.0442469	0.0560538	0.0530575	0.0870458	0.0425831	0.145829	0.0976992	0.124567	0.0707478	-0.165761	0.0778861	0.0576322	0.024429		47.9	0.00890541	-0.0800927	-0.00229124	0.00965609	0.00298657	0.00844094	-0.011221	-0.00908799	0.01217
48	0.0993949	0.0359578	0.125485	0.134108	-0.0065049	0.0833645	0.0402182	0.0451828	0.0903088	-0.311078	0.0750841	0.0374109	0.0370162		48	0.0385964	-0.0152267	0.00302496	-0.00543361	0.00973457	-0.00729206	-0.049216	-0.00368749	0.0100418
48.1	0.0811149	0.0560058	0.128223	0.0812248	0.0210211	0.0294215	0.124152	0.0490168	0.0878988	-0.263788	0.0485491	0.0402581	0.0321528		48.1	0.0209484	0.0562353	0.00324576	0.00820399	0.0119966	0.0132679	-0.053373	0.00864643	0.0122711
48.2	0.0415779	0.0468708	0.0924515	0.0499418	-0.0072549	0.0673185	0.0177352	0.135416	0.0723378	-0.281196	0.0605211	0.0268836	0.0327831		48.2	-0.0664366	0.0610053	-0.00173314	0.00938449	0.0471716	-0.00960806	0.028296	0.00972565	0.0159482
48.3	0.0108659	0.0847708	0.0530405	0.0677578	0.0115311	0.0476035	0.134223	0.0864718	-0.0103012	-0.177196	0.108588	0.0379414	0.0252374		48.3	-0.0423166	0.00483631	0.00112576	0.00658409	0.00758357	0.0485069	-0.004626	0.00309915	0.0100277
48.4	0.0242519	-0.0103572	0.106069	0.0750468	0.0136281	0.0484235	0.0544142	-0.00672124	-0.0598652	-0.353824	0.0848671	-0.00218797	0.0380239		48.4	-0.0281106	-0.0525517	0.00517396	0.0123057	0.0128286	0.00451494	-0.021295	-0.00959059	0.00941714
48.5	0.0298419	-0.0409462	0.144886	0.0754188	0.0024411	0.0777385	0.0334062	0.0718698	-0.0397082	-0.180528	0.110211	0.0258755	0.0270565		48.5	0.00728241	0.0398393	0.00754976	-0.00608041	0.0383846	-0.000820059	0.004908	0.0130091	0.00698239
48.6	0.0307859	0.00404582	0.121627	0.109651	0.0193051	0.0144425	0.0521672	0.111422	0.0258468	-0.250905	0.109329	0.0316106	0.0313457		48.6	-0.0266596	-0.0303627	0.00914706	0.0115902	0.0104946	-0.0143651	-0.059478	-0.0142334	0.0101026
48.7	0.0238479	0.0441448	0.138265	0.0569678	-0.0137899	0.143207	-0.0298698	0.124607	0.00908284	-0.165631	0.11294	0.0403428	0.0276941		48.7	-0.0135176	-0.00983869	-0.00526094	-0.000928412	0.0281396	-0.0668611	-0.027766	-0.013719	0.0109368
48.8	0.0362319	0.0436848	0.0914895	0.0794678	0.0196021	0.0549735	0.0291802	0.152073	-0.00961916	-0.248684	0.0600621	0.0280419	0.0304787		48.8	-0.0396986	0.00355031	0.013583	0.00263589	-0.00220443	-0.00917606	0.086214	0.00784344	0.0145335
48.9	0.0123829	0.0385598	0.0463675	0.160246	-0.0062529	0.0302585	-0.0554758	0.149955	0.0544258	-0.137305	0.0554081	0.0316881	0.0251951		48.9	0.0185904	0.0798673	0.0186452	0.00176489	0.0167206	-0.0468811	-0.020878	0.0096899	0.0149054
49	-0.0100171	0.0613418	0.131778	0.145033	0.0477691	0.0723075	0.0709502	0.114304	0.0384628	-0.152403	0.0657651	0.0532082	0.0244506		49	-0.0312176	-0.0947497	0.00224646	0.00996889	-0.0111414	-0.0218771	-0.015295	-0.0231522	0.0130393
49.1	0.0495389	0.0783768	0.0139235	0.0300108	0.0130021	0.0540665	0.00581818	0.102402	0.0751298	-0.117054	0.0574271	0.0329674	0.017579		49.1	-0.0202316	-0.00711069	-0.00178904	0.0117699	0.0463076	-0.000307059	0.017636	0.00661073	0.00809352
49.2	-0.00601914	0.0526368	0.0453695	0.0060428	-0.0050809	0.0452145	0.127643	-0.0429522	0.0632788	-0.0985812	0.0887671	0.0251199	0.0190145		49.2	-0.0259036	-0.0524487	0.014682	0.0120125	0.0101266	0.0445699	-0.040688	-0.00537847	0.0132051
49.3	0.0197519	0.0447238	0.106288	0.0437318	0.0106571	0.0478605	-0.0227018	0.0928098	0.0392958	-0.167913	0.0472381	0.0237947	0.0219246		49.3	-0.0342526	0.102345	-0.0253448	0.0105844	-0.00451043	-0.00439506	-0.007188	0.00531983	0.0171099
49.4	0.0614409	0.0839898	0.0494235	0.142304	0.0051561	0.0659105	0.0188252	0.0754428	0.0171778	-0.269261	0.0473741	0.0270712	0.0317546		49.4	-0.0570566	0.0437443	-0.00550104	0.00315089	0.0131156	-0.0408241	0.024469	-0.00270027	0.0134479
49.5	0.0139879	0.0553408	0.0936215	0.0223538	0.0040171	0.0453125	-0.0428918	0.148193	-0.0252292	-0.289331	0.0218261	0.00429094	0.0334414		49.5	-0.0153256	0.0115803	0.00602736	-0.00182341	0.00891857	0.0262899	0.011723	0.00677003	0.00486956
49.6	0.0274849	0.0314438	0.0880645	0.0607978	-0.0165379	0.100639	-0.0815788	0.0874568	0.0950858	-0.219181	0.124253	0.0270843	0.0305037		49.6	-0.00910759	-0.0192577	0.012688	0.00560529	0.0262336	-0.0562451	-0.017497	-0.00822579	0.0101541
49.7	0.0710329	0.160154	0.0906925	0.0884808	0.0315921	-0.0162075	-0.0367648	0.0915348	0.0139568	-0.188744	0.0588131	0.03314	0.0277877		49.7	0.00470741	0.123528	-0.00981504	0.00606779	3.25686e-05	-0.0115091	0.019919	0.0189901	0.0178748
49.8	0.0338039	0.108791	0.0350955	0.0754778	0.0050471	0.0778265	0.12149	0.122607	0.0315388	-0.234028	0.0861331	0.042162	0.0300621		49.8	-0.0184056	-0.0109207	-0.000233543	0.00226259	0.00540357	0.0397629	-0.037495	-0.00280367	0.0090295
49.9	0.0380069	0.0520488	0.0931925	0.0787548	0.0266311	0.0723915	-0.00381882	-0.0170192	0.0735138	-0.342098	0.0625921	0.0121996	0.0369288		49.9	-0.0116396	0.0506183	0.00210956	0.00729019	0.0323706	0.00144994	0.003272	0.0122101	0.00812454
50	0.0800679	0.0724028	0.0691065	0.0533958	0.0402261	0.0501645	-0.0122788	0.0292218	-0.0282992	-0.275556	0.0662291	0.0131528	0.0306942		50	-0.0506656	-0.0409127	-0.000947743	0.000212388	0.0258376	0.0466899	0.008695	-0.00158445	0.0130451
50.1	0.0228109	0.0697938	0.0978275	0.103984	-0.0124189	0.0941615	0.143754	0.123971	0.0376228	-0.341515	0.0538311	0.035802	0.0401899		50.1	0.0204734	0.0860433	-0.00850344	0.00842829	-0.00513743	-0.0111381	-0.01509	0.0107252	0.0133977
50.2	0.0335989	0.0642888	0.125773	0.0936798	0.0406961	0.137024	0.0122572	0.137205	0.00207884	-0.140384	0.0868801	0.0539179	0.0242234		50.2	-0.0294866	0.0454303	-0.00275734	-0.00832001	-0.0113634	0.00345494	0.021451	0.00262984	0.00921049
50.3	0.0763769	0.0624478	0.146872	0.0467788	0.0102551	0.0290495	0.0480852	0.123343	0.00709084	-0.235196	0.0910181	0.03692	0.0302452		50.3	-0.00613759	0.0658003	-0.00535164	3.10882e-05	-0.0141594	-0.0104321	0.053971	0.0119602	0.0125517
50.4	-0.00877914	0.0523008	0.100367	0.196923	0.0201411	0.00491755	0.0336522	0.0445688	0.0407488	-0.278204	0.0754621	0.0256452	0.0347368		50.4	0.0156754	-0.0384847	-0.00268774	-4.66118e-05	0.0173276	0.00991394	0.009819	0.00164527	0.00725392
50.5	0.0267639	0.0299068	0.0835175	0.132942	0.0065351	0.0391725	0.00398618	0.0825868	0.0398508	-0.224983	0.0717711	0.0265499	0.0276793		50.5	-0.0248486	-0.0240307	0.00278366	0.00156609	0.0128106	0.0319469	-0.007569	-0.00104872	0.00762114
50.6	0.0594079	0.0775768	0.0908895	0.16607	-0.0016579	0.0382565	-0.0261288	0.0139768	0.0755388	-0.276716	0.101258	0.0289519	0.0345152		50.6	0.0358744	0.0235863	0.00438616	0.00945349	0.0469846	0.0718989	0.042179	0.0334804	0.00881206
50.7	0.0527519	0.0487238	0.0987625	0.113684	0.0031271	0.0636935	-0.00309782	0.175801	-0.0299272	-0.400237	0.0410271	0.0149371	0.0450385		50.7	0.0381784	-0.0301817	-0.00918924	0.00478619	0.00931657	0.0218529	-0.072698	-0.00541926	0.0139041
50.8	0.105296	0.0703068	0.14707	0.107751	0.0202461	0.0225605	-0.0195118	0.153346	-0.0117242	-0.220925	0.0552161	0.0390573	0.0315218		50.8	-0.00972659	-0.00883769	-0.00175974	-0.00162061	0.0157226	0.0148829	-0.045159	-0.00521402	0.00770925
50.9	0.0285689	0.0468248	0.0783195	-0.0141632	-0.0185309	0.0166485	0.156995	0.205724	-0.0287562	-0.167277	0.0698011	0.034014	0.029831		50.9	-0.0291176	-0.0183717	0.00849606	0.00552309	-0.00604743	0.0413939	0.000902	0.000396911	0.00850459
51	0.0348839	0.0358538	0.0947235	0.0443078	0.0292491	0.0814985	0.0257442	0.0892788	-0.0645672	-0.230451	-0.00447794	0.0123676	0.0278279		51	-0.0428866	-0.0535187	0.00280136	0.00209269	0.00369057	0.0479839	0.062873	0.0032909	0.0161164
51.1	0.0298959	0.0461858	0.0996305	0.0722708	-0.0253539	0.10575	0.000662176	0.114719	0.0133498	-0.26296	0.0651311	0.0235709	0.0317117		51.1	-0.0769336	0.00745631	0.00975846	-0.000533812	-0.00166643	0.0226329	-0.050075	-0.0127659	0.0137595
51.2	0.0311549	0.0993098	0.10878	0.164424	-0.0024269	0.00975155	-0.0680518	0.0844298	-0.0253282	-0.190044	0.134865	0.031533	0.0309796		51.2	-0.0896466	0.0749963	0.00324756	-0.000458312	-0.0108844	0.0595909	-0.065373	-0.00407536	0.0226246
51.3	0.0599759	0.0231438	-0.00125847	0.0760328	-0.0035149	0.0120555	0.0755952	-0.0144602	-0.0364682	-0.266688	0.0913631	0.00143421	0.0296608		51.3	-0.0163626	-0.00206269	0.00672306	0.00490139	-0.00955143	0.00990594	-0.030042	-0.00521262	0.00543991
51.4	0.0220789	0.0717308	0.1574	0.0517698	-0.0147949	0.0290605	0.207414	0.0392128	0.000307843	-0.112553	0.113305	0.0513574	0.0261468		51.4	-0.0303376	0.0672143	-0.00957484	0.00638649	0.0630946	-0.0113001	-0.008537	0.0109923	0.0145621
51.5	0.0290679	0.00473882	0.0643025	0.101138	0.0404121	0.0579545	0.0489222	0.0287888	0.0381418	-0.26653	0.0579961	0.0186302	0.0294624		51.5	-0.00577059	0.00750931	-0.00172024	-0.000582412	0.0138966	0.0131889	0.049204	0.0108179	0.00700661
51.6	-0.0101281	0.0377048	0.139551	0.127487	-0.0276489	0.0340935	0.0578542	0.0507108	0.0243428	-0.392152	0.0773391	0.0108321	0.0430817		51.6	-0.00601459	-0.0344477	-0.00775494	0.00358479	-0.00739643	0.00771294	0.014413	-0.00427185	0.00595619
51.7	-0.00650714	0.0634648	0.0576165	0.0796508	0.0220691	0.0522045	0.00984118	0.111282	0.0228148	-0.273431	0.0313421	0.0154861	0.0306084		51.7	-0.0306486	-0.0527987	0.00825726	0.00842519	0.0187666	0.00639794	0.003325	-0.0054679	0.00983324
51.8	0.0517339	0.0395428	0.0796045	0.0202578	0.0059831	0.0378275	0.111705	0.0330578	-0.00175816	-0.320902	-0.0196419	0.00340094	0.0342802		51.8	-0.0173786	-0.0176157	0.00558206	0.0113488	0.0221506	-0.0111041	-0.029987	-0.00528627	0.00705394
51.9	0.0801769	0.0415128	0.0499345	0.128343	-0.0244169	0.0595065	0.0553242	0.0858738	-0.00205616	-0.318855	0.0591461	0.019499	0.0360149		51.9	0.00786841	-0.0347137	0.00730316	0.0145936	0.0343636	-0.0309961	0.05882	0.008177	0.0125988
52	0.0279439	0.0686818	0.0511935	0.0776248	0.0029391	0.0622165	0.0392232	0.160935	-0.0293432	-0.203628	0.0246701	0.0256779	0.0271601		52	-0.0119766	0.0388283	0.000113557	0.0104373	-0.000741431	0.0567719	0.013844	0.0153253	0.00916935
52.1	0.0269079	0.0691398	0.0325295	0.0819128	-0.0023509	0.0290515	0.0513962	0.111477	0.0237428	-0.341535	0.0243431	0.00969221	0.0364267		52.1	-0.0355566	0.0386343	-0.0192843	0.0144558	0.0160646	0.00967794	-0.055444	-0.00449319	0.0125567
52.2	0.0201449	0.0138228	0.0722615	0.0652918	0.0265531	0.101264	0.0160322	0.100079	-0.0357662	-0.298033	0.0161931	0.00889476	0.03314		52.2	-0.00370559	0.0398303	0.00102806	-0.00110911	-0.0134094	0.0350549	-0.02439	0.00475703	0.00906012
52.3	0.0364859	0.0837428	0.102877	0.0574448	0.0333031	0.0656445	-0.0172768	0.102881	-0.0346592	-0.106646	0.131691	0.0414079	0.0212315		52.3	-0.0290246	-0.0394517	0.00924066	0.0101961	-0.000232431	-0.0400181	-0.034666	-0.017708	0.00872384
52.4	-0.00165714	-0.0263712	0.0928805	0.102527	0.0248271	0.0374615	0.0232092	-0.000734235	-0.0373102	-0.349371	0.0197021	-0.0104397	0.0363114		52.4	0.00738441	0.0383703	-0.00174104	0.00731919	0.00681257	-0.0251531	-0.025792	0.00102863	0.00833855
52.5	0.0627379	0.0163678	0.0309605	-0.0191182	-0.0088149	0.0264345	0.0952942	-0.0117072	-0.0597332	-0.269281	0.0785011	-0.00530533	0.0297651		52.5	-0.0285926	-0.0540147	-0.0120798	-0.00292001	0.0123876	0.00219694	-0.036608	-0.0170901	0.00892228
52.6	0.0193969	0.0291668	0.0653815	0.0924218	-0.0074019	0.00592355	0.0161072	0.0993808	0.0635608	-0.125492	0.00885606	0.0243001	0.0184983		52.6	-0.0487776	-0.0124667	0.016177	0.00304809	0.0122916	-0.0667371	0.041315	-0.00787853	0.0143784
52.7	-0.00474314	0.0704058	0.0801025	0.0252078	0.0202611	0.0854485	0.194675	0.124194	0.00159384	-0.319717	0.0666491	0.0312798	0.0391926		52.7	0.00358341	-0.0191257	-0.0159711	0.000631688	0.00920157	0.0256239	-0.001617	0.000332397	0.00572631
52.8	0.0288889	0.0583158	0.0987105	0.132098	0.0305931	0.0426185	-0.0298488	0.0254798	-0.0259812	-0.242436	0.0365771	0.0140923	0.0292831		52.8	-0.0603196	-0.00300969	0.00495396	0.00289139	-0.0115734	-0.00913106	0.009544	-0.00952063	0.00893671
52.9	0.0524459	0.126613	0.0702905	0.0953468	-0.0326549	0.0709315	0.0413072	0.145654	0.0506998	-0.234747	0.0754331	0.0419381	0.0310208		52.9	-0.0592016	0.0386133	-0.000881143	0.00804799	0.00818157	0.0493739	0.034415	0.0112213	0.0136879
53	0.0428899	0.00871082	0.0593755	0.0578498	0.0117091	0.0744475	0.0319572	0.0657478	0.0337318	-0.291931	0.0690061	0.0148631	0.0314071		53	-0.0310246	0.00808831	-0.00214324	0.00935169	0.0150416	0.0627479	0.039568	0.0145185	0.0113112
53.1	0.0663299	0.0756578	0.0830705	0.124039	-0.0018139	0.0663115	-0.0331668	0.119048	-0.0219432	-0.0926732	-0.00555094	0.0344826	0.020912		53.1	-0.0538296	-0.0208567	0.0116152	0.00894499	0.00752257	0.0517909	-0.028912	-0.00338923	0.0129486
53.2	-0.0112201	0.0580678	0.125351	0.0485928	0.0197161	0.00868455	0.110037	0.0449578	0.0407028	-0.125699	0.0529671	0.0338325	0.0199629		53.2	-0.0575026	0.0298723	0.000794557	-0.00202461	0.0147126	0.0234099	0.013732	0.00328488	0.0109991
53.3	0.0121309	0.0478288	0.0874015	0.0757648	-0.0314449	0.0438385	-0.00693982	-0.0245562	0.0204458	-0.25143	0.0714701	0.0040463	0.0282744		53.3	-0.00855459	-0.0299137	0.00600516	0.00284409	0.0214516	0.0260659	-0.036927	-0.00271836	0.00908117
53.4	0.0353249	0.0518808	0.0325385	0.0404808	-0.0041259	0.102775	0.0967462	0.0892568	0.0161138	-0.380502	0.0316961	0.0101986	0.0403896		53.4	-0.103557	0.0106493	-0.0207319	0.00154539	0.0295246	0.00755894	-0.040608	-0.0165169	0.0168592
53.5	0.0755449	0.114878	0.119136	0.130613	0.0162381	0.0546995	-0.00362082	0.0438388	-0.0184242	-0.229818	0.0396831	0.0311607	0.0300601		53.5	0.0147284	-0.0331567	-0.00902824	0.00802029	0.00793457	-0.0239961	-0.030621	-0.00944553	0.00758133
53.6	0.0454839	0.0868358	0.14085	0.0835248	-0.0098379	0.0949615	0.0891832	0.157463	-0.0930062	-0.292075	0.0173741	0.0291597	0.0385172		53.6	0.00507241	0.0140233	0.00377366	-0.00111331	0.0129696	-0.0396781	0.025538	0.0029408	0.00782559
53.7	0.0381499	0.0772418	0.0901505	0.0949688	0.0296111	0.0116245	0.0775462	0.0190918	-0.0461882	-0.308966	0.0961641	0.0163086	0.0351455		53.7	-0.0287536	0.0559593	0.00705216	0.0154324	0.0219256	-0.0680601	-0.007255	-0.00052846	0.014968
53.8	0.0462599	0.0361618	0.113222	0.0814918	0.0173661	0.0420035	0.0738442	0.109423	0.0470868	-0.115723	0.00675706	0.0416266	0.0188279		53.8	-0.0135766	0.0786693	0.00167416	-0.00104971	0.0375486	0.0227669	0.044491	0.0243605	0.0120818
53.9	0.00852286	0.0716078	0.0838245	0.0636888	0.0105111	0.0536175	0.115448	0.0335588	0.0523498	-0.22726	-0.0271179	0.0217047	0.0275786		53.9	0.0288094	-0.0147797	0.0114961	0.0135003	0.0289426	0.0146409	-0.010481	0.0103041	0.00651281
54	0.0464169	0.0713708	0.0393285	0.0760858	-0.0023459	0.0126895	0.10119	0.0937608	0.0285838	-0.236218	0.0803111	0.0282885	0.0282914		54	0.00457741	-0.0591957	0.00155056	0.0120537	0.0153256	0.0139619	-0.062581	-0.0106154	0.0131205
54.1	0.0407629	0.0532318	0.0756685	0.0454308	0.0131771	0.0547535	-0.0176228	0.0851628	-0.0563072	-0.259093	0.00773706	0.00390012	0.0291098		54.1	-0.0663526	0.0231253	0.00224896	0.00358739	0.0281816	-0.000277059	0.016973	0.00106951	0.0119819
54.2	-0.0283831	0.0601648	0.123955	0.0375738	0.0229511	0.100181	0.0367132	0.156785	0.0149338	-0.23509	0.0346101	0.0294903	0.0308686		54.2	-0.0152836	0.0352143	-0.0223263	-0.00388861	0.0275456	0.0105289	-0.090689	-0.0084141	0.0158758
54.3	-0.0107931	0.0745798	0.122523	0.0697068	0.0150141	0.0486975	-0.0465208	0.0309068	9.78431e-05	-0.254422	0.0478871	0.00887967	0.02976		54.3	-0.0113686	-0.00664169	0.00289436	0.00872139	0.0294746	0.00996894	0.000841	0.00484143	0.00502981
54.4	0.0358539	0.0780518	0.0799465	0.135395	-0.0278229	0.0359365	0.0190072	0.0638338	0.00751084	-0.244037	0.0357911	0.0199515	0.0294055		54.4	-0.0421296	-0.0408097	0.0108306	-0.00361921	0.0137546	0.0105769	-0.059561	-0.0158511	0.0116092
54.5	0.0194729	0.0332628	0.135539	0.141706	-0.0114929	0.0495005	0.0449982	0.113537	0.00407784	-0.232631	0.0552691	0.0321126	0.0306416		54.5	-0.0204896	0.0115803	0.00648176	0.00872199	0.0443636	-0.0437471	0.025505	0.00463085	0.01097
54.6	0.0280929	0.0442828	0.0199565	0.0507188	0.0358791	0.0212195	-0.0704758	0.0775848	0.0309568	-0.264039	0.0107141	-0.0013736	0.0284787		54.6	0.000250412	0.0461853	-0.00583744	0.00147919	0.0246726	0.0193369	-0.023661	0.008918	0.00866739
54.7	-0.00491914	0.0278098	0.0952825	0.000576804	0.0128201	0.0471245	0.0863322	0.130897	0.00455284	-0.246203	0.0397921	0.0176423	0.0294873		54.7	-0.00229159	-0.0287897	-0.00417474	-0.00152781	0.00846057	0.00522494	-0.055825	-0.0112748	0.00870048
54.8	-0.0319071	0.0502708	0.00941853	0.0117828	0.0168621	0.0415255	0.0249832	0.0436468	0.0126808	-0.268317	0.0237721	-0.0059347	0.0270762		54.8	-0.0320876	-0.0115087	-0.00509414	-0.00216981	0.0280216	0.0319509	-0.059151	-0.00714839	0.0120909
54.9	-0.00139414	0.0571248	0.0162255	0.0586078	-0.0419839	0.0336265	-0.0174858	0.0646248	-0.0194032	-0.267194	0.0651381	-0.0047376	0.0286204		54.9	0.0167144	0.00710231	0.00548616	0.000178188	0.0310606	0.0608149	0.007282	0.0183769	0.00803594
55	0.0307589	0.0528918	0.181456	-0.0034372	-0.0209919	0.0495995	0.0652792	0.0553568	-0.00575516	-0.248437	0.0111461	0.0152606	0.0310754		55	0.0104734	0.0101423	-0.00125074	-0.00193111	0.00944557	0.0186319	0.074044	0.0170793	0.00987398
55.1	0.00551286	0.0284038	0.0980865	0.0591518	-0.0215979	0.131853	0.0304152	0.00685676	-0.0351422	-0.257353	0.0171151	0.00575467	0.0301775		55.1	-0.0405786	0.149809	0.0145214	-0.000715612	0.0101816	0.0172649	0.040286	0.0272527	0.022428
55.2	0.0156219	0.0486708	0.139267	-0.0077552	0.0065481	0.0132015	0.0161352	0.0432338	-0.0264612	-0.257729	-0.0218419	-0.00282815	0.0289087		55.2	-0.00781059	0.0936873	-0.000153743	0.000851488	-0.000854431	-0.00350106	-0.025434	0.00811214	0.0146696
55.3	0.0241219	0.0254258	0.0793595	0.0651318	-0.0127309	0.0547425	0.0507442	0.0486968	0.0757468	-0.393438	-0.00634994	0.00104094	0.0405006		55.3	-0.0711186	0.0750163	-0.00371614	0.00242479	0.0197826	-0.0307001	0.00541	-0.000414446	0.0169501
55.4	0.0219779	0.0698518	0.10541	-0.0058522	-0.0072889	0.0548855	0.00437118	0.101875	-0.000181157	-0.354205	0.0453491	0.00329021	0.0378237		55.4	-0.0506066	-0.0324917	0.000588557	0.0136101	-0.00942843	0.0294199	-0.029014	-0.0111317	0.0106135
55.5	0.0688979	0.0461328	0.118882	0.103014	-0.0333949	0.0391305	0.0788712	0.199276	-0.00268016	-0.244165	0.0577131	0.0392433	0.033873		55.5	0.00818841	-0.0642837	-0.00574964	0.00749909	0.0303606	0.00343994	-0.065152	-0.0122425	0.0141573
55.6	0.0104599	9.68235e-05	0.103885	0.0593008	0.0024901	0.0530855	0.13069	0.0358148	0.0474298	-0.217151	0.0572641	0.0257605	0.0271341		55.6	-0.0554376	0.0269663	0.00185056	0.00108099	0.0180356	0.0293369	-0.070695	-0.00698032	0.0151561
55.7	-0.00470214	0.0465878	0.0743675	0.0102308	-0.0029819	0.0379385	0.0346232	0.0804248	-0.0164322	-0.366176	0.0115051	-0.00860133	0.0370032		55.7	0.0332224	-0.00822669	0.00888336	0.00361359	-0.0115924	0.0308549	-0.014335	0.00606003	0.00739726
55.8	0.0642889	-0.0273122	0.0445315	0.0591388	-0.0053129	0.0638855	-0.0396338	0.0612878	-0.0127012	-0.416457	0.0405671	-0.0152471	0.0418311		55.8	0.0296184	0.111202	-0.000773443	0.00174369	0.0113436	0.0190669	-0.009704	0.0232139	0.0154774
55.9	0.0317629	0.0568558	0.122491	0.0322108	-0.0043039	0.0105855	0.0856562	0.106896	-0.00967416	-0.355669	0.0434521	0.0109329	0.0388873		55.9	-0.0468166	0.154155	-0.00181154	0.00751919	-0.00186043	-0.0249941	-0.038949	0.00674898	0.0257469
56	0.0297509	0.0789478	0.0582535	0.0612578	-0.0125589	0.0410595	0.0500982	0.0880138	-0.0756292	-0.289676	0.0443251	0.00671294	0.0326782		56	-0.0125166	0.0297503	0.0112499	0.00832819	0.0291586	-0.0480081	0.022397	0.00576561	0.0105352
56.1	-0.0107991	0.0591298	0.137967	0.0678618	-0.0235689	0.0627955	0.00230018	0.126707	-0.0278702	-0.253928	0.0385011	0.0162814	0.0318568		56.1	0.0170214	0.0233943	0.000884557	-0.00129161	0.0102686	0.0449689	0.034973	0.0186027	0.00648772
56.2	0.0440219	0.111003	0.0941925	0.0434718	-0.0123559	-7.2451e-05	-0.000133824	0.0914478	-0.0300832	-0.415653	0.0863541	0.0011084	0.0441746		56.2	-0.0429666	-0.0818287	0.0204796	0.00691049	-0.00442543	0.0175429	0.040701	-0.00622667	0.0159775
56.3	0.0135339	0.0466078	0.105139	0.0776148	0.0209561	0.0299385	0.0396862	0.0175338	-0.00484316	-0.37062	0.0655981	0.0037404	0.0386339		56.3	-0.0401406	0.0118653	-0.00158054	0.00221939	-0.000964431	-0.0333001	-0.073235	-0.0193051	0.0115716
56.4	0.0222829	0.0564298	0.0292625	0.0097338	-0.0077099	-0.0168205	0.0132562	0.106373	-0.0276572	-0.322045	0.0538631	-0.00754833	0.0334688		56.4	-0.0564876	-0.000753686	-0.00716424	0.00276789	0.00949157	0.0733769	-0.008547	0.00181198	0.0144541
56.5	0.0343639	0.0270658	0.0740755	0.0067798	0.0013001	0.0531115	0.0664442	0.109321	-0.00260916	-0.387496	0.0723861	0.00497658	0.0406495		56.5	-0.00827659	0.00152231	0.00734626	0.00772209	0.00406657	0.0162829	-0.039509	-0.00154935	0.00691831
56.6	0.0352769	0.0474008	0.0702405	0.0903298	0.0130691	0.0395555	-0.0416768	0.0750378	-0.0108962	-0.356253	0.110091	0.0065614	0.0386557		56.6	-0.0132336	0.0518363	0.00233366	0.00109169	0.0255686	0.00320194	-0.00295	0.00969265	0.00828631
56.7	-0.00888914	0.0711768	0.114684	0.17171	0.0142031	-0.0203315	0.0290282	-0.00189724	-0.0142192	-0.481708	-0.0305839	-0.0142571	0.0504694		56.7	-0.0406876	0.0121703	-0.0170695	0.00729509	-0.00826643	-0.0127231	0.006844	-0.00749103	0.00695637
56.8	0.0440359	0.0507648	0.0239455	0.0677708	-0.0055109	0.00419355	0.0335752	0.0829798	0.0224858	-0.3307	0.0320471	0.00232612	0.0341892		56.8	0.0316704	-0.0220607	-0.00148254	0.000978688	-0.00358943	0.00657294	0.029488	0.00593963	0.00719047
56.9	0.0238619	0.0537398	0.0914025	0.115003	-0.0143259	0.0172435	-0.00480382	0.0442988	0.000540843	-0.365305	0.0460071	0.000696578	0.0385044		56.9	-0.0436016	-0.0255197	-0.00263834	0.00923159	0.000837569	0.00187194	-0.020671	-0.0114985	0.00715562
57	0.0500559	0.0443598	0.0290645	0.0046418	-0.0379939	0.0198895	-0.0122988	0.130443	0.0443248	-0.324101	0.0180941	-0.00304733	0.0345855		57	-0.0274846	0.0990543	0.00485686	-0.00737861	0.00780057	0.0114649	-0.027071	0.00874893	0.0162088
57.1	0.0681219	0.0592868	0.0348565	0.148675	-0.0227229	0.0508975	0.0789802	0.106263	-0.0488362	-0.324692	0.0839391	0.0213426	0.038371		57.1	0.00537341	-0.0147987	0.0109648	0.00979669	0.00805657	0.0226719	0.029722	0.0102552	0.00532337
57.2	0.0392589	0.0638118	0.0972395	0.0625678	0.0225371	-0.0263725	0.0842512	0.144977	-0.0365402	-0.368042	0.0667231	0.0136738	0.0412849		57.2	-0.0127396	-0.0240047	0.00649876	0.00984839	0.0146716	0.0797549	0.007273	0.0116146	0.0125
57.3	0.0174169	0.0434778	0.0863155	0.0107638	-0.0068309	0.00526655	0.102501	0.154604	-0.0258452	-0.32145	0.0155941	0.00743758	0.0366651		57.3	-0.00208259	-0.0259697	-0.00774074	0.00692499	0.0325826	0.0271549	-0.035359	-0.00064136	0.00955315
57.4	0.0742879	0.0307648	0.0466065	0.0763598	-0.0301389	6.1549e-05	0.157991	0.132342	0.0571168	-0.357854	-0.0167589	0.0155253	0.0412094		57.4	-0.0408466	-0.0206837	0.00157816	0.00370759	0.0245076	0.0412809	-0.009501	6.14006e-06	0.0103596
57.5	0.0340119	0.0575298	0.0700125	0.0439288	-0.0379999	0.0633245	-0.0174758	0.0699078	-0.0403722	-0.292708	-0.0284809	-0.00712015	0.0315517		57.5	-0.000711588	0.0773083	0.0137904	0.00478629	0.0377686	0.0556429	0.047951	0.0337908	0.010932
57.6	0.0555779	0.0165728	0.120211	0.10772	-0.0137929	0.0253475	0.0220152	-0.00534524	-0.0420042	-0.195886	0.0181561	0.00987012	0.0252546		57.6	-0.0477326	0.0146473	0.00716016	0.00291469	0.00536357	0.0403619	0.010218	0.00470473	0.0099523
57.7	-0.00772114	0.0643508	0.0590395	0.0741738	-0.0176349	0.0792975	-0.0868908	0.0341618	-0.0638712	-0.418397	0.0182751	-0.0241106	0.0428082		57.7	0.00731441	0.0301403	-0.0114494	-0.00254101	0.0126816	0.00579094	0.061313	0.01475	0.009168
57.8	0.0275529	0.0829348	0.0420995	0.0463558	-0.0170909	0.0960535	-0.00409582	0.0364798	-0.0582112	-0.380232	0.0503981	-0.0070687	0.0395865		57.8	-0.0125726	0.0318353	0.0184868	-0.00628371	0.00401457	0.0228559	0.061026	0.0170518	0.00948702
57.9	0.00905686	0.0397728	0.0391755	0.0546248	-0.0286189	0.0452645	0.0821812	0.104331	0.0108508	-0.168995	0.0634001	0.0228221	0.0220859		57.9	-0.0311636	-0.0155257	-0.0146112	0.000692388	0.00669457	-0.0392151	-0.031541	-0.0178099	0.00651609
58	0.00276786	0.0837158	0.0593905	0.0890498	-0.0377039	0.0847265	-0.0416248	0.0603278	0.0204458	-0.299498	0.0775891	0.00901694	0.0340705		58	-0.0186676	0.0344133	0.00779256	-0.000510312	0.0363256	-0.00257606	-0.028231	0.00407807	0.00925884
58.1	0.0247699	-0.0264322	0.0580295	0.0778278	-0.0090009	-0.0147255	-0.0630188	0.116146	0.0124058	-0.356039	0.0643811	-0.0105142	0.0379404		58.1	-0.0173146	0.0223043	-0.00293634	0.00386109	-0.0146414	-0.00487606	-0.046395	-0.00857115	0.00801368
58.2	0.0788529	0.0300458	0.0842005	0.0147428	-0.0095519	0.0500625	0.0135362	0.0645438	-0.0355442	-0.331955	-0.0179639	-0.00536642	0.0347508		58.2	0.0155284	0.0651883	-0.00549414	0.0121438	0.0191226	-0.12439	-0.02095	-0.00555016	0.0222165
58.3	0.0402709	0.00322282	0.0539855	0.106496	-0.0075069	0.00703455	0.0715282	0.0583498	0.0160398	-0.171385	0.0328201	0.0191687	0.0215702		58.3	-0.0175606	0.0178713	0.00307976	0.00242749	0.0196186	-0.0206731	0.044717	0.00706864	0.00859852
58.4	-0.00689414	0.0476988	0.106868	0.0653018	0.0062981	0.0888245	0.114258	0.0759568	-0.0416212	-0.457262	0.0268311	0.00238721	0.0482644		58.4	-0.0139476	0.0228983	0.00262146	0.0135404	-0.00245043	0.00203494	0.052976	0.0110962	0.00825748
58.5	0.0472999	-0.00461218	0.0418715	0.0983548	-0.0385459	0.0484475	0.0808132	0.0520718	-0.0159182	-0.252301	0.0407401	0.00892921	0.0288338		58.5	-0.0480026	0.0555593	-0.00420054	0.00628209	0.00168057	0.0126299	0.033471	0.00820283	0.0122083
58.6	-0.00800014	0.0365888	0.0934455	0.0609698	-0.0023979	0.0109325	0.0200182	0.0368458	0.0224578	-0.245669	0.0684201	0.00851012	0.0270485		58.6	-0.0303556	0.0251973	0.00502546	0.00976239	-0.00565943	-0.0251721	-0.074768	-0.01371	0.0125519
58.7	0.0848829	0.0217928	0.0995315	0.139464	-0.0475959	0.00178855	0.0177452	0.0819738	0.0181428	-0.340182	0.0603311	0.012534	0.0386481		58.7	-0.00926359	-0.0420407	-0.00323414	0.00405859	0.00928357	0.0262309	-0.015328	-0.00432762	0.00810388
58.8	0.0824099	0.0492788	0.0413075	0.0904218	-0.0537769	0.0380765	0.0857392	0.110699	0.0219158	-0.309306	0.0648141	0.0201436	0.0355397		58.8	0.0109714	-0.0408477	-0.00743894	0.000735188	0.0275476	-0.0836101	0.009719	-0.0118462	0.0143978
58.9	0.0232679	0.0515398	0.117605	0.0213438	-0.0099639	0.0201365	-0.00553482	0.110856	0.00756684	-0.30112	0.0887651	0.0113147	0.0340468		58.9	0.0245194	0.0427053	0.0125878	0.00726649	0.0331236	-0.0153191	-0.001681	0.0147432	0.00763659
59	-0.0370951	0.0288248	0.0572195	0.0819568	0.0204761	0.0623795	-0.00418582	0.0893538	0.00193984	-0.378756	0.0280061	-0.0045346	0.0391417		59	0.0132254	0.0114443	-0.000560143	-0.00396761	0.0151136	0.0460959	0.008137	0.0127841	0.00616708
59.1	0.0793629	0.0324338	0.0680095	0.0437818	0.0082791	0.0686335	0.0810612	0.0803028	0.00615084	-0.306676	0.0258401	0.0170163	0.0334748		59.1	-0.0154416	0.0374233	0.0122086	-0.00541351	-0.0169054	0.0187169	-0.065054	-0.00492367	0.0124554
59.2	0.0400559	0.00864382	0.0402195	0.0932308	9.5098e-05	0.00947455	0.0690562	0.0584318	-0.00433416	-0.239763	0.00730106	0.00749194	0.0264923		59.2	-0.0605976	-0.0741117	0.00217326	0.00125609	-0.00782743	-0.0201661	-0.012709	-0.0245689	0.0115211
59.3	-0.0279661	0.0396778	0.0763715	0.0599248	-0.0145509	0.0287575	0.0904122	0.0427718	-0.10831	-0.251775	0.0995241	0.00316703	0.0312961		59.3	-0.0269776	-0.0248057	-0.00330584	-0.00127641	0.0137236	0.0217189	-0.073003	-0.013418	0.0120365
59.4	0.0154119	0.0173088	0.0899765	0.0515828	0.0022131	0.0447325	0.0443492	0.0956168	0.0318308	-0.250901	0.0546421	0.0178876	0.0282585		59.4	-0.0343386	-0.0233397	0.0144938	-0.000772412	0.0237976	0.0506699	-0.017002	0.0019298	0.0112666
59.5	0.0273509	0.0267768	0.0938605	0.0303068	0.0080031	0.0552975	-4.38235e-05	0.0321148	-0.0828872	-0.297803	0.00980106	-0.00883842	0.0316429		59.5	-0.0155216	0.00957231	-0.00393644	0.0179242	-0.0178174	0.0500249	-0.048621	-0.00119643	0.0117951
59.6	0.00160986	0.0593938	0.0527575	0.0865378	-0.0149209	0.0466435	-0.00322382	0.0914548	0.00112484	-0.280753	0.0933091	0.0121758	0.0316909		59.6	-0.0392466	0.00876531	-1.31431e-05	0.0146728	0.000820569	-0.0133601	-0.039784	-0.00973502	0.00835372
59.7	0.00694686	0.0419298	0.0541695	0.0329018	-0.0208649	-0.0293205	-0.000264824	0.101376	0.0570868	-0.130685	0.0285011	0.0128888	0.0182702		59.7	-0.0539336	0.0411243	0.0188385	0.00299439	0.0215916	0.0549709	0.044676	0.0186089	0.0138218
59.8	0.0357109	-0.00283118	0.00171753	0.0494648	-0.0147649	0.102387	0.0646002	0.0336058	-0.0208882	-0.274058	0.0964111	0.00648676	0.0307649		59.8	-0.0505406	-0.0341207	-0.00190314	-0.0109906	0.0190996	0.0455009	0.083895	0.00727721	0.0175566
59.9	0.0129319	-0.00435018	0.0594945	0.0025528	-0.0386139	0.0396535	0.100861	0.0638148	-0.000367157	-0.228573	0.0776831	0.00773521	0.0267417		59.9	-0.0385006	0.0104963	-0.0113288	0.00451889	0.0170346	0.00587394	-0.012144	-0.00343567	0.00712267
60	-0.0230831	0.0663968	0.0830275	0.0085818	-0.0216509	0.0527975	0.0230542	0.0833168	-0.0164572	-0.189145	0.0543641	0.0110184	0.0234142		60	-0.0651056	-0.0342907	0.00283326	-0.00113661	0.0214296	0.0142389	-0.031587	-0.013374	0.0117833
60.1	0.0200419	0.0715048	0.0903645	0.0572858	-0.0067979	0.0822605	0.0153982	0.144822	-0.129183	-0.259265	-0.0187919	0.00614903	0.0342225		60.1	-0.0685066	-0.0573597	-0.00270334	-0.00555661	0.0215096	-0.0280641	0.026574	-0.016301	0.0139026
60.2	0.0528689	0.0493198	0.0777995	0.0463798	-0.0151759	0.0378565	0.0447272	0.0960648	-0.0229422	-0.273167	-0.0278779	0.00598667	0.0304293		60.2	-0.0772486	0.0533723	0.00615316	0.014388	-0.0152024	0.0266579	0.032183	0.00575763	0.0160403
60.3	0.0218449	0.0341058	0.136511	0.0221708	-0.0284109	0.00782255	-0.0237238	0.0263948	-0.00386516	-0.315006	0.0545051	-0.00615015	0.0336686		60.3	-0.0512316	0.0136193	-0.0112499	-0.00943791	0.00628457	0.0389669	-0.016157	-0.00417223	0.0106043
60.4	0.0314049	0.0270318	0.10254	-0.0383792	-0.0248179	-0.0174425	0.0882132	0.141162	-0.0267822	-0.224328	0.0287451	0.00794058	0.0291557		60.4	-0.0134596	-0.0206977	-0.00798564	0.00365319	0.0409056	-0.00305806	-0.046697	-0.00676275	0.0100354
60.5	0.0350089	0.00234882	0.126589	0.0883188	-0.0260429	0.0764675	0.0401282	0.174286	-0.0252822	-0.250205	0.0661351	0.0279774	0.0333811		60.5	0.0390864	0.0226613	0.0103478	0.00349699	0.000373569	0.0205489	-0.065921	0.00437057	0.0127194
60.6	0.00246586	0.000434824	0.0237225	0.0647318	-0.0175459	0.00489155	0.0210112	0.0461838	0.00857984	-0.260212	0.00940406	-0.00875751	0.0260584		60.6	-0.0245346	-0.00895369	0.00793106	0.00239179	0.0110726	0.0294269	0.02832	0.00652201	0.00730875
60.7	0.0338159	0.0416828	0.0845895	0.0762398	-0.0279699	0.0239025	-0.0502118	-0.0154452	-0.0486292	-0.315952	0.0406041	-0.0143067	0.0332415		60.7	0.00536141	-0.0124397	0.00253426	-0.00104111	-0.0197794	0.0180109	0.009291	0.000276769	0.00486093
60.8	0.0387779	0.0817718	0.122312	0.0744718	-0.0246419	0.0172025	0.11629	0.0993158	-0.0347342	-0.257528	0.0612971	0.0267759	0.0325276		60.8	-0.00183959	0.0406253	0.00963756	0.0219783	-0.0124504	0.00211294	-0.027228	0.00469087	0.00841843
60.9	0.0749399	0.0427568	0.0999155	0.0101018	-0.0261019	0.0251155	0.0471882	0.112535	0.0595788	-0.435649	0.0229191	0.00302721	0.0454769		60.9	-0.0136266	0.0696323	-0.000342643	-0.00127291	0.0285206	0.0467949	0.008447	0.0197361	0.0113222
61	0.0127959	0.0197918	0.0979855	0.0578408	-0.0565409	0.0410035	-0.0663318	0.0873968	-0.0250642	-0.311536	0.0303891	-0.0102063	0.034096		61	-0.0900026	-0.0352547	0.0101606	0.00632019	0.0220016	0.0213869	0.009418	-0.00799572	0.0154836
61.1	0.00501186	0.0717238	0.134108	0.0503518	-0.0346339	0.0464695	0.0572282	0.0865588	-0.0236152	-0.409851	0.0632081	0.00423267	0.0439162		61.1	-0.0695316	-0.0596067	0.000862857	0.00531599	-0.00489843	-0.0337741	0.018637	-0.0204278	0.0129169
61.2	0.0487659	0.0823028	0.10254	0.0544668	-0.0169539	0.0186115	0.0731312	0.0884048	0.0288138	-0.200524	0.000973059	0.0255029	0.0252833		61.2	-0.0438466	0.0152603	0.00271656	0.00111689	-0.00196643	-0.0201331	-0.088037	-0.0192699	0.0135615
61.3	0.0226039	0.0674348	0.0446965	0.0558838	-0.0248659	0.0388475	0.0916712	0.0710668	-0.0798042	-0.266307	0.0397411	0.00554258	0.0307911		61.3	-0.0274136	0.0352653	0.00668726	0.00428879	-0.00163543	-0.0265431	-0.006921	-0.00232453	0.00812923
61.4	0.0545439	0.0350918	0.0867335	0.0678018	-0.0455749	0.0131875	0.0313972	0.123669	-0.0449142	-0.247597	0.00240206	0.0069764	0.0297946		61.4	-0.0196406	0.0443623	0.000512857	0.00893449	0.0256096	0.0366119	-0.022889	0.0105002	0.00997886
61.5	0.109691	0.0190998	0.0667635	0.0032828	-0.0036169	0.0463035	0.157064	0.108857	-0.00562916	-0.296315	0.0537491	0.0235681	0.035695		61.5	-0.0287876	0.0152873	-0.00535454	-0.00370551	0.0182346	-0.00413606	-0.03062	-0.00558312	0.00719428
61.6	-0.0456141	0.0208148	0.0816635	0.0093898	-0.0083249	0.0976275	0.0533332	0.108732	0.00511484	-0.42385	0.0182711	-0.00753115	0.0439962		61.6	-0.0485966	0.0748873	0.00134236	0.00399569	0.0411466	0.00767694	-0.032775	0.00681104	0.0158031
61.7	0.0685679	0.0371828	0.105543	0.0943218	-0.0273549	0.00460055	0.0267332	0.0977848	-0.135866	-0.203754	0.00198906	0.00634067	0.0296499		61.7	-0.0591386	-0.0117197	-0.00774114	0.00415829	0.0285716	0.0297159	0.049497	0.00476334	0.0135422
61.8	0.0490039	0.0195158	0.0828665	0.0718138	-0.0075869	0.0435765	0.0571902	-0.00671024	0.00783984	-0.140833	0.0730531	0.0227027	0.0189835		61.8	-0.0422436	0.0296623	-0.00244584	0.00180439	0.00774857	0.0723079	-0.039665	0.00388125	0.0149841
61.9	0.0570759	0.0415028	0.0131625	0.0722838	-0.0264289	0.00408455	0.0187232	0.0828188	-0.0295022	-0.277197	0.0426011	-7.96043e-05	0.0298217		61.9	0.0183794	0.105289	-0.00423164	0.00350499	-0.00174243	-0.0236861	-0.051959	0.0065078	0.01853
62	-0.00295414	0.0463328	0.130912	0.0702528	-0.0165199	0.0559735	0.00274918	0.0395178	-0.0278482	-0.262422	0.0263261	0.0056654	0.030028		62	0.0270734	-0.0240057	0.013694	0.00732629	0.00445757	0.0325579	0.035715	0.0138312	0.00781753
62.1	0.0261259	0.0166388	0.0975795	-0.0182602	-0.0373959	0.0447695	0.0217072	0.107129	-0.0416692	-0.40894	0.0588291	-0.0121351	0.0423164		62.1	0.0254474	0.0277733	0.00606426	-0.00473821	0.00544657	0.0258709	-0.004051	0.0116876	0.00542774
62.2	0.0120019	0.0122228	0.0453415	0.0176298	-0.0470579	0.0891455	0.155121	0.221345	-0.0389512	-0.215428	0.0233071	0.0249707	0.0340439		62.2	-0.0944386	-0.0297767	0.0110985	0.00129059	0.0297236	0.0376899	-0.033551	-0.0111377	0.0172458
62.3	-0.0133471	0.0689058	0.0766635	-0.0205702	-0.0348479	0.0259245	0.105634	0.0288598	-0.0898632	-0.46569	0.0470171	-0.0246649	0.0472485		62.3	-0.0121286	0.0161673	-0.000624543	0.00966639	-0.00465543	-0.00895006	-0.002359	-0.000411989	0.00380622
62.4	0.0265789	0.0279788	0.0938725	0.0515338	-0.0327289	0.0885775	0.115289	0.129483	0.0200788	-0.30927	0.0436371	0.0231846	0.0361781		62.4	-0.0677516	0.0289863	0.0169852	0.00693599	0.0141806	0.0132349	0.04462	0.0081702	0.013511
62.5	0.00275786	0.0903418	0.0999745	0.0220068	-0.0274409	-0.00463545	0.0168832	0.0175268	0.00219484	-0.341765	0.0304651	-0.00833551	0.0352894		62.5	-0.0296026	-0.0151977	0.0141606	-0.00179431	0.000151569	0.0155939	0.017598	0.000129926	0.00666153
62.6	-0.0437351	0.0557118	0.00962153	0.0268258	-0.0501389	0.0248695	0.0966232	0.101068	0.0123408	-0.28157	0.0197181	-0.00260597	0.0313717		62.6	-0.0660366	0.0252303	0.0184294	0.0122459	0.00104057	0.0231269	-0.049794	-0.00510822	0.0140744
62.7	0.0757109	0.0239098	0.0197525	0.0874038	-0.0349979	0.0439755	0.0210742	0.0684118	0.0294338	-0.260336	0.0258051	0.00910394	0.0287642		62.7	-0.0324166	-0.0264047	0.01389	0.00208459	0.00711257	0.0334859	-0.010557	-0.00182932	0.00873586
62.8	-0.0423621	0.0527218	0.0254725	0.0604688	0.0055671	-0.00111245	0.0173312	0.124427	-0.0679752	-0.49775	0.0390401	-0.0258338	0.0496582		62.8	0.0370604	-0.0199987	-0.0211822	-0.00381151	0.00725157	-0.0116631	-0.02019	-0.00464765	0.00799059
62.9	0.0774149	0.0238778	0.0542435	0.0952278	-0.0104269	0.0324465	0.114266	0.141336	-0.0155122	-0.219418	0.0389221	0.0302161	0.029018		62.9	0.0148304	0.00899331	0.00122776	0.000668988	0.0190356	0.00629394	-0.020674	0.00433943	0.00488034
63	-0.0116401	0.0570328	0.0144535	0.0652428	-0.0345709	-0.0250565	0.00310818	0.0119268	-0.0450362	-0.35587	0.0836531	-0.0215233	0.0357266		63	-0.0102226	-0.0515367	-0.00506864	0.00583289	0.00845457	0.0130279	-0.041965	-0.0116396	0.00960424
63.1	0.00799386	-0.0185642	0.000356529	0.0542198	0.0154841	0.0241505	0.102756	0.0794988	0.0147128	-0.212323	0.0553891	0.0112431	0.0248679		63.1	-0.0287776	0.0483963	-0.00228974	0.00227369	-0.0164374	-0.0195761	0.024481	0.00115288	0.0102634
63.2	-0.0161651	0.0411118	0.0518985	0.0232138	-0.0475439	0.0446415	0.0512832	0.0871168	0.0129048	-0.348074	-0.00808594	-0.00979079	0.035674		63.2	-0.0284686	-0.0106297	0.00103696	0.00597379	0.0109446	-0.000488059	-0.03629	-0.00827443	0.0067576
63.3	0.0282379	0.0301218	0.0634535	0.0782048	-0.0175469	0.0476625	-0.0483598	0.0481248	-0.0749152	-0.310424	0.0562981	-0.00901297	0.0334844		63.3	0.0199064	0.0461323	0.00419816	0.0131358	0.00186257	0.00759594	-0.050407	0.0060606	0.0109757
63.4	0.00374686	0.0331288	0.0429025	-0.0078592	0.0155481	-0.00360145	0.128353	-0.0764492	-0.0280622	-0.179184	0.0605221	-0.000995877	0.0237667		63.4	-0.0606436	-0.0277467	-0.00270334	-0.00308911	0.00292457	-0.0397381	-0.054701	-0.0265282	0.00990194
63.5	0.0286539	0.0598738	0.103806	0.0646248	-0.0446349	0.0304635	0.0881702	0.113675	-0.0640502	-0.368668	0.0352271	0.00428549	0.0409025		63.5	-0.0699106	-0.0714997	-0.000438643	0.00893639	0.0470536	0.0132139	-0.030391	-0.0147194	0.0168151
63.6	0.0163279	0.0722508	0.0444055	0.0648528	-0.0381489	0.0648375	0.0741612	0.0590978	0.0266458	-0.294746	0.0686741	0.0143962	0.032521		63.6	0.0473154	-0.0324717	-0.00597074	0.00501669	0.0111726	-0.0101241	0.049999	0.00927674	0.0114214
63.7	0.0387519	0.00866482	0.0754695	0.0260138	0.0110391	0.0807915	0.0498572	0.16114	-0.0442432	-0.214985	0.00991306	0.0184011	0.0282199		63.7	-0.0692476	0.0405213	0.000537957	0.000940088	0.0345646	-0.0249581	0.012854	-0.00068396	0.0141572
63.8	-0.0180901	0.0549358	0.0510185	0.0867428	-0.0375019	0.0526885	0.141959	0.173334	-0.0723442	-0.421402	0.0166241	0.00254221	0.0477561		63.8	-0.0533956	0.0874783	-0.00899934	-8.38118e-05	0.0130126	0.0654779	0.023507	0.0181424	0.0177883
63.9	0.00434686	0.0343258	0.109822	0.0528678	-0.0243509	0.0212695	0.0523472	0.0415408	0.00860884	-0.156806	0.0293111	0.0157529	0.0200807		63.9	-0.101116	0.0754543	-0.00451994	0.00962019	0.00758157	-0.0340471	-0.058637	-0.0150948	0.02132
64	0.0476609	0.0686488	0.0968055	0.0696718	-0.0265169	-0.0275955	0.00582118	0.0749948	-0.00207916	-0.214118	0.0214481	0.010431	0.0258398		64	-0.0349146	-0.0165027	-0.0115314	-0.00147041	0.0287796	0.0152449	0.012311	-0.0011548	0.00820772
64.1	0.0436629	0.00557982	0.0784435	0.112463	-0.0502999	0.0567585	0.116631	0.17111	-0.0489662	-0.343564	-0.0198129	0.0110914	0.041434		64.1	-0.0154776	0.0186043	0.0105197	0.0122175	0.0365966	0.00470894	0.061699	0.0184098	0.00931131
64.2	-0.0215411	0.0793618	0.0847425	0.0965668	-0.0130759	0.00839255	-0.0233228	0.0476578	-0.0575742	-0.296038	0.0149501	-0.00726188	0.0326026		64.2	-0.0363186	0.0736413	0.000240257	0.00335739	-0.0126964	0.0184419	-0.013743	0.00470327	0.0131735
64.3	0.0473629	-0.0160312	0.0841515	0.0345358	-0.0173339	0.0186575	0.0597052	0.212076	0.0492648	-0.199975	0.0212141	0.0266934	0.0293866		64.3	-0.00534259	-0.0729667	-0.00672274	-0.00631341	0.0179856	0.0541399	0.057614	0.00548487	0.0167624
64.4	0.0276989	0.0327378	0.12372	-0.0409632	-0.0044219	0.0154755	0.0795442	-0.0604942	-0.0466832	-0.27548	0.0239081	-0.0113599	0.0310849		64.4	0.0324464	0.0766043	-0.000479043	0.00420269	-0.00276943	0.00961194	-0.025231	0.0134837	0.012347
64.5	0.0191259	0.0207818	0.117686	0.0717888	-0.0242189	0.0624475	0.0404352	0.0751108	-0.0402322	-0.351949	0.0398611	0.0028033	0.0379657		64.5	-0.0238986	0.0241793	-0.0141001	0.000166088	-0.0149164	0.0119939	0.030854	0.00203974	0.00793399
64.6	0.0480689	0.0275598	0.0376465	0.0686068	0.000398098	0.0115095	-0.0228598	0.0246018	-0.0609362	-0.102999	0.0300811	0.00560703	0.0151765		64.6	-0.0147576	0.0357603	0.0130691	-0.000249212	0.0259216	-0.00928006	0.043482	0.0134209	0.00852914
64.7	0.0286869	0.0502468	0.0150305	0.0749628	-0.0513749	0.0490675	0.112303	0.0859718	-0.0418632	-0.231183	0.00793606	0.0090713	0.0283804		64.7	-0.0479946	-0.0680537	0.0100967	-0.00857871	-0.00574143	0.0149859	-0.048317	-0.0219433	0.0122784
64.8	-0.0958591	0.0191108	0.0377435	0.0656048	-0.0289739	0.0542095	0.00959618	0.0471168	-0.00570816	-0.310328	0.0106571	-0.0178937	0.032235		64.8	-0.0121836	0.0767353	0.00366946	0.0116734	-0.0181084	-0.0432491	0.069033	0.01251	0.0169417
64.9	-0.00833814	0.0383118	0.0787455	0.0671628	-0.0407129	0.0254105	0.0415002	0.10927	-0.0913312	-0.227401	0.0161031	0.000792759	0.0283676		64.9	-0.0393386	-0.0181017	-0.00644364	0.00851589	0.00969357	0.0108129	-0.029865	-0.00924665	0.00770519
65	-0.00809914	0.0271738	0.0255545	0.0991238	-0.0075889	0.0858185	0.0218862	0.134281	-0.0238752	-0.361055	0.0506451	0.00398767	0.0393742		65	-0.0173426	-0.0165827	-0.00969374	0.00453839	-0.00319343	0.0350559	-0.030776	-0.00542773	0.00797373
65.1	-0.0202811	0.0712248	0.0579015	0.151441	-0.0297009	0.0631315	-0.00245082	0.0793818	0.0287868	-0.294489	0.0510781	0.0141839	0.0344957		65.1	-0.0295876	-0.00225369	-0.0110218	0.00772949	0.0216626	0.0169929	0.00958	0.0018717	0.0067029
65.2	0.0310269	0.0221278	0.0863565	0.0955258	-0.0275539	0.0550135	0.182938	0.0669388	-0.0962632	-0.243426	0.0635171	0.0214729	0.0340125		65.2	-0.0502196	0.0147973	0.00620506	-0.00876591	0.0340396	-0.0106251	0.010638	-0.000561517	0.0100462
65.3	0.0136559	0.0118848	0.112812	0.0730438	-0.0251929	0.0524375	0.00990818	0.0159808	0.00242884	-0.331019	0.0169581	-0.00428206	0.0346138		65.3	0.0103124	0.0149413	0.00813566	0.00152749	0.0440046	-0.0163551	0.020664	0.0118901	0.00696828
65.4	-0.0200351	0.0436218	0.0948925	0.120688	-0.0337059	0.0450035	0.123004	0.130636	-0.0707932	-0.316326	0.0159171	0.012082	0.0387243		65.4	0.00197441	-0.106422	0.00151426	0.000337388	0.0150056	0.00853794	0.024788	-0.00775202	0.0167785
65.5	0.105611	-0.00679018	0.0806535	0.0206828	-0.0012779	0.0523395	0.0931712	-0.0152442	-0.00314616	-0.25629	0.0852061	0.0140832	0.0302354		65.5	0.0488554	-0.00868469	7.24569e-05	0.00201649	-0.00281443	0.0644649	-0.020045	0.0119807	0.0119792
65.6	0.0351509	0.0642278	0.0930095	0.0908698	-0.0206279	0.0271545	0.0870382	0.130861	0.0473978	-0.293641	0.0518891	0.0284845	0.0344266		65.6	-0.0489696	0.0652373	0.0120934	-0.000251012	0.00875657	0.0164049	-0.001933	0.00733408	0.0126991
65.7	-0.000936137	0.0549558	0.0117575	0.0221378	-0.0345509	0.0493235	0.139895	0.186688	-0.0717642	-0.243425	0.0541271	0.0152917	0.0339066		65.7	-0.00240259	0.00587031	-0.00600554	0.00260019	0.0313146	-0.000640059	-0.060689	-0.00427887	0.010487
65.8	0.0105089	-0.0139922	0.115136	0.0389938	-0.0318679	0.0530895	0.106701	0.12354	-0.0400002	-0.362761	-0.0231519	-0.00216406	0.040367		65.8	-0.0411656	0.00641131	0.00194206	0.00463959	-0.0115594	-0.000986059	0.043535	0.000402411	0.00949908
65.9	0.0321459	0.0210998	0.0482615	0.14459	0.0064701	0.0253815	0.0875592	0.0569338	0.0539008	-0.329991	-0.000904941	0.0132224	0.0364549		65.9	0.0195224	0.0279363	0.00157376	-0.00291901	0.0309566	0.0120269	-0.022146	0.00956443	0.00711406
66	-0.0249991	0.0204008	0.108237	0.139146	-0.0342099	0.0121075	0.100701	0.0302658	0.00144684	-0.262078	0.0285061	0.0108658	0.0320074		66	-0.0341746	-0.0611727	-0.00337304	0.000150788	0.0184606	0.0115829	-0.021977	-0.012929	0.0105889
66.1	0.0329519	0.104233	0.0391585	0.0199638	-0.0209679	-0.00175045	0.121595	0.111738	-0.0135272	-0.186676	0.0307651	0.0215894	0.0256632		66.1	-0.0281246	-0.0188617	0.0213919	0.00284809	-0.000759431	-0.00987306	0.030242	-0.000448117	0.00790374
66.2	-0.0109391	0.000189824	0.0801965	0.10279	-0.0233439	0.0793855	0.0847092	0.0877678	-0.0538972	-0.280559	0.00840906	0.00679167	0.0330323		66.2	-0.0334856	-0.0400817	-0.00517294	-0.00481541	0.0101986	0.0392689	0.021632	-0.00177945	0.0107677
66.3	0.00707986	0.0292448	0.0976545	0.0574818	-0.0039069	0.0338595	0.0905062	0.0903208	-0.0708262	-0.35085	0.0267881	0.000668396	0.0381482		66.3	-0.0513256	0.0504413	0.0107095	0.000584688	0.0263456	-0.0293171	-0.003376	0.00058034	0.0127767
66.4	0.00397986	0.00238982	-0.0117365	-0.0229892	-0.0647139	-0.00526545	0.0523042	0.00691776	-0.0981462	-0.254843	0.0398081	-0.0320268	0.0256845		66.4	-0.0370216	0.0200653	0.00179146	0.00436539	0.00103657	-0.0357911	-0.020923	-0.0094967	0.00828656
66.5	-0.00576414	0.0231338	0.0915875	0.0138588	-0.0562329	0.0721175	0.0698672	0.0259368	0.00284484	-0.271778	0.0305841	-0.000349513	0.0298285		66.5	-0.00959059	0.0447053	0.00206436	0.00600159	0.0337146	-0.00846806	-0.018056	0.00719588	0.00886776
66.6	0.0131359	0.0303658	0.0913185	0.0463328	-0.0365819	0.0748395	0.0543162	0.0534138	-0.0877862	-0.306373	0.00794706	-0.00537015	0.0337961		66.6	-0.0189546	0.0472073	-0.00657264	0.00329799	0.00829257	0.0428599	0.009024	0.0121649	0.0092494
66.7	0.0500089	0.0199878	0.16536	0.117698	-0.0433659	-0.0268805	0.0710702	0.118198	-0.0611772	-0.34439	0.0536691	0.0109252	0.0415207		66.7	-0.00448759	0.0193893	0.00628406	0.00245709	0.0104476	-0.0294171	-0.045782	-0.00587266	0.00882461
66.8	0.00608986	-0.00477818	0.117504	0.0407488	-0.0099419	0.0901885	0.0905442	0.106774	-0.0140672	-0.32343	0.0647041	0.0149396	0.0369146		66.8	-0.0224236	0.0597093	0.00333886	0.00308459	0.0405466	0.0251029	-0.030925	0.0112048	0.0123832
66.9	0.0252919	0.0181918	0.0272105	-0.000227196	-0.0247289	0.0256635	0.152259	0.0852888	0.0290738	-0.305023	0.0434381	0.00694894	0.0342024		66.9	-0.0264406	0.0253873	-0.00900714	-0.00172101	0.0225496	0.0519959	-0.057065	0.000814154	0.0137074
67	-0.00691014	0.0334408	0.156022	0.0689068	-0.0184599	0.0415755	0.0752812	0.111678	-0.0247542	-0.299248	0.0666541	0.0185623	0.035838		67	-0.0658416	-0.0828227	0.0113658	0.00590449	0.0235746	0.0481909	-0.020575	-0.0114576	0.0180879
67.1	-0.0378951	0.0142878	0.0851445	-0.0205372	-0.0289869	-0.00621045	0.0666412	0.142693	-0.0224302	-0.243192	0.0374251	-0.00118733	0.0295455		67.1	-0.0436816	0.103714	0.0122825	-0.00371191	0.00348957	0.0154409	-0.021203	0.00947583	0.0175262
67.2	0.0599499	0.00584082	0.0666145	0.0651468	-0.0132119	0.0103885	0.0190542	0.110011	-0.0339192	-0.319204	0.0260631	-0.000296968	0.0342156		67.2	-0.0208076	-0.0349917	0.00235376	0.00352429	-0.00973643	-0.0671171	0.021333	-0.0150631	0.0110644
67.3	-0.0255161	0.0860668	0.0753025	0.0116358	-0.0454899	0.0534505	0.0855432	0.114112	-0.0299072	-0.335383	-0.000332941	-0.000956241	0.0372334		67.3	-0.0166916	0.0267133	0.00699776	-0.00290521	0.00963157	0.0223909	-0.021939	0.00345683	0.00697173
67.4	-0.0596201	-0.0102252	0.109147	0.0832528	-0.0280859	0.0706905	0.136753	0.0936428	-0.00495816	-0.212911	0.0586881	0.0214885	0.0300727		67.4	-0.00255759	0.131155	-0.000620143	0.00599119	0.0259506	0.0231089	-0.032188	0.0215486	0.0196624
67.5	-0.0211381	0.0294678	0.146332	0.0459218	0.000344098	0.0435675	0.0389122	0.115246	-0.0310752	-0.306716	0.0411711	0.00927567	0.0353322		67.5	-0.0574036	-0.0210287	0.000468557	0.00109009	0.00386257	-0.00566306	-0.014838	-0.0133589	0.00810162
67.6	0.0286639	0.0344888	0.0598825	0.0150878	-0.0350599	0.0216415	0.0276532	0.0649888	0.0739508	-0.405007	0.00234306	-0.0101242	0.0405516		67.6	-0.0195646	-0.00201269	0.015578	0.0130382	0.0149936	0.0238179	-0.034963	0.00155534	0.00816069
67.7	0.0290769	-0.00558118	0.0732815	0.0264378	-0.0336609	-0.00172845	0.0713962	0.0994428	-0.0789792	-0.274144	-0.00975094	-0.0094736	0.0306844		67.7	0.0214794	-0.0129157	0.0113855	-0.000261312	0.0155146	-0.0448891	-0.048599	-0.00832652	0.0107904
67.8	0.0479849	0.00139282	0.0699735	0.0097938	-0.0402859	0.0435965	0.00353218	0.163808	-0.129802	-0.299705	0.0506221	-0.00718997	0.0364731		67.8	-0.0319786	-0.00979769	0.00119436	0.00118809	0.0289256	-0.0212331	-0.058223	-0.0128463	0.010515
67.9	0.00609086	0.000580824	0.0811755	0.0411768	-0.0208119	0.0165065	0.137525	0.131446	-0.0644062	-0.345518	0.0141651	-0.00018815	0.0391907		67.9	-0.0653846	0.0632753	-0.0117316	-0.00163011	0.0370066	0.0139419	-0.032427	0.000435783	0.0162079
68	0.0246339	0.0283668	0.0929975	0.0317498	-0.0026289	0.0146825	0.120396	0.135412	-0.0252452	-0.325916	0.0413911	0.012349	0.0370524		68	-0.0254816	0.00124831	0.00161506	-0.00949241	0.0253846	-0.0148101	-0.062136	-0.0119532	0.0103142
68.1	0.0542939	0.0408988	-0.00533547	0.0562668	-0.0295629	0.0209805	0.0350792	0.176569	-0.0124362	-0.341505	0.0340781	0.00266603	0.0380669		68.1	0.00398841	-0.0931687	-0.00685394	-0.000399812	0.00933257	0.0428609	0.070131	0.00369864	0.0192045
68.2	0.0425069	0.0353548	0.0225885	0.0724478	-0.0268889	-0.000582451	0.00952018	0.0992588	-0.0841392	-0.326991	-0.0133669	-0.0154811	0.0345131		68.2	-0.0303126	-0.0471657	0.00183806	-0.00312521	0.0207496	-0.0239551	-0.089492	-0.0244947	0.0137753
68.3	-0.00639714	0.0359108	0.0443005	0.0142348	-0.0450439	-0.00530145	0.0601372	0.0654308	-0.0534692	-0.374663	-0.00880294	-0.0248785	0.0369214		68.3	-0.0164256	0.0292843	-0.00833634	-0.00118891	0.0120126	-0.0145421	0.002058	0.000408854	0.00608886
68.4	0.0530039	0.0234908	0.0820145	0.0217418	-0.0652099	0.0660015	-0.0309508	0.0732058	-0.0558002	-0.173101	0.0819321	0.00693894	0.0242612		68.4	-0.0154996	-0.00659569	0.000677857	0.00222329	0.0320296	0.0353669	-0.037917	0.00146934	0.00974489
68.5	0.00794386	0.0789938	0.0717195	0.0927828	-0.0204309	0.0528095	0.0319682	0.0562278	-0.0368492	-0.214523	-0.0118989	0.00988576	0.0259177		68.5	-0.0102376	-0.0446347	-0.00314754	-0.00109451	0.0177936	0.00251594	0.009557	-0.00417826	0.00755967
68.6	-0.0119891	0.00861182	0.0713015	0.0186398	0.0017631	0.0416135	0.0396292	0.0170798	0.0268228	-0.343515	-0.00647594	-0.0124108	0.033887		68.6	-0.00715059	-0.0622357	0.00494836	-0.000849712	0.0252176	0.0589589	0.008149	0.00386255	0.0138217
68.7	0.0669149	-0.0245502	0.0265725	0.0675718	-0.0602589	0.0331515	0.00646118	0.11185	-0.0765992	-0.17775	0.00994906	-0.00151706	0.0243405		68.7	0.0143904	-0.0602207	0.00273856	0.00624879	-0.0244804	0.0207009	-0.021811	-0.00891906	0.0107203
68.8	-0.00570514	0.0981778	0.0527005	0.0947098	-0.0248759	0.0165155	0.0972122	0.16518	-0.0378612	-0.338867	0.0811241	0.0180282	0.0402622		68.8	-0.00772359	-0.0786037	-0.0138672	-0.00647871	-0.000653431	0.0577189	-0.025687	-0.0107564	0.0151613
68.9	-0.0451961	0.0297708	0.0933845	0.0200858	-0.0610639	-0.00676045	-0.0423928	0.0989318	-0.0626812	-0.245825	0.0599361	-0.0147101	0.0290741		68.9	0.00200141	-0.0770957	-0.00984554	0.00679609	0.00790657	-0.0390321	-0.021852	-0.0187316	0.0116479
69	0.0304279	0.0299368	0.0349455	0.0286298	-0.0463389	-0.00971845	0.00763818	0.210052	0.0177188	-0.181796	0.0137791	0.0122977	0.0273321		69	-0.0166986	0.0680043	0.00205646	0.00323909	0.0234756	-0.0272001	-0.039418	0.00192268	0.0135726
69.1	-0.0381661	0.0358058	0.118383	0.0981068	-0.0598299	0.0492925	0.0298962	0.0861288	-0.0260352	-0.333652	0.0201611	-0.00180997	0.0373036		69.1	-0.0404696	-0.0525027	0.000260357	-0.000731112	0.00788057	-0.0227481	0.000447	-0.0154091	0.00888099
69.2	0.0706779	0.0511978	0.0640185	0.0610498	-0.0399899	-0.00602645	0.0897082	0.117378	-0.0837172	-0.381768	0.0708491	0.00121612	0.0422828		69.2	-0.0221416	-0.0385897	0.00430926	0.00105979	0.0209556	0.0224739	-0.004137	-0.00229567	0.00834315
69.3	0.00610286	0.0265558	0.0599075	0.0194008	-0.0411649	0.0432435	0.163409	0.147453	-0.0544452	-0.216926	0.0303471	0.0167167	0.0308347		69.3	-0.000323588	-0.0313457	-0.00450084	0.00217099	0.0106056	-0.0295701	-0.01947	-0.0103477	0.00621836
69.4	0.0221559	0.00132982	0.0627985	0.0180358	-0.0152479	0.10716	0.00737818	0.0634518	-0.0371722	-0.251181	0.0134751	-0.000710604	0.0278319		69.4	0.00853641	-0.0430117	0.00482516	0.00799439	-0.00243243	0.0676689	-0.038472	0.000729826	0.0138628
69.5	0.0432169	0.0343008	0.0426785	0.0291268	-0.0498199	0.0464685	0.0611592	0.0770918	-0.0347142	-0.353101	0.0300641	-0.00668442	0.0364738		69.5	-0.0367286	-0.00760269	-0.00542134	-0.00295331	0.0332516	-0.0689361	-0.045705	-0.0191565	0.0127456
69.6	0.0487469	0.100793	0.0816565	0.0727418	-0.0257899	0.0870735	-0.0475958	0.0519758	-0.0249502	-0.291098	0.0216971	0.00684094	0.0334426		69.6	-0.0522776	-0.0489847	0.00273106	0.00739839	0.0134486	-0.0613861	-0.020327	-0.022771	0.0118797
69.7	-0.00231814	0.0112768	0.169311	0.0273398	0.0093611	-0.00692545	0.0468322	-0.0636892	-0.0127692	-0.26296	0.0418501	-0.00388106	0.0311635		69.7	-0.0943196	-0.00737669	0.00487086	0.0112813	-0.0216124	0.0111499	0.102426	0.000917054	0.0219188
69.8	-0.0612141	0.0557838	0.0754065	0.0466798	-0.0158969	0.0194365	0.138379	0.0935308	-0.0522642	-0.152109	0.0770231	0.0204323	0.0253091		69.8	-0.0128486	-0.0200657	-0.0144751	-0.00423781	0.0282866	-0.00818706	-0.00776	-0.00561253	0.00598028
69.9	0.0739929	0.0372448	0.0933425	0.0499568	-0.0228129	-0.0250065	0.0501232	0.0288598	0.000116843	-0.33425	0.0194541	-0.00263442	0.0349788		69.9	-0.0635026	0.0442533	-0.0111424	0.00637439	0.00251757	-0.0212571	-0.038149	-0.011558	0.0130331
70	0.000347863	0.00138682	0.0840335	0.0092098	-0.0095209	0.0248925	0.0536872	0.152803	-0.0205102	-0.310619	0.0273961	0.00119149	0.0346055		70	-0.0228586	-0.0186047	-0.0152031	0.00836749	0.0198546	-0.00313406	-0.008275	-0.00569335	0.00580517
	sample_1	sample_2	sample_3	sample_4	sample_5	sample_6	sample_7	sample_8	sample_9	sample_10	sample_11	Average	SEM			sample_1	sample_2	sample_3	sample_4	sample_5	sample_6	sample_7	Average	SEM
ΔFRETr amplitude	0.081843	0.10295	0.11181	0.12875	0.075962	0.061153	0.082311	0.089942	0.070309	0.1253	0.091466	0.0928905	0.00663591		ΔFRETr amplitude	0.0083687	0.040953	0.0079604	0.0094408	0.024996	0.047439	0.024938	0.0234423	0.00607505
Step1 ON %	93.9946	101.963	102.356	99.7558	100.818	102.171	81.5166	109.536	103.46	103.107	107.621	100.573	2.25547		Step1 ON %	95.1766	120.119	99.1849	106.549	97.347	93.4003	93.2708	100.721	3.66392
Step2 ON %	6.00539	-1.96265	-2.35593	0.24419	-0.818024	-2.17085	18.4834	-9.53597	-3.46045	-3.10701	-7.62136	-0.572664	2.25547		Step2 ON %	4.82338	-20.1187	0.815099	-6.54922	2.653	6.5997	6.72921	-0.721072	3.66392
Tau on (s)	0.19664	0.31418	0.13298	0.096752	0.19225	0.13059	0.1	0.13498	0.27786	0.19444	0.37004	0.19461	0.0273018		Tau on (s)	0.31758	0.22201	0.26459	0.19122	0.14104	0.11447	0.26442	0.216476	0.0274295
Step1 OFF %	62.8288	41.8193	27.1952	40.9577	62.1679	50.3409	66.663	33.6183	51.5965	63.6736	38.8767	49.0671	4.08009		Step1 OFF %	100	89.16	78.5048	91.1476	74.8708	100	73.8311	86.7878	4.23213
Step2 OFF %	37.1712	57.3495	34.8064	45.4315	37.8321	46.0432		66.3817	48.4035	36.3264	61.1233	47.0869	3.54458		Step2 OFF %	0	10.84	21.4952	8.85243	0	0	0	5.88394	3.14555
Tau off step1 (s)	0.29426	0.48254	0.46184	0.31852	0.51114	0.42323	0.35228	0.28691	0.33463	0.29214	0.37689	0.375853	0.0245768		Tau off step1 (s)	0.23773	0.29747	0.66274	0.32657	0.57631	0.23358	0.84534	0.454249	0.0909967
Tau off step2 (s)	13.391	20.715	11.525	24.892	16.241	30.589			19.86	8.0809	21.027	18.4801	2.32305

## Sheet: h-j
Gαq-CFP + YFP-PLCβ1
	Normalized FRETr
Time(sec)	sample_1	sample_2	sample_3	sample_4	sample_5	sample_6	sample_7	sample_8	sample_9	sample_10	sample_11	sample_12	sample_13	sample_14	sample_15	sample_16	sample_17	sample_18	sample_19	sample_20	sample_21	sample_22	sample_23	sample_24	Average	SEM
0	-1.57628	0.928254	1.89582	1.68356	1.1921	1.46309	1.49905	0.853518	2.09421	1.03333	1.43262	0.265749	0.322269	1.45558	0.978571	2.07667	1.35575	1.69504	0.607914	1.34943	1.14401	1.01592	0.921462	0.488846	1.09069	0.154414
0.1	10.0977	2.4738	0.850282	0.826108	0.559121	1.57177	1.44114	1.19972	1.0543	0.937268	0.774568	0.145391	1.7245	1.80483	1.31601	-2.35262	0.97729	1.80521	2.35235	1.02797	0.905565	0.502021	0.935833	0.819347	1.40623	0.421053
0.2	0.437652	1.03576	1.13301	1.7999	0.260272	0.467303	1.1006	0.630961	0.584124	0.932085	0.774082	0.386925	1.50998	0.974744	0.919	0.436288	0.981383	1.21601	0.782812	0.882296	0.955294	0.88751	1.03745	0.769587	0.870626	0.0726977
0.3	1.91499	1.71688	1.80974	0.3549	1.45247	0.764032	1.34491	0.930022	1.34572	0.888674	0.935809	1.35634	1.42213	0.84829	1.00655	1.57449	0.917396	0.860031	0.84779	0.632555	1.10951	0.054806	0.962162	1.25008	1.09585	0.0906401
0.4	3.5576	1.50973	0.78181	1.20773	0.655077	0.0647013	1.6885	0.978528	1.62427	1.15172	1.34775	1.73728	1.31684	0.703002	0.804263	3.53139	1.27403	2.24246	1.30236	1.32923	1.23402	0.257477	1.02551	1.06476	1.34958	0.167941
0.5	5.14382	1.11578	0.968283	0.660119	1.60766	0.380335	1.45137	1.00519	1.00567	1.07567	0.773619	0.319926	1.36623	0.249821	1.19179	1.23973	1.03168	1.43764	0.854364	0.581519	1.07474	0.793317	0.602081	0.547035	1.10322	0.190887
0.6	-2.81119	1.6761	0.957058	0.498559	0.96632	1.35987	0.952017	0.477872	1.1309	0.7314	1.15196	1.02212	2.27537	0.717172	1.47232	2.1484	0.909367	1.17745	0.605924	1.25469	1.36841	0.914315	1.0804	0.281538	0.929931	0.189442
0.7	-1.61032	1.19333	0.564933	1.12374	0.342539	0.551478	0.655142	1.73917	1.33026	1.37011	1.44802	1.4642	1.0879	1.56121	1.27824	0.941438	0.868929	1.04062	0.533506	0.958229	0.934579	1.2206	1.1543	0.685102	0.934886	0.132784
0.8	0.99783	1.10766	1.09804	3.18936	0.487345	0.500846	1.15833	1.28817	1.16639	1.00649	0.819839	0.564421	1.59758	0.704628	1.13394	2.70458	1.40063	1.11498	0.66372	1.16139	0.972449	-0.129904	1.23911	0.824843	1.11553	0.137328
0.9	-1.36074	1.54771	1.0961	2.08462	0.258927	1.67797	1.12335	0.842433	1.16917	1.0179	0.625792	0.558639	0.389231	1.51552	0.903118	3.30183	0.831183	1.65943	0.845308	0.86849	1.00981	2.84541	0.887219	1.61911	1.13823	0.181906
1	0.672883	1.38395	-0.0492741	1.68491	0.284443	0.0342434	1.30141	0.931347	1.95362	0.854603	0.850621	0.899982	0.821951	0.176472	1.22471	-0.402362	1.075	0.80685	2.23824	1.21764	1.04662	1.42397	0.961239	1.72364	0.963196	0.130167
1.1	1.73082	1.76079	1.51167	0.653516	0.647007	-0.393675	1.25373	1.04489	1.11813	1.21233	1.31581	0.440166	-0.391827	0.424861	1.13645	2.66929	1.53505	0.306532	0.172507	0.959513	1.06633	0.00855349	1.01861	0.246695	0.893656	0.146892
1.2	1.16819	2.31411	0.492222	2.4511	1.25508	0.138318	0.707613	0.474402	1.08551	1.05441	1.00472	1.06172	1.972	0.922723	0.49339	0.158545	1.29558	1.46818	1.02814	0.820853	0.969449	0.0209943	0.917567	0.980717	1.01065	0.124243
1.3	3.87936	0.876373	1.57137	-0.257767	0.134675	0.907939	0.933028	1.32713	1.29327	0.913637	0.79666	0.80457	0.922988	2.43872	0.908622	4.55154	0.835882	2.66987	1.97274	0.935267	0.940304	0.406518	0.9332	0.735352	1.30964	0.224613
1.4	0.604705	1.3493	0.695066	0.0516959	-0.527295	0.357676	0.72048	1.07429	1.94905	1.1166	1.50919	1.75229	1.84703	0.908155	1.02684	1.72646	0.992451	1.48318	0.0561131	0.7604	0.772384	-0.173049	1.09154	0.750047	0.912275	0.131801
1.5	-1.88305	0.605671	1.38045	1.14403	0.609156	0.602898	1.37214	1.20046	0.608164	0.85091	1.61543	-0.0290367	1.98665	0.331665	1.04915	0.109102	0.730392	1.63942	1.73977	1.08586	1.07309	-0.350673	1.04527	0.871937	0.807869	0.164571
1.6	1.23239	1.25181	1.52782	1.9416	1.54896	0.94779	1.42157	0.660358	1.78806	0.742553	0.809165	1.2196	0.223695	1.10387	1.0005	6.26828	1.05843	1.31204	-0.0473098	0.851599	1.32374	-0.379737	1.05868	0.734626	1.23334	0.244561
1.7	-2.64219	1.24815	1.85031	0.867957	0.67066	-0.549889	1.04544	1.19765	0.881181	0.804676	1.30041	0.578432	1.12629	0.0728288	0.728421	2.19413	1.08693	0.651173	1.34057	1.16481	1.06225	1.44027	0.99046	1.38753	0.854101	0.187588
1.8	4.34924	0.634926	0.962522	0.790996	0.4318	1.53012	1.42985	1.03166	1.18043	0.849006	1.11393	1.65968	1.58478	1.44387	1.10326	2.69462	0.976101	2.66875	1.94524	1.01951	0.996851	0.423927	0.73202	1.68284	1.38483	0.176033
1.9	1.04658	1.11778	0.79417	3.49379	0.309919	1.02391	1.40364	0.914053	1.06009	0.875253	1.26326	-0.0286322	1.15236	1.17827	0.930789	-1.56339	1.07402	1.91832	0.0999254	0.862064	0.874949	-0.246423	0.795992	0.749514	0.879174	0.179083
2	0.2986	1.32078	1.11434	1.02077	1.26252	1.09161	1.22885	0.94148	1.88313	0.758169	1.14132	0.0711941	0.223903	0.592635	1.07109	-3.95797	1.4209	0.972896	0.218988	1.0626	1.00417	0.811853	1.25051	1.61128	0.767318	0.224341
2.1	1.5884	1.38006	1.18904	1.72784	-0.338401	0.641532	2.13529	0.936231	1.27618	1.02428	1.50413	0.791247	0.42408	2.27435	1.09515	0.543245	1.15933	0.418884	0.347961	0.902467	1.04398	1.03852	1.22715	0.754936	1.04524	0.117958
2.2	2.21291	1.56843	1.64457	1.48343	0.769057	0.245786	2.42946	0.493812	0.712754	0.808609	1.22509	0.70497	1.25752	0.849591	1.21623	5.39544	1.2002	1.05806	1.42504	0.660008	0.823594	-0.171533	1.22479	0.744522	1.24926	0.214702
2.3	3.88315	0.925541	1.50911	2.13747	1.50128	0.192309	0.61753	0.931472	1.36312	0.868438	0.978869	0.572472	0.0902023	1.781	0.882428	4.02404	1.05284	0.338866	1.50428	0.871847	1.20223	-0.100423	0.725643	0.641179	1.18729	0.204917
2.4	-2.00059	1.59992	1.04133	1.23027	0.581169	0.468777	0.693719	0.857669	0.925476	0.618108	1.25457	0.520337	1.30069	0.924205	1.07915	1.5279	0.938871	1.97756	2.1082	0.515871	0.934759	0.507051	1.04036	1.15474	0.908339	0.155283
2.5	1.43391	1.10183	1.37575	-0.500293	1.23148	-0.0581242	1.2293	0.809844	0.993586	1.07675	1.23898	1.80728	0.552001	1.74771	0.995729	0.727548	1.15754	1.53422	1.00075	0.805769	0.936581	0.779261	1.09024	0.766861	0.993105	0.103064
2.6	3.01772	0.631037	0.815494	1.59453	0.410947	-0.701218	1.04498	0.864339	0.52202	0.848617	1.22317	1.45156	1.61018	1.40049	1.36888	2.29118	1.01394	1.40056	1.30438	0.878894	0.987325	-0.547356	1.12986	0.648941	1.05044	0.156031
2.7	-0.427597	2.12159	0.533167	0.928688	1.58382	1.18784	1.53588	0.970284	1.75909	0.839054	1.06538	0.343531	0.338616	0.611505	0.85739	0.636511	1.30902	1.47067	0.917597	1.1614	0.887592	0.315453	0.79015	0.976184	0.946367	0.110729
2.8	2.97302	1.82254	0.768469	-0.0592906	1.40982	0.302193	0.202956	1.19526	0.607796	1.06958	0.693752	1.00851	1.08296	0.45389	0.924881	-0.835762	1.22876	1.51203	0.566777	1.12471	1.0671	1.5152	1.10411	1.47277	0.967168	0.147459
2.9	1.82294	1.55875	2.18798	0.619331	1.73704	1.10052	0.491314	1.04392	1.46278	0.964997	1.1751	0.228636	0.932527	1.14946	0.997495	1.28548	0.816807	0.474135	1.92477	1.15288	1.12836	0.717074	0.947505	0.8689	1.1162	0.0978963
3	1.03606	1.46644	2.32059	0.725863	1.79036	0.853794	0.982786	1.0568	1.10667	0.992403	0.675379	1.0652	0.791536	0.810332	0.802875	4.30302	1.11254	0.647124	0.64664	0.8299	1.05838	0.594113	1.18401	1.03661	1.16206	0.157545
3.1	0.341108	1.1018	0.730576	-0.687843	1.16605	0.214985	0.830102	1.04373	1.11822	1.02924	1.12016	1.77052	0.232941	1.26568	0.846421	1.23347	0.990029	1.19416	0.631749	1.09891	1.38494	0.859397	0.91258	1.23584	0.902698	0.100611
3.2	-0.0657548	1.25594	1.18034	-0.259411	0.614815	0.47817	1.09956	1.17961	1.25411	1.11893	0.80389	0.746424	0.286228	0.662007	0.862373	1.21522	1.62084	0.497712	1.07916	1.13612	0.843135	1.10246	0.653396	0.469721	0.826458	0.0905842
3.3	2.32621	1.2336	1.15422	1.99456	1.12536	1.73664	0.997352	0.567665	1.73221	0.88619	1.18628	1.12528	0.845776	2.08022	0.999043	0.605686	1.15854	1.6591	1.77319	0.849862	0.830811	0.835384	0.878591	1.01873	1.23335	0.0985498
3.4	1.05256	0.83289	1.0029	1.74601	0.778462	1.10873	0.523708	1.0279	0.306893	0.896192	1.09421	0.484113	0.699214	0.697615	0.901725	0.860403	1.21411	0.431708	0.707006	0.388454	1.08937	0.237425	0.797993	0.265479	0.797711	0.0720981
3.5	1.34273	1.22618	0.810639	-0.303726	1.60817	0.599419	0.528009	1.00904	0.42228	0.838623	1.00836	0.804536	1.16245	-0.412743	1.32939	-2.77837	1.16177	1.24889	0.863126	1.04272	0.714327	1.28568	1.23315	1.041	0.741069	0.181485
3.6	-0.992638	1.55324	1.26181	0.133298	1.00014	0.540491	1.6635	1.02638	1.43987	1.17371	1.29806	0.684972	0.561372	1.25607	0.883879	-0.397905	1.2426	1.24748	0.388373	0.629637	0.784715	0.736298	1.00048	0.824562	0.83085	0.123924
3.7	5.9478	1.5483	0.988314	0.266164	1.00841	0.919612	1.05012	0.851929	0.584961	1.11463	0.776865	1.79755	1.0697	1.33726	1.23206	-0.688819	1.01942	0.534076	1.31794	1.07802	1.04279	-0.0668838	1.17872	0.893136	1.11675	0.234782
3.8	0.0693867	0.566556	1.20756	1.69424	1.7015	1.54099	0.799211	0.640121	1.5378	1.18453	0.908308	0.893579	0.417208	1.54426	0.901313	-0.664878	0.939723	1.67586	1.79177	0.825273	1.25151	0.813782	0.889295	0.799571	0.997019	0.117044
3.9	-1.40682	0.747644	1.36374	3.12174	0.666525	0.896798	0.447067	0.992703	0.704863	0.938833	0.797636	1.21477	1.37705	1.00229	1.06227	4.40718	1.05505	0.971137	1.22534	0.832536	1.26233	-0.670045	0.974288	0.966525	1.03964	0.216006
4	8.50878	0.427749	0.4048	-0.17163	0.290431	1.94056	0.642482	1.50691	0.264014	1.12249	0.781572	1.24584	1.77882	0.53136	0.999463	-0.430611	0.772298	1.15396	1.94503	1.2374	1.11579	0.62319	0.578444	0.631831	1.16254	0.342112
4.1	3.18483	1.21472	1.51992	-0.00922066	0.584358	1.43895	1.44827	0.691519	1.01962	0.999689	0.963529	0.683538	2.15985	-0.868888	1.00597	0.43141	0.823535	0.555857	2.60519	0.788648	0.979735	0.643517	1.2446	0.593063	1.02926	0.166024
4.2	1.90229	1.03447	0.910634	1.99106	0.390741	0.202233	1.12605	1.39188	0.909075	0.964632	1.32215	0.964595	0.740623	1.15141	1.17464	2.96712	1.19079	1.48298	2.4404	1.55573	1.11597	0.732336	1.48157	1.70684	1.28543	0.124834
4.3	4.94874	0.913226	0.516477	-0.223901	1.28332	1.41388	0.98292	1.16863	1.11912	1.07739	0.939679	0.873159	0.273153	0.448612	0.761675	1.97199	0.789377	0.629318	1.48273	0.944212	1.34747	1.66872	1.1567	0.848931	1.13898	0.190611
4.4	3.25139	1.17999	0.684883	2.19377	1.44251	0.73743	1.69892	1.14433	1.18935	0.949588	0.645443	1.12078	-0.466357	0.835637	1.02254	1.21527	0.616817	0.302978	1.32154	1.30129	0.979024	0.0072753	1.11982	1.39161	1.07858	0.14518
4.5	-0.478898	1.56948	1.13419	0.372483	1.8688	1.45687	1.28057	0.515389	1.06665	0.807996	0.827793	0.195694	0.42563	0.69541	0.820457	-1.81866	1.30216	0.663337	1.70868	0.768502	1.10856	0.283822	1.00675	0.852531	0.768091	0.155422
4.6	-1.15698	1.03787	1.15696	1.17281	1.23527	0.838128	1.52767	0.619642	0.777706	0.990291	0.819774	0.473815	0.542979	0.823382	1.02405	2.55474	1.17901	2.11078	1.16476	0.801869	0.731582	0.183931	0.996289	1.23324	0.951648	0.136589
4.7	-0.171173	0.749247	0.530732	0.811814	0.641348	1.30211	0.86059	0.838757	0.532382	0.943478	1.46733	0.38272	1.84867	-0.130119	1.09656	-0.646284	0.972692	1.25882	1.93765	0.863906	0.839814	1.31014	0.917125	0.177587	0.805662	0.123049
4.8	1.10414	0.158908	1.67713	-0.757723	0.210804	1.34592	0.765302	0.950113	0.343298	0.9825	1.04549	1.70979	0.752848	0.60019	1.06305	4.86392	1.21748	0.628493	0.743343	0.754677	1.09319	-0.414865	1.15558	1.87061	0.994342	0.209649
4.9	2.47902	1.06524	0.74859	1.05946	1.47219	1.21951	0.551813	0.499501	0.610393	1.20759	0.989049	0.719796	1.10958	0.507139	1.12914	1.09606	1.28473	1.44128	1.93826	1.22445	1.23489	1.36943	0.920601	0.812814	1.11211	0.0920109
5	2.04026	1.50583	0.542657	0.461961	0.443308	1.61341	2.26726	1.32843	-0.330838	1.0308	0.943967	0.888036	0.89442	1.00337	0.936099	-4.92809	0.930482	1.49965	-0.233142	0.669124	1.03733	0.806616	1.2544	1.6787	0.761835	0.276722
5.1	-2.78597	1.12642	0.64976	-0.522596	0.463812	0.979002	1.23339	1.29411	1.38618	1.09518	0.710658	0.99143	1.57575	0.240133	0.815485	6.44051	0.807353	0.680465	0.0302998	0.711769	0.86376	-0.798377	0.974225	0.912883	0.828151	0.306092
5.2	-0.535974	1.26911	1.20375	0.289024	0.733189	0.727369	1.91735	1.24654	0.631485	0.967158	0.899534	1.11848	0.805738	2.18235	1.07148	4.05736	1.05701	1.43452	-0.294643	0.797604	1.08228	1.46659	1.16339	1.15702	1.10199	0.175031
5.3	1.36012	1.23927	0.930748	1.5931	0.688285	1.30235	0.669842	0.928272	0.267423	0.93514	1.32899	0.634793	2.22474	0.219708	0.979038	-3.92869	0.797272	0.836454	0.827339	0.937667	1.07807	2.21996	1.02602	1.052	0.839497	0.229251
5.4	4.95346	1.51488	0.513661	-0.117688	0.849819	1.64527	0.596842	0.75939	1.01239	0.944049	1.13575	0.840885	-0.197649	0.968309	1.41757	-1.68979	0.92141	1.48311	0.266266	0.939998	0.906556	-0.287608	0.905503	0.886559	0.88204	0.229476
5.5	-1.29913	0.87238	1.60406	2.09257	1.49491	0.97206	0.506784	0.963453	0.76463	0.927605	1.97513	0.682095	-0.152957	1.35841	1.2607	3.31532	1.05377	1.36476	1.82351	1.33766	0.904986	1.61346	0.919831	0.596455	1.12302	0.172733
5.6	2.29193	0.892577	0.10216	2.78751	2.05543	-0.378488	0.514788	0.7396	1.76764	1.07003	1.5504	1.39831	1.70559	2.35995	1.15943	1.03312	1.0232	0.723992	2.06655	0.944581	0.9711	1.11579	0.736218	1.39976	1.2513	0.149723
5.7	-1.19505	0.382948	0.991145	1.0998	0.89574	-0.39292	0.708505	1.44302	1.36184	0.889295	0.924944	0.663729	0.403388	1.25762	0.923648	1.66714	0.832226	0.339104	1.00755	0.850209	1.12438	0.943186	0.831705	0.98568	0.789118	0.120715
5.8	0.569613	0.827424	2.21365	1.27077	0.000110964	1.42776	0.721653	1.17193	1.13456	1.17708	1.01868	0.840941	0.603376	0.624158	1.26039	-2.04138	1.16025	0.547504	0.594393	0.677158	0.936218	1.55727	1.2572	0.278116	0.826201	0.155914
5.9	2.32992	1.52827	0.905078	2.78931	1.66071	1.92038	0.393178	0.72511	0.293709	0.76004	0.993609	1.71044	1.84459	0.520948	1.21624	0.746092	1.23126	1.21064	-0.247664	1.27089	1.08473	2.6561	1.12659	1.0973	1.24031	0.148777
6	2.17085	0.991429	0.978877	2.5955	1.82632	0.871842	1.13067	0.859639	1.42961	0.899744	1.14089	0.492826	1.27637	0.437297	1.15423	2.22208	1.07687	0.54765	0.91806	0.778968	0.911767	2.09114	0.962402	1.11124	1.20318	0.116738
6.1	2.59463	1.07805	0.777396	1.19736	-0.196455	1.39247	0.68585	1.04147	1.73751	0.996915	0.756226	0.409147	1.16101	1.58858	1.108	-1.32371	0.979084	0.821579	2.02483	1.12946	0.909398	2.4324	0.986859	0.807333	1.04564	0.160423
6.2	1.19882	0.554875	1.95436	2.04776	1.07066	1.26526	0.692448	1.41156	0.820929	1.12829	1.1885	1.14028	1.00474	0.915746	1.25572	1.19546	0.924988	0.473622	1.28825	0.649895	0.953288	0.904358	0.945562	1.16665	1.08967	0.0753916
6.3	-0.616795	0.893055	0.422464	0.655187	1.06887	0.175203	0.763628	0.946789	0.600734	0.976307	0.484877	0.937687	2.46516	1.32403	1.08578	1.85263	0.757844	1.68889	0.304477	0.915767	1.10665	0.691682	0.858818	1.48946	0.910383	0.123609
6.4	-1.54392	0.677181	0.763454	0.24386	1.68634	1.60641	0.923118	0.603007	0.705642	0.921545	0.861629	1.96152	1.4278	0.866835	0.475408	-0.520634	0.975989	1.10432	0.542117	1.68515	0.783751	-0.127121	0.9384	1.07886	0.776694	0.152583
6.5	-0.738402	1.1227	0.635863	2.24159	0.654838	1.43945	0.286672	0.987753	1.02047	0.882622	0.839874	1.4604	0.684004	0.741574	1.02851	-2.45161	0.868223	0.743337	0.683586	1.04557	0.757447	1.46204	1.28386	1.94842	0.817866	0.183104
6.6	1.3154	1.05486	1.68421	0.0313285	0.155269	2.61546	0.960559	1.30674	1.23861	1.14934	0.814501	0.299951	1.18833	1.53142	1.08694	-0.293894	1.24346	1.47083	0.910603	0.92884	0.894717	1.41029	1.1738	0.401265	1.02387	0.123209
6.7	-1.14437	1.29601	1.03771	-0.6605	1.89914	0.922782	0.91212	1.39991	0.897616	1.06411	0.843059	1.37595	0.423757	2.19959	1.04367	-3.38751	1.04959	0.945453	1.11245	0.950424	1.07716	2.47443	1.04421	1.13661	0.829724	0.237574
6.8	2.53897	0.753743	0.601578	0.404519	0.28256	0.657026	1.46781	1.09871	1.36576	1.09595	1.15557	0.576936	1.35623	0.424535	0.926332	2.05642	1.09811	0.637085	1.57286	1.18326	1.28454	0.765548	0.991347	0.988509	1.0535	0.106828
6.9	-2.50762	0.17519	0.97632	0.963217	1.25729	0.425105	0.867714	1.11964	0.0774011	1.01744	1.52458	0.680498	0.857232	1.91248	0.820873	4.15097	0.602732	0.160711	0.295006	0.787497	0.917728	0.216047	0.698834	0.341801	0.764112	0.219811
7	1.27709	1.20131	0.429329	2.22382	0.172535	1.33774	0.852195	1.61903	1.10339	0.973442	1.01796	1.34971	1.24111	1.24526	0.766552	1.34911	0.909288	1.46292	1.0104	1.47522	1.09551	0.702845	1.13045	0.990583	1.12237	0.0827168
7.1	-0.60861	1.05096	0.855031	1.308	2.14988	0.462127	0.720443	0.769729	0.53141	0.908959	0.770974	1.69306	1.09141	1.43512	1.14105	1.6354	1.15251	0.998982	-0.0854912	1.05502	0.802679	1.50311	0.668713	0.91158	0.955085	0.115756
7.2	1.30416	0.470856	0.0948388	0.521764	0.327066	1.11105	1.63415	0.576737	1.86589	0.905722	1.21826	1.1432	0.774097	1.78317	1.19654	2.93698	0.756307	1.11905	0.73046	0.800845	1.12313	1.61343	0.580739	1.30506	1.0789	0.123693
7.3	1.60589	1.28672	1.06603	-0.399092	0.736049	0.648165	0.9168	1.43776	1.06407	1.02434	1.28907	0.79566	2.16668	0.654126	0.831885	1.70081	0.731704	1.64481	0.93514	1.06073	0.95207	1.7266	0.837641	0.969932	1.07015	0.103107
7.4	0.213159	1.48311	0.919485	2.06475	2.20924	-0.028849	1.08941	0.769004	1.54594	0.784639	1.16448	1.52682	0.282752	0.850676	0.780699	7.15207	0.883664	0.88925	1.61079	0.633297	1.18144	0.886787	1.005	1.61148	1.31288	0.276692
7.5	1.94003	0.674506	0.844909	2.01224	0.503625	1.23249	2.66403	1.13757	1.2897	1.18219	0.529649	1.8316	2.14484	0.9652	0.567113	3.26169	0.839616	1.39735	-0.0968525	1.12663	0.827923	1.36017	1.16398	0.327935	1.23867	0.156064
7.6	1.42449	1.38709	0.42095	0.35376	0.744547	0.0575539	0.618679	0.835455	1.58593	1.26119	1.41558	0.675633	1.4548	1.9144	1.05963	2.72371	1.16453	1.41611	0.891345	1.25887	1.06132	1.21123	1.24307	0.882278	1.12759	0.112012
7.7	0.112016	1.24124	0.710332	0.229221	1.26012	0.218893	1.26393	0.940031	1.04478	0.803542	0.596626	1.03598	0.891431	1.03587	0.831297	2.52148	0.959796	0.978263	1.10712	1.52715	0.971176	1.13543	1.01048	2.3177	1.031	0.111486
7.8	-1.24412	0.713983	1.95312	2.0825	1.05714	1.71722	1.14451	0.730946	1.34402	1.10011	0.728597	1.03147	0.872512	1.90504	0.852496	0.767731	0.689719	0.552835	0.676381	1.59472	0.817296	1.0238	0.926359	1.17574	1.00892	0.132876
7.9	1.91053	0.129885	2.08505	2.42938	0.96892	1.05995	1.0845	1.29127	1.82904	1.02428	0.350251	1.49121	1.18603	0.328629	0.703188	-2.9984	1.05583	1.22896	1.03288	1.13572	0.98328	2.04884	0.950138	0.955652	1.01104	0.20848
8	-1.15414	0.72065	0.827017	1.84026	1.00116	1.21123	0.985181	0.794849	1.57305	0.884004	1.35623	0.364631	0.733433	1.36835	1.32513	1.47766	0.802419	0.262731	-0.0167436	1.18819	0.78997	2.03885	1.12428	0.367193	0.911066	0.134295
8.1	-1.64371	1.42837	2.5669	-1.309	1.64096	0.878236	1.36908	1.11682	1.51469	0.791354	1.40253	0.799491	1.6091	0.804042	1.02239	2.93911	0.894598	1.53059	0.473867	0.991807	0.931258	4.51316	0.954069	1.90553	1.21355	0.243985
8.2	1.28764	0.811802	1.58123	1.70758	0.781073	0.0628501	0.158538	0.464884	0.016512	0.921371	0.948451	1.21141	0.45232	0.402628	1.28764	5.98777	0.928845	0.19581	0.801637	0.859347	1.15218	2.93575	1.19281	1.12452	1.13644	0.246727
8.3	4.87331	1.47237	1.28051	1.28578	0.797861	1.7392	1.17245	1.07587	1.89485	0.940886	0.89776	0.855889	0.268525	1.31644	1.09885	1.99044	0.854642	1.7544	1.11724	1.07972	1.22276	0.960688	0.889162	0.582204	1.30924	0.175612
8.4	1.44335	0.602285	1.56066	0.438836	0.553452	0.169221	1.21639	0.868381	1.28899	0.77029	1.04638	1.33907	0.945244	1.91454	0.998557	2.45201	0.984747	0.87137	-0.257732	1.08159	0.746458	3.00117	1.07413	1.89691	1.12526	0.142738
8.5	1.20946	1.0924	0.851622	1.26451	1.16474	-0.221846	0.923301	1.07758	0.786518	0.93538	1.10016	0.775574	1.76339	1.68477	0.484724	1.44042	0.999415	1.33862	1.66796	0.953892	1.0156	0.231313	0.595147	0.399843	0.980605	0.0948569
8.6	-1.41407	0.966852	0.881759	0.0436869	1.51013	0.77375	1.09596	0.852105	1.81527	0.871237	1.46485	2.44279	2.89312	1.55268	1.1691	-2.00947	1.09965	1.35652	1.02001	1.00457	1.2765	-0.0855227	1.07758	1.71187	0.973788	0.212568
8.7	2.1397	1.61273	0.382418	1.29583	0.44543	0.61793	0.754133	1.12954	1.62957	0.876329	1.11286	0.500262	0.754681	0.891598	1.30323	3.36655	1.25178	0.0577197	0.90997	0.94322	0.858415	-0.123238	0.707435	0.949178	1.0153	0.143957
8.8	0.291246	0.67793	0.388864	0.399851	1.03037	1.10495	0.183991	0.903759	1.31865	0.893311	1.0974	1.36644	1.15861	1.27638	1.09895	7.3621	1.04924	0.251391	0.948708	0.946491	1.03323	-0.358321	0.857708	1.12941	1.10044	0.285775
8.9	0.18137	0.55335	1.04634	0.340446	1.77344	1.14896	0.399215	0.914141	0.84177	1.04755	0.599321	0.321617	1.24044	0.723571	1.33352	1.85672	1.17204	1.69733	-0.0554049	1.1041	1.16623	0.394612	1.32455	1.14221	0.92781	0.103893
9	-1.42799	1.5528	0.4113	0.33745	0.29064	1.25905	0.346781	0.717291	1.27062	0.983982	1.15631	0.995802	0.873877	-0.127625	0.685369	0.262383	0.81647	1.37171	0.654893	1.15904	1.16598	1.01478	1.00955	0.590781	0.723802	0.126063
9.1	2.15127	0.821299	0.646762	1.47741	1.17013	0.914744	1.15436	0.933068	-0.0381701	0.984247	1.46994	0.259451	-0.00671799	0.818357	0.534373	1.79113	1.10259	0.855616	1.51632	1.29078	0.920168	-0.480028	0.758794	1.05374	0.920819	0.120394
9.2	2.29821	0.916508	0.914134	1.2351	0.626891	1.25098	0.0660721	1.39563	1.2855	0.714385	0.943559	2.30711	0.76785	1.11696	1.23781	-0.461188	0.832943	1.6587	0.449171	1.11983	0.747325	1.75006	0.675473	0.456033	1.01271	0.127143
9.3	-1.36856	1.20215	0.277849	0.27884	0.874289	1.53797	0.0480604	1.0975	0.157548	0.810464	1.12902	1.79539	1.01892	1.25668	1.17712	1.57533	0.810078	1.50278	0.87214	1.06031	0.932814	0.11937	0.807463	1.29091	0.844352	0.137037
9.4	-0.533077	1.42504	0.924987	2.08624	1.29857	0.89265	1.44357	1.00515	0.47285	0.879334	0.759331	0.422588	0.22371	1.48215	0.686552	2.95367	1.12867	1.028	1.41592	1.13822	0.888481	1.41836	0.647857	1.06815	1.04821	0.13404
9.5	0.604299	1.42789	1.60408	1.08001	0.503157	1.40099	0.825398	0.636079	0.832723	0.892781	1.02294	1.83425	1.2816	0.630845	1.14021	4.82129	0.805862	2.64713	1.28591	0.853874	0.903422	0.0050979	1.1204	1.31631	1.22819	0.188303
9.6	0.0779368	0.944019	2.70556	1.28835	1.18425	0.767391	0.977079	1.26528	0.698053	0.776657	0.9337	1.23723	1.46861	0.404255	1.52603	3.52396	0.956308	2.94975	0.9443	1.01546	0.893831	1.57467	1.07414	1.35126	1.27242	0.158821
9.7	-1.10644	0.775724	1.17628	2.01559	0.317481	1.35543	0.972925	1.35889	1.17069	0.707397	1.42913	1.88001	2.4283	1.30483	1.50316	8.9673	1.4736	1.98996	1.18185	0.696096	1.03926	0.218917	0.937112	1.05815	1.45215	0.356744
9.8	-3.00211	1.25174	2.76358	1.26618	1.61108	2.37374	0.770055	1.78562	2.11675	0.89962	1.2067	1.75934	0.963404	0.178062	1.71723	5.17296	1.31403	2.30667	0.303915	0.941081	1.25905	1.21664	1.54559	1.60507	1.38858	0.276237
9.9	1.50379	1.36586	3.64941	-0.363396	0.472719	1.2335	0.486133	1.62112	1.27129	0.908603	1.0531	1.98697	2.99721	0.314783	1.30456	3.102	1.35318	2.97622	3.06533	1.50733	1.29955	1.71058	1.22808	1.06248	1.54627	0.201078
10	0.490068	1.55085	2.50485	3.36334	1.48035	1.56296	0.971446	2.38725	1.8911	0.947146	1.29687	2.24679	2.33739	1.16399	1.84772	5.73219	2.0538	2.5871	2.47193	1.6313	1.72625	1.31176	0.749218	1.1736	1.89497	0.216788
10.1	0.113718	0.988884	1.37147	0.852151	1.98317	1.96755	0.67561	1.70477	-0.690569	1.32759	1.23335	2.15947	1.32493	0.346415	1.86006	3.25959	1.7814	3.44301	0.985777	1.02968	1.98219	1.57243	0.981877	1.3968	1.40214	0.182284
10.2	-2.70849	0.635223	1.7964	3.12903	1.25104	3.10988	2.25285	1.81776	3.06923	1.66298	1.89868	2.98504	2.72223	2.12946	1.6418	6.47306	1.43091	1.82613	1.58758	1.73997	2.04393	2.79725	1.31096	2.25849	2.03589	0.306603
10.3	0.115805	0.411454	3.69475	2.92751	2.12999	2.07987	1.6569	1.72614	1.73277	1.44048	0.88255	2.33593	2.15895	1.13359	1.84932	7.90958	1.7453	1.83029	2.08048	1.52161	2.19425	2.87294	1.7624	0.905506	2.04577	0.300431
10.4	3.39145	0.640573	2.88663	3.28717	1.85556	2.68853	2.04181	1.64883	1.84027	1.66305	1.59162	3.31843	1.45553	1.82442	1.79717	5.97432	1.72887	2.56156	0.380406	1.3354	1.93854	5.02361	1.96084	2.08718	2.28841	0.254194
10.5	-0.748958	1.30232	2.78031	1.37179	2.98569	2.12471	2.01587	1.99042	1.7967	1.52314	1.24465	2.5076	1.66542	2.32279	1.80189	5.25925	1.93136	3.15943	1.24143	1.71827	1.75049	3.16434	1.70742	1.30153	1.99658	0.217047
10.6	-3.14108	1.11032	3.97071	2.03829	2.62689	1.70696	1.07614	1.88474	1.7694	1.26758	1.97056	1.90015	2.80742	1.9003	2.10003	5.487	2.27947	2.82673	4.6869	1.62404	1.82056	1.39455	2.00679	1.84535	2.03999	0.313903
10.7	-1.21687	1.84919	2.61844	1.14239	1.64862	2.05882	1.45928	1.60761	2.41666	1.48058	1.78922	1.41579	3.09569	1.87106	1.74752	1.8587	1.77893	3.27457	2.28138	1.88827	1.80407	1.76777	1.92	1.51133	1.79454	0.166386
10.8	1.44669	0.907527	3.3675	2.8132	3.49032	2.55283	1.89275	1.9556	2.10979	1.46547	2.06741	2.34549	3.15002	1.66728	1.8819	6.39859	2.40249	1.2541	1.52532	1.33146	1.61891	3.00186	1.98604	1.986	2.27577	0.227233
10.9	2.3102	1.97413	3.22579	3.12455	3.24892	2.19809	2.58866	2.24345	1.39306	1.463	1.40227	2.87385	2.3002	2.05137	1.77091	3.75622	1.7329	2.66089	1.01164	1.84837	1.92615	2.22585	2.21251	2.46104	2.25017	0.13591
11	0.0944901	1.10908	2.84669	3.18358	2.93417	2.40154	1.88608	2.00891	2.13025	1.59004	1.97467	3.07201	2.18149	0.395543	1.48883	2.28185	2.21861	2.95464	2.76452	2.0025	1.90479	1.27303	2.10516	2.11501	2.03823	0.158929
11.1	3.24452	2.64111	2.25066	3.01521	1.23442	1.87419	0.829063	2.13907	1.43694	1.68177	2.45134	2.47065	2.70156	1.25288	1.68115	6.23914	1.82661	2.90576	1.63648	2.31215	1.50862	3.23039	2.09519	1.68033	2.26413	0.21821
11.2	1.14847	1.91695	2.47861	1.553	2.39672	2.98032	2.30524	2.04605	2.18833	1.30687	2.32522	1.74408	3.52878	2.01569	1.62926	3.45006	1.83869	1.67696	1.51921	1.89879	1.70046	3.14202	1.87881	2.46917	2.13074	0.129307
11.3	1.58171	1.35752	3.21358	2.90289	2.25242	4.66947	2.18858	1.7899	1.84036	1.64339	2.03318	2.70798	1.66691	1.30509	1.79349	6.41642	2.24606	2.03243	1.1744	1.3935	1.40183	4.08571	2.37798	1.4533	2.31367	0.251232
11.4	5.0949	1.81883	3.71882	4.34612	2.12142	2.80337	2.42641	1.89858	1.54013	1.77732	2.05285	1.56118	2.99564	2.51872	1.81939	-0.218578	2.157	1.80382	2.03645	1.89951	1.69461	2.85975	2.39615	1.81395	2.28901	0.21148
11.5	4.94303	2.0398	3.65999	0.753788	2.67422	1.43717	2.28069	1.99158	1.75255	1.61153	2.12336	3.4531	2.13991	1.60474	1.5904	0.990435	2.35417	2.58369	2.26401	1.8056	1.59416	1.47262	2.4219	1.70283	2.13522	0.182412
11.6	6.15701	2.5606	4.22737	4.42085	3.5148	2.52136	1.77677	2.37253	1.66429	1.37381	1.68439	2.9446	2.15052	3.52016	1.70509	3.35625	2.24356	1.94235	2.12684	1.88022	1.55239	2.70247	2.3612	1.89322	2.61053	0.228857
11.7	3.05393	2.12786	2.29591	1.94173	2.82863	2.56411	2.72242	2.0988	1.68659	1.48888	2.00309	1.16889	3.46547	2.18885	1.84246	-1.36862	2.39581	1.90033	1.33367	1.82849	1.51812	3.27056	1.86136	1.14546	1.97345	0.193085
11.8	2.1499	1.68323	3.64824	1.99206	3.36123	2.02732	1.70507	2.25621	1.32009	1.63249	2.73997	1.73102	1.67461	0.823961	1.63537	4.77261	1.84977	1.66102	2.21097	1.83739	1.66225	2.11292	2.2231	1.5293	2.09334	0.169023
11.9	5.74936	1.35808	3.02555	0.765722	2.16063	2.62967	1.76219	1.8438	2.59892	1.76796	2.04372	2.2381	2.55566	3.119	1.64433	2.96496	1.77671	2.77802	1.89042	1.33552	1.6172	0.819536	2.2931	2.66146	2.22498	0.20232
12	4.26284	1.51848	6.14225	2.33279	2.81837	2.43741	2.08488	2.04914	1.78383	1.75132	1.98418	1.51106	2.97463	1.45406	1.9692	8.65063	2.08673	2.30736	2.45001	1.6807	1.88949	3.41905	2.19601	2.41682	2.6738	0.332612
12.1	3.10077	1.4674	2.86254	3.37821	1.28459	1.89293	1.67158	1.44096	2.3725	1.63408	1.99123	2.75052	1.30137	2.36845	1.88096	2.71247	1.99795	2.00843	1.31566	1.76323	1.93603	1.52278	2.1074	2.04351	2.03356	0.118923
12.2	4.47637	1.83151	3.30017	3.37349	1.84057	1.42517	1.61051	2.32346	1.4901	1.4916	1.79336	1.82264	2.082	2.82868	1.41965	4.52344	2.20921	3.22477	3.3014	1.80389	1.54292	1.11056	1.98625	1.31006	2.25507	0.197499
12.3	1.63535	1.47766	4.07141	4.11277	2.22243	2.75368	1.34117	1.98061	2.53681	1.69385	1.96827	1.19505	2.6283	1.10499	1.51896	4.88913	1.97742	1.50099	1.45815	1.47362	1.64509	2.52873	1.83924	1.81724	2.14045	0.19886
12.4	-0.0317567	2.48203	4.06691	3.08114	2.33416	2.29117	1.87478	1.69443	2.0592	1.74937	1.37858	2.512	3.64103	1.3228	1.79254	5.24045	2.37018	1.80527	1.55311	1.88193	1.5542	1.67792	2.18481	2.2767	2.19971	0.210078
12.5	3.27461	1.67225	3.29876	1.01623	1.88424	3.00363	1.83118	2.20214	1.7985	1.69085	1.83208	2.5562	3.28598	2.32087	1.87388	4.2283	2.10759	1.53096	2.9698	1.92393	1.41463	1.58387	2.01858	1.52156	2.20169	0.157166
12.6	1.84855	2.15641	2.04018	1.0728	1.91742	2.11509	0.735034	1.93545	2.25385	1.48439	2.06438	1.51906	2.08006	0.124271	1.99454	2.67586	2.53341	2.56431	0.970956	2.15918	1.79653	2.2633	2.18433	2.37657	1.86941	0.125144
12.7	5.36521	2.37912	2.31554	2.59213	2.95428	2.32254	2.17503	2.16171	0.930151	1.79729	2.26542	1.52405	3.23074	2.92907	1.73619	4.65699	1.87939	2.49334	1.41921	1.97087	1.37155	3.5816	2.10356	1.79247	2.41448	0.205905
12.8	4.41156	1.45827	3.22808	1.8753	2.73364	2.42461	2.41358	2.04054	1.50686	1.36273	2.4977	2.90738	2.67096	1.84665	1.71578	1.59348	2.04927	2.80246	1.70915	1.76642	1.33535	1.71351	2.32378	2.80068	2.21616	0.146814
12.9	5.94573	1.75482	1.91051	2.4332	3.48237	3.33565	1.57026	1.95306	2.8512	1.49375	2.10124	3.02543	2.25107	3.89139	1.45463	4.34006	1.99756	2.17578	3.16555	2.34952	1.87507	3.24434	2.60379	2.26664	2.64469	0.212751
13	2.70736	1.82412	2.70303	3.00433	2.99312	2.77387	1.89319	1.88774	2.26511	1.76502	1.72738	2.60033	1.97266	1.87514	1.94055	3.98093	2.18414	1.39984	2.03745	2.26329	1.60217	1.74724	2.74026	1.71231	2.23336	0.121572
13.1	5.1252	0.896221	2.38993	3.7905	3.43787	2.5341	0.900096	1.82152	0.465981	1.77456	1.79589	2.0294	3.0919	1.80251	2.13011	0.0745638	2.28134	2.43758	2.34862	1.6795	1.53115	4.2334	2.31095	1.35449	2.17656	0.236243
13.2	4.11473	2.358	3.48787	2.61597	2.38419	2.93792	1.02309	1.75219	2.10926	1.75234	2.21423	4.01152	2.15853	1.95948	1.89979	3.88375	2.2036	1.49483	1.8876	2.01992	1.56031	1.99895	2.41979	1.97425	2.34259	0.164021
13.3	3.52497	1.41944	2.79508	0.368982	1.44375	2.42725	1.49427	2.39097	2.60339	1.50797	2.33464	1.55372	3.74242	2.66188	1.82017	3.62916	1.63798	2.31264	3.99853	1.42799	1.64911	2.11891	2.37352	2.32514	2.23175	0.178445
13.4	4.31423	1.77936	3.29143	1.24595	2.32738	2.65242	1.82347	2.35135	1.85877	1.59154	2.34704	2.62538	2.21741	1.45392	1.69035	3.22909	1.66991	2.58442	1.61403	1.66786	1.53899	3.35383	1.98535	2.08213	2.22065	0.150916
13.5	1.63255	1.4189	3.76852	1.3314	3.24867	3.26195	1.04676	2.32886	1.16494	1.67526	1.87731	2.36554	1.42072	2.55075	1.95101	6.45123	1.99099	2.46247	3.49752	1.92194	1.76888	3.53416	2.11904	1.81168	2.35838	0.238728
13.6	-0.524628	1.20294	1.95012	1.0719	3.87177	4.13397	1.88774	2.22455	2.04646	2.06916	1.59397	2.7278	2.80512	1.83816	1.57871	7.68876	1.82293	1.8307	1.85806	1.73966	1.59903	2.17735	1.86021	2.2127	2.21946	0.298419
13.7	1.21363	1.66542	3.10106	-0.887247	3.59757	2.301	2.12704	1.83094	1.80914	1.75195	1.49339	1.63499	2.14932	3.73837	1.84105	1.13928	1.83785	2.82946	1.30276	2.18708	1.55875	1.53925	2.29574	1.8059	1.91099	0.184754
13.8	0.801197	1.31322	4.38414	2.07404	2.59663	2.60288	1.58766	1.73551	2.10343	1.46318	1.49283	1.23064	1.70611	0.644221	1.80024	3.28863	2.25844	1.83813	0.640757	1.33654	1.64178	3.66638	2.31434	2.49165	1.95886	0.185119
13.9	-2.91078	2.47361	1.97441	0.812557	3.52983	2.67326	1.81286	2.15213	1.48841	1.78471	1.87897	2.6812	2.89133	0.851037	1.79666	7.15836	2.30917	1.52993	1.5874	1.42295	1.45525	1.83699	1.89718	2.50225	1.9829	0.328459
14	1.92362	1.81799	3.26407	3.3985	2.78056	3.35454	2.33886	1.93812	1.66545	1.68144	1.52376	4.41344	1.65865	1.99856	1.69006	8.8751	1.74098	2.98435	0.901167	1.50277	1.5684	2.66991	1.82181	2.2569	2.49038	0.322333
14.1	-0.540067	1.57559	2.37287	1.04007	2.36232	2.79053	1.07261	2.1567	1.66545	1.91236	2.01019	2.13294	3.73654	0.775628	1.99368	3.98212	2.63268	2.16685	2.48746	2.29814	1.77879	2.75959	1.90811	2.25582	2.05529	0.186963
14.2	0.326034	1.57996	2.37154	2.16357	3.01404	2.82725	1.03399	2.17645	1.43388	1.71195	1.41408	1.16991	2.00564	1.71593	1.66038	5.67242	2.34413	1.08977	1.051	1.60809	1.65241	3.24748	2.47913	1.99748	1.98944	0.212149
14.3	0.230665	1.65586	3.48763	0.649352	2.09857	2.96538	1.1635	1.79379	1.06344	1.70892	1.47228	2.24962	2.76034	1.73144	1.92484	5.06336	1.87335	3.1672	1.54955	1.63201	1.92461	4.24932	2.09397	2.58767	2.12903	0.221365
14.4	2.5709	1.86371	2.86569	3.02218	2.93156	1.78438	1.87694	2.22667	2.47638	1.75253	1.39349	3.04685	3.37024	2.37702	1.29839	-2.86042	2.57656	1.91595	3.00861	1.75246	1.76491	2.63326	2.28381	2.4624	2.09977	0.244271
14.5	5.96779	2.55516	2.7283	2.49899	2.89285	3.10772	0.95919	2.13392	1.8206	1.88898	1.92318	2.45721	2.69125	2.65443	1.55084	4.44835	2.1204	2.64772	1.56922	1.83372	1.49814	2.45837	2.09595	2.18469	2.44529	0.207259
14.6	3.60527	0.91382	2.44086	2.4336	3.62167	2.53938	1.31997	2.21767	1.83638	1.67097	1.86502	2.27479	2.80711	2.03366	1.50922	4.7894	2.33567	2.85799	0.098304	1.37874	1.34184	2.07337	2.64133	1.88091	2.18696	0.196661
14.7	2.51836	1.45445	2.45421	2.89764	3.57569	2.1635	1.72221	1.64153	3.34296	1.95068	1.71344	1.89749	2.49297	3.60754	1.72864	1.33089	2.00222	1.03883	1.58864	1.5724	1.50497	4.05429	1.57477	2.02358	2.1605	0.163991
14.8	1.76439	1.2799	3.46266	1.21884	3.89003	2.0753	1.68837	1.96999	1.85075	2.08325	1.4401	2.87956	1.08086	1.97163	2.14303	1.60195	1.5329	2.1602	2.91812	1.30732	1.67747	0.871835	1.87177	1.60134	1.9309	0.148327
14.9	2.3803	1.60023	3.57692	1.65568	2.98652	2.93974	0.968098	1.77923	2.31087	1.51621	1.42484	2.13707	2.93818	1.81799	2.02996	2.08123	2.21555	2.49378	2.88248	1.8883	1.72541	1.65835	2.06401	2.08665	2.13157	0.122995
15	-0.43945	1.87396	3.43206	3.75753	2.88104	2.7737	1.73942	2.20554	3.10944	1.58555	1.71876	2.63592	2.65025	2.44707	1.62802	6.27462	1.5542	1.56279	1.69569	1.60392	1.607	1.32199	2.06332	2.24354	2.24691	0.245852
15.1	1.75746	1.87627	3.56836	0.277117	2.93403	2.48671	1.33731	1.85451	1.33001	1.66245	1.60652	3.02403	2.18668	1.36199	1.34537	5.23402	2.88308	1.74579	1.56403	2.10276	1.90871	3.40465	1.7906	2.16303	2.1419	0.20315
15.2	0.0696095	1.051	4.46862	-0.326374	2.07759	3.61396	1.08912	1.71772	2.08276	1.36015	1.34478	1.9696	2.62824	2.67515	2.20094	1.32473	1.91769	2.32975	2.39485	1.87938	1.84634	1.25898	1.72924	2.23168	1.87231	0.201629
15.3	4.36648	0.976014	1.72545	3.39771	3.07272	2.13904	2.33343	2.05084	2.43154	1.52405	1.78287	1.92118	1.0455	1.7014	1.83475	4.27115	2.42654	1.0256	0.655613	1.91665	1.57849	2.85448	1.58815	1.68748	2.09613	0.192769
15.4	5.44236	2.07493	2.86102	1.70986	2.70773	2.48378	1.35625	1.90038	1.12586	1.66632	1.0972	2.31559	3.11818	3.50277	2.27356	1.76481	2.17602	2.81957	2.01916	2.6327	1.66295	2.37803	2.00477	1.95676	2.29377	0.183365
15.5	3.64891	1.20088	3.22792	1.3594	3.03595	2.11489	1.61387	1.58482	1.44821	1.65388	2.06296	2.67771	1.63822	2.56623	1.38308	8.04873	1.77808	2.50477	1.49377	2.17944	1.99993	1.16268	2.41221	2.40593	2.3001	0.283793
15.6	3.59856	2.12383	2.41497	0.844619	3.34652	2.18072	1.50647	1.78595	1.40272	1.66296	1.71028	2.74005	0.0804249	2.29788	2.18187	2.93617	2.53267	2.22293	1.61849	2.18973	1.61131	2.69162	2.03928	1.33108	2.0438	0.156648
15.7	4.35578	2.07789	1.78862	0.0566287	3.3356	2.26152	1.61834	1.68041	1.90424	1.6666	1.17932	3.11167	1.7866	1.76307	1.77226	3.64033	2.17625	2.69137	1.94025	1.80248	1.59088	2.7095	2.04994	1.76054	2.11334	0.177161
15.8	-0.328541	1.08271	3.42635	1.12417	2.1507	3.25741	2.41134	2.17498	2.72418	1.59047	2.2959	2.62919	3.73385	3.187	1.55147	3.45778	2.35575	2.58082	1.3746	1.72646	1.76456	3.9398	1.91579	2.00296	2.2554	0.199526
15.9	3.42454	1.55785	3.71235	1.30859	2.69599	2.05272	1.02014	1.86488	1.64526	1.60596	2.01182	2.55359	2.21544	2.56644	1.72892	6.09007	2.08624	1.60332	2.66005	1.92093	1.81966	2.13025	2.29482	2.12746	2.27905	0.207418
16	1.06874	0.723118	3.4604	0.953776	2.33699	1.81367	1.81615	2.15448	1.02829	1.5527	1.87126	3.29416	3.99871	1.40934	1.85645	1.35778	1.95991	2.2141	1.12635	1.95114	1.84094	3.17175	1.84176	2.07934	1.95339	0.16883
16.1	6.6618	2.40236	3.44893	-0.0172297	2.54525	4.15236	1.23562	2.49626	2.02548	1.78544	1.40692	2.11705	1.96607	1.59201	1.82327	2.49955	1.85644	2.57151	1.80245	1.56301	1.82437	1.63616	1.67352	2.02992	2.21244	0.249814
16.2	6.15701	2.15057	3.20021	2.25241	3.56101	3.86559	1.92195	2.17457	2.09493	1.70237	1.81275	1.71985	2.54785	2.54468	1.80421	3.11069	2.30515	0.999459	1.43386	2.29187	1.80612	2.91928	1.94974	0.947622	2.38641	0.220138
16.3	1.04891	1.57847	2.89406	0.641343	3.3637	1.73308	1.50454	1.68525	2.67611	1.8399	1.89958	2.04699	1.66644	3.01847	1.68875	2.48187	2.06926	3.05702	1.50322	1.86507	1.75027	1.27693	2.00497	2.40937	1.98765	0.135347
16.4	0.570382	1.49483	3.06759	3.59064	2.65764	3.29087	1.46276	2.01794	1.62119	1.88803	1.49337	2.11821	3.66731	2.91735	2.25654	1.55845	2.34511	2.71136	2.79792	2.10613	1.82107	1.14198	2.1766	1.74557	2.18828	0.158982
16.5	4.84217	1.25648	2.13945	0.933064	2.37504	2.35337	1.35446	1.99553	1.99013	1.53725	1.64646	2.75484	2.81085	2.94411	2.23518	6.22944	2.63788	2.08473	0.829165	1.79724	1.96661	3.45454	2.18282	1.68917	2.335	0.241716
16.6	0.259922	1.38117	3.31163	1.24749	2.29954	3.77178	0.987772	1.94685	2.10433	1.783	2.04168	2.43263	1.07218	3.69603	1.94502	1.9511	2.44133	2.7438	1.19361	1.75517	2.05932	0.943978	2.22863	2.53833	2.00568	0.174776
16.7	1.50604	1.92519	3.7204	2.4999	2.71335	3.46004	0.831776	1.84011	1.04373	1.30934	1.59926	0.901235	2.45219	2.3084	1.80412	0.139679	1.61409	2.29549	2.51111	1.82454	1.70172	3.26956	2.36858	2.34528	1.99938	0.17306
16.8	0.681616	1.4661	3.41829	0.476521	3.06555	3.14663	1.23732	2.11851	0.815668	1.93824	2.11135	3.18093	1.47289	2.54634	1.91439	4.96979	2.02828	1.54242	3.36184	2.147	1.58197	0.468464	1.4815	1.66446	2.03484	0.219426
16.9	3.19966	1.36381	2.73661	1.92446	2.77047	3.10233	1.51874	1.87213	1.76361	1.835	1.60007	1.78631	1.54834	3.48755	1.66766	2.45902	2.27421	2.55585	1.03356	2.2974	1.84409	1.97414	1.95669	1.81256	2.09934	0.125595
17	0.849398	1.85083	4.21623	2.60184	2.70091	3.20883	2.63892	2.01379	1.63536	1.51768	2.11572	3.39426	1.66767	3.86276	1.8732	4.8097	1.9727	1.43905	1.13813	1.73701	1.56809	0.398959	1.86021	1.80303	2.20309	0.215943
17.1	-2.24609	1.34274	3.40354	1.05506	2.80209	2.51737	1.61317	1.84764	1.12288	1.66401	1.86346	1.89453	1.74952	2.89368	1.75148	3.4973	1.92275	3.71765	1.35522	1.59499	1.72042	2.81568	2.24267	2.36142	1.93763	0.236447
17.2	0.0944901	1.58709	3.10803	0.67696	4.07114	2.39708	2.66077	2.4109	2.27269	1.88161	1.63956	1.59088	2.28616	3.27763	1.70243	5.12958	2.36521	2.61223	1.15031	2.30572	1.61612	0.936399	2.49515	1.87956	2.17282	0.216863
17.3	-0.229363	1.99041	3.83433	2.02227	2.47332	1.31786	1.0721	1.73855	2.14193	1.60875	1.78952	2.56052	2.222	2.80373	1.82896	0.0664677	1.99865	2.4615	0.909092	2.01367	1.90995	2.40845	2.11261	1.43403	1.85372	0.172085
17.4	-0.132859	1.57277	2.74996	2.60558	4.22719	2.61913	1.71001	1.93591	1.62263	1.34194	2.23107	3.00153	1.19218	1.78372	1.87439	1.36082	2.07585	2.47196	2.24394	2.29255	1.97864	1.77842	1.96142	2.09396	2.0247	0.160767
17.5	3.68686	1.44703	2.48349	2.0189	2.58491	3.83117	1.96054	1.82376	2.79235	1.97024	1.33239	2.10473	1.11958	2.29521	1.938	3.91411	2.01593	1.82518	1.23564	2.01925	2.03153	1.58652	1.93693	2.31126	2.17773	0.152627
17.6	1.16288	1.78313	3.66556	1.28406	2.42616	3.88775	1.31271	2.56719	2.25262	1.70974	1.67744	1.78795	1.87791	3.06756	1.62599	-0.586244	2.03574	4.14405	3.19255	2.34417	1.75634	1.60343	2.03059	2.1658	2.11563	0.203756
17.7	0.545076	1.27567	2.97084	1.65802	4.65292	3.10461	1.26005	2.13806	2.17708	1.71448	1.39148	2.88657	2.39092	3.1618	1.60103	4.63778	2.37106	2.02189	1.92758	1.49266	1.53826	2.31057	1.82904	2.00949	2.21112	0.200021
17.8	3.0306	2.08875	1.52716	0.845309	2.22492	2.84444	1.09748	2.00984	1.80257	1.87181	1.65758	1.8667	3.64489	2.96876	1.72001	0.829356	1.70869	2.02946	1.38971	1.76029	1.81182	2.99818	1.90828	1.82804	1.97769	0.141563
17.9	1.14331	1.71219	4.09195	3.63692	1.51737	3.0237	1.08539	2.42626	2.4304	1.83385	1.49686	1.59469	1.96292	3.44717	1.53833	4.32998	2.12551	2.32946	0.31376	2.13987	1.69317	2.78695	1.75162	2.12977	2.18922	0.197169
18	0.363557	0.846872	3.78078	-0.0395066	3.1333	2.77792	1.94933	2.22885	2.08457	1.53819	1.66783	2.17011	1.57246	2.21513	1.81499	4.63832	1.7457	2.42779	2.60429	2.28327	1.58634	2.68242	1.79556	1.83642	2.07102	0.20029
18.1	4.98975	1.15944	3.12491	0.631584	1.89596	3.18067	1.79892	2.35372	2.62224	1.78148	1.49278	2.07615	1.33767	2.89368	1.88425	7.25539	1.90385	2.89365	2.04726	2.22083	1.88039	4.38403	1.71776	2.62666	2.50638	0.284874
18.2	3.73304	1.70177	3.11229	0.919539	3.90372	1.60149	1.35658	2.49282	2.38682	1.72271	1.27034	2.08237	2.8875	2.46327	1.48897	4.13627	2.69069	1.89175	3.78707	2.53827	1.88659	4.13697	1.90352	2.12441	2.42578	0.193906
18.3	3.23672	2.26375	2.48477	1.76489	2.55476	2.91497	0.956758	1.91833	2.64295	1.8153	1.83858	1.55131	2.73807	3.81721	2.0469	0.869366	1.92596	2.06469	2.4915	1.81048	1.89097	2.63119	2.0883	1.888	2.17524	0.134005
18.4	1.13895	0.487435	3.64906	2.71439	2.11581	2.62962	3.00575	2.78965	2.42764	1.65077	1.68393	3.39792	3.46333	1.5008	1.73414	1.12604	2.19988	1.91315	1.34949	2.27674	1.73434	1.30466	1.89896	1.9383	2.08878	0.16382
18.5	4.16063	1.87765	3.47126	1.5605	3.08117	1.18838	1.50767	1.92204	1.96212	1.54014	1.57599	2.18079	2.87843	1.87116	1.70129	0.170058	2.25835	1.32371	2.7436	2.31277	2.02396	3.23955	1.95886	2.31718	2.1178	0.171575
18.6	2.55309	1.95732	2.96614	2.2444	2.24395	3.212	0.736109	2.24723	2.89973	1.88435	1.90019	1.89477	2.72038	3.47779	1.94953	2.90591	2.42182	1.72721	1.29852	2.0411	1.65224	2.01952	2.14569	2.52322	2.23426	0.125566
18.7	-0.974282	1.46137	3.44516	0.710773	1.78545	3.94964	2.46902	1.83243	1.50498	1.68731	1.7851	1.72109	1.83384	2.53391	1.77589	2.47977	1.84053	2.44767	2.51357	2.14276	1.47082	2.8069	2.08886	2.28044	1.98304	0.188255
18.8	5.63034	1.16732	3.61507	0.457373	5.48159	4.2304	2.06627	2.20297	1.35749	1.67877	2.21574	1.41708	2.69377	1.79951	1.74499	5.99785	1.89382	2.51149	2.605	1.6195	1.84021	2.41634	1.86489	1.67129	2.50746	0.296118
18.9	0.232063	1.78038	2.9112	0.40314	3.85661	3.18587	2.16811	2.43705	2.4485	1.73768	1.22543	1.96431	3.41028	2.64699	1.76894	2.72453	2.21133	2.2675	3.68466	1.82075	1.91157	0.0297935	1.829	1.19219	2.07699	0.203676
19	4.99407	1.44464	3.37439	1.87784	2.65508	2.38328	1.74562	2.23395	2.0601	1.94083	1.56774	2.14666	1.6118	1.40056	2.10611	11.6082	1.68236	2.05476	2.13622	1.58404	1.74813	4.27785	2.34091	2.26332	2.63493	0.427716
19.1	3.53583	1.86686	3.9296	1.70143	2.47748	4.6494	2.18249	2.36245	0.993251	2.0028	1.61474	3.53565	2.47959	3.13737	1.72571	5.6463	1.79526	2.00079	2.53516	1.94075	1.99692	0.58674	2.23399	2.26237	2.46637	0.230187
19.2	3.53756	1.96312	2.42644	1.84411	2.00245	4.33097	1.64428	2.83742	1.57974	2.24433	2.48475	1.92664	2.41358	3.86645	1.71123	5.8029	1.88863	2.08927	1.75268	1.23032	1.72306	1.56016	2.49757	2.63957	2.41655	0.212584
19.3	1.68608	1.77387	3.06187	1.17837	1.9131	2.75375	1.68725	2.04467	2.37585	1.86257	1.71532	3.01262	3.58992	2.85449	1.78027	2.51557	2.01402	3.17599	1.80471	2.33566	1.96367	1.41618	2.06247	1.44604	2.16768	0.127536
19.4	1.69471	2.09464	2.30523	0.608909	3.60452	2.43873	0.966668	2.44687	1.97345	2.07272	1.99285	1.3716	1.68754	3.79888	1.76075	3.12099	1.60454	2.8953	2.09255	2.09644	1.72471	2.29362	1.99868	1.88599	2.10545	0.148038
19.5	0.947279	0.792225	4.13944	3.38049	2.75451	2.27501	2.50001	1.91109	3.01869	1.95175	1.45852	1.74716	1.86314	2.49964	2.12667	2.88014	2.09576	3.27865	1.43855	1.72194	1.92436	2.10686	2.04404	1.72529	2.19088	0.157343
19.6	1.77997	1.80185	2.62895	1.14798	2.46209	1.24229	1.84812	2.53607	0.979983	1.98204	2.1587	2.07339	4.11629	1.68369	1.72044	3.24028	2.27744	2.17717	1.41394	1.6036	1.86589	0.62636	2.13764	2.19534	1.98748	0.148305
19.7	-1.81143	1.52792	4.44344	-0.351621	2.67818	3.14159	1.06856	1.79489	1.36133	1.90852	2.00902	2.23466	2.77304	2.00076	2.25498	5.24387	1.86486	3.01692	1.76257	2.393	1.84289	3.47476	2.41852	2.77732	2.15952	0.283007
19.8	0.637669	1.47803	3.6877	2.07104	2.75245	2.26414	1.91912	2.37946	0.89063	1.44236	1.50389	2.93555	1.53917	4.11144	1.72011	2.05654	1.7207	2.79266	2.0077	1.42869	1.49781	2.39743	2.27138	1.89775	2.05848	0.16279
19.9	0.980892	2.2681	3.77445	0.934045	3.98871	2.1316	1.29318	2.07574	1.37732	2.27013	1.65711	3.16621	1.28786	2.77471	1.55925	7.06363	2.03958	2.79075	-0.0870891	2.51824	1.97264	3.61309	2.16216	1.63778	2.30209	0.284168
20	1.78092	2.19272	4.82615	2.30816	2.55428	3.27415	1.57161	2.3185	2.58548	2.13897	1.83057	2.34217	3.69613	3.36999	1.66448	1.39373	2.06165	2.82512	2.64918	2.03409	1.74786	1.54049	2.24718	1.60362	2.35655	0.163042
20.1	-0.964557	1.86171	2.95586	2.05234	3.53631	1.80757	1.67952	2.33304	2.64686	1.80311	2.1646	2.11662	2.34963	2.59247	1.80169	-0.204516	1.89298	3.23654	1.40155	1.82472	1.85431	1.5419	1.94033	2.04014	1.9277	0.191511
20.2	3.57901	1.99842	1.89326	0.243224	2.30429	3.31006	1.70535	2.09996	1.36911	1.71784	1.99423	1.93358	2.44268	2.38294	1.41095	4.04761	1.91702	2.31216	1.55578	1.68198	1.81143	3.08975	1.97895	1.75708	2.10569	0.16083
20.3	2.97558	1.07348	3.57344	-0.000548601	2.82104	2.14245	1.72328	2.29268	2.32893	2.22524	1.49511	1.95035	3.01536	2.94855	2.36161	7.01137	1.82016	1.84253	0.751901	2.42699	1.78641	0.965718	2.11134	2.19012	2.24305	0.263339
20.4	2.36004	1.52043	3.84054	2.12039	2.14835	2.91893	1.36429	1.89098	1.8979	1.5484	1.60445	2.51005	1.79404	2.858	1.70257	3.00207	1.95249	2.40524	8.48162e-05	2.53934	1.64127	4.97376	1.78605	2.54926	2.20537	0.191818
20.5	1.66592	1.2054	3.61533	0.908665	2.79338	2.81196	1.83661	2.58727	1.71687	1.8292	1.42437	1.9768	2.69345	2.99548	2.12233	0.538664	2.28469	2.87718	2.45717	2.11741	1.92219	-0.134686	2.09965	1.87398	2.00914	0.169863
20.6	3.23966	1.43008	3.03886	1.61224	2.22393	3.40634	1.8379	2.00508	2.26721	1.89978	1.89155	2.26913	3.09393	1.80501	1.554	4.38034	1.98797	2.57691	2.04073	1.74771	1.78877	3.005	2.1545	2.03367	2.30376	0.145426
20.7	1.43804	1.13521	3.27039	1.15244	3.56461	3.1966	2.56458	2.3716	1.32002	1.84118	2.15806	2.39104	2.3737	1.25147	1.73902	2.24258	2.0789	1.99026	2.02741	1.79782	1.6727	4.44429	1.89178	2.27905	2.1747	0.163253
20.8	3.2122	1.91024	3.33106	3.07952	3.22019	2.1846	1.74266	2.15957	2.01918	2.04111	1.42644	2.30618	1.4761	3.17406	2.16709	3.65323	1.81312	1.98727	0.313046	1.77977	2.07425	2.71722	1.70388	1.9543	2.22693	0.154469
20.9	3.85985	1.59495	1.96381	2.07406	3.58376	3.1622	2.34688	2.1475	1.70533	1.89128	2.12165	2.07836	2.69377	3.06138	2.30066	4.24513	1.93973	2.06101	2.51138	1.58165	1.8162	1.68846	1.91439	1.72831	2.33632	0.150064
21	3.85649	1.2207	3.40447	-0.336717	2.13114	3.32103	1.80876	2.29831	1.95259	1.94048	1.19171	2.32107	4.08314	3.12312	2.25543	2.66241	1.83639	2.58844	1.88966	1.56449	1.89722	4.94271	1.89774	2.59701	2.35199	0.220671
21.1	4.51159	1.33279	4.19755	2.38801	3.58627	2.24248	1.38644	1.70181	1.50647	2.21603	1.75308	2.28664	2.36613	3.47631	1.27605	2.85805	2.10555	2.41138	2.95093	1.17013	1.85291	3.5867	1.5265	1.4582	2.3395	0.194325
21.2	1.78605	1.03084	2.70695	0.69982	2.67293	4.2408	0.909713	2.34007	2.80269	1.67093	1.46889	3.3844	3.86536	2.14775	1.75822	1.91537	2.28638	3.19295	0.685331	1.66945	1.88355	2.10127	2.2331	1.15327	2.10859	0.191896
21.3	7.1995	2.17402	3.23253	3.0443	3.01666	1.57145	1.99325	2.31046	1.77426	1.52824	1.48305	1.54095	2.01383	1.55373	2.05925	2.29519	2.24684	2.21397	2.26327	1.68706	1.63503	2.15971	1.74072	2.59981	2.30571	0.235625
21.4	4.05391	2.03548	1.95471	2.16245	2.72513	2.34727	2.07076	1.75867	2.27809	1.86112	1.21689	2.44445	2.0491	3.84418	1.79631	1.33681	2.1323	2.51838	3.21613	1.91674	1.60585	-0.172739	1.82956	2.68973	2.15297	0.172058
21.5	5.16718	1.7474	3.10654	-0.054623	1.83797	3.2331	1.20287	2.07173	1.64158	1.81319	1.1054	3.03133	2.58715	1.06931	1.93671	2.48977	2.439	2.61993	1.72244	2.23782	1.90854	0.685412	2.03744	1.77528	2.05885	0.206884
21.6	0.411171	1.23472	4.40405	1.18514	2.30823	2.17164	1.72122	1.81529	1.53807	1.99104	1.63958	3.24979	1.03481	1.46469	1.9899	9.6444	2.62656	2.25354	2.85599	2.18971	2.09676	0.483279	2.18164	2.26154	2.28136	0.363874
21.7	2.01504	1.21326	2.85186	0.178356	3.09685	3.37903	2.0232	2.23925	1.16665	1.94656	1.7605	2.77033	2.3051	1.79865	1.68076	2.49331	2.08342	2.15839	3.00536	1.79593	2.04537	2.14158	1.93649	2.00718	2.08719	0.13845
21.8	3.23078	1.58785	3.19336	2.32876	3.88955	2.76196	1.58648	1.78125	1.086	1.86096	1.92767	1.94049	1.77288	2.66821	1.59427	2.42998	1.77896	3.6989	2.26864	2.97311	1.59454	0.94043	1.89717	1.15212	2.16435	0.162746
21.9	1.20986	1.3644	6.39346	2.23173	2.40066	3.07007	1.45444	1.67827	1.70425	2.0754	1.35903	2.12396	1.54899	1.71062	2.03444	0.37761	2.07653	2.66853	1.136	2.03052	1.72284	2.69899	2.11123	2.18483	2.05694	0.222247
22	1.65636	1.41582	3.47846	3.25386	3.67017	1.9202	2.20528	1.39394	2.26622	1.97959	1.67165	1.5721	2.51014	3.11712	1.61281	0.342403	1.8818	2.77403	2.31401	2.45916	1.84349	-0.309785	1.92459	2.72167	2.0698	0.184952
22.1	-0.0734945	1.20911	3.0244	2.22287	3.76225	2.82906	1.80723	2.62937	1.27594	1.69703	1.21747	1.92534	2.6931	3.61542	2.13221	5.35105	2.1934	2.14099	2.31563	1.57647	1.85266	3.73656	1.98938	1.75391	2.28656	0.222325
22.2	1.16492	2.14011	3.48123	0.9856	1.6403	2.49336	2.93868	2.40804	1.97418	1.90116	1.34359	1.4205	2.84371	2.59518	1.90327	1.33824	2.13594	3.33088	1.3417	1.35784	2.00308	2.04587	2.02826	2.52667	2.05593	0.137864
22.3	-0.101799	2.36347	3.06142	1.94727	2.62525	2.1791	2.29407	2.12446	1.84887	2.03018	1.68815	2.59379	1.90605	2.70262	2.03308	2.71445	2.38583	2.56552	0.985414	1.66464	1.79341	1.3029	2.22273	2.29526	2.05109	0.133954
22.4	-0.51707	2.27544	3.56346	1.63677	1.75455	2.49046	2.70517	2.72992	2.02848	1.63321	1.33823	2.28914	3.08159	2.22265	2.01451	7.44474	2.16082	3.34152	1.84028	1.86567	1.7707	2.00915	2.22645	1.79168	2.32073	0.273822
22.5	3.01227	2.25275	2.42194	2.47449	3.52966	3.26348	2.23737	2.48767	1.76478	1.85945	1.18564	2.08735	3.44099	2.29163	1.8095	4.43766	2.53777	2.38282	2.06413	1.50036	1.85017	0.855917	2.02914	1.53259	2.30456	0.162755
22.6	4.17829	1.41995	3.30909	1.26504	2.65698	2.7146	1.30757	2.17156	1.57643	1.90886	1.49511	2.1307	3.02745	2.5565	1.75755	4.91577	1.92454	1.91412	0.526207	2.15131	1.70679	2.3134	2.32826	1.30504	2.19005	0.196381
22.7	3.44843	1.37967	2.46903	1.2508	2.6045	2.34306	1.82888	2.33824	1.92586	1.76841	1.3818	1.69786	2.29642	3.53947	1.63091	2.36142	2.00096	2.63288	1.58648	1.86732	2.0169	2.73689	2.11876	2.57486	2.15833	0.120562
22.8	2.7849	0.918924	3.7469	2.10841	3.27387	3.28478	1.68037	2.32845	2.19338	2.07075	1.49341	1.81537	1.47484	2.55151	1.80562	2.11928	1.58762	1.94032	1.17618	2.33563	2.01659	3.46466	1.62085	1.78608	2.14911	0.147829
22.9	7.48831	1.41695	2.82966	1.49529	3.42543	2.89253	2.48504	2.51644	1.73679	2.24697	1.47071	2.26309	2.85562	2.76954	1.56318	5.79532	1.86204	3.28915	3.58156	1.57044	1.71853	1.70486	1.87324	1.8466	2.61239	0.290883
23	2.39939	1.66426	3.3516	1.96841	3.02316	0.79317	1.12524	2.54283	2.15128	1.82418	1.3576	1.55802	2.70809	3.24256	1.57032	-2.70685	1.77865	2.3113	2.10058	1.89993	1.78233	0.138288	1.801	1.68825	1.75307	0.244735
23.1	-2.15155	2.00625	3.64326	0.153639	3.55024	3.56123	1.4541	1.73324	1.83396	2.07285	1.83874	2.39066	0.585073	2.7425	1.90983	2.93874	1.81873	1.86911	0.922819	2.01589	2.29224	3.62955	1.81349	1.07175	1.90401	0.258324
23.2	-0.952238	1.62605	3.51636	1.24791	2.89822	3.17502	1.83815	2.37173	1.37987	1.83836	1.36885	3.46808	1.09845	2.48977	1.57182	0.305042	2.00583	2.86095	1.96778	1.78645	1.77171	1.07104	1.97252	1.80845	1.85359	0.201316
23.3	0.00653678	2.4019	2.40446	0.370573	1.92602	3.68654	2.13293	2.25094	1.70777	2.09398	1.67524	2.08318	2.03603	1.54577	1.53055	0.962087	1.6226	1.61266	3.06082	2.03983	2.00575	1.57808	2.10768	1.54184	1.84932	0.152696
23.4	-0.22292	1.77708	5.22289	1.49197	3.62261	2.8994	1.9818	1.5889	1.89042	1.9039	0.785785	1.43338	1.35174	1.70784	2.23827	4.12956	2.32975	1.91694	0.934742	1.99482	1.82305	0.813541	1.53566	2.33974	1.97879	0.229882
23.5	0.0800237	1.21591	3.21811	0.560457	2.12518	2.96029	1.85751	1.82775	2.83056	1.84634	1.93837	2.02177	2.8508	2.61449	1.97123	0.0546826	2.49577	1.52964	2.02609	1.9809	1.91145	1.77821	1.598	2.23298	1.89694	0.164489
23.6	-1.18475	2.49181	2.96096	2.3744	4.04742	3.22159	1.92435	2.35501	1.6772	1.9047	1.56911	1.75382	1.79856	1.8635	1.88115	8.06378	1.96988	2.24852	1.06907	2.52455	1.75072	1.03734	1.91688	0.921846	2.17256	0.321665
23.7	2.93919	2.66198	3.13883	1.50425	2.70184	1.83122	2.34063	2.08676	1.3496	1.942	1.78083	1.4148	2.21673	2.19583	2.07367	3.9633	2.24236	2.12512	2.46474	2.16355	2.13235	1.29905	1.96181	1.43638	2.16528	0.125969
23.8	0.880884	2.5052	2.79274	2.00835	1.61544	2.33656	1.68456	2.60346	3.01014	1.70746	1.84381	2.77556	2.78229	1.48707	2.15336	3.95439	2.02456	2.57109	1.89022	1.88811	1.96893	2.80776	1.9358	1.74798	2.20732	0.130161
23.9	0.0532183	2.1079	2.66476	1.90521	3.20296	2.66239	2.30541	2.63774	2.18867	2.01232	1.76573	1.77133	2.39243	1.29655	1.67884	0.964067	2.1216	1.47587	2.40629	2.36497	1.74377	-0.275894	2.21866	1.53576	1.88336	0.161382
24	-1.67078	2.25658	3.31973	1.79051	3.17123	2.95681	1.97067	2.00453	1.52719	2.06066	1.42892	3.36636	3.18318	3.81985	2.09676	0.0950887	1.71533	1.71298	2.57154	1.16531	1.68931	3.90962	2.01698	2.18769	2.09775	0.24495
24.1	-0.770678	1.93035	2.49667	-0.279991	2.11108	3.3357	1.57138	2.52317	3.08305	2.10061	1.80755	2.20668	2.91219	2.99157	1.7551	1.55637	2.37162	2.2527	2.66334	1.78934	2.06518	2.23691	1.88613	1.0647	1.98586	0.191982
24.2	-1.18575	2.11632	4.30664	0.123857	3.04086	3.1725	2.01923	1.78147	2.32534	1.88437	1.25171	2.58795	1.97113	2.75623	1.84954	2.93825	1.94791	2.7721	2.63899	1.94263	1.6221	0.764997	2.13186	1.39191	2.00634	0.221468
24.3	0.895634	1.4039	3.09449	-0.305423	2.89245	2.23504	1.89348	1.84683	1.7418	1.7586	1.31159	2.81493	3.45267	2.19315	1.84954	1.85684	2.33717	1.23635	1.64941	1.68992	1.9692	2.97093	2.05026	1.92802	1.94862	0.160569
24.4	2.16076	1.92991	3.63753	0.887555	3.10628	0.954354	1.88622	2.15624	2.86698	2.08692	1.24042	1.80439	2.79254	3.53253	1.94293	1.73441	1.71521	2.35754	2.57525	1.78757	1.55979	1.1754	2.20496	1.39231	2.062	0.150525
24.5	2.80174	1.43376	2.59725	1.61068	2.11477	3.42396	1.92752	2.00617	1.62271	1.76461	1.24641	2.43784	2.85139	1.72219	1.49166	11.1001	1.7214	2.85247	1.48849	1.76477	1.80885	2.43402	2.05363	2.57819	2.45227	0.392692
24.6	0.254877	2.71064	3.33905	2.53193	1.78764	4.35593	1.57184	2.62256	1.69614	2.13847	1.12464	2.37585	1.9043	1.73791	2.24429	3.44283	2.12897	1.70801	1.01547	1.66055	1.86812	3.98114	1.96337	2.04611	2.17544	0.187589
24.7	4.89284	1.87652	3.07309	1.29626	2.67397	2.22167	1.73446	2.04292	2.83014	2.05471	1.67531	1.8683	1.88425	2.25053	2.36357	6.61191	2.13992	1.89458	1.97766	2.13945	1.93269	1.67034	2.28038	1.2882	2.3614	0.235114
24.8	3.09086	1.32767	4.43733	1.51163	3.59497	2.13479	1.65905	1.99474	1.26856	2.17352	1.37764	1.9655	4.03243	2.58502	1.7336	0.819749	1.76749	1.62876	3.06116	2.17956	1.93365	2.53679	2.07858	1.52574	2.18412	0.182824
24.9	4.32047	1.46101	2.54357	4.30048	1.6337	1.87837	1.3769	2.07802	2.22759	1.80419	1.85769	2.43724	2.10975	1.71966	1.94501	3.46823	1.7659	2.36014	1.6751	1.26261	1.95946	2.46371	2.00759	1.30415	2.16502	0.166148
25	2.45592	2.2872	2.68248	2.13944	4.35166	3.22023	2.4022	1.6195	1.51752	1.9099	1.34626	2.9969	2.69135	2.83265	1.63414	4.36281	1.54974	0.985701	3.33419	1.98689	1.85474	1.16592	2.19384	1.53965	2.2942	0.183328
25.1	-0.204746	1.87936	4.19408	1.79831	3.19328	2.5274	2.11461	2.3527	1.52079	1.80342	1.60012	1.90248	1.97737	2.6904	2.03844	3.96543	1.59266	2.68307	1.97135	2.3444	1.79635	1.92295	1.73633	1.82245	2.13429	0.174542
25.2	0.196322	1.94667	1.95847	1.46994	2.72543	2.91918	1.98713	2.79984	3.21921	1.88378	1.41897	1.92376	2.11543	1.61341	1.99666	3.48061	2.22146	2.51934	1.37552	1.52953	1.77827	1.22573	2.11145	2.15726	2.02389	0.143396
25.3	0.973355	1.64532	2.73654	0.50328	2.46857	1.95079	2.70409	2.00682	2.80838	1.94356	1.02798	2.37748	3.03005	2.10339	1.88597	5.21505	1.58345	1.87834	2.61787	1.78261	1.78944	3.43045	1.58463	1.93347	2.16587	0.190679
25.4	-0.361931	2.08173	4.07591	1.91791	2.30274	2.67307	1.47483	2.28007	1.98808	2.10326	1.48012	1.85421	2.14643	3.19257	2.02347	-0.0180583	2.17338	2.06405	1.50529	2.64675	1.81484	1.36526	2.0269	1.72635	1.93905	0.179272
25.5	1.89179	1.394	1.98477	0.563639	2.5432	3.29119	1.55901	2.5718	2.10213	2.01193	1.47667	2.7828	2.09243	2.82358	2.06771	2.50032	1.73354	2.55834	3.08778	2.14019	1.93939	1.81118	2.01905	2.20391	2.13126	0.120524
25.6	-0.773535	1.9969	3.73535	-0.719614	2.57915	5.02191	1.60479	2.01247	2.28005	2.07706	1.89744	1.93074	3.08165	2.29926	1.77987	4.28834	1.9072	2.91219	1.73311	1.19114	1.80069	0.442556	2.37549	2.07358	2.06366	0.26392
25.7	0.104925	1.78064	5.02305	0.342833	3.18947	3.11693	1.79864	1.75377	1.59398	1.49681	1.32575	2.45114	3.19268	1.56099	2.07605	5.39871	1.85115	1.40261	1.92845	2.06111	1.62314	3.1599	2.192	1.85565	2.17835	0.247106
25.8	1.40309	1.2756	2.69641	1.3285	2.60501	2.28936	2.44324	2.29141	2.71028	1.6636	2.08307	1.30367	2.01478	2.03688	2.16179	6.88027	2.35767	1.92735	2.54166	1.7917	1.49039	0.189553	1.78016	1.9655	2.13462	0.237454
25.9	1.27103	2.20922	4.42823	0.900524	3.6647	2.9228	1.92252	2.116	1.82503	1.97294	1.54282	2.47342	3.02953	2.35142	1.89642	3.7453	1.84665	1.03265	1.67272	1.54043	1.74946	1.29691	2.34343	1.84316	2.14989	0.177877
26	-1.6521	1.48587	3.10872	0.796645	3.13169	2.24253	3.08175	1.55932	1.68866	1.94802	1.48817	1.96411	3.74695	0.976913	2.15028	1.33659	1.83773	1.81584	0.780629	2.51723	1.88332	0.959378	2.15371	1.45659	1.76911	0.216436
26.1	-0.816347	1.90466	4.29996	-0.567097	4.92374	2.46785	1.78311	2.53891	1.45234	1.89694	1.43265	2.12178	2.23492	2.27663	1.68806	8.25541	1.85282	2.21062	2.67957	1.64483	2.04179	2.53424	2.14277	1.76654	2.28195	0.351085
26.2	0.528017	2.06965	2.28515	1.09065	3.06991	2.87044	1.73506	2.30484	2.24396	1.85348	1.75	2.50393	3.04968	2.9261	1.92255	-0.0451937	1.76833	3.35283	2.05696	1.907	1.52338	1.79775	1.70166	2.12503	2.0163	0.158988
26.3	-2.26398	1.64251	3.51024	2.56941	2.89879	2.67091	1.74277	2.6158	1.47281	1.8291	0.908441	2.11594	2.60213	1.74691	2.23268	4.58415	1.99366	2.75292	0.198537	1.74549	1.95209	2.1052	2.13831	1.31205	1.96154	0.254081
26.4	0.0327546	1.90911	4.54273	0.973321	2.94346	2.75018	2.02445	2.24034	1.32288	1.71416	1.44772	1.49791	2.25655	2.35283	1.8441	3.90572	1.85673	1.40695	2.63505	1.76618	1.83803	1.02329	2.40377	1.66591	2.01476	0.190026
26.5	-0.941236	1.38348	3.81432	1.36598	3.06374	2.52604	2.20125	2.22756	1.75123	1.87382	1.48588	2.54536	1.57559	0.890188	1.82042	3.00547	1.80397	2.83796	2.70402	2.64362	1.90428	2.50106	1.92423	1.69628	2.02519	0.18705
26.6	-1.15059	1.39574	3.3817	0.780467	3.51514	2.80772	1.4987	2.2278	2.08171	1.71596	1.89042	2.0394	2.37059	2.9423	2.13414	1.43933	2.09399	2.37734	2.64272	1.78787	2.09532	1.5551	2.15345	1.31986	1.96234	0.18875
26.7	-0.139444	1.94587	3.41991	0.000432641	3.74962	3.30525	2.28575	2.26317	2.23826	1.90094	1.42322	1.99142	2.29278	1.53728	1.85928	1.6762	2.02668	2.55984	1.88143	1.77027	1.735	2.68755	2.40504	2.16642	2.04092	0.177593
26.8	3.53689	1.32516	4.57199	0.982099	2.37167	3.74244	2.11249	2.5269	2.1427	1.79723	1.96573	2.60533	2.93104	1.78173	2.03142	1.20383	2.24631	1.30883	1.16306	1.67489	1.67612	-0.145918	1.83699	2.00403	2.05804	0.199237
26.9	5.46668	2.31077	3.81976	1.71869	2.14527	1.69347	2.95707	1.84504	2.07858	1.78898	1.44493	1.6274	1.72276	1.85182	2.28963	2.56452	2.31001	2.59778	2.22562	2.53117	1.75721	1.9215	2.14937	1.98653	2.28352	0.172912
27	3.86151	1.29185	1.9272	0.125395	1.86995	3.01676	2.28291	1.78855	2.06331	1.7966	1.34057	2.2791	2.12101	1.99885	2.12316	3.72986	1.81432	1.07076	2.20931	1.55469	1.92858	1.72905	2.09508	1.48767	1.97942	0.157666
27.1	-0.596798	1.83685	2.45583	2.05675	2.14553	3.46449	2.58733	2.13736	2.61232	1.93357	2.0112	1.58515	4.06823	1.80642	2.29585	-0.190354	1.89405	1.14182	2.38384	2.08542	2.00747	3.3488	1.56365	1.69161	2.0136	0.200837
27.2	3.54625	1.49975	4.84718	0.150112	2.7448	2.10164	3.41346	2.073	1.83937	1.70572	1.79632	2.1785	1.25077	2.68267	1.53031	-0.438534	1.99546	2.71608	3.32223	1.67498	2.01002	0.951248	2.0351	2.0326	2.06913	0.223089
27.3	2.442	1.51271	2.82253	0.219011	3.14887	3.26075	0.624825	2.19235	2.9899	1.99596	1.26682	2.68477	2.74799	1.29945	1.73343	2.14099	2.17127	1.85468	1.13971	1.55775	1.86784	2.05115	2.19039	2.14599	2.00255	0.155281
27.4	1.39085	3.03804	2.80141	-0.662569	4.08595	2.2138	2.5871	2.0787	1.32078	1.73082	1.6306	2.111	2.32765	3.08036	1.60411	3.08967	1.57568	1.56646	1.83121	2.36649	1.86838	0.823256	1.85668	1.20801	1.98018	0.189394
27.5	1.69645	1.52585	2.29449	2.71855	2.5121	2.86463	2.198	2.31926	0.846971	2.00093	1.5757	2.93988	3.02826	2.11283	1.83804	0.0945688	1.63085	2.35897	1.90708	1.11698	1.70642	2.92576	2.04241	1.59091	1.99358	0.143429
27.6	2.58456	1.37216	3.10667	1.34601	3.04217	2.84055	2.37835	2.16696	1.09322	1.75931	1.68965	2.76076	1.24209	2.45174	1.69608	-0.312364	2.28533	1.97555	1.36909	1.33863	2.02144	0.113189	1.92797	2.31499	1.85684	0.171395
27.7	3.28577	2.15353	4.66346	1.29469	2.72392	3.43243	2.9493	2.06334	1.37763	1.84703	2.05663	2.21172	1.42577	1.79977	2.02872	0.414648	2.30701	1.73282	2.11159	1.68257	1.96205	2.65038	2.2418	1.71167	2.17201	0.171454
27.8	1.22601	2.28868	2.35792	1.65539	2.43732	2.97542	1.96755	1.9181	2.27317	1.95246	2.20142	2.69508	1.7302	2.08217	1.80223	0.626657	1.67829	1.16712	1.38801	1.50843	1.68376	2.29938	1.92347	2.09193	1.91376	0.105328
27.9	0.381691	1.52415	6.02905	1.66412	3.5226	1.05425	2.62955	1.95399	2.63031	2.15587	1.29297	3.15315	1.91164	2.57617	1.78479	8.13308	1.98418	1.90108	2.46526	1.61478	1.94178	2.60873	2.30672	2.54868	2.49036	0.325342
28	3.3948	1.81702	3.05345	1.48534	4.04606	2.98732	2.91276	1.89155	2.25783	1.99217	1.63178	1.65459	2.3902	4.42309	1.75146	2.41752	2.21157	2.54339	2.23382	1.76622	2.126	1.03993	1.52726	1.77711	2.30551	0.166816
28.1	1.24009	2.09147	3.75851	1.39173	1.83591	1.52208	1.54464	1.99213	1.72807	1.71348	1.84346	1.67235	3.49689	3.13263	1.90033	3.93359	1.98542	1.18467	1.38644	1.87574	1.87208	0.733508	2.33469	2.06044	2.0096	0.164084
28.2	-1.80332	1.45164	3.04352	2.02558	3.18803	1.29985	1.37298	2.20251	0.685932	2.02446	1.89439	3.16734	2.72118	3.87971	1.57381	3.58323	1.8248	2.0645	0.673466	1.74958	1.73187	1.82676	2.02784	1.40332	1.90054	0.233564
28.3	0.112826	1.4814	2.64461	0.947173	3.41895	1.88185	2.70129	1.95212	2.10706	1.5606	1.06287	2.49751	1.61845	4.49138	1.87187	3.92617	1.8657	2.09013	1.21828	1.41676	1.68008	0.561693	1.86959	1.31679	1.92896	0.203218
28.4	-0.25941	1.64797	2.23642	0.306023	3.11007	2.04695	1.75552	2.0911	1.60511	2.42602	1.91634	2.38942	1.46336	3.52587	1.98092	5.2328	1.81182	1.91152	1.54101	1.95554	1.70843	2.78178	1.93342	2.09396	2.0505	0.208187
28.5	0.555835	1.37429	3.30028	0.424356	2.20988	2.25504	1.95947	2.15714	2.11083	1.96228	1.38943	2.33765	1.34481	2.18101	2.00443	0.168102	2.18676	0.710967	1.60003	2.47325	1.77847	0.81895	2.3562	2.16011	1.74248	0.154578
28.6	3.60561	1.76585	2.20935	2.69233	1.84687	3.26324	0.793052	1.86374	2.85688	2.1	1.40596	2.06091	2.78002	1.29016	1.85785	7.14796	1.93232	1.87215	0.861546	2.09136	1.97242	0.695748	2.10768	1.46908	2.18925	0.260457
28.7	0.304476	2.21006	3.53365	1.40165	3.04198	3.47061	2.25364	2.05163	2.36938	1.94896	1.73626	1.13928	1.60381	1.93515	2.17486	5.56868	1.75732	2.00293	3.50404	1.63301	2.00465	0.814609	1.663	2.19612	2.17999	0.217265
28.8	-1.14058	1.81814	3.02284	2.35441	2.44981	2.68524	3.43671	2.12164	1.49501	1.89581	1.69806	2.49831	2.31908	2.12563	1.86888	-0.134201	1.98073	1.94602	2.60402	1.30109	1.61653	-0.0778638	2.06426	1.89981	1.82706	0.207344
28.9	-2.21323	1.85358	2.74367	0.658555	3.82633	3.05829	1.71964	1.47109	1.63223	2.18516	1.18672	2.44861	1.81822	1.06993	2.01341	2.26511	2.1802	1.8705	1.82973	1.45558	2.02437	1.25815	2.09785	1.90608	1.76499	0.219346
29	5.22445	1.78632	2.29487	1.06126	2.66563	2.37341	2.52788	2.30674	1.86635	1.89137	1.24308	2.47075	2.59191	1.02897	2.01803	5.90064	1.694	2.39715	1.20837	1.72307	2.15736	0.889888	1.55849	1.42881	2.17953	0.239483
29.1	2.39098	2.0927	3.1624	1.97294	2.86213	2.64512	2.3006	2.022	0.458392	2.05809	2.23959	2.9335	3.08353	2.44534	2.00668	6.34187	2.01003	1.80811	2.01337	1.85999	1.80051	2.94702	2.14032	2.16032	2.40648	0.205759
29.2	1.32738	1.87795	3.2442	-0.0890461	2.75004	3.09965	2.10993	1.96039	0.502536	1.73501	1.54432	1.97708	2.15731	3.00636	1.96691	3.45637	1.53598	2.70163	1.84648	1.86591	2.0331	1.50235	2.00648	1.91387	2.00134	0.164022
29.3	2.33717	1.85929	2.76103	3.90135	4.22701	3.43825	2.24137	2.49587	1.6984	2.01455	1.24444	2.67853	3.25249	2.33859	1.9846	6.15858	1.70141	2.32435	2.12761	2.18099	1.87043	2.47605	1.91381	1.61144	2.5349	0.215093
29.4	4.85351	2.40554	3.26966	0.546985	3.21769	2.12459	2.59483	1.97105	2.40996	2.00695	1.47585	1.88723	2.38559	1.44166	1.93421	0.458199	2.18375	2.59547	2.41943	2.21372	1.84908	1.72698	2.05311	2.33234	2.18156	0.176572
29.5	2.93155	1.49611	2.15715	1.21471	3.40303	2.02554	1.3819	1.89984	2.58537	1.93313	2.17724	1.57791	2.04939	3.0715	2.06371	6.06083	1.97538	2.03373	1.7041	1.91217	1.93469	1.6608	2.24332	1.13866	2.19299	0.201667
29.6	4.85451	0.298788	3.20598	0.272582	2.43593	3.74477	1.62488	2.09013	1.9254	1.75143	1.7998	2.96401	1.67821	2.94674	2.3272	8.69124	1.9333	2.60809	1.10535	1.71122	1.97236	1.06318	2.0544	2.14195	2.38339	0.341596
29.7	-2.50322	1.15912	2.6886	0.945104	3.41281	3.96264	3.42532	2.03059	2.20565	2.29753	1.84091	1.64381	2.0516	3.38004	1.39496	4.62666	2.29458	2.21214	1.90987	1.84625	1.99446	4.31799	1.95137	2.38125	2.22792	0.28344
29.8	3.53794	1.88432	2.4986	0.179284	3.4649	2.62172	2.81356	2.04642	1.87722	2.22379	1.53362	1.97983	3.28891	2.61886	2.04482	-0.00580275	2.2192	1.24538	3.2412	2.07186	1.73317	2.06754	1.90757	1.87384	2.12366	0.177482
29.9	0.362686	1.54273	3.09896	1.37934	3.32176	1.87003	1.68139	1.8275	0.671525	1.93476	1.30496	2.18356	0.897271	2.16658	1.60929	-1.37179	2.01793	1.69869	2.4207	1.21266	1.73501	0.962789	1.85555	1.35095	1.57229	0.188024
30	6.68406	2.92893	3.30277	-0.163117	4.08897	3.06224	2.5029	2.13037	2.09929	1.94166	1.77785	2.06793	1.27205	2.86118	2.18444	6.31476	2.19629	2.71869	1.80509	1.64757	2.02575	-0.250302	2.43263	2.34521	2.49905	0.315776
30.1	3.94331	2.17792	2.38011	-0.112596	3.05023	1.85957	1.91708	1.84726	2.16317	1.86942	0.890298	2.5484	1.59007	2.33891	1.74702	2.79618	2.10453	2.11107	0.799178	1.6938	1.94414	1.26852	1.82591	1.84082	1.94143	0.160365
30.2	2.81217	2.3259	5.40677	-0.31505	2.57085	2.88681	2.56635	1.72076	1.30249	1.84347	1.65121	1.57242	1.15673	2.08344	1.87896	2.95825	2.11616	2.07487	0.474569	1.52652	2.01822	1.95898	1.93528	1.49794	2.001	0.210836
30.3	2.74952	1.32758	4.2842	1.32776	2.48937	1.76434	2.27016	1.81568	1.40475	1.69636	1.69912	1.45522	1.49658	2.11695	2.11867	6.70082	2.07777	3.03841	2.11882	1.56023	1.93716	0.382222	1.94456	2.05598	2.15968	0.246737
30.4	2.88128	2.1536	2.90741	2.36658	2.23339	2.60905	3.04146	2.07351	1.7065	2.10031	1.62902	1.5096	1.80625	2.03156	2.14967	5.4464	1.90388	2.14839	3.07244	2.01333	1.74049	3.77432	2.34902	2.41552	2.41929	0.171094
30.5	0.0429865	1.50797	4.62002	1.39767	2.76663	1.46321	3.35159	1.6865	2.56393	1.61042	1.41166	1.74929	1.37206	2.63401	2.51573	3.56665	1.94324	1.99685	2.75225	1.65087	2.14469	1.38273	2.25163	2.18713	2.10707	0.187527
30.6	1.29717	1.65892	4.3936	0.561412	2.47552	1.71517	1.86342	1.9728	1.38146	1.88519	1.71211	2.28951	2.14908	3.86023	2.04132	3.90728	1.87936	1.77552	1.51219	1.99149	1.82782	2.12453	1.73215	2.31222	2.09664	0.174006
30.7	0.212349	1.24756	2.51507	1.12701	3.45842	2.51922	2.23116	1.862	2.4413	1.75181	2.05646	1.42342	0.683453	2.48207	1.35711	3.16125	1.9356	1.68947	2.70097	1.63994	1.9021	1.70913	1.92467	2.25996	1.92881	0.149547
30.8	2.39029	1.36648	2.50827	1.86718	3.43737	2.88077	2.29331	1.87764	2.03549	2.01003	1.31538	2.31616	1.18295	1.68929	2.26137	3.14127	2.57657	2.64898	1.62417	1.81325	1.81752	3.72096	2.15404	1.45754	2.18276	0.134046
30.9	0.466099	0.972408	5.20001	1.63502	3.61291	2.29169	2.89535	2.36805	1.71073	2.00111	0.953541	1.51632	3.03439	1.11215	2.28704	7.16086	1.40789	2.43366	0.645446	2.14393	1.74049	1.10373	2.00775	2.2108	2.20464	0.300054
31	-0.24462	1.79896	2.5597	2.01927	3.20947	2.92859	3.31172	2.40381	1.73272	2.03216	1.4699	1.80611	2.22914	2.16478	2.19119	3.15627	1.46319	1.65992	1.53854	1.69345	1.8952	1.35786	2.1765	2.14441	2.02909	0.15115
31.1	1.40907	1.10085	2.7974	0.7649	2.16851	1.93819	2.77354	1.87138	1.39693	2.05026	1.92994	1.41124	2.27394	1.49636	2.03588	2.47992	2.05658	3.11733	2.0203	1.66694	1.80561	2.1779	2.57864	1.77685	1.96244	0.11283
31.2	5.12878	1.05709	2.53144	1.15082	3.27238	3.17411	2.29018	2.59707	1.74629	1.75835	2.1893	3.52527	1.37451	1.48833	1.95412	2.01037	2.02697	1.27659	1.09392	1.79931	1.78622	1.02536	1.52806	2.67869	2.10265	0.19538
31.3	1.1164	1.23282	3.83279	1.77964	2.15985	1.85889	1.94888	2.97573	1.74129	1.9144	1.56329	2.14196	2.78768	0.989204	1.62678	3.06479	2.16355	2.07874	3.74668	1.9351	1.60934	2.20015	2.10061	2.0997	2.11118	0.147329
31.4	-1.64555	1.61707	3.07342	1.58928	2.90156	3.15716	2.09639	2.60025	2.56409	2.17213	1.99965	2.13675	1.81624	2.9675	1.58878	-2.035	2.16305	0.592679	2.68609	1.44058	1.95314	1.79744	2.06414	2.01665	1.80473	0.258861
31.5	0.0514961	1.34105	1.84094	1.38444	2.65794	3.52196	2.08982	1.83636	1.30195	1.78494	1.41425	2.56729	1.737	1.39777	1.77543	6.68131	1.95026	2.81578	1.52573	1.4277	1.88866	4.86475	1.92803	1.72487	2.14624	0.269264
31.6	1.99004	1.04506	2.57079	2.31237	2.13071	3.0942	2.97	1.58872	1.29247	1.7371	1.43042	2.11499	1.47833	2.41111	1.7705	2.89074	1.99022	2.71497	1.55663	1.47643	1.64808	1.61856	1.84378	1.94603	1.98426	0.113628
31.7	3.4492	2.11066	2.74959	0.609095	4.16561	1.55864	1.28319	1.9205	2.50843	1.98652	1.70003	1.64491	1.70102	2.07379	1.94266	5.74533	2.20689	1.17159	1.69142	1.80919	1.8568	2.54099	1.58074	2.21113	2.17575	0.213948
31.8	-1.48271	2.88036	3.48708	1.95666	2.46817	3.49353	2.45142	2.19325	0.682163	2.18844	1.98866	2.41197	2.30753	2.53033	1.70297	2.72386	2.15437	2.67459	0.848504	1.44777	1.96071	1.86545	1.81603	1.50385	2.01062	0.204768
31.9	-0.846738	1.9311	4.49238	0.497525	3.0253	2.86137	2.34203	1.96711	2.31433	2.07582	1.27017	2.88462	1.93155	1.58312	1.82688	3.23082	2.3178	1.08223	1.87792	1.706	2.00136	1.61604	1.96896	1.66963	1.98447	0.203808
32	5.51599	2.29812	4.0538	0.429527	4.07791	2.69115	2.2573	2.12664	2.41622	2.02925	1.46827	2.0184	1.28055	1.9983	2.15696	2.61015	1.63221	1.92671	1.98818	1.81699	2.02224	0.192037	2.09322	1.53672	2.1932	0.225847
32.1	5.19273	1.81693	3.61551	0.606045	2.56227	3.12339	2.56675	2.07791	1.78068	1.93767	2.01283	1.96485	1.08248	1.75595	1.94608	4.78581	1.9089	1.72461	1.82683	1.9907	1.89574	-0.00553761	1.93627	1.6732	2.15744	0.229473
32.2	-2.69803	1.67249	2.66788	1.49208	3.74734	2.83602	2.13266	1.73545	0.884482	1.86761	1.1225	1.64599	1.34532	1.83411	2.11484	6.06036	2.14328	3.2827	2.47616	1.6742	1.82872	1.71279	2.30967	2.59542	2.02017	0.29607
32.3	-2.34126	1.85985	3.45743	3.20164	2.64963	2.32419	2.96664	2.39278	2.43792	1.62247	1.70376	1.70207	0.948323	2.40037	1.68562	2.00148	1.69376	2.51516	1.47026	1.75807	1.8976	-0.272707	2.25311	1.9888	1.84654	0.23812
32.4	-2.3601	1.67521	4.32269	-0.755495	3.38118	3.30633	1.88375	2.19167	2.41092	2.14754	1.27204	1.88574	2.31596	2.27833	1.8575	8.89518	2.24567	3.22937	1.90917	1.50424	1.82237	1.12702	2.19957	1.5634	2.17955	0.395442
32.5	-3.53048	1.35056	2.31439	1.36012	2.33953	2.95883	2.38511	2.2432	1.87553	1.79267	1.47485	3.67154	1.65113	2.33794	1.99975	-3.03923	2.24514	1.05268	0.380652	1.43812	1.88345	0.761862	2.19782	2.56987	1.48813	0.332519
32.6	4.81068	1.56921	4.69588	1.67289	2.80888	3.55191	2.17098	1.9925	2.35113	2.01189	1.23329	2.04891	1.80537	2.33013	1.94453	-0.0208808	1.69558	1.5606	1.45606	0.982857	1.99598	1.78962	2.17026	2.56576	2.13308	0.213173
32.7	7.31076	1.67873	3.6079	3.69969	3.20607	3.89279	3.39821	2.61853	0.835537	1.77909	1.4876	2.08861	2.09614	2.16326	2.00372	3.88175	1.65835	2.71211	0.761418	1.60682	2.00932	2.16846	2.3412	2.49474	2.56253	0.274245
32.8	2.29697	1.07584	4.86837	2.30858	3.01097	3.77723	2.35761	2.04452	1.53479	1.84237	1.75351	3.24602	1.88438	1.75888	1.79825	2.54382	2.24275	2.53617	1.42641	1.85207	1.88086	1.02012	2.19522	1.71576	2.20714	0.173408
32.9	-2.43434	1.91196	4.08619	1.58228	2.33872	1.83463	1.98195	2.22054	1.11754	2.1303	1.47194	2.66048	1.81107	0.556014	1.67567	1.05756	1.88712	2.43655	3.32272	1.54902	1.61043	1.46442	2.0833	1.58886	1.7477	0.234122
33	4.19645	2.30573	2.61844	2.66223	2.61204	3.52762	3.06669	2.00851	1.65597	1.93943	1.95668	2.08955	1.57899	2.22074	1.77685	1.39222	1.65605	1.54488	2.0921	1.47321	2.00105	3.18939	2.06888	2.97776	2.27548	0.144511
33.1	2.14965	1.294	4.26462	1.88728	4.29991	4.02622	2.51616	2.36415	1.80454	2.43924	1.7763	3.77719	2.21841	2.81368	2.07604	-0.257796	2.04239	1.58049	1.76252	1.64934	1.76505	1.47017	2.58131	1.74964	2.2521	0.209716
33.2	1.72502	1.86256	3.75838	1.67671	3.36849	2.92477	2.46591	2.2783	2.07744	1.70098	2.31011	1.62863	1.73159	2.30674	2.2106	4.96687	2.07952	1.2641	2.52878	1.75448	1.82222	1.93397	2.2806	2.28284	2.28915	0.163363
33.3	0.781219	1.79325	4.03822	-0.0411243	3.1313	3.20642	1.89921	1.95314	2.21933	1.82819	2.47536	2.07353	1.64264	0.828985	1.95234	3.71416	2.19731	1.85953	2.12949	1.63084	1.90333	1.91296	2.40467	2.62197	2.08984	0.18023
33.4	1.94641	1.50676	3.00289	1.85254	2.94341	2.11018	2.14434	2.2186	2.3378	1.66464	2.12992	1.98337	1.97134	1.6916	2.01788	7.47762	2.56825	1.83896	2.39072	2.13975	1.9144	2.37762	2.31069	1.94942	2.35371	0.234506
33.5	2.72626	1.85681	2.25421	-0.759526	2.01477	3.72837	2.74711	2.03375	1.3763	1.73373	1.97023	2.12036	2.2335	2.46992	1.92787	4.40309	2.41437	2.30436	0.972672	1.59429	1.88782	1.26683	2.37022	1.46766	2.04646	0.193687
33.6	0.7347	2.07745	2.11619	0.30475	1.94926	2.2649	1.99007	1.83327	2.33675	1.82694	1.85781	2.53334	1.95109	2.22273	2.20818	5.52743	1.88172	1.78389	2.58848	1.69626	2.04137	1.7369	2.20998	1.47702	2.04794	0.182642
33.7	-1.61619	2.58726	3.0555	0.89209	1.87847	3.48816	2.86619	1.60196	2.11213	1.97185	2.23027	2.33703	0.758604	2.00261	1.81417	2.90034	2.01058	1.20196	3.78118	2.65677	1.93034	1.88377	1.96304	1.76457	2.00303	0.216123
33.8	3.10748	1.89376	4.38196	0.280882	2.18751	2.51506	1.48468	2.13064	1.44981	1.81877	1.66413	2.5094	1.19161	3.29509	1.8848	2.9435	1.91963	0.939866	1.70291	1.55597	1.7162	3.30939	2.02675	2.12746	2.08489	0.177782
33.9	2.59724	1.63232	3.51038	3.49238	2.83333	3.11919	2.59503	1.74752	1.69628	2.23701	2.39085	1.5275	1.85114	1.99986	1.89288	-0.179212	1.83189	2.12364	1.33602	1.71779	1.7322	2.03936	2.49828	2.57338	2.11651	0.156737
34	1.07217	2.07214	3.73216	1.30466	2.90253	2.29589	3.03454	2.51242	1.65953	1.93339	1.05307	3.09728	2.58364	2.16604	2.19068	6.89116	1.87284	2.54986	2.39441	1.80946	1.85614	-0.0377921	1.93216	1.83885	2.27988	0.255264
34.1	1.97121	2.38558	3.55493	0.611826	3.7481	2.68096	1.33294	1.9011	1.30714	1.68235	1.59488	1.53253	1.76922	2.22287	1.94399	5.11547	2.01257	2.10396	2.63592	2.29834	1.99071	3.4637	2.26537	1.39061	2.22985	0.19535
34.2	1.48244	1.22768	3.35977	0.226198	2.00682	4.55931	1.67376	2.14817	1.28916	2.05154	1.65651	1.67602	2.07904	1.71604	2.06663	4.87665	2.05823	1.58681	1.62577	1.72433	1.79384	2.37193	1.67439	2.59064	2.0634	0.202184
34.3	1.9875	1.71153	4.1458	0.136215	3.85858	1.69647	1.8787	2.22943	1.98851	1.91049	1.72306	2.57302	2.10466	3.23161	2.08894	1.69994	1.87295	2.05954	0.488986	1.95541	1.91168	1.59113	2.04803	1.52493	2.01738	0.172969
34.4	2.59953	1.45632	3.79565	0.679559	2.58159	3.0225	1.97997	2.18066	1.85461	1.69865	1.31495	2.74963	3.27559	2.15444	2.25647	-1.14908	1.95491	1.49208	2.55622	1.81121	1.99752	2.82753	2.26681	2.27662	2.06808	0.195709
34.5	-1.13266	1.56341	2.65022	0.199996	3.89893	3.64578	3.05239	1.87843	2.51918	1.79379	1.90082	1.2728	1.67582	1.35978	1.84546	5.46509	1.62596	2.01129	1.57762	1.53437	1.92291	1.57315	2.17487	2.16589	2.0073	0.252812
34.6	-0.82824	1.75629	2.76443	2.29439	2.33187	2.81141	2.52887	1.7101	1.02465	1.66655	1.75296	2.40072	3.22103	1.86943	2.12758	1.64699	2.24864	3.21494	3.06586	1.68941	2.12516	2.42706	2.27879	1.60362	2.07219	0.169573
34.7	3.99027	1.27238	3.4033	0.986131	2.92757	3.09377	2.01022	2.48486	1.43714	2.28721	1.58978	3.03255	1.52578	2.63535	2.33295	1.53104	1.83197	2.54192	2.30676	2.00696	1.76854	0.981566	1.82488	1.88309	2.15358	0.15556
34.8	-2.52618	2.30233	3.38701	3.11476	2.95436	3.00331	1.816	1.72734	1.94014	2.12501	1.28512	2.61774	1.6851	0.935991	2.23807	-0.790726	1.74038	1.86255	1.07835	1.69268	1.92105	2.87787	2.05027	2.45294	1.81215	0.258639
34.9	3.26347	1.39742	3.30818	2.43166	3.03132	2.89263	1.55075	2.16301	1.43215	2.00146	1.19192	1.80457	1.40761	0.569643	2.28764	-2.31965	1.59347	1.1328	1.6868	1.76835	1.98208	2.05221	1.70518	1.41635	1.73963	0.225105
35	-1.49935	2.61865	2.79374	1.26507	2.86854	3.24658	2.79983	2.12015	1.69487	2.13163	1.32919	2.03849	1.5156	3.49645	2.20848	2.95773	1.86256	2.09535	1.47344	1.29762	1.78822	0.943668	1.67765	2.06632	1.9496	0.203074
35.1	7.14626	2.4038	3.07539	3.98433	2.08311	2.55292	2.23801	2.32495	1.02569	2.07784	1.89159	1.76976	2.15757	2.86497	1.78895	2.69742	1.96164	2.3857	2.14009	1.56946	2.23484	0.14092	1.89304	1.6836	2.33716	0.25463
35.2	2.29203	2.61042	3.54186	1.61007	3.81201	3.38935	2.94176	2.03373	2.02016	1.98162	1.31382	2.7957	2.87551	1.76926	2.07504	1.2322	1.89585	1.61799	2.55295	2.23092	1.98363	5.38719	1.89467	1.83038	2.40367	0.189042
35.3	-1.28681	2.55023	3.20228	1.75797	3.26901	1.64177	2.26967	2.23614	1.32088	1.82703	1.92734	2.47106	2.81357	1.70064	1.801	5.17276	2.20784	2.54284	1.8824	2.4171	1.9854	1.79465	2.09215	2.61292	2.17541	0.218139
35.4	1.45646	2.18115	3.72103	4.36744	2.69011	3.99573	1.85457	1.74387	1.83365	1.82584	1.49455	2.93199	2.30092	3.74068	1.4725	2.34657	1.88266	2.11765	0.319163	1.54701	2.05821	3.35869	2.57299	1.52115	2.30561	0.196737
35.5	3.59206	1.56074	4.00484	1.28138	3.00924	3.46408	2.26906	2.38222	1.55416	1.69152	1.70167	2.30749	2.39537	2.36913	2.04746	3.54748	1.90228	2.83393	1.80678	1.74188	1.79486	1.74562	1.65129	2.14863	2.28347	0.153119
35.6	0.935001	2.26786	2.44542	0.053128	3.05083	2.84265	2.61611	2.00293	1.62116	1.78003	1.30672	4.07891	2.88735	2.89834	2.08767	3.43211	1.66317	2.02633	2.34389	1.92506	2.04566	1.73963	1.99845	1.21462	2.13596	0.172981
35.7	-0.0610744	2.22962	2.58331	1.78661	3.50709	3.19896	1.83267	1.72913	1.63405	1.72889	1.54716	2.98207	3.46055	2.82499	1.17108	2.70029	1.64027	1.65078	1.15582	1.61102	1.76479	1.46063	2.15051	1.39633	1.9869	0.168699
35.8	1.06252	2.90275	3.02883	1.32919	1.91026	2.5709	1.73026	2.48862	2.40746	1.57694	1.79277	2.87331	1.69519	1.39709	2.35421	-1.09902	1.93816	1.9248	1.63696	2.14951	1.85989	0.590185	2.27724	2.38799	1.86608	0.176274
35.9	-0.847833	2.08276	3.26815	-0.0510959	2.72517	3.07386	2.20167	2.31171	2.07249	1.83885	1.8141	2.58451	1.23794	1.47062	2.06347	0.09291	1.98763	2.47431	2.40926	1.87473	1.79379	2.49586	2.18749	1.9928	1.88146	0.195294
36	-0.293591	2.19791	3.00668	2.50281	3.21226	2.88573	1.99831	1.86099	2.00606	2.03878	1.444	2.64309	0.7251	3.72691	1.64014	2.30977	1.84723	1.95605	1.13426	2.07884	1.84883	3.01844	2.1591	1.7401	2.07033	0.171375
36.1	0.811206	1.77163	2.2829	2.60481	3.71985	3.5614	2.2541	1.93168	1.61643	1.86991	1.65939	2.76922	1.8307	2.77883	1.99759	-3.92708	1.86477	2.33946	0.824283	1.54527	1.71826	2.44339	1.71604	2.51864	1.85428	0.288211
36.2	3.32988	2.11683	3.46569	1.12937	2.78605	3.66099	2.20822	1.89516	2.67133	2.00823	1.45447	2.41499	1.32352	0.908335	2.03354	0.124477	1.92833	1.01118	2.63839	2.17628	1.55993	1.57494	2.26361	2.67056	2.05643	0.172612
36.3	-0.388554	1.77317	3.13273	1.81642	2.6214	3.35411	2.20169	1.88335	1.27908	1.75862	1.92099	2.68297	1.97951	3.10212	2.23176	5.06704	1.86726	1.3088	2.22228	2.28971	1.64733	1.02536	2.13127	1.5189	2.10114	0.203145
36.4	-0.359986	1.6643	2.64328	0.267331	3.33187	2.78025	2.34685	2.4935	1.8984	1.70408	1.94344	2.00179	1.49053	1.98891	2.26226	3.57185	1.9626	1.62085	2.12297	1.5577	1.5498	2.14048	2.3221	1.82316	1.96368	0.167173
36.5	0.409894	1.28715	3.4673	4.94592	4.50931	2.36145	1.87958	2.32417	1.65973	2.11599	1.68144	2.22471	1.59971	2.62616	2.10119	4.76662	1.93691	1.41296	1.53309	2.18137	1.74228	1.36382	2.31745	1.56153	2.25041	0.228304
36.6	-1.75721	2.57888	4.09138	3.50798	2.30548	3.17555	2.13465	1.95356	0.409716	2.03833	1.37844	2.9101	2.3364	1.57813	1.67739	0.368399	1.97714	1.52978	2.42159	1.96752	1.87717	1.66638	2.17267	1.73065	1.91792	0.232601
36.7	-1.82375	2.54996	4.45543	3.95837	2.47976	2.94083	1.72706	2.10176	1.17631	1.99172	1.15615	2.94384	1.70233	0.684203	1.78143	6.29547	1.71323	2.51813	1.75865	2.09349	1.59351	1.70648	2.08012	2.46635	2.16878	0.297323
36.8	1.63439	1.61098	3.93892	0.998091	2.64516	3.25616	1.88732	1.73235	2.44896	1.82957	1.12146	2.75253	2.88697	2.72001	2.12641	-2.23851	2.06089	1.49384	1.97935	1.51668	1.57409	1.33002	1.85085	1.20828	1.84853	0.230014
36.9	0.797448	2.37055	3.83364	1.64274	2.42522	3.99052	2.29139	1.91821	1.16159	1.84252	1.4761	2.93704	2.66004	3.09868	1.60813	6.34835	2.30086	1.94032	2.02687	1.71044	2.07872	2.90581	1.82285	1.81506	2.37513	0.231513
37	5.14266	1.65824	3.48661	0.343682	2.89285	3.27079	2.23181	2.13012	0.681819	1.9274	1.40622	1.88814	1.58547	1.44379	2.15238	2.09512	1.85421	1.98978	0.63337	2.32306	1.83966	1.53394	2.66782	1.7537	2.03886	0.203045
37.1	-1.89985	1.43037	2.55172	3.22533	1.66192	3.22489	1.80567	1.75725	2.45947	1.99939	1.69596	2.48854	1.65721	1.04759	2.20554	4.4175	1.74293	1.47261	2.068	1.51627	1.9015	0.124631	2.40621	2.36017	1.88837	0.235481
37.2	2.46327	1.57014	2.64033	2.98134	2.22567	3.09058	1.76381	2.1531	1.30845	1.76862	2.24275	2.62231	2.69907	2.41439	1.52674	1.39668	1.58826	1.3659	2.91819	1.27943	2.16975	1.44402	2.00533	2.17233	2.07544	0.116434
37.3	1.17374	2.60525	2.98162	1.09096	3.19409	3.02156	1.27553	1.68322	1.88504	1.88684	2.2019	1.94891	2.72144	2.83403	1.8421	0.231905	2.13862	2.26356	1.72873	1.55057	1.81384	1.6845	2.31019	2.59056	2.02745	0.143049
37.4	2.13658	1.73426	3.58429	2.52146	2.62929	2.55592	1.95985	2.06508	1.93627	2.03755	1.56467	2.77474	2.58817	2.75428	1.98442	1.59898	2.27351	1.70664	1.63895	1.55999	2.08734	4.68353	1.76954	1.59079	2.239	0.147421
37.5	-2.68499	2.18968	2.97475	1.40549	3.81534	4.56074	2.285	2.28171	2.31629	1.97954	1.70049	2.09729	2.65818	1.87156	1.50971	-2.93086	2.16663	1.47065	2.28124	2.14997	1.53126	2.02159	2.32483	2.18717	1.84014	0.325994
37.6	0.910343	1.73709	2.63668	2.31404	2.3958	2.64925	2.38067	1.97092	2.62044	1.57235	1.10003	1.38287	0.898681	2.97624	2.38047	3.06155	2.23828	1.94101	1.89697	1.35303	1.70709	2.31336	1.75075	2.02841	2.00901	0.123469
37.7	0.864837	2.17177	4.34771	2.92194	3.30387	2.40084	2.02551	1.86348	1.80007	1.99596	1.84962	2.04355	2.17544	2.12714	2.28131	-2.27223	2.24102	3.01341	1.43913	1.99868	1.75436	1.81728	1.63611	1.51319	1.97142	0.232525
37.8	-2.24496	2.1876	3.49356	1.32622	1.37365	1.03241	1.65556	2.29362	1.72657	1.64317	1.69447	1.91932	1.73845	2.33078	1.92022	2.8661	1.85171	1.75066	1.24193	1.59881	2.01732	0.974917	2.15085	2.58966	1.71386	0.207581
37.9	-1.68387	2.58025	2.41975	1.39258	3.3911	2.3506	1.65737	2.00435	2.02497	1.78675	2.41107	1.9583	2.00188	1.08634	2.19247	8.38445	1.97593	1.78926	2.627	1.61378	1.90651	2.12074	1.59772	1.89006	2.14497	0.326261
38	-1.44274	1.81551	2.83588	1.02689	3.27508	2.91245	1.87171	2.17201	1.67727	1.88177	1.93653	3.05361	1.97321	2.68155	1.98389	-0.971637	1.98858	1.88236	1.98431	1.73361	1.69223	1.94858	2.13846	2.47897	1.85542	0.219082
38.1	-0.606847	1.91465	3.85407	2.11376	2.57663	3.1293	2.65991	2.56108	0.967786	2.12605	2.10778	3.1691	1.61681	1.0721	1.77592	1.86338	2.09275	1.88258	1.6575	1.68064	1.82354	0.490514	2.04512	1.65147	1.92607	0.184016
38.2	-1.22382	1.48565	3.97561	2.02185	2.84358	3.34745	2.85116	1.652	1.46317	1.90415	1.26319	4.50054	0.374701	2.22573	1.95849	-3.09843	1.93461	1.66428	2.33538	1.82429	2.01499	3.20513	1.77552	2.04674	1.84775	0.315437
38.3	1.47775	1.50638	3.01332	1.14438	2.87424	1.95552	1.65677	2.6591	2.04239	2.06018	1.69126	3.05429	1.2576	0.865425	2.52982	3.37192	1.77782	0.761601	2.99735	2.1031	1.85655	2.1514	2.12146	2.55058	2.06168	0.145374
38.4	0.748558	1.32615	4.15977	2.62184	2.72941	2.5981	2.7131	2.36185	2.6841	1.75637	1.60802	1.33726	1.86898	2.12628	2.52877	2.58586	1.30094	2.95282	1.90555	1.74839	1.80285	2.73172	1.36821	2.73654	2.17923	0.151027
38.5	0.536526	1.29628	3.02015	2.40875	2.86028	3.93994	2.02479	1.72537	2.1131	1.74714	1.29919	3.51533	1.53874	1.4298	2.24037	4.67261	2.26571	1.82416	2.32744	1.97209	1.91084	1.21316	2.27758	2.18479	2.18101	0.186444
38.6	0.404647	1.33551	2.02232	1.11539	2.84618	1.09262	2.22855	1.78639	2.04406	2.20514	1.44482	1.76796	1.33529	1.81734	1.97494	-1.96312	2.17491	1.74976	2.67865	1.4494	1.92297	1.98896	1.82305	2.53024	1.65733	0.192017
38.7	-0.584094	1.28217	3.05348	2.89674	3.20634	2.36748	1.71265	1.67407	1.95869	2.23688	1.58661	2.90375	2.5807	1.87001	1.91645	0.143838	1.58052	1.76211	0.812805	1.77094	1.78152	1.08878	2.12898	1.54218	1.80307	0.17859
38.8	3.00441	1.4039	2.91174	0.679028	2.68036	3.2222	3.08175	2.55133	1.56534	2.10583	1.42411	3.00878	1.18262	0.694362	2.14176	0.708781	2.19617	1.74901	2.22868	2.14235	1.83074	1.55344	2.50936	2.19289	2.03204	0.15728
38.9	7.06491	2.23553	3.63012	2.25673	3.43414	2.38803	2.45009	1.44571	1.12585	1.90972	1.96682	2.26467	0.901764	1.9995	1.93817	-0.0210788	2.0659	2.66556	1.46339	1.65807	1.82039	1.65301	1.81105	1.53429	2.1526	0.262326
39	0.0352873	1.47806	4.49942	2.04693	4.51045	3.48043	2.32659	2.20274	2.39073	1.77065	1.99612	2.71442	2.09991	1.14537	1.84089	4.05402	1.74398	2.55566	2.78494	1.99435	1.96855	0.705256	2.05872	1.64615	2.25207	0.21701
39.1	-2.96986	2.77141	3.37125	0.660464	1.4106	2.74484	2.41709	2.36582	1.79229	2.12668	1.76513	2.01335	2.15125	2.14996	2.00076	1.23235	1.39352	2.2651	1.66993	1.89753	1.90777	1.41829	1.85443	1.68718	1.75405	0.235061
39.2	-0.730967	1.41584	2.8565	-0.0218707	2.1963	3.23048	1.73775	1.97081	1.37584	2.09941	1.69943	2.37339	1.94344	2.10639	1.81156	3.9762	2.01004	1.8908	3.08167	1.64057	1.76886	2.44456	1.99664	1.93289	1.95027	0.191936
39.3	1.84995	1.35075	4.73831	0.612967	3.56014	2.74122	2.0377	2.08589	2.88871	1.86323	1.39711	0.949936	1.44049	1.2633	1.94051	0.659462	2.05496	2.15185	1.29092	1.73454	1.79808	2.14606	2.33629	1.45469	1.93113	0.18429
39.4	-0.574065	1.60779	3.94174	1.52613	3.42323	3.48589	2.17296	1.7874	1.32519	1.83984	1.38593	2.65436	1.40821	3.09608	2.12566	0.753792	1.94383	1.85883	2.89529	2.27862	1.8565	1.95743	1.95292	2.31628	2.04249	0.192586
39.5	-1.12914	2.56019	3.24579	1.92948	2.57858	3.055	2.16815	2.27096	1.73237	1.82347	1.60122	2.38062	2.08109	1.31105	2.14383	3.58031	2.03645	1.54438	1.66662	1.83882	2.09164	2.22293	1.92556	2.03192	2.0288	0.175535
39.6	-2.08935	1.80285	2.13578	1.78375	2.22938	2.901	2.81137	1.7375	1.30715	2.14332	2.30362	2.61606	1.51049	1.0645	2.06897	4.21634	2.37548	2.26684	1.38854	2.18437	1.66985	2.23144	1.95451	2.59486	1.96703	0.21925
39.7	1.07962	2.77108	2.78254	2.44012	2.50393	2.02871	2.47631	2.1855	1.93452	1.7865	1.60716	2.17912	2.99212	1.82699	2.06775	5.0948	2.36798	2.76258	3.50871	1.84267	1.69278	1.33019	1.85437	2.26782	2.30766	0.164728
39.8	1.68792	2.61644	2.92568	3.15181	3.29692	3.39348	2.25524	1.82018	1.10195	1.98031	2.0742	1.51985	2.37654	1.89275	2.07502	1.33807	1.95235	2.04679	1.4701	1.7678	1.93096	1.54807	1.99333	1.72032	2.08067	0.124036
39.9	0.236358	1.18118	2.49354	2.00087	2.55337	4.12214	1.82415	2.27345	2.50037	1.64138	2.07165	1.94326	2.55891	2.74456	1.99621	2.82297	1.55697	1.11577	2.76758	1.99584	1.81122	2.49224	1.96634	1.57873	2.09371	0.151588
40	-0.25941	2.36265	3.74558	2.1293	2.20344	4.1037	2.37869	2.54074	1.06609	1.73652	1.59306	2.45209	1.71256	1.57925	1.93382	0.855922	1.93649	2.57609	2.30475	1.76035	1.6094	2.63222	1.82506	1.86218	2.02669	0.176307
40.1	-1.92317	1.90206	2.16772	3.72393	3.57646	2.45596	2.02772	1.75261	2.17829	1.9869	1.77831	1.88204	1.98914	2.81711	2.42035	6.55009	2.01751	2.28804	1.54755	2.03937	1.88398	1.16637	2.03624	1.76608	2.16794	0.279673
40.2	-0.669272	3.29144	2.83179	1.5979	2.38028	4.53542	2.08772	1.47653	1.656	2.11571	1.8618	1.45569	1.00623	1.277	2.25452	4.69356	1.91078	2.42686	1.73216	2.17718	1.86214	1.74903	2.40763	2.49347	2.10882	0.218191
40.3	2.03368	1.58416	3.00904	1.61476	3.54481	2.80519	1.81141	2.21648	1.23935	1.89983	1.68342	1.23047	1.99995	3.93083	1.90962	2.95417	1.61979	2.50842	0.37875	1.57934	1.76021	1.94779	1.71463	2.21335	2.04956	0.157668
40.4	-0.456753	2.07195	3.19476	2.07009	1.81276	2.51357	2.86996	1.92567	1.48871	1.93725	2.05937	2.68266	3.65815	2.21857	1.98553	-4.18818	1.95888	1.92313	2.1307	2.01749	2.14857	0.704636	2.04318	1.87063	1.77672	0.303683
40.5	1.5326	2.49235	3.0011	1.53791	2.04808	2.51639	2.02567	1.50142	1.93761	1.84376	2.09587	2.53827	2.03043	1.7814	2.23231	3.95216	1.69125	2.23145	0.560742	3.14657	1.84253	0.600831	2.06602	2.2817	2.06202	0.147101
40.6	2.10214	2.07868	3.4767	0.619888	2.95037	2.55237	2.26119	1.98779	1.47953	2.03938	1.89529	2.7136	1.93827	2.04776	1.8539	1.66117	2.40819	3.49313	1.59573	1.99218	1.99746	-0.475718	2.44068	2.02837	2.04742	0.165631
40.7	-0.435155	1.33677	2.5578	3.63244	1.78076	2.67648	1.82518	2.22427	1.79548	1.99157	1.4321	2.10957	1.99019	0.959271	2.11289	2.87623	1.71786	2.43626	1.90262	2.00434	1.51764	0.901774	2.08806	2.1712	1.90023	0.157476
40.8	0.893466	1.28715	2.71904	0.298041	2.4749	2.77704	0.836163	2.22717	2.07507	2.10179	1.3632	3.22039	2.17323	1.69428	2.44736	1.76568	2.05534	3.03411	2.19658	2.23089	1.88581	2.81344	2.28403	1.8501	2.02935	0.144918
40.9	-1.25723	1.04834	3.61003	1.42949	1.84442	3.89886	2.10568	1.72406	1.24269	1.62334	1.90138	2.52528	1.95103	1.58008	2.18741	4.33617	2.28114	3.14849	2.2447	2.20165	1.95088	2.14055	2.20799	2.32813	2.09394	0.218205
41	0.705301	1.74589	2.78245	3.0844	2.8245	3.41551	2.62734	2.69349	2.89875	2.1047	1.80877	1.90223	0.600839	2.33472	2.02973	2.11029	2.31095	1.38431	1.41726	2.14554	2.28034	-0.98933	2.28028	1.64273	2.00587	0.19078
41.1	2.99975	2.03622	3.06618	1.98082	2.43679	2.25748	1.79534	1.83042	1.33758	2.31273	1.58065	2.17539	2.75942	1.17408	2.14253	2.63013	2.35686	1.25388	1.9854	1.71281	1.82103	2.16288	2.1095	1.94319	2.07754	0.100554
41.2	0.0861628	1.9468	3.99505	0.660464	2.74959	2.65862	2.17878	2.02471	2.32518	1.79326	1.97393	2.63124	2.33989	2.48883	2.3224	0.62173	1.85726	1.57329	1.76541	1.71066	2.08024	2.27195	1.79821	2.06194	1.99648	0.158343
41.3	-0.483437	1.95145	3.49679	3.81906	2.75437	3.98649	1.90633	2.3154	2.29302	2.07495	1.97557	2.84491	1.50361	3.07461	2.05536	1.51106	1.85586	1.30121	2.4293	1.88639	1.67405	1.97607	1.9789	1.76837	2.16457	0.185571
41.4	-3.3104	2.19538	3.02437	1.33277	1.99434	3.63464	1.73008	1.56133	1.88285	1.85787	1.72509	2.87898	2.14715	0.973985	2.50487	0.837477	1.64206	2.11464	1.48264	1.33935	1.94523	1.82262	1.98665	1.99474	1.72078	0.252675
41.5	2.79369	2.25824	2.33808	1.43193	2.5334	2.5674	1.40529	2.02453	1.45029	2.18056	1.78908	1.55126	1.69658	0.182509	1.70494	1.50707	2.24198	1.47605	1.72033	2.06853	2.08663	3.16252	1.97946	1.95723	1.92115	0.120599
41.6	-1.71973	1.86916	2.53428	3.3208	3.16945	2.91487	2.35912	2.33889	1.92263	1.75209	2.11958	3.6209	1.13774	1.78784	2.55313	3.2717	2.19847	2.42296	0.880352	2.0077	1.87861	2.15988	2.18804	1.4588	2.08947	0.214514
41.7	-3.18965	2.07713	2.13001	1.38393	1.54984	2.21634	1.37967	2.159	0.869488	1.63235	1.68479	1.40822	2.32755	2.14786	1.9758	-0.0402915	2.01572	1.82353	2.37637	2.08694	1.95554	2.2242	2.12547	1.62251	1.58093	0.234389
41.8	2.94385	1.44157	2.70721	1.57636	3.27366	3.36508	1.89655	1.6199	1.69196	2.03173	1.26046	1.98658	1.34187	1.43367	1.92765	3.3717	1.71927	2.29872	2.57038	2.52308	1.98418	2.4673	2.13416	2.22025	2.1578	0.129529
41.9	-1.78077	1.7535	2.98927	0.244126	1.75822	3.76846	2.13456	2.0808	1.78182	1.68087	1.38677	2.2935	0.937299	1.50952	2.10621	0.998631	2.08816	1.50831	3.81896	1.75493	1.60467	1.84119	2.21214	2.216	1.77863	0.222544
42	-2.21414	1.83088	1.58941	2.72529	2.48272	2.29344	2.4573	2.00551	0.701797	1.95685	1.727	1.45389	2.62592	0.970261	2.47	0.713956	1.79499	1.61438	2.03314	1.78717	1.9587	1.86055	1.93817	1.57272	1.68125	0.20146
42.1	1.39061	1.47453	2.55231	3.73303	2.81924	3.74384	1.9456	1.46493	2.24645	2.08417	1.2494	1.69539	1.12794	2.29188	2.1567	6.28081	1.76785	1.48761	1.29905	2.10927	1.76273	2.12701	1.96908	2.55348	2.22221	0.224784
42.2	1.0282	1.94785	2.81956	2.26922	2.88088	5.07897	2.7053	2.14804	2.12953	1.9627	1.66022	2.68741	2.29641	1.10926	2.2401	0.529306	2.08291	2.22207	2.74151	1.85818	1.82988	2.20143	2.04621	2.66346	2.21411	0.171378
42.3	1.94826	2.71157	2.93072	1.62577	2.50327	2.01483	1.55447	2.34066	1.36375	2.08779	1.54742	3.14943	2.20118	1.09968	1.65086	0.470479	2.08494	2.96462	3.39856	2.6419	1.74916	1.00944	2.07244	2.3477	2.0612	0.145714
42.4	0.188279	2.42607	3.61816	2.01097	3.05488	3.60453	1.4793	1.97305	2.3344	1.89156	1.5696	1.64104	1.78543	1.43024	2.25048	4.82926	1.70593	1.23713	2.1261	2.13252	1.7916	0.697884	1.52383	1.16649	2.01953	0.200861
42.5	4.66152	0.757116	2.02106	1.32787	2.26784	3.71834	1.83727	1.6228	2.29747	1.91082	1.65161	2.5753	1.98914	1.55322	2.23205	2.36491	2.0757	1.627	3.17849	1.65787	1.84555	1.75344	1.81044	2.80899	2.14774	0.165456
42.6	-1.36404	1.02494	3.80968	0.269293	2.35086	1.55791	1.45665	1.92872	2.28789	1.71535	1.50903	2.56846	2.19645	-0.220567	2.4753	0.0796641	1.94767	1.13486	1.88875	2.23588	1.96188	1.19751	2.46639	2.20071	1.61163	0.220632
42.7	-0.659404	3.08778	3.2813	-0.00150332	2.72692	2.26066	1.77393	2.09376	1.08259	1.84474	2.16639	2.57631	1.11949	-0.0637834	2.45053	-0.0220692	1.53887	2.07227	2.02241	2.13682	1.75325	4.42393	1.5002	2.02569	1.79963	0.235337
42.8	1.61737	1.86201	3.8845	1.90951	3.11972	2.80178	1.16204	2.32249	1.49674	1.85672	1.27984	2.26755	2.29311	1.71167	2.21697	0.822423	2.10286	1.22407	2.23581	2.2246	1.99807	1.43438	1.80008	1.88916	1.98056	0.134437
42.9	0.63228	0.893649	3.47357	1.66693	2.30317	4.06671	2.42206	1.79961	1.38846	2.21111	1.64832	3.35676	1.8134	1.54671	1.64593	-1.78721	1.74975	2.26743	4.00146	1.84376	1.64833	1.82321	2.14859	2.40324	1.95697	0.23892
43	-0.10107	1.02072	2.91808	1.9325	2.68207	2.07747	2.3582	1.75427	2.46831	1.99187	1.73764	2.30757	1.62183	1.37294	2.17712	4.13357	2.17824	2.11549	2.80674	2.18419	1.95256	2.99132	1.87536	2.18741	2.11435	0.158314
43.1	2.57141	2.05461	2.95796	2.36891	3.03851	4.78162	1.22917	2.13604	1.98876	1.934	1.50913	1.78315	2.02546	1.62664	1.8252	5.04345	1.72289	2.67214	2.37219	1.74264	1.80544	1.55269	2.13572	1.735	2.27553	0.189275
43.2	-3.65097	1.74048	3.48941	1.38149	3.5193	3.84329	2.50954	2.05049	1.52546	1.60684	1.72903	2.96341	2.01911	0.927712	2.23544	4.99297	2.17382	2.97955	2.76808	2.45165	1.87755	1.35982	2.09254	2.56078	2.13112	0.313448
43.3	2.25552	1.47088	2.72743	0.437669	2.96869	3.69947	1.45318	1.8474	2.09752	2.28	1.0842	1.90518	1.85238	1.8725	2.22993	0.745572	2.03803	2.07158	2.37879	1.48677	1.93181	2.97313	2.3432	2.19326	2.01434	0.144836
43.4	-3.20614	1.88674	2.24464	0.516274	2.23444	2.9573	1.82529	1.623	1.87462	1.58336	1.92429	1.64923	1.69418	0.640931	2.03345	0.993605	1.94203	1.32769	2.28979	1.85999	1.73651	1.22253	2.30978	1.85168	1.5423	0.233583
43.5	6.84364	2.20857	2.97937	2.56941	3.24646	3.26512	1.24653	1.97374	1.55221	1.9848	2.39836	3.02495	1.5093	1.1513	2.34732	8.69943	2.28081	1.67652	2.6177	2.28438	2.16182	4.51437	2.0733	2.08973	2.77913	0.351814
43.6	7.01075	2.38733	3.62488	2.48565	2.63233	2.47678	1.37781	2.3131	2.3765	1.90312	2.35669	2.4022	1.13023	1.01885	1.95761	6.35001	1.74283	1.95668	1.21848	2.06775	1.68383	2.78123	2.1088	2.774	2.50573	0.28929
43.7	0.282655	1.48312	2.53323	-0.371193	2.26173	2.48647	2.30983	2.16033	1.65293	1.60545	1.99646	2.69882	1.12504	0.864991	2.12497	5.39792	1.80398	2.31026	0.996904	2.16464	2.14301	-0.14886	2.20877	1.8706	1.83175	0.229669
43.8	2.13642	2.27048	3.11989	1.37441	3.14214	3.48979	1.4271	2.11913	1.58125	2.16797	1.9634	2.11424	2.6204	0.191546	1.69913	5.84286	1.81424	2.28641	3.56078	1.60383	1.81968	3.53901	1.78556	1.98587	2.31898	0.221367
43.9	0.327168	2.29754	3.33805	1.50401	4.21735	1.51547	1.66267	2.2124	1.849	2.05901	1.33293	2.00778	1.58291	0.983926	2.43656	-0.956559	1.97274	1.34296	3.12594	1.63132	1.83441	3.48678	2.06447	2.13804	1.91529	0.211825
44	1.98005	1.66714	2.76011	0.180504	2.96503	2.83977	1.56225	2.0489	1.12264	2.0416	1.40463	2.25823	3.5115	0.740887	1.888	0.397714	1.45771	1.63259	0.880118	1.66094	1.78236	1.90407	2.43937	2.15371	1.80333	0.162719
44.1	2.11934	1.39816	2.13198	1.91892	2.67372	2.86418	1.38311	2.07034	1.80482	2.05962	1.28282	2.59601	2.91589	1.3173	2.20129	6.11627	1.85032	2.82902	2.17244	2.64809	1.76416	2.41607	1.56696	1.79122	2.2455	0.196711
44.2	0.894317	2.63798	2.85552	2.74133	2.70168	2.78858	2.18842	1.82384	2.1346	2.01153	1.33725	1.69255	1.14018	0.68865	2.27571	4.30138	2.15295	2.36393	0.903426	1.2742	2.0672	3.01237	1.69706	2.66767	2.09801	0.168629
44.3	1.07973	2.39529	3.6535	3.50517	2.85556	0.897244	2.24265	1.96037	2.19775	1.70495	2.10788	1.65064	1.6517	1.66547	1.86283	3.75001	1.86694	1.58339	1.39022	1.90118	1.81422	1.48354	1.95277	2.33766	2.06294	0.150368
44.4	0.4212	2.056	2.90712	1.01355	3.21396	3.21212	1.53724	1.92435	2.33718	1.90986	1.71391	1.71248	2.65208	2.64417	2.02366	5.67596	1.99073	2.87555	2.02991	1.89268	2.04103	1.67827	2.03688	1.93399	2.22641	0.198518
44.5	1.40986	2.51976	2.45011	1.85785	1.27854	1.8299	1.07001	1.49309	1.524	1.79213	1.80143	2.03502	3.02749	1.74232	1.79875	2.29274	1.79223	2.73023	2.45491	2.40528	1.83156	2.13893	1.78628	2.90086	1.99847	0.103592
44.6	2.52035	2.23327	2.39389	2.06921	2.04658	2.80412	2.41843	2.38402	0.858648	1.84066	1.69282	2.68866	1.7822	1.41769	2.36365	-2.53668	2.19403	2.04377	2.10311	1.82809	1.59732	3.05857	1.84741	2.88572	1.93898	0.219247
44.7	-0.187645	1.81359	3.89693	1.07699	2.18882	1.53616	2.14499	2.01994	1.16256	2.13505	1.85173	2.47515	1.85592	2.35919	2.3104	2.65932	2.13217	1.53605	2.50694	1.82962	1.72591	4.12161	1.87191	1.69056	2.02974	0.172246
44.8	-0.454626	1.9754	2.55603	0.191563	1.5067	3.26096	1.44933	2.21873	1.59718	1.6135	1.40941	3.2209	2.26397	1.96252	2.19046	6.53157	2.16616	1.95888	1.94635	2.16563	2.01649	2.11547	1.77822	2.53353	2.0906	0.251061
44.9	0.564952	1.93334	3.55084	0.134651	2.51793	2.34145	1.65868	1.73405	1.66486	2.11898	2.177	2.06749	2.03102	1.83509	1.98533	3.6788	2.11323	1.25756	1.37164	2.07086	1.81869	2.3597	1.99587	2.41644	1.97493	0.152361
45	0.982493	1.52906	3.17675	2.24811	3.01919	3.91212	1.51381	2.59796	1.35223	1.69303	1.62516	3.30063	1.75593	0.6863	2.02024	1.47759	1.9399	2.62641	2.43641	2.33916	1.88599	4.62503	2.07232	2.16281	2.20744	0.185533
45.1	3.63017	1.58376	4.30633	2.03362	3.12885	2.84636	1.14577	2.24023	1.26729	1.93149	1.80562	2.91258	2.08702	1.34453	1.92308	6.23758	1.79344	1.06896	3.25543	2.01756	1.95427	2.16501	2.02506	2.46306	2.38196	0.23301
45.2	-0.599472	2.27358	2.11847	0.0551435	1.58384	2.05378	1.05684	1.93904	2.55581	1.96911	1.9759	1.77027	1.55849	2.22312	1.72516	3.25959	1.49347	2.67369	2.65297	1.49346	1.88713	2.72411	1.83835	2.33666	1.8591	0.167902
45.3	0.350752	1.54776	4.24149	2.59643	3.12596	2.51463	1.77708	1.95042	2.09855	1.61003	2.31917	2.62145	1.12263	1.32598	1.77907	3.71631	1.97717	1.73826	2.83337	1.94564	2.09355	3.48306	1.85085	1.95382	2.19056	0.174898
45.4	1.86105	2.2401	2.65619	1.41337	2.6927	2.17975	2.07247	2.43113	1.44997	2.00521	2.28042	2.29921	3.56025	1.40616	2.12356	5.01025	1.95219	1.91775	2.82429	2.39987	1.88711	3.31638	1.6102	3.19029	2.36583	0.163966
45.5	-1.3761	1.76862	4.32505	1.62176	2.56141	2.86984	1.45289	2.08425	1.24454	1.98746	1.9525	2.1756	1.85505	2.22164	1.93914	3.02116	1.71471	2.45141	3.51719	1.89305	1.91504	2.49703	1.60084	2.30618	2.06668	0.20456
45.6	-1.9829	1.92496	3.03871	1.65677	2.33744	2.60197	2.76119	2.62729	1.96081	1.82039	1.76915	2.27889	2.0831	0.542711	2.39046	5.69834	1.67971	2.0901	1.70402	1.59935	1.67991	2.3945	2.24143	2.23996	2.04743	0.252951
45.7	3.60701	0.754648	4.1259	1.53372	2.41413	3.49044	1.84879	2.54689	1.69954	1.7335	1.67286	2.83786	1.89448	3.27271	1.80425	5.74169	2.21468	2.95885	2.49337	2.28176	1.81219	4.34637	1.88236	2.62951	2.56656	0.224255
45.8	1.36152	2.10568	4.44162	2.4467	1.52792	3.04408	2.0043	1.71062	1.91123	1.93736	1.60369	2.62631	1.79369	2.25895	2.00962	0.936783	2.01986	1.92819	1.30444	1.89777	1.83597	2.17662	2.09874	1.29128	2.01137	0.140165
45.9	2.10644	2.17394	3.82796	0.762779	3.36225	1.36548	1.24876	2.14048	1.60992	2.1688	1.43203	1.8174	2.35653	0.529299	2.24768	2.72928	1.91638	0.944556	0.952641	1.41088	2.13451	0.808063	1.59859	2.20448	1.82705	0.162993
46	1.1752	1.42071	2.62971	2.34319	1.90979	2.87659	2.08165	1.65519	1.47149	1.7167	2.32199	2.45021	1.35686	1.3185	1.96242	2.51955	1.54595	2.07024	4.14912	1.72734	1.74488	1.72347	1.79081	2.51088	2.01968	0.131799
46.1	3.0765	1.60127	3.49577	0.676694	3.37635	2.24764	2.24059	2.18322	2.01155	1.85237	2.27374	2.62819	1.78105	1.9717	1.75905	5.01812	2.00071	2.14883	3.71017	1.94433	1.8535	1.03076	1.80914	3.40757	2.33745	0.191562
46.2	6.05974	1.35047	3.40506	2.40352	3.13545	3.48774	1.40783	2.64377	2.37125	1.703	2.2292	3.21369	1.24097	1.27551	2.22164	0.837749	2.09853	1.67727	0.633938	1.72337	1.90669	1.49677	1.91391	1.54749	2.16602	0.2309
46.3	-2.02784	1.52445	2.48412	3.52031	2.55948	2.87039	1.93945	2.44029	1.80409	1.97881	1.40133	2.35495	2.3506	0.695229	2.26707	8.8983	1.5289	2.99241	3.06278	1.87425	1.8246	2.16635	2.12745	2.31655	2.28976	0.358089
46.4	2.66643	1.5831	2.64784	0.064346	1.92244	2.51871	1.19384	2.36157	1.47857	1.71237	2.10269	1.5955	1.14868	0.634533	1.93518	1.47929	2.06471	1.68705	2.02109	1.58341	1.94057	1.67882	2.37408	2.48903	1.78683	0.127011
46.5	-1.49457	1.50218	2.67171	1.0645	2.712	2.289	1.57706	2.16244	0.874095	2.05186	1.7156	3.08685	2.21749	2.35898	1.8493	2.57873	2.28294	2.63182	3.08972	2.16754	1.8922	2.22582	1.8672	2.13495	1.97956	0.187622
46.6	-1.7375	2.41753	2.852	1.9983	3.40226	3.10418	1.8059	2.00918	1.16191	1.86627	1.78621	1.84924	1.71931	1.58518	1.87542	0.683205	1.85587	1.8234	2.08484	1.75373	1.95917	2.24908	1.50236	1.86491	1.81133	0.192601
46.7	5.32562	1.42791	2.94017	1.74148	3.12575	3.08561	1.58708	2.2819	1.22646	2.2615	1.78486	1.37715	2.16315	0.41792	2.34625	-0.210829	1.70555	2.35752	1.33211	1.91787	1.98148	3.24744	1.85905	2.85795	2.08921	0.218943
46.8	0.780895	1.76407	4.50718	1.08378	3.1124	1.95615	2.36157	2.11119	2.08323	2.2024	1.94123	2.01617	2.19144	1.7014	2.05275	4.15759	2.36207	2.31399	2.42203	1.91273	1.9978	2.62781	1.80913	2.56117	2.25126	0.162247
46.9	0.443406	2.63522	3.74627	1.72843	1.35865	2.42557	2.10503	1.88112	1.68607	2.04103	1.85246	2.24177	1.79343	0.699531	2.18286	1.40499	2.12139	1.60881	2.47004	1.9262	1.80312	2.37545	2.2632	2.32477	1.96328	0.131776
47	-1.88417	2.1136	3.25542	3.17547	2.45904	1.4291	1.87749	1.93314	1.27306	2.19388	2.49486	2.59612	2.94278	2.55253	2.15518	9.58139	2.06337	2.33301	2.93185	1.65777	1.64046	3.5755	2.06533	2.19695	2.44221	0.374788
47.1	0.852559	1.94296	2.07035	2.08303	2.27041	2.23437	2.15961	2.23826	0.870208	2.12231	1.90238	2.15868	2.54629	1.71272	1.97793	7.19198	1.6791	1.46396	4.46628	1.85999	1.73617	1.17956	2.18126	2.08555	2.20775	0.256953
47.2	-0.627432	2.1651	3.76586	1.57124	2.49662	2.67648	2.38365	1.83721	1.01951	1.65196	1.36676	1.87781	2.10272	1.05485	2.28996	2.73315	1.67035	1.70556	4.44953	1.98266	1.92988	2.76025	1.92826	2.72546	2.06323	0.196661
47.3	3.48921	2.03506	2.64615	0.712258	3.32865	1.85688	1.96996	1.68837	1.8277	2.24138	2.22218	3.65346	2.34914	2.19005	2.26997	5.06383	1.68442	1.6449	3.01022	2.01703	1.94989	1.46855	1.96905	2.12216	2.30877	0.180212
47.4	2.38513	2.15241	4.2457	1.76399	2.81524	2.37396	1.24207	2.21831	1.65761	1.84818	2.23388	2.38818	3.02368	1.45468	2.10992	3.69014	1.7049	2.75498	3.09512	2.76178	1.71455	1.13116	2.04137	1.17774	2.24936	0.157627
47.5	0.567424	2.93816	3.2101	1.32012	1.73731	1.12687	1.73984	1.46671	2.69508	1.99163	1.86885	2.26791	1.94042	1.3459	2.15614	5.33884	1.58482	1.85984	3.19871	1.72459	1.70933	2.95308	1.77443	2.19503	2.11296	0.193642
47.6	-2.06536	1.93543	2.75138	4.93828	1.9445	1.58725	2.35797	1.80686	2.41767	2.13835	2.10612	2.11661	0.343169	1.11775	2.235	-0.681936	1.48677	2.80433	2.18233	2.28154	2.00072	2.32177	1.97766	1.68447	1.82453	0.260802
47.7	2.91003	2.12548	3.30793	0.630523	3.23102	1.79518	2.05974	1.93337	1.28732	1.78331	1.68454	1.99654	2.21309	0.794173	2.12043	0.51762	1.84785	1.6061	1.7436	2.02007	1.85075	2.81344	1.79351	2.0125	1.91992	0.142306
47.8	2.65614	2.83967	3.09564	1.33699	3.72806	2.39662	1.2072	2.18479	1.33539	1.66122	2.0135	3.17159	2.24744	0.272885	1.86583	0.493579	2.0922	1.50514	2.98042	2.45938	1.99472	1.21023	1.81534	0.659815	1.96766	0.179052
47.9	0.407504	2.709	2.06776	0.662665	1.93961	1.4823	1.49856	2.56088	1.79744	2.03491	2.29202	2.97721	2.28362	1.38726	2.45602	0.276842	2.0736	0.98233	2.61404	1.6012	1.85359	4.34103	1.96153	2.37829	1.9433	0.178213
48	2.99026	1.38479	3.41326	0.62506	2.28073	4.1942	1.69294	1.87534	1.99658	1.94115	1.30136	3.39081	2.4091	1.05377	2.38554	2.89772	1.91906	1.88316	0.849259	1.68301	1.87917	1.24075	2.13563	1.55272	2.04064	0.175015
48.1	1.38362	1.82912	2.97793	1.10505	1.83216	3.28968	2.25604	2.16061	1.88446	1.82695	1.76012	2.66634	1.61367	1.81365	1.92574	1.21425	1.93266	0.926731	1.58025	1.69132	1.88675	4.07434	2.51532	1.9162	2.00262	0.143184
48.2	4.27747	2.47896	3.83293	1.30055	1.73293	3.31056	1.80634	1.88192	1.49763	1.7473	1.88781	1.97079	1.43914	3.36688	1.8909	0.196946	2.00514	1.91176	2.69484	1.71453	2.04738	1.1231	2.03469	1.3056	2.06067	0.183659
48.3	0.854625	1.53332	3.67802	2.46205	2.83204	2.5165	1.97427	1.99956	1.8168	1.84057	2.04941	2.70787	0.962212	0.359501	2.08308	2.9689	2.09975	1.61004	2.64029	2.4954	2.01727	2.45569	1.80295	2.17261	2.08053	0.145795
48.4	0.576846	2.29452	2.31319	1.75725	2.96427	2.40284	2.02118	2.44529	1.91749	1.88768	1.89002	1.98119	2.36329	1.8601	1.54076	2.42183	1.7528	0.401921	2.78139	2.14738	1.5585	4.43461	2.06698	1.57658	2.05658	0.157014
48.5	1.55529	1.97288	2.69248	0.778531	1.43127	4.00103	2.63937	2.21097	2.04163	1.88074	1.86035	2.43091	1.3385	2.16702	1.64401	-2.0017	1.7588	1.85609	3.37665	2.28502	1.92857	1.90775	1.86254	1.85085	1.89457	0.215441
48.6	1.51783	0.750901	2.97255	5.08311	2.61359	3.62803	2.16289	2.34715	1.61307	1.83036	2.42437	1.58065	1.91523	0.799415	1.88387	-1.93123	2.41408	1.44801	2.69047	2.18792	1.79128	3.02426	1.90477	2.08148	2.03059	0.251601
48.7	-0.250617	1.45626	3.24542	1.71485	2.8493	2.24318	2.12341	2.2084	2.14738	2.03635	1.29037	2.52924	2.18986	2.01117	1.78503	4.5969	1.88166	2.43476	4.04233	2.26987	1.9309	2.50485	1.97918	1.59497	2.20063	0.187327
48.8	2.97742	1.44492	2.82174	1.56493	0.907796	3.05113	1.88201	2.40031	1.63563	1.73288	2.16155	3.5261	1.20761	2.50455	2.06478	-1.33799	1.81641	2.50232	1.91071	2.0776	1.91251	1.32571	1.74024	1.84792	1.90328	0.189471
48.9	-0.179116	2.14683	2.57636	2.59142	2.44636	2.03966	0.983971	2.21456	1.60666	1.97433	1.93412	2.15257	2.05724	1.13211	2.17815	2.96897	2.09825	1.22702	1.87691	2.03864	1.77745	2.71019	1.91911	2.31592	1.94949	0.133678
49	1.97845	1.05844	2.33424	3.06027	2.54655	2.61798	2.80091	2.51087	1.51914	1.93213	2.06528	1.92223	1.34396	1.64645	2.02876	1.06528	1.59803	3.1227	1.40042	2.41473	2.22404	2.09345	2.40881	2.6811	2.09893	0.1188
49.1	-0.16161	1.57284	2.09638	2.48181	2.29203	1.80858	1.86973	1.89588	1.40574	1.61736	1.48498	2.31866	1.54277	1.07069	2.34724	3.07665	1.83138	2.01777	1.91267	2.65061	2.21351	2.28825	1.49616	2.35414	1.89518	0.128881
49.2	-2.38782	1.22587	5.17438	0.90429	2.44016	1.45488	2.13151	1.91503	1.33505	1.66966	2.06313	1.69371	2.59309	3.13646	2.18732	3.6071	1.90158	3.07287	2.93178	1.89	2.01821	3.47042	1.9215	2.18793	2.10576	0.270974
49.3	0.602476	1.62923	2.67791	1.19216	1.60727	1.83748	1.95157	1.8763	2.09452	1.97142	1.89621	2.73989	3.40445	1.8118	1.90968	2.41933	1.70746	1.68009	1.27475	1.75996	1.96798	1.32147	2.37319	2.14765	1.91059	0.115494
49.4	3.48105	1.91116	3.155	-0.158263	2.92711	2.3314	3.03823	2.14231	2.31892	2.00306	2.29195	2.78491	1.07717	1.72049	2.32306	2.23131	1.86392	1.54971	1.99478	1.97651	1.9444	2.13142	1.95349	1.39684	2.09958	0.150614
49.5	1.99753	1.08371	2.46741	0.346652	2.95225	3.09523	2.67383	2.18684	2.01034	2.15115	2.43508	2.52615	1.11316	1.52387	2.01988	1.95634	1.87962	1.837	2.64754	1.53753	2.00983	2.65393	1.85434	1.59886	2.02325	0.128837
49.6	1.85686	1.68921	4.10177	1.38109	2.60047	1.98792	1.21877	2.2859	2.44148	1.70173	2.66088	1.97613	1.54277	0.632978	2.17423	10.4274	2.27119	1.29368	3.6899	1.87453	2.19366	1.37209	2.3198	2.37848	2.4197	0.380013
49.7	0.470272	1.04779	3.61324	1.51489	2.50514	1.40582	1.27123	2.26191	2.84809	1.59634	2.19727	1.97401	1.77989	1.26619	1.93717	3.63297	1.88531	3.03731	1.76797	2.23747	2.01687	3.53919	2.20927	1.29491	2.05461	0.167624
49.8	6.6468	1.16554	4.43487	1.15758	1.32596	2.99105	1.13939	2.29111	2.27141	2.05645	2.17163	1.77009	2.36451	2.04776	2.14139	5.03308	2.06102	0.81088	2.63083	2.24019	1.96106	2.92703	2.21722	1.52238	2.3908	0.26935
49.9	-1.47364	1.28511	3.44937	0.809533	1.86706	2.58821	1.72035	2.19674	3.00669	1.99058	1.82219	3.51516	2.23269	0.381444	1.84794	4.26836	1.60947	1.5425	2.73204	2.067	1.97666	1.33174	1.95278	1.67273	1.93303	0.229642
50	3.46626	1.92693	2.24083	-0.0907168	2.41417	3.37064	2.70609	2.38948	2.16679	1.68742	1.74952	0.9957	0.859079	-0.136012	2.02437	6.78611	1.54928	1.6615	1.76001	1.86893	1.92977	1.87527	1.89329	1.64027	2.03062	0.268465
50.1	-0.230964	2.20231	4.00572	0.74387	2.54734	1.74622	1.48422	2.24206	2.05349	1.72772	2.44949	2.59986	2.9674	1.24659	1.87857	1.06199	1.72453	1.6388	2.05234	2.10631	2.02102	2.12956	1.85315	1.56648	1.90909	0.162595
50.2	2.78559	2.19927	3.00279	2.48953	3.5958	1.7344	2.00383	2.1018	1.23595	1.77774	2.47622	2.19127	2.10157	1.87637	1.92504	-0.636603	1.84007	1.56404	2.0607	1.65707	1.79823	1.60364	2.15495	1.81743	1.9732	0.153367
50.3	2.89352	2.15334	3.66408	1.81629	1.73301	2.44607	1.90584	2.32932	2.98526	1.93347	2.04493	3.02008	0.943769	2.18625	2.5426	2.17806	2.22142	2.9564	1.10362	2.28657	1.87296	1.85456	1.96673	1.28301	2.18005	0.12861
50.4	1.7904	1.95059	2.92359	-0.06783	1.39944	2.5047	1.93442	2.77897	2.50391	1.92488	2.47067	2.47965	2.71996	0.731994	2.13189	6.92649	1.79075	1.6759	2.85462	2.15497	1.72275	1.73043	2.08382	1.13536	2.17718	0.250293
50.5	2.1086	1.5499	2.19941	2.64965	1.80768	3.37711	2.1202	2.07614	2.77922	1.94462	2.52056	1.45889	0.91622	1.41375	1.58701	3.55994	2.07975	2.0092	1.13885	2.47442	1.88498	3.49857	2.48555	0.85102	2.1038	0.150214
50.6	1.45747	1.66546	3.71801	0.807253	1.39266	2.75947	1.96506	1.82001	1.49515	1.96636	2.70554	2.26263	2.38997	1.61598	2.17513	5.67437	1.79071	1.06751	2.91731	2.21163	1.64783	2.56277	2.10755	1.70587	2.16174	0.200201
50.7	0.292461	2.01405	3.4984	1.32108	1.72855	1.99589	2.33877	2.28362	1.7724	1.637	1.90603	1.67584	2.01254	1.92915	2.00237	5.85848	2.21285	1.69876	2.11714	1.89426	1.94776	1.53198	2.54472	1.2914	2.06273	0.200401
50.8	3.69002	2.71484	4.10077	-0.26978	1.84195	1.35761	2.66165	2.30218	1.15869	2.19301	1.80482	1.69349	2.69802	1.94755	2.39095	2.93993	2.12583	1.46594	1.0444	2.36242	1.74171	1.28964	2.53533	1.42933	2.05085	0.184398
50.9	-1.73053	1.56674	3.27398	1.00305	1.71275	2.35631	2.49147	1.70714	1.78179	1.9414	1.56901	2.1692	1.32497	1.27971	1.68963	2.5302	2.22005	3.08778	2.69878	2.35687	2.09864	2.81847	1.90496	2.42832	1.92836	0.197227
51	3.56653	1.49881	3.9528	0.921713	2.44456	1.23206	2.27085	2.30844	1.89025	1.86781	1.18728	1.77667	1.80687	3.12887	2.2181	1.12965	1.63972	1.69814	1.91366	2.29575	2.24281	0.869113	2.0174	1.21134	1.96205	0.157742
51.1	2.85267	1.26616	3.23757	-0.484779	2.14823	1.07763	1.94928	2.46325	2.43219	1.9249	1.89528	1.98529	1.47088	3.76136	2.25433	2.18289	1.68933	2.42851	1.81471	2.30727	1.80198	1.61453	1.80343	2.70207	2.02412	0.164072
51.2	1.41902	1.49299	4.69853	1.37338	2.17636	3.0127	1.39503	2.2203	1.85658	1.78954	2.10657	1.93077	2.73447	2.0954	1.97073	3.3865	1.79474	1.41007	3.24229	2.12108	2.01375	1.61312	1.88492	1.48982	2.13453	0.160561
51.3	1.62951	1.98831	4.43688	2.35645	0.943404	2.53679	1.58486	2.39294	1.24176	2.14325	1.58746	2.42943	1.38703	1.97163	2.39748	1.58907	2.17483	1.80356	3.4808	2.29145	1.84407	3.10839	2.31743	2.02973	2.15277	0.151853
51.4	-0.735323	2.3152	2.08309	2.69227	1.66765	3.41237	0.868337	2.38679	2.35289	1.88729	1.42907	1.98289	0.946332	0.865064	2.14152	4.64159	1.56813	1.74983	2.57543	1.54149	1.91748	2.38313	2.06166	1.43166	1.92358	0.202312
51.5	2.49373	2.01158	2.87348	0.390012	2.70469	3.00141	1.49534	2.33105	1.90383	2.08468	1.82848	1.67188	3.65115	2.18867	1.90468	5.32288	1.98434	1.16221	0.541233	2.11517	2.14034	0.858811	1.87308	1.44889	2.08257	0.207427
51.6	2.64175	2.00495	2.12152	0.860903	2.65634	3.10039	1.67545	2.35868	1.38764	1.90004	2.02477	2.45118	1.03386	1.44549	1.62075	5.82451	1.29785	1.68295	2.43603	2.16988	1.98377	2.46151	1.77875	1.65299	2.10717	0.195604
51.7	3.46403	2.79736	2.66554	0.333816	3.67103	2.99056	2.03247	1.93597	2.29493	2.06098	1.95841	2.86656	1.72118	1.67071	1.89336	6.69062	1.76951	1.84597	2.32883	1.64282	1.86048	4.12023	1.78431	1.6837	2.42014	0.246561
51.8	-1.02656	1.5503	1.72954	-0.977495	2.36237	2.86396	2.34127	2.14404	2.41147	1.81985	2.02611	2.47082	3.06097	1.82308	1.69501	1.77786	1.92666	0.748759	2.54992	2.52964	1.77664	1.76602	2.1035	1.21528	1.77871	0.203008
51.9	-0.446785	1.58371	4.62544	1.70358	2.28884	2.19214	2.05078	1.99636	1.48182	2.0454	1.39475	2.39662	1.95484	1.61392	2.41749	8.66982	1.654	1.48486	2.82627	1.64942	2.18939	1.09002	2.04631	1.77373	2.19511	0.329867
52	-0.304896	1.31644	3.6038	0.361053	2.22564	2.20654	2.60384	2.44944	1.58123	1.79811	1.92113	1.73163	1.44353	0.741682	1.95892	4.0385	1.91916	1.82701	2.52023	2.08228	2.16194	2.55384	2.52768	2.28486	1.9814	0.185727
52.1	0.324332	1.95467	2.87231	-0.841526	2.38506	3.06335	1.88221	2.4022	2.22384	1.40321	2.10975	1.3924	2.68017	2.39419	1.97301	0.375381	1.98753	2.30535	1.01285	2.35534	1.96752	3.12954	2.29777	2.19637	1.91029	0.188195
52.2	1.74471	2.03715	3.97574	0.986184	0.582385	1.58118	1.70034	2.12222	1.5828	1.67678	2.16288	1.86623	1.12665	3.70102	2.06916	0.544681	1.91881	2.91018	3.41192	1.73125	1.98444	2.32601	2.24119	1.3681	1.973	0.174647
52.3	5.01947	1.63116	1.32564	1.46092	1.76337	1.71623	1.47311	2.29487	0.449161	1.80609	1.80836	2.96544	2.12496	1.32902	2.37353	7.09398	2.00259	1.79554	2.04942	1.78574	1.88748	1.82259	1.67126	1.5659	2.13399	0.270752
52.4	-0.881648	2.65649	4.59273	0.573346	1.83756	2.07044	0.312945	1.82884	2.15225	1.94925	1.59598	2.6323	1.21235	1.61873	1.84908	5.73342	2.0668	1.38741	1.98046	2.00502	2.17441	2.36656	2.30081	1.31783	1.97222	0.258189
52.5	2.6544	1.88029	2.43218	-0.553359	1.53403	2.66873	1.98061	2.36453	2.2279	2.10181	2.15885	2.40918	1.38457	0.855194	1.88827	1.40611	1.9576	1.53554	2.93888	1.37729	1.91244	2.57041	2.23472	1.67554	1.89982	0.147414
52.6	-1.1185	1.67125	3.00204	0.247016	1.42661	2.12169	1.99453	2.04611	1.71875	2.10653	1.90021	3.06273	1.71691	1.36853	1.95718	-0.29793	1.71936	2.05703	2.4075	2.3686	2.15471	4.09976	1.86496	1.76348	1.80663	0.213835
52.7	1.3465	2.09836	1.73438	-0.328787	2.25789	3.06467	1.38551	2.3869	1.50461	1.82211	1.60101	1.71248	0.767597	0.325014	2.19271	2.36016	2.16172	1.25012	1.10288	1.95301	1.90686	0.476009	2.27454	1.56475	1.62171	0.154785
52.8	3.28413	1.2508	2.41494	1.85013	1.90462	2.18511	1.67485	2.45527	2.04397	1.64486	1.80623	3.41328	2.37302	2.49653	1.9706	5.30119	1.60014	3.03422	3.52999	2.00495	2.0857	2.05852	1.88637	1.40544	2.31978	0.179077
52.9	0.999978	1.94248	2.77844	1.59628	1.70619	1.29488	1.32684	2.3823	2.42132	2.0491	1.58127	2.223	1.45565	2.27937	2.5736	0.987514	1.92147	1.77539	3.31407	1.60658	1.98711	3.005	2.33325	1.87755	1.97578	0.121501
53	0.0902353	1.40625	1.96376	1.76137	3.4804	1.82844	1.83683	2.06019	1.15132	1.7988	1.90568	1.54059	1.87269	2.11449	1.97061	6.35979	2.0036	1.95906	2.89383	2.20667	2.14828	3.34067	2.42222	1.5247	2.15169	0.228585
53.1	3.23887	1.35808	3.0759	1.79611	2.28057	1.85971	2.04015	2.07573	0.911772	1.80857	2.15008	3.1406	1.45161	1.86505	1.95348	1.31403	2.03761	1.96096	2.59367	1.6715	1.83746	1.64712	1.61482	2.25005	1.99723	0.115883
53.2	2.0462	2.21341	3.62879	0.793064	1.83678	2.57983	2.19465	2.43045	0.888176	1.85889	1.36987	3.2123	1.76196	1.47297	2.04072	0.596476	1.98609	1.19809	3.16988	1.96144	1.96359	3.31487	1.90974	1.49619	1.99685	0.160261
53.3	-0.110471	1.51954	1.58612	1.06797	2.21662	2.04959	3.06642	2.06148	2.57991	2.2127	1.89129	2.82811	0.888561	1.4824	1.89336	-1.63277	2.24647	1.9087	2.31031	2.05763	2.06972	2.22306	1.29919	1.52504	1.71837	0.198466
53.4	-0.614182	1.97065	3.58296	1.29045	2.11152	2.02763	1.25592	1.74859	1.04775	1.8	2.03889	3.00345	2.3468	2.45376	2.04377	4.37539	1.86113	1.23242	2.96001	2.36302	2.07189	0.748632	2.25222	1.0616	1.95976	0.202064
53.5	2.60378	2.27888	3.42632	0.673936	1.90221	2.35344	2.19601	1.93032	2.66153	1.58108	1.87729	2.88671	1.12245	1.23156	2.30534	3.58175	2.08912	1.49948	2.80884	1.60188	1.72402	1.02753	2.00341	2.38959	2.07319	0.146823
53.6	-1.65193	2.12175	3.58396	2.23271	2.23619	2.51393	1.64874	2.69372	2.43024	1.61233	1.75804	1.9633	1.95509	1.32309	1.86892	4.53206	2.07721	1.00305	0.960532	1.64397	2.13698	2.33724	1.50481	1.70415	1.92459	0.219762
53.7	4.16419	2.211	2.927	0.151571	2.05779	3.57016	1.81669	2.56209	1.92985	1.98836	1.68567	3.04833	1.74991	1.0995	2.42585	4.06244	2.01382	1.37233	2.97335	1.97209	2.08462	1.39824	1.99956	1.47663	2.19754	0.187387
53.8	-2.05855	1.87564	3.14715	0.559396	1.29741	0.853314	1.60101	2.38394	1.95317	1.54105	1.75926	2.12084	2.13837	1.3865	2.37026	2.15503	2.01226	1.25738	1.757	1.50923	2.01635	2.04753	1.79919	1.79925	1.63675	0.193198
53.9	2.05311	1.80511	2.37552	-0.106629	1.56145	2.23065	1.6768	2.19328	2.53259	1.78165	1.82996	2.15312	0.378346	2.42188	2.01004	7.11035	2.01273	1.68753	2.41292	1.72408	1.83075	1.29688	2.32325	1.55106	2.03527	0.253447
54	-1.81311	1.44828	2.18041	2.09287	1.78691	2.71145	2.11876	2.36596	1.90871	1.61107	2.41434	1.93796	2.01938	2.34773	2.26667	7.19398	1.96627	2.046	0.929603	1.67696	1.84861	1.93997	2.31289	1.94655	2.05243	0.283625
54.1	5.37321	2.10786	2.89581	2.48253	1.07059	3.12989	2.2129	1.83252	1.41429	1.89534	2.06258	1.44281	0.492949	2.4209	2.32723	2.41052	1.83761	3.2777	2.41098	1.51509	2.02909	3.14594	2.46211	1.18035	2.22628	0.195349
54.2	3.49167	1.99586	2.77472	1.4824	2.59474	2.97489	1.80367	2.04694	2.22601	2.0388	1.56971	2.90587	2.20106	2.64887	1.85292	2.99712	2.06689	2.28754	2.26184	2.22587	2.05677	1.42662	2.26955	1.24152	2.22674	0.112018
54.3	2.16244	1.2159	3.88049	0.0393641	1.62814	3.487	1.74273	2.16093	2.35776	1.91927	2.01292	1.56502	2.09365	0.902913	1.75875	-0.633211	1.82713	1.63688	1.08065	1.74874	1.83967	2.41176	1.44267	2.05933	1.7642	0.186678
54.4	6.14512	1.64877	3.65445	2.93422	3.03433	3.70922	1.29754	2.14844	3.21296	2.11868	2.20986	2.09957	3.74186	1.04961	2.05436	3.86791	1.95695	0.643717	1.27996	2.18459	2.22229	0.665705	1.94119	1.12695	2.37284	0.255532
54.5	-0.927296	1.24964	1.58652	0.951469	2.15383	3.21363	1.96788	2.25928	2.0677	1.92916	1.36694	2.74636	1.88988	1.70975	2.1526	-0.592013	1.82494	2.0571	1.67653	1.85948	2.0324	1.20633	2.31147	2.41478	1.71285	0.184804
54.6	1.28576	2.11216	2.89309	0.587242	2.2696	2.42319	2.18962	2.36404	1.75752	2.07503	2.17191	1.8131	1.75748	0.92106	2.00663	2.3533	1.79213	2.37612	3.31518	1.65605	1.96284	2.27002	1.81888	2.32429	2.02068	0.116157
54.7	3.11199	1.10972	2.37108	1.99479	2.47533	3.08196	1.36969	1.86957	1.76315	1.64609	1.92952	2.66666	1.61492	2.00814	1.91746	4.88274	1.98309	1.3997	1.30803	1.72707	1.82868	3.27097	1.8543	1.4637	2.11035	0.168374
54.8	4.41014	2.33917	3.86543	0.821282	1.95891	1.64559	0.603636	2.12113	2.04392	2.02647	1.99981	3.30781	2.45926	1.55734	2.14547	4.38829	1.73576	0.704482	2.37137	1.63415	2.16998	0.586809	1.86728	1.46782	2.09297	0.212256
54.9	1.73371	1.59881	2.81067	-0.015002	1.86342	3.00171	0.450562	1.88552	1.87791	1.89519	2.05729	2.36028	2.93732	1.75566	2.06027	8.04103	2.15268	2.23989	3.55899	1.7429	2.11344	3.39717	2.17882	1.59962	2.30408	0.296403
55	0.526659	2.09043	4.00486	1.18294	1.90643	2.32331	2.68509	2.20798	0.873776	1.87805	2.33765	2.09381	3.43057	2.17273	2.04534	8.43821	2.18573	2.0646	1.76433	1.76044	2.06973	2.04908	1.97179	2.44384	2.35447	0.300265
55.1	1.61085	0.926161	3.11938	0.952768	1.76101	3.68721	1.38651	2.12523	1.72436	1.49863	2.18362	1.91231	1.82785	2.92451	2.33076	6.35739	2.03887	1.11621	2.23595	1.27815	1.97566	2.88876	2.34007	1.9796	2.17424	0.228562
55.2	0.570686	0.958052	3.4839	0.437908	1.52587	2.9964	2.15994	2.17082	2.23202	2.06486	2.26607	2.30462	2.20596	2.53459	2.22383	2.77603	2.01162	2.0903	2.05703	1.86546	1.89568	2.17376	2.44335	1.843	2.05382	0.137707
55.3	-3.29855	2.07076	2.30734	2.41304	2.87571	0.6609	1.88082	1.87031	2.02812	2.01024	2.14521	2.94828	2.57753	1.95713	1.87421	6.36412	1.97209	1.60563	1.53353	1.70202	2.09333	1.02635	2.37847	2.29607	1.97053	0.309521
55.4	2.23418	1.27402	3.33518	2.2395	1.74717	2.82685	1.11248	2.13277	2.02877	1.61709	2.13524	1.60009	2.02817	0.720462	1.91989	1.92297	1.98596	1.67386	2.25518	2.2084	2.1635	2.46464	2.33193	1.80091	1.98997	0.108981
55.5	4.09923	2.11298	2.20043	0.128498	0.546806	1.71979	1.81668	2.39027	1.16856	1.78221	2.15814	2.02671	2.84001	2.74184	2.27735	4.77789	1.90335	1.49754	1.99549	2.38136	1.97678	2.75904	1.99022	1.78847	2.12832	0.194051
55.6	1.66296	1.73768	2.78381	1.86612	1.73563	1.75166	2.20639	2.09171	1.92817	1.72764	1.74055	2.51344	2.72444	0.502114	2.03107	8.72442	1.98206	3.56628	2.18696	1.90986	1.85285	2.08346	2.08676	2.34765	2.32265	0.299607
55.7	3.603	1.42991	3.03303	2.90549	1.28194	0.815966	1.75557	2.19432	2.26971	2.02387	1.962	2.39723	1.32569	2.18929	1.99735	3.3179	1.63824	2.24394	1.39343	1.9563	1.93671	2.2786	2.17573	1.57941	2.07103	0.134496
55.8	-0.152573	1.56472	2.60622	1.18039	2.37757	2.7249	1.58601	1.54108	1.81189	1.84649	1.89094	1.51893	1.43978	0.848145	2.69071	3.21223	1.65622	1.48803	1.53848	1.70134	2.30348	1.88119	2.10929	1.53088	1.78735	0.139469
55.9	6.12901	0.934482	3.48814	1.45291	1.665	2.96836	2.53811	1.90038	1.73352	1.6469	2.46481	1.78727	1.376	0.548965	1.94526	8.3618	1.87065	1.60894	1.54708	2.10303	1.7901	1.27889	2.03634	1.96548	2.29756	0.341304
56	-2.25596	2.67074	2.39839	1.56748	2.17377	0.660591	2.26405	2.14442	2.1419	1.92289	2.75543	1.84168	2.17769	2.59854	2.03895	6.28544	1.77015	1.43445	2.32261	1.2257	2.05173	1.14101	2.36991	1.36696	1.96119	0.277541
56.1	4.53908	1.43561	1.71144	2.5466	1.06514	2.76835	1.72285	2.00665	1.34464	1.51427	2.1941	2.1148	1.65445	0.698844	1.91064	4.72075	1.98588	1.68639	1.92765	2.23848	2.17374	2.8479	2.01189	1.50324	2.09681	0.188239
56.2	2.50651	1.39634	4.01285	1.28976	1.16875	2.25302	1.23268	1.78489	1.25602	1.56782	1.89958	2.80504	2.1098	2.84918	2.25929	2.65932	1.69651	1.42159	1.99258	1.55807	2.15056	0.491616	1.9561	1.8297	1.92282	0.147494
56.3	-0.162198	2.01839	2.34785	0.621877	2.39348	3.25091	1.99344	1.95229	2.09523	1.73423	2.29136	2.15253	2.7157	2.04342	1.70265	3.00908	1.66287	2.53635	1.61069	1.97262	2.13628	0.530961	2.02571	2.06942	1.94605	0.152824
56.4	3.50885	1.99691	2.34938	0.0717186	2.50698	2.15015	1.62363	2.29026	2.678	1.70251	1.70443	1.8074	3.02256	2.87929	2.05757	3.06397	2.35172	1.53955	1.72836	2.31998	1.99219	1.42438	1.59135	2.74879	2.12958	0.143817
56.5	8.38656	1.33726	2.67172	2.83233	0.354066	2.22446	1.79068	2.06609	1.43071	1.9873	2.20876	2.79077	1.62556	1.68792	2.1129	0.274118	1.81848	1.57533	2.0968	2.20445	2.0441	2.3792	1.92426	1.51106	2.13895	0.299737
56.6	1.72289	2.34947	2.72386	-0.467302	0.753056	2.66798	1.97909	2.13869	1.78828	1.90246	2.62586	1.84856	3.7391	1.68423	2.1363	5.18925	2.16635	1.1172	0.607938	2.29998	2.26032	1.08423	2.38834	2.04933	2.03148	0.219043
56.7	1.85895	1.20148	1.91198	1.56217	2.21127	2.56821	2.13409	1.87737	1.98381	1.75387	1.78558	1.53935	1.88949	0.410509	1.91484	3.66256	1.63913	1.39669	1.73053	1.53511	1.98833	1.37033	1.81813	1.83398	1.81574	0.115092
56.8	4.74866	2.57287	3.32647	0.793462	2.67882	2.32753	0.778108	1.872	0.854594	1.46648	2.2308	2.19225	2.43183	2.13951	2.35021	1.85365	2.02725	1.79395	2.84141	1.95229	2.00427	1.01371	2.48849	1.12087	2.07748	0.179606
56.9	2.51129	2.21446	2.61667	-0.17932	1.37657	1.73066	1.74479	1.99508	1.63553	1.9233	2.41295	2.58727	2.85536	1.22429	1.78457	4.78074	2.24517	1.6007	3.41577	1.52716	2.17075	1.93721	2.06412	1.66188	2.07654	0.181521
57	3.27011	1.84128	3.09316	-0.121533	2.00361	2.01842	2.6224	2.0489	2.24705	1.7015	2.40043	1.80277	1.70256	1.52163	2.008	5.72221	1.877	0.411502	1.59186	1.34373	2.0948	3.36517	2.3831	2.00378	2.12306	0.221317
57.1	2.57755	2.5252	2.83554	1.68263	1.28731	3.11664	2.39222	2.00133	0.95482	2.02062	1.74423	2.86873	2.61299	0.698664	1.86823	0.477387	1.91392	2.57085	1.91225	1.78798	2.38594	2.00095	2.10588	1.32166	1.98598	0.138812
57.2	1.4422	2.65942	2.53626	2.5545	2.44081	1.56535	2.17206	2.08859	1.86961	1.97679	2.60952	1.60869	2.0138	1.75881	1.98035	2.4922	2.08527	1.93308	1.73231	1.549	1.53926	3.12944	2.20342	2.09593	2.08486	0.0878214
57.3	-0.441638	1.0824	1.74177	-0.483267	1.5363	1.42857	1.90456	2.60734	1.36362	1.88834	1.75493	1.92933	3.3878	1.37305	2.32512	1.41334	1.86973	2.11461	0.631784	1.79118	2.01781	2.90457	2.76428	1.56612	1.68632	0.18249
57.4	1.24068	1.62995	1.95394	1.19887	2.16184	2.54761	2.13061	1.92457	2.21985	2.17205	1.6318	1.72698	2.61761	2.64207	1.80875	-1.40424	1.71464	1.75273	2.29593	2.59833	1.84797	0.0753363	1.94255	1.87101	1.76256	0.177523
57.5	-0.840376	2.09315	2.7011	-0.168712	2.60897	2.76695	1.97706	2.28281	1.69687	1.8898	1.99062	1.78642	2.19153	2.06558	1.95475	-1.71244	1.92901	1.63997	3.00551	1.65081	2.10495	1.17133	1.32964	1.77081	1.66192	0.225261
57.6	4.55223	2.04267	3.56727	0.682104	1.81409	2.87217	2.06149	2.34248	1.65029	1.55618	2.26976	2.27684	3.29175	0.704809	2.06212	1.51354	2.11302	1.85279	2.02325	1.90368	2.44333	2.02324	2.06617	1.77428	2.14415	0.167454
57.7	2.24397	2.38547	2.52675	0.0565226	2.20909	3.96958	1.75734	2.1391	1.40204	1.8991	2.76293	2.36164	2.39453	1.75165	2.21602	1.67717	2.03424	2.00922	1.3413	2.09719	2.29298	1.44047	1.78121	1.57996	2.01373	0.13972
57.8	-0.222738	2.34443	2.91046	2.40755	0.610202	1.96317	1.91345	1.70416	1.51079	1.84141	1.78682	2.13048	2.82282	1.45243	2.05786	1.02475	1.74428	1.58575	1.32194	2.44705	2.19773	1.80391	2.53938	2.00618	1.82934	0.140564
57.9	-0.23376	0.878466	2.40603	2.61828	2.07411	4.08606	3.22419	2.48695	2.00381	1.70406	2.12044	2.67822	3.03062	0.372949	2.041	0.423933	1.88405	1.59088	3.37394	1.41148	1.83867	3.36289	2.04312	2.01828	2.05994	0.207902
58	5.11731	1.81469	1.9069	2.48085	1.9836	1.04386	1.79839	2.21982	1.95695	1.67032	1.74607	2.21982	1.1964	2.46468	1.59047	2.06286	1.82167	1.59894	2.17135	2.09569	2.08316	2.02968	2.17034	2.09718	2.05588	0.150208
58.1	0.89766	2.29832	1.55499	2.5292	2.24778	2.23732	2.17951	1.88674	1.2744	1.7564	2.10315	1.43683	1.45169	3.27958	2.52205	1.13295	1.46473	2.29837	0.791194	1.98436	1.98494	0.637178	1.815	1.19293	1.78989	0.128688
58.2	-0.977078	2.10707	2.1581	1.88031	0.902077	1.99758	2.71048	1.84416	2.47657	1.88837	2.36181	2.37721	2.89386	2.0179	1.87644	2.3405	2.01908	1.69488	1.60898	2.34555	1.93808	2.28677	2.11608	2.76215	1.98445	0.154239
58.3	3.21516	2.86542	2.52603	1.70291	1.9363	1.72194	1.52231	2.20066	1.84686	1.67861	2.21057	2.39084	1.46346	2.3837	2.13936	2.36122	2.29	0.905957	2.89937	1.42102	2.32282	1.69715	2.05866	1.08698	2.0353	0.11482
58.4	0.826685	1.95971	2.66704	1.47856	2.78908	2.64544	1.59782	2.12565	1.83966	1.64972	2.35709	1.49423	1.60838	4.06151	1.72414	-1.84299	2.07744	2.30484	2.14178	1.99939	2.06865	1.48523	2.21324	1.74671	1.87579	0.205096
58.5	3.27826	1.12036	2.67628	2.95864	2.4175	4.31442	1.98868	2.26193	1.49661	1.98103	1.88274	1.95391	0.857605	1.14288	1.71447	1.62896	1.85475	2.37725	2.87862	2.52559	2.20368	2.67425	1.92719	1.23503	2.13961	0.157785
58.6	2.68448	1.37998	2.69574	1.01777	2.46443	1.09386	2.05304	2.38602	0.982445	2.01081	2.004	2.58808	2.28387	3.55725	1.8355	7.89867	1.98948	1.22614	1.94361	1.59675	2.0665	1.87671	2.15452	1.89834	2.237	0.27475
58.7	-0.185194	2.23015	2.36902	0.314165	2.06211	1.83473	2.82131	2.24668	2.09746	1.84484	2.10887	1.89342	0.396645	1.64009	1.72283	0.548642	1.70816	1.9909	3.81872	1.66483	2.40049	1.17543	2.03618	2.19648	1.78904	0.174614
58.8	-0.91046	1.64463	1.97197	3.16542	2.44336	1.18189	2.2894	1.74411	1.54423	1.82823	2.38888	1.70806	1.68172	1.28788	2.12688	5.0205	2.38893	1.08037	2.32744	1.99557	2.20769	1.95034	2.38602	1.65267	1.96274	0.202247
58.9	5.7016	1.1769	2.33902	3.39185	2.80426	0.724935	2.33772	1.80965	1.10028	2.12707	2.39466	1.87201	0.821797	2.41089	2.13928	2.07657	1.92812	0.544353	1.68691	1.84301	1.96503	1.9963	2.34488	1.42421	2.04005	0.208924
59	-0.210338	0.840566	3.225	2.10769	1.53044	2.39324	1.6292	1.89247	2.11321	1.50175	1.63491	2.17652	2.55229	2.26166	2.07433	4.48126	1.74795	2.25955	1.9261	1.84756	1.89254	1.98207	1.97171	2.52231	2.01475	0.168472
59.1	3.03267	1.45051	2.50044	0.0164508	2.6773	2.14519	2.14613	1.86754	1.88147	1.74247	1.5659	2.51855	3.16039	0.994554	1.65968	3.04615	1.9193	3.01333	2.09505	1.9328	2.23258	2.26296	1.86491	1.42853	2.04812	0.145193
59.2	1.3507	1.93796	1.67692	0.517733	2.24388	2.218	1.81119	1.79563	1.94008	1.97793	1.65639	2.1565	2.22672	2.52375	2.31081	1.63552	1.9312	1.07305	3.2924	1.87566	2.07438	2.53593	2.08639	1.88076	1.94706	0.107761
59.3	-0.631829	1.93321	3.45578	2.4397	2.61671	2.26923	0.945883	2.66053	2.05965	1.96241	2.9707	1.5731	1.97509	0.288755	2.03863	0.857506	2.25187	1.93645	2.48718	2.28734	2.25831	3.35772	2.09965	2.14605	2.00998	0.185212
59.4	0.8977	1.64989	2.50837	1.36036	0.743342	1.6565	2.27875	1.99202	1.22324	2.14008	2.12505	2.78768	1.52963	0.185835	2.15696	2.60757	2.00696	1.31594	1.68577	1.77546	2.01829	2.73754	2.24365	2.36087	1.83281	0.132052
59.5	-2.28953	2.26587	1.73631	1.12576	2.16638	2.12099	0.990277	2.07322	1.62124	1.85766	2.08602	1.80635	2.68034	2.2104	2.12588	-0.719817	1.46291	2.26155	1.8018	2.13782	1.97622	2.26251	2.37833	2.198	1.68069	0.220016
59.6	-1.41632	1.95431	2.66554	-0.325764	1.85061	2.78549	1.85825	2.28806	2.43383	1.93394	1.71234	1.39932	2.25917	0.861376	1.9836	9.52771	2.17491	2.34349	2.56777	1.55436	2.22965	2.88448	2.13183	1.38117	2.12663	0.376998
59.7	0.439293	1.18177	2.84244	1.23802	1.85284	3.73714	1.11301	1.94349	2.60786	1.47115	2.06384	1.33302	1.89113	2.03713	1.71611	3.80557	1.85728	0.811063	2.46079	2.00891	2.15193	1.3983	2.54207	2.15335	1.94406	0.164574
59.8	1.5809	1.73425	2.19308	1.88673	2.49244	2.55703	1.33495	1.52076	1.48762	2.16376	2.22026	3.32166	2.2607	0.222817	2.05176	3.52463	1.6274	1.34606	2.54395	1.98503	2.24435	2.34944	1.73473	1.85141	2.00982	0.136558
59.9	-1.76993	2.5221	2.14155	1.83811	1.673	3.39794	2.46418	2.57844	1.90216	1.90931	2.24335	2.53285	1.6462	2.2224	2.10615	1.55137	2.23191	2.43567	1.64534	1.61758	2.18955	1.01778	2.54318	1.37726	1.91739	0.189994
60	4.06123	1.47775	2.10193	1.65155	2.06323	3.75257	2.1796	2.0469	1.55871	1.78778	1.70585	1.36772	1.73758	1.10514	2.13252	3.63134	1.628	1.98308	1.37257	1.90418	2.0996	1.22659	2.09711	1.87612	2.02286	0.154636
60.1	1.08076	0.970664	2.56537	0.588701	3.332	2.35231	2.0484	2.23078	1.37607	1.92084	1.78786	2.59541	1.87484	2.17869	2.34484	3.31465	2.2001	1.45819	2.52057	2.01565	2.36244	2.34985	2.18314	2.04548	2.07073	0.132109
60.2	0.852072	1.9407	1.5506	-0.172637	1.64803	1.47887	1.57187	1.99398	1.38768	1.93442	2.18527	2.3027	3.21816	2.5441	2.07143	3.11525	1.86725	1.28786	2.48462	1.72914	2.32423	2.58564	2.32781	0.996627	1.8844	0.150066
60.3	2.73941	1.09183	2.51948	2.16524	1.32977	2.75625	1.85988	1.99616	1.99928	1.71378	1.98951	2.79541	3.04618	2.48301	2.44168	2.97957	1.96618	1.44997	1.83731	1.91542	2.12195	2.75463	2.33725	2.27545	2.19019	0.10555
60.4	1.31792	1.37228	2.67402	1.98949	3.42864	1.89565	1.87689	2.22885	2.20205	1.76107	2.03133	1.53041	3.12065	2.36042	2.41254	7.29562	1.81561	2.38291	2.81884	1.66811	2.07194	0.903117	2.22099	1.53863	2.28825	0.247411
60.5	1.08801	2.17565	2.55184	-0.844948	1.26831	3.46871	1.40898	2.31937	1.33016	1.88279	1.92049	2.36251	1.92704	2.58716	1.86358	5.30361	1.68254	2.00449	1.97715	1.33994	1.91428	1.42308	1.8061	2.24994	1.95878	0.213765
60.6	0.581972	2.86997	2.99906	0.366754	2.0936	1.30075	2.53175	2.20017	1.58603	2.00113	2.28111	1.97276	3.23369	1.83292	2.25847	1.52696	2.42129	2.21498	3.05937	1.58309	2.00724	1.82276	1.47396	1.73047	1.99793	0.142734
60.7	4.2594	2.25044	3.18883	-1.24262	1.90254	3.66735	1.57915	2.11997	1.09972	1.57491	2.25231	2.30847	1.21079	1.8917	2.25713	8.98668	2.316	1.58366	3.26803	1.95702	2.0279	2.19209	1.62923	2.21424	2.35396	0.355694
60.8	1.92901	1.66067	2.33892	1.70899	1.73269	2.21089	2.18504	2.50284	1.70786	1.9397	1.39208	2.60953	1.57329	2.30367	2.13256	4.11047	1.50381	2.75428	1.23223	1.65717	1.96548	1.84205	2.0997	1.7108	2.03349	0.119735
60.9	4.03235	2.0104	1.71828	2.64565	1.97043	2.94717	1.54357	1.95864	2.0118	2.02648	2.73578	2.37299	2.91368	2.08951	2.0561	1.40438	2.39826	1.15878	2.71592	1.98791	2.02207	5.18209	1.86139	1.5307	2.30393	0.176235
61	0.202826	2.50004	1.88165	2.25305	2.79291	2.74124	2.14652	2.19033	1.36253	1.78761	2.51892	2.24203	1.89333	2.36006	2.12594	1.26337	2.07361	1.62145	1.75376	2.34869	2.26233	3.66349	1.79851	2.34208	2.0886	0.130556
61.1	3.12293	1.55581	2.54382	0.724245	1.38676	2.06551	1.83758	2.39315	1.76603	1.79982	2.3256	1.67078	2.6196	0.697579	2.19894	4.72711	2.10107	1.52291	1.28931	1.70637	2.12859	1.62986	1.51	2.03213	1.97315	0.16493
61.2	-0.310934	2.16676	1.70703	3.02417	1.02237	1.57117	1.98006	2.04483	1.19576	1.81026	1.86006	2.19626	0.743493	2.77174	2.26666	1.14825	1.83286	2.59598	2.06305	2.29904	2.41748	1.26528	2.4116	1.29559	1.80745	0.149415
61.3	1.28831	1.78648	2.42375	1.28146	1.67102	2.24874	1.71844	2.16369	1.5255	2.01968	1.74526	2.00409	2.12521	1.47658	2.24398	1.73713	1.95512	1.22468	1.39207	1.95002	1.82623	1.62438	1.58483	1.44192	1.76911	0.0684148
61.4	2.60111	1.88307	2.19746	1.12695	2.97724	2.81461	1.43632	2.53711	2.29399	1.82451	2.26234	1.24552	3.39568	2.41729	1.9494	4.44474	1.71419	0.544023	2.43281	1.62121	1.98778	3.01237	1.63478	1.25522	2.1504	0.17004
61.5	0.956457	2.30244	2.04217	2.62194	2.19418	1.59249	1.83448	2.37284	1.48609	1.62481	1.05064	2.20888	3.03838	0.990035	2.07015	1.13059	2.19167	1.9852	2.64998	2.14567	2.19503	2.74595	2.32998	1.97907	1.98913	0.115232
61.6	3.42363	2.5868	3.42469	1.1552	1.32354	1.29851	1.62455	2.4855	2.5284	1.71763	2.04157	2.59148	3.52396	1.25397	2.08206	3.65627	2.39183	2.63643	2.51304	1.56706	2.29865	2.28959	2.31583	2.34382	2.29475	0.148028
61.7	1.73031	2.27454	2.65116	6.12158	2.65325	2.08542	1.48622	1.62648	3.37102	2.04697	2.25156	2.83772	1.72566	2.17096	2.09273	9.26393	1.93594	1.82883	2.15871	1.71666	2.07847	2.9487	2.05865	1.77644	2.6205	0.345205
61.8	-0.443077	1.61034	2.20078	1.7824	1.88638	2.92296	1.99318	2.0707	2.47123	1.94801	2.15509	1.4078	2.29312	1.22931	2.19183	3.27595	2.10864	2.62104	1.7555	2.03336	2.11201	2.14165	2.10878	1.3564	1.96806	0.140617
61.9	1.0204	1.54942	1.61155	0.840933	2.38048	2.71817	2.14678	2.17175	1.67886	1.9301	2.74258	2.41528	2.20389	0.882452	2.14653	5.45962	1.45717	1.17736	1.76753	2.1689	2.23121	1.6989	2.15246	2.43519	2.04115	0.1848
62	-0.0875152	2.19338	2.48046	0.691519	1.01729	3.0614	2.38672	1.93499	1.99834	2.1557	1.6372	1.97658	2.42231	1.87861	2.03431	0.955253	2.06628	2.13108	3.49147	1.37984	1.97033	2.72263	1.98195	2.32269	1.95012	0.154783
62.1	2.54936	2.1501	2.20381	1.29424	2.36265	3.04575	1.4865	2.07379	1.7669	2.32768	1.76677	2.83999	2.73761	1.41983	1.92379	3.88774	1.95599	2.54473	1.02121	1.62442	1.91986	1.7307	2.56938	1.9811	2.13266	0.128458
62.2	4.04167	1.85729	3.64359	1.82745	3.06821	3.08699	2.04968	1.80405	1.55377	1.92942	1.95384	3.44232	2.2401	2.12179	1.98179	-0.950493	2.19907	2.07586	2.12267	1.48785	1.99529	2.67481	2.15311	1.37649	2.15569	0.194846
62.3	-1.18895	1.87564	2.5576	0.210869	1.279	1.82575	1.54925	2.2638	1.5508	1.93169	1.88937	2.66661	2.61137	1.3006	2.22847	2.95266	2.02649	1.10866	1.72647	1.65394	2.25458	0.791629	2.2325	1.30149	1.69168	0.179475
62.4	2.05359	1.57912	2.16674	1.97329	1.82204	3.85388	2.26501	2.02643	0.793831	1.57738	1.67031	2.34527	1.47339	2.14092	2.26082	0.0934299	1.88044	1.23378	1.2889	1.43898	2.03287	2.17118	1.73383	1.09252	1.79033	0.140529
62.5	2.37562	2.58659	3.04514	2.67159	1.63046	3.11893	1.39292	2.07546	1.2594	1.84147	2.42234	1.64934	2.55414	1.20321	2.21325	3.45026	2.03653	2.5877	1.36932	1.7078	2.30954	2.93744	1.9244	2.06607	2.18454	0.125933
62.6	-2.1412	2.16656	2.34924	2.05738	1.21876	2.06683	1.85226	2.05991	2.13214	1.88031	2.40275	1.94511	2.25029	1.81846	1.82587	-0.494613	2.29926	1.49626	3.48038	1.64366	1.86817	2.56135	1.9352	2.12054	1.78312	0.21858
62.7	0.467659	1.53577	3.19663	2.44049	1.19264	2.80601	2.58151	2.46887	1.7712	1.90564	1.61343	2.03669	3.2688	1.95435	1.91748	0.135396	2.08127	2.43906	2.69004	1.4915	1.98478	2.67191	1.66641	1.98	2.0124	0.152577
62.8	0.302207	2.80518	2.954	0.683139	2.02355	3.80231	1.22106	1.87611	1.63742	1.75661	2.41509	2.38491	1.58958	2.50723	2.02586	0.32735	2.28645	1.65162	1.00195	2.11285	1.97644	2.35681	2.19396	1.35254	1.88518	0.166278
62.9	-0.168985	2.08231	2.40141	1.93056	1.78667	1.94921	2.8753	1.93977	2.07723	2.12666	2.96756	2.23242	2.22807	1.21243	2.37955	1.3526	2.23386	1.46164	3.75324	1.53479	2.13332	1.93952	2.03305	1.52094	1.9993	0.146391
63	2.01249	2.23461	3.30182	1.45768	2.11592	3.83741	1.81652	2.29173	2.05068	2.17939	1.90647	2.4412	2.36774	2.83696	2.00267	2.67791	1.85588	1.75581	2.69136	1.85238	2.13918	1.77463	2.16356	2.2461	2.25042	0.106988
63.1	0.0475452	2.84566	2.6153	0.183898	2.52446	1.32778	1.5542	2.30531	2.66223	1.91285	1.61056	1.99196	1.87578	1.53439	1.96364	4.80775	1.82151	1.04066	1.52205	1.57006	1.98438	1.80746	1.67167	2.24175	1.89262	0.186647
63.2	-0.189651	1.60773	2.08528	3.33631	2.06798	2.02537	1.50269	1.68705	2.59368	1.79583	2.13729	2.69975	2.48237	0.928001	1.62701	1.65261	1.83168	2.5269	2.87279	2.19785	1.9831	4.94599	1.92603	1.64366	2.08197	0.187438
63.3	-0.291909	1.78711	3.77674	0.957728	2.06545	3.59426	2.13074	1.91225	1.25877	1.94126	2.01454	2.15438	1.40344	2.00872	2.31131	4.67504	2.27832	2.11937	2.67428	1.50829	1.93733	1.98148	2.05895	1.87861	2.08902	0.194667
63.4	2.90616	2.45285	2.30013	0.1041	1.96846	2.26881	1.83609	1.90288	1.88989	2.12403	2.20935	2.10923	2.82535	0.893333	2.13652	3.18353	1.96493	2.14134	1.32492	1.96441	2.07765	3.52909	2.09205	2.98783	2.13304	0.14503
63.5	1.05685	1.31222	3.16165	2.34756	1.98204	3.61178	1.24088	2.09972	1.99886	1.95382	2.01635	2.08908	2.74833	2.61058	2.39766	7.12516	1.71913	2.51736	1.90807	1.81434	2.01861	3.24661	1.74641	0.912883	2.31816	0.248715
63.6	0.0678468	2.14062	2.0294	3.43075	1.80935	2.07406	1.87257	1.77532	1.82989	1.75661	2.47136	1.68293	2.45221	1.97022	2.13985	0.603433	2.32206	1.80752	1.58974	1.73653	2.1554	2.22065	2.12588	2.10537	1.92373	0.126508
63.7	-0.366531	1.75426	3.13018	2.91207	1.7364	1.71097	2.16176	1.90145	1.36216	1.76983	2.12455	2.40816	2.56404	2.63976	1.78652	0.355228	2.38871	1.15917	1.08697	2.46234	2.04523	3.74628	1.78703	1.29971	1.91359	0.177507
63.8	3.58	2.44988	2.35588	1.82565	1.60469	2.7416	1.64099	1.98466	1.57319	2.06162	2.46322	2.5911	1.57177	0.579331	2.56446	1.67187	1.78394	1.26578	2.18196	2.25801	1.77138	3.72234	1.83444	2.1098	2.09115	0.138662
63.9	3.67985	1.52998	2.14906	1.73195	1.53372	2.25715	1.89135	1.93314	1.42402	1.84306	1.76879	1.9094	2.11202	2.05849	2.75524	3.0686	1.88597	1.74326	2.20042	2.79277	2.09041	3.47851	1.5254	1.69736	2.1275	0.123736
64	1.3026	1.37475	1.85126	1.30291	1.40102	1.67424	2.00247	1.85331	2.90857	1.98074	2.13997	3.76519	2.57327	1.82945	2.00858	3.37343	1.62303	2.15643	1.37247	2.47168	2.05635	0.817882	1.84018	1.72661	1.97527	0.136906
64.1	1.59559	2.19645	1.87505	1.41684	2.04473	3.39955	1.76287	2.63846	1.04747	2.0649	1.84135	1.99215	1.75805	2.41161	2.28396	-0.213057	1.95769	2.08277	2.89131	1.70201	2.23539	3.70332	1.77514	1.57701	2.00169	0.154658
64.2	-0.10421	1.56435	2.05969	2.74531	1.39437	1.78815	2.87657	2.49253	1.8519	2.01744	1.72192	2.1935	0.498099	2.37217	2.30529	2.32832	1.67375	2.55614	1.56543	1.57919	2.21714	1.93318	2.01934	2.05037	1.90416	0.134239
64.3	-0.953757	1.83195	1.7487	0.766597	2.20343	1.41626	1.20805	1.79519	1.68681	2.16937	2.09109	2.29476	3.39306	2.78157	2.23897	2.10039	1.67566	2.74928	2.4938	1.71276	1.94269	1.34466	2.12111	2.06213	1.86977	0.166303
64.4	2.05315	2.11803	2.38767	-0.336929	1.50605	1.76093	1.9836	2.36857	1.93436	1.72114	2.09004	1.97434	2.70213	1.6462	1.61374	0.9453	2.01624	3.41507	1.85501	1.88477	2.34316	3.18181	1.85317	2.04253	1.96084	0.144802
64.5	1.45403	1.90107	3.06182	0.590743	1.7013	2.183	0.524478	2.02532	2.39811	1.83931	2.36672	2.8789	0.510111	1.03287	2.21872	0.937328	2.12034	2.18462	2.0623	1.73304	1.84527	1.63699	2.05489	1.81167	1.79471	0.137602
64.6	0.333571	1.89814	2.97459	1.79772	1.58484	3.53864	1.63367	2.22557	2.44793	2.27639	1.94241	1.23466	2.98978	0.538662	1.58974	-0.777034	1.2517	2.30788	2.97225	1.80558	1.97727	0.522313	1.98097	1.39203	1.7683	0.196288
64.7	2.11286	1.98402	2.22918	0.384231	2.19201	1.73325	1.28545	2.26306	1.67108	1.80167	1.66834	1.96152	3.98447	2.40868	2.35889	0.90992	2.22833	1.96287	1.35028	1.51468	1.93139	1.7726	1.95755	2.32296	1.91622	0.132906
64.8	0.387709	2.31765	2.69633	1.22375	1.97424	1.37255	1.95661	2.13722	1.5649	1.76491	1.75762	2.91573	1.53404	2.99493	2.50165	-0.630513	1.82566	2.4805	3.00509	1.97316	1.97541	4.01401	1.78268	3.03812	2.0235	0.191124
64.9	2.14471	1.32922	1.61179	0.601351	2.25726	3.15712	2.12031	1.9455	1.79795	1.8193	1.73722	1.13233	0.802853	1.3836	2.25266	4.66732	1.72018	0.981616	2.5324	1.76747	2.06214	2.28666	2.00203	1.85497	1.91533	0.16635
65	0.949366	2.63754	3.32982	2.75563	2.33891	2.50378	2.66513	1.70201	1.50409	2.23997	1.73369	1.36014	1.78901	2.74748	2.21001	-1.63292	1.62292	1.79343	1.59407	2.033	1.94794	2.89206	2.43639	1.50207	1.94398	0.194541
65.1	1.60816	1.42395	2.94003	1.24361	2.8402	2.78501	1.80766	2.16794	1.37144	1.87081	2.35324	1.20405	3.00266	0.896442	1.90117	-1.82975	1.81719	2.21434	2.36807	1.95308	1.81993	2.26709	2.14524	1.71664	1.82867	0.195586
65.2	1.25999	2.04813	0.726786	0.805582	2.97374	1.58826	1.44873	2.02312	1.54115	1.80311	2.01539	2.32193	1.30063	2.87777	1.72324	2.74847	1.51636	1.06506	2.10013	2.2643	2.17736	1.59162	1.98807	2.07554	1.83269	0.120307
65.3	0.737516	2.07971	1.60984	2.54559	1.80536	2.4284	1.46076	2.2296	0.914076	1.88755	1.51878	2.96417	2.08866	1.07141	2.14471	3.66132	1.77797	2.41501	2.23956	1.94062	1.85488	1.26277	1.87203	1.98013	1.9371	0.130412
65.4	3.51296	2.9846	1.75673	4.76105	1.84889	1.24087	1.71685	2.40876	2.63149	1.96519	2.02823	2.35611	1.50817	2.42705	1.96569	5.27967	1.83265	1.92548	1.8673	1.89899	1.96391	2.0569	1.86959	1.81933	2.31777	0.195922
65.5	-0.274079	1.78888	2.01158	2.38162	2.96138	1.0693	1.62155	2.03841	2.9106	1.90798	2.37523	2.10481	2.51712	1.54917	1.93926	2.78608	2.03634	2.12133	2.27825	2.33986	2.08284	1.77659	2.20065	1.88171	2.01694	0.132505
65.6	1.08799	2.48611	1.56346	1.76563	1.12972	2.42708	1.51253	2.11976	1.43427	1.94842	1.88031	2.11843	2.54118	1.17006	1.70741	5.86675	2.18386	1.98203	1.63621	1.78643	2.08024	1.54673	2.01821	1.43456	1.97614	0.188461
65.7	4.34407	2.55597	2.36738	0.0703926	1.83144	2.00254	2.37258	1.85776	1.75478	1.90703	2.10862	1.70118	1.4962	1.95124	2.31502	4.48415	1.73794	1.80613	1.26651	2.22745	1.80507	3.17471	2.43081	1.48534	2.12726	0.184163
65.8	0.838092	1.58154	2.83459	1.94491	1.69261	1.83492	0.985267	1.76728	2.5073	1.69636	1.93248	2.79724	1.42166	1.4165	1.80032	2.29786	1.92762	2.32541	1.14917	1.90227	2.21347	2.48652	1.89638	1.54128	1.86629	0.105488
65.9	1.64011	2.29918	2.47439	3.05976	1.32217	1.89839	2.39485	2.30745	2.21278	2.02668	2.62608	1.75103	2.0129	1.2278	2.47461	3.45865	1.65771	1.0236	4.12671	1.98362	1.96904	1.75568	1.95083	2.0254	2.15331	0.14007
66	1.45907	1.94887	2.20111	1.45851	1.2087	2.47006	1.50522	1.63701	2.24524	1.89692	1.78335	1.75067	2.69381	0.998241	1.85497	-0.611919	2.36168	3.40802	3.2424	1.74789	2.14806	0.475596	1.86375	2.04835	1.82482	0.168707
66.1	0.250217	2.70735	1.75085	2.73871	2.27749	0.761409	1.98181	1.72461	2.00928	1.85375	2.2654	2.98963	1.55825	2.4859	1.96976	0.142402	1.63705	0.964927	3.48203	2.35954	1.99397	0.601485	1.62992	1.79444	1.83042	0.169103
66.2	2.64826	1.58619	1.35368	1.75633	0.950608	0.655295	2.24489	1.72732	2.11543	2.00146	1.89742	1.66234	1.59443	2.98463	1.94904	-0.405259	2.26544	2.7748	3.26538	1.48059	1.78087	2.0878	2.01749	1.59783	1.83301	0.155003
66.3	0.616274	1.09063	2.08893	3.16247	2.83692	2.19994	1.96336	1.79375	2.10416	2.08726	1.97579	1.06758	1.6448	2.80019	2.43401	2.42148	1.83307	2.295	3.1884	1.94347	1.90323	1.84254	2.27728	2.36823	2.08078	0.124285
66.4	0.410259	1.94978	1.15138	1.04543	2.1705	1.6565	2.70801	2.11526	2.05902	2.05801	2.33711	2.42074	2.05626	2.64431	1.73378	-1.05666	1.8798	2.34486	1.51378	1.66495	1.96059	1.87261	2.15478	2.22744	1.79494	0.16218
66.5	1.44145	2.6804	1.52715	1.06866	0.856017	1.54241	2.07255	2.44135	1.96483	2.19153	2.71502	1.61146	3.18247	1.69562	2.10593	-1.68981	1.83564	1.55732	2.05254	2.23757	1.7102	1.48144	2.18521	2.27273	1.78082	0.185487
66.6	4.68267	2.15526	2.53603	2.96583	2.99781	1.86101	1.49167	1.76465	1.57152	1.94577	1.98988	1.36995	1.5433	1.02344	1.96244	4.36224	1.8467	1.69695	1.15875	1.77141	2.17442	1.24775	1.91181	1.89803	2.08039	0.182732
66.7	7.14861	1.31547	2.12369	1.44411	2.38323	0.606463	1.85017	1.60383	1.94398	1.61346	2.10803	1.38848	2.28963	2.48229	2.10917	-1.05448	1.91016	2.03715	2.48677	1.91	2.15905	1.77432	1.68828	2.50388	1.99274	0.270688
66.8	9.22665	2.88569	2.26706	1.93438	1.63176	1.05226	2.06883	2.12359	1.50346	2.01608	2.77482	2.88825	2.45466	1.94889	2.12609	-0.246457	2.42457	1.96076	2.16814	1.3089	1.97963	0.823256	2.11359	1.42545	2.20251	0.336429
66.9	-1.34295	2.66076	1.98198	1.55711	1.26935	1.66018	2.29831	1.87277	1.62443	1.96089	2.02506	1.42099	1.95824	-0.105465	2.22472	1.86862	1.88149	2.67683	1.2405	2.52727	1.862	3.15997	2.21266	2.42322	1.78829	0.187393
67	3.68751	2.30693	1.19294	1.14997	1.84137	1.64308	2.5761	1.71684	2.13496	1.90419	1.90205	3.30998	1.81941	2.84343	2.01475	4.4201	2.23079	1.72018	0.629958	2.31636	1.86768	1.62876	2.20434	2.31616	2.14074	0.165748
67.1	-0.0696449	1.63567	1.35946	2.82405	3.51524	2.82629	1.74052	2.21428	1.76073	2.05284	1.97242	2.5609	1.76299	2.97946	2.15767	3.2864	2.68967	1.58945	1.81949	1.51815	2.30455	4.25735	2.29166	1.54608	2.19149	0.1764
67.2	6.13588	1.84278	1.93608	0.933859	2.19569	2.39091	2.79262	2.55455	2.30834	2.28107	1.89835	2.70837	1.60064	3.92045	2.11081	0.333935	2.39911	1.66877	1.25925	2.1817	2.09526	1.92408	1.94477	1.92095	2.22243	0.218722
67.3	1.21817	1.56366	2.10519	1.30397	1.38097	1.56939	1.61537	2.09592	1.32504	2.2724	2.25813	1.63213	0.928962	1.93215	1.74315	7.3772	1.71196	3.00822	2.84351	1.53112	2.16422	0.890921	1.80948	2.54458	2.03441	0.25707
67.4	-1.75229	3.19081	1.69356	2.18054	2.99445	1.64458	2.83928	2.32224	2.1682	2.13724	1.89805	1.44424	0.928698	2.84411	2.01874	6.57133	1.92717	0.704042	3.47687	1.9762	1.99711	2.27281	2.02897	2.07133	2.1491	0.282603
67.5	0.925012	3.11789	1.93162	2.906	0.730659	2.07591	2.65521	1.86421	2.97238	1.93621	1.55877	1.90402	1.66438	1.62191	1.95559	1.74807	2.04544	1.06711	1.78913	2.22706	2.03214	1.88588	2.31856	1.70658	1.94332	0.11935
67.6	4.16843	1.94021	0.916844	2.37464	0.669932	1.04552	2.20318	1.85569	2.27532	2.37475	1.95463	1.44932	1.38045	1.25914	1.86732	0.87095	2.26568	1.7066	2.01044	2.2568	1.74006	3.81419	1.90671	2.70887	1.95899	0.167897
67.7	1.95286	2.38232	2.69644	2.46139	1.69755	3.51619	1.04982	1.19972	2.5931	2.06191	2.11136	1.87895	2.5916	2.07295	1.84217	0.240075	2.07119	1.65184	2.19079	2.06044	1.93587	1.57439	2.58259	0.834799	1.96876	0.139001
67.8	2.10216	1.73633	2.25375	2.18659	2.87351	2.42223	1.32339	2.04155	1.88977	1.95203	1.93999	2.41222	2.00824	2.11124	1.91153	1.54466	1.83598	1.98764	2.02808	2.41796	1.86989	3.08941	1.6711	2.24982	2.07746	0.0788094
67.9	3.78026	1.51579	2.03641	1.39157	2.20322	1.97153	2.09604	2.11979	1.49319	2.04772	1.83979	1.37449	2.65696	3.14261	1.6234	-1.75248	2.33275	2.12677	2.25773	1.79085	1.76972	3.13275	2.0497	2.12376	1.96351	0.199801
68	1.57039	1.58656	2.40708	1.38823	2.04803	2.87659	3.21328	2.27311	2.28668	2.09806	2.37787	4.03134	1.69483	1.78321	2.17351	1.68717	2.07727	2.78889	2.13146	3.04005	2.24376	2.80235	1.91126	1.69763	2.25786	0.126088
68.1	-0.233152	2.19896	1.71243	3.85929	2.12908	2.74305	1.72197	1.96383	1.93476	2.24604	2.54438	2.51116	1.08846	1.33035	1.8703	2.17355	2.07219	2.62573	1.81095	2.31244	2.02571	1.46897	1.71011	1.70176	1.9801	0.148291
68.2	0.65165	1.46378	1.63458	3.73059	1.87539	2.77319	1.94997	2.27724	2.42665	2.15689	1.30334	0.875317	2.4071	3.566	2.05444	0.918858	2.56489	1.63569	1.52657	2.37845	2.15767	0.240099	2.14786	1.69985	1.934	0.16823
68.3	3.20045	1.89656	2.81087	2.16938	3.75097	0.616867	1.09374	1.96197	1.81827	1.61995	1.92599	1.58118	1.23816	1.95926	2.03862	3.1308	1.64038	2.26292	1.51174	2.07388	2.23738	2.93189	1.88563	2.12328	2.06167	0.144114
68.4	-0.0817813	1.78732	2.96508	1.17567	2.80943	2.37309	1.78363	2.12524	2.37716	2.18043	2.13896	1.94225	1.96009	2.96547	2.01743	5.70136	2.06555	2.28565	1.19092	1.91653	1.80691	1.24468	1.78437	2.01887	2.1056	0.203292
68.5	0.578933	1.62246	2.31584	3.38182	2.54723	2.37879	2.62263	1.58382	1.51305	2.06448	1.79013	1.81392	1.20475	2.15353	1.93763	2.61435	1.74076	2.68657	2.48748	1.70229	1.95562	2.10152	2.00349	2.02702	2.0345	0.115639
68.6	-0.203449	1.65855	2.07681	3.32716	1.60342	3.03344	2.32056	1.81536	1.57168	1.76297	2.14061	1.69783	2.23532	2.93156	2.11456	5.28918	2.12849	2.50547	3.72602	2.10055	2.10173	1.17223	1.81687	2.23757	2.21519	0.204755
68.7	2.82816	2.13094	1.49319	1.80481	2.62368	0.43412	2.35208	1.62963	2.6602	1.74878	1.70704	2.58912	1.40761	1.67277	2.10012	4.59844	2.1471	2.33158	0.926401	1.80251	1.76395	3.16541	1.82532	1.73816	2.06171	0.164826
68.8	1.78491	1.77141	1.71615	1.22807	2.83029	2.13206	1.50018	2.44396	2.00954	1.79613	2.11823	1.96366	3.34975	1.6304	1.94959	-1.5346	2.31963	2.74996	1.07745	1.73497	1.75176	0.89416	1.61848	2.4009	1.80154	0.183916
68.9	2.2638	1.79348	2.42943	1.646	2.55035	2.88262	2.12605	2.16631	1.88948	2.02016	2.18536	1.74774	2.87901	1.95127	2.66694	1.63664	1.54391	2.12761	1.70966	2.09204	2.43366	2.32039	1.85212	2.47267	2.14111	0.0783094
69	1.02717	1.82186	2.20255	0.7335	1.16145	2.75339	2.02115	1.7872	2.68182	2.08288	1.67234	1.28024	1.68632	0.334593	1.80929	2.88467	1.85865	0.552377	0.928005	2.41815	1.92244	4.00616	2.22704	1.18288	1.79317	0.169669
69.1	0.267175	1.7061	0.98597	1.18424	1.82495	1.18487	1.92251	1.94757	2.53294	2.10883	1.69311	2.0766	1.86288	0.56751	1.71323	-0.555024	2.44137	2.18527	2.11117	1.86818	2.07086	0.727857	2.02547	2.22571	1.61164	0.152739
69.2	3.00416	2.40501	1.41776	1.88564	1.70769	2.81376	1.56566	2.22943	2.52007	1.96784	1.49919	2.32554	1.56369	2.91186	1.78579	3.75934	2.33792	3.08694	1.02765	2.24492	1.84162	2.46458	2.15469	3.0363	2.23154	0.132273
69.3	4.64578	1.84191	2.40056	1.67995	1.49836	2.6239	1.54688	2.15515	1.6036	2.16122	1.76654	2.34731	2.37869	0.422222	2.26133	-0.0921856	2.21463	1.65628	1.00093	2.12868	1.9872	1.86841	1.65341	2.19516	1.91441	0.174319
69.4	2.65201	1.78428	1.575	2.38475	1.57834	2.29889	2.22444	1.93231	2.70667	1.60246	1.92769	1.59522	1.73405	1.51429	1.80887	1.70282	1.91895	2.04864	2.15673	1.6052	2.02249	2.71574	1.6896	1.83716	1.95902	0.0757224
69.5	0.094247	2.30701	2.0328	2.54952	1.26723	1.8383	1.88377	1.58874	1.35754	2.03352	2.34328	2.76693	1.9132	2.08384	1.81236	5.46115	1.84947	1.56483	1.22737	1.72557	2.14452	1.78059	1.81757	1.92477	1.97367	0.185037
69.6	2.15691	1.13025	2.87007	1.62829	1.0062	1.60118	2.01958	2.6447	2.1614	2.08526	2.39451	1.27468	2.52812	1.30064	1.91236	2.27189	2.18143	2.72845	2.37313	2.0589	1.99799	0.949353	2.18128	1.93563	1.97468	0.109639
69.7	2.86335	1.48419	2.38635	2.00707	1.85563	2.953	2.63052	1.54213	1.86002	2.04009	1.47997	1.91069	0.953497	2.87549	2.19531	-0.776861	1.56579	2.43651	1.56653	1.92715	2.1203	2.03044	2.07593	2.64568	1.94287	0.156614
69.8	-0.758582	1.39147	1.51773	1.53154	1.74923	2.51509	2.49129	2.19133	1.7335	1.91798	1.68963	2.36904	3.36752	2.03919	1.73094	0.553965	2.08573	1.25005	1.87458	2.30755	2.17435	2.91336	2.10933	2.51434	1.88584	0.164251
69.9	1.72711	1.81951	3.10803	1.02785	2.62075	2.15153	1.77688	1.74029	1.49202	2.24842	1.36158	1.41485	3.39706	2.23907	1.86248	2.26395	1.89719	1.88283	1.60696	1.93896	1.7474	1.75272	1.96038	2.52188	1.98165	0.108897
70	7.56775	2.29998	1.22296	1.49876	1.5329	1.67257	2.17096	2.58967	2.01862	2.15901	2.16281	1.96158	3.15354	2.74705	2.28842	2.81983	1.85282	0.988687	3.29834	1.06519	2.12947	1.80116	1.87894	1.81824	2.27914	0.259538
70.1	-2.53023	2.52234	2.90854	0.76787	1.41279	2.42296	2.32536	1.85981	1.58438	1.81603	2.20943	1.74785	1.68245	3.3466	1.72011	4.91418	1.8141	2.43846	1.42333	1.82187	1.98874	2.05731	2.01071	1.85338	1.9216	0.252007
70.2	3.36913	2.12188	2.43581	2.43574	2.59764	2.43549	1.97414	2.26288	2.73193	1.42613	1.51962	2.12411	1.94723	1.59085	2.03313	2.99962	1.95795	2.31046	0.864215	1.91116	1.92571	2.95759	1.61265	2.39387	2.16412	0.113769
70.3	-4.76258	1.55881	0.694723	2.76698	1.73137	1.4431	1.4064	2.24176	1.80833	1.74315	1.99958	1.92346	1.45501	3.52222	1.86561	0.196574	2.39027	0.964451	2.14692	1.43715	1.90531	1.70183	2.30878	1.51023	1.49831	0.303843
70.4	-1.48284	1.64841	2.25381	3.98849	1.36322	0.0546743	2.68121	1.92492	2.99712	1.4593	1.51629	1.83917	2.28947	2.25909	1.76054	2.15214	1.78049	2.40709	1.03242	2.55334	1.97998	1.05936	2.25421	2.36996	1.83925	0.211244
70.5	3.52828	1.61632	2.03679	2.87096	1.68547	2.62208	2.28828	2.10974	1.71362	2.23266	1.98746	1.14694	3.72399	2.73975	1.94748	2.86915	1.86145	2.65182	1.78676	1.43965	1.99741	2.22685	1.93677	2.08189	2.21257	0.125879
70.6	4.22562	1.05617	2.10305	3.4465	1.79275	1.77401	2.01097	2.38734	2.41894	1.47615	2.21955	2.15053	1.28966	2.33797	1.78046	6.47445	1.57643	2.42127	0.688486	1.92918	1.97759	1.61759	2.04112	1.57928	2.19896	0.236433
70.7	2.09355	0.905744	1.36752	2.64607	1.11478	2.99505	2.71529	1.89204	3.17359	1.63064	1.54946	1.03766	1.78457	2.60805	1.64905	5.1003	1.89643	1.74793	1.66651	1.54644	1.67858	3.71837	2.20845	2.34619	2.12801	0.19192
70.8	-0.588106	0.973468	1.8361	0.47066	1.15953	0.492791	2.13911	1.97569	1.8708	1.63546	1.11429	1.75822	2.57967	2.62392	1.95297	10.637	1.90529	1.40355	1.21583	2.07261	2.02154	1.9544	1.86872	2.36361	1.97655	0.405036
70.9	3.8014	1.58514	1.64913	3.26593	1.52911	0.556877	1.23331	2.30864	1.58753	1.76038	1.42328	1.7099	2.67534	1.60784	1.89462	3.46977	1.69741	1.82828	3.23661	1.51553	1.76712	1.90706	2.0717	2.07903	2.00671	0.156466
71	3.39081	1.3727	1.6641	0.109801	1.6905	2.49637	4.17379	2.40754	1.79572	1.63085	1.52069	1.75477	2.57672	1.12448	2.07108	2.38388	1.56666	3.74414	0.249865	1.54427	1.87681	0.20309	1.8495	2.79391	1.91634	0.204992
71.1	6.87138	1.34882	2.13367	1.59962	1.36896	1.50657	1.86343	2.51566	2.44724	1.47448	1.7623	2.28029	1.93542	2.41674	2.21131	0.202789	1.958	2.52956	2.06374	1.70051	2.09208	3.00955	1.80788	2.02677	2.13028	0.234507
71.2	-2.20855	1.08371	2.0812	3.20575	0.563186	0.442947	1.40213	1.92988	2.16469	1.46338	2.10536	1.80186	1.19419	1.34782	1.69711	2.11282	1.86566	1.56846	2.18938	2.3725	1.96958	3.24775	1.9571	2.06754	1.65106	0.214631
71.3	1.40417	1.31496	2.30259	2.10371	2.48574	2.53137	1.74316	2.22102	1.39672	1.29926	1.52119	2.10288	1.5095	3.29849	1.85675	2.57665	1.50901	1.5289	0.364192	2.18123	1.96891	0.540573	1.79987	2.18119	1.82258	0.131562
71.4	2.73248	1.00995	2.11228	2.28625	2.4611	2.79442	1.57083	2.38429	2.6911	1.6567	1.92641	1.8958	2.85588	3.85159	1.85203	4.60104	1.62706	2.01706	-0.0870891	2.00995	1.88504	3.43118	2.3238	2.30118	2.25793	0.187965
71.5	-0.339806	0.964836	1.05496	2.58659	2.10312	1.15285	2.12886	1.9044	2.99297	1.48629	1.74939	2.00473	1.15624	3.16939	2.15444	3.62267	1.64799	2.11937	0.565899	1.84515	1.87317	2.35126	2.18909	3.12565	1.9004	0.180627
71.6	0.453901	0.829892	1.89535	1.96472	2.15917	1.91248	2.16139	2.04644	1.35253	1.83128	1.80914	1.80806	3.29642	1.15687	1.91833	2.8914	1.62645	2.24696	2.00902	1.67755	1.88125	1.81921	2.37482	2.52365	1.90193	0.121001
71.7	1.58662	1.66974	2.02729	3.92153	2.10799	1.68754	1.56544	2.23214	2.31251	1.43166	1.61159	1.97552	0.913047	2.72359	1.81905	4.11379	1.59045	3.20988	0.807326	2.10613	2.04024	1.37298	2.2851	2.61752	2.07203	0.164301
71.8	7.18719	0.940956	2.07451	1.85997	1.32587	2.52985	1.19431	2.06183	1.58116	1.69905	1.86574	1.28526	1.39836	1.72949	2.24985	9.51786	1.62778	2.20509	2.37597	2.22689	2.1777	1.95079	2.06005	1.40164	2.3553	0.392391
71.9	0.352515	1.07591	1.95598	1.04267	2.95213	1.14274	2.74336	2.17835	2.62222	1.44223	1.11758	1.53845	1.44912	1.57108	1.88407	-0.98825	1.66624	1.42586	2.53501	1.93893	1.72742	0.235282	2.17647	2.21815	1.58348	0.178903
72	3.08997	1.14891	1.99133	0.723476	1.60731	3.91706	1.7375	1.91479	1.72203	1.44595	1.44724	1.81917	3.07208	2.57978	1.99261	1.33488	1.56357	2.5605	1.89395	1.50645	2.01614	3.64816	2.18158	1.85712	2.03215	0.156979
72.1	0.784481	1.5202	2.71539	2.10485	2.11106	1.0289	2.45129	1.92818	2.49933	1.89399	1.77559	2.48547	0.625831	1.23358	2.28764	0.434752	1.61552	1.59542	1.12916	2.10897	1.94587	2.08935	2.11509	2.05625	1.77234	0.126369
72.2	3.14597	1.07518	2.88244	3.18783	0.830052	0.281934	1.4165	2.27056	1.93317	1.63731	2.21121	2.44209	1.16929	2.13224	2.15255	4.78948	1.49508	2.72735	0.774852	2.2801	2.09969	2.37865	1.93379	2.16498	2.05885	0.192456
72.3	2.24857	2.16842	1.57463	3.17183	2.96986	1.11233	1.60421	2.2873	1.77192	1.61867	1.69127	2.03857	1.82062	1.45876	1.34922	4.25125	1.53792	2.43945	0.420765	1.59613	1.66381	1.74631	2.1256	1.91245	1.94083	0.152892
72.4	1.53108	1.651	1.31989	2.20597	1.91317	1.86171	1.54825	2.36593	2.61024	1.48168	1.7328	2.40466	1.69679	2.42159	1.77608	5.04251	1.45657	2.05507	1.20489	1.51455	2.3659	2.96111	1.7994	2.05936	2.04084	0.158639
72.5	1.31862	1.27939	1.58231	3.654	0.995532	0.736076	1.98647	2.58804	2.00798	1.47224	2.02212	1.46831	2.27162	3.81518	1.94968	4.30106	1.32712	1.87391	2.34106	1.73037	1.92975	3.59514	2.19797	1.40698	2.07712	0.188093
72.6	6.84437	0.988289	1.65797	3.25797	3.05692	0.720102	2.05277	2.55387	2.22012	1.46369	1.58964	2.00282	1.51862	1.24244	1.91258	0.324478	1.32026	1.31378	1.73386	1.90936	1.87257	2.21528	2.32338	2.10479	2.00833	0.250251
72.7	-0.287695	1.43209	1.59987	4.19935	0.984294	-0.0412755	1.6371	2.10207	2.86605	1.68502	1.76578	2.08161	1.1496	2.66604	1.8797	2.41837	1.6339	2.00033	2.00805	1.86345	1.74851	2.74809	2.0243	1.83494	1.83331	0.182066
72.8	-0.568594	2.10327	2.84567	3.52304	1.69666	2.39343	1.71842	2.60344	2.36654	1.39738	1.26362	1.19379	1.90623	1.93096	2.00632	0.79452	1.50511	3.01038	1.34492	2.59581	1.77064	1.35314	1.24839	1.19962	1.80011	0.171616
72.9	-2.58224	1.70696	1.26122	3.29526	1.98556	-0.129564	2.79567	2.24482	2.29453	1.55821	1.89556	2.22078	2.27478	3.29769	1.61242	-0.374558	1.56334	0.842224	1.07172	1.82726	1.91601	2.09318	1.7262	1.66199	1.58579	0.251569
73	2.09995	1.54865	1.52117	2.28238	1.77507	2.55746	2.26056	1.89278	1.93559	1.56749	2.06647	2.38545	1.85871	1.23036	1.73456	-1.64819	1.87917	1.68313	2.00987	2.31507	1.79081	1.37157	2.35389	1.87547	1.76448	0.163533
73.1	2.05503	1.99222	1.29415	3.28744	1.21215	2.41419	2.0404	1.40686	2.94483	1.3134	1.65518	1.84446	1.70913	2.51623	1.73957	6.50589	1.38696	1.39973	0.9419	2.32397	1.95197	1.28237	2.08787	2.3306	2.06819	0.22529
73.2	-0.352469	2.14321	2.56718	1.21508	1.08856	1.18852	1.94344	1.85153	1.8568	1.79612	1.23034	0.994778	2.4071	2.59685	1.55142	1.4326	1.95101	1.79864	1.87677	1.5769	1.86355	1.25405	1.48112	1.6633	1.62402	0.124229
73.3	0.342364	1.60579	2.15094	2.02203	2.06953	1.30847	1.297	2.40347	2.18538	1.43972	1.45092	2.54198	1.65266	2.62233	1.75651	2.24701	1.70773	1.47501	2.22416	1.48858	1.73856	2.12532	1.8919	1.5243	1.80299	0.101631
73.4	0.0697514	1.13911	2.52367	2.54875	2.75876	0.658809	2.02259	1.47992	2.29209	1.49638	0.95251	1.65092	2.06497	1.72092	1.64247	4.88804	1.34834	2.06126	2.27637	1.8935	2.17922	0.504088	1.50644	1.83183	1.81295	0.190417
73.5	1.45364	0.80998	2.05819	2.97691	1.68054	1.03997	2.72861	2.2671	2.09118	1.63983	1.59512	2.35273	1.83748	1.19237	1.3736	4.20175	1.81839	1.70391	1.72753	1.49035	1.71647	2.14844	2.10743	1.63497	1.90194	0.141898
73.6	-0.0450885	0.949976	1.58512	1.48733	2.0053	0.822925	1.86681	2.0409	1.39507	1.53651	1.05583	2.08311	3.1105	3.28095	2.19732	1.07749	1.28576	1.54827	0.63275	2.1184	1.73458	2.42365	1.44326	2.10576	1.65594	0.151655
73.7	1.32833	0.17099	1.40008	1.98071	2.89532	2.50129	1.5208	1.50128	2.076	1.69972	1.11888	2.62188	0.91393	2.10144	1.64904	3.01267	1.36811	1.399	1.51668	1.64719	1.87062	1.69373	1.51586	1.44745	1.70629	0.127575
73.8	3.75042	1.02565	1.74434	2.60266	2.55777	2.47809	1.5886	2.449	1.3071	1.52618	1.14117	2.39656	2.54377	2.46757	1.82116	3.68422	1.4168	1.66459	3.18816	1.63356	1.70924	2.10255	1.43019	1.99492	2.09268	0.150765
73.9	-0.32771	1.37887	1.8644	1.99506	2.4182	0.0987414	1.49794	2.48415	1.51865	1.64045	1.37549	2.107	3.75933	1.6548	1.74845	2.44406	1.3784	1.03573	1.18216	1.58167	1.88181	2.91043	1.60161	0.713842	1.66431	0.172615
74	-1.22992	1.44949	1.20532	0.891931	1.73614	2.14283	1.71219	1.49993	2.92126	1.21812	1.92345	2.2967	1.70132	2.07588	1.78328	-2.13138	1.20119	1.33192	1.90621	1.74686	2.0411	1.38525	1.9082	1.88326	1.44169	0.216443
74.1	-1.5715	1.63467	1.55891	2.29535	2.03526	1.13955	1.51711	1.81157	1.13558	1.64257	1.38938	1.97022	1.26555	2.98691	1.49231	2.7403	1.41195	1.92035	0.434485	1.78871	1.47763	0.700743	2.10695	1.84527	1.53041	0.177036
74.2	1.11336	1.26678	2.54088	3.93583	1.60558	0.828975	2.2176	2.5882	2.21689	1.68608	1.4151	1.7939	2.01893	2.72269	1.96387	-0.701694	1.51657	0.339159	0.791604	2.29454	1.59848	1.47579	0.918516	1.69729	1.6602	0.186026
74.3	1.03424	1.00632	1.66844	2.32584	1.19216	1.78966	2.07436	1.45001	1.74372	1.5525	0.932742	2.33017	1.45439	2.18701	1.70059	2.34864	1.22821	0.579911	0.450465	1.59174	1.74238	2.21824	2.02065	1.80745	1.60124	0.110289
74.4	2.59835	1.02986	1.60479	0.244789	1.5033	0.873368	2.0064	1.52167	1.42437	1.54462	1.33594	1.85837	1.34516	1.6325	1.71556	-0.407809	1.65943	1.67484	1.66162	1.38886	1.39019	2.52518	1.74884	1.83318	1.48806	0.126844
74.5	-2.83611	1.63064	2.07392	1.20898	1.38117	0.915224	1.91769	1.9033	1.40687	1.56369	1.15223	1.40953	1.67123	4.88871	1.91775	-2.94785	1.33999	1.93845	0.901179	1.717	1.72622	1.37873	1.45236	1.18521	1.28734	0.304685
74.6	0.997283	2.22863	2.64747	3.30043	2.97812	1.97388	1.35515	1.92455	1.49455	1.31462	1.24566	2.62153	2.41544	2.40821	2.17814	-2.44973	1.14291	1.46504	1.80399	1.44392	1.49022	3.03818	1.33842	1.25296	1.73373	0.22682
74.7	1.56891	1.28322	1.85566	1.99482	2.34456	-0.265004	2.41035	2.07219	1.99104	1.63366	1.53334	2.24418	0.334092	1.34008	2.10771	-1.11432	1.21824	1.59049	2.69487	1.97263	1.64389	1.21584	1.74194	1.55965	1.5405	0.173797
74.8	-0.332958	0.532533	0.995788	1.31328	0.597489	0.873968	1.83553	1.65982	1.97404	1.41819	1.28756	0.974865	2.26343	1.74811	2.07309	-0.520634	1.02398	1.68253	0.382437	1.45858	1.55107	2.49545	1.36561	1.68889	1.26428	0.15205
74.9	1.4267	1.77416	1.61204	2.63159	2.50893	0.45102	1.26176	1.73014	2.38006	1.44442	0.799655	3.11735	1.98722	2.4431	2.11631	-0.938659	1.07455	1.11782	-0.382976	1.48306	1.57375	1.50307	1.32905	1.38953	1.49307	0.184832
75	-0.0565765	1.08403	1.25022	1.96639	0.457475	1.69917	2.44584	1.74282	1.22775	2.05423	1.70792	1.69664	3.58408	2.22884	1.87558	1.42886	1.30251	1.084	0.82786	1.29686	1.51082	2.80772	0.930236	1.10541	1.55244	0.155045
75.1	-1.96774	0.652552	1.86715	2.26281	0.800471	0.858764	1.24424	1.68938	1.63104	1.43406	0.79395	2.0779	1.93007	2.76701	1.92401	-3.55307	1.33857	0.0434124	0.062581	1.97081	1.47832	2.02668	1.09069	1.24287	1.06944	0.280131
75.2	2.23256	1.31541	1.60265	2.82691	2.15997	0.96673	1.99792	1.17489	1.19932	1.76714	1.12251	0.680015	1.69834	2.13242	1.43891	-2.10467	1.20065	1.18646	0.95479	1.76889	1.25948	1.95389	1.63251	1.30491	1.39469	0.182771
75.3	-0.718445	1.07016	2.20059	0.871856	1.44303	1.25946	2.06026	1.4219	1.89622	1.78453	1.09681	1.70777	3.02204	1.66391	2.15624	-4.22485	0.805548	0.922023	0.933548	1.50711	1.24224	0.875418	0.99874	1.70421	1.15418	0.273798
75.4	-4.24596	1.39118	0.545252	2.9244	1.36992	0.840442	1.80942	1.43771	1.49081	1.37979	0.753578	1.05579	1.35614	0.932484	1.87057	1.64674	1.06753	0.411666	0.798154	1.52265	1.48847	0.567033	1.00913	1.2706	1.0289	0.253571
75.5	-1.41314	1.25027	1.53534	1.65094	2.35937	1.4527	1.0246	1.34137	2.65062	1.4534	1.28276	2.09224	0.87204	2.27232	1.43463	2.36187	1.64246	1.01027	0.930317	1.6189	1.1252	2.05066	1.16134	1.74111	1.45423	0.160342
75.6	0.620529	1.30937	1.34297	0.924869	1.83802	1.75365	1.38624	1.83322	1.16674	1.4112	1.73594	1.09169	1.83106	1.90739	1.80322	-3.69848	1.09081	0.560804	0.952384	1.36702	1.30688	4.09656	1.17814	0.70999	1.23001	0.256529
75.7	-1.93095	0.619329	0.117001	1.44214	2.03434	0.978608	1.53922	1.82724	0.991098	1.39966	0.987521	2.63834	1.85435	2.28028	1.58111	1.87521	1.59004	0.938089	1.44511	1.57771	1.13092	1.42976	1.25615	1.31759	1.28833	0.177185
75.8	1.65447	1.63857	1.03034	1.24852	-0.312019	1.11016	1.22508	1.75824	2.0564	1.36188	0.901627	0.771709	0.600139	1.2839	1.3511	0.177337	0.829176	0.263573	-0.485995	1.10536	1.18727	1.50652	1.42109	2.32487	1.08372	0.137617
75.9	1.65257	1.60663	1.76193	1.62309	1.87716	0.571069	1.46249	1.22304	1.20858	1.38215	0.825301	1.38802	0.606445	1.1303	1.61553	-4.17073	0.566589	0.786094	-0.175884	1.50427	1.38763	1.14435	0.888342	0.649949	0.938122	0.243474
76	-1.84537	0.314036	1.74327	3.46576	0.533764	0.856759	1.65345	1.47456	2.00343	1.81439	0.896083	2.11058	2.54033	1.53674	1.44557	-2.07751	0.927107	1.0633	0.493259	1.17841	1.36971	0.823532	1.38229	1.85321	1.14819	0.241322
76.1	0.190325	1.26992	0.83016	0.215935	0.952361	0.254544	1.66494	1.69911	1.83876	1.4533	0.832672	1.25562	1.04095	1.69229	1.73388	-2.31135	1.27584	1.08252	1.13264	1.36899	1.38162	1.65405	1.2654	1.56356	1.05575	0.175343
76.2	0.282655	0.954938	2.0352	0.446898	1.26401	0.382135	1.29682	1.48604	1.52316	1.5682	0.668186	2.60195	1.80448	4.19704	1.27014	4.24394	0.774788	0.760465	0.933138	1.85463	1.34445	2.13424	0.961413	1.03104	1.4925	0.207803
76.3	4.07642	0.769133	1.83333	1.20885	0.932843	0.890525	0.997999	1.31303	1.57466	1.57708	1.38791	2.20556	2.35216	2.99479	1.51217	-4.49935	0.947472	0.914934	-0.360692	1.55133	1.33218	1.24451	1.37781	1.6056	1.23918	0.302232
76.4	1.00818	0.432233	0.722547	2.17245	2.85062	0.234576	1.0094	1.62017	0.885881	1.41017	1.66398	2.92216	1.33269	2.02379	2.0879	-3.53889	0.796442	1.33897	0.288866	1.07845	1.50999	2.90591	0.945014	1.84552	1.23113	0.260388
76.5	-1.4447	1.04414	0.323246	1.88535	1.94979	1.92098	1.35436	1.9381	1.06524	1.78532	0.620481	0.490117	1.20236	2.46999	1.52807	-3.25376	1.05137	0.285813	-0.0673575	1.61675	1.31121	3.42015	1.01905	1.76351	1.05331	0.269453
76.6	2.27207	1.417	0.741041	1.42496	2.11445	-0.27162	0.641371	1.31177	1.3502	1.41681	1.05319	1.9926	1.21147	2.83233	1.79826	-2.35904	1.01666	0.276104	2.50587	1.33445	1.20721	0.701157	1.17537	2.09162	1.21897	0.212129
76.7	-2.39586	0.661649	1.71154	-0.164814	3.24985	-0.408998	1.77812	1.29354	1.41531	1.43356	1.09363	1.57384	1.16028	2.69536	1.3322	-0.612266	1.4251	0.779206	-0.112996	1.3664	1.14688	0.65785	1.20487	1.51195	0.991508	0.231566
76.8	0.573158	0.696745	0.873076	1.76977	0.904348	-0.449071	0.481893	0.912845	2.52861	1.45136	0.867461	1.92339	1.74108	1.85688	1.61164	-1.44089	1.13035	0.102107	1.23304	1.74792	1.43561	2.18076	0.956458	1.58166	1.11126	0.177328
76.9	-4.31811	1.23723	1.2528	0.907605	0.899158	0.416346	1.41309	1.2746	0.535791	1.52274	1.10339	1.2597	2.25187	0.441779	1.36316	-6.28504	1.23485	0.925082	-0.362068	1.58178	1.25245	0.899672	1.30534	0.483394	0.524859	0.385252
77	3.72807	1.17539	0.329372	1.4627	1.05981	0.880892	0.94405	1.30793	0.985964	1.29472	0.636269	2.81932	1.51272	1.29775	1.66731	-0.955247	1.33275	-0.00051725	1.12089	1.19317	1.02544	1.04134	1.0154	0.98208	1.16073	0.175224
77.1	-0.145583	0.914415	1.19961	0.466762	1.90101	0.0611875	0.790095	1.28304	1.67613	1.35078	0.92451	1.93078	1.30299	1.04629	1.59861	-1.45812	0.507268	0.106522	0.769672	1.06713	1.21268	0.96682	0.612585	1.60091	0.903587	0.152522
77.2	2.1954	0.596406	2.90328	1.36518	0.650384	0.367566	0.711584	1.20714	1.98612	1.59437	1.164	1.42899	0.415544	1.62491	1.72312	-0.256954	1.15152	0.251006	0.312174	1.59826	1.13814	2.09521	1.62066	1.28506	1.21371	0.149707
77.3	-1.15779	1.44269	1.48445	0.721009	1.6682	0.824913	1.20798	1.24881	2.86116	1.63857	1.00044	1.54466	0.910097	0.976334	1.44647	-2.36015	0.74035	0.447609	-0.588727	1.14042	0.920232	1.38287	1.37287	1.61944	0.937205	0.212436
77.4	-2.47125	0.626294	0.798843	0.852151	1.83906	-0.582678	1.13615	1.23465	2.06701	1.21649	1.15788	2.08689	1.64078	1.87236	1.45524	2.01668	0.873403	0.383418	1.45742	1.86679	1.39098	2.40163	0.932901	0.704138	1.12322	0.206507
77.5	-0.928188	0.869304	1.75498	0.543192	1.46074	0.704487	1.2961	1.04491	1.09107	1.60382	0.580054	1.49212	-0.0155122	2.30377	1.50978	6.28901	1.11802	0.5955	0.256239	2.01734	1.24265	1.49157	0.705041	0.758106	1.241	0.260562
77.6	-0.387318	0.53942	1.72974	1.96035	0.587387	0.394698	0.453348	1.5905	1.16083	1.44925	1.36659	1.54046	0.981086	1.6085	1.81586	-0.483298	0.93175	0.829437	2.01348	1.3502	1.30476	2.64549	0.867807	1.456	1.15443	0.149294
77.7	-1.78029	1.2006	0.72792	3.00248	0.446984	0.59306	0.111272	1.22193	1.29492	1.36652	0.93632	1.64611	1.45693	1.24327	1.15712	0.924825	0.928576	-0.569954	1.3388	1.67085	1.32889	0.663913	1.04167	0.742255	0.945624	0.177334
77.8	-1.57689	0.230612	0.755554	1.06675	1.51945	-0.456064	0.528584	1.67392	2.29224	1.37867	1.23512	1.09079	-0.00200555	1.50261	1.68477	2.28873	0.555723	1.46944	1.4788	1.51133	0.848429	0.567136	1.13145	1.13604	0.9963	0.174353
77.9	0.530103	1.10434	2.32511	1.62198	1.41104	-1.27356	0.936339	1.22041	0.917946	1.45964	1.36187	1.84881	1.33811	1.48316	1.83646	0.154485	1.24925	0.583281	1.23815	1.34213	1.10763	-0.526446	1.31391	1.27241	1.07736	0.155673
78	-0.034269	0.756948	0.807207	0.857163	0.236868	0.0804529	0.91344	1.29938	1.22748	1.33065	1.01578	0.877931	0.658759	2.17898	1.37552	-4.82138	1.12797	0.249431	0.825267	1.27982	1.21113	1.90121	1.00281	1.27374	0.734678	0.263595
78.1	-1.66776	1.60173	0.757502	0.214105	1.75843	1.05846	1.0203	1.68973	1.26482	1.24956	0.815227	2.44575	1.0101	1.91324	1.30989	0.75347	1.25118	0.715327	-0.281087	1.25497	1.33031	3.12455	1.11031	1.55075	1.13545	0.184578
78.2	3.91782	0.566324	0.276609	2.80631	1.85846	0.484375	1.70034	2.06969	1.69182	1.87076	0.573826	0.883572	1.94843	1.26405	2.14044	-2.59981	0.936179	0.361746	0.102635	1.48557	1.17865	2.98791	0.92406	0.488387	1.24659	0.255484
78.3	-1.84097	0.682091	0.678239	-0.617379	0.801378	0.707212	1.60915	0.979912	1.66988	0.944024	1.17545	0.773906	1.74618	2.8568	1.61705	0.264636	0.815427	1.40987	1.99344	1.46159	1.00522	0.381382	1.05831	1.73287	0.99607	0.18637
78.4	-0.660174	1.32485	0.199932	2.04144	1.96262	0.148859	1.90582	1.24541	0.95301	1.49688	1.2239	1.07461	0.660521	1.63051	1.42859	-2.73242	1.34713	1.53409	1.08699	1.26662	1.19985	1.19875	1.2311	1.49647	1.01106	0.20373
78.5	0.0331193	0.725858	1.35296	0.880634	0.719191	-0.598995	1.41992	1.62855	1.46692	1.26528	0.92115	1.1125	1.94563	1.29843	1.52676	-2.90905	0.716845	-0.100522	0.0576291	1.11135	1.07681	1.1508	1.02991	1.5519	0.807649	0.203424
78.6	-4.64883	1.15337	1.54104	3.22766	1.05111	-0.408809	1.23588	0.906739	1.78214	1.4743	0.964501	1.22375	0.264786	0.59296	1.35303	-2.93116	0.614316	1.30077	0.933542	1.36747	1.12852	2.06086	0.806259	1.33088	0.763545	0.320604
78.7	-3.37368	1.46709	1.83816	0.730318	0.300892	0.265	0.747962	1.17449	0.982697	1.43864	1.24736	1.58002	1.90217	2.3794	1.68051	-1.8191	0.764303	0.56357	1.32817	1.36646	1.25483	0.199193	1.26985	1.27054	0.856618	0.247486
78.8	-0.406485	0.897332	1.13842	0.702021	0.606436	0.752428	0.642776	1.19173	0.851754	1.35086	0.569801	0.83323	0.41901	2.99721	1.40891	-1.88404	1.04298	-0.315114	1.19145	1.14452	1.13527	1.14739	1.10873	1.0018	0.813684	0.173697
78.9	4.14195	1.41987	0.885123	0.714194	0.733707	-0.50793	1.02624	1.24521	1.36633	1.65525	0.788568	1.00184	0.767706	1.5893	1.86088	-2.42217	1.49428	0.692886	0.649174	1.28163	1.24426	0.212261	1.13737	1.26387	1.01007	0.22246
79	-3.7179	0.739232	1.1768	1.24364	0.635529	-0.109476	0.423715	1.04604	0.719497	1.32719	1.25422	1.44713	0.62594	2.0397	1.49124	-1.37595	1.05357	-0.709308	0.964418	1.55259	1.28398	2.6612	0.934202	1.47417	0.757558	0.257365
79.1	0.949386	0.589351	1.75396	0.953564	0.929087	-0.374049	0.236108	1.44258	1.27676	1.29785	1.02724	0.967534	2.39078	2.15093	1.1569	-0.0815147	0.903793	1.25166	0.253172	1.15424	1.15432	1.44719	1.12513	1.14726	1.04597	0.126971
79.2	-1.85418	0.834428	0.835799	0.979951	0.316814	-0.135374	1.3514	1.37266	0.0616951	1.21985	1.28842	0.589549	1.23547	0.591514	1.78147	-1.87649	0.914222	0.3095	1.07773	1.22533	1.31471	2.71456	0.88631	1.36379	0.766631	0.20379
79.3	3.25617	0.677194	1.32006	1.45445	1.7614	-0.34114	0.622613	0.85321	2.16072	1.58259	0.889231	0.561147	1.3739	1.52806	1.27998	-2.57701	0.790947	0.573242	0.798019	1.45797	1.11075	-0.0164866	0.833626	1.5603	0.979623	0.213167
79.4	-2.8321	1.0824	0.379876	2.2754	1.07459	-0.979589	-0.234835	1.55505	1.28425	1.31179	1.12911	0.785235	1.26107	1.58326	1.69427	-2.67124	0.697613	0.8257	2.60647	1.64353	1.14863	0.627325	1.16712	1.06157	0.769854	0.266171
79.5	-4.58979	0.76275	2.48411	1.41491	0.287751	-0.451539	1.29101	0.950318	1.70174	1.08345	0.925253	1.59449	-0.0787701	2.62533	1.69902	-1.44599	1.03742	0.40421	1.37756	1.49253	0.874031	1.10294	1.00415	0.915861	0.769281	0.29183
79.6	-2.52207	0.927556	1.56096	-0.611889	0.474772	0.297549	1.27601	1.14874	1.17631	1.10564	1.31307	0.839902	0.677479	1.70332	1.52303	-0.583447	1.15615	-0.0018912	1.2831	1.31706	0.801802	-0.590321	1.32162	1.41061	0.708545	0.198485
79.7	-2.86578	1.24971	1.61251	0.213893	1.72593	0.847161	0.573222	1.07472	2.05948	1.60914	0.911684	1.69033	0.981335	2.04989	1.54967	1.22542	1.14154	0.612079	0.0733922	1.32112	1.03434	0.739261	0.97365	0.738107	0.964242	0.196948
79.8	0.116777	0.407138	1.92749	2.20658	1.12024	0.535264	0.951968	1.2905	1.2302	1.61988	0.766717	1.68114	0.0656023	2.43406	1.24642	3.33723	1.36677	0.369898	0.895156	1.55806	0.900892	-0.268889	0.992906	0.818888	1.14879	0.165661
79.9	-2.26392	1.39684	1.05895	0.888006	1.06161	0.373633	1.15819	1.11573	1.35464	1.34374	1.01229	1.2483	0.100849	2.76361	1.50738	0.0524296	1.13168	0.206491	1.32233	1.24615	0.914465	3.4782	0.869897	1.44517	1.03278	0.207603
80	-1.56609	1.0781	2.26075	2.60879	0.966798	0.152818	0.98165	1.37742	0.409087	1.39943	1.00224	0.994527	1.30797	1.48956	1.53766	-0.555766	0.960783	-0.055182	1.89471	1.21977	1.18632	2.44849	0.922781	1.24642	1.05288	0.186885
80.1	0.583512	0.565923	0.562117	2.29147	0.737334	-0.058347	0.963772	1.06773	0.950682	1.31007	0.821805	1.13984	0.316712	1.00807	1.39907	1.24904	0.860384	0.763946	0.757924	1.24537	1.08706	0.657643	0.666757	1.26334	0.925468	0.0914905
80.2	0.273011	1.15956	1.30245	0.221318	2.08534	0.181682	0.61197	1.14013	0.528353	1.64025	1.23139	0.78091	-0.413299	2.34329	1.51127	-6.13456	0.956095	0.729781	0.594715	1.2731	1.15495	4.06927	1.24324	1.66049	0.839363	0.352535
80.3	-0.989761	1.19049	1.1963	0.202383	1.56916	0.588723	1.67396	1.27136	1.1088	1.70162	0.690452	0.912056	1.0898	0.751226	1.0647	-0.460594	0.863647	-0.165775	2.06834	1.306	1.06558	0.414156	1.36346	1.19284	0.902871	0.143767
80.4	-4.79335	1.21683	0.773439	3.29903	1.64078	-0.917611	0.973108	1.55827	1.5028	1.43497	0.897544	1.65594	0.445477	2.29842	1.45432	-2.51529	0.905262	0.66297	2.30217	1.33878	1.12537	1.71678	1.01815	1.14338	0.880731	0.332232
80.5	3.87482	1.01435	0.794208	2.08937	0.0805844	-0.247727	0.195673	1.29073	1.38119	1.29437	0.936466	1.67531	1.39801	2.81671	1.49128	-4.08773	0.70008	-0.777071	2.57919	1.32955	1.14406	2.04184	0.998147	1.13241	1.04774	0.300435
80.6	-3.47723	1.20301	0.859552	1.8841	1.0858	0.21286	1.20885	1.18856	1.7657	1.24956	0.901723	1.94297	0.101956	0.623652	1.30013	0.065725	1.08544	0.063875	1.83004	1.76597	1.14099	0.598178	0.825163	0.781468	0.842001	0.220641
80.7	2.69356	1.18544	1.16263	1.37587	1.12194	0.707384	0.606178	1.15704	1.20902	1.09414	1.33666	0.862285	1.38774	1.59704	1.1623	0.187736	0.682811	0.329303	1.75124	0.939604	1.37481	0.697022	0.802137	1.39095	1.11728	0.103742
80.8	1.09427	1.18457	1.92902	1.27411	0.822899	0.0884573	0.330638	1.23681	0.852182	1.45688	0.981735	1.8784	0.122881	0.0557297	0.892919	-3.00001	0.860956	0.784738	1.24869	1.86324	0.895954	1.28347	1.31118	0.539969	0.832904	0.197928
80.9	3.20337	0.582424	1.9606	0.841888	1.17481	-0.978955	1.79821	0.901123	0.69038	1.14758	1.15215	0.997464	2.45633	0.740164	1.39519	-2.08776	0.313502	0.385836	0.200983	1.59518	0.970136	3.36865	1.07514	0.695161	1.02415	0.233621
81	0.343337	0.940078	0.744427	0.0704721	0.843533	-0.866071	0.917203	1.00287	0.285307	1.30776	0.525455	0.501531	0.114802	1.82923	1.02551	-2.19036	0.694429	-0.396342	0.734007	1.26784	1.02642	0.797934	1.19891	0.915609	0.568079	0.167048
81.1	-0.996529	0.638854	1.73971	-0.103234	1.99058	-0.905527	1.36338	0.961476	1.73183	1.39655	1.30253	0.448786	1.0179	1.91277	1.42545	-3.61591	0.649932	0.869319	0.780734	1.08625	1.09889	1.47396	0.626346	0.931594	0.742734	0.244584
81.2	0.713142	0.9645	0.864529	1.475	1.73542	1.23802	1.27381	1.12788	0.353325	1.53618	0.818116	1.32311	0.315322	1.2047	1.32895	-1.23561	0.806008	0.254524	0.853573	1.02363	1.17321	0.819811	1.10363	0.875745	0.914438	0.120421
81.3	-0.64587	0.852855	0.68817	1.06569	0.291019	-0.366833	1.18144	1.01704	1.01165	1.29287	1.33595	0.651774	0.723208	0.788786	1.29073	-2.16535	1.2174	-0.169861	-0.0192488	1.18595	0.904421	1.08858	0.943757	0.247288	0.600475	0.164991
81.4	-0.0658966	0.506766	1.37057	3.05934	2.43179	-0.0768582	1.03003	0.996422	1.39101	1.06613	1.83772	0.264985	0.514381	1.11862	1.15858	-0.410161	0.820743	0.694974	1.16965	1.13327	1.11775	4.15516	0.935521	0.605299	1.11774	0.202336
81.5	3.01857	0.635042	1.8015	2.79777	1.31681	-1.69849	0.320264	1.29192	0.79368	1.61325	0.89456	1.68616	1.61774	1.37919	0.991026	1.87697	1.21083	-0.551671	1.58265	1.14683	1.26866	-0.197414	0.955914	1.02433	1.11567	0.200576
81.6	-2.91995	1.10576	1.69463	0.251021	0.782647	0.0347062	1.4249	1.32393	1.00659	1.45942	1.37378	0.802788	0.96903	2.02954	1.34889	-1.16639	1.06923	0.590169	-0.40276	0.764772	1.12793	3.74283	1.15695	0.496208	0.83611	0.245687
81.7	-1.19565	0.542625	2.00345	0.540036	1.30343	-0.169911	1.31532	1.10649	1.1449	1.39992	1.15324	1.42312	0.423713	2.96402	1.37296	-2.80999	1.27212	-0.135512	0.190857	1.2477	1.19074	0.141172	0.976529	0.836917	0.759924	0.227405
81.8	-0.384664	0.508175	1.67467	-0.165159	2.07022	0.31282	0.767098	1.3883	1.32021	1.35908	0.884616	1.62117	0.327373	1.33762	1.00122	-4.8893	0.641297	0.384774	2.17877	0.98119	1.19956	2.26685	1.02056	0.237125	0.751816	0.283359
81.9	-1.54972	0.891336	1.49548	1.57408	1.75946	0.289801	0.0931629	1.63659	1.89434	1.18947	1.17287	0.547393	0.815759	1.30295	1.25399	-2.42849	0.848419	0.0815348	-0.838993	1.72866	1.10936	0.388827	0.74231	0.708923	0.696147	0.214983
82	-3.33601	1.2775	1.27229	0.619146	0.481298	-0.778691	1.29156	0.750546	1.44502	1.26541	0.768191	1.17288	1.13274	1.94621	1.09248	-4.62841	0.732758	1.1939	2.32971	1.17965	1.30957	1.80043	0.915312	0.555553	0.657876	0.317575
82.1	-3.15395	1.40268	0.95049	1.41477	0.499879	-0.0890619	1.27317	1.08466	0.54369	1.28969	1.57076	1.43278	0.774504	1.17339	1.3363	-2.44354	0.799302	0.179177	1.36905	1.07455	1.11649	0.708185	0.738589	1.13186	0.67406	0.234898
82.2	1.44361	1.68629	1.45514	-0.414103	1.43344	0.381843	1.09405	0.923044	1.17218	1.18045	0.636144	0.755949	0.729619	1.50952	1.58605	3.82453	0.585653	0.240693	3.02956	1.67377	1.0774	1.96498	1.3919	0.619402	1.24921	0.177717
82.3	-0.233294	0.983224	1.47418	0.906729	0.931339	-0.996678	0.665211	1.14491	0.29628	1.37691	0.894423	2.45787	0.718203	2.51666	1.29083	1.8684	0.516172	0.756435	2.08522	1.11339	1.06516	1.01623	1.24883	1.58488	1.07006	0.15723
82.4	2.32459	1.14848	0.652515	2.63146	1.11028	-0.753787	0.908686	1.58951	1.3589	1.43669	1.45362	0.35485	0.236139	1.39261	1.38584	-0.55027	0.833044	0.27898	0.692302	1.49659	0.967469	1.05516	0.815818	0.895225	0.988113	0.154455
82.5	0.661355	0.708232	1.44223	-0.532992	1.86854	-0.358846	0.314655	1.07084	0.443197	1.45219	1.10493	1.67857	-0.183392	1.84615	1.20704	-0.29845	0.705183	0.067832	0.423417	1.34744	0.943077	1.46897	1.03051	1.24601	0.819029	0.144712
82.6	0.528949	1.48737	2.41951	0.515055	0.897464	0.163959	0.625277	0.540634	0.979405	1.31648	0.908493	0.937001	-0.037977	1.03981	1.71855	4.8432	0.771827	0.72249	0.156445	1.21464	0.968032	1.42304	1.19538	1.37582	1.11295	0.195923
82.7	-2.47162	1.21951	0.888076	1.23346	0.657418	0.693432	0.369961	1.08153	1.02959	1.04965	0.969587	0.53522	0.698489	0.634316	1.12734	-0.928384	0.848935	-0.956161	0.991947	1.02673	1.02657	1.21061	0.79916	1.73881	0.644757	0.182647
82.8	-1.31793	0.341211	1.24262	-0.1336	-0.0260028	-0.756923	0.563092	1.81332	1.75119	1.23362	0.850377	1.16565	0.999142	1.47217	1.24953	3.723	0.909972	-0.16889	0.869096	1.36373	0.940513	0.952178	1.18187	1.24829	0.894468	0.199039
82.9	-0.404682	0.122894	1.07379	0.640866	1.3431	-0.487859	1.06434	1.39553	1.1639	0.985928	1.11003	1.68527	0.274836	1.21655	1.08924	-4.40091	0.645424	1.06352	2.364	1.29604	1.18971	2.24267	1.0517	1.04756	0.782226	0.262903
83	-0.141754	0.301437	1.33739	1.90534	1.36517	0.820337	0.238674	0.911249	2.02001	1.25586	0.597289	0.742263	0.686219	1.39658	1.58935	-1.54455	1.26367	-0.28551	0.242946	1.26137	1.05961	1.84457	0.828568	0.395413	0.837146	0.163351
83.1	-1.62389	-0.240018	1.31907	2.38538	0.388141	-0.758037	0.246788	1.32928	0.846368	1.5769	0.806989	0.630627	1.24308	0.877065	1.5103	-0.446061	1.08344	0.147484	0.472538	1.30457	0.79701	1.2115	0.978584	1.3792	0.727763	0.175988
83.2	-2.83944	0.470016	1.32927	1.47596	0.113573	-0.286292	-0.0360226	1.61861	0.518627	0.919615	1.08553	1.09328	0.735876	0.416835	1.12238	-2.78365	0.918472	0.580149	0.88699	1.17668	0.711466	1.88894	0.889068	0.968288	0.540593	0.234277
83.3	-3.80528	-0.0661922	1.42133	1.2456	-0.32514	-0.533777	1.17016	0.85455	0.533513	1.26172	0.916762	0.795632	0.0247297	0.719269	1.19163	-0.767379	0.87217	0.562636	1.17889	1.36361	1.29842	0.374126	1.17066	1.32368	0.532555	0.228778
83.4	-1.99301	0.52602	1.68523	0.40139	1.40639	-0.787775	0.508385	1.21002	0.333816	1.35728	1.02013	2.56921	1.28946	2.67963	1.37385	4.19128	1.0726	0.0720454	0.888494	1.24906	1.1727	0.838174	0.8943	1.06322	1.04258	0.236557
83.5	1.52776	0.345126	1.28021	1.72463	1.5214	-0.789763	0.455156	1.23617	0.575965	1.08521	1.2712	1.21341	1.5967	2.52932	0.950616	-1.6192	1.2548	-0.0583146	0.847304	1.26997	1.27175	0.847924	0.95414	0.86419	0.923153	0.171626
83.6	-1.47726	0.35872	1.61574	0.670144	0.403225	0.732083	1.07195	1.40384	1.84662	1.40952	0.972834	0.657969	0.93784	0.0292315	1.35929	7.86749	0.468826	0.285813	1.83214	0.756383	0.923838	0.784118	1.19153	1.09964	1.1334	0.324395
83.7	-0.149474	0.718311	1.42861	2.51902	0.717288	-0.0959351	1.13554	0.902968	0.726902	1.18887	1.61545	0.134737	1.09808	2.42936	0.969088	3.61042	0.537074	0.528891	0.855388	1.11387	1.2515	1.43982	1.11047	0.882663	1.11121	0.168981
83.8	0.33509	1.09988	1.10303	0.821971	1.94229	-0.735875	0.318932	1.02715	0.506029	1.42103	0.919537	1.42997	0.538361	1.00504	1.71897	-1.33663	0.518874	-0.42056	0.90767	0.866048	1.01586	1.34849	1.3232	1.02528	0.779151	0.153432
83.9	-0.987877	0.704071	1.20021	0.843559	1.22835	-0.143824	0.336834	1.18207	1.72006	1.10396	1.40614	1.22466	0.597383	1.77934	1.38935	4.37831	0.904264	0.908192	1.37983	1.09514	1.24707	2.50961	1.49208	1.62625	1.21354	0.195357
84	-1.9676	0.883867	0.94307	0.356995	0.552963	0.496836	0.322195	0.859382	0.628352	1.43729	0.791167	1.62659	-0.132598	1.02593	1.51896	-0.345912	0.73435	0.742989	0.597788	1.37978	0.992621	1.88305	0.74494	0.818207	0.703801	0.156466
84.1	-3.38375	0.372172	1.50326	0.924524	1.71744	0.645457	0.922458	0.95564	0.599101	1.12947	1.59773	0.668497	0.876425	0.621266	1.46859	-1.15039	1.03409	0.366326	1.3048	1.58561	1.34627	-0.00560651	0.608627	0.556279	0.677678	0.216997
84.2	0.169801	0.717963	1.19309	2.03998	1.25842	-0.695785	1.28	1.44881	1.28166	1.33464	1.03841	0.145807	0.793865	1.85309	1.3799	3.31601	0.856482	0.287462	1.15446	1.03866	0.873391	1.20282	0.896769	1.57409	1.10166	0.153545
84.3	3.6095	0.417049	1.25388	3.00837	0.856136	-0.893135	0.345241	0.977459	0.688219	1.30058	1.15519	1.77377	-0.980951	0.229577	1.12496	-0.819099	0.924707	0.972987	-0.759698	1.03015	1.18759	0.0504409	1.02523	0.445707	0.788494	0.222017
84.4	-1.03581	1.03164	2.21198	0.328035	1.2772	-0.706617	0.963247	1.07348	0.645624	1.20287	0.718392	0.401218	-0.0680393	0.841927	1.52794	0.634208	1.10684	0.40956	1.72425	0.77612	0.929831	1.28337	1.12426	1.51248	0.829751	0.146501
84.5	0.0108929	0.833394	1.2614	0.731697	1.33556	1.05399	0.536673	1.01402	1.83757	1.20259	1.10994	1.6218	0.507812	0.551206	1.34298	2.25528	1.02954	-0.364173	1.04003	1.67978	1.34939	0.309466	1.03285	0.702761	0.999434	0.118635
84.6	-1.93664	1.33957	1.50062	0.827885	1.32842	-0.282316	0.862447	0.680126	1.04431	1.01506	0.834242	1.15467	0.103034	1.49072	1.26982	-4.15666	0.810572	0.333553	-0.0285556	1.3381	1.13732	1.89962	0.976253	0.730937	0.594712	0.259832
84.7	-1.8804	1.38919	2.18947	2.16975	0.95004	-1.85114	1.05724	0.675799	0.545667	1.36731	1.25493	1.5863	2.08053	3.06069	0.877356	-2.66533	1.25323	-0.438183	-0.300409	1.26718	1.13463	0.0249805	0.315602	1.91845	0.749287	0.281533
84.8	-5.66871	1.16085	0.526614	-0.14389	1.82054	-0.564783	0.35999	0.949747	2.15986	1.48395	1.3241	2.17443	-0.682518	1.53779	1.58479	-0.111943	0.7846	-0.621889	0.445466	1.21613	0.855259	-0.43359	1.213	0.644601	0.5006	0.320269
84.9	-1.02603	1.26256	1.37639	0.436104	0.971979	-1.37787	1.28011	0.874736	0.830126	1.35459	1.14267	1.49258	-0.367565	-0.372833	1.25553	0.914451	0.541515	0.316315	-0.214107	0.785373	0.959845	0.369472	0.528118	0.525125	0.577467	0.155736
85	-0.529328	1.34798	1.71642	1.38963	1.76984	-0.766796	0.774674	0.70625	0.529123	1.0977	0.792966	1.5891	1.86096	1.22997	1.37017	5.5074	0.918865	-0.0828624	0.0530869	1.2838	1.16983	1.08382	0.846269	0.631876	1.09545	0.236896
85.1	-2.17736	0.957561	1.06533	-0.128906	0.333243	-0.225017	1.28874	1.2077	1.47011	1.30961	1.05708	1.28813	0.549449	0.927314	1.53645	-1.07453	0.717563	0.292408	0.188498	1.51647	0.920531	1.16675	1.57454	1.03034	0.699666	0.18236
85.2	-5.73991	0.837478	2.55919	0.403405	0.833679	-0.446586	0.274538	0.907164	1.17202	0.849503	1.32316	1.39464	-0.643413	1.75158	1.16301	-4.83327	0.643203	0.993193	0.68289	1.02485	1.02965	2.32318	0.961587	1.55562	0.459182	0.389624
85.3	-1.98517	0.832645	0.430326	2.96988	1.20003	0.116567	1.16062	0.934056	1.06774	1.2888	0.388803	0.640139	1.01545	0.460505	1.32975	-2.99764	0.637854	-0.0279778	0.360704	1.15919	0.794548	2.70943	1.24691	1.18211	0.704804	0.246556
85.4	-0.737369	0.898689	0.751962	1.09741	-0.494994	-0.854021	-0.0776426	1.06199	1.4191	1.21803	0.880134	0.550598	1.14405	2.1108	1.36989	-1.4755	0.861404	0.122881	-0.0994807	1.01728	1.27709	3.12917	0.641311	0.638616	0.685474	0.201395
85.5	0.414656	1.64627	0.281198	0.793064	-0.00778992	0.0812242	0.915871	0.423685	0.681987	1.22652	0.506136	2.36862	-0.41453	2.05524	1.09774	1.06521	0.754805	0.778711	1.7748	0.987643	1.22856	1.07996	0.944385	1.03147	0.90481	0.130989
85.6	1.00415	0.98869	1.67775	2.54901	0.130062	-0.0201076	-0.0214935	0.771039	0.901746	1.31074	1.05076	1.7728	0.714389	0.860292	0.922248	3.32832	0.863939	0.251996	-0.0923337	1.62878	1.1053	1.09299	1.00133	0.978036	1.0321	0.160098
85.7	1.44376	1.42137	2.06189	-0.0851741	0.753355	-1.10824	-0.292353	1.31929	0.729566	1.23319	0.68937	1.40059	0.210556	1.14599	1.18771	0.637872	1.08851	-0.429573	0.504386	1.33855	0.873266	1.10715	0.705349	-0.00930672	0.746961	0.148427
85.8	4.31086	1.26141	1.62665	1.48015	2.63394	-0.0821716	0.680779	0.966733	1.27001	1.50311	0.7635	1.00383	0.264414	2.00033	1.16618	1.58628	0.763955	0.612757	1.08974	1.39574	0.946267	2.80442	0.942964	0.472032	1.311	0.187867
85.9	-2.19872	0.88136	1.11211	1.89924	1.15121	-1.2019	0.162778	1.44389	-0.100567	1.26533	0.757503	-0.0293311	2.0306	1.59038	1.00626	1.99843	0.869523	0.526657	0.410961	0.959394	1.20741	1.89459	0.917219	1.24146	0.824826	0.201469
86	-0.335815	0.737759	1.33007	0.472543	0.21474	-0.0527765	-0.0646043	1.59096	0.567706	1.28951	1.12183	0.169858	1.07964	1.80754	1.11735	6.70493	0.872574	0.181393	0.527916	1.22395	1.17136	1.02291	0.675634	1.64046	1.04448	0.272861
86.1	-0.608914	1.37539	1.21725	2.37167	1.17758	-0.864151	0.416994	1.00878	1.51702	0.971074	1.20787	0.818849	-0.108371	1.90059	1.20457	1.49675	0.968576	-0.219011	1.32981	1.02494	1.1511	2.62778	1.07351	1.12747	1.0078	0.167387
86.2	-2.89051	0.441097	1.19897	2.84771	1.27537	-2.19711	0.036354	1.03674	1.38005	1.22693	1.15806	0.933819	-0.555993	2.59066	1.16397	-0.968518	0.738242	0.00519836	0.106177	1.38647	1.1323	2.45686	1.05233	1.20748	0.698444	0.273258
86.3	-1.49499	1.61123	1.91493	-0.597197	1.22786	-0.796191	0.741021	0.805824	0.551388	1.4414	1.52328	0.739535	-0.458814	3.56275	1.16818	2.9511	1.30903	0.776055	0.854317	1.5077	1.10003	1.41026	0.877695	1.41107	1.00573	0.222895
86.4	1.66369	1.03433	1.27613	0.861831	1.82349	-0.4296	0.675952	1.20814	0.600223	1.18376	1.23624	1.6823	0.85459	0.346523	1.28912	4.61265	0.894104	0.424618	1.95534	1.46137	1.05099	1.4896	1.02145	1.13029	1.2228	0.181786
86.5	-1.74005	1.08635	0.75646	2.35865	0.321546	-1.07523	0.858476	1.24325	0.808088	1.32416	0.949457	1.43931	1.17556	1.85349	1.30179	2.67482	0.902279	1.01514	0.986848	1.50142	1.0224	1.70445	1.01132	0.695857	1.00733	0.186058
86.6	-1.03105	1.0484	0.965346	1.07757	-0.507877	0.308792	0.395097	1.16389	0.470663	1.4329	0.895865	0.601928	1.33339	2.07212	1.29851	-0.593499	0.589836	0.379315	0.522818	1.08128	0.783639	1.56064	0.776054	1.04947	0.736463	0.143327
86.7	-0.182641	1.36036	1.69543	1.69186	1.14036	-0.571502	0.10515	1.33526	1.92241	1.30714	1.36686	1.08852	0.576452	1.53186	1.37152	2.27655	0.923182	-0.412902	1.07805	1.48793	1.31441	1.98427	0.845685	0.522637	1.07329	0.151368
86.8	0.544448	0.239166	1.55003	2.16935	1.48056	-0.673828	1.01125	1.41827	0.572355	1.41232	0.853286	1.55284	0.0388472	2.20693	1.40226	-0.213354	0.671261	1.36039	-0.0395365	1.40323	1.08343	1.92822	1.14952	1.4169	1.02242	0.152826
86.9	-1.8321	1.44586	1.11139	1.93157	0.776828	-1.4972	0.0933095	0.622871	1.26325	1.36759	1.12827	-0.373937	0.865738	0.248158	1.20695	-4.76949	1.05885	-0.0466452	1.3581	1.27401	1.05256	0.00561469	1.03173	1.07418	0.433228	0.291679
87	1.13599	1.12958	1.34459	0.299897	1.50402	-0.370793	0.314338	0.966447	0.835445	1.39131	1.27432	2.18672	-0.107288	1.57553	1.28915	-1.06743	0.848901	0.261375	0.236964	1.23772	1.24634	1.51327	1.02718	-0.0011738	0.83635	0.151795
87.1	-0.24229	1.0093	0.868281	-0.913528	0.818355	-1.14489	0.420697	1.05019	-0.157779	1.31309	1.4491	0.866138	0.145028	1.53883	1.2671	-0.100356	0.915175	-0.46852	1.44513	1.46711	1.08304	0.345599	0.713504	1.19881	0.620297	0.158298
87.2	-0.298656	1.19588	1.50491	1.86835	0.730021	-0.144133	1.44729	0.878294	1.63104	1.14167	1.20014	0.827368	1.02663	0.039462	1.32066	-1.21435	0.606635	0.674951	1.99997	1.47579	0.872076	2.00484	1.04325	0.404998	0.926546	0.156313
87.3	-1.12397	0.411984	1.52464	3.1638	1.56831	-0.803578	0.266095	1.13614	0.933811	1.36299	1.07506	1.6764	-0.0355339	1.56345	1.19366	-1.21846	0.359524	1.01395	0.694661	1.62192	0.812782	1.81997	0.564032	0.248473	0.826255	0.201999
87.4	-1.63404	1.066	0.675704	0.218587	0.545381	0.299622	0.522205	0.454128	0.69353	1.23796	1.16372	1.17767	0.879627	1.27353	1.28918	1.6177	0.681095	0.593925	0.505516	1.02817	1.15837	1.70607	0.917656	0.958185	0.792895	0.132286
87.5	-0.963969	0.950338	1.53853	1.1492	0.770681	0.335017	0.693084	1.37541	0.843847	1.37798	1.42064	0.816094	0.414541	0.327653	1.41767	-1.31286	1.15162	0.570824	1.30531	1.11606	1.01634	0.41806	1.19034	0.82077	0.780966	0.14224
87.6	-2.27261	0.7704	0.401566	1.84276	0.579735	-0.199015	0.493819	0.976141	0.767051	1.18959	1.35328	0.894825	2.49762	2.36162	1.00785	-0.854133	0.891828	0.825371	0.61591	1.13416	1.24662	1.55851	0.770911	0.75501	0.817034	0.196677
87.7	-4.21352	1.17327	0.53599	3.64612	0.775334	0.305724	0.058948	1.2346	1.07764	1.30629	1.32394	0.395473	0.652636	0.525214	1.02211	0.266493	0.991228	0.337895	-0.268122	1.38366	0.858914	1.42256	0.973254	1.23654	0.709257	0.261601
87.8	-2.01394	1.1	0.877543	-0.719932	1.72785	0.475188	1.21554	1.3767	0.981851	1.29243	1.59028	0.281839	0.625767	1.07481	0.987164	-0.0480162	0.887398	0.241975	1.64393	1.11481	1.18983	0.624706	1.12296	0.404761	0.752311	0.166723
87.9	-0.610292	1.93748	1.40402	0.842339	0.412093	-0.728865	0.333926	0.943523	0.198317	1.22621	0.788891	1.18411	1.27074	0.578897	0.863045	4.0942	0.779307	-0.314546	-0.662661	1.54621	0.941943	0.716798	1.07379	1.5927	0.850508	0.203238
88	0.071818	0.606214	0.943146	0.408285	0.835472	-0.480386	-0.132606	1.09046	1.59883	1.32166	0.98183	0.174602	0.81343	0.971671	1.10828	0.0370049	1.29048	-0.117596	0.375009	1.16795	1.21174	1.12702	0.877909	0.310766	0.691375	0.112732
88.1	-2.56842	0.978572	0.77509	1.10566	1.28477	-0.987816	0.0721696	1.34887	0.759922	1.34774	0.843185	0.230929	0.872854	-0.153328	1.02978	-1.17362	0.992653	0.232467	0.388566	1.38053	1.24425	1.09178	1.20165	0.689087	0.541139	0.194756
88.2	-0.838553	1.07377	1.22521	1.20985	1.29235	-0.708211	0.262282	1.40648	1.10355	1.4103	1.06539	2.01311	0.853041	1.45388	1.04283	1.68618	0.684672	0.101576	0.981329	1.10167	1.25628	3.35238	1.26235	0.594796	1.03694	0.169293
88.3	-1.79111	1.71768	0.586433	1.73267	0.189513	0.283579	-0.216689	0.748166	0.784575	1.36607	0.97417	0.647887	0.255038	1.43338	0.843853	-0.304169	1.33267	1.04731	1.1488	1.06044	0.917224	3.2339	0.630165	1.38108	0.833443	0.186755
88.4	-2.92261	0.984542	1.26268	1.48097	0.810285	0.994376	0.969442	1.67357	1.96357	1.26297	0.826422	0.899384	0.716231	1.70798	1.04946	1.26006	0.88492	-0.960814	2.6365	0.935601	1.22177	2.75325	1.35555	0.98005	1.03109	0.223748
88.5	-0.0402663	0.711967	1.55357	1.0833	1.12471	-0.200901	0.56688	1.3357	0.546253	1.11913	0.979974	0.653388	0.0377398	0.565196	1.2721	2.57375	0.957531	0.475875	1.53397	1.31172	1.06701	2.89348	1.48655	1.17574	1.03268	0.145795
88.6	-0.947233	1.04516	1.28443	1.18463	1.20368	-0.445026	0.494186	0.9265	0.987228	1.33008	1.3645	1.36436	-1.18034	0.84265	1.21638	2.02886	0.916129	0.0747566	-0.396251	1.31263	1.15324	3.392	0.976409	1.106	0.88479	0.194615
88.7	-1.51471	1.02571	1.73865	0.725385	1.29135	-0.279076	0.499709	1.62529	0.235492	1.23225	1.48215	1.61172	0.69625	0.559774	1.13516	-0.565298	0.861662	-0.274079	0.160636	1.51032	1.13255	1.65677	1.49864	1.04064	0.79529	0.168153
88.8	-3.45916	0.294123	1.0337	0.317188	0.592667	0.903123	0.48061	1.20054	2.07752	1.24107	0.971821	1.98964	0.470604	0.372551	1.38132	5.43105	0.79402	0.315673	1.35528	1.40991	1.08979	1.45653	0.754828	1.02768	0.979253	0.28571
88.9	-0.921279	0.748962	0.781369	0.0508208	0.0432121	0.588552	0.233737	1.47975	0.596412	1.13086	1.05351	0.470295	0.426067	1.39796	0.980481	-2.12861	0.741953	-0.528387	1.03932	1.59407	1.0141	1.13474	0.973365	0.456536	0.556574	0.168633
89	-2.33903	1.26024	1.23396	0.548868	0.940934	0.380678	0.770299	1.08894	1.21429	1.20481	1.39547	0.986793	0.717021	0.721294	0.943785	-3.05857	0.590195	-0.241745	0.99691	1.35844	1.09676	0.670976	0.576987	0.705413	0.573489	0.219749
89.1	-4.46182	0.517996	1.01781	1.83103	0.805602	-0.339975	0.579882	0.955091	0.0578419	1.19035	0.937896	0.813722	0.894276	1.28029	0.974895	0.431757	1.13092	-0.0989101	-0.818846	1.3197	0.799484	2.63818	0.783117	0.73313	0.582225	0.260402
89.2	-2.46588	0.802666	1.35417	1.73034	0.91484	0.0726028	-0.283482	1.76285	0.387911	1.01247	1.23675	0.907034	1.4899	2.66647	1.75918	1.74456	0.745688	0.698601	1.36735	0.521727	1.15208	1.43093	0.900793	1.23747	0.964459	0.19578
89.3	-0.810066	0.90639	0.266738	-0.17391	0.9066	0.0984157	1.05423	1.49553	0.0445148	1.4092	1.46401	1.56685	0.415072	0.347644	1.10303	-5.2329	0.870847	0.177436	1.66255	1.60004	1.00088	-0.693831	0.93262	1.13338	0.481052	0.286899
89.4	-2.71961	1.09878	0.690317	1.93961	1.68376	0.513941	0.887204	1.62702	0.30196	1.3178	0.867584	0.578224	0.119346	0.531324	1.05267	-0.586764	0.651894	-0.818381	0.791903	1.49346	1.11687	0.319963	1.19789	0.472017	0.630365	0.197184
89.5	2.24751	1.82869	0.300049	0.0842361	0.95535	-0.936448	0.332496	1.61562	1.04833	1.11531	1.09682	1.00883	0.300946	1.8609	1.55975	-3.57394	0.911015	1.11489	0.0780222	1.01975	1.27986	0.784876	0.780328	0.746581	0.731657	0.233194
89.6	0.629646	1.13068	1.28821	-0.598762	1.54826	0.0847722	0.491436	1.3591	0.802525	1.14196	0.960171	0.951734	-0.0177964	-0.394378	1.22545	1.26295	0.701953	0.0117567	0.681034	1.27224	1.41406	0.426949	1.26766	1.28722	0.788701	0.122668
89.7	-1.49412	1.00987	0.963154	1.154	0.932993	0.801328	0.682013	1.75052	0.634844	1.00246	0.985234	1.21409	0.0744213	0.78387	1.33332	3.12223	0.661998	-0.669024	1.19818	1.38353	1.30525	0.822533	0.524865	1.54307	0.905026	0.171138
89.8	0.927504	1.41858	0.76681	-0.0647537	0.627788	-0.0637633	1.16803	1.21128	1.42359	0.698513	0.956189	1.74627	1.47612	1.70834	1.3245	-0.093077	1.06139	0.265882	0.722821	1.25231	1.25377	1.47289	0.603494	0.687547	0.939667	0.110237
89.9	-3.61039	0.727667	0.707806	-0.599557	0.178185	0.908111	0.228629	0.857794	0.564497	1.09929	1.83319	0.971542	1.30303	0.209947	0.985394	-3.26666	0.853824	0.286216	1.68043	1.1209	1.09384	1.19465	0.811834	1.11003	0.468758	0.267224
90	0.624398	1.73152	0.631031	-1.48996	1.53967	1.16314	0.00264015	1.197	0.802618	1.43972	0.668544	0.631225	0.69617	1.22002	1.18972	3.18606	1.0148	-0.729276	0.97705	0.980899	1.40349	1.56816	1.2236	1.199	0.952968	0.177089
90.1	-2.4396	1.59696	0.909157	-0.872767	1.66419	0.745315	0.0687115	0.786971	1.45576	1.10334	1.52704	1.19094	0.95457	0.971526	1.46924	-0.728433	1.08336	-0.641857	0.619153	1.14054	1.01388	2.27943	0.897754	0.511956	0.721131	0.207432
90.2	-1.0768	0.951539	0.758134	0.200633	0.174996	-0.719009	0.553573	1.12203	0.326804	1.32007	0.776757	0.010265	0.330979	1.15879	1.29544	-3.95292	0.633043	-0.178013	1.04754	1.80456	1.05191	1.02735	1.10924	0.824414	0.439638	0.233985
90.3	-3.54586	1.44056	0.874956	0.872174	1.31777	0.390859	0.404567	1.47332	1.24508	1.16788	1.10622	1.47907	0.308618	0.173001	1.51012	0.491276	0.770459	-0.509335	2.5073	1.40562	0.973199	2.27822	1.30152	0.812592	0.843716	0.232711
90.4	-0.757103	2.3629	0.347584	-0.848846	1.02154	0.75457	0.439845	0.77347	0.155471	1.09833	0.891315	0.387257	0.422864	0.506561	1.28113	3.43597	0.713526	-0.519411	0.024985	0.895758	1.33153	1.91303	1.09809	1.36867	0.795793	0.192027
90.5	-3.15178	0.869963	1.70164	0.327664	0.836409	-0.597195	-0.20849	1.31511	0.27095	1.39728	0.756634	0.368406	1.83727	1.7771	1.45807	-2.52997	0.934531	0.222905	2.35851	1.07332	0.841107	1.82252	0.528595	0.649238	0.619157	0.260588
90.6	-1.59782	1.15029	1.59415	0.941815	1.30129	-0.192176	0.345766	1.28912	1.55875	1.30287	1.2437	0.84868	0.810366	1.32775	1.25613	-0.893994	0.688452	0.174047	0.814982	1.61262	1.15739	1.4279	0.772565	0.650038	0.816028	0.160346
90.7	1.68294	1.27619	1.05808	1.29612	0.802324	-0.928409	0.797916	1.42027	0.654369	1.2135	1.05209	0.296269	0.349898	0.329352	1.32335	1.98662	0.669377	0.6269	1.5113	1.05239	1.03681	2.11836	0.699725	1.04501	0.973781	0.128134
90.8	-0.451343	1.19646	1.71953	1.68952	0.619807	0.372639	0.920881	1.38269	0.764161	1.07697	1.03494	0.828539	0.736556	0.235325	0.743591	2.93253	0.867438	-0.189994	2.37636	1.22063	1.05351	1.61001	0.666516	0.409857	0.992381	0.150996
90.9	-0.538648	0.843525	1.19174	2.98686	-0.0858821	-0.76551	0.161055	1.41716	1.20194	1.23184	1.09508	1.03157	0.281054	1.30725	1.17595	0.0375991	0.979499	0.31756	1.5979	1.4985	1.27584	-0.0582948	0.783478	1.34837	0.846477	0.165361
91	-0.667083	1.11569	0.16169	-0.189531	1.70953	0.198908	1.07793	1.44467	0.795565	1.60391	0.938722	0.608102	0.489409	0.0973387	1.47318	-0.348363	0.97683	-0.989612	1.53896	0.92933	1.08435	1.91719	0.877972	1.36618	0.758786	0.158092
91.1	-4.42568	1.08936	1.94701	0.740316	1.12419	0.0980043	1.13582	1.62927	0.751227	1.07876	1.23003	0.917603	0.783507	1.1098	1.09143	-1.76124	0.998002	0.421614	0.476512	1.266	0.972705	2.69741	0.820992	1.29243	0.728545	0.273807
91.2	-1.64995	1.1969	1.39323	0.726393	0.97449	-0.80183	0.877172	1.08304	0.491194	0.997561	0.635509	0.89133	-0.52094	0.464843	1.18267	2.90735	1.01689	-0.144818	0.483694	1.36388	1.14562	0.839931	0.987282	0.813066	0.723105	0.176448
91.3	-0.96091	1.28785	0.536949	1.28984	0.369709	0.481512	0.326887	1.5344	0.954116	1.20303	0.999258	1.91874	0.161539	1.20578	1.25516	2.67586	0.766243	0.551571	0.403726	1.65122	1.01711	1.69008	0.987692	0.685236	0.958024	0.145627
91.4	-1.3019	1.68358	1.61226	1.39083	1.12045	0.0375686	0.963638	1.04729	0.88733	1.2596	0.83674	0.260756	2.00663	0.786256	1.30182	-0.933608	0.430183	-0.187007	0.265283	1.41	1.18131	0.342709	0.801571	1.97141	0.798946	0.168645
91.5	-2.12904	1.82235	0.461316	1.12828	1.18319	0.317654	0.717071	1.12624	0.494243	1.02142	1.43565	0.978402	1.38732	0.690783	1.37976	1.10668	0.85176	-0.275215	0.15874	1.20083	1.16314	1.77108	0.873912	1.38212	0.843653	0.163794
91.6	-0.879561	1.36277	1.26811	0.241288	0.253846	0.284676	0.671089	0.9186	1.34496	1.23777	1.13607	1.73933	0.314115	2.02404	1.71538	2.35068	0.938725	0.0409576	1.20548	1.75919	1.34146	1.49605	1.03346	0.424034	1.00927	0.149434
91.7	-0.742475	0.907631	1.68434	1.83034	1.94459	-0.642565	0.862191	1.02495	0.768919	1.14824	0.941925	1.12895	1.83317	0.333003	1.41492	3.53996	0.864724	0.268684	1.15425	1.27787	1.22946	1.14849	1.27718	1.03585	1.09311	0.171678
91.8	-4.0691	0.397111	0.602902	1.18166	-0.347598	-0.966734	0.797036	1.81867	0.399488	1.20959	1.26414	1.29961	1.40313	0.135586	1.49831	3.77006	1.23779	0.0772114	0.149556	1.13664	1.1234	-0.197418	0.840698	1.06828	0.659584	0.277112
91.9	-1.70731	0.915888	1.12097	2.15723	1.10472	-0.858701	0.54877	1.07583	0.917468	1.09583	0.745902	0.961571	1.48043	0.651487	1.46719	-0.633236	0.618219	-0.0644882	1.5052	0.83583	1.12365	1.82552	0.79916	0.978539	0.777736	0.174448
92	1.81326	1.76063	0.940254	1.02169	1.59977	-0.63055	0.945785	1.42289	0.175189	1.05203	1.75344	1.86554	0.666426	-0.388522	1.29065	1.76615	0.62424	0.158622	0.623865	1.48213	1.33289	2.11554	1.06083	1.48594	1.08078	0.146309
92.1	-4.30235	1.64143	0.892977	2.96866	1.48384	-0.530006	0.524417	1.28507	1.00754	1.09838	0.852383	0.561596	0.780825	0.820165	1.12356	-4.15832	0.557461	-0.320555	1.3718	1.55902	1.2112	1.35968	0.976685	0.651371	0.559035	0.330358
92.2	-5.13321	1.70143	0.981122	1.76959	0.706816	0.776612	0.241228	1.3774	0.429275	1.19829	1.49506	0.74802	-0.0382302	1.27226	1.1135	-0.53279	0.47884	-0.0213279	1.07619	1.5403	1.01217	1.92877	0.840997	1.30563	0.677831	0.281835
92.3	4.55059	1.11735	1.22154	0.926805	0.148634	-0.546804	0.409479	1.098	1.09823	1.30346	0.89386	0.849202	0.356602	-0.377532	1.00038	-2.95211	1.1855	-0.0798214	1.12458	1.52367	1.10439	2.99497	1.06227	0.734567	0.864493	0.266933
92.4	-1.08961	0.535453	0.6439	1.45527	0.291298	-0.546924	0.248828	1.17736	0.389402	1.23835	1.10407	1.11289	1.1414	-0.287843	1.07336	3.47482	1.06216	-0.0711564	1.04195	1.64712	1.07677	0.952729	1.00739	1.74416	0.850964	0.181927
92.5	1.25209	1.34336	0.273123	0.606973	0.877826	-0.16926	1.00269	0.688971	0.652493	1.14588	1.14038	1.14687	-0.259556	1.23593	1.14299	2.47704	0.74534	1.42912	1.02213	0.750392	1.22628	1.04341	0.631079	0.290811	0.904015	0.113839
92.6	-1.00806	1.26412	1.55836	1.17342	1.36364	0.981007	0.463673	0.992088	0.811723	1.39486	0.998332	1.16402	0.498575	0.153733	1.07795	2.02485	1.00964	0.0675205	2.17039	1.27869	1.15177	2.24966	0.382319	1.01005	1.00968	0.143631
92.7	-3.63505	0.943773	0.649783	0.761585	-0.076427	0.448347	0.647077	1.63745	0.541194	1.19956	1.45159	1.38435	-0.2829	0.379998	1.0835	-0.36406	0.981293	-0.38306	-0.494149	1.32448	0.944838	1.94558	0.639029	1.42071	0.547854	0.228055
92.8	2.05222	0.950725	0.140494	1.47834	1.27603	0.0597135	0.231623	1.39067	1.08546	1.36238	0.679564	1.86	0.350206	0.158216	1.51048	1.18504	0.974733	-0.597707	0.779049	1.31197	1.28505	0.66412	0.614733	0.844991	0.902004	0.127849
92.9	3.65226	0.6192	1.53701	1.28034	2.41125	0.105615	-0.0675492	1.08805	1.26032	1.20122	0.851041	1.39286	0.0964442	1.30819	1.20124	-1.49283	0.964158	0.0474609	0.603957	1.0551	1.12371	1.93973	0.749583	1.66831	1.02486	0.196886
93	1.2452	0.902979	0.276411	2.8532	1.64497	-1.00259	0.805846	1.07535	2.15138	1.66578	1.15232	1.27399	1.07544	0.525178	1.02475	4.12523	0.4902	-0.117742	0.513336	0.991527	1.23317	1.25464	0.886818	1.06482	1.12967	0.198919
93.1	-0.544281	1.83072	0.386938	-0.400073	0.684658	-0.88789	0.0123425	1.22503	1.01588	1.1519	1.24669	0.0871789	0.333084	1.18145	0.758376	-0.125783	0.899184	-0.888068	-0.313163	1.55559	1.21214	0.559798	0.725505	1.34708	0.543929	0.158527
93.2	-1.57383	1.40183	1.19492	1.84721	0.291248	-1.28605	1.30599	0.82861	1.30689	1.3073	1.01561	0.81189	1.31969	0.50027	1.25556	-2.23589	0.568765	1.33106	1.3283	1.71675	0.858074	2.24246	0.638806	0.752358	0.780327	0.217113
93.3	-0.978111	0.6483	1.33793	1.11428	0.851782	-0.233707	0.261329	1.25691	0.337418	0.928922	1.15844	0.941507	0.200143	-0.0137875	1.24196	-0.480005	0.589365	-0.327809	0.577055	1.24264	1.25939	0.832421	0.949234	0.88764	0.607636	0.129756
93.4	-2.73718	0.846807	0.4549	1.65749	0.672314	0.275249	0.599506	1.10407	0.578243	1.33912	1.24194	1.73676	0.849451	0.70076	1.14207	-0.0531165	0.596127	0.303015	1.23183	1.11433	0.842144	1.06601	1.01533	1.62984	0.758625	0.177557
93.5	-1.43151	1.52388	1.11595	0.292763	0.523452	0.321082	-0.031147	1.27416	1.8479	1.34947	0.876435	0.716048	2.20049	0.310192	1.20162	0.806702	0.852467	-0.412847	0.912364	1.49139	1.24428	1.23789	0.924131	0.752492	0.829152	0.154689
93.6	-2.80319	0.806103	1.61685	0.546534	2.31822	0.384637	0.554306	1.15302	1.84623	1.09934	1.08641	1.38707	0.340989	1.01639	1.07699	-1.75369	0.719884	-0.0679139	2.29412	1.75183	0.974753	1.88212	0.481656	1.20139	0.829752	0.233841
93.7	-2.56312	1.18235	0.715858	0.641104	-0.0328775	-0.197164	0.154016	1.01269	0.670184	1.05113	1.43833	0.868361	0.907132	0.911553	0.967268	0.222224	0.715903	0.130722	1.97342	1.31297	0.805496	0.612407	1.01504	1.87209	0.682796	0.178122
93.8	-3.24373	1.3864	0.809756	-0.568555	0.698417	-0.501657	0.365269	1.58628	1.31888	1.17308	0.382492	1.56907	0.301512	0.454143	0.970508	-0.821204	0.734586	0.399594	0.440579	1.00654	1.20398	1.18504	1.19212	1.48647	0.563732	0.21372
93.9	-0.867121	0.662592	1.3229	1.02379	0.810215	1.33461	0.929276	1.43069	0.936307	1.34765	0.991262	0.500223	-0.0439408	0.404942	1.09103	-3.23817	0.76816	-0.587943	2.21421	1.0885	1.05404	1.92498	1.14214	1.1488	0.724547	0.221039
94	-2.85988	0.738702	0.357158	-1.16629	0.726494	1.64158	0.462769	0.900933	0.698807	1.07566	1.50924	0.856428	0.336744	-0.186008	1.20678	-3.75545	0.584005	1.00072	1.34483	1.40156	1.08428	0.211441	0.514232	0.473365	0.381588	0.262909
94.1	1.68967	0.851976	1.09717	0.538684	0.765968	-0.603331	0.129797	1.28264	0.997783	0.973633	1.64171	1.1973	0.0777384	0.818538	1.05164	-0.0473477	0.688261	-0.203403	1.32067	1.48256	0.954159	2.01831	0.78625	0.862086	0.848852	0.128067
94.2	1.47386	0.887434	0.226417	0.191908	1.93212	-0.383271	0.292073	1.12745	1.7702	1.2857	0.947602	1.69111	0.88643	0.264426	1.04879	-0.0168946	0.633212	0.316992	0.223771	1.29956	0.913888	2.45968	1.26396	1.08169	0.909089	0.140156
94.3	-1.56643	0.678719	0.763515	0.945953	0.702064	0.53391	0.870451	0.945998	1.04696	1.26784	0.801543	0.337017	0.152209	1.35468	1.24259	-0.123926	0.826675	0.305213	0.630502	1.49412	0.894907	1.72112	0.986226	1.05759	0.74456	0.132259
94.4	-3.61529	1.15412	0.704929	0.309073	-0.115483	-0.899991	1.04303	1.2417	1.33105	1.06363	1.14545	0.41853	-0.261771	0.313988	1.09656	-1.21732	0.762307	0.663538	0.0299954	1.25803	0.976058	2.23023	0.878627	0.84268	0.473069	0.234413
94.5	2.81187	1.3649	1.47867	0.923066	1.58459	-0.561167	1.4002	1.38632	1.25533	1.21428	1.22075	1.36022	1.08594	0.610131	0.957395	-2.58209	0.92159	0.425497	1.02947	1.4735	1.30788	3.10653	1.02113	0.756551	1.06469	0.213131
94.6	-3.35474	0.496997	0.881759	1.62457	1.36522	-0.244813	0.761721	0.939826	1.53278	1.49233	1.08111	1.10231	0.84957	0.270824	1.00429	-0.120163	0.823333	-0.0709365	1.08186	1.2819	1.0937	1.15111	0.755087	1.30605	0.712738	0.204946
94.7	-2.64981	1.06264	0.966929	-0.73237	1.44596	0.650822	0.568029	1.1536	0.892196	0.86015	0.589817	1.27518	0.734282	-0.791056	1.68199	-3.32274	1.57961	0.381769	2.12736	1.3207	1.23332	1.05299	0.92246	0.585493	0.566222	0.260206
94.8	0.207425	0.788387	0.467724	-0.525646	-0.492434	0.207358	0.642666	0.995566	1.46694	1.11031	1.0039	1.10246	1.10217	1.49007	1.42724	0.420591	0.951262	-0.187484	0.35567	1.63651	1.15682	1.36802	0.986315	0.796267	0.769921	0.123658
94.9	0.168018	0.348951	1.00927	0.43149	0.71401	-0.322458	0.408526	1.31969	1.91338	1.50706	0.604714	1.18724	-0.102556	0.179798	1.37425	-1.22452	0.777423	0.201764	-0.00801037	1.47057	1.20329	2.26992	0.913587	1.32922	0.736443	0.159305
95	1.48683	1.00657	1.38693	-0.53689	1.42154	0.481838	0.553133	1.39966	0.694803	0.957388	1.10183	0.195075	0.29166	0.605143	1.66233	-2.24079	0.919448	-0.246728	0.496297	1.59231	1.06911	1.99857	0.898703	1.50767	0.779268	0.181443
95.1	-4.94722	1.13644	1.28353	1.07524	1.39601	-0.326348	1.03907	1.261	0.53564	0.936705	0.93632	1.74546	-0.817312	0.689301	1.30177	1.00403	0.92168	0.261009	-0.320041	1.50918	1.05277	2.60635	1.01973	0.973532	0.678077	0.283548
95.2	-2.95958	1.42817	1.03138	0.597665	0.502021	-0.58326	0.300004	1.10975	1.33873	0.932466	1.03936	0.419828	1.64261	0.323423	1.23612	-1.81984	0.486881	0.274931	1.37582	1.63493	1.16672	1.76894	0.907014	1.41098	0.648543	0.224343
95.3	-0.869107	1.11184	0.67693	0.171514	0.677853	-1.37719	0.368434	1.58295	1.93084	1.2132	1.54508	0.892794	1.01858	1.93916	1.16874	-0.2318	0.806165	0.505882	1.10777	1.34712	0.962458	1.04982	0.584808	1.01122	0.799794	0.159638
95.4	-3.84453	0.489141	-0.175373	0.332941	1.48221	-0.760882	0.593091	1.22304	0.681576	1.27808	1.32308	0.857842	0.388864	-0.117394	1.4342	0.0391094	0.539609	-0.642901	1.96071	1.82313	1.07024	3.70873	0.873408	1.43865	0.666524	0.27431
95.5	0.341027	0.850903	1.63264	-0.829115	0.781491	0.186293	0.84011	1.29089	-0.511445	1.16104	0.73817	1.2169	1.76713	0.0977002	1.29545	-2.28986	1.23411	-0.0813236	0.352199	1.24009	0.920913	1.86624	0.890507	1.04095	0.668043	0.188378
95.6	0.202705	0.460829	1.09963	1.55477	0.908722	0.726032	0.187132	1.13631	1.49752	1.05712	1.38237	1.45484	1.59637	-0.459087	1.22092	-2.46285	0.792921	0.282717	0.968276	1.15719	1.32654	1.37836	0.82089	0.70602	0.79151	0.175716
95.7	1.13747	0.0409694	1.99004	1.78131	0.555504	1.50383	0.170281	0.823814	1.19675	1.23873	0.790956	1.32795	1.06625	0.0150244	0.905984	-2.17733	0.832394	-0.355105	1.43181	1.90484	1.27481	1.33112	0.854482	1.76671	0.892024	0.182623
95.8	-2.14361	0.680243	0.586943	1.1866	0.843622	0.889102	0.991608	1.04397	1.33336	1.20779	1.29541	0.831053	-0.122473	0.684493	0.818593	-1.52811	1.14904	-0.567792	1.53522	1.49909	1.06342	1.66907	0.703887	1.39514	0.710236	0.190245
95.9	-1.07964	0.914208	1.12984	1.40706	1.1622	0.238415	0.237366	1.45863	0.835479	1.3917	1.16911	1.62774	0.158024	0.742839	1.27825	-1.83066	0.594456	0.386752	1.15304	1.27617	1.12157	1.28351	0.998419	0.992998	0.776977	0.164422
96	-1.45802	0.763577	1.56481	0.850693	1.27669	-0.159525	1.45947	1.11929	1.4069	1.20751	1.48398	1.00807	1.28616	1.85634	1.10093	0.318659	1.08157	0.625636	0.722611	1.28975	0.965536	1.89349	0.630789	1.01903	0.971415	0.141436
96.1	-0.985993	1.60038	0.658177	0.118818	0.14421	-0.0840228	1.75982	0.917692	1.72607	1.34415	0.651395	0.587049	0.881331	0.436104	1.33973	-0.750295	0.992002	0.541697	1.263	1.40732	1.0563	2.63922	0.892089	0.685458	0.825904	0.162948
96.2	1.37574	0.0602489	1.08873	1.92849	1.1588	0.114047	0.736451	1.20008	1.58105	1.28758	1.38924	1.6207	0.806855	0.685432	1.18564	-1.96317	0.566163	0.0600463	0.262438	1.56498	1.27445	2.2232	1.02755	1.13172	0.931936	0.170971
96.3	0.615686	1.16785	1.43129	0.579843	1.16062	0.308707	0.299271	1.40915	0.670737	1.31059	1.32376	1.4725	-0.0502522	-0.223098	1.19817	-3.16179	0.819049	-0.109737	0.334756	1.1547	1.25952	1.04	0.760073	1.33428	0.67107	0.197652
96.4	0.397353	0.942804	1.54024	-0.910505	0.433314	0.274872	1.22894	1.41702	1.13901	1.1477	1.08697	1.02114	0.167369	1.91281	0.872587	1.87298	0.784331	0.679677	-0.696991	1.36451	1.24637	3.06746	0.772391	1.12397	0.953596	0.166202
96.5	2.28417	0.68319	1.03636	0.234021	0.761465	0.40224	0.222361	0.978931	0.936492	1.12374	1.24313	0.69817	0.201161	0.153986	1.25403	1.85771	0.841847	-0.447636	1.21806	1.45143	1.13218	2.64445	0.356093	0.664229	0.913826	0.141954
96.6	1.87485	1.39441	0.788759	1.77232	-0.247437	1.05329	1.25949	0.810884	1.87479	1.21409	1.13401	0.651707	-0.0191868	0.344752	0.992333	-0.379732	0.759739	-0.879036	0.423861	1.41778	1.16025	1.34621	0.910062	1.12575	0.865997	0.143581
96.7	-1.18524	0.500874	1.05009	-0.250872	-0.0697316	-0.648341	-0.00783204	0.904191	-0.211364	1.35409	1.06772	0.4033	0.848041	0.630086	1.19914	4.56526	0.997351	1.13233	0.147021	1.60399	1.2473	1.30611	1.19421	2.1173	0.828959	0.225987
96.8	-2.88209	1.48436	1.49052	1.03986	0.0287554	0.269576	0.283434	1.35728	0.954945	1.13461	0.860257	1.36979	0.903264	0.423559	1.07006	-0.0297196	1.01829	0.228767	0.619826	1.56887	1.27128	1.80533	0.682225	1.21145	0.756854	0.189205
96.9	1.11958	1.05587	0.301678	-0.306988	1.46384	-1.21194	0.608646	0.949849	0.0664949	1.00457	0.768907	0.906785	1.04699	-0.160811	1.01266	-1.72299	0.705833	0.161022	0.396298	1.75237	1.43414	0.831181	0.905597	1.14423	0.593076	0.165768
97	-1.99899	1.69991	0.117967	1.91881	1.39541	0.0621988	0.397455	0.959697	0.724825	1.18032	1.32009	1.39156	1.97112	1.00938	1.32933	0.632079	0.983457	-0.0790886	-0.129584	1.67865	1.14499	3.20286	1.03583	1.65415	0.983435	0.200791
97.1	1.57047	0.962484	0.55628	0.350259	1.57897	-0.755689	-0.226135	0.906065	0.243944	1.09982	1.19913	0.201128	-0.288585	0.555074	1.31288	-0.539698	0.814911	1.12375	0.184898	1.48059	0.977314	1.55803	1.33517	1.35536	0.731518	0.142618
97.2	2.34602	1.30656	0.748377	2.10475	0.454297	0.096256	-0.0881514	1.45061	0.644653	1.21473	1.29615	1.41257	1.41	0.469217	1.43725	-1.01826	0.641095	0.397158	0.681426	1.63856	1.09961	1.21719	0.878792	1.36962	0.967019	0.147563
97.3	-0.164629	0.942817	-0.0451873	0.457745	0.875116	-0.601206	0.0362074	0.881538	0.83903	0.991219	1.14658	1.39499	1.19539	0.06014	1.22669	3.32718	0.713526	-0.188968	0.371872	1.52784	1.22037	2.575	0.463229	1.98755	0.884752	0.183086
97.4	-4.06987	0.590397	0.605688	0.161993	-0.79197	0.22892	0.808327	1.00851	0.567253	1.24805	1.07754	1.01929	1.0542	0.0198324	1.37946	1.03404	0.595791	-0.45958	1.01794	1.33507	1.1462	3.19342	0.88229	0.919357	0.607173	0.253566
97.5	-0.953069	1.6495	0.708178	0.573664	2.34562	-0.611679	1.38941	0.784182	1.69074	1.03475	1.05681	1.60377	0.980342	0.871643	0.999693	0.791822	0.770695	-0.14731	1.32395	1.26821	1.01649	2.9187	0.748763	1.40907	1.00933	0.167417
97.6	-0.132637	0.838796	1.00052	0.844195	0.644576	0.603121	0.120303	1.03908	0.834876	1.47673	0.928441	0.407596	-1.21183	0.217105	1.4349	1.66536	1.01427	1.188	0.728037	1.3176	1.39069	0.838553	0.510832	1.00915	0.779511	0.12483
97.7	-1.19993	0.218724	0.914134	0.248979	1.25184	-0.314162	0.162937	1.03613	-1.32974	1.37739	1.29736	0.754145	0.456988	0.106557	1.66592	-2.60553	1.21513	0.292848	1.49928	1.40508	1.23599	1.56998	1.13672	1.62556	0.584263	0.218574
97.8	-2.57916	0.632846	0.938541	1.10945	2.03946	0.342987	0.444879	1.41784	1.41052	1.07343	0.947368	1.25486	0.293498	-0.131891	1.10616	-1.39632	0.743288	0.553403	1.87862	1.2532	0.971161	1.79382	0.526282	0.716908	0.722548	0.203773
97.9	-3.14534	0.408405	0.925497	0.703427	0.732213	-0.37542	0.427418	1.1553	1.55533	1.36756	1.5536	0.862893	1.40342	0.336726	1.14939	-4.02108	0.706551	-0.850348	0.720579	1.83512	1.06439	2.74499	1.23282	0.741959	0.551475	0.298471
98	-1.94639	1.37932	0.083012	1.14883	1.02421	-0.512403	1.06671	0.917048	1.30447	1.25367	1.5031	1.16367	0.246934	-0.117394	1.10125	-2.84861	0.572993	-0.210273	0.731367	1.26042	1.41684	1.22621	0.641988	1.06172	0.561195	0.219456
98.1	0.355676	1.20963	1.17479	0.27595	0.628435	0.341461	0.216764	1.22098	1.2366	1.23692	1.55414	1.1105	0.695713	1.32287	0.905829	0.259016	0.561341	0.255495	0.870068	1.91596	1.14959	1.60995	0.934697	1.16506	0.92531	0.0982517
98.2	1.24585	1.04641	-0.138888	1.15785	0.820129	0.225132	0.71222	1.24654	0.245351	1.04517	1.43468	1.14943	-0.725625	0.252749	1.40269	-1.43118	0.914805	-0.215677	1.93444	1.51232	1.15311	3.29326	0.81404	1.18899	0.845158	0.190113
98.3	-0.547097	0.823444	0.520191	-1.41866	0.627997	0.615839	0.260535	0.889292	1.26606	1.14683	1.7652	1.03094	0.937368	0.0121685	1.37612	-1.6783	0.654036	1.14206	0.0970397	1.03222	1.29462	2.97124	0.819486	0.867345	0.687749	0.194872
98.4	-4.81485	0.61995	0.467861	-0.837973	1.37449	0.865809	-0.401034	0.878704	0.772177	1.01729	1.1107	1.6036	1.86475	0.996	1.44463	-2.46694	0.583623	1.01545	0.0313358	1.24271	1.40428	0.621123	0.843301	1.68089	0.496578	0.298036
98.5	1.40761	1.13945	0.383194	0.913147	1.13112	0.848652	0.985523	0.837044	1.1737	1.23754	1.1383	2.1043	0.362014	-0.512554	1.03292	-0.829349	0.772153	-0.142217	1.38798	1.62214	1.37365	1.69618	0.731156	0.366422	0.88167	0.138993
98.6	-0.954244	0.390895	1.30537	0.764661	0.105144	-0.712445	0.232564	1.12547	0.620486	1.39592	0.932742	1.09371	-0.479139	0.474748	1.11591	0.469489	0.557461	0.5955	0.279512	1.52468	1.04588	2.33176	0.523154	0.646438	0.64107	0.147069
98.7	-1.43486	0.944161	0.474855	0.00862734	0.37199	0.699894	-0.275258	0.88268	0.552737	1.24865	1.33958	2.03201	-0.0290785	1.00475	1.18811	-1.65953	0.555118	1.39994	1.37726	1.50767	1.1991	3.22174	0.952251	0.810178	0.765524	0.20579
98.8	-0.216436	0.565225	-0.310056	-0.128296	0.269	-0.233672	0.322793	1.12701	1.33955	1.01694	1.11776	1.16011	0.747466	-0.0735078	0.879188	2.50542	0.473626	-0.139597	1.01307	1.5956	0.967362	-0.070553	1.15336	1.83971	0.705045	0.150841
98.9	1.43523	1.09399	0.554918	1.23812	0.7548	0.200176	0.140184	0.864559	0.108486	1.16528	0.683758	0.892298	1.26808	1.26879	1.503	-0.270794	1.05565	-0.26884	-0.318835	1.39209	0.950538	2.46489	1.14558	1.12881	0.852115	0.134755
99	-1.66587	1.47647	1.17226	-0.726774	2.92754	-0.0607638	0.300933	0.791547	1.50347	1.12104	1.14256	1.20916	1.66387	-0.0399242	1.33372	-4.88932	0.69398	0.143033	1.71659	1.26009	0.981673	2.73754	0.831264	0.517215	0.672554	0.314172
99.1	-2.75387	0.413922	1.07271	-0.386654	1.15686	0.285996	0.256209	1.07275	1.35907	1.01282	1.47057	1.37349	0.817859	1.45988	1.45888	-1.42522	0.944242	1.27524	2.27655	2.17655	0.992499	1.89973	1.19891	1.46717	0.86984	0.225368
99.2	-1.66674	0.960611	1.46683	1.03726	0.838202	0.943539	1.33389	0.967853	0.293064	1.15349	1.30669	0.586922	1.55754	0.953053	1.21748	-1.31942	0.767073	0.0978023	0.801022	1.43178	1.18553	1.71799	0.701561	1.57836	0.829641	0.166885
99.3	-1.17252	1.7413	0.225062	-1.27216	0.833729	0.806864	-0.245967	1.09975	1.37453	1.18944	1.36597	0.540547	1.35585	0.0726842	1.21325	-2.13673	1.10848	-0.299927	0.378469	1.74739	1.48025	2.05445	0.658191	1.87713	0.666502	0.218103
99.4	-2.47794	1.05634	0.253594	-0.425427	0.507511	-0.198587	0.489493	1.0463	2.65123	1.15247	1.19984	1.07159	0.557856	0.556231	1.46892	0.754956	0.98598	0.0147977	0.552787	1.4225	1.28192	1.55248	1.00267	0.399739	0.703219	0.190717
99.5	-0.369833	0.395935	0.493942	0.975522	0.619847	-0.160382	-0.45188	1.06199	0.455694	1.12105	1.3385	0.945859	-0.172001	0.485015	0.83304	2.68165	1.01286	-0.51637	3.34819	1.21644	1.28148	3.13661	1.27558	1.43379	0.935105	0.207171
99.6	-2.26319	0.858915	0.577369	0.834966	0.416905	-0.279282	0.212451	0.882028	1.07052	1.0584	1.30508	1.09431	0.175548	0.873053	1.24227	-1.19112	0.553873	0.463034	1.58364	1.36928	1.21183	2.7669	0.704623	1.29396	0.70064	0.196458
99.7	-0.464148	1.06945	0.500503	1.12852	1.34819	0.0110187	0.909102	1.09431	1.03435	1.20444	0.907861	1.58993	1.46232	0.4613	0.873661	0.540125	0.998383	-0.460368	2.24714	1.2022	1.05956	2.30916	1.01939	1.16687	0.96722	0.135339
99.8	0.104925	0.929469	0.90988	0.585227	2.03747	1.07991	0.391358	0.809778	1.44847	1.21856	1.48829	0.512048	0.942011	-0.890686	1.42802	-3.16852	0.633301	0.595482	1.21371	1.14015	1.05507	1.79651	0.569852	1.35274	0.757626	0.209552
99.9	-1.39841	0.658638	0.091962	-0.822989	-0.737431	0.748074	1.55706	1.04352	0.215597	1.3411	1.48591	1.70865	0.195371	0.870884	1.27973	-5.15872	1.10974	0.866827	0.851817	1.61383	1.09279	2.09256	0.727827	1.66882	0.545964	0.303237
100	-3.39917	0.675979	1.18107	-0.110793	-0.3197	-0.153491	-0.321142	1.20399	0.172894	1.16344	1.07829	1.89779	0.723978	0.297322	1.26182	-1.6214	0.510015	-0.0180671	0.920787	1.38456	1.21895	2.58247	0.783389	1.85389	0.540286	0.249287
	sample_1	sample_2	sample_3	sample_4	sample_5	sample_6	sample_7	sample_8	sample_9	sample_10	sample_11	sample_12	sample_13	sample_14	sample_15	sample_16	sample_17	sample_18	sample_19	sample_20	sample_21	sample_22	sample_23	sample_24	Average	SEM
Tau on (s), step 1	0.47559	0.24983	0.36819	0.51924	0.54666	0.9639	0.37627	0.69386	0.43061	0.73006	0.34889	0.38679	0.33286	0.47237	0.46502	1.3581	0.51171	0.54883	1.0001	0.63235	0.39446	0.75351	0.24146	0.9733	0.573915	0.0557577
% ON, step 1	103.002	107.118	97.9981	97.9502	102.577	90.2418	99.5936	100.741	95.7218	99.1976	104.888	101.874	95.8525	101.691	101.461	105.884	98.111	98.3599	109.479	97.8526	100.132	94.9029	102.35	97.1513	100.172	0.865261
% ON, step 2	-3.00236	-7.11782	2.00193	2.04983	-2.57653	9.75824	0.406415	-0.741295	4.27819	0.802392	-4.88825	-1.87449	4.14749	-1.69091	-1.4608	-5.88358	1.88898	1.64006	-9.47866	2.14736	-0.131744	5.09707	-2.35003	2.84874	-0.172074	0.865261
Tau off (s), step 1	3.7089	2.8099	19.986	11.006	8.924	3.9338	7.0557	5.0799	6.0971	10.285	2.8577	7.6297	6.0392	8.6113	8.4815	2.0065	4.5098	3.9197	2.7876	5.1286	3.9425	3.9434	4.431	3.1811	6.09816	0.792821
% OFF, step 1	100	82.6909	100	91.1747	100	100	100	84.2752	100	44.5185	100	90.5324	100	65.0753	80.809	100	100	100	100	78.4714	85.2369	72.5128	99.5145	100	90.6171	2.91949
% OFF, step 2	0	17.3091	0	8.8253	0	0	0	8.35858	0	37.1989	0	1.47959	0	34.9247	0	0	0	0	0	0	0	0	0.485505	0	4.52423	2.15438

## Sheet: k-m
hM3R-CFP + YFP-PLCβ1
	Normalized FRETr
Time(sec)	sample_1	sample_2	sample_3	sample_4	sample_5	sample_6	sample_7	sample_8	sample_9	Average	SEM
0	0.576559	1.56177	1.15408	0.986724	1.14472	0.370006	0.428214	0.927457	0.840719	0.887806	0.12807
0.1	1.90153	1.30403	0.771598	0.947746	1.12932	1.0284	0.393621	0.922458	0.945327	1.03822	0.136482
0.2	0.77286	1.25154	1.09888	0.999672	1.15394	1.13924	0.578028	0.55384	1.28029	0.980921	0.0928061
0.3	0.802604	1.37937	0.895961	1.06507	0.901401	0.626411	0.506754	0.914267	1.17676	0.918734	0.088951
0.4	1.1501	1.24303	0.93889	1.0438	0.744845	1.03961	1.04747	0.809136	0.869043	0.987325	0.0537877
0.5	0.914274	1.08099	0.976711	1.01683	0.843049	0.769219	0.600709	0.917659	1.12068	0.915568	0.053909
0.6	0.197648	1.43664	0.919225	1.02178	0.812457	1.04587	0.569916	0.888955	0.967092	0.873287	0.113809
0.7	1.16816	1.52747	1.10965	1.01317	1.12974	0.805541	1.33445	1.19671	1.03762	1.14694	0.0678
0.8	1.22842	1.4693	0.999443	1.05554	0.988746	0.834177	0.856329	1.1716	0.937785	1.06015	0.0671367
0.9	0.495432	1.86289	0.914749	1.03991	0.872512	1.39045	1.00754	1.1089	0.856291	1.06096	0.127794
1	1.58834	1.16903	0.907578	0.907007	1.01749	1.00997	0.581885	0.685248	1.1013	0.996428	0.096921
1.1	0.844985	1.39853	0.992213	1.08378	0.910777	1.56869	1.2917	0.967031	1.09977	1.12861	0.0806725
1.2	1.79943	0.833342	0.874476	1.27376	1.13515	0.73076	0.832105	0.671691	1.22366	1.0416	0.118951
1.3	1.49462	1.17334	1.15575	0.94088	1.20918	0.449525	1.61707	0.891779	1.0439	1.10845	0.114127
1.4	1.19233	1.29868	1.01529	1.13793	0.807122	1.03097	0.919493	0.954353	0.803816	1.01778	0.0562523
1.5	1.5342	1.80783	1.10623	0.98666	0.904945	1.05306	0.769399	1.16316	1.10536	1.15898	0.107023
1.6	1.00572	1.26146	0.869052	1.11382	0.835198	0.764461	0.997734	0.856672	0.879191	0.953701	0.052306
1.7	0.920033	1.01468	0.995485	1.03626	1.49193	1.14188	0.755145	0.888073	0.696894	0.993376	0.0776416
1.8	0.970704	1.29804	0.868058	0.992011	0.707359	0.614088	0.306275	0.94747	0.850979	0.839442	0.0924914
1.9	0.730143	1.36125	1.01271	1.03309	0.686865	1.09657	0.688335	0.844393	1.34372	0.977452	0.0871524
2	1.61541	0.922869	0.982023	0.748951	1.02791	1.0567	1.04791	1.29423	1.20105	1.09967	0.0826553
2.1	0.855334	1.56254	0.942693	1.12011	0.771474	1.22816	1.0779	1.04134	0.819347	1.04654	0.0816741
2.2	1.17882	0.964216	0.956828	1.1442	0.952756	1.27278	0.779415	1.08534	0.730328	1.00719	0.0601796
2.3	1.56328	0.722731	0.871104	1.03826	1.01435	1.13676	0.991164	0.754626	1.04377	1.01512	0.0826047
2.4	1.01252	1.03179	1.01303	1.01877	1.20039	1.06476	0.393125	0.959108	1.06395	0.973048	0.0757884
2.5	1.58846	0.853079	0.873463	1.01081	1.1081	1.33774	0.544326	0.51128	0.966087	0.977039	0.115027
2.6	1.41194	1.2795	0.959108	1.04975	0.87618	0.799023	0.488152	1.0034	1.06198	0.992114	0.0892067
2.7	1.08807	1.08078	0.927167	1.33595	0.823278	1.21808	1.42926	1.07887	0.988209	1.10774	0.0642683
2.8	1.37425	1.03688	1.05309	1.3629	1.26377	1.67927	0.260761	1.06395	0.884542	1.10882	0.132509
2.9	0.994548	0.929815	0.94631	1.03817	0.905302	0.747212	0.86435	1.02631	1.09428	0.949587	0.0348155
3	0.920212	1.20952	0.927795	0.807691	1.11557	1.08786	0.935999	0.652874	0.987056	0.960509	0.0558101
3.1	0.546565	1.17157	0.859166	1.18671	0.691779	0.689004	1.39149	1.12824	1.10891	0.974826	0.095548
3.2	2.19176	1.11899	1.06993	1.15654	1.214	0.861814	0.556753	0.708821	1.17432	1.11699	0.154434
3.3	0.893939	0.781744	0.992303	1.13007	0.628266	0.746	0.920307	0.73751	0.825693	0.850648	0.0504764
3.4	1.7279	0.864183	1.17283	1.19185	0.764833	0.867343	0.735199	1.29495	1.06813	1.07636	0.10522
3.5	1.25222	0.556371	0.947053	1.09381	0.873247	1.49922	0.728201	1.03261	0.819027	0.977974	0.094328
3.6	1.22413	1.2131	0.941654	1.11696	0.769156	1.24069	0.596185	0.559104	0.916852	0.953092	0.0888597
3.7	1.19169	1.33096	0.850755	1.0753	1.02136	0.575784	0.795987	0.687999	1.08008	0.956656	0.0819134
3.8	0.848397	1.26251	0.829377	1.02943	0.940763	0.269644	0.635343	0.615856	1.18993	0.846806	0.103024
3.9	1.52119	0.800996	0.722071	0.885059	0.940619	1.30594	1.08415	1.21944	0.630825	1.01225	0.0978233
4	1.00924	1.00901	0.95735	0.859002	1.18135	1.46455	1.47039	0.961697	1.10246	1.11278	0.0735334
4.1	1.82246	1.1706	0.846835	0.895153	0.975233	0.627252	0.58778	0.734239	0.995945	0.961721	0.123992
4.2	1.29549	1.1473	1.00761	1.05795	0.654954	1.50136	1.05035	1.12233	1.02779	1.09613	0.0761905
4.3	1.09824	0.953911	0.784873	1.10763	0.635678	0.662558	0.577218	0.9062	0.952793	0.853234	0.0658436
4.4	0.385892	1.14745	0.824116	0.92781	0.878277	1.12032	0.627349	1.22158	0.990017	0.902535	0.0887319
4.5	1.82175	1.10539	0.945222	0.935128	1.15824	1.01531	1.3149	1.16657	1.11051	1.17478	0.0899882
4.6	1.27371	0.966678	0.99441	1.04693	1.41224	1.40914	0.763584	1.06919	0.890103	1.09178	0.075696
4.7	0.927709	1.14834	1.07005	0.9695	1.02582	1.30784	0.582562	0.977173	0.909647	0.990962	0.0656915
4.8	1.31702	0.878822	0.94688	1.07067	1.11376	1.15735	1.126	0.992364	1.02357	1.0696	0.0430748
4.9	1.27822	0.711885	0.960524	1.01224	1.11432	1.65204	0.543292	1.01826	1.20086	1.05463	0.106898
5	0.964	1.38023	0.95337	0.998876	1.17717	1.08374	0.953076	0.719348	0.91329	1.0159	0.0615382
5.1	1.14063	1.68293	0.916002	0.99832	0.540927	1.20545	1.40236	1.1672	0.822685	1.09739	0.110687
5.2	0.865624	0.944656	1.01698	1.00539	0.984749	0.899567	0.564989	1.05398	0.818272	0.906024	0.0496441
5.3	0.713926	1.64859	0.812658	0.998378	0.807458	1.31276	0.759076	0.896816	0.924882	0.986061	0.101727
5.4	0.894336	1.49765	0.885619	0.973757	0.981217	1.18244	0.593919	1.30545	0.975419	1.0322	0.0878528
5.5	1.5291	1.05628	0.887992	0.890287	1.23939	0.971763	0.744545	1.08684	1.00711	1.04592	0.0763465
5.6	1.38186	1.36035	1.02035	1.02691	0.823116	0.828666	0.36511	1.36436	1.12167	1.03249	0.110466
5.7	0.651189	1.37816	0.870251	0.981632	1.10938	0.795836	0.22861	0.715892	1.07996	0.867878	0.109325
5.8	1.49301	1.25914	0.953136	1.01811	1.11977	1.18943	1.07953	1.09956	0.929408	1.12679	0.0576763
5.9	0.516913	1.16335	1.09877	0.981567	0.73657	0.951351	1.27365	0.592148	0.894012	0.912036	0.0853695
6	0.682894	1.33005	1.03553	1.09611	1.36402	0.955938	0.0537856	0.886568	1.02775	0.936959	0.130577
6.1	1.48103	0.823454	1.06751	1.05507	1.0248	1.73287	0.838371	1.1045	0.732586	1.09558	0.107639
6.2	0.999877	1.19311	1.03955	1.08572	0.428391	1.18172	1.33554	1.26081	0.925735	1.05005	0.0889399
6.3	1.75398	1.50764	0.946369	0.993771	1.18983	1.80358	0.769525	0.999053	1.18503	1.23875	0.122769
6.4	0.666232	1.68971	1.05444	1.01952	0.845738	1.20201	0.982229	0.954588	1.13049	1.06055	0.0943885
6.5	1.43732	0.984812	0.978835	0.820923	1.02569	0.834659	0.948673	1.48357	0.987154	1.05574	0.0799889
6.6	0.356751	1.58918	1.0504	1.18855	0.868719	0.670308	1.31138	1.15352	1.19137	1.04224	0.121679
6.7	1.41223	1.46068	0.906769	1.19643	0.784303	1.30951	0.462417	0.561805	0.851495	0.993959	0.122161
6.8	1.63961	1.24986	0.904417	0.962479	0.951934	1.83065	0.701604	0.407859	1.1204	1.08542	0.147331
6.9	0.976636	1.36311	0.81919	1.04027	1.27365	0.945398	1.34538	0.880288	0.790154	1.04823	0.074656
7	1.80118	0.822239	0.932051	1.03701	0.810371	1.03039	0.967676	0.961539	1.05079	1.04592	0.0987766
7.1	1.10818	0.983759	1.00563	1.245	1.14197	0.930474	1.11922	1.24436	0.786343	1.06277	0.0501557
7.2	0.548211	1.21793	0.933851	1.10961	1.31153	1.01606	0.937637	1.02412	1.03741	1.01515	0.0715999
7.3	2.43529	1.27291	1.11918	0.93122	1.06001	1.27316	0.743752	0.812521	0.889665	1.17086	0.170047
7.4	1.25096	1.15186	0.992673	1.11861	0.96594	1.33468	1.14866	0.63624	1.00938	1.06767	0.0673542
7.5	1.81821	1.38913	0.936638	0.943779	1.27233	0.927503	0.701355	0.920421	1.22775	1.12635	0.112498
7.6	2.0757	1.00076	0.968562	1.06807	1.08292	1.17533	1.02885	1.36434	0.964559	1.19212	0.118029
7.7	1.5279	0.875835	0.888134	1.06248	1.00205	0.99477	0.95199	1.1924	0.984582	1.05335	0.0671329
7.8	0.837423	1.34105	1.12713	1.00115	1.18669	1.89025	0.849435	0.4638	0.918095	1.06834	0.132349
7.9	1.75222	0.961556	1.08607	1.13452	1.08012	1.10086	1.17629	0.687626	1.03631	1.11284	0.0931538
8	1.74658	1.34555	0.998324	0.923701	1.06113	0.709106	1.2534	1.24114	1.0619	1.14898	0.0984178
8.1	1.82733	1.43371	0.922438	1.03516	0.563631	1.14348	1.00748	1.08759	1.14841	1.12991	0.115991
8.2	1.03956	2.01463	1.01932	1.33558	0.642054	1.12885	1.06671	0.864777	0.953818	1.11836	0.128426
8.3	1.60405	1.25392	0.911626	1.23851	1.313	1.04196	1.24693	1.18599	0.898589	1.18829	0.0727024
8.4	1.17117	1.19267	0.991409	1.10336	0.877398	0.959491	1.2988	0.819845	0.90607	1.03558	0.0543929
8.5	0.361081	1.42427	1.04761	1.00594	0.829582	1.23691	1.0166	1.09323	1.07739	1.01029	0.097873
8.6	1.57829	1.18923	1.12366	1.23733	0.998667	0.538187	1.23004	1.08071	0.72906	1.07835	0.100878
8.7	0.741269	1.37244	1.00247	0.99324	0.871368	0.827962	0.997896	1.18841	0.9469	0.99355	0.0634424
8.8	1.64052	1.07424	1.03713	1.00077	0.964813	1.28044	1.40024	1.10995	0.897305	1.15616	0.0799653
8.9	0.944512	1.11695	0.934825	1.08035	0.985889	0.77035	1.41937	0.676455	1.2827	1.02349	0.0778084
9	1.27443	1.04221	0.943301	0.825931	1.40989	1.58943	1.73647	0.544113	1.09651	1.16247	0.126271
9.1	1.75781	1.04814	1.09137	1.17642	1.04355	1.11161	0.967363	1.01727	0.862838	1.1196	0.0851364
9.2	1.16154	0.952519	0.90259	1.09186	1.35368	0.926706	1.23414	0.985164	1.03951	1.07197	0.050926
9.3	1.27373	1.3788	0.987675	1.03776	1.38989	1.7908	0.82519	0.481451	1.00875	1.13045	0.126037
9.4	1.2292	0.866419	0.950027	1.15629	0.612509	0.762008	0.870923	0.743373	1.18323	0.930442	0.0723262
9.5	1.18984	1.55071	1.05895	0.89305	1.21604	1.16191	1.3614	1.10003	1.24188	1.19709	0.0619863
9.6	1.34776	0.929747	0.93051	1.23314	1.34811	0.84615	1.25792	0.73329	1.15764	1.08714	0.0767458
9.7	1.76765	1.4216	0.947754	1.01931	0.747898	0.783224	1.04751	0.978669	0.902108	1.06841	0.108707
9.8	1.59572	0.904254	0.890047	1.13301	0.696226	0.870725	1.09271	1.02771	1.01986	1.02559	0.0838891
9.9	1.37199	0.683713	1.0014	1.1108	0.866263	1.12511	1.40349	0.740505	1.1444	1.04974	0.0844059
10	2.01634	1.2628	1.12117	1.02209	0.981254	0.96506	0.971684	1.42416	0.836568	1.1779	0.120261
10.1	1.08822	1.51846	0.940189	1.18615	1.17887	0.62982	0.997196	1.40752	1.08151	1.11422	0.0865354
10.2	1.62808	1.26268	0.82814	0.912759	0.687565	1.02518	1.34977	0.685763	0.986475	1.04071	0.105753
10.3	0.973154	1.18504	1.05709	1.1447	1.46262	1.13143	1.38606	1.1865	0.935578	1.16246	0.0578398
10.4	1.82665	0.407492	1.00183	0.993117	0.818156	1.26882	1.2919	1.17796	1.13222	1.10202	0.128046
10.5	1.95687	1.55555	0.999112	1.25387	1.06743	0.915392	0.639225	1.06537	1.06795	1.16897	0.128153
10.6	1.62246	0.91269	0.911816	1.12782	1.20898	1.09045	1.03977	0.439022	0.75239	1.01171	0.108487
10.7	1.51203	0.71781	0.811042	0.963107	1.30812	0.750957	0.58936	0.96915	0.876593	0.944242	0.0980831
10.8	1.29558	1.75995	0.884445	0.88821	0.949966	0.929098	0.962159	0.93143	0.716355	1.03524	0.103661
10.9	0.775826	1.11108	0.946801	1.09184	1.09356	1.17433	0.905828	0.870705	0.958943	0.992102	0.0440506
11	1.33322	1.00831	0.965744	0.950722	1.28069	1.00537	0.919471	0.986084	1.05143	1.05567	0.0492938
[truncated: 1,399 more rows]
