# Supplementary material for: Two-step structural changes in M3 muscarinic receptor activation rely on the coupled Gq protein cycle
Source: Nat Commun. 2023 Mar 8;14:1276. doi: 10.1038/s41467-023-36911-4 (PMC9992711; doi:10.1038/s41467-023-36911-4)
Supplement: Supplementary file 3 — Source Data [file 41467_2023_36911_MOESM3_ESM.zip › 2. Data for Supplementary Figures/Supplementary Figure 1.xlsx]

## Sheet: d, e
mM1R-YFP-CFP					hM3R-YFP-CFP
Time (s)	YFPc	CFPc	FRETr		Time (s)	YFPc	CFPc	FRETr
0	0.628	0.113137	5.55079		0	0.778	0.172655	4.5061
0.5	0.628	0.113148	5.55025		0.5	0.774	0.171238	4.52002
1	0.626	0.115078	5.43979		1	0.774	0.169554	4.56492
1.5	0.627	0.113126	5.54249		1.5	0.777	0.171394	4.53341
2	0.627	0.11374	5.51257		2	0.775	0.171171	4.52764
2.5	0.625	0.112959	5.53298		2.5	0.774	0.169353	4.57034
3	0.623	0.11268	5.52893		3	0.774	0.171394	4.51591
3.5	0.621	0.111364	5.57631		3.5	0.775	0.171986	4.50618
4	0.623	0.113595	5.4844		4	0.773	0.171249	4.51389
4.5	0.623	0.113126	5.50713		4.5	0.773	0.170546	4.5325
5	0.625	0.114052	5.47996		5	0.773	0.171484	4.50771
5.5	0.621	0.112669	5.51172		5.5	0.777	0.170948	4.54524
6	0.626	0.113438	5.51843		6	0.776	0.171617	4.5217
6.5	0.621	0.115424	5.38016		6.5	0.775	0.172811	4.48467
7	0.625	0.11384	5.49016		7	0.775	0.171249	4.52557
7.5	0.622	0.113795	5.46597		7.5	0.771	0.170022	4.53471
8	0.62	0.113349	5.46983		8	0.779	0.17106	4.55396
8.5	0.623	0.114398	5.4459		8.5	0.774	0.170948	4.52769
9	0.625	0.111509	5.60493		9	0.777	0.170658	4.55297
9.5	0.623	0.113472	5.49034		9.5	0.772	0.169665	4.55014
10	0.624	0.114019	5.47277		10	0.774	0.17135	4.51707
10.5	0.624	0.113595	5.4932		10.5	0.773	0.170502	4.53367
11	0.62	0.113751	5.4505		11	0.774	0.170535	4.53866
11.5	0.624	0.112368	5.55318		11.5	0.774	0.171941	4.50154
12	0.626	0.113684	5.50649		12	0.771	0.169208	4.55652
12.5	0.62	0.114811	5.40018		12.5	0.774	0.168929	4.58181
13	0.623	0.113985	5.46563		13	0.775	0.169855	4.56272
13.5	0.623	0.114275	5.45176		13.5	0.775	0.170301	4.55077
14	0.624	0.113717	5.48731		14	0.772	0.170491	4.5281
14.5	0.622	0.115011	5.40818		14.5	0.774	0.169788	4.55863
15	0.622	0.114208	5.4462		15	0.771	0.170435	4.52372
15.5	0.624	0.114877	5.4319		15.5	0.771	0.170312	4.52699
16	0.625	0.115424	5.41482		16	0.773	0.170569	4.53189
16.5	0.62	0.113327	5.47089		16.5	0.772	0.172197	4.48324
17	0.622	0.115681	5.37686		17	0.776	0.170056	4.5632
17.5	0.621	0.112937	5.49864		17.5	0.773	0.170591	4.53131
18	0.623	0.113639	5.48227		18	0.775	0.171138	4.52851
18.5	0.623	0.114342	5.44857		18.5	0.773	0.171472	4.50802
19	0.619	0.114498	5.40621		19	0.773	0.170257	4.5402
19.5	0.624	0.113985	5.4744		19.5	0.77	0.169308	4.54792
20	0.622	0.114297	5.44196		20	0.773	0.16759	4.61245
20.5	0.622	0.113539	5.47829		20.5	0.773	0.170982	4.52094
21	0.619	0.113706	5.44386		21	0.77	0.17126	4.49609
21.5	0.619	0.112981	5.4788		21.5	0.77	0.171762	4.48295
22	0.621	0.115034	5.3984		22	0.774	0.16952	4.56583
22.5	0.622	0.11577	5.37272		22.5	0.774	0.17116	4.52208
23	0.622	0.113918	5.46007		23	0.774	0.171885	4.50301
23.5	0.618	0.115312	5.35937		23.5	0.771	0.16952	4.54814
24	0.618	0.115379	5.35626		24	0.771	0.169855	4.53917
24.5	0.621	0.116785	5.31746		24.5	0.775	0.170078	4.55673
25	0.619	0.114431	5.40937		25	0.774	0.17048	4.54012
25.5	0.619	0.113517	5.45293		25.5	0.776	0.17164	4.52109
26	0.62	0.11529	5.37774		26	0.773	0.171149	4.51653
26.5	0.622	0.115591	5.38104		26.5	0.773	0.171149	4.51653
27	0.621	0.114733	5.41257		27	0.775	0.17106	4.53057
27.5	0.62	0.114119	5.43293		27.5	0.77	0.171997	4.47682
28	0.62	0.11471	5.40493		28	0.773	0.168907	4.57648
28.5	0.621	0.112981	5.4965		28.5	0.773	0.171249	4.51389
29	0.617	0.115034	5.36363		29	0.775	0.170234	4.55256
29.5	0.617	0.113807	5.42146		29.5	0.776	0.171004	4.53791
30	0.62	0.112948	5.48925		30	0.771	0.16913	4.55862
30.5	0.621	0.113528	5.47002		30.5	0.773	0.17145	4.5086
31	0.618	0.115413	5.35468		31	0.777	0.169866	4.57419
31.5	0.619	0.115223	5.37219		31.5	0.775	0.1701	4.55614
32	0.621	0.11278	5.5063		32	0.775	0.169866	4.56242
32.5	0.621	0.115312	5.38539		32.5	0.772	0.172086	4.48613
33	0.622	0.113929	5.45954		33	0.775	0.170926	4.53413
33.5	0.62	0.114621	5.40913		33.5	0.774	0.171506	4.51296
34	0.621	0.114286	5.43374		34	0.774	0.171126	4.52298
34.5	0.621	0.113729	5.46035		34.5	0.77	0.168204	4.57777
35	0.619	0.114755	5.3941		35	0.772	0.170145	4.53731
35.5	0.618	0.114599	5.39272		35.5	0.773	0.169833	4.55153
36	0.62	0.11307	5.48333		36	0.774	0.172666	4.48264
36.5	0.62	0.114755	5.40281		36.5	0.773	0.171673	4.50275
37	0.618	0.114364	5.4038		37	0.772	0.171417	4.50364
37.5	0.622	0.115257	5.39664		37.5	0.775	0.170602	4.54274
38	0.622	0.113963	5.45791		38	0.772	0.169554	4.55312
38.5	0.62	0.114788	5.40126		38.5	0.776	0.169543	4.57701
39	0.62	0.114855	5.39811		39	0.771	0.169911	4.53767
39.5	0.62	0.114811	5.40018		39.5	0.773	0.170859	4.5242
40	0.621	0.114944	5.40263		40	0.776	0.170435	4.55306
40.5	0.619	0.114677	5.39777		40.5	0.776	0.170413	4.55364
41	0.621	0.113405	5.47595		41	0.774	0.172666	4.48264
41.5	0.617	0.114777	5.37564		41.5	0.774	0.170625	4.53626
42	0.619	0.115714	5.3494		42	0.773	0.170591	4.53131
42.5	0.619	0.113941	5.43264		42.5	0.774	0.17184	4.50419
43	0.617	0.115268	5.35274		43	0.773	0.17087	4.52391
43.5	0.618	0.115424	5.35417		43.5	0.773	0.169911	4.54944
44	0.619	0.114331	5.4141		44	0.774	0.170424	4.54161
44.5	0.622	0.115	5.4087		44.5	0.775	0.172421	4.49481
45	0.615	0.114777	5.35822		45	0.771	0.170089	4.53292
45.5	0.618	0.115603	5.34588		45.5	0.771	0.169743	4.54216
46	0.617	0.114889	5.3704		46	0.773	0.171896	4.49691
46.5	0.621	0.114052	5.44488		46.5	0.774	0.170758	4.53273
47	0.615	0.113896	5.39966		47	0.776	0.17164	4.52109
47.5	0.618	0.113829	5.4292		47.5	0.775	0.170334	4.54988
48	0.617	0.114409	5.39293		48	0.771	0.170903	4.51133
48.5	0.619	0.113082	5.4739		48.5	0.772	0.17068	4.52308
49	0.62	0.114521	5.41385		49	0.774	0.170189	4.54788
49.5	0.617	0.113885	5.41775		49.5	0.771	0.170145	4.53143
50	0.619	0.115257	5.37061		50	0.775	0.171104	4.52941
50.5	0.619	0.116004	5.33602		50.5	0.772	0.170212	4.53552
51	0.618	0.115056	5.3713		51	0.774	0.169732	4.56013
51.5	0.618	0.113584	5.44091		51.5	0.772	0.17116	4.5104
52	0.618	0.1149	5.37859		52	0.776	0.170647	4.5474
52.5	0.618	0.11442	5.40115		52.5	0.771	0.169186	4.55711
53	0.62	0.114532	5.41333		53	0.775	0.170669	4.54095
53.5	0.618	0.115681	5.34228		53.5	0.776	0.17126	4.53112
54	0.619	0.114509	5.40569		54	0.776	0.171182	4.53319
54.5	0.615	0.115301	5.33387		54.5	0.774	0.170703	4.53419
55	0.618	0.115145	5.36715		55	0.78	0.17116	4.55714
55.5	0.617	0.115335	5.34963		55.5	0.776	0.170703	4.54591
56	0.617	0.113193	5.45087		56	0.775	0.170435	4.54719
56.5	0.617	0.113651	5.4289		56.5	0.778	0.171539	4.53541
57	0.619	0.114733	5.39513		57	0.776	0.168962	4.59275
57.5	0.618	0.113126	5.46294		57.5	0.773	0.170803	4.52568
58	0.617	0.114766	5.37616		58	0.774	0.171316	4.51797
58.5	0.618	0.11577	5.33817		58.5	0.775	0.170011	4.55853
59	0.615	0.115658	5.3174		59	0.773	0.170268	4.5399
59.5	0.617	0.113751	5.42413		59.5	0.773	0.170613	4.53072
60	0.617	0.115692	5.33313		60	0.774	0.171417	4.5153
60.5	0.618	0.114844	5.38121		60.5	0.77	0.170524	4.51549
61	0.619	0.116149	5.32936		61	0.776	0.170402	4.55394
61.5	0.615	0.11558	5.32099		61.5	0.777	0.170156	4.5664
62	0.615	0.116238	5.29087		62	0.773	0.172264	4.4873
62.5	0.615	0.116317	5.28728		62.5	0.775	0.169688	4.56721
63	0.615	0.115391	5.32971		63	0.772	0.170647	4.52396
63.5	0.613	0.114409	5.35797		63.5	0.774	0.16913	4.57636
64	0.615	0.115937	5.30461		64	0.775	0.170424	4.54748
64.5	0.61	0.114967	5.30587		64.5	0.77	0.169888	4.5324
65	0.611	0.115078	5.30944		65	0.775	0.171283	4.52468
65.5	0.616	0.115379	5.33893		65.5	0.776	0.170524	4.55068
66	0.615	0.114498	5.37127		66	0.771	0.170413	4.5243
66.5	0.614	0.115536	5.31436		66.5	0.77	0.169398	4.54551
67	0.614	0.116116	5.28782		67	0.775	0.170201	4.55344
67.5	0.614	0.113941	5.38875		67.5	0.777	0.170691	4.55209
68	0.612	0.115525	5.29755		68	0.775	0.169275	4.57835
68.5	0.615	0.114989	5.34834		68.5	0.778	0.17116	4.54545
69	0.614	0.115714	5.30619		69	0.775	0.171952	4.50707
69.5	0.613	0.115792	5.29398		69.5	0.773	0.171193	4.51537
70	0.615	0.114967	5.34936		70	0.772	0.170747	4.52131
70.5	0.611	0.113171	5.39891		70.5	0.773	0.170982	4.52094
71	0.611	0.11461	5.33112		71	0.774	0.170524	4.53895
71.5	0.611	0.113048	5.40478		71.5	0.78	0.171729	4.54204
72	0.613	0.11461	5.34857		72	0.773	0.170111	4.54409
72.5	0.611	0.114933	5.31614		72.5	0.775	0.171896	4.50854
73	0.612	0.116439	5.25597		73	0.777	0.171372	4.534
73.5	0.614	0.11548	5.31694		73.5	0.776	0.170926	4.53998
74	0.614	0.116952	5.25002		74	0.771	0.170413	4.5243
74.5	0.61	0.116439	5.23879		74.5	0.774	0.170189	4.54788
75	0.612	0.114811	5.3305		75	0.772	0.171628	4.4981
75.5	0.612	0.114164	5.36071		75.5	0.775	0.171316	4.5238
76	0.614	0.116618	5.26505		76	0.772	0.170524	4.52722
76.5	0.611	0.115223	5.30276		76.5	0.773	0.171751	4.5007
77	0.61	0.115067	5.30126		77	0.771	0.171082	4.50661
77.5	0.614	0.114074	5.38247		77.5	0.773	0.169844	4.55124
78	0.612	0.114465	5.34661		78	0.772	0.170591	4.52544
78.5	0.612	0.115045	5.31966		78.5	0.774	0.170881	4.52947
79	0.61	0.11558	5.27773		79	0.774	0.17116	4.52208
79.5	0.608	0.115168	5.27924		79.5	0.771	0.171528	4.49489
80	0.614	0.11558	5.31234		80	0.773	0.170993	4.52065

## Sheet: f
hM3R-YFP-CFP																hM3R-YFP-CFP (Blur run-down grpah)
	ΔFRETr																ΔFRETr
Time (s)	sample_1	sample_2	sample_3	sample_4	sample_5	sample_6	sample_7	sample_8	sample_9	sample_10	sample_11	sample_12	Average	SEM		Time (s)	sample_1	sample_2	sample_3	sample_4	sample_5	sample_6	sample_7	sample_8	sample_9	sample_10	sample_11	Average	SEM
0	-0.0292352	-0.17215	-0.0716278	0.161618	-0.0392008	0.070859	0.0934963	-0.239987	0.0569313	0.0394939	0.0299676	-0.11006	-0.0174913	0.0335721		0	-0.016313	0.162953	0.145066	0.0880406	-0.0646332	-0.00260215	-0.119533	-0.0574055	0.123243	-0.281427	0.133334	0.0100657	0.0413891
0.01	0.267045	0.142779	0.125918	0.0427465	0.0456619	-0.0297797	-0.0661521	-0.299153	0.0541908	-0.0594846	0.0369544	-0.0720448	0.0157234	0.0404788		0.01	0.0755894	0.110626	0.00213302	0.0160941	0.0371404	0.0587346	-0.080807	0.0283362	-0.232746	0.128537	-0.0817424	0.0056268	0.0312473
0.02	-0.0948253	0.220067	-0.0566696	0.0133603	-0.0224649	-0.0332792	-0.0849331	0.155043	0.0403768	0.377707	0.13035	-0.04459	0.0500118	0.0414631		0.02	0.0301852	0.0595802	0.0486042	0.0740226	-0.0113306	-0.0345539	0.10383	0.0775688	0.026215	0.115845	0.0345862	0.0476867	0.0137219
0.03	-0.140778	0.0801951	-0.128707	0.106308	-0.0160048	0.0701236	0.0871962	0.0788493	0.11899	0.0532503	0.0390245	0.0701106	0.0348797	0.0249156		0.03	0.181618	0.0699747	0.096471	-0.00787491	-0.0532368	-0.08906	0.146706	0.0290906	-0.415338	-0.0315551	-0.0461691	-0.0108522	0.0481213
0.04	0.114908	-0.107585	-0.107477	0.0448149	0.0106311	0.144159	0.14467	0.0234359	-0.115663	0.141232	0.0269454	0.019365	0.0282863	0.0282756		0.04	-0.129836	0.211191	-0.0251567	0.0877001	-0.0133214	-0.13386	0.0390783	0.0575022	0.13091	0.0898754	-0.171428	0.0129686	0.036365
0.05	0.323243	0.0270574	0.0268936	-0.00727134	0.04653	-0.0932066	0.0517643	-0.115016	0.11899	-0.142439	0.0153066	-0.198738	0.0044261	0.0395714		0.05	-0.09809	0.123362	0.0682096	0.0405973	0.0535014	-0.0027935	-0.137167	0.0461596	0.072249	-0.00494456	0.0291467	0.0172938	0.0229149
0.06	-0.138922	0.00110361	-0.0179473	-0.0407953	0.0572907	-0.08356	-0.0926721	-0.219473	-0.0712641	-0.00518337	0.105822	0.114186	-0.0326179	0.0281881		0.06	0.064082	-0.135684	0.0348018	-0.0476439	-0.0026772	0.257901	-0.0974329	-0.0186285	0.221433	-0.0420681	-0.0304843	0.0185091	0.036967
0.07	0.169785	0.155229	-0.231869	-0.0190506	-0.00307413	-0.0305891	0.018268	0.044528	-0.132402	0.0601395	-0.0213615	0.0412657	0.00423901	0.0317902		0.07	0.0565258	0.156807	-0.0256562	-0.0412338	0.0560623	-0.0820882	-0.277915	-0.049335	0.457423	0.0812889	-0.0353552	0.0269567	0.0546721
0.08	-0.148055	-0.0670022	0.0326742	-0.0412248	0.111141	-0.00280871	-0.0296836	-0.243078	0.150388	0.152387	-0.115029	0.0545475	-0.0121453	0.0350087		0.08	0.239209	-0.290239	-0.0302927	0.0357016	-0.125518	-0.0377467	0.161669	0.15812	0.128086	-0.0874108	-0.229102	-0.0070476	0.0511645
0.09	0.0791482	0.0157771	0.242399	0.158262	-0.0392008	-0.0266716	0.025789	0.0461808	-0.0714655	-0.109905	0.0465541	-0.0177747	0.0290911	0.0281873		0.09	-0.0932318	-0.0997847	0.077501	0.012795	0.0570741	0.186419	-0.169175	-0.133087	0.038578	-0.0321124	0.0663161	-0.00806428	0.0323845
0.1	0.0913927	-0.0629646	0.0633584	0.0228666	-0.0585293	0.0316777	-0.0113137	-0.0652683	0.0937134	0.122076	-0.176212	-0.196718	-0.0121601	0.0298139		0.1	-0.0603321	0.0218552	-0.0302927	-0.00553008	-0.0136648	-0.00600304	-0.235877	0.169303	-0.131506	0.111874	0.0417314	-0.0125856	0.032946
0.11	0.507612	0.0261487	0.158837	-0.121316	0.0276195	-0.0833265	0.0144032	-0.0370111	-0.17929	-0.15117	0.0221753	0.154201	0.0282403	0.053462		0.11	0.151598	0.00551096	-0.0627036	0.0091653	-0.0196254	-0.0442685	0.350518	0.00778753	-0.0334527	-0.0799149	-0.224565	0.00545901	0.0436831
0.12	-0.0253027	0.178592	-0.00844988	-0.103203	0.0587513	-0.133006	-0.115768	-0.186488	-0.054037	0.353498	0.0612594	0.165353	0.0159333	0.0451016		0.12	-0.0878893	0.142443	0.0206451	-0.0190746	0.0919612	-0.122162	0.17139	0.0835255	0.222911	0.0841211	0.0921891	0.0618237	0.0318743
0.13	-0.0865314	0.0722146	0.0682503	0.147552	0.0342178	-0.127087	0.0214305	-0.219473	0.115497	-0.108958	-0.0243837	-0.0560805	-0.0136126	0.0315999		0.13	0.0301852	0.0629417	-0.0534455	-0.0690547	-0.140812	-0.0938085	0.337256	0.0166306	-0.127745	0.0270249	-0.144464	-0.0141174	0.0416556
0.14	0.0579974	-0.0505309	0.174147	-0.0624616	-0.064979	0.0986639	0.0806533	0.397359	0.0397205	-0.155205	-0.0406165	0.346601	0.0684458	0.0484402		0.14	0.207348	-0.0127569	0.048804	-0.0755358	0.133814	-0.0221109	0.0154553	0.0140911	-0.0708095	-0.0173224	-0.0707833	0.013654	0.0266884
0.15	-0.0479321	-0.190273	-0.036736	0.0578175	0.0501362	0.00338387	0.0699268	0.145425	0.0466092	0.0257374	0.105485	-0.241955	-0.00103123	0.0330574		0.15	0.153512	-0.0511801	-0.0258506	-0.0359652	0.043889	-0.0284104	-0.0637528	0.0847283	-0.158484	0.111046	0.154742	0.0167522	0.0302159
0.16	0.0350582	0.037493	0.0839075	0.148694	0.104526	0.0128152	0.153634	-0.100902	-0.0678664	0.0394939	-0.0485324	-0.0560805	0.02852	0.0243965		0.16	-0.197483	0.120064	-0.106592	0.0292801	0.00244346	0.163675	-0.250433	-0.127407	0.173368	0.017697	-0.125157	-0.0273221	0.04361
0.17	-0.0379026	0.113573	0.0529507	0.0157441	0.0333872	-0.0771677	-0.0818293	0.0960007	-0.142487	0.141232	-0.0489172	0.165353	0.0191614	0.0283306		0.17	-0.137166	-0.118414	-0.00695945	0.0206262	-0.105507	-0.0595949	-0.080807	0.0568492	0.201682	0.105499	-0.0700278	-0.01762	0.0317733
0.18	0.114908	0.057803	0.0890626	-0.0223494	-0.0359863	-0.0168739	0.190199	-0.0920971	0.0478944	0.306431	-0.103211	0.0760032	0.0509819	0.0340061		0.18	-0.157117	0.0240548	0.112352	-0.085273	0.0791413	0.0458687	0.279278	0.0397421	-0.197235	-0.0690195	-0.128915	-0.00519296	0.041897
0.19	0.0482697	0.00559052	-0.0873234	0.0531377	0.0539915	0.131578	0.090283	0.196689	-0.061082	0.0083865	0.134169	-0.119777	0.0378261	0.0273661		0.19	-0.123028	-0.160749	-0.108162	0.0239583	0.0461731	-0.0605024	0.261229	-0.106475	0.0539405	0.0562336	0.119071	0.00015365	0.0380034
0.2	0.0216629	-0.195649	-0.0179473	-0.018478	0.0671776	0.0701236	-0.275408	0.0195216	0.0397205	0.0238449	0.126465	0.0312091	-0.00897976	0.0329391		0.2	-0.0422871	-0.0270384	-0.0307708	0.0267992	0.0567089	0.0165973	-0.0123761	0.0763261	0.327603	0.0301704	0.223935	0.058697	0.0349202
0.21	-0.0253027	0.160863	-0.0710491	-0.0468547	0.00382371	0.141894	0.0125565	-0.351088	0.136429	-0.0687715	-0.0611225	0.0400879	-0.0107112	0.0393737		0.21	0.111072	-0.120651	0.0536825	-0.0832005	-0.0292821	-0.00277941	-0.239444	0.150842	-0.0606141	0.0732449	0.0841836	-0.00572234	0.0348262
0.22	-0.0239636	0.00344178	-0.0467028	-0.160856	-0.0140923	0.012234	0.0241189	-0.208484	-0.185501	0.5783	-0.0062602	0.0797134	0.00432904	0.0582606		0.22	0.015107	0.0822892	0.0159211	-0.114355	0.115975	0.0198315	0.348057	-0.0538875	0.263001	0.161528	-0.156131	0.0633942	0.0460881
0.23	0.0999754	0.0355968	-0.124715	-0.0852815	0.0516175	0.0606626	0.0157493	0.206967	-0.0195324	-0.294755	0.0058093	-0.0736361	-0.0101285	0.0364113		0.23	0.189465	-0.11565	-0.0120666	-0.0483499	-0.0238989	-0.0285479	0.426664	0.31895	-0.0880122	-0.125753	0.218229	0.064639	0.0573772
0.24	0.146641	0.00110361	0.0375702	0.15774	-0.0282763	0.152811	0.0850208	0.36075	-0.102168	-0.467259	0.0470954	0.111998	0.0419188	0.057192		0.24	-0.173794	-0.065512	-0.120234	-0.0571915	-0.0101644	0.0718779	-0.0239718	-0.104261	-0.00449944	-0.0606398	0.386051	-0.0147581	0.0446476
0.25	0.431074	-0.122128	-0.0381991	0.0215543	0.021918	0.00652093	0.154424	0.0159483	0.0231176	0.413299	0.0654306	-0.0698165	0.0769287	0.0505108		0.25	-0.045254	-0.0777037	0.0586871	0.0555817	-0.0407283	0.0165902	0.0109398	0.130351	-0.141134	0.113491	-0.0975951	-0.00152497	0.0262786
0.26	-0.0956225	-0.145593	-0.171855	-0.0375817	-0.0192297	-0.0226738	0.0144032	-0.0856266	-0.061082	0.0101606	0.0979667	0.146365	-0.0308641	0.0265624		0.26	0.0212774	-0.0980587	0.0112201	-0.0201543	-0.0259394	0.0891451	0.172699	-0.00641829	-0.287502	0.0217711	-0.124827	-0.0224353	0.0359625
0.27	0.170722	0.372069	-0.0605307	0.060628	0.0400988	0.0328855	-0.0359889	0.013881	0.0300191	0.0553594	-0.0304185	0.0953983	0.0620103	0.0333652		0.27	-0.228055	0.0522993	0.122542	-0.0699379	-0.0129716	-0.0861883	0.005202	-0.185602	0.192918	0.148715	0.226351	0.0150248	0.0452075
0.28	0.256024	0.0413431	0.0735642	-0.0821514	-0.0983833	-0.0480214	0.0593217	0.21284	0.118053	0.33915	0.0460663	-0.0752396	0.0702139	0.0406207		0.28	0.236562	0.0196978	0.0159211	0.00253386	-0.0677509	0.118452	-0.186607	0.0212136	0.200053	-0.0123111	0.0354368	0.0348364	0.0354941
0.29	0.0945751	0.115055	0.0737129	-0.0821514	0.129171	-0.0434079	0.150369	0.133846	0.179385	0.0559136	0.113394	0.0296866	0.079129	0.0225911		0.29	0.207348	-0.0767578	-0.148322	0.038551	-0.115543	0.0984858	0.0575706	0.0283362	0.0123634	0.123681	0.0641955	0.0263553	0.0318331
0.3	-0.125136	-0.0112441	-0.0427427	0.0318914	0.104454	0.0373018	0.0421347	-0.123503	0.17588	-0.0338341	0.00772854	-0.0267863	0.00301211	0.0247268		0.3	-0.105474	-0.0398196	0.096471	0.0333563	-0.0375911	0.0526589	-0.130259	0.0804973	0.0652638	-0.00920462	-0.0333442	-0.00249506	0.0225933
0.31	-0.0790367	0.010128	-0.0457202	0.043793	0.0334453	-0.0383011	0.0785196	0.336636	-0.0603091	-0.409676	-0.0146767	-0.285925	-0.0359269	0.0529711		0.31	0.123285	-0.0818765	0.0253103	-0.00180531	0.0535014	0.0393586	0.0339462	-0.055253	-0.0114847	-0.12878	-0.0461691	-0.00454249	0.021274
0.32	-0.169121	-0.0547053	-0.146406	0.012253	0.0676126	-0.0060474	-0.0296836	-0.327975	0.0775754	-0.269462	0.0911178	0.0181074	-0.0613945	0.0397209		0.32	0.098565	0.0577162	-0.0404389	-0.000787158	-0.0259394	0.102316	-0.0749933	0.00160509	0.128086	0.11186	-0.136419	0.0201428	0.0260273
0.33	0.14627	-0.0336963	-0.0866019	0.00293687	-0.00489397	0.0494129	0.056299	0.0717425	0.0334753	-0.216595	0.0148662	0.0573213	0.00754475	0.026354		0.33	0.199376	-0.270944	-0.0618794	0.0154954	-0.0790097	-0.0474613	0.091453	-0.00641829	0.222911	0.0470133	-0.0505075	0.00545715	0.0413691
0.34	0.14387	0.13827	0.0944071	0.0145661	-0.0686773	0.131215	-0.0645235	0.131633	-0.00928077	-0.295906	-0.0822515	-0.0152515	0.00983918	0.0375227		0.34	0.268678	-0.0385987	-0.0117616	-0.120616	-0.0790097	0.0886672	-0.0295276	-0.173812	-0.0945496	-0.0628924	0.222296	-0.00282965	0.0421873
0.35	-0.17714	-0.0724966	-0.00276243	0.199558	0.0161845	0.011329	-0.0534109	-0.156186	0.00240218	-0.101248	0.112643	-0.020494	-0.0201351	0.0304764		0.35	-0.045254	-0.138752	-0.105994	0.0639025	0.106271	0.0493825	-0.0921885	0.0840898	0.015238	0.161528	0.117272	0.0195905	0.0304176
0.36	-0.0225692	0.0847282	-0.134583	0.289003	0.0383878	0.0931286	-0.0457459	0.0774803	0.0743478	-0.086646	-0.0493459	-0.235451	0.00689455	0.0387204		0.36	0.151598	0.162231	-0.102636	0.0791685	0.00613088	0.0231042	0.220072	0.154788	-0.151734	0.0155098	-0.0579296	0.0454819	0.0360466
0.37	-0.0554832	-0.0629646	-0.0566696	-0.0210387	0.011377	-0.0060474	0.0221248	0.00256359	0.252739	0.44823	-0.0279077	-0.169008	0.0281595	0.0473521		0.37	-0.0833452	0.0384904	-0.0584274	0.0239583	0.106332	-0.156265	0.363681	0.0799201	0.0677921	0.0890019	0.0274631	0.0453274	0.0401659
0.38	-0.227665	-0.0954173	-0.163101	-0.0471885	0.0587513	-0.0958301	0.0273219	0.0659863	0.0185631	-0.163123	-0.120947	0.0052161	-0.0614528	0.0280411		0.38	0.0679425	0.0647217	-0.062297	-0.0531141	0.0709666	0.0823365	-0.0410593	-0.0670291	0.0978638	0.195654	0.16144	0.0470386	0.0274827
0.39	0.146641	-0.0124506	0.0374506	0.138512	0.0743976	0.067692	0.0774503	0.167593	0.115497	-0.256232	-0.022234	0.0467722	0.0484241	0.0325655		0.39	-0.30119	0.0337384	-0.182063	-0.0885084	-0.0677509	-0.0378624	0.190459	-0.0196228	0.016434	0.0615957	0.371695	-0.00209764	0.053741
0.4	0.0714224	-0.108844	-0.0589772	0.123393	0.101999	0.00389685	-0.0152844	0.0120543	0.0666595	0.0993648	-0.058137	0.2081	0.0371373	0.0262422		0.4	0.161298	-0.0139891	0.0487111	-0.00410818	-0.0236507	0.0133216	-0.17051	0.122139	-0.158484	0.0754715	0.215779	0.0241797	0.0362156
0.41	0.299218	-0.0366969	-0.0809664	0.102322	0.00886092	0.0196617	0.0936853	0.0644471	0.153428	-0.446816	0.0313246	0.0807506	0.0241016	0.0511249		0.41	-0.0226005	0.307803	-0.0210197	-0.0503575	0.138739	0.316704	-0.0693346	0.126254	-0.277073	-0.00525456	0.201971	0.0587119	0.0537841
0.42	0.0769998	0.132475	-0.128707	0.135516	0.0491929	0.0253935	-0.128347	0.111999	-0.0400357	0.0969365	-0.0309118	0.199625	0.041678	0.0303329		0.42	0.212481	-0.160749	0.00213302	0.0139728	-0.0149931	0.0231042	0.178625	0.0255363	-0.111277	0.139107	-0.0736019	0.0213035	0.0352477
0.43	-0.154626	0.0383557	0.0789218	0.116546	0.0425615	-0.0239937	0.0828111	-0.119352	-0.169244	-0.157111	-0.0207578	0.125993	-0.0133246	0.03212		0.43	0.0949604	0.120064	0.146186	-0.119479	0.0329152	-0.00602756	-0.125867	-0.160279	-0.162442	0.00411318	0.0417314	-0.0121932	0.0341442
0.44	-0.213342	-0.0588822	-0.00276243	-0.0485734	0.0491929	-0.0476735	0.0710625	0.266216	-0.0506278	0.383452	0.0130356	-0.0498557	0.0259368	0.0457384		0.44	0.0143293	0.0263964	0.149204	0.033763	0.143744	0.106261	0.402106	-0.0762581	-0.219169	-0.0158169	-0.0778334	0.0442477	0.0482954
0.45	-0.132496	-0.228623	0.142497	-0.0375817	0.0342178	-0.0425646	-0.100432	-0.0106725	0.199263	-0.183083	-0.0637766	0.0875621	-0.0279742	0.0369576		0.45	0.110387	0.0384904	0.181557	0.0372652	0.180059	-0.0124503	-0.0466986	0.0835255	0.133013	0.00503622	-0.0377671	0.0611289	0.0248252
0.46	0.14627	0.0801951	0.0631594	0.0286563	-0.0838724	-0.0195564	-0.0391315	0.116496	-0.21256	0.148217	0.0248116	-0.170846	0.00681993	0.0338839		0.46	0.0219715	0.015962	-0.00257513	0.0091653	-0.0290863	0.167017	0.0228711	-0.0574055	0.104898	-0.113704	-0.0975951	0.00377447	0.0246222
0.47	-0.0239636	0.00690181	-0.0908837	0.0889415	-0.025041	-0.0960247	0.00682349	0.0429799	-0.115443	-0.0187532	-0.0369104	0.106307	-0.0129222	0.0200137		0.47	0.150281	0.0437433	-0.0165345	-0.0168657	-0.0144676	0.0101083	-0.0291967	-0.0241671	0.168139	0.201086	-0.0940311	0.0343723	0.0288185
0.48	-0.124534	0.21405	0.116127	-0.0745973	-0.0960157	0.0341617	0.0441583	0.0216716	0.0288499	-0.067541	-0.0306611	-0.117367	-0.00430815	0.0292674		0.48	0.176844	0.0295334	-0.0165345	-0.0206921	0.0885441	0.0133528	-0.0238226	-0.0972633	0.0627373	-0.0737966	0.252499	0.035582	0.0316378
0.49	0.207567	-0.138359	0.218941	0.176549	-0.0948035	0.0795006	0.0360834	0.150142	0.0680048	0.391452	-0.0336742	-0.00891479	0.0877074	0.0432791		0.49	-0.255629	0.0227482	-0.00695945	0.0894777	0.0818801	0.0558	-0.181012	0.114875	-0.0981345	-0.0544459	0.0425155	-0.0171712	0.0357843
0.5	0.00487774	-0.0644375	0.131127	0.128882	0.0724189	0.0532641	0.061394	0.0659863	0.129456	-0.115663	-0.0306611	0.0232017	0.0383205	0.0227269		0.5	-0.0270945	-0.114145	0.101971	0.040461	-0.00583406	0.177032	-0.147475	0.112335	-0.0535881	0.115046	-0.124705	0.00672765	0.0333986
0.51	-0.110367	0.132475	0.0478579	-0.0761082	0.0458825	0.0867135	0.0785196	0.0544923	0.0444373	-0.0376692	-0.0082837	0.120281	0.0315193	0.0217738		0.51	-0.0422871	0.0611835	-0.0295411	-0.0372866	-0.158474	0.0329611	-0.0120482	-0.0679821	-0.364946	0.0480216	-0.00905673	-0.0526778	0.0361576
0.52	0.023382	-0.0476351	-0.0965687	0.0333581	-0.0172428	0.16567	-0.0374023	0.000690909	0.0415655	0.0375074	-0.0159105	0.0312091	0.00988533	0.0185837		0.52	-0.108038	0.20297	0.107136	-0.0425099	-0.0708687	0.0328589	0.0764953	0.0184391	0.435451	0.0207438	-0.148316	0.0476693	0.0491285
0.53	0.0386908	-0.0112441	0.0322405	-0.0700243	-0.0704295	-0.166356	0.0838666	-0.119352	0.0875915	-0.216363	-0.0309118	-0.113545	-0.0463197	0.0280782		0.53	0.139077	-0.226706	-0.0935048	0.00584428	0.0289623	-0.0922631	0.00446395	-0.11346	-0.178712	0.11267	-0.0932111	-0.0460764	0.0346052
0.54	0.34813	0.0536729	0.109986	0.104057	-0.0333588	0.100365	0.032505	0.229892	0.0375009	0.0188482	0.120998	-0.204798	0.0764831	0.0389484		0.54	-0.142372	0.235362	-0.23268	-0.000380535	0.089896	0.0718779	0.0511964	0.245339	-0.00842513	-0.0185143	0.0961791	0.0352254	0.0428401
0.55	-0.147663	-0.107126	-0.0660825	0.0179968	0.0218586	0.0564513	-0.0755117	0.125776	-0.0256561	-0.122346	-0.0364532	0.127609	-0.0192622	0.0263922		0.55	-0.0754103	0.0841168	0.0489586	0.0810477	0.00681362	0.085613	0.0505066	0.147197	0.242814	0.0417208	-0.089548	0.0567118	0.0280683
0.56	-0.146417	0.0204674	-0.0589772	-0.0730718	0.0458825	0.0379766	0.0688608	-0.0652683	-0.0187674	-0.114748	0.100342	0.0953983	-0.00902687	0.0238262		0.56	0.118919	-0.0489255	0.12539	0.0672794	0.0188692	-0.0760198	-0.11455	-0.157426	-0.0222989	-0.0980306	-0.136736	-0.0294118	0.0301682
0.57	0.414074	0.073651	-0.0322078	0.110391	-0.119182	-0.0916299	-0.0596965	-0.164364	0.0728542	-0.0594846	-0.123915	0.00133732	0.00181899	0.0450125		0.57	-0.0855781	-0.0437538	-0.154201	0.0807765	0.00173515	0.0460134	0.0881909	0.304777	0.0443303	0.0354099	-0.0299001	0.0261637	0.0355362
0.58	-0.0415873	0.0982229	-0.00782943	-0.0106337	-0.131165	-0.042925	0.0273219	0.373099	0.0340438	0.0532503	-0.0153171	-0.267334	0.00576214	0.0431563		0.58	0.399779	-0.0860757	-0.103789	-0.0399386	-0.00143174	0.0996318	0.113493	-0.137873	0.271329	0.0492318	0.288772	0.077557	0.0534861
0.59	0.0891158	-0.0336963	0.174763	-0.0110225	0.0284682	0.0657325	-0.0457459	0.109418	-0.185501	-0.346896	-0.0207578	0.0974639	-0.00655482	0.0411114		0.59	0.228552	-0.0205833	0.0300121	0.0741114	0.0265309	-0.0730653	0.0459917	0.0596932	-0.00842513	-0.0730077	0.0881864	0.0343633	0.0253991
0.6	0.135781	-0.0477896	-0.0135687	-0.000722953	0.016956	0.0348248	0.171793	0.0559745	0.0875915	-0.142439	0.101054	-0.00119945	0.0331879	0.0246196		0.6	-0.204158	-0.0614177	-0.0537693	-0.063001	-0.0176147	-0.0605024	-0.214567	-0.0332875	-0.0500022	0.116686	-0.0495739	-0.062837	0.026726
0.61	-0.0956225	-0.154824	0.0477914	-0.0296399	0.0483074	0.012234	0.134061	0.0875863	0.0387427	-0.216595	0.0348687	-0.18594	-0.0232525	0.0328125		0.61	-0.0881558	0.0771918	-0.0214262	0.0139728	0.0868602	0.0788487	0.131253	-0.0797646	0.00246349	0.0741678	-0.101789	0.0157838	0.024283
0.62	-0.243165	-0.0112441	0.0890626	-0.0514763	0.0820773	0.0128152	-0.0229356	0.121065	-0.098313	-0.12653	0.0191352	0.318172	0.00738852	0.0406893		0.62	0.137965	0.0347972	-0.0980778	0.0521424	-0.012168	0.0361036	0.110547	-0.0215445	0.0192781	-0.0165513	-0.0130277	0.0208604	0.0197135
0.63	-0.132496	-0.0561305	-0.0685687	-0.102006	0.0549276	-0.0480214	0.0991406	-0.0106239	-0.00844533	0.288897	0.0404643	0.0590792	0.00968467	0.0324052		0.63	0.087557	-0.145716	-0.0074017	-0.0234535	-0.0261646	0.0199192	0.00477539	-0.100768	0.207164	-0.000158565	-0.0102136	0.00050362	0.027598
0.64	0.175706	0.0308367	0.225168	0.0406812	0.0284682	0.00231585	0.00876027	0.223984	-0.101909	-0.0718582	0.15514	0.0914739	0.0673972	0.031227		0.64	-0.142372	-0.0449482	0.0583914	-0.0333404	-0.00070347	0.119529	-0.0178044	0.00423324	-0.139144	-0.0177482	0.303096	0.00810813	0.0372039
0.65	-0.0253027	-0.0905701	0.0948428	0.0308556	0.016956	0.0133578	-0.0116062	-0.0483104	0.127764	-0.0103441	0.105485	0.218546	0.0351395	0.0249587		0.65	0.0409293	0.0227482	0.155846	-0.0339656	0.0806098	-0.0125723	-0.0806339	0.136274	0.0697491	-0.085038	0.126536	0.0382258	0.0254768
0.66	-0.319162	-0.0237309	-0.0595888	-0.0775992	0.0572907	-0.0825669	-0.0310872	0.104936	0.0151415	-0.0810194	-0.132693	0.122053	-0.0423355	0.0339192		0.66	0.0483733	-0.0767578	-0.181118	0.0537824	0.0516801	0.0330723	-0.0637528	-0.00729939	-0.197235	0.0944436	-0.0254462	-0.0245688	0.0291764
0.67	0.0735442	0.256465	-0.132736	-0.0500256	-0.0418557	0.012234	-0.0422841	0.013881	-0.0222117	0.200232	-0.123878	0.0875621	0.019244	0.0341944		0.67	-0.09809	-0.0912208	-0.151253	0.115246	-0.0792714	0.0198491	-0.0408108	0.0354701	-0.0673666	-0.125753	0.222296	-0.0237185	0.0340165
0.68	0.156935	-0.0124506	0.0162822	-0.0485734	-0.0896682	-0.0960247	0.210371	-0.0743729	0.0097885	-0.155849	-0.0341953	-0.149956	-0.0223094	0.0321602		0.68	0.148274	0.136278	0.0490536	-0.099356	-0.0331717	-0.0250604	-0.069555	-0.0286784	-0.015362	0.0723061	0.0832277	0.0198141	0.0249173
0.69	0.31131	-0.0306094	-0.0284529	-0.0277044	0.0810733	0.0222464	0.0656371	-0.0596097	0.167534	-0.353384	0.130307	0.115895	0.0328535	0.0464468		0.69	0.220516	0.015962	0.0348298	0.0218841	0.067449	0.0764148	0.146706	0.0275102	-0.472654	-0.216519	-0.0377671	-0.0105153	0.0567078
0.7	-0.132496	-0.174161	-0.0186875	0.14273	-0.0935678	0.0603372	-0.00525095	-0.365434	0.121698	-0.103245	0.103104	-0.0675711	-0.0443787	0.0418878		0.7	0.00666263	0.0542325	0.0158598	0.0571077	-0.012168	0.0231745	-0.140972	0.0727206	-0.0398317	-0.0994088	0.169468	0.00971327	0.0254942
0.71	-0.278902	-0.0602737	0.120693	-0.0283236	-0.0315221	0.0628154	0.0731504	0.241744	-0.186488	-0.168683	-0.0361781	0.106307	-0.0154717	0.0425056		0.71	-0.210398	0.0717279	-0.0853432	0.158977	0.137214	0.000339651	0.0764953	0.0749745	-0.371541	0.00503622	-0.14039	-0.025719	0.0488756
0.72	-0.0565766	0.0693621	0.0528941	-0.0203237	0.0309788	0.00868498	0.017723	-0.150367	0.0438331	0.103873	-0.0517337	-0.24032	-0.0159977	0.0282377		0.72	0.064082	-0.0540971	-0.118297	-0.0293013	0.0213755	0.0522456	0.0930966	-0.16579	0.0123634	0.0123741	-0.0574535	-0.0154002	0.0237838
0.73	0.0501364	-0.167315	0.109986	0.175297	0.00414995	-0.0266716	0.11733	0.0216716	0.0638452	-0.0308488	0.00279675	-0.080611	0.0199806	0.026833		0.73	0.0797102	-0.143845	-0.0576818	-0.0523427	0.0201363	0.0264402	0.420519	-0.140036	-0.188025	-0.0165513	-0.152163	-0.0185309	0.0509605
0.74	0.122755	-0.0490626	0.0476708	0.111815	0.088786	0.0971572	0.00618104	0.253578	0.011709	-0.189743	-0.0575893	-0.0127786	0.0358732	0.0323441		0.74	-0.134988	0.0771918	0.0490536	-0.0168657	0.190426	-0.224286	-0.0978611	0.0763261	-0.331885	0.0155098	-0.0456341	-0.0402739	0.0450725
0.75	-0.0328539	-0.0826009	-0.0873234	0.0653519	0.136197	0.0367149	0.0389213	-0.217003	0.042235	0.0924019	0.148303	0.0104626	0.0125672	0.0300039		0.75	0.0601815	-0.0179286	0.0112123	-0.0319789	0.00097296	0.0861366	-0.462447	-0.00016544	-0.186995	-0.0526562	0.0993454	-0.0449385	0.0478411
0.76	-0.108269	0.0204674	-0.0284529	-0.0851056	0.058227	0.0246105	0.00936367	-0.128003	-0.098313	0.127283	-0.180056	-0.174623	-0.0469058	0.0279393		0.76	-0.0316218	0.0122422	0.0206451	-0.0412338	0.0278717	-0.0159719	-0.130706	-0.00110452	-0.128507	-0.0792016	0.0553454	-0.0283856	0.0186792
0.77	0.170722	0.149347	-0.107477	0.0653519	-0.0139864	-0.0208924	-0.0723885	-0.110502	-0.0459412	-0.0103441	0.0187305	0.223027	0.0204706	0.0316989		0.77	0.0602805	0.0664641	0.0782788	0.131341	0.0616602	0.00362961	0.143105	-0.179748	-0.0742338	0.124592	0.15321	0.0516891	0.0306225
0.78	-0.155332	0.0635825	-0.0539006	-0.0837434	0.032562	-0.151122	0.108231	-0.0968623	-0.192128	0.0207192	-0.0696685	-0.0867301	-0.055366	0.0269704		0.78	0.0337247	0.0211876	0.0534907	-0.0654321	0.0788699	0.0264691	0.0647811	0.0247806	-0.0402485	-0.0994088	-0.0814506	0.00152397	0.0187256
0.79	0.175706	0.0347217	0.0374506	0.0348514	0.0476841	0.0835162	-0.0926585	0.122286	-0.0187674	0.171013	-0.0123046	-0.034472	0.0457522	0.0235651		0.79	-0.22083	0.0542325	0.087611	0.0288575	0.0567089	-0.109952	-0.103251	-0.144201	-0.0430875	-0.0169625	0.110409	-0.027315	0.0320657
0.8	-0.102983	-0.0999333	-0.061661	-0.00170633	-0.0462065	-0.0258013	-0.0310872	-0.114337	-0.209428	0.285577	-0.0082837	0.1378	-0.0231709	0.0368521		0.8	-0.00100406	-0.0695956	-0.0258506	0.0810477	0.0337165	-0.110702	-0.371676	-0.218545	-0.0430875	0.0736746	0.373908	-0.0252831	0.0565234
0.81	-0.117752	-0.0602737	0.195963	-0.03296	0.0921297	-0.00556411	-0.0229356	-0.172769	0.0519951	-0.0637343	-0.0878623	0.0718773	-0.0126571	0.0293373		0.81	-0.0852397	0.00551096	-0.188211	0.106524	-0.102006	0.0100944	0.000427528	-0.00563138	0.0931824	-0.0507896	0.0831533	-0.0120896	0.0271654
0.82	0.164819	-0.0262264	-0.172937	0.00531197	0.0552744	0.0494129	0.00111444	0.0644471	0.114639	0.221312	-0.0174233	-0.0652395	0.0328754	0.0302955		0.82	-0.123028	-0.0166581	0.063683	-0.0240131	-0.0814723	0.0525343	0.281346	-0.0154119	0.219934	0.132706	-0.144272	0.0313952	0.0409867
0.83	0.0992394	0.172225	-0.0233763	-0.0730718	0.0333872	0.153864	-0.0500426	-0.200058	0.0652243	-0.0945195	0.0257011	-0.0412797	0.00560782	0.0311263		0.83	0.127708	0.0647077	-0.03981	-0.0609427	-0.113871	-0.00277941	0.0465496	0.0239305	0.118944	-0.0699207	-0.11299	-0.0016794	0.0258108
0.84	0.0642306	-0.00340847	0.116127	0.13911	-0.0165495	0.0165148	0.0228753	0.00272328	-0.00886448	0.0295793	-0.0485324	0.110246	0.0353377	0.0170849		0.84	0.271971	0.0347972	0.0539183	-0.114454	0.109403	0.0496021	-0.255937	0.0453858	0.164403	0.0809457	0.0583868	0.0453111	0.0412954
0.85	0.122755	-0.00115232	0.0222302	-0.0885385	0.0367774	0.0322467	0.00873954	-0.0220541	-0.0882415	-0.121476	0.0475796	0.0207188	-0.00253466	0.0197556		0.85	-0.287904	-0.0860757	0.199603	-0.0994484	-0.012168	0.0394924	-0.091824	-0.0821261	0.0054265	0.0921574	-0.0653206	-0.0352898	0.0376592
0.86	0.0310242	0.0194277	-0.00302135	-0.0283236	-0.00862895	-0.0308001	0.033728	-0.100062	-0.0283285	0.0574979	-0.126874	0.0935085	-0.00757102	0.0179616		0.86	0.134587	0.118026	0.00648834	-0.0755358	-0.0895552	-0.0349849	-0.119922	0.366035	-0.32529	-0.0949625	0.197916	0.00752745	0.056309
0.87	-0.0543489	-0.0362907	-0.0965687	0.105614	0.0724189	0.0417407	-0.103536	0.0602301	-0.186168	0.183099	-0.0014671	0.244711	0.0191195	0.0358625		0.87	-0.0176019	0.110626	0.0110201	0.0758428	0.00173515	-0.0482309	0.0402208	-0.125278	0.240118	0.11186	-0.244234	0.014189	0.0388081
0.88	-0.108269	0.0520419	0.0220319	0.0747848	0.021918	0.125669	-0.0437275	0.00452011	0.00531006	-0.22319	-0.0177172	0.0362091	-0.0042016	0.0261072		0.88	0.204471	0.180884	0.135994	0.0401561	-0.0176147	0.0299399	-0.011847	-0.104534	-0.0184699	0.0619133	-0.247719	0.0230158	0.0389196
0.89	0.025117	0.0308367	0.0684874	0.00516267	0.0733874	0.0699189	0.11215	0.300337	-0.245177	0.0345709	-0.0637766	0.183754	0.049564	0.0378408		0.89	0.175487	0.102032	-0.0310504	0.0283966	0.0188692	-0.128908	-0.15307	0.0367005	0.0233969	0.0291091	0.0731037	0.0158242	0.0283984
0.9	-0.0619573	-0.0112441	0.0220319	-0.112816	-0.0211545	-0.0154787	-0.0465751	-0.16991	-0.129048	-0.182647	0.0899623	0.0612304	-0.0481339	0.0250692		0.9	-0.271356	-0.0832229	-0.0171163	0.0203562	-0.0637832	0.0461166	-0.276672	-0.13578	0.212748	-0.048262	-0.00838013	-0.0568501	0.0420558
0.91	0.025117	-0.0589976	-0.0280813	-0.00763998	0.0194621	0.102946	-0.0926585	-0.289697	0.042235	0.168027	-0.0517337	0.0416976	-0.010777	0.032739		0.91	0.314825	0.00551096	0.08672	-0.0465264	-0.0164785	0.0297058	-0.169839	0.0503465	-0.18132	-0.223047	-0.15203	-0.0274666	0.0465936
0.92	-0.0163551	0.03276	-0.166962	-0.102006	0.0443409	0.0691795	0.0292917	-0.0618532	-0.0144668	-0.0568671	-0.0817476	0.163924	-0.0133968	0.0255101		0.92	-0.201375	-0.127203	0.15849	0.0124863	0.0791413	-0.0922631	0.100767	-0.0525787	0.0373674	-0.00838046	-0.0491529	-0.0129728	0.0318709
0.93	-0.125136	-0.0306094	0.137637	-0.0283236	-0.0733262	-0.0422019	0.0742285	0.0314859	-0.101722	-0.0798502	-0.0575893	-0.0102866	-0.0254745	0.0217352		0.93	0.318915	-0.0799223	0.172502	0.0224388	0.0329152	-0.127054	0.159626	-0.07857	0.0303822	-0.0870789	-0.0574535	0.0278819	0.041614
0.94	-0.0341165	-0.0575898	0.137216	-0.0468547	-0.0290281	0.00705386	-0.0139405	0.170685	-0.155846	0.395717	0.0455401	-0.0127786	0.0338382	0.0412955		0.94	0.153512	-0.00492341	-0.0072332	-0.00882957	-0.0311497	-0.0826642	-0.103251	-0.0429235	-0.176034	-0.0980306	0.338187	-0.00575817	0.0424939
0.95	-0.137969	-0.0574576	-0.238844	-0.00851873	0.0309186	-0.0861303	-0.0895451	-0.175475	0.0806067	-0.321418	-0.0607634	-0.14427	-0.100739	0.0324707		0.95	0.0363647	0.0437433	-0.048809	0.0997011	0.090253	0.0660809	-0.213637	-0.0594733	-0.205669	-0.0606398	-0.132234	-0.0349381	0.0340166
0.96	-0.0619573	0.00230514	-0.0780012	-0.0422182	-0.0341692	-0.00454606	-0.0582577	-0.00301453	-0.00407323	0.0306653	-0.00486079	0.12992	-0.010684	0.0157615		0.96	-0.117888	0.172362	-0.021662	0.0355439	-0.0553907	0.0894348	0.160865	0.0792597	0.0530535	-0.0333578	0.0265001	0.0353383	0.0268766
0.97	-0.07715	0.0685876	0.047739	0.0539116	0.00963983	0.079448	-0.0942269	-0.102489	0.021303	0.132652	-0.0123046	0.110246	0.0197797	0.0225783		0.97	0.173796	-0.0540971	-0.0668974	0.040014	0.0304883	0.0428403	0.323796	-0.0429235	0.0813669	0.160203	0.132898	0.0746804	0.0353242
0.98	0.0424507	0.00449684	-0.0331321	-0.0356889	0.00309513	-0.0889918	0.12753	-0.0968623	0.104063	0.62732	-0.0551419	0.0748258	0.0561637	0.0559299		0.98	-0.18663	-0.0270384	-0.0307708	-0.0452086	-0.0667816	0.129478	-0.257072	-0.130144	-0.0292137	0.0175078	0.133334	-0.0447764	0.035635
0.99	-0.014927	-0.0770146	0.0167421	-0.0715142	0.011939	-0.0601734	0.0602662	0.306507	-0.091761	-0.216128	-0.0760885	0.111998	-0.00834617	0.0374893		0.99	0.091275	-0.0945519	-0.0354506	0.00843233	-0.0804966	0.288304	-0.142825	0.128016	-0.0254329	-0.0513589	-0.225786	-0.0127159	0.0423696
1	0.199595	-0.229417	-0.0139505	0.0181577	0.0093831	-0.0920903	0.0397852	-0.11683	0.0942785	-0.0637343	0.022642	-0.131137	-0.0219432	0.0327615		1	-0.299244	-0.171225	0.116331	0.00360582	0.0342766	-0.0444564	0.0174717	-0.0585367	-0.135303	0.0944436	0.0209111	-0.0383387	0.0370245
1.01	-0.0685204	0.143134	-0.0377011	-0.0422182	-0.0424257	-0.138697	-0.0116062	-0.241468	-0.12559	0.0692332	-0.0666463	0.0456066	-0.043075	0.029218		1.01	-0.0392885	-0.0270384	-0.0723867	0.00547649	0.00736755	-0.0644328	-0.280356	-0.0951848	-0.139144	0.0704891	0.0771225	-0.0506705	0.0303682
1.02	-0.00421443	-0.0406603	-0.0660825	-0.0067211	0.034322	0.0826876	-0.0596965	0.155043	0.100533	-0.065016	-0.0848492	0.104422	0.0124807	0.0233985		1.02	0.284749	-0.0920978	-0.0677287	-0.0187598	0.152015	-0.0444564	0.0128585	0.121707	0.182287	0.0736746	0.0115413	0.0559809	0.0355327
1.03	0.0368556	-0.147492	0.142928	-0.0236871	-0.0819969	-0.0343513	0.0450589	0.254043	-0.101722	-0.0070062	0.05787	0.0421396	0.0152199	0.0315406		1.03	0.422247	-0.0139891	0.157791	-0.0267526	-0.0227824	-0.032029	0.0698231	-0.0179889	0.224176	0.00704125	-0.00838013	0.0690141	0.043571
1.04	0.238484	-0.0306094	0.0162822	-0.118526	0.0648569	-0.0293349	-0.143501	0.132692	0.0132567	-0.378472	-0.081836	0.0234338	-0.0244394	0.0442862		1.04	-0.171862	-0.171225	-0.0899584	-0.0426189	-0.000965465	0.0133879	-0.0983176	-0.0144219	-0.343612	-0.0645869	-0.000406478	-0.0895079	0.0320412
1.05	0.0157153	0.0308367	-0.0280813	0.0110376	0.0359301	0.054679	-0.00787068	0.0861636	0.0996631	0.144002	0.193177	0.0129613	0.0540178	0.0188725		1.05	0.333444	-0.000735588	-0.0491112	0.100248	0.117567	0.0035947	-0.0753112	-0.1309	0.133799	0.0123741	0.173523	0.0562265	0.0397353
1.06	-0.242269	0.160863	0.216155	0.0777254	-0.0347678	-0.0150251	-0.0582577	-0.336814	0.00584739	0.0484447	0.0118537	0.140123	-0.00217673	0.0458676		1.06	-0.179246	-0.0511801	-0.0945735	-0.0728985	-0.0669403	0.0935703	-0.0751344	0.113341	0.0054265	-0.0747392	0.089166	-0.0284734	0.0278604
1.07	0.135899	-0.0914486	0.0789218	-0.0561128	0.0418677	0.014506	-0.0233884	-0.0483104	0.0415655	-0.196035	-0.144718	-0.132692	-0.0316622	0.0285682		1.07	-0.0270945	-0.0529975	-0.0756468	0.0639361	0.0688939	0.0263488	0.0170816	0.0159008	0.152139	-0.13033	-0.0333442	0.00226247	0.0234572
1.08	-0.00416173	0.0643101	-0.100817	-0.0561128	-0.00931911	0.0139039	0.0441583	-0.125448	-0.105121	-0.135756	-0.138846	-0.0257893	-0.0482498	0.0207656		1.08	-0.0603321	-0.0478156	0.122542	-0.043918	-0.0849378	-0.0289246	0.0116487	-0.0762341	-0.0184699	-0.0699207	0.365231	0.00626086	0.0398934
1.09	-0.0163551	-0.0505309	-0.06407	-0.0941545	0.0392405	-0.0240594	-0.00787068	0.0875863	-0.0359781	-0.472233	-0.0237886	0.131431	-0.0442318	0.0430207		1.09	0.0449716	-0.155193	0.113657	0.0179137	-0.0311497	-0.102234	-0.0978611	0.0575719	-0.0191861	-0.0465508	-0.0649617	-0.0257294	0.0239569
1.1	0.14627	0.0183761	0.0477407	0.129542	0.0629157	0.054679	0.103408	-0.0447808	-0.0710612	-6.92956e-05	0.0806527	0.0221773	0.0458209	0.018928		1.1	0.244892	-0.106639	0.187214	0.154752	-0.0804966	0.0329611	-0.196961	0.0194818	0.270187	0.115073	0.0731037	0.0648696	0.0449625
1.11	0.133235	-0.176784	-0.0766192	-0.129415	-0.0119281	0.0739038	0.0397852	0.0181688	0.0806067	0.113335	0.088162	-0.0767742	0.00630631	0.0290861		1.11	-0.0422871	-0.0540971	0.00183169	0.0487054	-0.0065973	-0.0191698	0.0864806	-0.0797646	-0.0569391	-0.0881442	-0.144177	-0.0321963	0.0194793
1.12	0.395378	-0.0237309	-0.0322078	-0.0941545	-0.0580112	-0.0320462	0.01452	0.159872	-0.000605027	0.0622963	0.00772854	-0.0690762	0.0274969	0.0385918		1.12	-0.103106	-0.0767578	0.0982507	-0.0883543	-0.0322434	-0.0414321	0.153735	-0.133661	-0.283733	0.184276	0.107435	-0.0195993	0.042642
1.13	0.086874	0.0137141	-0.114831	-0.0529005	-0.030913	-0.0351737	-0.0611799	-0.0504716	0.0728542	-0.107012	-0.0788229	-0.163284	-0.0434288	0.0211782		1.13	0.140238	0.068208	0.273045	-0.0300518	-0.0279827	-0.0191698	0.0898251	0.0403059	0.0672215	-0.157816	-0.190914	0.0229918	0.0393905
1.14	-0.147265	0.0462623	0.0735642	0.0145661	0.0418677	0.0246105	-0.0402199	-0.08458	-0.189729	-0.120603	0.090649	0.0590792	-0.0193165	0.0272965		1.14	-0.129836	0.0189722	-0.0905077	0.0894777	0.0885441	0.0830436	0.0296757	0.0864966	-0.214342	0.0750504	-0.0368283	-2.308e-05	0.031543
1.15	-0.0239636	-0.112651	0.0633584	-0.112267	0.0376545	-0.0476735	-0.0926899	-0.0375149	-0.0187674	0.011959	-0.147795	-0.0310308	-0.042615	0.0184803		1.15	-0.052781	-0.02184	-0.0125877	0.0707224	0.152015	0.0297454	0.111601	0.139018	-0.0708095	0.105499	0.0561901	0.0460702	0.0233844
1.16	-0.0467647	0.0183761	-0.112389	0.0777254	-0.0392008	0.0133578	-0.129981	-0.0391082	0.226769	-0.302523	0.0134744	0.0130748	-0.025599	0.0365946		1.16	-0.140182	0.155931	-0.0404389	0.0188386	0.0401625	-0.116641	-0.040757	-0.0939202	0.205586	0.0217711	-0.0333442	-0.00209037	0.032398
1.17	0.218884	0.262469	-0.179015	0.0194402	0.0591454	0.0939393	0.0547821	-0.0313524	-0.387755	-0.282482	0.0160854	-0.05138	-0.0172699	0.0547031		1.17	0.00573062	-0.0963494	-0.124092	0.107154	-0.0490557	0.0328589	0.125345	-0.0583226	-0.0673666	-0.0663607	0.225489	0.00318461	0.0328179
1.18	-0.0403809	0.0528174	-0.0344978	0.0952101	-0.0492939	0.102741	0.0389213	0.131633	-0.0114118	0.30404	0.0165335	-0.0690762	0.0447697	0.0301595		1.18	0.091275	0.0860382	-0.0905077	-0.151981	-0.0680887	0.0894348	-0.219201	-0.00468422	-0.0286185	0.0864066	-0.00112742	-0.0191867	0.0319042
1.19	0.0268791	-0.0476351	0.0893728	-0.0422182	0.0301133	0.0858849	-0.0512388	0.342788	-0.242608	0.175111	-0.0207578	8.29336e-05	0.0288145	0.0409326		1.19	0.150281	-0.0860757	-0.0807281	0.00992518	0.120872	-0.0762581	0.190459	0.0640914	-0.139144	0.000740458	0.08219	0.0214867	0.0328156
1.2	0.0328428	-0.0476351	0.0735642	-0.0393854	-0.0284027	-0.00136902	0.113505	0.00452011	0.110202	0.0456346	-0.0939307	0.0669462	0.0197077	0.0188483		1.2	-0.175418	0.123362	-0.0122585	0.0148539	-0.0384381	0.0496021	-0.248104	-0.0235825	-0.0184699	-0.108514	-0.229102	-0.0605517	0.0352501
1.21	-0.147265	-0.0519406	0.180759	-0.0577468	-0.127723	-0.0504506	0.0357183	0.00272328	0.160475	0.228043	-0.0696685	0.297847	0.0333976	0.0425042		1.21	-0.0699308	0.00842779	-0.0627036	-0.0850767	0.00543939	0.103585	0.335936	-0.0261396	-0.0398317	-0.163915	-0.140539	-0.0122498	0.0412291
1.22	0.0502116	-0.0930488	-0.0472408	0.0559041	-0.116194	0.0512016	0.0459713	0.000690909	-0.0248603	0.388819	0.0651399	0.139392	0.0429989	0.0377449		1.22	-0.173794	-0.00873613	0.0206035	0.0114655	-0.061624	0.0528999	-0.0806339	0.0619157	-0.111819	0.00590366	0.273601	-0.000928865	0.0350525
1.23	0.00196433	0.0744006	0.0737129	-0.0439794	-0.0224619	-0.0040432	0.0119632	0.00272328	-0.0359781	0.0435498	-0.208826	0.0104626	-0.00804266	0.0212687		1.23	-0.105591	-0.00626123	0.0879082	0.0487876	-0.0966998	0.0792619	-0.0581255	-0.0164089	0.586764	0.0164975	0.0402047	0.0523943	0.0569339
1.24	-0.0239636	0.190274	0.068448	-0.100733	-0.0623938	-0.00507776	0.00682931	0.0933572	0.0305756	-0.00356049	-0.047892	0.067953	0.017818	0.0227538		1.24	-0.235279	-0.0232223	-0.048809	-0.0773634	0.0125051	-0.00952885	-0.0178044	-0.0225599	-0.53177	-0.187201	0.0553454	-0.0986988	0.0503683
1.25	-0.100742	-0.178167	0.027177	0.108895	-0.00862895	0.00389685	0.113505	-0.219955	-0.00105408	-0.256315	0.0486176	0.269412	-0.0161132	0.0438118		1.25	0.220516	-0.0758021	-0.138428	-0.0584382	-0.0459086	-0.0385077	-0.435239	-0.146283	-0.1964	0.0343618	0.0952942	-0.0713485	0.0508304
1.26	0.025117	0.045354	0.027177	-0.118526	0.0167957	-0.0240594	0.0591689	0.0279892	-0.14255	0.31862	0.0999876	0.1773	0.0426979	0.0352496		1.26	-0.208759	0.00842779	-0.0451406	0.0673225	-0.011806	-0.0256799	-0.109243	-0.0111098	-0.0916014	-0.0177482	-0.0197852	-0.0422839	0.0218482
1.27	0.00487774	0.270659	-0.148363	-0.018316	0.0534164	-0.104303	0.0873253	0.0454397	-0.00312138	-0.133372	-0.0326626	0.105362	0.0105784	0.0334475		1.27	-0.0803052	-0.0685762	-0.0874112	0.045317	0.0131072	-0.0637157	0.0881909	-0.0703275	0.135911	0.100677	-0.020957	-0.000735398	0.0246507
1.28	0.0130002	-0.0770146	0.132328	-0.0296399	-0.0689385	-0.0484081	0.0209261	-0.0539691	-0.0949038	-0.302862	-0.0513156	-0.114902	-0.0563083	0.0293175		1.28	-0.175418	-0.0244783	0.118113	-0.143255	-0.0065973	0.0691986	0.131253	-0.0951848	0.100262	0.027024	-0.0402365	-0.00357455	0.031511
1.29	0.0735442	-0.00792072	0.0791006	-0.0577468	-0.0224619	-0.0601734	-0.115942	0.0789751	-0.0294379	-0.168683	0.0800605	0.0169866	-0.0111416	0.0235805		1.29	-0.0980396	-0.102319	0.00176439	-0.0131553	-0.0660987	-0.0577209	-0.0581255	-0.112583	-0.22613	0.0365402	-0.210283	-0.0823772	0.0245049
1.3	-0.125136	-0.0435328	0.0318573	-0.0529005	0.0225712	0.02085	0.0113479	-0.0631372	-0.183101	-0.0139431	-0.0357124	-0.157648	-0.0490404	0.0208559		1.3	0.0601815	-0.130683	0.0491647	0.0351626	0.0516801	-0.0382085	-0.103857	-0.0475949	-0.156838	-0.171591	-0.183053	-0.0577852	0.0289758
1.31	0.109534	-0.0392959	-0.00909967	-0.0371079	-0.0629374	0.00758004	0.000402694	-0.136214	-0.0325338	-0.262943	-0.0757032	-0.138718	-0.0564197	0.0267632		1.31	0.183459	0.100581	0.073464	-0.00693802	-0.0617346	-0.101862	-0.0925614	0.0604598	-0.162442	-0.0252139	-0.112548	-0.0132124	0.0321076
1.32	-0.0490819	0.073651	-0.0915773	-0.00422578	-0.0386204	0.0283949	0.0260886	0.0686946	-0.0880963	0.450456	0.0445111	0.179222	0.0499514	0.0425304		1.32	-0.162475	-0.0893535	0.00624372	-0.000609915	-0.00860871	-0.0158168	0.479928	0.0495767	-0.0707907	0.115882	-0.317011	-0.001185	0.0592725
1.33	-0.300019	-0.0392959	0.0895898	0.0145661	-0.106102	-0.0308001	0.200371	0.0181688	0.00240218	0.182195	-0.106114	-0.0207848	-0.00798521	0.0385933		1.33	0.127708	0.123069	0.108748	-0.0895183	-0.0153249	-0.080645	-0.221098	-0.0691506	0.180453	-0.0489773	0.161333	0.0160543	0.0392955
1.34	0.191649	-0.0306094	0.304642	0.118555	0.0201278	0.00603431	0.0228753	0.152925	-0.156014	-0.0855207	0.118665	-0.201034	0.0385246	0.0423924		1.34	0.196435	-0.216413	-0.0351519	0.00397662	-0.0448613	-0.120678	0.160865	-0.144201	-0.148873	0.131953	-0.120427	-0.0306704	0.0419578
1.35	0.0913927	-0.0632389	0.00639877	0.0326804	0.0225712	0.0532641	0.00492106	-0.0412293	-0.017935	-0.20914	-0.0143833	-0.293353	-0.035671	0.0318123		1.35	0.411208	-0.02184	0.142523	-0.0151055	0.145611	0.1922	0.0306186	0.0532083	-0.0948794	-0.074372	0.0912558	0.0782208	0.0434406
1.36	-0.0134626	0.166564	0.152558	0.268654	-0.0072008	-0.0667079	-0.0402199	-0.351255	0.0063203	-0.0391189	-0.044852	-0.261397	-0.0191765	0.0492652		1.36	0.056195	0.125429	-0.0756468	0.0826657	0.176122	0.0999041	-0.232351	-0.0118322	-0.214823	0.0312066	0.0872046	0.0112794	0.0404409
1.37	-0.130898	0.0200902	-0.383506	-0.0869025	-0.0409691	-0.157225	0.0157493	-0.0391082	0.0358309	-0.154539	-0.0201466	0.0488793	-0.0743954	0.0350203		1.37	-0.193991	-0.0192421	0.0830935	-0.063001	-0.0940112	0.0265086	0.0344314	0.0956082	0.495562	-0.200474	0.223935	0.0353109	0.0596159
1.38	0.0735442	0.0289421	0.139882	-0.0928748	-0.00862895	-0.0316473	-0.0546315	-0.0732166	0.161127	-0.405225	-0.0607634	0.00130177	-0.0268491	0.0416581		1.38	0.0995838	0.183311	-0.0664734	-0.146469	0.0150518	-0.0706364	-0.0409741	-0.127924	-0.152828	0.122314	-0.140253	-0.0295725	0.035805
1.39	0.0502116	0.00230514	0.131127	-0.11741	0.0706084	0.126596	0.0559452	0.103614	-0.0597552	0.066715	-0.096892	0.0197189	0.0293986	0.0239651		1.39	-0.18103	0.0986364	-0.0214262	-0.043918	-0.102006	0.096312	0.0764953	-0.103505	-0.180175	-0.0898947	0.0490168	-0.0364995	0.0315404
1.4	-0.11582	0.125841	-0.0386385	0.00275633	-0.0152272	0.00923161	-0.0316996	-0.0106725	0.0323375	-0.0155759	0.0849719	-0.280808	-0.0211086	0.0294136		1.4	0.107493	-0.134396	0.137111	0.0707893	-0.0204737	-0.0865115	-0.262588	-0.0596759	-0.139144	-0.0358156	-0.15594	-0.0526501	0.0367192
1.41	-0.108269	-0.123487	0.116127	-0.134896	-0.0185158	0.035444	0.0100324	0.102366	0.143818	0.0226163	-0.123943	-0.0822536	-0.0134134	0.0291282		1.41	-0.0347029	0.00411907	-0.0807281	-0.0251917	0.0613233	-0.108661	0.130206	0.0452473	-0.0742338	-0.0677128	-0.159862	-0.0281997	0.0251984
1.42	-0.235286	0.178447	-0.0344978	-0.113413	-0.0191736	-0.049722	0.047382	-0.181039	0.11638	-0.175942	-0.0397004	0.00655356	-0.0416677	0.035291		1.42	-0.0803052	0.0174952	-0.168529	-0.0728985	-0.00900104	0.0858472	0.0823337	-0.0225599	-0.00449944	0.0322646	0.0610603	-0.00716289	0.0232447
1.43	-0.0479321	0.118079	0.0322405	-0.0315797	-0.0509758	-0.0476735	0.0559452	-0.104843	0.0743478	0.274549	-0.223759	-0.00769239	0.00339214	0.0356927		1.43	0.194387	-0.0519031	-0.0498424	-0.0346571	-0.0521927	0.0463147	0.223423	-0.0892486	0.116742	0.219169	-0.274871	0.0224837	0.0465711
1.44	0.311544	0.09702	0.0319421	-0.03296	0.0335051	-0.0355604	-0.0422841	0.217489	0.0793803	0.20664	0.0434142	-0.140348	0.0641485	0.0370564		1.44	0.0679425	-0.0126779	-0.109024	-0.0743793	0.125787	0.0232032	-0.259277	-0.00749131	-0.338501	-0.127133	0.0338217	-0.0616117	0.0422084
1.45	-0.0225692	-0.0937555	0.27537	0.0239546	0.0706084	0.0521486	-0.10359	-0.0447808	0.12612	0.227746	0.00544341	-0.234986	0.0234758	0.041061		1.45	-0.245633	0.0771918	-0.0719766	0.0605309	-0.0732442	0.049279	-0.0810003	0.134878	0.212748	-0.141082	-0.0402365	-0.0107768	0.0396797
1.46	0.14387	-0.195432	-0.0773067	0.00870985	0.0176167	0.00550802	-0.0514589	0.0933572	0.235328	-0.135756	0.0930688	-0.00769239	0.0108177	0.0345725		1.46	-0.173794	-0.0374187	0.0348298	-0.0193158	0.0240422	0.0133708	0.34318	0.0132957	-0.239398	-0.0452422	0.0710124	-0.00140339	0.0443413
1.47	0.0672652	0.124944	-0.0182835	-0.00763998	-0.156652	0.000739835	-0.0565537	-0.243792	0.0218237	0.413239	-0.0908046	0.355087	0.0341145	0.0550008		1.47	0.0405265	0.0433941	-0.073321	-0.0273341	0.0137519	-0.0706364	-0.0051671	-0.0451147	0.207164	0.0460564	-0.248322	-0.0108184	0.0333445
1.48	-0.110367	0.154662	-0.00811416	0.0326804	0.0672422	-0.0150251	-0.00467786	-0.186802	-0.139152	-0.0945195	-0.159224	-0.119064	-0.0485302	0.0297035		1.48	-0.077573	-0.116913	-0.0595866	-0.0818096	0.0401625	-0.170525	0.000705599	-0.0383729	0.184052	-0.0565407	0.0088676	-0.0334122	0.0281174
1.49	0.178757	0.19033	0.0581054	0.060628	0.0367774	0.030371	-0.0816758	0.104936	-0.15942	0.066715	-0.0539916	-0.0388061	0.0327273	0.0297238		1.49	-0.21612	0.155931	-0.05089	0.00507746	0.020814	-0.102946	0.174142	0.0459451	-0.268397	0.0333647	0.0321992	-0.0155345	0.0414112
1.5	-0.0467647	0.0251413	-0.125618	-0.0607493	0.0101422	-0.0783606	-0.19096	-0.119352	-0.0808825	-0.0224431	0.169805	0.225681	-0.02453	0.0346884		1.5	0.0446099	-0.0322369	-0.0444532	-0.000194897	0.00365676	0.103235	-0.285903	0.0568282	-0.246126	0.00388581	-0.0696901	-0.042399	0.0364719
1.51	-0.326211	-0.0833078	-0.0915773	0.0559041	-0.0639484	-0.0177356	-0.114433	0.0951408	-0.038722	-6.92956e-05	0.107579	0.0836277	-0.0328127	0.0346587		1.51	-0.105474	0.0898101	-0.104949	0.0844708	-0.0867808	-0.00945099	0.257105	-0.0209295	-0.0177187	-0.0898947	-0.0847131	-0.00804772	0.0338929
1.52	0.0328428	0.119978	-0.143461	-0.182721	-0.0335668	-0.0732526	0.0209261	0.0906706	-0.0390398	0.0596807	0.0403076	0.105362	-0.000189427	0.027853		1.52	0.143651	0.015962	-0.100305	-0.0399581	-0.0971385	-0.048029	-0.0407027	0.123835	0.0233969	-0.0471437	-0.13251	-0.0180857	0.0266311
1.53	0.0113323	0.096472	-0.0242242	-0.106102	-0.064979	-0.0682199	0.140582	-0.264717	0.0918483	0.0945416	0.194134	0.0118519	0.00937672	0.0363216		1.53	0.220516	-0.0113527	0.093719	-0.0732048	0.0577434	0.0100944	0.094048	0.25642	0.310716	0.0590413	0.446262	0.133091	0.0472195
1.54	0.0328428	-0.00680148	0.0320921	0.0912393	0.0234598	-0.0441862	0.0591689	-0.0240779	0.0323375	-0.18933	-0.102874	-0.0465939	-0.0118936	0.0221925		1.54	-0.0131019	0.066478	0.078836	0.0203562	-0.0480083	0.0526589	-0.0235606	-0.244343	0.205586	-0.095816	0.0249298	0.00218315	0.0341883
1.55	0.0835459	-0.134714	-0.0202631	0.0511952	0.0117105	-0.0417959	-0.0302716	-0.116142	-0.104799	0.0295793	0.168921	0.245018	0.011832	0.0329365		1.55	0.18039	-0.0478156	0.157791	0.0571077	-0.0742024	-0.0386793	-0.0350546	0.113887	0.191214	-0.00990308	0.115538	0.0554793	0.0302023
1.56	0.0191181	0.0744006	-0.106535	-0.125116	-0.0310495	-0.0629896	0.0209261	0.159872	0.0511799	-0.269582	-0.0323636	-0.142317	-0.037038	0.0330251		1.56	-0.0392885	0.0611835	0.0539183	-0.0145613	-0.0137854	-0.0711986	-0.080807	-0.0892486	-0.417813	-0.0358156	0.120708	-0.0478826	0.0419265
1.57	0.172728	0.0899277	-0.0186875	0.123393	0.0111448	0.111803	0.030525	0.164778	0.0527011	0.122922	-0.0572055	0.0078707	0.0676584	0.0214077		1.57	-0.18663	0.096695	-0.0362888	0.0436623	-0.0266054	0.0631464	0.217425	-0.0702394	0.0318241	-0.0690734	-0.0282888	0.00323887	0.031734
1.58	0.104038	0.0847282	0.0215077	-0.144822	0.0134743	-0.0303833	0.108906	-0.122408	-0.13918	0.13699	-0.109012	0.225195	0.0124195	0.0354912		1.58	0.0177766	-0.158041	-0.0592308	-0.0312559	-0.0637832	-0.0738705	0.137179	-0.0261396	-0.0177187	-0.0853855	0.078155	-0.025665	0.0243594
1.59	0.0700155	-0.121419	0.027349	-0.0500256	-0.0105218	-0.0542469	0.0645053	0.288217	-0.0390398	0.199528	-0.0511341	0.167275	0.0408752	0.0353618		1.59	0.00131775	0.0771918	-0.114933	-0.0226479	0.0559182	-0.0160711	-0.132455	0.189648	-0.28849	-0.179377	0.157132	-0.0247969	0.0436836
1.6	-0.00116248	-0.0954173	0.0895898	0.0920168	0.00501245	0.164573	0.0503669	-0.169996	0.0688037	-0.0855207	-0.00419854	-0.17848	-0.00536773	0.0311058		1.6	-0.306521	-0.0623542	0.153572	-0.0107987	-0.0438075	0.0232216	-0.120606	-0.11869	0.17505	-0.0977633	-0.163745	-0.0520402	0.041545
1.61	0.0444641	-0.154824	-0.0816105	0.0385917	-0.0943728	-0.0181821	-0.0910941	-0.113016	0.0758623	-0.296501	0.157153	0.0866327	-0.0372414	0.0362683		1.61	-0.0316218	0.0807013	-0.00295955	-0.114454	-0.00541141	-0.0190613	-0.0810674	-0.0147167	-0.108658	0.0259537	0.12883	-0.0129513	0.0223677
1.62	0.0600307	0.0183761	-0.0809664	-0.0730718	0.0367774	0.0899211	-0.10359	0.206967	-0.0772663	0.0948072	0.0393653	-0.0465939	0.0137297	0.0268636		1.62	0.0523957	-0.295398	-0.0863461	-0.0675089	0.043889	0.0263488	0.0764953	0.0773411	0.0416569	-0.0326801	-0.0728597	-0.0215151	0.0329589
1.63	0.0992394	-0.132824	-0.0284529	-0.0944695	0.0787336	-0.0601734	-0.0831547	0.312458	-0.0105824	0.166857	-0.123924	-0.324332	-0.0167188	0.0474131		1.63	0.13568	-0.0902491	-0.081688	-0.0170581	0.0144332	-0.175697	0.722663	0.113341	-0.140093	-0.062802	0.0912558	0.0463441	0.0743429
1.64	0.27471	-0.166305	0.197496	0.0134338	-0.0409691	-0.02491	-0.0206726	-0.161376	-0.0222117	0.0104856	0.153154	-0.0938328	0.00991689	0.0391927		1.64	0.140238	0.174834	-0.149078	-0.0850767	-0.0458697	0.0199527	-0.176741	-0.200415	0.105079	0.016386	-0.0847131	-0.0259457	0.0386926
1.65	-0.0554832	0.233443	-0.107373	-0.18017	0.034322	0.09403	0.0365615	-0.138759	-0.0634999	-0.0923629	0.0460239	-0.0285905	-0.0184881	0.0329798		1.65	-0.016313	-0.138118	-0.00295955	0.0468493	0.101139	0.0265086	-0.17051	-0.132846	0.124434	-0.00787545	-0.104972	-0.0249693	0.0299858
1.66	-0.138922	0.0635825	0.0425673	-0.0243125	0.0619725	0.0769836	-0.109837	-0.0220541	-0.0314527	-0.335023	-0.111991	-0.21402	-0.0618756	0.036275		1.66	-0.18663	0.100581	-0.0588197	0.00843233	-0.0193357	0.0398557	-0.075277	0.248934	-0.216765	-0.00990308	0.0580058	-0.0100838	0.0390113
1.67	0.319751	0.172496	0.0528941	-0.0638563	0.0301133	-0.0312042	-0.0563577	0.276716	0.0247843	0.181228	-0.0113335	-0.0722851	0.0685788	0.0392036		1.67	0.0255024	-0.122058	-0.0123924	-0.0240131	-0.0585678	-0.0126701	0.118423	-0.102282	0.383738	-0.044008	0.0249298	0.0160547	0.041706
1.68	-0.0890681	0.102353	0.231552	-0.0136142	-0.0105218	-0.0723913	-0.00787068	-0.0298011	-0.0981357	-0.0718582	0.0274622	0.0687089	0.00306793	0.0273402		1.68	0.100112	-0.0920978	-0.0173188	0.00654822	0.0818801	0.0498886	-0.298409	0.0749745	0.133799	-0.062802	-0.0071818	-0.0027825	0.0362469
1.69	0.214208	-0.0770146	0.106127	-0.0351837	-0.136417	0.035444	0.171793	-0.153077	-0.028682	0.199528	0.0424527	-0.0193616	0.0266515	0.0360362		1.69	0.00666263	0.0718263	-0.0501387	-0.0379423	-0.138643	0.0432491	0.0530855	-0.244304	-0.159649	-0.13024	0.0128864	-0.0521096	0.0309689
1.7	-0.0819979	-0.145763	-0.0572574	-0.0652883	-0.0400901	-0.0661268	-0.00736834	-0.124979	-0.111677	-0.0347316	-0.0846315	-0.0412797	-0.0717659	0.0116469		1.7	0.107493	0.0647217	0.0348581	0.084594	0.00146548	-0.0161814	-0.069555	0.164334	0.107396	0.126294	0.159938	0.069578	0.02257
1.71	-0.0315478	0.0976157	-0.127422	0.0242319	-0.0139864	0.00758004	-0.123764	0.0906706	-0.0213921	-0.229517	-0.0757032	0.0354655	-0.0306473	0.0275231		1.71	0.0442734	0.0555863	0.13817	0.048584	-0.00498059	0.0894348	0.0907739	-0.0137301	-0.14306	0.0301893	-0.0112006	0.0294583	0.0223425
1.72	-0.220756	0.160436	0.0376886	-0.0479172	0.00455708	-0.0263328	0.00747562	0.00847948	-0.0562989	0.139714	0.0589269	-0.0374133	0.00237992	0.0284078		1.72	-0.0498956	-0.0166444	-0.153672	0.0351626	0.0272704	-0.00945099	0.100767	-0.0404469	0.0389081	-0.0433953	0.121931	0.000957689	0.0230602
1.73	-0.0302359	0.073651	0.0162822	-0.105348	-0.1133	-0.0951887	0.00747562	0.119938	-0.0283285	-0.134173	-0.120968	0.125126	-0.0237559	0.027019		1.73	-0.0878893	-0.0414687	0.103474	-0.157539	0.0562932	0.0732899	0.178625	0.0816488	0.0275884	-0.0047	-0.128295	0.00918436	0.0313917
1.74	0.0678774	0.0462623	0.0117583	-0.0435992	0.113346	-0.0755285	0.00492106	-0.0547651	-0.00661377	0.0137823	0.00194742	0.0117521	0.00759505	0.015087		1.74	0.0835141	0.066478	0.0300987	-0.104727	-0.0553398	0.042923	0.0121231	0.0663785	-0.185441	-0.0421067	0.188619	0.00932003	0.0306755
1.75	-0.154626	-0.108844	0.0117583	0.0529515	0.0167957	-0.00507776	0.0236356	0.00452011	-0.038722	-0.341596	-0.0170875	0.123458	-0.0360695	0.0345637		1.75	-0.305597	0.16688	0.0398599	0.0981414	0.0202088	0.0868865	-0.175434	-0.0558808	-0.173333	-0.0130685	0.321309	0.000906478	0.0528946
1.76	-0.339382	0.124944	0.148772	-0.00422578	-0.0890515	-0.027643	0.049237	-0.069809	-0.0560409	-0.295627	-0.0265727	0.0756668	-0.0424778	0.043016		1.76	-0.197483	-0.0179585	-0.0404389	-0.0873836	-0.109677	-0.0160711	-0.187373	-0.154073	-0.0463886	-0.0801965	0.112572	-0.0749519	0.0268308
1.77	-0.146417	0.0619759	-0.212233	0.00170468	0.0193356	0.0875211	0.0113272	0.0454397	-0.203397	-0.0347316	0.00772854	0.18537	-0.014698	0.0342625		1.77	-0.381133	-0.152896	0.152882	-0.0905062	-0.119079	-0.044795	0.132448	0.0159008	0.310716	-0.0213274	-0.0442234	-0.0220011	0.0545907
1.78	0.125326	-0.153232	0.193639	0.0385917	0.00309513	-0.0535879	0.0397852	0.00272328	0.0624368	0.178148	0.0326969	-0.0427	0.0355768	0.0283354		1.78	0.0954037	-0.0623542	0.0828346	-0.0683579	-0.0627891	-0.146664	-0.00580174	0.0169273	-0.0145724	0.0768602	0.174975	0.00786014	0.0280184
1.79	0.427936	0.09702	0.197496	-0.0638563	0.0267812	-0.0560259	0.111529	0.257886	0.0736331	-0.361294	0.00544341	-0.216495	0.0416712	0.06033		1.79	0.151598	-0.0244783	-0.0451406	0.0216198	0.053065	-0.0990313	0.0948759	0.0640914	-0.424429	0.00481618	0.0162139	-0.0169818	0.0456342
1.8	0.109534	-0.0505309	0.116784	0.107415	0.00862895	0.0202378	0.186213	-0.0526576	0.0183303	-0.0763087	0.0181813	-0.25008	0.0129789	0.0331054		1.8	-0.415708	0.0437433	0.00624372	0.0484993	-0.0827052	-0.022745	-0.249214	-0.0500575	0.0955123	-0.244941	-0.14398	-0.0923048	0.0472148
1.81	0.262759	-0.061748	0.0528102	-0.0869025	0.0672422	-0.116408	-0.105212	0.106905	-0.0394225	-0.411712	-0.0659846	0.127445	-0.022519	0.0484095		1.81	0.225797	0.0235887	0.0206061	-0.0905062	0.0369446	-0.0803283	0.0290992	0.0233901	-0.105453	-0.192985	-0.076815	-0.0169693	0.0330928
1.82	0.159788	0.011622	0.0218972	0.0169801	0.0127041	-0.059498	-0.0110737	0.11408	-0.16983	0.13699	-0.0204731	-0.0403051	0.0144069	0.0261747		1.82	0.143651	-0.0860757	0.0112201	-0.049283	0.0247646	-0.063977	0.107585	-0.182373	0.488078	-0.079813	0.0548202	0.0335088	0.0535456
1.83	-0.16201	0.0058424	0.159972	-0.120964	-0.09961	0.103799	-0.0211441	-0.0605213	0.064528	-0.196035	-0.0696685	-0.0339797	-0.0358159	0.0307137		1.83	-0.052781	-0.0945519	0.118566	-0.109147	0.0131072	-0.0419344	-0.115303	0.0416025	-0.145986	-0.17324	0.149143	-0.0373205	0.0320368
1.84	0.0735442	-0.164343	0.0528275	-0.108237	-0.0138428	-0.0588658	0.0441583	0.0454397	-0.287824	0.0924019	0.110023	-0.0567824	-0.0226249	0.0342851		1.84	-0.193991	0.0347972	-0.0985875	-0.0412748	0.0627392	0.0902284	0.118423	-0.0317344	-0.376871	0.0567703	-0.00378702	-0.0348443	0.0436191
1.85	0.0559955	0.108216	0.0580511	0.122054	-0.0388826	0.143915	0.243389	0.258279	0.0358309	0.195576	0.0719717	0.00791207	0.105192	0.0265824		1.85	0.00131775	-0.0419111	0.0540996	-0.0713315	-0.0490468	-0.0800746	-0.0291967	-0.110628	-0.149949	-0.0816061	0.153014	-0.0368466	0.0251007
1.86	-0.07715	0.016326	0.111111	-0.0746439	0.0156715	-0.00507776	-0.048046	-0.0355061	-0.0703886	-0.188912	-0.0998955	-0.136526	-0.0494198	0.0226852		1.86	-0.016313	0.235408	-0.0858712	0.0503448	-0.0867808	-0.0159719	-0.1824	0.073683	-0.0356528	-0.0075359	0.00486167	-0.0060207	0.0320553
1.87	0.025117	-0.0275395	-0.0780012	-0.0808192	0.0184085	-0.0947377	-0.0799923	0.0123979	-0.108232	0.121118	-0.162707	-0.0182949	-0.0394402	0.0220875		1.87	0.056195	0.0628559	-0.0643105	0.0435451	0.139017	0.0299399	0.0661387	-0.0892486	-0.24851	-0.020108	-0.210406	-0.0213537	0.036571
1.88	-0.184139	-0.112252	0.164765	-0.175638	-0.021815	0.116827	-0.0284863	-0.158704	-0.166311	-0.599395	-0.0229269	-0.130599	-0.109889	0.0553388		1.88	0.19143	-0.110919	-0.0169602	-0.0510882	0.0642207	-0.0420765	-0.00605753	-0.0678696	-0.1964	-0.168753	-0.0847131	-0.0444715	0.0323132
1.89	0.107061	0.12037	-0.0146442	-0.207625	-0.0394716	-0.0657822	-0.0188566	0.0848135	-0.0562989	0.0435498	-0.023196	-0.0222192	-0.00769159	0.025834		1.89	-0.0852397	-0.12349	-0.0270762	-0.0245802	-0.032074	0.0430168	-0.00605753	-0.201971	0.340043	0.0535848	0.145088	0.00738581	0.0433288
1.9	-0.213479	0.0174015	0.105332	0.0702225	0.00759784	-0.049722	-0.0561232	0.0470974	-0.00267484	-0.269462	0.0640448	0.0579484	-0.0184847	0.033232		1.9	0.056195	0.0540509	0.117681	-0.0170581	0.104357	-0.070414	-0.0983176	0.109118	-0.0394034	-0.0389612	-0.187187	-0.000903564	0.0295021
1.91	-0.0120002	-0.175435	0.0528525	-0.00326903	0.108805	-0.150901	-0.108429	-0.195292	-0.0314527	-0.0923629	-0.00419854	0.273262	-0.0282018	0.0382275		1.91	0.23119	-0.0717216	-0.0307708	-0.0345991	0.00398389	-0.0358828	0.113493	-0.163183	0.100262	-0.136443	-0.159849	-0.0166836	0.0372593
1.92	-0.074237	-0.00109458	-0.147471	0.088758	0.0267812	0.0826867	-0.0494694	0.119938	-0.101186	-0.256251	0.00124768	-0.0660384	-0.0313613	0.0311385		1.92	-0.133516	-0.300396	-0.18945	-0.0045424	-0.0149931	-0.080645	0.127562	0.226287	-0.1964	0.0837509	-0.144177	-0.0569564	0.0475655
1.93	-0.256333	-0.0249463	0.0476163	-0.0700074	0.0150649	0.02085	0.121885	-0.178309	0.158986	-0.262943	-0.165427	0.0647506	-0.0440678	0.0411464		1.93	0.128695	0.134018	-0.0451406	0.0265674	-0.126143	-0.0874634	0.0823337	0.109118	-0.250701	-0.179377	-0.0566579	-0.0240683	0.0394714
1.94	0.41729	0.131302	0.159445	0.136072	-0.0304267	0.0521486	-0.100512	0.154	-0.12206	-0.194886	0.0265509	-0.00125206	0.0523059	0.0471561		1.94	0.075883	0.0289541	0.108748	-0.0406752	0.0111397	0.066639	-0.204235	0.0395027	-0.308605	-0.218753	0.162642	-0.0253418	0.0457655
1.95	-0.0328539	-0.0960947	0.0528275	-0.189233	0.00426533	-0.00354735	-0.0280577	0.0906706	-0.0380118	-0.0139431	0.0875328	-0.20337	-0.030818	0.0271383		1.95	-0.0650882	-0.107438	0.113244	0.106157	0.0688939	0.0830436	-0.502108	-0.0750035	0.260603	0.10863	-0.171623	-0.0164262	0.0614561
1.96	-0.176755	-0.16232	-0.00426388	0.0481598	-0.0329269	-0.0657822	-0.032092	0.270026	-0.0421902	0.06188	-0.0692211	0.27781	0.00602714	0.0414168		1.96	-0.00864626	0.100581	-0.0498424	-0.0433125	0.0066715	-0.109414	0.249163	-0.0137301	0.274021	-0.105184	-0.136082	0.0149296	0.0416758
1.97	0.175706	0.202369	0.0425957	-0.0869025	0.0176167	0.0418591	-0.089557	-0.231066	0.149399	-0.0139431	0.0434142	-0.0793582	0.0143444	0.0361912		1.97	0.0601815	-0.0963494	0.152278	-0.00310293	-0.0352612	0.0499958	-0.046567	-0.0810054	-0.252876	-0.0770805	-0.0521843	-0.0347247	0.0313229
1.98	-0.0239636	-0.0192651	-0.180203	-0.14396	0.00348879	-0.00674465	0.0796311	0.131633	0.0178106	0.153882	-0.108942	0.109632	0.00108333	0.0308637		1.98	-0.016313	-0.0244783	0.0206035	-0.127643	-0.0855263	-0.0391699	-0.0349676	-0.244343	0.0289857	-0.0471437	0.0580058	-0.0465446	0.0252181
1.99	0.0424507	0.172409	0.100302	-0.168557	-0.0178198	-0.0153541	0.123323	0.0996449	-0.209956	-0.140214	-0.0296128	0.11151	0.00567717	0.0361349		1.99	0.00234966	-0.0113527	0.054236	-0.023812	-0.111938	-0.24103	0.0483786	0.0640914	-0.239398	-0.229128	0.165354	-0.0474771	0.0418954
2	0.251	-0.211761	0.0685946	-0.0162137	0.0461091	-0.0500667	0.0353357	-0.0512302	0.0596747	-0.22264	-0.0784699	-0.17848	-0.0290123	0.0391539		2	-0.00205519	-0.0402372	0.0790792	-0.0184604	0.0396829	-0.0954661	-0.0350546	0.0803331	-0.271067	-0.124088	-0.245155	-0.0574989	0.0355728
2.01	-0.191337	-0.0632389	-0.0488078	-0.126584	0.0730018	-0.0783606	-0.117877	-0.0260209	0.0223593	0.139714	-0.133067	-0.00125206	-0.0459559	0.0271697		2.01	0.228552	-0.103206	-0.0175384	0.0179137	-0.0980262	-0.0803283	0.107585	-0.0497503	0.0627373	-0.0389612	-0.100301	-0.00648391	0.0314323
2.02	0.0268791	0.0905907	-0.0142548	0.0943967	-0.000569361	-0.0437826	-0.142425	-0.239102	-0.0244923	0.359468	-0.0293142	0.0421396	0.00996123	0.0416221		2.02	-0.020803	-0.0644239	-0.13531	0.152665	0.0405637	-0.0871237	-0.103552	-0.0605552	0.303372	-0.125606	0.2173	0.0105933	0.0450879
2.03	-0.0520669	0.136828	-0.156401	-0.0230177	-0.0558491	-0.0629896	0.0666317	0.0279892	0.00679649	0.0156311	-0.141958	0.0144902	-0.0186597	0.0238696		2.03	-0.0143507	0.150449	0.0978532	-0.135877	-0.0764012	-0.0422609	0.0232762	-0.177289	0.309831	-0.563415	-0.00778975	-0.039634	0.0665164
2.04	-0.0923669	-0.0160652	0.0792933	-0.0990489	0.0209599	-0.0654869	-0.0622714	0.0337936	0.0441213	0.159694	-0.162958	-0.309363	-0.0391415	0.0354581		2.04	-0.020803	-0.0737747	0.0397398	0.103953	-0.0849378	-0.0062525	-0.0985957	0.120162	0.0575007	-0.2352	-0.0402365	-0.0216768	0.0308589
2.05	-0.314445	-0.0114778	0.0209669	-0.0479172	-0.104006	0.102946	-0.0624784	-0.0902708	0.00432315	-0.182183	0.14702	0.102582	-0.0362451	0.0374159		2.05	-0.18663	-0.0832229	-0.00309506	0.0281372	0.0175961	-0.00952885	0.0055213	-0.0379411	-0.392564	0.127968	-0.0645999	-0.0543963	0.0411798
2.06	-0.183708	-0.0447602	-0.00880549	-0.209484	-0.0072008	-0.13828	-0.0578041	-0.0202647	0.17652	-0.0362215	-0.0936533	0.169862	-0.0378166	0.0343304		2.06	-0.0362546	-0.0258088	0.0591961	-0.0412748	0.0415709	-0.0492291	-0.0983176	0.0938495	-0.0535881	-0.0694669	-0.0886684	-0.0243629	0.0187918
2.07	0.0757242	0.0847282	-0.186521	0.000475958	-0.00982878	0.121961	-0.0193411	-0.0641041	0.33182	0.21711	-0.105832	0.115497	0.0468075	0.0410698		2.07	-0.0545974	-0.0390473	-0.0728442	-0.0625899	-0.0786038	-0.102234	0.0654559	-0.0928156	-0.129303	0.0558354	-0.116732	-0.0570434	0.0192894
2.08	-0.0134626	-0.0729651	0.0528275	0.00870985	0.0400988	-0.00354735	-0.0704845	0.150887	-0.0772663	-6.92956e-05	0.0195829	-0.195743	-0.0134526	0.0246528		2.08	0.312751	0.0882696	0.0109344	-0.0117399	-0.0962121	0.203579	-0.18315	-0.228727	0.222664	-0.133346	-0.0610063	0.0112741	0.0532667
2.09	-0.0554832	-0.143996	0.138945	-0.171121	0.0590306	-0.110316	-0.106788	0.282694	-0.200245	0.066715	-0.209057	0.0687089	-0.0317427	0.0444033		2.09	-0.175418	0.0343024	-0.00766841	-0.0299057	-0.174439	-0.00304356	0.0355329	0.0178149	-0.239398	-0.0605089	-0.0886684	-0.0628546	0.028651
2.1	-0.161079	-0.101035	0.116419	-0.0807022	-0.146253	0.0238072	-0.000312516	0.0355186	-0.0418823	0.0156311	0.0631747	-0.0235812	-0.0250244	0.0243817		2.1	-0.077573	-0.0500933	0.0697861	0.00769031	0.0620685	-0.00298663	-0.246005	0.0889385	-0.193838	-0.10831	0.187438	-0.0238985	0.0386006
2.11	-0.153912	-0.0873675	0.00146816	0.0763528	-0.0205097	-0.0303833	-0.0590683	-0.312941	-0.0979104	0.0188482	-0.000731381	-0.182615	-0.0707307	0.0305474		2.11	-0.0516815	-0.0179585	-0.222621	-0.0122316	-0.0448124	-0.198424	-0.235877	-0.00387284	-0.159649	-0.0471437	0.286095	-0.0643796	0.0440769
2.12	-0.0289142	0.26445	-0.186318	-0.0324062	-0.0806372	0.0322467	-0.141667	0.0614224	-0.0875884	0.00168292	0.0111713	-0.0676435	-0.0211834	0.033133		2.12	-0.254333	0.0251302	-0.104949	-0.0903699	-0.0105779	-0.208556	0.18148	-0.126268	0.295036	0.00799162	0.0338217	-0.0228722	0.0485689
2.13	0.141118	0.214414	0.00124364	-0.077687	0.0528296	-0.0794588	0.0427056	0.0745176	-0.159646	-0.302523	-0.224414	-0.284032	-0.0500776	0.0481754		2.13	-0.0253877	-0.235418	0.0110442	-0.0538705	0.0137209	-0.0260321	-0.0290752	-0.0219537	0.0955123	0.0100252	0.0800697	-0.0164877	0.0259243
2.14	0.230383	0.0058424	0.222487	0.0300825	0.0404374	-0.0299319	0.00747562	-0.223037	-0.169567	0.0641106	0.113651	-0.231704	0.0050191	0.0439535		2.14	0.111072	-0.0258088	0.118113	-0.00837429	0.0691956	-0.0809533	0.206968	-0.0892486	-0.0948794	0.0111569	-0.0145594	0.0184256	0.0293522
2.15	-0.10756	0.0593865	0.000934571	0.0450516	-0.0662042	0.0592864	-0.068998	-0.164313	0.103074	-0.393187	-0.056817	-0.278484	-0.0723191	0.0426423		2.15	-0.149732	0.128535	0.0205453	-0.0147012	0.0656552	-0.0485974	-0.132455	0.031442	0.1984	-0.018614	-0.0071818	0.00666325	0.0307566
2.16	0.0678774	-0.132781	0.160505	0.0693278	-0.0531472	-0.0783606	0.0483035	0.0355186	-0.166432	0.181228	-0.0103445	-0.0235812	0.00817616	0.0308675		2.16	-0.336307	-0.0362432	-0.128224	-0.0605125	0.0059768	0.0400142	0.0654559	0.0205589	-0.39139	-0.148859	-0.136002	-0.100503	0.0450853
2.17	0.290917	-0.142139	-0.10478	-0.0620739	-0.0591162	-0.0539184	-0.0674853	-0.0240779	0.0476506	-0.174382	-0.117982	0.0118519	-0.0379613	0.0348863		2.17	0.128695	-0.0727885	0.0594058	-0.115735	-0.0680887	-0.0646989	0.054305	-0.137791	0.0176787	-0.036424	-0.0965665	-0.0301825	0.0253135
2.18	-0.153912	-0.0604898	-0.0488078	-0.143119	-0.00575357	0.0296443	-0.0220699	-0.0547651	0.0773164	0.0104856	-0.0753207	-0.149786	-0.0497148	0.0211684		2.18	0.0241791	-0.152259	0.0930153	-0.0716679	-0.0448613	-0.0549442	-0.114934	-0.00651914	0.0176787	-0.1947	-0.351483	-0.0778631	0.0370393
2.19	0.056259	-0.134714	0.29765	-0.109949	0.023385	0.0949119	-0.0769331	0.0528868	0.25473	-0.282902	-0.0476494	-0.0339797	0.0078079	0.0467004		2.19	-0.135771	0.0396679	-0.0304938	0.063954	-0.0222582	0.0533266	0.175483	-0.0255721	-0.275856	-0.196425	0.00486167	-0.0317349	0.0385463
2.2	0.210848	0.0847282	-0.102356	-0.0558998	0.0770121	0.0296443	-0.0445323	0.0163432	0.256126	-0.140969	0.0119874	-0.0699323	0.0227499	0.0346622		2.2	0.075883	0.134018	-0.0032471	0.0829658	0.0163147	-0.0290242	-0.0229823	0.141436	-0.14703	-0.111238	-0.0677668	0.00630256	0.0286675
2.21	0.242071	-0.0306094	0.0476708	-0.118054	0.0292917	-0.012618	-0.0366777	-0.186604	0.11638	-0.0277947	-0.0844603	-0.0684063	-0.0108176	0.0322928		2.21	0.11179	0.1243	-0.0728442	0.00807709	0.137318	-0.0997223	0.0355329	0.031442	-0.0254329	-0.157917	-0.272281	-0.0163398	0.038276
2.22	-0.294127	0.0892759	-0.156401	0.00987205	-0.0211299	0.0124187	-0.100594	0.0614224	-0.0551989	0.470732	0.0522079	-0.120855	-0.00436476	0.0533194		2.22	-0.0699308	0.0807013	-0.00349437	0.031347	-0.0222582	-0.0455372	0.0898251	-0.0630543	-0.126242	0.107003	-0.0112006	-0.00298555	0.0222435
2.23	-0.0455448	0.0952079	-0.0293692	-0.104095	-0.0296493	-0.069254	0.0796311	0.198022	0.010837	-0.0485833	-0.010979	0.130576	0.0147333	0.0262722		2.23	-0.0650882	-0.0390473	-0.140666	-0.0184604	-0.160165	-0.0224928	0.10864	-0.084598	0.0860156	-0.114384	-0.0237751	-0.0430928	0.0255179
2.24	0.0424507	-0.0390322	0.192837	-0.13301	0.0132649	-0.0150251	-0.0609666	0.239696	-0.0384021	-0.202412	0.0221623	0.086584	0.00901225	0.0358061		2.24	0.1884	0.0327203	-0.197549	0.00469952	0.0156824	0.0703742	0.072065	-0.168229	0.0035107	-0.0307837	-0.12013	-0.0117491	0.0341359
2.25	0.101625	-0.0249463	0.00613302	-0.0290365	-0.00534035	0.0463839	-0.0331265	-0.0869605	0.0393354	-0.0208578	0.0283847	-0.12266	-0.00842212	0.017332		2.25	0.0177766	-0.131589	0.0885434	0.0953972	0.132533	-0.149383	0.37588	-0.178343	-0.335382	-0.102311	0.0195022	-0.015216	0.0578656
2.26	0.0824081	-0.132824	-0.0945943	-0.083902	-0.078311	-0.00300564	-0.161544	-0.164313	0.0183303	0.068964	-0.133067	-0.0932707	-0.0645941	0.024785		2.26	-0.143298	-0.0166444	-0.186559	0.0537338	-0.0993592	0.0232506	0.136079	0.0627204	-0.410151	0.044008	-0.0427657	-0.0526351	0.0460121
2.27	0.159788	0.0142089	-0.0647076	-0.083902	-0.00242106	0.0188133	-0.0721606	0.00272328	0.072333	-0.18933	-0.0723888	0.1538	-0.00527031	0.0291514		2.27	-0.160453	-0.0349843	0.173274	-0.00444279	-0.0903077	-0.0964883	0.0483786	-0.108393	-0.149949	0.018463	-0.0804585	-0.0441237	0.0296112
2.28	0.214208	-0.0230184	0.0217118	-0.0915177	-0.124217	-0.107401	0.164359	0.0700511	-0.108387	-0.0923629	-0.056817	0.0500503	-0.00694515	0.0325182		2.28	0.140238	-0.059079	0.0349925	0.00318206	-0.0921661	0.00342447	0.164792	-0.107072	0.0035107	0.0312355	-0.256779	-0.0121564	0.0352674
2.29	0.0714224	-0.0406603	0.0528102	-0.126584	-0.0862176	-0.0657822	0.0288571	0.129258	-0.0768279	0.0737268	-0.0507085	0.0528503	-0.00315466	0.0232658		2.29	0.087557	-0.0874637	0.0156857	-0.0263914	0.107713	0.0531978	0.072065	-0.143459	0.0575007	-0.0860941	-0.136162	-0.00780468	0.0278067
2.3	-0.0509044	-0.156795	0.334192	-0.00326903	-0.171623	0.102296	-0.000312516	-0.0260209	0.0102767	-0.222833	-0.025401	-0.0910729	-0.0251222	0.0417961		2.3	-0.0905126	-0.0860757	0.06385	-0.0625899	0.0182557	-0.109414	-0.0290752	0.0306797	0.0205765	-0.145752	-0.107949	-0.0452734	0.0209894
2.31	-0.138449	-0.0160652	0.138115	0.0615533	-0.0801563	-0.0167816	-0.00355704	-0.0165307	0.263377	0.0456346	-0.029054	-0.0676435	0.0117035	0.0307125		2.31	-0.270183	0.110064	-0.194577	-0.0352778	-0.00939712	-0.0809533	-0.319254	0.155877	-0.0106347	0.0634995	-0.151735	-0.0675065	0.0461342
2.32	0.023382	0.113042	-0.0742393	-0.126584	-0.0152272	0.0482639	0.105651	0.0833578	-0.07745	0.0737268	-0.0783607	-0.0481232	0.0022866	0.0238936		2.32	0.217723	-0.0179585	0.0739746	0.0247257	-0.0817708	0.0233519	-0.149606	0.0693303	-0.081123	0.0644743	-0.0482102	0.00862826	0.0302223
2.33	0.135899	-0.0249463	-0.0142548	-0.0196037	-0.0684565	0.156698	0.0557579	0.000819059	0.240267	-0.0499779	-0.168679	-0.165203	0.00652667	0.0356209		2.33	0.162778	0.0682502	0.0205638	-0.0683579	-0.106173	0.0974442	-0.0754565	-0.0905056	-0.188607	-0.0605089	0.047554	-0.0175472	0.0314804
2.34	0.0337776	-0.0249463	-0.0142548	-0.0196037	-0.0684565	0.156698	0.0557579	0.000819059	0.240267	-0.0499779	-0.168679	-0.165203	-0.00198342	0.0337801		2.34	-0.233821	-0.047248	-0.122919	0.0163786	-0.145615	-0.0777087	0.251035	-0.0917715	-0.306833	-0.069995	0.146411	-0.0620079	0.0475922
2.35	0.119981	-0.160319	0.0739158	-0.142225	0.0726084	-0.0875658	0.0139437	-0.0605213	0.180112	0.0901934	-0.0445903	0.0637191	0.0099377	0.031143		2.35	0.951516	0.0098646	0.0684747	-0.049283	0.151147	0.0133708	-0.161562	0.00697104	-0.152828	-0.127045	0.144791	0.0777651	0.093211
2.36	0.0858329	0.12037	0.0424724	-0.207083	0.0117105	-0.0563509	-0.0863274	-0.0755323	0.0961462	-0.0471692	-0.147957	0.0607796	-0.0169256	0.0297248		2.36	-0.173479	0.0956728	0.0989453	-0.00103061	-0.0438075	-0.0611986	0.000427528	-0.1449	-0.0286185	-0.095816	0.0922598	-0.0237767	0.0282831
2.37	-0.0443411	0.0502821	-0.217151	-0.0337604	0.049464	0.0226343	-0.0270787	-0.0490273	0.11638	0.0526464	-0.0844603	-0.0339797	-0.0165327	0.0246504		2.37	0.201522	0.111353	-0.124995	-0.0500105	-0.0553907	-0.0389845	-0.166096	0.0700366	-0.118639	-0.0686086	-0.116159	-0.0323612	0.0342414
2.38	-0.0685204	-0.0589976	-0.0873234	-0.13672	-0.0935678	0.0135756	-0.105343	-0.144418	0.0688037	0.166857	-0.206948	-0.17675	-0.0691126	0.0307372		2.38	0.31684	-0.0414687	-0.0501387	-0.0650478	-0.0190404	-0.0289246	-0.115303	0.0178149	0.0289857	-0.085038	-0.0266515	-0.00617926	0.0346444
2.39	0.165657	0.0231626	0.257572	-0.128395	-0.0356047	0.0650096	-0.0105817	0.0570671	0.0610112	-0.065016	-0.0357124	0.00264451	0.0297346	0.0299358		2.39	0.0837917	0.0098646	0.00613505	0.074265	-0.0702789	0.0468264	-0.081246	0.0124673	-0.145986	-0.0242306	-0.111746	-0.0181943	0.0228243
2.4	0.0502116	0.137604	0.0686521	0.0847208	-0.000569361	0.0226343	0.0353357	-0.0835277	-0.0979104	0.195576	-0.145054	0.0895658	0.0297699	0.0286501		2.4	0.0920764	-0.0478156	0.0591961	-0.0352778	0.0234579	-0.0877438	-0.0346965	0.0386936	-0.0463886	-0.0433953	-0.210616	-0.0265918	0.0246944
2.41	-0.206337	-0.182279	0.0632619	0.054759	-0.0531472	-0.0907228	0.113885	0.0570671	-0.0197983	-0.0122876	-0.00727643	0.18537	-0.00812547	0.0330574		2.41	0.0837917	0.328902	0.0777473	-0.119182	0.0994164	-0.0062525	-0.243587	-0.0870169	-0.0394034	-0.00270677	0.228734	0.0291313	0.0483191
2.42	-0.0619573	0.0569801	-0.085933	0.0460638	0.0132649	0.0039324	0.0622788	0.106905	-0.0205722	-0.0637343	0.00580345	0.0195399	0.00688096	0.0166112		2.42	-0.21612	-0.175343	-0.203155	0.0331678	-0.133154	-0.0228776	0.139537	0.112319	0.0432546	-0.0134631	0.188861	-0.022452	0.0428889
2.43	-0.206327	0.0058424	0.0270689	0.128216	0.00125794	-0.202945	0.0622788	0.31228	0.167211	0.0901934	0.036743	0.253154	0.0562478	0.0448844		2.43	0.164319	0.0310819	0.108359	-0.112366	-0.0880946	-0.022948	-0.148484	0.0525253	-0.016961	-0.0812202	-0.283414	-0.0361093	0.0379346
2.44	0.0801483	0.102353	0.161115	0.00508034	0.00575384	0.00232089	-0.097431	0.104332	-0.0980234	-0.174382	-0.159865	-0.119064	-0.0156385	0.0325805		2.44	-0.0622641	0.0503817	-0.172033	0.0347709	-0.0766532	0.0436689	-0.132455	0.0250403	-0.0145724	0.0205379	0.10445	-0.0162844	0.0255486
2.45	0.0984791	-0.00569823	0.00613302	0.0242319	0.0267619	0.0907808	-0.137915	-0.13007	0.111965	-0.133372	-0.0103445	0.112352	0.0044419	0.0272571		2.45	-0.0954978	-0.132332	0.15849	0.0778279	-0.00251439	-0.0900305	-0.172481	-0.24431	-0.241689	-0.036424	-0.0877549	-0.0787924	0.0374782
2.46	0.0960915	0.148154	-0.0344978	0.0943967	0.00165808	-0.0715135	-0.0243268	-0.164313	-0.108232	-0.183083	0.00270652	0.159301	-0.00697153	0.0330319		2.46	0.0326797	0.108047	-0.0723867	0.00807709	-0.011437	-0.0420765	-0.242508	0.260227	-0.289541	-0.0130685	-0.0513497	-0.0284851	0.0451455
2.47	-0.0168792	0.0809027	-0.222069	0.075982	0.0093831	-0.0362759	-0.0334746	0.0539378	-0.169698	0.175111	0.00890038	0.222055	0.0123229	0.0363462		2.47	-0.020803	-0.0244783	-0.0505125	0.00957886	-0.0744327	-0.140763	0.0133486	-0.140576	0.339375	-0.142655	-0.0226165	-0.0231395	0.0403526
2.48	0.0621321	0.0279335	-0.0488078	-0.109949	0.0225712	0.0489307	0.00812411	-0.247741	0.113763	-0.321898	-0.151071	-0.199563	-0.0662979	0.0398786		2.48	0.036849	-0.0113527	-0.021662	-0.0505601	-0.0384381	-0.0788784	-0.161034	-0.223305	-0.410151	-0.216159	0.0669611	-0.100703	0.0421997
2.49	-0.0509044	-0.0921958	0.0422658	-0.162057	0.0997857	-0.0591829	-0.144152	-0.0596097	-0.176739	-0.118804	-0.12707	0.165844	-0.0569017	0.031028		2.49	-0.0852397	0.00842779	-0.145281	-0.0299057	-0.123706	0.106917	-0.0754565	0.163686	-0.0460321	-0.120665	0.00286121	-0.0313086	0.0293046
2.5	0.324097	0.00115548	0.0423633	-0.0730718	-0.0191736	0.171176	-0.114725	0.200298	-0.00267484	-0.08438	-0.0875004	0.0472724	0.0337364	0.0387772		2.5	-0.135771	-0.110131	0.0158131	0.0986289	-0.0351193	-0.25129	0.000705599	-0.129848	-0.271761	-0.0878674	-0.0157824	-0.0838566	0.0338787
2.51	-0.0705614	-0.00910383	0.0319421	-0.0500256	-0.0257503	-0.01089	-0.170933	0.160881	0.0347103	-0.400689	-0.0998615	0.203907	-0.0338645	0.0447224		2.51	0.253099	0.249249	-0.0365986	-0.113413	0.0733427	0.0466651	0.255196	0.073683	-0.0324181	-0.0766675	-0.0357705	0.0596697	0.0412906
2.52	-0.0225692	-0.020531	-0.0837535	-0.162772	-0.0903326	-0.091408	-0.165994	0.0789751	-0.0484778	0.0877954	-0.0998615	0.108381	-0.0425457	0.0267992		2.52	0.0405265	-0.0633944	-0.155344	0.0416406	-0.0437483	0.10053	0.319231	0.0480996	-0.133179	-0.0193993	-0.151891	-0.00153888	0.0414429
2.53	-0.235532	0.0174015	0.111111	-0.065544	-0.0224619	-0.0299319	-0.0576142	-0.108773	-0.283611	0.200232	-0.0938171	0.0528503	-0.0429743	0.0388209		2.53	-0.0516815	0.0321865	-0.0410351	-0.0567193	-0.0438075	0.110579	-0.253681	0.0306797	-0.129303	-0.0972644	0.0507819	-0.0408423	0.029918
2.54	-0.153912	0.0105129	0.0528102	-0.14581	-0.0191736	-0.046208	-0.068998	0.159872	-0.132321	-0.315734	-0.00419854	-0.136298	-0.0666215	0.0351622		2.54	-0.0439557	-0.115329	-0.00295955	-0.0487188	-0.0298129	-0.029711	-0.279189	0.00697104	0.180481	-0.085038	0.0176947	-0.0390515	0.0331285
2.55	-0.271144	-0.289834	0.0320921	-0.145669	-0.0667008	0.0665038	-0.0831262	0.0702366	-0.166731	-0.437643	-0.00381878	-0.0637345	-0.113297	0.0452149		2.55	0.181618	-0.0695956	0.0301717	-0.0184604	0.105968	-0.0260321	-0.232351	-0.0569497	0.39851	-0.0402399	-0.206904	0.00597583	0.0531775
2.56	-0.27216	-0.0703419	0.111111	-0.136781	-0.00575357	-0.00571083	-0.149719	0.324597	0.0395314	0.0207192	-0.123981	0.0157791	-0.0210591	0.0435376		2.56	-0.0469552	0.102623	0.0158118	-0.021826	-0.0146549	0.107526	-0.264872	-0.0219537	-0.193838	-0.148758	-0.0757595	-0.0511505	0.0347118
2.57	0.278636	-0.130957	-0.220747	-0.129588	-0.00790022	0.109739	-0.157022	-0.0765676	-0.167037	-0.19527	0.0346072	0.0118519	-0.0541879	0.0421997		2.57	-0.0954978	-0.0780141	-0.0224912	0.0126509	0.00722264	-0.0484341	-0.0349676	-0.207437	-0.133179	0.107003	-0.0442234	-0.0488516	0.0247558
2.58	-0.0897837	-0.0632389	-0.0996871	-0.0999546	-0.056414	-0.0642346	-0.105343	-0.08458	-0.25076	-0.229369	-0.150961	0.0421396	-0.104349	0.0225193		2.58	0.164319	-0.127203	-0.184877	-0.0948067	-0.0669403	-0.137065	-0.199358	-0.239052	0.0176787	0.071322	-0.0482102	-0.0767448	0.0368588
2.59	-0.136952	-0.0881871	-0.162504	-0.0668598	-0.0481765	0.0289091	-0.202051	-0.0789074	-0.159646	-0.302862	-0.0875004	-0.119064	-0.11865	0.0242663		2.59	-0.0285288	-0.0945519	-0.0973329	-0.0487188	-0.115075	-0.0194684	-0.0696671	-0.174776	-0.126242	-0.0573435	0.0954167	-0.0669352	0.0212493
2.6	0.0657832	-0.020531	-0.0150376	-0.216972	-0.136417	-0.0222304	-0.208957	0.0951408	-0.10802	-0.209423	-0.0195782	0.0105348	-0.0654756	0.0311942		2.6	-0.585846	-0.0739155	-0.138302	-0.0325404	0.101054	0.0565175	-0.0288394	0.0444532	-0.234847	-0.222786	-0.15574	-0.115527	0.0577857
2.61	-0.42671	-0.0350112	-0.100506	0.00638448	-0.0131608	-0.141397	-0.10387	-0.138759	-0.051068	-0.229517	-0.0198584	0.221144	-0.0860275	0.044333		2.61	0.177246	-0.0113527	-0.0359819	0.0369192	-0.121369	-0.134825	0.492585	0.0796621	0.0503662	-0.0446921	0.0748538	0.0512193	0.0519945
2.62	0.125326	-0.0376536	-0.212233	-0.158281	0.0658195	-0.131724	-0.0266896	0.194371	-0.10446	0.0926028	-0.0602461	-0.131988	-0.0320962	0.0364704		2.62	0.0170113	-0.154014	-0.0600051	-0.0195794	0.119235	-0.0551183	0.0121231	-0.0857589	0.0931273	0.072278	-0.0180252	-0.00715695	0.0245706
2.63	-0.0923669	-0.284119	-0.00426388	-0.138561	0.00348879	-0.138346	-0.141667	-0.318788	-0.314476	-0.276242	-0.174642	0.023889	-0.154674	0.0357288		2.63	0.107493	-0.190452	-0.159112	-0.107999	0.00921545	-0.214892	0.151513	-0.076173	-0.0812702	0.00250505	-0.218665	-0.0707124	0.0380492
2.64	-0.346427	-0.310853	-0.162504	-0.128395	0.0804235	-0.125885	-0.224466	0.0163432	-0.197242	-0.216128	0.00235602	-0.0994118	-0.142682	0.0373056		2.64	0.185347	0.00896455	-0.110253	0.00239251	0.0627392	-0.0616497	0.0831116	-0.0905056	0.00246349	-0.145752	-0.0237751	-0.00790158	0.0286926
2.65	-0.137969	-0.226181	0.0899105	-0.00802265	-0.092308	-0.0778475	-0.265709	0.0470974	-0.234839	-0.47948	0.0756683	-0.21696	-0.12722	0.048412		2.65	-0.165952	-0.148938	-0.0127696	0.0674274	0.033195	0.0300325	-0.402434	-0.0569497	-0.0601775	-0.113054	0.195695	-0.0576295	0.0466904
2.66	-0.0520669	-0.129087	-0.0550616	-0.0808192	-0.106102	-0.163297	-0.114725	-0.0469526	-0.187375	-0.133372	-0.123943	-0.0275084	-0.101692	0.014341		2.66	0.087557	-0.0612156	-0.0643105	0.0297556	0.172775	-0.0848115	-0.227615	0.0649339	-0.193838	-0.179602	-0.0920144	-0.0498532	0.0381935
2.67	-0.146001	0.0337465	-0.0142548	-0.26359	-0.129691	-0.141242	-0.184713	0.0528868	-0.132264	-0.19527	-0.188926	-0.095533	-0.117071	0.0277706		2.67	-0.305597	-0.0139352	-0.0827245	-0.0339321	-0.0553907	-0.0581992	0.0838987	-0.191394	-0.00664088	0.00047876	0.222952	-0.0400441	0.0408787
2.68	-0.191259	-0.240927	-0.166384	-0.18969	-0.123273	-0.209568	-0.158822	-0.0069264	-0.142683	-0.120603	-0.195768	-0.180587	-0.160541	0.0172414		2.68	0.127708	-0.0908966	0.148639	-0.0655361	-0.0288869	-0.179904	-0.177459	0.204132	0.0835454	-0.056007	-0.175597	-0.0191148	0.0420231
2.69	-0.106098	-0.0332858	-0.0198426	-0.250191	0.0335051	-0.112949	-0.239966	-0.1331	0.0353697	-0.188474	-0.380802	-0.236119	-0.135996	0.0369408		2.69	-0.0954978	-0.121263	-0.162027	-0.0567193	-0.069113	0.00673844	-0.199358	0.0790668	-0.19124	-0.214379	-0.226501	-0.113663	0.0295163
2.7	-0.152781	-0.340211	-0.0245981	0.0217264	-0.0613626	-0.102561	-0.17507	-0.21439	-0.177306	0.115888	-0.229983	-0.444948	-0.1488	0.0444752		2.7	-0.0487203	-0.177644	-0.0548626	0.044816	-0.069296	-0.0518631	0.000705599	0.0700366	0.0884509	-0.0871804	0.242784	-0.00388847	0.0337839
2.71	-0.301434	0.00690181	-0.105609	-0.184701	-0.0694607	-0.0702924	-0.151145	0.00874569	-0.197862	-0.161335	-0.231681	-0.153653	-0.134294	0.0268145		2.71	-0.264131	0.108747	-0.0956473	0.0639361	-0.0362178	-0.0358828	0.0183802	-0.00305536	-0.343612	-0.0780749	-0.047331	-0.0648081	0.0402242
2.72	-0.357746	0.00246504	-0.201276	-0.223379	-0.112583	-0.197339	-0.211621	-0.0360082	-0.0657015	0.068964	-0.300186	-0.401138	-0.169629	0.0418243		2.72	-0.0954978	-0.119768	0.0895033	0.0231675	-0.182378	0.106917	0.285481	-0.0219537	-0.375568	-0.141124	-0.179462	-0.0555166	0.0537635
2.73	-0.144235	-0.173351	-0.0902688	-0.198282	-0.172105	-0.203295	-0.230664	0.0818849	-0.1877	0.138137	-0.362791	-0.132172	-0.13957	0.03881		2.73	0.0170113	0.105259	-0.0552588	-0.113503	-0.0309693	-0.061898	0.0183802	0.00790726	-0.119974	-0.201194	0.0257517	-0.0371354	0.0257369
2.74	-0.0520669	-0.165813	-0.00946234	-0.225443	-0.177435	0.0386777	-0.309442	-0.314874	-0.215132	-0.208862	-0.368557	-0.226276	-0.186224	0.0358645		2.74	0.204471	-0.116091	0.0839644	-0.12007	0.0111397	-0.0195797	0.000427528	0.0693303	-0.300083	-0.162863	0.0800697	-0.0244804	0.0424757
2.75	-0.228787	-0.209715	-0.0206054	-0.083902	-0.158826	-0.0934119	-0.287151	-0.0145269	-0.135749	0.159694	-0.222982	-0.306666	-0.133552	0.0383432		2.75	0.103819	0.0628559	0.0736945	-0.0229909	0.0667911	-0.0391699	-0.0523174	-0.0436414	-0.287601	-0.0843757	0.123068	-0.0090789	0.0350841
2.76	-0.322541	-0.395557	-0.0589772	-0.101146	-0.0475893	-0.191486	-0.266835	-0.195292	-0.10748	-0.236001	-0.330647	0.0494148	-0.183678	0.038597		2.76	-0.0603321	0.18586	0.0301717	-0.0433125	-0.0554954	-0.0259001	0.072065	0.0796621	-0.318594	-0.18269	-0.0266515	-0.0313833	0.0405658
2.77	-0.402495	-0.103288	-0.176351	-0.187232	-0.174968	-0.10611	-0.312499	-0.155717	-0.207756	-0.215391	-0.318441	-0.0423648	-0.200218	0.0294279		2.77	0.0837917	-0.147088	-0.106203	0.0415073	0.00325439	-0.0684507	0.0187659	-0.164087	0.0361202	-0.130091	-0.140037	-0.052047	0.0272483
2.78	-0.280039	-0.136584	-0.115846	-0.123794	-0.058074	-0.157025	-0.0141471	-0.135743	-0.197698	0.0807215	-0.291888	0.0199022	-0.117518	0.0323274		2.78	0.247497	0.00455603	-0.0268114	-0.0136919	-0.0629116	0.206932	-0.0407027	-0.00937833	0.375544	-0.213534	0.0280829	0.0450529	0.0500724
2.79	-0.0509044	-0.332428	-0.0762651	-0.163306	-0.0778477	-0.0934119	-0.254443	-0.0165307	-0.0684834	-0.24958	-0.205249	-0.147735	-0.144682	0.0282204		2.79	0.172355	0.0220636	-0.0127696	0.0160741	-0.0351193	-0.048029	0.102678	-0.0239459	-0.327062	-0.187485	0.038641	-0.0256908	0.040634
2.8	-0.294784	-0.276446	-0.222636	-0.0652883	-0.16202	-0.134871	-0.276006	-0.0223016	-0.100714	-0.117886	-0.27261	-0.173034	-0.17655	0.0264756		2.8	0.0100508	-0.0902491	0.030184	0.0401561	-0.016673	-0.0518631	-0.313707	0.134499	-0.0209098	0.0111569	0.0434863	-0.0203518	0.0341303
2.81	-0.228787	-0.230924	-0.0653517	-0.0977967	-0.194565	0.000714562	-0.215915	-0.486469	-0.153305	-0.174382	-0.36782	-0.21904	-0.202803	0.0373622		2.81	0.223024	0.0235887	-0.0127696	-0.00103061	-0.00297173	-0.0195797	-0.161034	-0.151303	-0.14407	-0.133287	0.124215	-0.0232017	0.0366441
2.82	-0.328894	-0.0463095	-0.1963	-0.274271	-0.0415888	-0.182084	-0.306824	0.0951408	-0.180947	-0.263243	-0.35466	-0.0629289	-0.178576	0.0400059		2.82	0.0600908	-0.0664686	-0.0416275	-0.010315	-0.200281	-0.058384	0.188887	-0.135574	-0.303693	-0.0395994	-0.210942	-0.0743552	0.0410018
2.83	-0.25791	-0.0463095	-0.0665789	-0.102857	-0.0618799	-0.224443	-0.192218	-0.43238	-0.272008	-0.432326	-0.307904	-0.196282	-0.216091	0.0385001		2.83	0.154401	-0.199478	-0.123566	-0.0319122	-0.0903077	-0.0910095	0.116564	0.0700366	0.0931273	-0.0446921	0.0444071	-0.0093118	0.0339166
2.84	-0.258718	-0.0993417	0.000373	-0.171121	-0.121338	-0.109645	-0.246054	-0.300584	-0.100433	-0.0122876	-0.323129	-0.364356	-0.175553	0.0349572		2.84	-0.1695	-0.0126779	0.0888339	0.0450644	0.00722264	-0.133862	-0.188823	-0.1449	-0.0394034	0.261743	-0.0352875	-0.0292353	0.0399249
2.85	-0.138449	-0.159914	-0.130817	-0.29089	-0.0903326	-0.144283	-0.270974	-0.448605	-0.167107	-0.236001	-0.312527	-0.120228	-0.209177	0.0302526		2.85	-0.215451	0.0412959	-0.0780227	-0.0541722	-0.0362178	-0.150922	0.0360359	-0.0797915	-0.300083	0.0516198	0.151533	-0.0576524	0.0390822
2.86	-0.129805	-0.260097	-0.207603	-0.189233	-0.187834	-0.175769	-0.275196	-0.322036	-0.0898563	0.181228	-0.403906	-0.287329	-0.19562	0.0423223		2.86	-0.133516	0.0396679	0.00145201	-0.0671439	0.018921	0.0534995	0.00659712	-0.113304	0.00457283	-0.201194	0.0056026	-0.0349859	0.0246943
2.87	-0.405367	-0.142139	-0.0851664	-0.198282	-0.115493	-0.225195	-0.352951	-0.0243807	-0.184547	-0.201387	-0.245843	-0.200161	-0.198409	0.0305304		2.87	-0.196108	-0.0832229	0.0302749	-0.0271782	-0.137821	-0.0518631	0.152725	-0.176854	-0.33379	0.0842912	0.176419	-0.0511934	0.0471113
2.88	-0.106098	-0.0390322	-0.313635	-0.309539	-0.1433	-0.128567	-0.179002	-0.305452	-0.173998	-0.384468	-0.523922	-0.341944	-0.245747	0.0402816		2.88	-0.125907	0.127415	0.110018	-0.0642923	-0.16676	-0.0812229	0.0124886	-0.0193537	0.000470763	-0.0446921	-0.272646	-0.0476801	0.0349789
2.89	-0.243752	-0.194219	-0.132172	-0.154133	-0.203812	-0.163264	-0.240881	-0.308896	-0.365044	-0.269703	-0.495588	-0.249808	-0.251773	0.0293015		2.89	0.239331	0.0430336	-0.0552588	-0.0759075	-0.0309693	0.00342447	-0.0753112	-0.111961	-0.151056	-0.0134631	0.0150513	-0.0193715	0.031075
2.9	-0.213981	-0.21521	-0.100506	-0.158712	-0.115828	-0.0764313	-0.167406	-0.164023	-0.132217	-0.362741	-0.335456	-0.217352	-0.188322	0.0253511		2.9	-0.0699308	-0.0390473	-0.109607	0.0295028	0.134233	0.0134032	-0.210657	0.0679828	0.054826	-0.130171	0.139077	-0.0109444	0.0336385
2.91	-0.213981	-0.140322	-0.127027	-0.0543932	-0.0898832	-0.134792	-0.222151	-0.340422	-0.242749	-0.367846	-0.427923	-0.147673	-0.209097	0.0337733		2.91	-0.0980396	-0.130908	-0.18777	-0.00444279	0.0646359	-0.0195797	0.164792	-0.120489	-0.0496989	-0.0938319	-0.352901	-0.0752939	0.0406441
2.92	-0.455152	-0.132824	-0.0961891	-0.243525	-0.085316	-0.102933	-0.259594	-0.342247	-0.0933743	-0.433512	-0.476127	-0.10494	-0.235478	0.0447825		2.92	0.0521821	-0.0179585	-0.0694826	0.00581563	0.0143679	-0.101862	0.00693222	0.0612607	0.0218741	-0.0465508	0.128333	0.00499201	0.019337
2.93	-0.442643	-0.175435	-0.0783378	-0.218782	-0.0984158	-0.0746805	-0.254401	-0.229208	-0.291894	-0.236001	-0.417515	-0.135912	-0.221102	0.0348468		2.93	-0.0331736	0.000732982	0.0736945	-0.0526044	-0.05333	-0.104062	0.0124886	0.119186	0.0476404	-0.244378	-0.143692	-0.0343179	0.0311909
2.94	-0.0484887	-0.176784	-0.192547	-0.106579	-0.13415	-0.0831124	-0.0958873	0.000970551	-0.149722	-0.296804	-0.394748	-0.278247	-0.163008	0.0326869		2.94	-0.0878893	-0.108442	-0.218109	-0.142107	0.0169597	-0.179282	0.00693222	-0.124884	-0.0530935	-0.127045	0.0280829	-0.0898979	0.0245272
2.95	-0.372195	-0.176784	-0.216234	-0.190841	-0.0877346	-0.163268	-0.314714	-0.0526576	-0.257434	-0.349441	-0.357576	-0.0882476	-0.218927	0.0323347		2.95	-0.12114	-0.0139352	0.144289	-0.0835221	-0.0146549	-0.190849	-0.211568	0.108632	-0.151056	0.13802	0.23448	-0.0146639	0.045761
2.96	-0.489706	-0.0533163	-0.0672429	-0.135772	-0.104209	-0.0406947	-0.081353	-0.355446	-0.248903	-0.125693	-0.381572	-0.21953	-0.191953	0.0426824		2.96	0.00916452	0.127415	-0.136828	-0.0141877	0.00146548	0.0606786	0.0246923	-0.100169	-0.228211	-0.298041	-0.136002	-0.0627294	0.0388107
2.97	-0.206337	0.00469989	-0.114123	-0.0917867	-0.0918607	-0.0475016	-0.257504	-0.322036	-0.173849	0.0591877	-0.288937	-0.0865552	-0.134717	0.0338978		2.97	-0.356862	0.0363905	-0.0552588	-0.00693802	0.052669	-0.116728	0.085619	-0.194603	0.246023	-0.11426	-0.0312687	-0.0413833	0.0475871
2.98	-0.168089	-0.145921	-0.202587	-0.205263	-0.175108	-0.227702	-0.227276	-0.422888	-0.163615	-0.495971	-0.481395	-0.213501	-0.260776	0.0369018		2.98	-0.230888	-0.0822107	-0.0127696	-0.0596151	-0.0858622	-0.132032	0.00100589	-0.219595	0.0476404	-0.0636642	-0.159802	-0.0907084	0.0266567
2.99	-0.145114	-0.106652	-0.240669	-0.0399149	-0.190918	-0.252764	-0.119875	-0.192596	-0.269487	-0.541344	-0.276077	-0.580467	-0.246323	0.047233		2.99	-0.0748342	-0.0601529	-0.109607	-0.0567193	-0.0395258	-0.00318487	-0.0581531	0.0115654	-0.152179	-0.111426	0.0076743	-0.0587765	0.0157159
3	-0.323401	-0.262531	-0.0463574	-0.200752	-0.108991	-0.082867	-0.152882	-0.226154	0.037234	-0.296804	-0.337779	-0.196282	-0.18313	0.0335844		3	-0.0176019	-0.0548723	-0.0827245	0.0126509	0.0598268	0.0640543	-0.121306	0.104933	-0.0637675	-0.191942	0.0117586	-0.0253627	0.026578
3.01	-0.213888	-0.123487	-0.241175	-0.304409	-0.197306	-0.191298	-0.178242	-0.268782	-0.198093	0.116603	-0.530177	-0.230575	-0.213402	0.0419206		3.01	-0.0409345	0.141791	0.0110201	0.0213143	0.0169597	0.118361	-0.0870169	0.141436	-0.264292	-0.0986662	0.00625661	-0.00307017	0.0361499
3.02	-0.467507	-0.0619808	-0.253439	-0.339519	-0.0938773	-0.141116	-0.326169	-0.340422	0.00480782	-0.342178	-0.37435	-0.349543	-0.257108	0.0425586		3.02	-0.0545974	-0.0362432	0.0400295	-0.0655361	0.052669	-0.212775	-0.201819	0.0343245	0.090731	-0.0249851	-0.284813	-0.0602741	0.0369472
3.03	-0.604515	-0.121669	-0.19257	-0.305127	-0.0947317	-0.206374	-0.120082	-0.460549	-0.201561	-0.472907	-0.41864	-0.274425	-0.289429	0.0475236		3.03	-0.0748342	0.0503817	0.13817	-0.178476	-0.040551	-0.144485	-0.00580174	-0.131255	0.0361202	0.0852156	-0.047331	-0.0284406	0.0302676
3.04	-0.191414	-0.0632389	-0.0311113	-0.130222	-0.142293	-0.236676	-0.265836	-0.214918	-0.266055	-0.336687	-0.296744	-0.270591	-0.203816	0.027333		3.04	0.236658	0.0392446	0.109205	0.110918	-0.0393229	-0.00674201	-0.0698019	-0.180807	-0.0177187	-0.0776642	-0.00317587	0.00916304	0.0338933
3.05	-0.309553	-0.310982	-0.212619	-0.281094	-0.170954	-0.109277	-0.255475	-0.0848748	-0.093253	-0.328946	-0.301282	-0.269028	-0.227278	0.026195		3.05	0.298016	-0.152259	0.00613505	-0.0215474	0.0583879	-0.065708	-0.0697991	0.170508	-0.214342	-0.0541781	-0.0513497	-0.00873979	0.0431534
3.06	-0.129251	-0.0376536	-0.239738	-0.112261	-0.0297998	-0.128319	-0.321659	-0.454019	-0.198741	-0.296804	-0.405156	-0.390668	-0.228672	0.0419255		3.06	0.0100508	-0.153458	-0.0552588	-0.0746747	0.166092	-0.139492	0.237115	-0.145602	-0.490529	-0.120793	0.168115	-0.0544032	0.0608772
3.07	-0.316913	-0.203123	-0.295493	-0.19375	-0.112237	-0.194347	-0.181415	-0.444879	-0.363169	-0.166985	-0.407652	-0.0922029	-0.24768	0.0332637		3.07	-0.020803	0.066478	-0.132882	0.0311427	0.0489975	-0.260738	0.0306186	0.00790726	-0.173333	-0.0690734	-0.0880275	-0.050883	0.0314714
3.08	-0.370984	-0.0776124	-0.10209	-0.311455	-0.085316	-0.14439	-0.179578	-0.325572	-0.20503	-0.130065	-0.280094	-0.516873	-0.227422	0.039058		3.08	-0.0316218	-0.091803	0.0545443	-0.0447649	-0.146516	-0.211729	-0.205895	-0.146263	0.228527	0.147097	-0.199136	-0.0588691	0.0447096
3.09	-0.152781	-0.2277	-0.0526844	-0.348252	-0.11806	-0.082867	-0.254401	-0.0418312	-0.365771	-0.222032	-0.373641	-0.104543	-0.19538	0.0350391		3.09	-0.0650882	-0.00720111	-0.181206	-0.136501	-0.0934746	-0.0880878	-0.274112	-0.0942539	-0.126242	-0.0921224	0.162642	-0.0905133	0.0326178
3.1	-0.401047	-0.143853	-0.21762	-0.142225	-0.23217	-0.216564	-0.206061	-0.290111	-0.0720138	-0.58023	-0.240656	-0.228931	-0.247624	0.0382294		3.1	-0.00205519	0.00455603	-0.148474	-0.0487188	-0.0307855	-0.0586216	0.121564	0.0161121	-0.016961	0.001386	0.0739087	-0.00800805	0.0210867
3.11	-0.221565	-0.22937	-0.153757	-0.184247	-0.146745	-0.105545	-0.358298	0.132915	-0.181055	-0.35678	-0.285996	-0.294957	-0.198783	0.0382075		3.11	0.119762	-0.00856973	-0.102057	0.0674274	-0.0842798	-0.165327	-0.0287144	-0.0857589	-0.273105	-0.0941287	-0.0844295	-0.0671982	0.0320365
3.12	-0.389326	-0.177478	-0.254622	-0.173109	-0.0170953	-0.219328	-0.212792	-0.129522	-0.163844	-0.207674	-0.441458	-0.424493	-0.234228	0.0364133		3.12	-0.115882	-0.219937	-0.14145	-0.0487188	-0.017883	-0.154146	0.0246923	0.134023	-0.0426871	-0.184133	0.187438	-0.0526075	0.0389933
3.13	-0.367335	-0.121669	-0.0769758	-0.204931	-0.13882	-0.249447	-0.212356	-0.0941826	-0.173849	-0.466355	-0.508235	-0.262934	-0.239758	0.0406821		3.13	-0.0143507	-0.240511	0.0644395	-0.09926	-0.104784	-0.0979064	-0.221956	-0.169746	0.0247401	-0.165979	-0.140037	-0.105941	0.0293897
3.14	-0.221013	-0.204238	-0.1373	-0.303787	-0.0839577	-0.115631	-0.328397	-0.329433	-0.266921	-0.401662	-0.421245	-0.529002	-0.278549	0.0386597		3.14	-0.08256	-0.00720111	-0.0368511	-0.016168	0.0320744	0.0640543	0.226774	-0.115541	-0.24851	-0.133237	0.056647	-0.0236834	0.037531
3.15	-0.402495	-0.254721	-0.0804767	-0.177647	-0.0391535	-0.0632611	-0.326793	-0.164178	-0.170589	-0.194125	-0.357576	-0.243775	-0.206233	0.0334724		3.15	0.0995838	-0.116091	0.0158118	-0.00191653	-0.0307855	-0.0523077	-0.367639	-0.201971	-0.0743229	-0.036424	0.173577	-0.0538622	0.043521
3.16	-0.294784	-0.19325	-0.198869	-0.182199	-0.126189	-0.10611	-0.409951	-0.274441	-0.216242	-0.562802	-0.311936	-0.287329	-0.263675	0.0365794		3.16	0.0601815	-0.0259174	0.0301778	0.0179137	-0.15185	0.00679947	0.211827	-0.0569497	-0.34729	-0.179894	-0.171642	-0.0551495	0.0452991
3.17	-0.372195	-0.0230184	-0.212619	-0.327981	-0.155622	-0.0802109	-0.290506	-0.448605	-0.173998	-0.144873	-0.301282	-0.0882476	-0.218263	0.0375667		3.17	0.0523957	-0.110919	-0.144484	-0.0257636	0.0137209	-0.0903682	-0.121735	0.0436534	-0.0145724	0.0638439	-0.155848	-0.0445524	0.0249382
3.18	-0.412467	-0.187773	-0.222636	-0.144945	-0.213323	-0.109645	-0.187068	-0.287977	-0.118011	-0.350761	-0.404752	-0.493446	-0.261067	0.036703		3.18	-0.103106	0.238179	-0.116214	-0.104731	-0.124506	-0.172866	-0.0110586	-0.0677546	0.0432546	-0.119045	-0.210942	-0.0680718	0.0371116
3.19	-0.280039	-0.292321	-0.0881283	-0.245873	-0.110808	-0.0934119	-0.171609	0.000819059	-0.233106	-0.390283	-0.302612	-0.269028	-0.206367	0.0328116		3.19	0.0135164	0.0213567	-0.132192	-0.0195794	0.00469367	-0.0330308	0.391942	-0.115541	-0.0672615	0.234654	-0.0834614	0.0195543	0.0475704
3.2	-0.471312	-0.33213	-0.221784	-0.301303	-0.103263	-0.16006	-0.339965	-0.301284	-0.454975	-0.145611	-0.117958	-0.395476	-0.27876	0.0370382		3.2	-0.150849	0.0646932	0.229481	0.0114655	0.060229	-0.0939631	-0.178186	0.0524238	-0.216333	0.0528767	-0.210829	-0.0344537	0.0434507
3.21	-0.521776	-0.219322	-0.140381	-0.254648	-0.171623	-0.169567	-0.275349	-0.243777	-0.219747	-0.3827	-0.245843	-0.180779	-0.252126	0.0305771		3.21	0.157744	0.0520845	-0.14145	-0.0671439	0.00123299	-0.142229	-0.0523174	-0.16052	-0.287601	0.00250505	-0.24611	-0.0803458	0.0396723
3.22	-0.302169	-0.21712	-0.232653	-0.193379	-0.138266	-0.14745	-0.284555	-0.48744	-0.222666	-0.1664	-0.36561	-0.38933	-0.262253	0.0309686		3.22	-0.0285288	-0.245947	-0.0728442	-0.152921	0.0391969	-0.058384	-0.0169501	-0.0774129	-0.214342	-0.0554564	-0.115586	-0.0908342	0.0257327
3.23	-0.418051	-0.311055	-0.196353	-0.214271	-0.135853	-0.24424	-0.262713	-0.367921	-0.307202	-0.520162	-0.459722	-0.279112	-0.309721	0.0327461		3.23	-0.1411	-0.140654	-0.00363507	-0.00545485	-0.0286836	-0.0936127	-0.0872496	-0.26882	0.00457283	-0.0871804	-0.0669627	-0.0835255	0.0242266
3.24	-0.514754	-0.149564	0.00504113	-0.250191	-0.0602841	-0.150617	-0.300664	-0.123784	-0.128628	-0.547812	-0.396879	-0.228931	-0.237256	0.0502332		3.24	-0.182913	-0.172446	-0.0362888	-0.0440521	0.014996	-0.119538	0.0483786	-0.127662	-0.214342	-0.0446921	-0.0418446	-0.0836731	0.0256342
3.25	-0.413975	-0.250625	-0.173283	-0.144945	-0.0674285	-0.0664893	-0.264831	-0.129522	-0.3647	-0.214914	-0.461602	-0.506395	-0.254893	0.043534		3.25	-0.0902858	-0.00492341	0.00602532	0.0500102	-0.0533622	0.053938	-0.341494	-0.00573351	-0.11239	-0.181541	-0.207015	-0.0806156	0.0369369
3.26	-0.228787	-0.136606	-0.276103	-0.285917	-0.152172	-0.204025	-0.139073	-0.371785	-0.149788	-0.370989	-0.389467	-0.249808	-0.24621	0.0272558		3.26	-0.267762	0.0273834	-0.0407059	-0.0621705	0.0594666	0.00013487	-0.149606	-0.0483831	-0.0177187	-0.103288	-0.183603	-0.0714775	0.0293445
3.27	-0.121525	-0.108378	-0.339972	-0.193379	-0.106102	-0.203662	-0.286483	-0.129522	-0.257434	-0.165807	-0.467326	-0.213501	-0.216091	0.0311974		3.27	0.00131775	-0.0612156	0.0351141	-0.00399893	0.0312736	-0.185059	0.0496735	-0.147724	0.0835454	-0.0906764	-0.273555	-0.0510277	0.0338318
3.28	-0.138449	-0.222497	-0.338073	-0.291905	-0.222823	-0.200427	-0.222619	-0.356914	-0.324353	-0.571417	-0.417217	-0.169179	-0.289656	0.0350918		3.28	0.0205726	-0.110919	-0.0595866	-0.022386	-0.0839536	-0.0746915	-0.0756403	-0.196155	0.0763598	-0.0889671	0.0575177	-0.0507136	0.0238112
3.29	-0.213797	-0.110496	-0.108133	-0.120964	-0.16202	-0.172683	-0.299779	-0.249449	-0.160327	-0.551719	-0.35466	-0.171074	-0.222925	0.0370511		3.29	-0.128865	-0.0579218	-0.114265	-0.106981	-0.0712658	-0.0936127	-0.0931929	0.0465326	0.412797	-0.131657	0.0698077	-0.0244204	0.0481667
3.3	-0.331682	-0.371397	-0.285938	-0.32133	-0.0730739	-0.0995656	-0.34849	-0.0743694	-0.107397	-0.152526	-0.394477	-0.384243	-0.245374	0.0380135		3.3	-0.0979869	-0.0943312	0.0782788	-0.0515538	0.0438447	0.0167201	-0.3279	-0.0628862	-0.422459	0.108633	-0.0714179	-0.0800962	0.0491532
3.31	-0.266698	-0.0114778	-0.133087	-0.1679	-0.130009	-0.0496081	-0.164667	-0.123784	-0.247005	-0.194497	-0.459722	-0.0740947	-0.168546	0.0341283		3.31	0.204471	-0.173459	0.00602532	-0.0780179	0.0897375	-0.00989411	-0.0638962	-0.101233	0.0763598	-0.101812	-0.107756	-0.0235886	0.0333287
3.32	-0.346427	-0.185208	-0.324091	-0.279075	-0.107874	-0.201107	-0.279279	-0.21225	-0.22293	-0.207674	-0.419521	-0.250535	-0.252998	0.0239724		3.32	0.159569	-0.0325531	-0.066024	-0.121266	-0.0134344	-0.188262	0.10864	-0.251325	-0.167819	-0.0102674	0.0820976	-0.0455131	0.0391267
3.33	-0.390685	-0.09873	-0.210299	-0.186751	-0.0531029	-0.0892924	-0.261698	-0.39143	-0.19232	-0.376895	-0.488885	-0.396235	-0.26136	0.0416803		3.33	-0.344181	-0.00720111	-0.182173	-0.12007	-0.0286836	-0.122782	-0.315178	-0.147724	-0.241775	-0.0609599	-0.226689	-0.163401	0.0334436
3.34	-0.137472	-0.143853	-0.145474	-0.0998202	-0.0914433	-0.0370294	-0.33309	-0.10581	-0.067221	-0.543233	-0.455906	-0.420731	-0.21509	0.050145		3.34	0.148274	0.221301	-0.104949	-0.0600629	-0.124506	-0.132982	-0.162205	-0.0166563	-0.250973	-0.0498575	-0.0220765	-0.0504266	0.0408261
3.35	-0.360029	-0.40614	-0.294323	-0.0998202	-0.0736752	-0.150617	-0.155068	-0.302698	-0.25354	-0.235811	-0.313111	-0.301228	-0.245505	0.0301938		3.35	-0.133516	-0.0717216	0.0497997	-0.0290351	0.064961	-0.0661964	0.115567	-0.076173	-0.220841	-0.106444	0.124215	-0.0317621	0.03282
3.36	-0.184139	-0.358553	-0.117589	-0.239024	-0.207024	-0.108579	-0.336155	-0.169869	-0.0890511	-0.42149	-0.225691	-0.263669	-0.226736	0.030033		3.36	-0.016313	0.169321	-0.0831761	-0.0520844	-0.0196067	-0.0900305	-0.222949	-0.0617107	-0.34054	0.0141994	-0.0312687	-0.0667418	0.0391639
3.37	-0.221292	-0.0403386	-0.252702	-0.223126	-0.200549	-0.19795	-0.176155	-0.292221	-0.234114	-0.111915	-0.32137	-0.296331	-0.214005	0.0228491		3.37	-0.0409345	0.00358749	-0.0270762	-0.0494607	0.0163254	-0.09463	-0.1824	-0.0724892	-0.517345	-0.0029939	-0.00934191	-0.0887962	0.0460852
3.38	-0.372195	-0.205323	-0.292573	-0.22536	-0.178571	-0.243766	-0.0400259	-0.276742	-0.261302	-0.370989	-0.456857	-0.480868	-0.283714	0.0355166		3.38	0.0326797	0.165474	-0.0751388	-0.18339	-0.157388	-0.0355451	0.0431188	-0.21946	0.171306	-0.108093	0.0103079	-0.0323753	0.0397023
3.39	-0.344348	-0.0461182	-0.277763	0.0293307	-0.114441	-0.147371	-0.346081	-0.183992	-0.274825	-0.384468	-0.436751	-0.413218	-0.245004	0.0436652		3.39	-0.105713	-0.112114	-0.124277	-0.0813611	-0.116771	0.0167201	-0.0228229	-0.331836	0.11494	-0.0485747	-0.0834614	-0.0813882	0.0330333
3.4	-0.500733	-0.191154	-0.10209	-0.150616	-0.200549	-0.10174	-0.335262	-0.0767321	-0.181417	-0.370989	-0.36123	-0.278247	-0.237563	0.037985		3.4	-0.0613812	0.0396679	-0.0612093	-0.00786591	0.0117363	0.0233519	-0.326351	-0.0020887	-0.192923	-0.0989419	-0.167688	-0.0766993	0.0339464
3.41	-0.206337	-0.183602	-0.118514	-0.327159	-0.0508888	-0.0535869	-0.400929	-0.508963	-0.139241	-0.270085	-0.42991	-0.386906	-0.256343	0.0444598		3.41	-0.0852397	0.117587	-0.0842415	-0.00594456	-0.0575507	-0.0812229	-0.0169501	0.00790726	-0.601715	-0.0969873	0.0150513	-0.0808461	0.0554552
3.42	-0.191259	-0.149564	-0.257718	-0.189233	-0.138528	-0.194693	-0.163312	-0.231781	-0.156845	-0.242678	-0.304242	-0.16527	-0.19876	0.0145561		3.42	-0.1411	-0.0822107	-0.0548626	-0.0663919	-0.00575314	-0.154146	0.000705599	0.00516561	0.163985	-0.2301	-0.0012065	-0.0514468	0.0314254
3.43	-0.369781	-0.198744	-0.172521	-0.16597	-0.112959	-0.222096	-0.280276	-0.243017	-0.216242	-0.276927	-0.508706	-0.173088	-0.245027	0.0307698		3.43	0.0241791	0.110064	0.000858889	-0.113596	0.0117363	-0.0720092	-0.0232522	-0.0213342	-0.0565363	-0.0522911	-0.167699	-0.0327163	0.0221979
3.44	-0.22144	-0.392417	-0.0373766	-0.0981704	-0.222815	-0.23425	-0.350741	-0.458288	-0.171092	-0.277279	-0.359696	-0.272877	-0.258037	0.0351006		3.44	0.14487	-0.0749878	0.0400295	-0.226277	-0.224011	0.0167867	-0.150645	-0.00869498	-0.0177187	-0.0935211	-0.238496	-0.0756968	0.0376052
3.45	-0.152781	-0.181519	-0.195114	-0.232216	-0.0801996	-0.0414552	-0.267964	0.0996449	-0.233754	-0.31069	-0.364926	-0.284412	-0.187115	0.0372596		3.45	-0.577537	-0.121263	-0.0973329	0.0604832	-0.100307	0.0468264	0.0848123	0.196166	0.119427	-0.0636642	-0.0133966	-0.0423441	0.0616505
3.46	-0.512081	-0.158787	-0.160736	-0.192948	-0.110808	-0.234712	-0.285746	-0.355202	-0.0708265	-0.357511	-0.361909	-0.216038	-0.251442	0.0366698		3.46	0.036849	0.0235887	-0.0556588	-0.0243873	0.00273815	0.139552	-0.0405349	-0.139795	-0.19813	0.0130665	-0.131844	-0.0340506	0.0286563
3.47	-0.330731	-0.0760232	-0.370196	-0.25934	-0.0863915	-0.150617	-0.190923	-0.0825365	-0.284721	0.126514	-0.329572	-0.390668	-0.2021	0.0444711		3.47	-0.125907	-0.245757	-0.0699502	-0.119034	0.0202088	-0.0624101	-0.301106	-0.127662	-0.0456574	-0.00822151	0.156969	-0.0844117	0.0375366
3.48	-0.27216	-0.234069	-0.21762	-0.162648	-0.174653	-0.277819	-0.150469	-0.147124	-0.247761	-0.442579	-0.469213	-0.341944	-0.261505	0.0311856		3.48	-0.226289	-0.0822107	-0.0501387	-0.009356	-0.128392	-0.142737	0.11053	-0.0249806	-0.273823	-0.0510127	0.00220533	-0.0796548	0.0327606
3.49	-0.183867	-0.166305	-0.0521065	-0.158012	-0.107508	-0.134594	-0.243994	-0.223549	-0.212236	-0.525449	-0.433722	-0.297406	-0.228229	0.0390194		3.49	0.0405265	-0.00460392	-0.169239	-0.0426947	-0.0211112	0.0434845	-0.0228229	-0.0483831	0.134635	-0.270225	0.161138	-0.0181179	0.0370294
3.5	-0.213888	-0.267919	-0.395465	-0.13854	0.00730829	-0.0414552	-0.206061	-0.344135	-0.0633842	-0.40266	-0.316668	-0.459873	-0.236895	0.0444034		3.5	-0.0439557	-0.00992378	0.103854	-0.0379651	0.0697242	0.0134395	-0.248104	-0.0617107	0.105079	-0.106444	-0.0513497	-0.024305	0.0306259
3.51	-0.469396	-0.101035	-0.0948957	-0.204608	-0.118749	-0.207261	-0.280476	-0.161376	-0.24037	-0.442579	-0.431921	-0.206081	-0.246562	0.0385672		3.51	-0.379608	-0.0449267	0.0302749	0.0709563	-0.0340034	-0.0848115	-0.211568	-0.124884	-0.323708	-0.0741197	-0.0629277	-0.112666	0.0421458
3.52	-0.409772	-0.136606	-0.277752	-0.112816	-0.132036	-0.188399	-0.335385	-0.0380552	-0.291646	-0.449239	-0.454958	-0.412299	-0.269914	0.0420062		3.52	-0.175418	-0.184138	0.129931	0.0194972	-0.0934746	-0.0490206	0.122597	-0.125385	-0.109189	0.295614	-0.335581	-0.0458697	0.0533098
3.53	-0.281178	-0.0703419	-0.182325	-0.270173	-0.0712495	-0.125152	-0.300161	-0.295706	-0.318709	-0.20104	-0.505222	-0.49718	-0.25987	0.0410622		3.53	-0.0331736	-0.0205976	-0.126377	-0.124576	-0.0727107	-0.0490206	0.337018	-0.0991671	-0.0743229	-0.184657	0.212761	-0.0213476	0.0470972
3.54	-0.294784	-0.205323	-0.212619	-0.250191	-0.09802	-0.121975	-0.261724	0.0286047	-0.24037	-0.532022	-0.415147	-0.242778	-0.237196	0.041527		3.54	0.0840409	-0.0365913	-0.0827245	0.0781467	0.0241794	-0.016341	0.0183802	-0.307326	0.249375	-0.203334	-0.0746913	-0.0242623	0.0446834
3.55	-0.123371	-0.270833	-0.220433	-0.185293	-0.0646617	-0.0471408	-0.312994	-0.280082	-0.223834	-0.305005	-0.400573	-0.554357	-0.249048	0.0409092		3.55	0.0248581	-0.00604416	-0.159981	0.0639569	-0.0351193	-0.0426439	-0.200204	-0.142708	-0.0460321	-0.125455	-0.0382686	-0.064331	0.0247968
3.56	-0.477755	-0.253635	-0.329058	-0.267814	-0.0839577	-0.188489	-0.359036	-0.0476356	-0.171092	-0.650268	-0.418354	-0.416076	-0.305264	0.0498758		3.56	-0.507417	0.134018	-0.125646	-0.0229909	-0.0469354	-0.0131335	-0.167318	0.0932235	-0.209396	-0.0498575	-0.0625504	-0.0889095	0.0517073
3.57	-0.339042	0.0190114	-0.287631	-0.0873323	-0.141763	-0.134792	-0.25024	-0.175542	-0.0631397	-0.358946	-0.396062	-0.312718	-0.210683	0.0381592		3.57	-0.133516	-0.0832229	-0.092624	-0.0263914	-0.110243	-0.279634	-0.133778	-0.0103716	-0.0247801	-0.133232	0.0583956	-0.088127	0.0267524
3.58	-0.31032	-0.316402	-0.297801	-0.413674	-0.148968	-0.221904	-0.258575	-0.491866	-0.00872403	-0.462539	-0.425032	-0.334346	-0.307513	0.0397088		3.58	-0.179118	0.125269	0.03516	-0.0507953	-0.188633	-0.0586216	-0.343119	-0.0389338	-0.127009	0.0302385	-0.175597	-0.0882872	0.0395424
3.59	-0.302169	-0.204238	-0.0798113	-0.137625	-0.126641	-0.153774	-0.276327	-0.290111	-0.328451	-0.449239	-0.317821	-0.315333	-0.248462	0.031125		3.59	-0.17151	-0.0205976	0.0739746	-0.117956	-0.133961	0.0167201	-0.367252	-0.109711	0.0691972	-0.0267509	0.00903397	-0.0708011	0.038707
3.6	-0.43547	-0.310982	-0.403842	-0.204608	-0.11806	-0.17909	-0.30145	-0.0917191	-0.149998	-0.351421	-0.381738	-0.432006	-0.280032	0.0362991		3.6	0.128695	0.101749	-0.0125877	0.0134951	-0.0393229	-0.0877438	0.0609847	-0.0810324	0.0261066	-0.0613472	-0.175661	-0.011515	0.027074
3.61	-0.428298	-0.217513	-0.271091	-0.259119	-0.181082	-0.266044	-0.235511	-0.395402	-0.19232	-0.37019	-0.336107	-0.16718	-0.276655	0.0251138		3.61	0.00131775	0.149572	-0.123566	-0.122514	-0.0338474	-0.13575	-0.12246	-0.207143	0.474757	0.00459192	-0.159727	-0.0249789	0.0583247
3.62	-0.439243	-0.125308	-0.271091	-0.145973	-0.0674285	-0.082867	-0.273062	-0.155329	-0.771848	-0.325282	-0.295372	-0.56975	-0.293546	0.0611087		3.62	0.076031	-0.0727885	0.0950876	-0.0538705	0.0182557	-0.130156	-0.0285879	-0.0677546	-0.0106347	-0.137988	0.00691592	-0.0277718	0.0226479
3.63	-0.153552	-0.145921	-0.151812	-0.290388	-0.172105	-0.321827	-0.26788	-0.443191	-0.465001	-0.717236	-0.495588	-0.202187	-0.318891	0.0515266		3.63	-0.1411	-0.311095	-0.139085	0.0145023	-0.0798301	-0.0854742	-0.093054	0.0820985	0.0176787	-0.000690621	-0.219068	-0.0868289	0.0344693
3.64	-0.296879	-0.09873	-0.134092	-0.223126	-0.203634	-0.178947	-0.33309	-0.39143	-0.256997	-0.835178	-0.312527	-0.317713	-0.298529	0.0547763		3.64	-0.105591	-0.0419111	-0.0595866	-0.0722566	-0.154541	0.0642219	-0.284148	-0.221101	-0.127009	-0.0210247	0.117212	-0.0823395	0.0350382
3.65	-0.120902	-0.324545	-0.0985627	-0.27286	-0.107508	-0.0788192	-0.344602	-0.287977	-0.124841	-0.449239	-0.367785	-0.336924	-0.24288	0.0371177		3.65	0.0721441	-0.0632417	0.0156857	0.0292849	0.0944265	-0.0265373	-0.0405349	0.0495134	-0.119305	-0.0586318	-0.0249611	-0.00655971	0.0195039
3.66	-0.0563974	-0.228544	-0.252702	-0.36898	-0.128508	-0.156892	-0.250158	-0.284516	-0.103241	-0.612628	-0.388163	-0.259817	-0.257546	0.0433682		3.66	0.0916751	-0.0312544	-0.0942903	-0.0801784	0.00778461	-0.123227	0.141892	-0.136996	-0.0882555	-0.148907	-0.0662248	-0.0479983	0.0282606
3.67	-0.367448	-0.151539	-0.257718	-0.358015	-0.140116	-0.201107	-0.224957	-0.338619	-0.192104	-0.384468	-0.508063	-0.258281	-0.28187	0.0318699		3.67	0.0326797	-0.157415	-0.0515799	-0.162776	-0.0284763	-0.221014	-0.122151	-0.0197381	-0.181692	-0.222011	0.117212	-0.0924511	0.033302
3.68	-0.497861	-0.132781	-0.184754	-0.395053	-0.138266	-0.12541	-0.117001	-0.259879	-0.22062	-0.363485	-0.347216	-0.155511	-0.24482	0.0367284		3.68	0.108122	-0.091803	-0.156143	-0.0325404	-0.050134	-0.0684507	0.0496735	-0.0469175	-0.0456574	-0.0415574	-0.299878	-0.0613896	0.0315808
3.69	-0.121525	-0.114027	-0.155993	-0.198282	-0.0943224	-0.150538	-0.256477	-0.251824	-0.0749047	-0.571121	-0.41223	-0.0613637	-0.205217	0.0437186		3.69	-0.152958	-0.0192835	0.0944208	-0.0870489	-0.100307	-0.061898	-0.0522616	-0.10613	0.235924	-0.0808396	-0.0633932	-0.0357978	0.0330656
3.7	-0.281776	-0.195432	-0.557176	-0.147692	-0.0967835	-0.141017	-0.210717	-0.229208	-0.174789	-0.00184285	-0.371434	-0.221644	-0.219126	0.0405913		3.7	-0.0954978	-0.0496085	-0.0512109	-0.0630035	-0.0110608	0.0167201	-0.0756403	-0.0234113	-0.141055	0.06159	-0.123611	-0.0505262	0.0180232
3.71	-0.213797	-0.0873675	-0.297223	-0.232216	-0.158211	-0.128319	-0.116859	-0.489456	-0.0670027	-0.350761	-0.494193	-0.16527	-0.233389	0.0422603		3.71	-0.218737	-0.0685786	0.0398072	-0.0359288	-0.050134	-0.107317	-0.259277	0.0975481	0.227041	-0.227706	-0.171736	-0.0704562	0.0451745
3.72	-0.352698	0.00356274	-0.260921	-0.394966	-0.0848772	-0.299912	-0.270974	-0.371785	-0.189122	-0.115039	-0.400123	-0.206081	-0.245245	0.0376506		3.72	-0.245633	-0.250824	0.0796369	-0.0488996	-0.0842798	-0.155747	-0.128317	0.00234818	-0.19813	-0.136372	-0.0012065	-0.106129	0.0321599
3.73	-0.379397	-0.234834	-0.259303	-0.239044	-0.152418	-0.213102	-0.238654	-0.294385	-0.436805	-0.412518	-0.47305	0.0312541	-0.275188	0.040143		3.73	-0.0331736	-0.0325531	0.0156351	-0.0879094	-0.07691	0.0267018	0.0838987	-0.0797915	-0.0456574	-0.0686086	-0.15974	-0.0416462	0.0198624
3.74	-0.281178	-0.0842002	-0.143431	-0.184247	-0.154736	-0.102153	-0.330692	-0.178334	-0.167743	-0.636069	-0.483496	-0.428255	-0.264544	0.0497185		3.74	-0.123549	0.0337915	-0.0568059	-0.0325404	-0.0511879	-0.065435	-0.306764	-0.165611	-0.266956	-0.513884	-0.242436	-0.162852	0.0478171
3.75	-0.213797	-0.245101	-0.0948957	-0.321656	-0.0787712	-0.194693	-0.329887	-0.210035	-0.202681	-0.228765	-0.380184	-0.238899	-0.22828	0.0253736		3.75	-0.113438	0.0197532	-0.115592	-0.0325404	-0.138716	-0.0785728	-0.352623	0.379221	-0.153967	-0.137954	0.161138	-0.0512082	0.0572953
3.76	-0.531211	-0.117553	-0.389661	-0.0873323	-0.141269	-0.160107	-0.314908	-0.558648	-0.213548	-0.181224	-0.435684	-0.375084	-0.292186	0.0474178		3.76	0.165911	0.077381	-0.0315425	-0.0379651	-0.0788777	-0.158431	0.121564	-0.0286387	-0.35404	-0.128591	-0.171703	-0.056812	0.044592
3.77	-0.380687	-0.195432	-0.342967	-0.259515	-0.100497	-0.127977	-0.222151	-0.0892839	-0.213548	-0.290858	-0.431921	-0.315167	-0.2475	0.0317305		3.77	-0.18103	-0.214818	-0.0747038	-0.0277764	-0.0328456	-0.240252	0.104516	-0.270838	0.090731	-0.104542	0.0124458	-0.0853739	0.0390207
3.78	-0.488699	-0.0833078	-0.195098	-0.352626	-0.165224	-0.175934	-0.260634	-0.209291	-0.313063	0.00174887	-0.550345	-0.43117	-0.268637	0.0475911		3.78	0.0640117	-0.140654	-0.00859235	-0.133795	-0.14102	-0.0949872	0.302153	-0.215906	0.250696	0.123364	-0.253946	-0.0226068	0.0560528
3.79	-0.250526	-0.0897998	-0.207887	-0.24131	-0.130581	-0.15695	-0.385777	-0.0454408	-0.261757	-0.29059	-0.388163	-0.206475	-0.221271	0.0305973		3.79	-0.0770496	-0.0382504	0.0399755	-0.0880368	-0.124506	-0.0661964	-0.12246	-0.0166563	0.178649	-0.0299775	-0.0625504	-0.0370053	0.0258614
3.8	0.0422818	-0.202083	-0.330152	-0.220787	-0.0725533	-0.137589	-0.315231	0.0789966	-0.309594	-0.522439	-0.391832	-0.546503	-0.243957	0.0575369		3.8	0.0640117	-0.146487	-0.0747038	0.0220857	-0.04797	-0.0942751	-0.211568	-0.0967607	0.0503662	0.00548357	-0.210942	-0.0673417	0.0292507
3.81	-0.878353	-0.147886	-0.247686	-0.111691	-0.0630884	-0.166413	-0.20874	-0.278938	-0.252473	-0.42149	-0.358967	-0.176985	-0.276059	0.0619948		3.81	0.233902	-0.118948	-0.272697	-0.0823428	-0.194877	-0.0681706	-0.22964	-0.0297061	-0.47669	-0.150408	0.0247358	-0.124077	0.0545534
3.82	-0.54742	-0.160737	-0.210299	-0.284297	-0.144526	-0.225759	-0.202375	-0.333085	-0.408245	-0.222032	-0.477779	-0.211785	-0.285695	0.0373295		3.82	-0.0902858	0.0343024	0.0302817	-0.0283827	-0.0619624	-0.119983	0.0388006	-0.0469175	-0.123137	0.0842912	-0.346555	-0.0572315	0.0355899
3.83	-0.398246	-0.303044	-0.178428	-0.342161	-0.157982	-0.191646	-0.319714	-0.334936	-0.380867	-0.165807	-0.439513	-0.100101	-0.276037	0.0321947		3.83	-0.136591	-0.075978	-0.0747038	-0.20951	-0.213622	-0.161107	0.0128585	-0.228371	-0.185937	-0.104774	0.0165468	-0.123744	0.0261461
3.84	-0.213888	-0.234069	-0.104569	-0.351927	-0.120694	-0.115157	-0.284555	-0.243017	-0.389506	-0.311094	-0.336107	-0.124152	-0.235728	0.0292902		3.84	-0.103171	-0.105903	-0.169239	0.0832349	-0.122048	0.00342447	0.0306186	0.0709734	-0.22327	-0.017829	-0.042307	-0.0541377	0.0298525
3.85	-0.4186	-0.218459	-0.369448	-0.0604344	-0.102231	0.0500648	-0.257491	-0.172736	-0.259545	0.104824	-0.418063	-0.256652	-0.198231	0.0492093		3.85	0.0205726	-0.00180681	0.0205236	0.0449659	-0.0199013	-0.200417	-0.11112	-0.0297061	0.0361202	-0.1159	0.13786	-0.0198918	0.0279697
3.86	-0.330731	-0.300318	-0.250803	-0.195074	-0.122654	-0.121855	-0.271202	-0.281092	-0.189122	-0.221828	-0.401852	-0.135674	-0.235184	0.0252437		3.86	-0.118299	-0.174369	-0.0318298	-0.0570726	0.0793928	-0.0328638	-0.380409	-0.0774009	-0.303203	-0.150521	-0.0834614	-0.120913	0.0390212
3.87	-0.465645	-0.305707	-0.237063	-0.0162137	-0.177735	-0.14439	-0.270052	-0.563976	-0.196891	-0.13945	-0.416342	-0.32167	-0.271261	0.0445696		3.87	0.00234966	-0.130203	-0.0278092	0.0500859	-0.00575314	-0.233917	-0.0285879	-0.363343	0.227041	-0.0498575	-0.0584992	-0.0562267	0.0457767
3.88	-0.137472	-0.267919	-0.340907	-0.252604	-0.121017	-0.267903	-0.343035	-0.13271	-0.391224	-0.276733	-0.61077	-0.35601	-0.291525	0.0391175		3.88	-0.253017	-0.0845723	-0.093764	-0.0722566	-0.114858	-0.307116	-0.206784	-0.272718	0.162018	0.0768655	-0.135654	-0.118351	0.0433081
3.89	-0.465645	-0.125308	-0.164084	-0.261668	-0.0722161	-0.0542752	-0.337642	-0.0931997	-0.261302	-0.344626	-0.330214	-0.288249	-0.233202	0.0374716		3.89	0.0560401	0.235455	0.0108632	0.020778	-0.169225	0.0368114	0.122597	-0.134011	0.018944	-0.172451	-0.0588927	-0.00300822	0.0376077
3.9	-0.521453	-0.243332	-0.184754	-0.34132	-0.121338	-0.188581	-0.299779	-0.284516	-0.331082	-0.277102	-0.482703	-0.204027	-0.289999	0.0342337		3.9	-0.0409345	-0.01115	-0.092624	0.0518719	-0.0338474	-0.188912	-0.104385	0.0354894	-0.255352	-0.07868	-0.047331	-0.0696231	0.027365
3.91	-0.323401	-0.16988	-0.416548	-0.232216	-0.141763	-0.150409	-0.328397	-0.336683	-0.252034	-0.383578	-0.397665	-0.0293802	-0.263496	0.0349561		3.91	-0.00650395	0.0128749	0.0496829	0.07634	0.048523	-0.275111	0.0623212	-0.11458	-0.374269	-0.148945	-0.103024	-0.0702445	0.0449399
3.92	-0.455152	-0.159166	0.026142	-0.182721	-0.0839577	-0.166418	-0.326793	-0.158285	-0.241859	-0.151859	-0.606497	-0.235033	-0.228467	0.048573		3.92	0.0837917	-0.119768	0.0156857	-0.0579801	-0.0766532	-0.185059	-0.0405349	-0.166542	-0.0707793	-0.163044	-0.111746	-0.0811481	0.0245172
3.93	-0.552276	-0.155151	-0.21441	-0.290388	-0.181346	-0.182247	-0.14437	-0.371785	-0.303778	-0.0938098	-0.472247	-0.408523	-0.280861	0.0416461		3.93	-0.0268291	0.0197532	-0.0842415	-0.0646558	-0.0880946	-0.0624101	0.11053	0.0605974	0.15336	-0.103288	-0.230922	-0.0287454	0.0328018
3.94	-0.353811	-0.112651	-0.182325	-0.248271	-0.111505	-0.169599	-0.219446	-0.377301	-0.24539	-0.144111	-0.467462	-0.505203	-0.261423	0.0388368		3.94	-0.0347378	-0.0621728	-0.288789	-0.0379651	0.0348453	-0.174023	-0.0229823	-0.108705	-0.0918822	-0.208239	-0.0621701	-0.0960746	0.028267
3.95	-0.531084	-0.132824	-0.193846	-0.130222	-0.120337	-0.105545	-0.293915	-0.164023	-0.241859	-0.469199	-0.418063	-0.341944	-0.261905	0.0426714		3.95	-0.0409345	0.0466902	0.00624372	0.00581563	-0.0490377	-0.06592	-0.167318	-0.181493	-0.374269	0.0205379	-0.00863689	-0.0734838	0.0372691
3.96	-0.363547	-0.208529	-0.312834	-0.263837	-0.137438	-0.241849	-0.172444	-0.0926838	-0.286811	-0.549763	-0.405189	-0.269904	-0.275402	0.0359083		3.96	-0.0253877	0.0757043	-0.11149	-0.0426947	-0.00204806	-0.12233	-0.371079	-0.26896	-0.0422903	0.145646	-0.608091	-0.12482	0.0651594
3.97	-0.538114	-0.132781	-0.19126	-0.329784	-0.0272262	-0.275077	-0.306398	-0.169779	-0.317774	-0.0855758	-0.487674	-0.135912	-0.24978	0.0450229		3.97	-0.182913	-0.209987	-0.183134	-0.0107987	-0.0199013	-0.236257	0.310648	0.0709734	-0.289541	-0.160025	-0.255017	-0.105996	0.0539233
3.98	-0.431579	-0.0604898	-0.297801	-0.218574	-0.111505	-0.188581	-0.280476	-0.416001	-0.330453	-0.706914	-0.579918	-0.231154	-0.32112	0.0541702		3.98	-0.165952	-0.0259174	0.00113054	-0.147715	-0.052235	0.037424	-0.0049015	-0.157799	0.144054	-0.0935211	-0.187734	-0.0593787	0.0309022
3.99	-0.344348	-0.16232	-0.242685	-0.234557	-0.0403792	-0.131083	-0.339965	-0.342247	-0.415959	-0.514034	-0.378814	-0.24535	-0.282645	0.0382029		3.99	0.128695	-0.0312544	-0.150723	-0.0630035	-0.162241	-0.0198758	-0.223935	-0.181493	0.093093	-0.207823	0.214308	-0.054932	0.0445811
4	-0.273707	-0.226181	-0.359628	-0.299316	-0.161227	-0.250758	-0.249084	-0.312475	-0.260001	-0.1664	-0.337428	-0.363637	-0.271654	0.0193423		4	-0.773388	0.0128749	-0.00373091	0.0656892	-0.0154902	-0.0809533	-0.0522492	-0.0370373	0.206357	-0.224609	-0.0504095	-0.0866314	0.0754704
4.01	-0.318627	-0.151816	-0.226877	-0.334215	-0.13415	0.0467292	-0.284555	-0.371785	-0.277231	-0.311094	-0.420971	-0.14165	-0.243854	0.0373825		4.01	-0.064267	0.0174498	0.0842339	-0.0857084	0.136003	-0.177887	-0.0463479	-0.0978608	-0.119974	-0.167798	-0.0337222	-0.0505345	0.0295939
4.02	-0.493711	-0.279269	-0.100176	-0.218376	-0.128801	-0.185414	-0.301983	-0.226154	-0.274649	-0.530194	-0.563738	-0.231154	-0.294468	0.0443816		4.02	-0.0270945	-0.167758	0.035022	-0.00786591	-0.0130765	0.00013487	0.28563	-0.137629	-0.345755	-0.0402397	-0.131345	-0.0499978	0.0468831
4.03	-0.236257	-0.234069	-0.182325	-0.142225	-0.0947317	-0.259818	-0.314011	-0.0205025	-0.413501	-0.504094	-0.534892	-0.330551	-0.272248	0.0452784		4.03	0.0190708	-0.194376	0.0302817	-0.0761871	-0.11341	0.00340767	-0.0580876	0.0199482	0.235924	-0.144268	-0.0347086	-0.0284004	0.0344197
4.04	-0.374666	-0.164343	-0.192547	-0.190841	0.0463418	-0.207162	-0.164667	-0.342247	-0.382601	-0.150437	-0.364155	-0.254402	-0.228477	0.0358988		4.04	0.154401	-0.0579218	-0.0973329	0.0329494	-0.163309	-0.0982743	-0.0463479	0.0568988	-0.0422903	-0.0736886	-0.111746	-0.0406055	0.027142
4.05	-0.190983	-0.209715	0.0749081	-0.149829	-0.174366	-0.213556	-0.466327	-0.181232	-0.128438	-0.500801	-0.316668	-0.216038	-0.222754	0.0438358		4.05	-0.217112	-0.0525849	0.0155703	0.0569997	-0.0219884	0.0334695	0.117632	0.0116361	-0.266956	-0.182093	0.211646	-0.0267073	0.0437287
4.06	-0.259147	-0.188632	-0.356758	-0.128395	-0.0745486	-0.225398	-0.233291	0.00927137	-0.399049	-0.417081	-0.480887	-0.0517843	-0.233808	0.0451016		4.06	-0.0852397	0.144028	-0.256671	-0.0575492	-0.143368	-0.177887	-0.0638962	-0.0213342	-0.171989	-0.178712	0.186127	-0.0751356	0.0413412
4.07	-0.383324	-0.245101	-0.178428	-0.279766	-0.0697525	-0.210409	-0.282392	-0.411894	-0.347832	-0.172792	-0.509043	-0.139947	-0.269223	0.0364563		4.07	-0.162475	-0.103206	-0.0784673	-0.0175876	-0.0425512	-0.155747	0.141892	-0.210412	-0.0778136	0.103645	-0.0946728	-0.0633995	0.0324087
4.08	-0.357746	-0.388445	-0.3429	-0.335983	-0.0967835	-0.292509	-0.308642	-0.400905	-0.149998	-0.249567	-0.422773	-0.31133	-0.304799	0.0283206		4.08	-0.0770496	-0.198068	-0.102057	-0.104731	0.014996	-0.0720092	0.00693222	-0.125385	-0.197284	-0.0903558	-0.143792	-0.0989821	0.0208284
4.09	-0.413975	-0.231675	-0.160068	-0.266185	-0.0204723	0.00778745	-0.316601	-0.164023	-0.313063	-0.664489	-0.497059	-0.624693	-0.305376	0.061972		4.09	0.076031	0.181655	-0.134383	0.0292849	-0.00654623	-0.0880878	-0.0404786	-0.177912	-1.13821	0.203985	0.0304585	-0.0967459	0.11012
4.1	-0.159781	-0.16232	-0.406131	-0.259515	-0.196817	-0.0283805	-0.363032	0.050734	-0.304384	-0.385357	-0.442412	-0.244374	-0.241814	0.0437784		4.1	0.154401	-0.115329	0.000783811	0.00848395	-0.0759286	-0.155747	-0.397085	-0.0627143	0.0785127	-0.0966966	-0.115165	-0.0705895	0.0429387
4.11	-0.350545	-0.313648	-0.294323	-0.259515	-0.0914433	-0.115157	-0.382094	-0.273343	-0.200068	-0.560306	-0.512565	-0.14165	-0.291221	0.0423374		4.11	0.0321508	0.0757043	-0.0751388	0.0587198	0.00451404	0.0543855	-0.35817	0.0227611	-0.184351	-0.104542	-0.00863689	-0.043873	0.0394803
4.12	-0.294784	-0.172514	-0.242139	-0.207083	-0.0830594	-0.118365	-0.404705	-0.12326	-0.124841	-0.107978	-0.437678	-0.254402	-0.214234	0.0338036		4.12	-0.167948	0.0113897	-0.103302	-0.0575492	-0.0118807	-0.145473	0.000705599	-0.136189	-0.130122	0.0194145	-0.143692	-0.0786042	0.0217762
4.13	-0.433809	-0.300318	-0.120328	-0.378488	-0.0360791	-0.260435	-0.303274	-0.437794	-0.298471	-0.0197849	-0.410183	-0.3344	-0.27778	0.0419674		4.13	0.108122	0.0174498	-0.03773	-0.085893	-0.108494	-0.00659055	-0.0110586	-0.101731	-0.0313092	-0.230793	-0.0301661	-0.0471085	0.0259065
4.14	-0.367335	-0.192083	-0.276083	-0.305754	-0.141522	-0.182185	-0.252247	-0.224191	-0.164425	-0.430469	-0.399331	-0.103562	-0.253266	0.0303335		4.14	0.0321508	-0.00180681	-0.0410351	-0.0685423	-0.100307	-0.0689953	-0.333527	-0.11956	-0.255723	-0.232656	-0.0992039	-0.1172	0.0338505
4.15	-0.274776	-0.284119	-0.163009	-0.20251	-0.260879	-0.115014	-0.115474	-0.25514	-0.221524	-0.172226	-0.400963	-0.348383	-0.234501	0.0253027		4.15	0.0920764	0.190849	-0.0889952	0.0204603	0.0580193	-0.116728	-0.191952	-0.270838	0.127291	-0.141112	0.317087	-0.000349289	0.0536901
4.16	-0.417049	-0.226181	-0.153757	-0.313418	-0.145009	-0.114529	-0.269054	-0.184164	-0.0399855	-0.339039	-0.425933	-0.241089	-0.2391	0.0345392		4.16	-0.148708	0.0809465	-0.165444	-0.11827	-0.0275573	-0.0651743	-0.0582006	-0.112323	-0.430111	-0.153725	-0.219068	-0.128876	0.0387246
4.17	-0.469396	-0.0703419	-0.452909	-0.104544	-0.0881655	-0.143994	-0.14437	-0.389899	-0.294929	-0.411446	-0.459793	-0.294957	-0.277062	0.0457453		4.17	0.00573062	-0.129437	-0.0664663	-0.0426947	-0.0360842	-0.107317	-0.206784	0.0338861	0.152584	0.0629139	-0.207215	-0.0491712	0.0334849
4.18	-0.302169	-0.300376	-0.200253	-0.344793	-0.137705	-0.368738	-0.318041	-0.355446	-0.372946	-0.399955	-0.497059	-0.479842	-0.339777	0.0293782		4.18	-0.242823	-0.134014	-0.0931837	-0.0549537	-0.122901	-0.210653	-0.0758089	-0.0307813	-0.0494019	-0.131657	-0.277467	-0.129422	0.0247369
4.19	-0.281178	-0.171892	-0.25587	-0.141315	-0.144768	-0.166432	-0.238462	-0.49728	-0.535622	-0.372608	-0.546703	-0.267533	-0.301638	0.0436248		4.19	-0.265283	-0.00460392	0.0302682	-0.0823428	-0.00654623	-0.16492	-0.196063	-0.235358	0.158634	-0.15537	-0.0377769	-0.0872145	0.0388738
4.2	-0.358879	-0.132824	-0.240669	-0.284297	-0.134427	-0.19783	-0.219446	-0.274441	-0.217944	-0.438425	-0.41223	-0.121709	-0.25276	0.0306094		4.2	0.149604	0.0757043	-0.17571	0.0500102	0.00123299	-0.120369	-0.533943	-0.138428	-0.123866	-0.20645	-0.049967	-0.0974712	0.0552836
4.21	-0.183423	-0.276209	-0.216708	-0.0890171	-0.0839577	-0.191748	-0.339965	-0.474601	-0.332486	-0.242678	-0.475326	-0.248877	-0.262916	0.0366468		4.21	-0.218737	0.0501506	-0.0559873	0.0258144	-0.0273384	-0.029711	-0.244573	-0.224569	-0.53047	-0.0722682	-0.00934191	-0.121548	0.0513662
4.22	-0.403963	-0.399781	-0.23197	-0.391768	-0.079738	-0.216703	-0.325117	-0.312475	-0.200316	-0.18674	-0.505222	-0.301228	-0.296252	0.0342416		4.22	-0.105713	-0.265994	-0.165444	0.000867426	-0.0565801	-0.143208	0.104516	-0.284982	-0.0672615	0.0586386	-0.14771	-0.0975338	0.036963
4.23	-0.533474	-0.140322	-0.307834	-0.0479172	-0.157982	-0.271622	-0.200591	-0.358923	-0.203378	-0.249541	-0.333409	-0.316553	-0.260129	0.036112		4.23	0.157744	-0.209442	0.035285	-0.178366	-0.0208294	-0.0880878	-0.0522616	-0.0040291	0.264281	-0.142664	-0.040815	-0.0253804	0.0423757
4.24	-0.304406	-0.0970978	-0.100176	-0.288829	-0.124605	-0.125042	-0.288888	-0.524333	-0.302001	0.142258	-0.454002	-0.225538	-0.224388	0.0514426		4.24	0.13796	-0.0568073	-0.0365986	-0.0768241	-0.0586501	-0.0266206	-0.0873545	-0.0724892	-0.24876	-0.145799	-0.036714	-0.0644234	0.0278581
4.25	-0.574491	-0.335281	-0.169256	-0.125272	-0.113717	-0.156892	-0.266985	-0.018768	-0.433698	-0.221828	-0.505674	-0.37784	-0.274975	0.0495746		4.25	0.136796	-0.230174	-0.115592	-0.135519	-0.00531862	-0.0851365	-0.3279	-0.247864	-0.0313092	-0.118904	-0.167688	-0.120783	0.0384254
4.26	-0.280039	0.00834634	-0.175647	-0.418158	-0.0558587	-0.34261	-0.291102	-0.291399	-0.291956	-0.780792	-0.483761	-0.0308835	-0.286155	0.0628606		4.26	-0.0979869	0.0337915	-0.13587	-0.0789879	-0.130773	-0.0164426	-0.144856	-0.0494247	-0.483913	-0.12381	-0.159754	-0.126184	0.0400132
4.27	-0.549842	-0.273325	-0.202768	-0.243525	0.000542319	-0.0697175	-0.29332	-0.346012	-0.135649	-0.573742	-0.43064	-0.235033	-0.279419	0.0507104		4.27	-0.506396	-0.0737747	0.0697861	-0.0583427	-0.138716	-0.216361	-0.0756036	0.0326506	-0.216333	-0.0434457	0.0800374	-0.104227	0.050325
4.28	-0.419588	-0.115756	-0.238567	-0.351195	-0.187297	-0.194623	-0.218681	-0.43389	-0.296028	-0.318856	-0.541473	-0.292098	-0.300671	0.0350028		4.28	-0.341534	0.0941894	-0.0410351	-0.0697694	-0.146516	-0.0824534	-0.133778	-0.169179	-0.250973	-0.101608	-0.0794555	-0.120192	0.0340547
4.29	-0.175756	-0.338121	-0.196407	-0.16727	-0.161227	-0.12438	-0.229853	-0.283558	-0.210796	-0.270342	-0.5561	-0.16727	-0.24009	0.0336539		4.29	0.120595	-0.0525849	-0.0842415	-0.0209875	0.0143467	-0.0785728	-0.178812	-0.26543	-0.102636	-0.181848	0.0593762	-0.0700724	0.0339477
4.3	-0.198732	-0.220704	-0.15487	-0.297878	-0.167906	-0.0950545	-0.314908	-0.137979	-0.179234	-0.351421	-0.510787	-0.013382	-0.220238	0.0380391		4.3	0.00916452	-0.085588	0.00627539	-0.0902308	-0.0110608	-0.0266206	-0.404367	-0.102799	-0.016961	-0.276371	-0.250673	-0.113566	0.0413562
4.31	-0.330731	-0.188632	-0.289357	-0.265951	-0.154736	-0.0349641	-0.415262	-0.545955	-0.142927	-0.687576	-0.500628	-0.365155	-0.326823	0.0543902		4.31	0.0442734	0.0289541	-0.0837063	0.00539831	-0.00859967	-0.052527	0.104516	-0.217534	-0.435869	-0.150521	-0.0874802	-0.0775541	0.0452309
4.32	-0.167567	-0.247582	-0.301008	-0.303787	-0.120694	-0.143944	-0.252247	-0.351607	-0.232912	-0.47736	-0.418949	-0.378904	-0.283047	0.0319365		4.32	-0.342883	0.0213567	0.0845701	0.0500102	-0.028265	-0.276481	0.248654	-0.220976	-0.195544	-0.130077	0.00903397	-0.0709638	0.0535489
4.33	-0.521776	-0.270101	-0.315966	-0.368503	-0.127583	-0.318776	-0.22227	-0.276742	-0.267527	-0.290858	-0.503477	-0.424493	-0.325673	0.0327779		4.33	0.2813	-0.0610924	0.0156857	-0.0215474	-0.224488	-0.16492	-0.0931929	-0.167146	-0.273823	0.0431761	-0.330992	-0.0906399	0.0516822
4.34	-0.136952	-0.028798	-0.146559	-0.192948	-0.0564349	-0.185332	-0.283609	-0.308357	-0.294929	-0.283969	-0.392948	-0.27765	-0.215707	0.0316358		4.34	0.134387	-0.105903	-0.118923	-0.102543	-0.0749066	0.0677784	0.0994417	-0.187066	-0.25791	-0.148945	-0.0746913	-0.0699345	0.036866
4.35	-0.245014	-0.171892	-0.175647	-0.0346486	-0.160627	-0.0812541	-0.187707	-0.210035	-0.320367	-0.283969	-0.519452	-0.405617	-0.233019	0.0388701		4.35	0.247497	-0.171428	-0.0921129	-0.0352181	0.0280243	-0.0199475	-0.173075	0.0125628	-0.22327	-0.022761	-0.330992	-0.0709744	0.0463362
4.36	-0.245014	-0.00109458	-0.271091	-0.161171	-0.0938773	-0.23781	-0.360896	-0.268782	-0.28589	-0.463951	-0.575351	-0.3344	-0.274944	0.0443865		4.36	-0.342202	-0.112909	-0.0737433	-0.175067	-0.065055	-0.0722932	-0.208484	0.0702602	-0.33055	-0.161517	-0.151716	-0.14757	0.0360074
4.37	-0.302169	-0.246332	-0.312834	-0.378488	-0.161227	-0.134504	-0.364689	-0.483367	-0.282321	-0.0413187	-0.484792	-0.613924	-0.317164	0.0468763		4.37	0.00131775	-0.149839	-0.179403	0.0104134	0.00577145	-0.0330308	-0.0756036	0.210099	-0.299487	-0.158371	-0.0616809	-0.0663468	0.0399871
4.38	-0.622261	-0.343107	-0.302817	-0.40948	-0.167708	-0.175871	-0.22109	-0.231781	-0.246559	-0.317936	-0.516605	-0.469593	-0.335401	0.0413148		4.38	0.0480685	0.0757043	-0.0423076	-0.125835	-0.20425	-0.180491	-0.0758089	-0.244318	-0.22327	-0.00210031	-0.0133966	-0.0898185	0.0339373
4.39	-0.444371	-0.284119	-0.247232	-0.135739	-0.0821155	-0.0918054	-0.337642	-0.155329	-0.253707	-0.522439	-0.546317	-0.320387	-0.2851	0.0455665		4.39	-0.0720529	-0.229752	-0.150094	-0.0345761	-0.0920593	-0.194089	-0.156434	0.0162496	-0.0672142	-0.12381	-0.0012065	-0.100458	0.0236298
4.4	-0.0983722	-0.182279	-0.161202	-0.178549	-0.0458398	-0.21984	-0.280476	-0.152357	-0.316813	-0.397968	-0.357469	-0.35219	-0.228613	0.0321553		4.4	0.0639691	-0.085588	-0.231682	0.00501343	0.00247963	-0.0465006	-0.218212	-0.152092	-0.109189	-0.00822151	-0.107561	-0.0806894	0.0286001
4.41	-0.431579	-0.160737	-0.335054	-0.197563	-0.206877	-0.140958	-0.228666	-0.184164	-0.347235	-0.0713069	-0.375981	0.147725	-0.211033	0.044948		4.41	-0.208759	0.0937227	-0.0280226	0.0122806	-0.0284763	-0.159516	-0.133778	-0.0307813	-0.230184	-0.0871804	-0.19557	-0.0905695	0.0311889
4.42	-0.372195	-0.191757	-0.363776	-0.277371	-0.0720631	-0.137519	-0.302798	-0.0497507	-0.281772	-0.396988	-0.451098	-0.342086	-0.269931	0.0375365		4.42	-0.0300192	-0.0246489	-0.126377	-0.0243873	-0.0163468	-0.168756	0.397606	-0.10643	-0.195544	-0.147424	-0.0989731	-0.0492092	0.0485582
4.43	-0.273707	-0.119676	-0.100176	-0.358015	-0.219642	-0.231789	-0.190271	-0.540558	-0.383412	-0.339039	-0.560591	-0.281528	-0.299867	0.0421265		4.43	0.0799295	0.165474	0.0947605	-0.10815	-0.173644	0.0134224	-0.14587	-0.0223748	-0.352551	-0.00978154	-0.151735	-0.0555018	0.0447299
4.44	-0.175963	-0.173991	-0.358825	-0.203997	-0.167373	-0.313582	-0.228666	-0.140711	-0.0844993	-0.446476	-0.573828	-0.331877	-0.266649	0.0410767		4.44	-0.128865	-0.0739155	-0.0600051	-0.00686834	-0.0522568	-0.0465006	-0.122151	-0.162031	-0.322003	-0.177224	-0.171674	-0.120318	0.0264768
4.45	-0.368556	-0.346034	-0.31785	-0.0683208	-0.09802	-0.12477	-0.31888	-0.181435	-0.228672	-0.165192	-0.427503	-0.371276	-0.251376	0.0351356		4.45	0.0401224	-0.0802964	-0.115592	0.0204603	-0.0801176	-0.139942	0.0306186	0.0281195	-0.33055	-0.158371	-0.0127212	-0.07257	0.033864
4.46	-0.183282	-0.203176	-0.315966	-0.1895	-0.127883	-0.191646	-0.29332	-0.181291	-0.132024	-0.535738	-0.558648	0.00799781	-0.24204	0.0473704		4.46	0.0326797	-0.0865224	-0.1858	-0.116906	0.0697242	-0.0923693	-0.105554	-0.23722	-0.237121	-0.11426	-0.151716	-0.11137	0.0291417
4.47	-0.339042	-0.258675	-0.320957	-0.178549	-0.140983	-0.12477	-0.277527	-0.351607	-0.293049	-0.214914	-0.522904	-0.129638	-0.262718	0.0333599		4.47	-0.230888	-0.0460936	0.0701924	-0.162776	-0.209397	-0.0595569	-0.0996281	-0.0333776	-0.220841	-0.125245	-0.0453697	-0.105726	0.0284205
4.48	-0.483617	-0.138444	-0.257718	-0.350222	-0.110808	-0.182278	-0.30727	-0.506246	-0.370298	-0.457267	-0.533194	-0.344735	-0.336842	0.0413902		4.48	0.11179	0.187878	0.0155703	-0.120388	-0.138716	-0.0982743	-0.0345142	-0.0203011	-0.0384948	-0.0900776	-0.167779	-0.035755	0.032574
4.49	-0.466022	-0.222114	-0.152915	-0.259515	-0.0930449	-0.19795	-0.310384	-0.342247	-0.428769	0.00544729	-0.38543	-0.231154	-0.257008	0.0400547		4.49	-0.108215	0.0518626	0.0697861	0.0465266	-0.0916566	0.0573137	-0.0110586	-0.0517116	1.15615	-0.149049	-0.171674	0.0725705	0.111452
4.5	-0.431579	-0.267919	-0.271055	-0.161171	-0.0331319	-0.207411	-0.310868	-0.227286	-0.257286	-0.338441	-0.447193	-0.313849	-0.272266	0.032518		4.5	-0.118299	-0.0568073	0.044993	-0.0796749	-0.0682625	-0.0327607	0.104516	-0.263859	0.263035	-0.155236	-0.139739	-0.045645	0.0428281
4.51	-0.330731	-0.259619	-0.287784	-0.311458	-0.200349	-0.284006	-0.244797	-0.357185	-0.193749	-0.411446	-0.456893	-0.315167	-0.304432	0.0226432		4.51	-0.182913	-0.0579218	-0.0515799	-0.101406	-0.0641857	-0.0586216	-0.236319	-0.155699	-0.130122	-0.205113	-0.024424	-0.115301	0.0214824
4.52	-0.521453	-0.147886	-0.114223	-0.310191	-0.127282	-0.0353718	-0.30819	-0.364487	-0.132008	-0.242578	-0.503924	-0.121709	-0.244109	0.0459156		4.52	-0.103171	-0.0378617	0.0648529	-0.119486	-0.147434	-0.130156	0.275254	-0.204624	0.125053	-0.178424	-0.203445	-0.0599493	0.0463391
4.53	-0.213797	-0.0619808	-0.341912	-0.239024	-0.13882	-0.0333832	-0.30055	-0.238086	-0.236207	-0.317936	-0.677244	-0.370183	-0.264094	0.0481958		4.53	-0.17151	0.031635	-0.120293	-0.089074	-0.0252376	-0.266501	0.100388	-0.0761473	-0.0241236	0.0400542	-0.151766	-0.0684159	0.032205
4.54	-0.228787	-0.183046	-0.181091	-0.257342	-0.124605	-0.137437	-0.353816	-0.308357	-0.240516	-0.351421	-0.398858	-0.420883	-0.265513	0.0290194		4.54	0.451113	-0.194724	0.103854	-0.0447649	-0.0985053	-0.0979064	-0.127062	-0.238985	-0.204997	-0.0415574	0.0986658	-0.0358972	0.0592428
4.55	0.0788977	-0.189907	-0.148586	-0.191645	-0.0850213	-0.22949	-0.253301	-0.0814355	-0.146585	-0.0413187	-0.481392	-0.378904	-0.179057	0.0431299		4.55	-0.182897	0.0775765	0.0253898	0.0112272	0.0315317	-0.130156	-0.184569	-0.0615266	-0.155123	-0.114088	-0.270876	-0.0866827	0.0335513
4.56	-0.402495	-0.275595	-0.173283	-0.243638	-0.137705	-0.131317	-0.22145	-0.155085	-0.271582	-0.535738	-0.521205	-0.255091	-0.277015	0.0401972		4.56	0.05996	0.0261396	-0.0323518	-0.0141877	-0.0798301	-0.0363399	-0.0640259	-0.274368	-0.33055	-0.0299775	-0.22771	-0.0912038	0.0385076
4.57	-0.104576	-0.16988	-0.186027	-0.286799	-0.177601	-0.131174	-0.192201	-0.315671	-0.264434	-0.283969	-0.652711	-0.347202	-0.259354	0.0419203		4.57	-0.29096	-0.00856973	0.0155178	-0.0481539	0.0542628	-0.0949872	0.149185	-0.120933	-0.301358	-0.128421	-0.0576096	-0.0756388	0.0408804
4.58	-0.384025	-0.197638	-0.248804	-0.351927	-0.181082	-0.267006	-0.357802	-0.330956	-0.218501	-0.472132	-0.562164	-0.457569	-0.3358	0.0344694		4.58	-0.136591	-0.0233668	-0.120293	-0.111418	-0.125937	-0.0979064	-0.335022	-0.1427	0.0979639	-0.0952878	-0.365285	-0.132349	0.0385612
4.59	-0.191065	-0.230112	-0.248804	-0.36631	-0.0821155	-0.0820684	-0.226976	-0.290549	-0.385199	-0.365788	-0.54876	-0.485744	-0.291958	0.0418648		4.59	0.378498	-0.0152335	-0.132882	-0.0865211	-0.107262	-0.0794542	-0.24681	-0.251432	-0.202481	-0.304026	-0.0743602	-0.101997	0.0551947
4.6	-0.304406	-0.195432	-0.0927684	-0.192948	-0.0437002	-0.127763	-0.277527	-0.37053	-0.102571	-0.547073	-0.44329	-0.378904	-0.256409	0.0452412		4.6	-0.115882	-0.271035	-0.17103	-0.176632	0.052828	-0.0687221	-0.552869	0.0658951	0.15462	-0.0557692	-0.33689	-0.134135	0.0608618
4.61	-0.399652	-0.199787	-0.224684	-0.195074	-0.100497	-0.00429562	-0.16787	-0.251824	-0.32952	-0.411446	-0.550781	-0.264427	-0.258322	0.042665		4.61	0.0198337	0.145351	-0.0842415	-0.12478	-0.142628	-0.0923693	-0.151228	-0.295596	-0.296361	-0.133232	0.0893064	-0.0969041	0.0419492
4.62	-0.415496	0.170905	-0.348892	-0.393282	-0.117027	-0.235131	-0.270052	-0.294939	-0.353043	-0.423764	-0.570715	-0.531222	-0.315222	0.0568687		4.62	-0.465769	-0.281013	0.0156993	-0.017233	-0.01431	-0.143208	0.23024	-0.0931275	-0.455182	-0.156641	0.0254791	-0.123188	0.0635537
4.63	-0.311957	-0.365131	-0.139132	-0.257342	-0.18096	-0.256439	-0.334393	-0.510865	-0.509921	-0.345261	-0.590815	-0.356315	-0.346544	0.0390864		4.63	-0.0875996	0.0961746	-0.0227224	-0.0454874	-0.10584	-0.00659055	0.0080787	-0.263754	-0.106432	-0.0150379	-0.16373	-0.0648128	0.0290046
4.64	-0.467918	-0.193043	-0.117589	-0.227367	-0.163894	-0.229103	-0.310868	-0.0848748	-0.360598	-0.263511	-0.583221	-0.290691	-0.27439	0.0413382		4.64	0.00826139	-0.134014	-0.0884526	-0.0400263	-0.0458302	-0.114267	-0.22103	0.00147882	0.0666031	-0.178424	-0.270876	-0.0924162	0.0312126
4.65	-0.549842	-0.145921	-0.322867	-0.232143	-0.110057	-0.0945805	-0.344602	-0.310467	-0.271082	-0.249554	-0.520623	-0.701345	-0.32109	0.0536161		4.65	-0.0742308	-0.146487	0.0353166	-0.0324817	-0.00980613	-0.245856	-0.312423	0.0932235	-0.374269	-0.227503	0.0337148	-0.114618	0.0471527
4.66	-0.266698	-0.241329	-0.224684	-0.381667	-0.110808	-0.0427417	-0.320286	-0.201607	-0.502996	-0.64761	-0.522904	-0.643224	-0.342213	0.057545		4.66	-0.257788	-0.0407281	-0.102676	-0.0777893	-0.00654623	-0.16492	-0.207575	-0.284982	-0.509949	-0.249364	-0.123388	-0.184155	0.0427106
4.67	-0.345368	-0.151816	-0.302817	-0.255099	-0.13116	-0.121317	-0.412187	-0.306303	-0.438229	-0.123031	-0.661332	-0.672253	-0.326743	0.0557373		4.67	-0.265283	0.0105096	0.0851391	0.0015429	-0.106712	-0.00989411	0.106476	-0.0565526	-0.414726	-0.189796	-0.0662248	-0.0823201	0.0468673
4.68	-0.485634	-0.254184	-0.321676	-0.229825	-0.114096	-0.299058	-0.245932	-0.548657	-0.302607	-0.623938	-0.535611	-0.378904	-0.361677	0.0445772		4.68	0.103819	0.0229029	0.455134	-0.146225	-0.167864	-0.130638	-0.0404786	0.0375984	-0.266956	-0.129996	-0.0127212	-0.0250386	0.0579622
4.69	-0.431579	-0.197638	-0.240102	-0.287227	-0.130256	-0.185414	-0.358511	-0.178468	-0.303777	-0.463951	-0.402669	-0.429378	-0.300748	0.0332399		4.69	-0.0395173	-0.107628	-0.093764	-0.13044	-0.0929786	-0.173189	0.155292	-0.113682	-0.308247	-0.125356	0.0222019	-0.0915735	0.0348518
4.7	0.0870642	-0.292192	-0.243685	-0.232143	-0.0542094	-0.175923	-0.339123	-0.196048	-0.236898	-0.588902	-0.506808	-0.41417	-0.266086	0.0533179		4.7	-0.103171	-0.0353798	-0.253399	0.00305852	0.0925374	-0.0722932	-0.30253	-0.1506	-0.174756	-0.156969	-0.0824827	-0.112362	0.0340073
4.71	-0.948721	-0.297526	-0.257401	-0.261901	-0.153859	-0.156864	-0.171255	-0.457039	-0.190263	-0.297432	-0.539674	-0.248877	-0.331734	0.0655521		4.71	-0.0378659	0.00214403	-0.0575636	-0.0787311	-0.0727107	-0.0429794	-0.285475	-0.0615266	-0.116782	0.0117678	-0.147572	-0.0806632	0.0247438
4.72	-0.403963	-0.0964221	-0.345882	-0.194638	-0.200638	-0.226134	-0.287005	-0.361055	-0.383382	-0.562358	-0.437297	-0.208232	-0.308917	0.0376171		4.72	-0.0285288	-0.276194	-0.102057	-0.136811	-0.0630365	-0.152492	0.0683353	-0.010614	-0.447583	-0.0203081	-0.343387	-0.137516	0.0475663
4.73	-0.361195	-0.308433	-0.157049	-0.376901	-0.154527	-0.238951	-0.512927	-0.519716	-0.262204	-0.298068	-0.545885	-0.330551	-0.338867	0.0382738		4.73	-0.0953854	-0.143931	-0.00906691	-0.0420643	-0.158403	0.064605	-0.0875731	-0.21946	0.286615	-0.222571	0.0893064	-0.0489026	0.0457383
4.74	-0.346427	-0.348932	-0.249236	-0.361853	-0.106736	-0.216872	-0.209468	-0.38671	-0.315162	-0.277459	-0.422517	0.0215285	-0.26832	0.0367232		4.74	0.0401224	0.0229029	-0.0862978	-0.0255884	-0.0846122	-0.0132637	-0.0814974	-0.124565	0.125053	-0.240689	-0.215715	-0.0621954	0.0326525
4.75	-0.339042	-0.303044	-0.0597882	-0.257647	-0.140983	-0.0444406	-0.313141	0.0473233	-0.34167	-0.580134	-0.679122	-0.48463	-0.29136	0.0633395		4.75	-0.100573	-0.119768	-0.13037	-0.0821201	-0.0348271	-0.177887	-0.122151	0.350737	-0.0280214	-0.249364	-0.147572	-0.076538	0.0466417
4.76	-0.324298	-0.280878	-0.38079	-0.282247	-0.0830594	-0.15048	-0.391282	-0.401913	-0.109714	-0.634571	-0.472417	-0.149529	-0.305098	0.0473654		4.76	0.149604	0.0997329	0.000995376	-0.00253312	-0.183013	-0.0697947	-0.201819	-0.304219	-0.48999	0.00113667	-0.16376	-0.105787	0.0562291
4.77	-0.367335	-0.259112	-0.200253	-0.275605	-0.13116	-0.17909	-0.319446	-0.178468	-0.194137	-0.42611	-0.551625	-0.446251	-0.294049	0.0375797		4.77	-0.334149	0.118454	-0.0664663	-0.0570726	-0.065201	-0.190845	0.0759801	0.497806	-0.316866	-0.194705	-0.111567	-0.0586029	0.070104
4.78	-0.521453	-0.239576	-0.292801	-0.428233	-0.148742	-0.0922942	-0.343049	-0.364487	-0.128252	-0.445175	-0.619103	-0.435304	-0.338206	0.047227		4.78	-0.125907	-0.0382504	0.000858889	-0.059158	-0.0884593	-0.0533344	-0.00426386	-0.213979	0.474416	-0.0267509	0.00286121	-0.011997	0.0523538
4.79	-0.526302	-0.147886	-0.335915	-0.15372	-0.113016	-0.204264	-0.327598	-0.299231	-0.61259	-0.533862	-0.499231	-0.43953	-0.349429	0.0495569		4.79	-0.0692279	-0.078252	-0.180375	-0.125835	-0.0163468	0.0680042	0.0080787	-0.101479	-0.127812	-0.194705	0.0378326	-0.0709198	0.0260929
4.8	-0.462535	-0.341053	-0.365832	-0.173323	-0.126334	-0.0714214	-0.295508	-0.0601955	-0.358612	-0.564844	-0.522344	-0.455224	-0.316435	0.0501729		4.8	0.245161	-0.0632417	0.0108379	-0.0221528	-0.0674348	0.0268689	-0.173784	0.0314073	-0.328893	-4.95276e-05	-0.0949218	-0.0396548	0.0427521
4.81	-0.466022	-0.314003	-0.308281	-0.218227	-0.213186	-0.266044	-0.357802	-0.334738	-0.367299	-0.419314	-0.531009	-0.502266	-0.358183	0.0301727		4.81	-0.0535344	0.0592869	-0.0751388	-0.0227175	-0.0587341	-0.0917106	-0.0758089	-0.175361	-0.503741	-0.114088	-0.167733	-0.116298	0.0433829
4.82	-0.570886	-0.322176	-0.232763	-0.295387	-0.100497	-0.313582	-0.359215	-0.357185	-0.408804	-0.249541	-0.592133	-0.511563	-0.359478	0.0414883		4.82	-0.47289	-0.171428	-0.165444	-0.0434377	0.0353662	-0.0558249	0.0994417	-0.0432594	-0.113566	-0.120591	-0.191583	-0.11302	0.0449276
4.83	-0.596188	-0.199787	-0.195098	-0.142306	-0.206916	-0.213427	-0.353195	0.0820329	-0.179234	-0.527245	-0.676684	-0.175189	-0.281936	0.0626654		4.83	0.0480685	-0.115776	-0.0467806	-0.140132	-0.142762	-0.150276	0.0388006	-0.130404	0.0232244	-0.174342	0.110053	-0.0618478	0.0301487
4.84	-0.405453	-0.188632	-0.299943	-0.331448	-0.111505	-0.182247	-0.329704	-0.282369	-0.303777	-0.277279	-0.495664	-0.382723	-0.299229	0.0302455		4.84	0.197669	-0.01115	-0.191388	-0.0181243	-0.141964	-0.0894028	0.162711	-0.0234113	-0.363295	-0.125245	-0.215715	-0.0744832	0.0490364
4.85	-0.442643	-0.311129	-0.122229	-0.284751	-0.154736	-0.20132	-0.187615	-0.313998	-0.439235	-0.484065	-0.466732	-0.284887	-0.307778	0.0365708		4.85	0.0480685	0.0501506	-0.0756381	-0.125013	-0.0359481	-0.111826	-0.0816816	-0.08106	-0.151056	-0.096469	-0.195884	-0.0778505	0.0227719
4.86	-0.471312	-0.0604898	-0.127538	-0.222863	-0.219588	-0.118365	-0.311775	-0.366681	-0.336694	-0.364991	-0.544251	-0.208232	-0.279398	0.0421942		4.86	-0.0516815	-0.109334	-0.0231612	-0.13018	0.0793928	-0.132982	-0.167318	-0.281452	-0.455182	-0.16139	-0.187734	-0.147366	0.041877
4.87	-0.392079	-0.272706	-0.401189	-0.367998	-0.099709	-0.188489	-0.241468	-0.306303	-0.450814	-0.242502	-0.574874	-0.433183	-0.330943	0.0377349		4.87	-0.444344	-0.155685	-0.0847222	0.00305852	-0.0382134	-0.0664639	0.1332	-0.355749	-0.206871	-0.139563	-0.454398	-0.164523	0.0564116
4.88	-0.326122	-0.188632	-0.195098	-0.339512	-0.168931	-0.287489	-0.321164	-0.201316	-0.496071	-0.545146	-0.700308	-0.371758	-0.345129	0.0470871		4.88	-0.0565061	-0.0138614	-0.0423076	-0.103627	-0.0884593	-0.036519	0.0864354	-0.0700456	0.169416	-0.114088	-0.135654	-0.0368379	0.0274097
4.89	-0.487672	-0.272706	-0.257401	-0.314084	-0.113717	-0.185455	-0.340723	-0.28574	-0.56386	-0.43968	-0.669778	-0.3164	-0.353935	0.0459654		4.89	-0.0692279	-0.00574377	-0.0842415	-0.0570726	-0.103505	-0.0664639	0.0873019	-0.0443803	-0.239445	-0.163044	-0.00330642	-0.0681025	0.0257279
4.9	-0.281776	-0.433136	-0.301424	-0.282633	-0.173896	0.0112608	-0.514998	-0.0707826	-0.322335	-0.458653	-0.532213	-0.56839	-0.327415	0.0531235		4.9	0.0284813	-0.141288	-0.092624	-0.0428106	-0.101734	-0.210291	-0.161562	-0.17221	-0.016961	-0.136397	0.0139454	-0.0939501	0.0240283
4.91	-0.502098	-0.233287	-0.370823	-0.37245	-0.216505	-0.247357	-0.321753	-0.69144	-0.212416	-0.207674	-0.518902	-0.244683	-0.344949	0.0445456		4.91	-0.113142	-0.0525849	-0.189735	-0.00786591	-0.157697	-0.15626	0.0676462	0.0450111	-0.178974	-0.23135	-0.040815	-0.0923425	0.0302921
4.92	-0.361195	-0.215604	-0.362949	-0.31531	-0.0682146	-0.140898	-0.185074	-0.302698	-0.484591	-0.522439	-0.548339	-0.33702	-0.320361	0.0434269		4.92	-0.30466	-0.0845723	0.0155703	-0.00191653	0.026126	-0.147528	0.232018	-0.308227	0.0332922	-0.0530532	-0.0780051	-0.0609959	0.0467665
4.93	-0.652613	-0.202043	-0.322867	-0.399128	-0.203553	-0.179111	-0.343836	-0.346012	-0.385112	-0.606557	-0.507278	-0.598625	-0.395561	0.0473554		4.93	-0.287743	-0.0696792	-0.0323518	-0.0345761	-0.0791568	-0.0429794	-0.424889	0.0116361	0.482156	0.0465915	-0.139673	-0.0518786	0.0676368
4.94	-0.583232	-0.0677272	-0.201606	-0.17801	-0.13387	-0.144085	-0.343074	-0.416001	-0.518973	-0.473615	-0.533891	-0.222603	-0.318057	0.0522833		4.94	0.228424	-0.144559	-0.102676	-0.0420643	-0.099404	-0.130638	0.0616489	-0.0627143	-0.142058	-0.18037	-0.139447	-0.0685326	0.035747
4.95	-0.198709	-0.0692179	-0.265811	-0.144227	-0.0744496	-0.276795	-0.228666	-0.00691921	-0.519482	-0.742403	-0.482963	-0.399759	-0.284117	0.0625011		4.95	-0.266527	0.00358749	-0.108055	-0.186584	0.0891906	-0.117976	0.167486	0.0314073	-0.348001	-0.141112	-0.119605	-0.0905625	0.0460785
4.96	-0.467918	-0.197638	-0.197748	-0.266716	-0.147056	-0.175923	-0.255375	-0.443652	-0.464763	-0.575657	-0.56599	-0.269028	-0.335622	0.0453328		4.96	0.105052	-0.0246489	-0.0847222	-0.0400263	-0.0196067	-0.0333044	-0.104907	-0.220976	-0.482738	-0.32745	-0.278818	-0.137468	0.0515118
4.97	-0.287424	-0.289262	-0.272664	-0.334102	-0.00478621	-0.216872	-0.280887	-0.323357	-1.0759	-0.387219	-0.59064	-0.444587	-0.375641	0.0750503		4.97	-0.257788	-0.182843	0.044993	-0.14815	-0.0425512	-0.22177	-0.0463479	-0.292372	-0.366121	-0.0690725	-0.00330642	-0.144121	0.039638
4.98	-0.621148	-0.370519	-0.0889186	-0.218227	-0.174043	-0.238702	-0.307725	-0.218957	-0.354634	-0.304615	-0.796121	-0.50285	-0.349705	0.0581433		4.98	-0.217112	0.00110815	-0.10931	-0.169342	-0.0544057	-0.11262	0.0133486	-0.373846	0.110281	-0.147549	-0.19557	-0.114092	0.0395817
4.99	-0.396633	-0.111858	-0.141306	-0.220428	-0.129334	-0.241386	-0.279665	-0.247065	-0.304952	-0.510842	-0.451078	-0.400821	-0.286281	0.0376626		4.99	-0.105713	-0.0287611	-0.124995	0.0110909	-0.125126	-0.130638	-0.0937207	-0.244318	-0.271761	-0.205514	-0.223275	-0.140248	0.0267179
5	-0.229587	-0.379701	-0.312834	-0.142306	-0.157982	-0.257308	-0.196064	-0.439758	-0.430857	-0.384468	-0.573281	-0.404655	-0.325733	0.0380009		5	0.0442734	-0.204297	-0.0136444	-0.0147012	-0.0148057	-0.0333044	-0.157051	-0.20103	0.000470763	-0.233216	-0.00863689	-0.0759948	0.030368
5.01	-0.251596	-0.190826	-0.234957	-0.273157	-0.144526	-0.276772	-0.345408	-0.304858	-0.307977	-0.812775	-0.501909	-0.289274	-0.327836	0.0507964		5.01	-0.0848964	0.0591827	-0.1169	-0.131456	-0.122048	-0.029711	-0.0993374	0.0301738	-0.47669	-0.0805008	-0.163699	-0.110535	0.0420311
5.02	-0.556842	-0.372881	-0.282849	-0.215769	-0.1773	-0.15037	-0.321164	-0.018768	-0.344577	-0.466841	-0.621966	-0.439126	-0.330704	0.050541		5.02	-0.223504	-0.133314	-0.0647363	-0.0877429	-0.00327587	-0.188266	-0.0108278	0.0255948	0.136787	-0.177224	0.115316	-0.055563	0.0363444
5.03	-0.556842	-0.253137	-0.248804	-0.464266	-0.184287	-0.150617	-0.201276	-0.323357	-0.353835	-0.575657	-0.54876	-0.528777	-0.365801	0.0464589		5.03	-0.0748342	0.0701912	-0.164318	-0.1539	-0.0933968	0.03376	-0.218212	-0.181493	-0.0921629	-0.107503	-0.179822	-0.105608	0.0271919
5.04	-0.267192	-0.244441	-0.239518	-0.384179	-0.13387	-0.182278	-0.302386	-0.344192	-0.45653	-0.156852	-0.603326	-0.499667	-0.317869	0.0418655		5.04	-0.0663474	-0.112114	-0.00859235	-0.0946525	-0.082385	-0.00337769	0.0743686	-0.155699	-0.0636708	0.034553	-0.00330642	-0.0437475	0.0206227
5.05	-0.497861	-0.232533	-0.406131	-0.292883	-0.203452	-0.226544	-0.379499	-0.101642	-0.208758	-0.676479	-0.531218	-0.417064	-0.347839	0.0480816		5.05	0.850777	-0.240396	0.00571705	-0.0765462	-0.0952875	-0.224994	0.0994417	-0.0254513	-0.502853	-0.266788	0.0460552	-0.0391203	0.103003
5.06	-0.229374	-0.146103	-0.215751	-0.124158	-0.170449	-0.153607	-0.168862	-0.347932	-0.290541	-0.325793	-0.657431	-0.281528	-0.259294	0.042047		5.06	0.10442	-0.134014	0.0351141	-0.0719314	0.0631295	-0.117543	-0.128776	0.101535	-0.569828	-0.271013	-0.325083	-0.119454	0.0622922
5.07	-0.512081	-0.27305	-0.510011	-0.257486	-0.09802	-0.244503	-0.289463	-0.413086	-0.322335	-0.352104	-0.555774	-0.461345	-0.357438	0.039261		5.07	-0.165952	-0.095229	-0.0985329	-0.089074	-0.125126	-0.341498	-0.365483	-0.188242	0.0835454	-0.163181	0.105901	-0.13117	0.0438078
5.08	-0.444371	-0.214286	-0.264144	-0.293882	-0.143757	-0.226929	-0.302798	-0.300612	-0.212416	-0.517547	-0.617686	-0.356315	-0.324562	0.039993		5.08	0.146167	-0.0341381	0.0650465	0.028801	-0.10992	-0.160094	0.0257035	-0.149194	0.352457	-0.0511958	-0.0571929	0.00513099	0.0445229
5.09	-0.412814	-0.21521	-0.448039	-0.101556	-0.173428	-0.268198	-0.30641	-0.37053	-0.439993	-0.680219	-0.64029	-0.499667	-0.379696	0.0512621		5.09	-0.173169	-0.00692123	-0.0515799	0.113929	-0.14109	-0.0438593	-0.0934647	-0.237039	-0.197284	0.212817	0.0998273	-0.0470757	0.0428771
5.1	-0.467918	-0.286566	-0.264144	-0.218227	-0.245248	-0.379945	-0.340723	-0.327099	-0.194601	-0.575657	-0.535113	-0.374018	-0.350772	0.0353608		5.1	-0.154166	-0.107628	-0.05089	-0.08092	-0.138757	-0.159002	-0.139601	0.0902003	-0.239421	-0.189796	-0.040815	-0.110072	0.0266943
5.11	-0.440567	-0.370519	-0.321676	-0.367998	-0.157583	-0.0723313	-0.340723	-0.273298	-0.359799	-0.774387	-0.631978	-0.439126	-0.379166	0.0541666		5.11	-0.138858	-0.0696792	0.0402742	-0.127086	-0.0587341	-0.224994	-0.157565	-0.233556	-0.24876	0.051858	-0.525952	-0.153914	0.0482389
5.12	-0.431579	-0.261657	-0.435856	-0.322426	-0.153654	-0.357811	-0.412187	-0.495317	-0.3288	-0.270474	-0.599063	-0.392074	-0.371741	0.0338325		5.12	-0.386833	-0.171428	-0.168132	-0.114893	-0.0791568	-0.205673	-0.0167542	-0.166542	-0.171989	-0.215789	-0.0331298	-0.157302	0.0304721
5.13	-0.472667	-0.267181	-0.13709	-0.291337	-0.203553	-0.247631	-0.165628	-0.533595	-0.393178	-0.564844	-0.609067	-0.212141	-0.341493	0.0479566		5.13	-0.161833	-0.0908966	-0.13037	-0.23377	-0.18618	-0.052527	-0.128776	-0.215429	-0.461175	-0.0460895	-0.0820894	-0.162649	0.0352983
5.14	-0.294784	-0.233287	-0.233464	-0.280178	-0.213107	-0.232004	-0.365375	-0.372308	-0.475324	-0.532817	-0.566974	-0.35219	-0.345984	0.0353061		5.14	-0.21121	-0.00548793	0.0205453	-0.159124	-0.043616	-0.0827739	-0.0877944	-0.170161	-0.119974	-0.292672	-0.374634	-0.138809	0.036213
5.15	-0.497003	-0.519309	-0.199039	-0.0517854	-0.123636	-0.124266	-0.312275	-0.269922	-0.355382	-0.755192	-0.600329	-0.165339	-0.331123	0.0632891		5.15	-0.110932	-0.095229	-0.127116	0.0818388	0.0123446	-0.0299625	-0.157565	-0.112693	-0.209396	-0.145883	-0.0949218	-0.0899559	0.024851
5.16	-0.538155	-0.45371	-0.259026	-0.195074	-0.173578	-0.289439	-0.294836	-0.166781	-0.320042	-0.502458	-0.573281	-0.237845	-0.333685	0.0420337		5.16	-0.0770496	-0.108442	-0.167266	-0.0502497	-0.0317255	-0.123635	-0.220044	-0.159317	-0.253491	-0.0498575	-0.167814	-0.128081	0.0218976
5.17	-0.316913	-0.0907575	-0.398031	-0.295889	-0.229281	-0.217195	-0.42701	-0.355446	-0.241646	0.0200043	-0.477614	-0.247285	-0.273089	0.0404709		5.17	-0.280248	-0.0165736	0.0804777	-0.0706965	-0.106712	-0.0661964	-0.0222366	-0.0180386	-0.0384948	-0.263295	-0.191918	-0.0903575	0.0336705
5.18	-0.538155	-0.375159	-0.130494	-0.405051	-0.229249	-0.247125	-0.263869	-0.361055	-0.455453	-0.284216	-0.562778	-0.367894	-0.351708	0.0370259		5.18	-0.0979869	-0.255875	-0.108055	-0.0552329	-0.0749066	-0.0433194	-0.163422	-0.13096	-0.159263	-0.00978154	-0.243708	-0.122047	0.0237698
5.19	-0.605951	-0.185208	-0.182088	-0.257342	-0.147056	-0.185455	-0.372594	-0.472378	-0.456686	-0.374285	-0.621966	-0.468898	-0.360826	0.0486066		5.19	0.088585	-0.255538	0.0351907	-0.00686834	-0.0694825	-0.0967364	-0.0582006	-0.240704	-0.177708	-0.2988	-0.0861607	-0.106038	0.0374826
5.2	-0.444371	-0.194219	-0.470316	-0.148974	-0.273392	-0.120891	-0.361852	-0.0210395	-0.549485	-0.373441	-0.609067	-0.544767	-0.342651	0.0550153		5.2	-0.0487203	-0.145179	-0.0874112	-0.0137744	0.00300185	-0.0499925	-0.330965	0.260292	-0.294469	0.0730891	-0.187847	-0.0747251	0.0501812
5.21	-0.390685	-0.379701	-0.31785	-0.287227	-0.16085	-0.210409	-0.201831	-0.332823	-0.295858	-0.454627	-0.532919	-0.436137	-0.33341	0.0321547		5.21	-0.289891	0.0484398	-0.143772	-0.0867006	-0.0910895	0.0442566	-0.191952	-0.114973	-0.349538	-0.12682	-0.110931	-0.128452	0.0361761
5.22	-0.444371	-0.261182	-0.450522	-0.277695	-0.206616	-0.281623	-0.252183	-0.342273	-0.403906	-0.199613	-0.599182	-0.705157	-0.368693	0.0457717		5.22	-0.209503	-0.325814	0.045313	-0.114893	-0.0468757	-0.234655	0.123702	-0.0443803	-0.202481	-0.152204	-0.0162351	-0.107093	0.0402381
5.23	-0.221862	-0.258675	-0.186027	-0.479478	-0.242096	-0.101542	-0.309998	-0.363156	-0.396758	-0.761597	-0.606192	-0.537776	-0.372096	0.0557451		5.23	-0.555667	-0.0889658	-0.243348	-0.102498	-0.0424783	-0.168756	-0.0996281	-0.147077	-0.166324	-0.0344391	0.0924288	-0.141523	0.0491123
5.24	-0.383324	-0.38133	-0.108043	-0.167944	-0.130256	-0.330962	-0.36015	-0.383544	-0.338111	-0.79061	-0.64876	-0.551896	-0.381244	0.0587909		5.24	-0.0347378	-0.0601529	-0.113442	-0.0372691	-0.0801176	-0.06592	-0.212489	-0.369056	-0.255723	-0.131596	-0.0279872	-0.126226	0.0329507
5.25	-0.159453	-0.233287	-0.116001	-0.298993	-0.0575864	-0.20132	-0.424478	-0.264217	-0.405579	-0.517547	-0.577226	-0.433183	-0.307406	0.0473339		5.25	0.0248581	-0.177199	0.0204554	-0.00784526	-0.199966	-0.0767063	-0.323722	0.119895	-0.549869	-0.278043	-0.0906051	-0.139886	0.0580096
5.26	-0.50713	-0.21096	-0.411074	-0.299898	-0.17451	-0.20797	-0.26915	-0.472378	-0.183889	-0.77743	-0.537526	-0.330561	-0.365206	0.0526425		5.26	0.0248581	-0.144559	-0.148474	-0.175067	-0.177325	-0.0894028	-0.0639447	-0.032864	-0.372917	-0.283181	-0.259296	-0.156561	0.0351208
5.27	-0.563864	-0.316712	-0.210596	-0.122369	-0.15629	-0.278175	-0.388141	-0.475652	-0.840664	-0.17875	-0.590153	-0.705615	-0.402248	0.0673905		5.27	-0.152018	-0.121897	-0.150094	-0.0694164	-0.0522568	-0.199225	-0.152305	-0.165942	-0.230013	-0.0654385	-0.135311	-0.135811	0.0168085
5.28	-0.512081	-0.144126	-0.189846	-0.361264	-0.164106	-0.213556	-0.215864	-0.422901	-0.465946	-0.764867	-0.614846	-0.443777	-0.376098	0.0568913		5.28	0.0679955	-0.151088	-0.0814364	-0.0710354	-0.0544487	-0.0232787	-0.180325	-0.199086	-0.25791	-0.238841	-0.159754	-0.122655	0.0299065
5.29	-0.214065	-0.250028	-0.386379	-0.350222	-0.206688	-0.260131	-0.356319	-0.311993	-0.389598	-0.599961	-0.577226	-0.325441	-0.352338	0.0365266		5.29	-0.118718	-0.0382504	-0.126377	-0.117034	-0.0716679	-0.0600075	-0.0283449	-0.246047	-0.194638	-0.213617	0.154011	-0.0964265	0.033065
5.3	-0.319508	-0.380507	-0.357949	-0.348454	-0.156058	-0.16006	-0.197367	-0.131676	-0.172598	-0.524252	-0.557924	-0.609693	-0.326337	0.0486459		5.3	0.0190708	-0.209082	-0.209834	-0.0600218	-0.0694825	-0.0134599	-0.110504	-0.0477013	-0.24876	-0.0754741	0.0104982	-0.0922501	0.0278445
5.31	-0.362346	-0.330201	-0.403842	-0.299898	-0.150805	-0.238259	-0.382603	-0.436754	-0.356192	-0.549037	-0.508387	-0.261366	-0.356641	0.0324242		5.31	-0.209503	-0.0962051	-0.0703471	-0.0933564	-0.0975564	-0.0270025	0.0616489	-0.191433	-0.705124	-0.089749	0.0345933	-0.134912	0.0620661
5.32	-0.42593	-0.319497	-0.333728	-0.205868	-0.0434635	-0.194793	-0.250991	-0.551369	-0.448197	-0.610813	-0.610511	-0.287778	-0.356912	0.0511216		5.32	0.119762	-0.143931	0.0654721	-0.0613058	-0.114017	-0.162257	-0.201819	-0.0391704	-0.102636	-0.089749	-0.171797	-0.0819499	0.0299888
5.33	-0.783842	-0.378258	-0.140201	-0.37245	-0.213236	-0.247906	-0.286	-0.407508	-0.627812	-0.637083	-0.737112	-0.423802	-0.437934	0.0610624		5.33	-0.333407	-0.115776	-0.00877486	-0.11369	-0.0348271	-0.00657399	0.2382	-0.111328	-0.0456574	-0.0068749	-0.16376	-0.0638608	0.0417835
5.34	-0.434943	-0.335618	-0.321676	-0.289763	-0.0988766	-0.101542	-0.443353	-0.549336	-0.440312	-0.573296	-0.573054	-0.563978	-0.393812	0.0488984		5.34	-0.110932	-0.145179	-0.243348	-0.0517854	-0.057763	-0.175834	0.0140928	-0.203025	-0.102636	-0.301953	0.129107	-0.113569	0.0366131
5.35	-0.44611	-0.377413	-0.367965	-0.215594	-0.254542	-0.217053	-0.29332	0.0988421	-0.40461	-0.745457	-0.533434	-0.439126	-0.349648	0.0590835		5.35	-0.22472	-0.151088	-0.126377	-0.0414208	0.0755085	-0.407181	0.0137089	-0.240704	-0.292572	-0.179177	-0.0143872	-0.144401	0.0436077
5.36	-0.499957	-0.261182	-0.358825	-0.377274	-0.1773	-0.343689	-0.25426	-0.273298	-0.467118	-0.304615	-0.648914	-0.177239	-0.345306	0.039964		5.36	-0.203659	-0.100566	-0.11411	-0.026188	-0.0193524	-0.121709	-0.27539	0.0709734	-0.398906	-0.163181	0.0810157	-0.115552	0.0433595
5.37	-0.596188	-0.270101	-0.348892	-0.264272	-0.100497	-0.244997	-0.319446	-0.376189	-0.224058	-0.387219	-0.531693	-0.544767	-0.350693	0.0424109		5.37	-0.226289	-0.219425	-0.139085	-0.0290351	-0.161926	-0.137677	-0.0937207	-0.0823121	-0.0456574	-0.267571	-0.239705	-0.149309	0.0245295
5.38	-0.622261	-0.264606	-0.257091	-0.323174	-0.166625	-0.266044	-0.189606	-0.465769	-0.447077	-0.686749	-0.597447	-0.560603	-0.403921	0.0525192		5.38	-0.218737	-0.144559	-0.0425914	-0.106981	-0.0261475	0.0443588	-0.25595	-0.164477	0.269336	-0.265598	-0.102795	-0.0921948	0.0464532
5.39	-0.44611	-0.0980787	-0.44075	-0.243655	-0.101839	-0.163242	-0.235062	-0.338546	-0.493063	-0.580024	-0.611997	-0.451404	-0.350314	0.0518121		5.39	-0.0395173	-0.192406	-0.060779	-0.135831	-0.153778	-0.076145	-0.064108	-0.342996	-0.183216	-0.392416	0.0445189	-0.145152	0.0392784
5.4	-0.559348	-0.498705	-0.479491	-0.3487	-0.183433	-0.201804	-0.313141	-0.351792	-0.380586	-0.514368	-0.520044	-0.503429	-0.40457	0.0367682		5.4	-0.123549	-0.0300144	-0.177565	0.0340049	-0.0479504	-0.110991	-0.167318	-0.090768	-0.335782	-0.128421	-0.267256	-0.131419	0.0316788
5.41	-0.444371	-0.152085	-0.191226	-0.31216	-0.242054	-0.198153	-0.257463	-0.154922	-0.357007	-0.622237	-0.616255	-0.198896	-0.312236	0.0482118		5.41	-0.13429	-0.166748	-0.113442	-0.0414208	-0.0706736	-0.0890605	0.124777	-0.193819	-0.241775	-0.25626	-0.365264	-0.140725	0.038869
5.42	-0.632003	-0.206565	-0.367965	-0.187413	-0.0293939	-0.302577	-0.382603	-0.334738	-0.61749	-0.809948	-0.557004	-0.590689	-0.418199	0.0652072		5.42	-0.220363	-0.085588	-0.0328685	-0.0420643	-0.112265	-0.143208	-0.122151	-0.0823121	-0.468661	-0.191869	-0.294677	-0.163275	0.0385637
5.43	-0.670032	-0.367522	-0.260666	-0.309531	-0.17029	-0.191486	-0.302798	-0.442301	-0.522206	-0.719358	-0.717105	-0.433183	-0.42554	0.0563946		5.43	-0.241367	-0.0568073	-0.127802	-0.19641	-0.174809	-0.140457	-0.0522492	-0.0443803	0.0117584	-0.147453	-0.0449029	-0.110444	0.0235686
5.44	-0.206435	-0.230112	-0.147651	-0.271332	-0.144004	-0.251859	-0.405061	-0.59373	-0.524344	-0.340869	-0.660274	-0.455224	-0.352575	0.0503293		5.44	0.247842	-0.24525	0.0253883	-0.0694164	-0.0217134	0.0304271	-0.0875731	-0.153594	-0.0850513	-0.188693	-0.191865	-0.0672272	0.0415201
5.45	-0.489726	-0.230112	-0.150768	-0.266964	-0.157583	-0.188714	-0.289173	-0.418682	-0.608971	-0.755215	-0.578563	-0.748609	-0.406923	0.0648689		5.45	-0.279098	-0.140654	-0.0425914	-0.100203	-0.065201	-0.172011	-0.116328	-0.010614	-0.405727	-0.0754741	-0.266049	-0.152177	0.0361026
5.46	-0.568317	-0.391185	-0.226094	-0.305574	-0.232463	-0.182247	-0.224303	-0.149228	-0.281302	-1.07267	-0.577226	-0.352451	-0.380255	0.074487		5.46	-0.0821395	-0.145179	-0.247985	-0.0706965	-0.121908	-0.225716	-0.0521725	-0.0823121	-0.0955523	-0.23823	-0.163699	-0.13869	0.0214734
5.47	-0.538155	-0.370519	-0.267587	-0.340456	-0.229315	-0.0749793	-0.377507	-0.279036	-0.470639	0.0707446	-0.577226	-0.650306	-0.342082	0.059756		5.47	-0.242823	-0.128734	-0.106781	-0.0613058	-0.0196067	-0.235419	-0.233633	-0.406467	-0.434954	-0.134776	-0.0576096	-0.187464	0.041604
5.48	-0.526302	-0.379061	-0.214781	-0.313418	-0.20338	-0.22949	-0.305026	-0.447865	-0.256725	-0.465403	-0.528785	-0.142921	-0.33443	0.03825		5.48	0.0170113	-0.191658	-0.0563946	-0.216055	-0.0878508	-0.0827739	0.0562878	-0.153594	0.336642	-0.096469	-0.036714	-0.0465062	0.0455673
5.49	-0.453387	-0.26423	-0.217185	-0.415448	-0.226069	-0.281283	-0.356511	-0.601236	-0.495318	-0.768395	-0.603326	-0.416145	-0.424878	0.0492867		5.49	0.293473	0.097739	-0.202679	0.0217738	-0.0924698	0.0714143	0.104516	-0.213791	0.284442	-0.307133	0.00634619	0.00578475	0.0589625
5.5	-0.221862	-0.441177	-0.308758	-0.434322	-0.0812035	-0.194976	-0.373301	-0.239609	-0.286062	-0.862547	-0.626271	-0.426678	-0.374731	0.0605665		5.5	-0.188716	-0.123453	-0.1944	-0.0945548	0.0136424	-0.111826	-0.22964	-0.175361	0.218031	-0.0506034	-0.371564	-0.118949	0.0453554
5.51	-0.354931	-0.206565	-0.406131	-0.382604	-0.17064	-0.223946	-0.551793	-0.447865	-0.312151	-0.834647	-0.659197	-0.282429	-0.402742	0.0568273		5.51	-0.0584387	-0.182408	-0.117593	-0.0201317	-0.0446598	-0.102285	-0.133778	-0.0477013	-0.448432	-0.156969	-0.274847	-0.144295	0.0376335
5.52	-0.427582	-0.283509	-0.332883	-0.367495	-0.113717	-0.267334	-0.331231	-0.54385	-0.390524	-0.493981	-0.742301	-0.513627	-0.400669	0.0463738		5.52	-0.232329	-0.198421	-0.0708234	-0.024139	-0.0610441	-0.0986552	-0.0640259	-0.109035	-0.119974	-0.253888	-0.139379	-0.124701	0.0224861
5.53	-0.526302	-0.338552	-0.169955	-0.42276	-0.197134	-0.374266	-0.343074	-0.583819	-0.498848	-0.656781	-0.582999	-0.679624	-0.447843	0.0486119		5.53	0.162635	0.124028	-0.0868587	-0.0379622	-0.182351	-0.0933945	0.00693222	-0.220773	-0.159263	-0.186993	-0.22372	-0.0816109	0.0403056
5.54	-0.135409	-0.335618	-0.47263	-0.201137	-0.0812035	-0.300309	-0.42911	-0.273298	-0.653635	-0.325793	-0.663394	-0.525979	-0.36646	0.0542881		5.54	0.141437	0.257985	-0.0383662	-0.0638846	-0.049019	-0.150815	-0.0816816	-0.179409	-0.166324	-0.0493161	0.0165468	-0.0329861	0.0398317
5.55	-0.440567	-0.321565	-0.345963	-0.392957	-0.140726	-0.31012	-0.356511	-0.149228	-0.413012	-0.507573	-0.548802	-0.406495	-0.361127	0.0355304		5.55	0.0558686	-0.296917	0.044993	-0.026796	-0.102238	-0.0830965	-0.450555	-0.0627143	-0.455962	-0.280304	-0.0321051	-0.153621	0.0561025
5.56	-0.412814	-0.407211	-0.222383	-0.253162	-0.0925911	-0.275748	-0.340723	-0.362781	-0.382405	-0.705717	-0.649278	-0.27852	-0.365278	0.0495712		5.56	-0.213775	-0.177199	0.00602532	-0.116208	-0.0985053	-0.12689	-0.105229	-0.170161	-0.342649	-0.222011	-0.0981637	-0.151342	0.0271119
5.57	-0.44611	-0.289262	-0.418361	-0.329571	-0.177163	-0.29762	-0.279864	-0.616269	-0.195421	-0.395096	-0.540433	-0.37669	-0.363488	0.0376561		5.57	-0.00424719	-0.150432	-0.214238	-0.0845324	-0.19309	-0.183715	-0.266322	-0.0859971	-0.359325	-0.218076	-0.163729	-0.174882	0.0289367
5.58	-0.673224	-0.163225	-0.148755	-0.303028	-0.229215	-0.350383	-0.376796	-0.492327	-0.487249	-0.652829	-0.646261	-0.601838	-0.427094	0.0555988		5.58	-0.0594073	-0.365697	-0.0229713	-0.105898	-0.0804106	-0.207057	-0.323722	-0.0370373	-0.194638	-0.158535	0.0312449	-0.138557	0.0378186
5.59	-0.361195	-0.351905	-0.161202	-0.340485	-0.156498	-0.239414	-0.339123	-0.340411	-0.541844	-0.669906	-0.588782	-0.407457	-0.374852	0.0458751		5.59	0.13796	-0.245514	-0.0842415	-0.074108	-0.0359481	-0.0137518	-0.0937207	-0.238916	0.125053	-0.147453	0.0139454	-0.0596995	0.0378532
5.6	-0.540546	-0.435875	-0.340844	-0.234386	-0.105953	-0.239202	-0.285294	-0.261786	-0.26823	-0.683031	-0.649278	-0.253517	-0.358162	0.0519768		5.6	0.301959	-0.0545038	-0.0708234	-0.0531395	-0.17283	-0.00345446	-0.116993	-0.138277	0.227041	-0.16182	-0.227996	-0.0428034	0.049931
5.61	-0.603139	-0.349463	-0.227581	-0.269183	-0.156943	-0.254428	-0.190892	-0.515518	-0.425361	-0.758421	-0.788953	-0.374532	-0.409535	0.0620331		5.61	-0.331908	-0.0525849	-0.164318	-0.0345037	-0.0961965	0.0202334	-0.0345142	0.0144285	-0.380997	-0.113904	-0.028525	-0.109344	0.0404081
5.62	-0.37594	-0.300294	-0.299943	-0.376901	-0.216383	-0.15034	-0.22109	-0.315671	-0.387797	-0.42046	-0.582999	-0.601632	-0.354121	0.0394742		5.62	-0.241367	-0.296046	-0.136638	-0.114893	-0.0199013	-0.313152	-0.164088	-0.860242	-0.308247	-0.160145	-0.0494409	-0.242196	0.0688232
5.63	-0.714309	-0.386719	-0.352932	-0.390037	-0.193487	-0.217195	-0.241468	-0.521854	-0.454149	-0.610813	-0.587254	-0.439126	-0.425779	0.0471395		5.63	-0.23076	-0.250273	0.0155678	-0.0821201	-0.0294074	-0.124086	0.144298	-0.427462	-0.356428	-0.176001	-0.57206	-0.189885	0.0626195
5.64	-0.260016	-0.218877	-0.36084	-0.347683	-0.16314	-0.239202	-0.343871	-0.394798	-0.668851	-0.516163	-0.653473	-0.552291	-0.393267	0.0488101		5.64	-0.0535344	-0.0579218	-0.0847222	0.0343794	0.00428162	-0.0933945	-0.282332	-0.143405	-0.264847	-0.139563	-0.0906051	-0.106515	0.0296386
5.65	-0.56705	-0.272337	-0.295078	-0.236726	-0.213107	-0.245758	-0.397472	-0.397264	-0.382405	-0.76819	-0.624914	-0.541004	-0.411776	0.0511446		5.65	-0.190622	-0.0152335	-0.0423076	-0.0227175	0.132732	-0.0767063	-0.180325	-0.0786389	-0.117444	-0.251275	-0.271702	-0.101295	0.0355433
5.66	-0.554767	-0.371303	-0.248342	-0.31599	-0.181082	-0.245525	-0.610683	-0.559047	-0.408476	-0.624717	-0.593053	-0.37669	-0.42414	0.0458666		5.66	0.0241791	0.0683386	-0.311239	-0.137795	-0.116325	-0.114699	-0.100125	-0.184623	-0.316866	-0.175576	-0.515022	-0.170887	0.0492825
5.67	-0.559348	-0.344016	-0.35916	-0.294378	-0.222827	-0.127147	-0.377507	-0.422896	-0.34173	-0.318393	-0.603221	-0.528777	-0.37495	0.0397555		5.67	-0.260402	-0.203603	-0.0804528	-0.12839	-0.0901476	-0.0626112	-0.298264	-0.10405	0.15462	-0.16332	-0.16376	-0.127307	0.0360774
5.68	-0.480448	-0.300336	-0.259026	-0.323174	-0.238882	-0.239414	-0.313657	-0.840762	-0.389657	-0.613173	-0.613372	-0.532008	-0.428659	0.0546547		5.68	0.211422	-0.177644	-0.00413367	-0.114893	-0.0892101	-0.059813	-0.157051	0.00516561	-0.0815624	-0.0350519	-0.0571929	-0.0509059	0.0313845
5.69	-0.484502	-0.513359	-0.406131	-0.335945	-0.200073	-0.133698	-0.301853	-0.418682	-0.478919	-0.561874	-0.523044	-0.333239	-0.390943	0.0385381		5.69	0.187309	-0.0934237	-0.0612093	-0.103621	0.0447755	-0.134401	-0.0699174	-0.164477	-0.10972	-0.107503	-0.135654	-0.0679856	0.0303706
5.7	-0.33661	-0.480133	-0.425664	-0.231946	-0.140176	-0.360197	-0.266035	-0.611175	-0.357007	-0.602277	-0.642016	-0.494005	-0.41227	0.0460024		5.7	-0.327565	-0.098818	-0.164318	0.0015429	0.0116713	-0.0404836	-0.158196	-0.206311	-0.31156	-0.16332	-0.0576096	-0.137724	0.0346208
5.71	-0.275325	-0.444611	-0.24316	-0.350458	-0.219617	-0.217053	-0.42236	-0.422896	-0.322042	-0.639617	-0.697658	-0.545678	-0.40004	0.0464607		5.71	-0.139774	0.03761	-0.107407	-0.104773	0.00577145	-0.0725271	0.0140928	0.11712	-0.461932	-0.175793	0.231888	-0.0596113	0.0540742
5.72	-0.363547	-0.339318	-0.355865	-0.271607	-0.271163	-0.327345	-0.224303	-0.427069	-0.387797	-0.394087	-0.649437	-0.378399	-0.365828	0.0308688		5.72	-0.437359	-0.0341381	-0.112154	-0.102498	-0.14596	-0.245066	-0.0875731	-0.200747	-0.194638	-0.118818	-0.244058	-0.174819	0.0330633
5.73	-0.680101	-0.214593	-0.323543	-0.407994	-0.216401	-0.289006	-0.346207	-0.589233	-0.349744	-0.866428	-0.714222	-0.529261	-0.460561	0.0612364		5.73	0.100112	-0.138623	-0.0425914	-0.179849	-0.113117	-0.185011	0.0509211	-0.235358	0.0142045	-0.323611	-0.0581024	-0.101002	0.0386705
5.74	-0.433261	-0.338552	-0.28123	-0.27412	-0.183433	-0.254726	-0.373301	-0.509985	-0.530577	-0.519339	-0.597447	-0.4902	-0.398848	0.0383413		5.74	0.225627	-0.091803	-0.171967	-0.0634684	-0.104023	-0.0833795	-0.286818	-0.151386	-0.392064	-0.0801107	-0.119053	-0.119859	0.0459416
5.75	-0.091507	-0.283738	-0.318466	-0.407959	-0.312222	-0.133919	-0.344637	-0.398806	-0.51076	-0.447807	-0.614777	-0.701759	-0.38053	0.0510613		5.75	-0.422837	-0.0728866	0.0106613	-0.0379651	-0.0403667	-0.0770108	-0.338291	-0.0136049	-0.287601	-0.175793	-0.231713	-0.153401	0.0443441
5.76	-0.489726	-0.297526	-0.347916	-0.331448	-0.222834	-0.289413	-0.230719	-0.560342	-0.221577	-0.807076	-0.673217	-0.338451	-0.400854	0.0550426		5.76	0.0442734	-0.198421	-0.145348	-0.0833122	-0.0696727	-0.0989763	-0.277883	-0.176865	-0.306424	-0.10285	-0.114725	-0.139109	0.0297441
5.77	-0.607298	-0.397529	-0.435856	-0.309531	-0.25173	-0.169688	-0.351594	-0.517192	-0.501455	-0.263754	-0.571203	-0.469776	-0.403884	0.0395436		5.77	-0.0902858	-0.128734	-0.178541	-0.0821201	-0.0813839	-0.23054	0.0261595	-0.0180386	-0.556427	-0.0732416	-0.223452	-0.148782	0.0472455
5.78	-0.545227	-0.305801	-0.253541	-0.424376	-0.222846	-0.338113	-0.317696	-0.681112	-0.365905	-0.368178	-0.748927	-0.291211	-0.405244	0.0483399		5.78	-0.341534	-0.0664695	-0.0996808	-0.0796749	0.00174112	-0.140457	-0.0937207	-0.333084	0.305263	-0.160145	-0.0494409	-0.0961093	0.0519158
5.79	-0.533424	-0.238855	-0.353859	-0.179534	-0.213016	-0.277819	-0.269248	-0.18737	-0.597862	-0.613173	-0.656331	-0.386156	-0.375554	0.0514944		5.79	0.425922	-0.0610924	-0.0282841	-0.126275	-0.0716679	-0.102671	-0.180325	-0.338063	-0.306424	-0.0616891	0.00703565	-0.0766849	0.0601085
5.8	-0.449712	-0.324766	-0.385781	-0.101993	-0.226078	-0.204783	-0.36039	-0.273298	-0.582289	-0.685889	-0.696001	-0.612823	-0.40865	0.0570816		5.8	-0.182897	-0.160384	-0.0285639	-0.0275976	-0.0801176	-0.0372927	-0.265082	-0.0211009	-0.427218	-0.246921	-0.302042	-0.161747	0.0411435
5.81	-0.427582	-0.516392	-0.298415	-0.391586	-0.193643	-0.287489	-0.319446	-0.338546	-0.399567	-0.566546	-0.579918	-0.593389	-0.409377	0.0376042		5.81	-0.155442	-0.0664695	-0.131884	-0.100283	-0.0160603	-0.101943	-0.0160355	-0.184155	-0.516241	-0.24322	-0.0197647	-0.141045	0.043492
5.82	-0.566419	-0.294769	-0.4673	-0.298993	-0.173578	-0.29762	-0.162823	-0.632008	-0.408476	-0.49911	-0.604487	-0.612823	-0.418201	0.0491101		5.82	-0.179118	-0.198755	-0.250043	-0.040059	-0.0804106	-0.18562	-0.236319	0.00697632	-0.339457	-0.271821	-0.31849	-0.190283	0.0336827
5.83	-0.434943	-0.206565	-0.286359	-0.44617	-0.203553	-0.267006	-0.33598	-0.556166	-0.531988	-0.235123	-0.632107	-0.474297	-0.384188	0.0425911		5.83	-0.175171	-0.255736	-0.26188	-0.140493	-0.0380977	-0.140964	-0.0759606	0.134584	-0.145095	-0.180672	-0.191865	-0.133759	0.0334815
5.84	-0.341087	-0.412559	-0.303204	-0.356732	-0.0768342	-0.232868	-0.271319	-0.55547	-0.439668	-0.31365	-0.666252	-0.428773	-0.366535	0.0439764		5.84	-0.0554606	-0.0845723	-0.0326317	-0.0934665	-0.0739227	0.0100575	-0.26273	-0.249682	-0.47669	-0.139531	-0.0616809	-0.13821	0.0423565
5.85	-0.618795	-0.159166	-0.462794	-0.174765	-0.118645	-0.23033	-0.454334	-0.284792	-0.515183	-0.584531	-0.591533	-0.66132	-0.404682	0.0575213		5.85	-0.155442	-0.0836175	-0.0852521	-0.0310562	0.0362158	-0.0672351	-0.282332	-0.154408	-0.260067	-0.270687	-0.0576096	-0.128317	0.0318916
5.86	-0.431579	-0.174634	-0.330623	-0.320125	-0.257808	-0.31012	-0.294924	-0.431373	-0.30136	-0.480411	-0.721604	-0.416145	-0.372559	0.0402786		5.86	0.20604	-0.219182	-0.0612093	-0.03386	-0.0620796	-0.105991	-0.0522743	-0.0391704	-0.271761	-0.112427	-0.240039	-0.0901776	0.0392431
5.87	-0.561889	-0.261182	-0.400739	-0.451878	-0.150581	-0.331457	-0.363533	-0.577922	-0.340321	-0.468311	-0.669101	-0.493383	-0.422525	0.0418638		5.87	-0.236794	0.057328	-0.179403	-0.0899333	-0.17854	-0.204531	0.11869	-0.0810764	-0.273823	-0.177507	-0.327008	-0.142963	0.040743
5.88	-0.50282	-0.294769	-0.400739	-0.362998	-0.193757	-0.349004	-0.314534	-0.522665	-0.45174	-0.774678	-0.79076	-0.374532	-0.444416	0.0524572		5.88	-0.00424719	-0.0718638	-0.0624487	-0.0796749	-0.231407	-0.124086	0.0562878	0.127477	-0.00158565	-0.0383101	-0.0865504	-0.0469463	0.0283666
5.89	-0.50496	-0.305818	-0.342905	-0.375252	-0.252015	-0.26671	-0.403116	-0.475652	-0.706448	-0.699101	-0.719342	-0.604706	-0.471335	0.0504036		5.89	-0.05053	-0.0341381	-0.047809	-0.08092	-0.0259577	-0.0433194	-0.20358	-0.112693	-0.366121	-0.180913	-0.220395	-0.124216	0.0323151
5.9	-0.471841	-0.289262	-0.300277	-0.280923	-0.263771	-0.251281	-0.429609	-0.259446	-0.536964	-0.50586	-0.591366	-0.597165	-0.398147	0.0397221		5.9	0.175869	0.0206265	-0.10865	-0.237687	0.0351202	-0.137677	-0.252515	-0.0835064	-0.148089	-0.241365	-0.200152	-0.107093	0.0409735
5.91	-0.183282	-0.333088	-0.415698	-0.225071	-0.25144	-0.179385	-0.240349	-0.313537	-0.41706	-0.803502	-0.639292	-0.422841	-0.368712	0.0547125		5.91	-0.0189204	-0.0621728	-0.00877486	-0.0462462	-0.0674348	-0.0234153	-0.258238	-0.154408	-0.232411	-0.331965	-0.239705	-0.131245	0.0349364
5.92	-0.486585	-0.442706	-0.345963	-0.280923	-0.299157	-0.214364	-0.301853	-0.424277	-0.176916	-0.468311	-0.644883	-0.450617	-0.378046	0.0381833		5.92	-0.305597	0.0111249	-0.149251	-0.145264	-0.117854	-0.226503	-0.0877944	-0.267633	-0.370184	-0.136325	-0.131243	-0.175139	0.0325934
5.93	-0.748187	-0.407211	-0.346979	-0.353273	-0.190716	-0.294915	-0.352463	-0.481216	-0.506275	-0.480411	-0.775895	-0.50285	-0.453366	0.0496533		5.93	-0.136591	-0.0193442	-0.215559	-0.132784	-0.0804106	0.00668722	-0.505838	-0.265739	-0.0959106	-0.0801107	-0.195884	-0.156499	0.0427153
5.94	-0.456966	-0.226902	-0.415698	-0.334102	-0.264723	-0.159974	-0.398112	-0.172638	-0.599729	-0.291674	-0.547091	-0.477432	-0.362087	0.0415071		5.94	-0.0604445	-0.15984	0.020501	-0.0565751	-0.18618	-0.156818	-0.253569	-0.138277	-0.146164	-0.266421	0.0511196	-0.12297	0.0307654
5.95	-0.245014	-0.425236	-0.351066	-0.146182	-0.273707	-0.270841	-0.312785	-0.347932	-0.499141	-0.500777	-0.533627	-0.59791	-0.375351	0.0393261		5.95	0.0799295	-0.112114	-0.10865	-0.108231	-0.0424499	-0.109311	-0.230581	0.0455978	-0.141055	-0.166485	-0.294144	-0.107954	0.0326712
5.96	-0.68675	-0.242027	-0.390255	-0.379361	-0.173578	-0.229711	-0.351684	-0.242849	-0.327131	-0.49236	-0.642294	-0.258163	-0.368014	0.047305		5.96	0.0801441	-0.095229	-0.221296	-0.107038	-0.119532	-0.0135106	-0.081868	-0.262254	-0.461175	-0.246366	-0.417584	-0.176883	0.0494941
5.97	-0.348582	-0.280878	-0.315856	-0.285162	-0.248865	-0.327854	-0.401206	-0.491351	-0.632874	-0.199613	-0.657686	-0.548529	-0.394871	0.0440409		5.97	-0.0713783	-0.118189	-0.0616438	-0.0379622	-0.144413	-0.177887	-0.0521848	-0.25866	-0.419411	-0.109241	-0.381073	-0.166549	0.0398134
5.98	-0.714309	-0.338931	-0.246265	-0.391586	-0.167373	-0.288248	-0.315438	-0.638325	-0.534107	-0.519339	-0.730638	-0.516277	-0.45007	0.0537786		5.98	0.0358791	-0.145879	-0.0990821	-0.237667	-0.0208294	-0.00345446	0.0583752	-0.1214	-0.318523	-0.105809	-0.211934	-0.106393	0.035741
5.99	-0.42593	-0.204324	-0.372281	-0.29954	-0.0938119	-0.303427	-0.483488	-0.346102	-0.572884	-0.573296	-0.565058	-0.527724	-0.397322	0.0449045		5.99	0.00028978	-0.198421	-0.160801	-0.202955	-0.0359481	-0.156818	-0.282332	-0.0553831	0.16749	-0.177738	-0.127175	-0.111799	0.0373447
6	-0.296879	-0.433933	-0.382998	-0.31216	-0.118981	-0.33663	-0.17261	-0.532843	-0.5187	-0.761843	-0.601628	-0.504247	-0.414454	0.0526686		6	-0.294177	0.0481566	-0.184061	-0.132048	0.072478	-0.267718	-0.146432	-0.0477013	-0.0815624	-0.068184	-0.0490039	-0.104568	0.0349338
6.01	-0.542948	-0.257173	-0.420689	-0.273445	-0.238945	-0.360767	-0.395008	-0.457814	-0.513397	-0.685889	-0.696001	-0.410359	-0.437703	0.0438127		6.01	0.34064	-0.05991	-0.183288	-0.116086	-0.0781452	-0.0864273	-0.186129	-0.162309	-0.468661	-0.212296	-0.274847	-0.135224	0.0588043
6.02	-0.74881	-0.19747	-0.336861	-0.419919	-0.123012	-0.107651	-0.260666	-0.404446	-0.558267	-0.676479	-0.876537	-0.613151	-0.443606	0.072816		6.02	-0.458487	-0.111223	-0.0229713	-0.137138	0.095578	-0.287455	0.0933718	-0.171165	-0.419411	-0.320515	0.0104982	-0.157174	0.0586748
6.03	-0.482472	-0.272041	-0.323543	-0.367998	-0.222834	-0.310581	-0.365678	-0.475652	-0.547615	-0.35423	-0.717064	-0.471186	-0.409241	0.039388		6.03	-0.218737	-0.0934237	-0.12301	-0.0911434	-0.17283	0.0202423	-0.034212	-0.285573	0.212159	-0.221782	-0.127175	-0.103226	0.04114
6.04	-0.457072	-0.187394	-0.320386	-0.262306	-0.166077	-0.107482	-0.355596	-0.290549	-0.420212	-0.845961	-0.649278	-0.225322	-0.357303	0.0614262		6.04	-0.204287	-0.181489	-0.0579867	-0.135133	-0.121776	-0.089758	-0.225833	-0.167506	-0.655229	-0.295674	-0.00609652	-0.194615	0.0520837
6.05	-0.423457	-0.401881	-0.24316	-0.210892	-0.226078	-0.214364	-0.357959	-0.313537	-0.531988	-0.460045	-0.666508	-0.708928	-0.396567	0.0494067		6.05	-0.0235996	-0.140654	-0.00906691	-0.0933564	-0.346483	-0.109311	0.0442403	-0.117728	-0.204318	-0.305042	-0.262947	-0.14257	0.037816
6.06	-0.51881	-0.308636	-0.400739	-0.303593	-0.308445	-0.204783	-0.236934	-0.41858	-0.434221	-0.333274	-0.729554	-0.324093	-0.376805	0.040706		6.06	-0.217112	-0.121141	0.0155178	-0.120388	-0.0961965	-0.0403529	-0.22103	-0.053953	-0.357875	-0.415076	-0.248077	-0.170517	0.0405937
6.07	-0.447898	-0.138499	-0.453095	-0.378488	-0.18671	-0.317571	-0.432214	-0.575722	-0.510256	-0.256548	-0.780558	-0.650183	-0.427312	0.0543112		6.07	-0.26402	-0.0685786	0.130502	-0.175773	-0.112265	-0.0633494	0.0952021	-0.107683	-0.0672142	-0.11711	-0.0776848	-0.0752705	0.0332426
6.08	-0.460664	-0.253137	-0.21239	-0.341368	-0.17294	-0.32261	-0.295859	-0.566399	-0.327786	-0.695415	-0.729554	-0.604706	-0.415236	0.0550601		6.08	-0.25513	0.128458	-0.487791	-0.109297	-0.0794414	-0.00674201	-0.0522743	-0.156544	-0.241775	0.0139362	-0.430366	-0.152452	0.0566715
6.09	-0.714598	-0.221253	-0.369329	-0.439146	-0.196565	-0.329432	-0.423936	-0.520131	-0.752225	-0.715874	-0.714222	-0.597391	-0.499509	0.0575695		6.09	-0.113749	-0.104195	0.0403308	-0.159677	-0.0359481	-0.0539755	-0.208484	-0.240645	-0.204318	-0.168181	0.0188022	-0.111822	0.0284986
6.1	-0.00765591	-0.439754	-0.251518	-0.395937	-0.196501	-0.263859	-0.401918	-0.504451	-0.427881	-0.608916	-0.651969	-0.40447	-0.379569	0.0515928		6.1	0.134387	-0.183256	-0.162211	-0.109297	-0.0533951	-0.0404836	-0.223935	-0.120457	-0.131816	-0.219436	-0.240039	-0.122722	0.0325475
6.11	-0.396633	-0.620069	-0.393015	-0.316733	-0.167001	-0.279575	-0.343871	-0.528121	-0.401452	-0.532817	-0.680864	-0.600942	-0.438424	0.0446338		6.11	-0.279098	-0.0718638	-0.0837063	-0.012317	-0.0761817	-0.198021	-0.35198	-0.262254	-0.255723	-0.201006	-0.0940758	-0.171475	0.032906
6.12	-0.597453	-0.539102	-0.430656	-0.468201	-0.173428	-0.269837	-0.317696	-0.490346	-0.468272	-0.381222	-0.578111	-0.446795	-0.430093	0.0364319		6.12	-0.0143507	-0.218953	-0.121646	-0.0573895	-0.10818	-0.0809593	-0.141074	-0.0143263	0.182372	-0.188693	-0.135311	-0.0816829	0.0328056
6.13	-0.771454	-0.396708	-0.452974	-0.344142	-0.216392	-0.310581	-0.464417	-0.498935	-0.502708	-0.507573	-0.797313	-0.456676	-0.476656	0.0486358		6.13	0.0882446	0.0460591	-0.238915	-0.112686	-0.157274	-0.154102	0.00773074	-0.140464	-0.320275	-0.10558	-0.139379	-0.111513	0.036222
6.14	-0.222303	-0.422735	-0.576313	-0.379723	-0.25194	-0.322113	-0.364245	-0.548685	-0.558778	-0.651515	-0.704543	-0.516277	-0.459931	0.0449411		6.14	0.120595	0.0627642	-0.210602	-0.08552	-0.0696727	0.0203168	-0.191952	-0.076121	-0.0025898	0.00714445	-0.00742427	-0.0393693	0.0303195
6.15	-0.423457	-0.443537	-0.318466	-0.368653	-0.222858	-0.328339	-0.454334	-0.359549	-0.461124	-0.580024	-0.750102	-0.554827	-0.438772	0.0404358		6.15	0.184144	-0.11656	-0.0374696	-0.0239317	-0.161189	-0.0860936	-0.0877944	-0.0391704	-0.00158565	-0.050072	-0.191865	-0.0555988	0.0297607
6.16	-0.424302	-0.297537	-0.472946	-0.210892	-0.27689	-0.185852	-0.241127	-0.627097	-0.287148	-0.427302	-0.640772	-0.293723	-0.365466	0.0442477		6.16	-0.0457127	0.0443507	-0.157877	-0.039364	-0.169653	-0.114699	-0.12246	0.00237451	-0.738406	-0.229385	-0.183959	-0.159526	0.0631908
6.17	-0.564444	-0.303044	-0.28123	-0.184303	-0.216333	-0.279952	-0.278688	-0.466637	-0.378774	-0.481974	-0.702862	-0.433517	-0.38098	0.0443858		6.17	0.159266	-0.051459	-0.118924	-0.0206915	-0.116968	-0.119259	-0.0402093	0.0794747	-0.0815624	-0.253406	-0.200152	-0.0694446	0.0352009
6.18	-0.63888	-0.255596	-0.532741	-0.374844	-0.129962	-0.276438	-0.346207	-0.321394	-0.594037	-0.277459	-0.689092	-0.378399	-0.401254	0.050009		6.18	-0.0395173	-0.05337	-0.0765749	-0.212383	-0.235047	-0.161252	-0.0996281	-0.171729	-0.377073	-0.168354	-0.248077	-0.167546	0.0300496
6.19	-0.604575	-0.186061	-0.445614	-0.246071	-0.077315	-0.286256	-0.49907	-0.348055	-0.608594	-0.709302	-0.745459	-0.612259	-0.447386	0.0627405		6.19	0.424703	-0.13789	-0.00405013	-0.178218	0.0390421	-0.100068	-0.116993	-0.290478	-0.0600286	-0.193645	-0.0940758	-0.0647001	0.0559766
6.2	-0.905935	-0.258675	-0.487829	-0.243688	-0.216284	-0.221446	-0.393151	-0.279036	-0.406793	-0.495658	-0.601628	-0.42579	-0.411326	0.0575628		6.2	-0.0426213	-0.202912	0.0404682	0.0283544	0.0176028	-0.0900526	-0.391554	-0.0970402	-0.244181	-0.267571	-0.240039	-0.135413	0.0430344
6.21	-0.564444	-0.274999	-0.241593	-0.316733	-0.183802	-0.345916	-0.413029	-0.445385	-0.556758	-0.642196	-0.68497	-0.66132	-0.444262	0.0504381		6.21	-0.0457127	-0.124201	-0.227128	-0.114893	-0.0073853	-0.0900526	-0.0763113	-0.0883913	-0.0456574	-0.0833269	-0.208241	-0.101027	0.0200509
6.22	-0.697234	-0.368192	-0.255521	-0.367495	-0.183433	-0.176092	-0.371241	-0.393147	-0.446561	-0.396097	-0.648094	-0.481266	-0.398698	0.046017		6.22	-0.180955	-0.112909	-0.128554	-0.163952	0.0315317	-0.216494	0.0924494	-0.205762	-0.0850513	-0.107503	-0.311691	-0.126263	0.0341421
6.23	-0.492807	-0.280878	-0.269119	-0.503469	-0.203278	-0.348741	-0.287273	-0.321057	-0.493307	-0.70275	-0.808634	-0.445096	-0.429701	0.0529221		6.23	-0.175171	-0.134014	0.000660766	-0.146225	-0.0827011	-0.0302707	0.125885	-0.30865	-0.308247	-0.0991168	-0.252379	-0.128203	0.0400721
6.24	-0.419191	-0.305818	-0.435647	-0.336816	-0.245385	-0.308335	-0.529689	-0.231153	-0.59951	-0.500777	-0.714222	-0.575222	-0.43348	0.0442175		6.24	0.0234926	-0.100566	-0.0703471	-0.103615	-0.122608	-0.0997397	0.0706443	-0.0859971	-0.194638	-0.253406	0.132826	-0.0730867	0.0336695
6.25	-0.530844	-0.38133	-0.415698	-0.33676	-0.212923	-0.198265	-0.275665	-0.463392	-0.601096	-0.728999	-0.691511	-0.491413	-0.443991	0.0504284		6.25	-0.152018	-0.0588056	-0.277578	-0.06086	0.00451404	-0.0366356	-0.243183	-0.107039	-0.110282	-0.198209	-0.163698	-0.127618	0.0266929
6.26	-0.499957	-0.280878	-0.217682	-0.278442	-0.111564	-0.258456	-0.31826	-0.313537	-0.56383	-0.640731	-0.656988	-0.555276	-0.3913	0.0524854		6.26	0.0560401	-0.0751473	-0.103858	-0.101406	-0.0920593	-0.154656	0.0266801	-0.169587	0.145155	-0.25626	-0.303112	-0.0934737	0.0397981
6.27	-0.434943	-0.397529	-0.467504	-0.253004	-0.108187	-0.32261	-0.416715	-0.502524	-0.520531	-0.270752	-0.826754	-0.518968	-0.420002	0.051642		6.27	-0.136591	-0.286261	-0.204834	0.00501343	-0.0924698	-0.317321	0.170255	-0.154408	-0.29759	-0.220417	-0.251335	-0.16236	0.0442103
6.28	-0.634017	-0.490715	-0.161629	-0.165895	-0.206534	-0.182517	-0.480441	-0.55547	-0.567372	-0.835692	-0.718226	-0.683604	-0.473509	0.0687929		6.28	-0.12114	-0.165149	-0.051968	-0.166064	-0.0226551	-0.128724	-0.432557	0.0181427	-0.0487664	-0.17156	-0.0438901	-0.121303	0.0367577
6.29	-0.615853	-0.541019	-0.360038	-0.236699	-0.148667	-0.470499	-0.464417	-0.43838	-0.41403	-0.502479	-0.724477	-0.612657	-0.460768	0.0464984		6.29	0.129727	-0.143931	-0.170881	-0.190703	-0.0346767	0.124048	-0.0222366	-0.0588264	-0.296361	-0.284072	0.00491612	-0.0857271	0.0438354
6.3	-0.464456	-0.266769	-0.279532	-0.292336	-0.145795	-0.251859	-0.345454	-0.427063	-0.705434	-0.502479	-0.5826	-0.400589	-0.388697	0.0455509		6.3	-0.155442	-0.12649	-0.0474373	-0.0483269	0.0122891	-0.253976	-0.122885	-0.25866	-0.0707824	-0.221782	0.0528441	-0.112786	0.0314021
6.31	-0.542948	-0.289096	-0.413064	-0.280923	-0.166625	-0.34761	-0.284323	-0.548685	-0.453787	-0.676479	-0.632107	-0.314825	-0.412539	0.0459213		6.31	0.154401	-0.170928	-0.195446	-0.113873	-0.0653499	-0.165089	0.0388006	-0.145581	-0.495111	-0.247075	-0.0108375	-0.128735	0.0506722
6.32	-0.297577	-0.291833	-0.288088	-0.424376	-0.23572	-0.337682	-0.390644	-0.570802	-0.546956	-0.382126	-0.764516	-0.627748	-0.429839	0.0469859		6.32	-0.241367	-0.111223	-0.210938	-0.127086	0.0242741	-0.254644	0.419293	-0.162309	-0.192923	-0.200006	-0.224433	-0.116487	0.0585574
6.33	-0.570886	-0.349963	-0.282917	-0.466224	-0.281026	-0.326741	-0.301853	-0.560926	-0.622503	-0.561874	-0.721075	-0.720376	-0.48053	0.0483415		6.33	-0.215451	-0.0719572	0.0556071	-0.0517854	-0.0479303	-0.133015	-0.237394	-0.145581	-0.199908	-0.158746	-0.256102	-0.132933	0.0288065
6.34	-0.327035	-0.413729	-0.29326	-0.292824	-0.196243	-0.368219	-0.374374	-0.0370475	-0.702471	-0.580024	-0.731257	-0.578295	-0.407898	0.0595424		6.34	0.217325	-0.185871	-0.100301	-0.0531395	-0.0379797	-0.221501	-0.0821521	-0.270993	-0.356428	-0.283181	-0.256102	-0.148211	0.0482928
6.35	-0.50428	-0.330822	-0.395748	-0.310168	-0.186366	0.0488279	-0.347034	-0.208221	-0.480257	-0.495658	-0.711941	-0.672455	-0.382843	0.0611764		6.35	-0.126504	-0.161539	-0.196445	0.0108754	-0.0807094	-0.209187	-0.0996281	-0.274806	-0.37156	-0.0611699	-0.244058	-0.164976	0.032822
6.36	-0.415962	-0.277388	-0.277761	-0.283078	-0.213016	-0.340277	-0.395029	-0.547918	-0.58699	-0.917301	-0.712567	-0.282429	-0.437476	0.0616422		6.36	0.00028978	-0.0664695	-0.262545	-0.105881	-0.235047	-0.143723	-0.268738	-0.186244	-0.467241	-0.164856	-0.319683	-0.201831	0.0389599
6.37	-0.604575	-0.180348	-0.394777	-0.486977	-0.119315	-0.356982	-0.312785	-0.371043	-0.334501	-0.235123	-0.605973	-0.546798	-0.3791	0.0458073		6.37	-0.142051	-0.234923	-0.136638	-0.0198065	-0.164031	-0.157954	-0.158835	-0.226145	-0.419411	-0.0121922	0.0747339	-0.145205	0.0395849
6.38	-0.50713	-0.35734	-0.317196	-0.311458	-0.261635	-0.295717	-0.451669	-0.718327	-0.572472	-0.778087	-0.784293	-0.720538	-0.506322	0.058354		6.38	-0.22472	-0.0860533	-0.208424	-0.155802	-0.0729324	-0.181766	0.196521	-0.249687	-0.113566	-0.188693	-0.54825	-0.16667	0.0529539
6.39	-0.810397	-0.330468	-0.423081	-0.456936	-0.163541	-0.130523	-0.403699	-0.632494	-0.579942	-0.81918	-0.846411	-0.554437	-0.512592	0.069562		6.39	-0.0742308	-0.0653336	-0.047809	-0.120388	-0.0761817	0.0340023	-0.292541	-0.111768	-0.335782	0.0203271	-0.204203	-0.11581	0.0355375
6.4	-0.71117	-0.225379	-0.470555	-0.257647	-0.252305	-0.198471	-0.353349	-0.382556	-0.56383	-0.631422	-0.608899	-0.672511	-0.444008	0.0545315		6.4	0.162635	-0.0287611	-0.0990821	-0.0899333	-0.444533	-0.213536	0.00173344	-0.227846	-0.227603	-0.15393	-0.215952	-0.13971	0.0474564
6.41	-0.535767	-0.30025	-0.403048	-0.266716	-0.163541	-0.339875	-0.241468	-0.543151	-0.493307	-0.699101	-0.756047	-0.508082	-0.437529	0.053017		6.41	-0.148708	-0.00839604	-0.146953	-0.090089	-0.199966	-0.0666807	-0.0877944	-0.0234113	0.451709	-0.190775	-0.147373	-0.059858	0.0545499
6.42	-0.57611	-0.272041	-0.277761	-0.49478	-0.245469	-0.308335	-0.277705	-0.718772	-0.469491	-0.534734	-0.617665	-0.650103	-0.45358	0.049131		6.42	-0.408484	-0.276247	-0.060779	-0.0504595	0.00505472	-0.125888	0.11976	-0.422975	-0.160512	-0.273813	-0.26012	-0.174042	0.0516754
6.43	-0.511533	-0.322375	-0.253541	-0.427177	-0.186604	-0.301179	-0.390018	-0.549336	-0.685081	-0.842138	-0.758873	-0.543424	-0.48094	0.0594075		6.43	-0.179118	-0.0399644	-0.239899	-0.146225	-0.0326777	-0.160094	-0.140013	-0.312685	0.260487	-0.0686547	-0.314519	-0.124851	0.0483087
6.44	-0.59466	-0.224495	-0.360038	-0.460649	-0.270861	-0.274321	-0.281315	-0.502524	-0.696633	-0.541508	-0.810347	-0.394916	-0.451022	0.0533873		6.44	0.214411	0.145351	-0.203759	-0.135133	0.0820205	-0.119259	0.0206102	-0.226234	-0.549723	-0.174755	0.0611826	-0.0804806	0.064994
6.45	-0.28423	-0.270101	-0.394777	-0.206205	-0.216324	-0.259353	-0.297764	-0.492327	-0.317389	-0.483558	-0.652549	-0.472829	-0.362284	0.0395214		6.45	-0.229202	0.0151134	-0.0756381	-0.0821201	-0.0771719	-0.119703	-0.387819	-0.0365763	-0.37156	-0.179177	-0.255704	-0.163596	0.0402715
6.46	-0.644116	-0.330822	-0.36558	-0.304837	-0.166625	-0.176145	-0.369151	-0.410105	-0.428022	-0.534734	-0.762494	-0.570754	-0.421949	0.0517837		6.46	-0.215451	-0.0503038	-0.128554	-0.066904	-0.201393	0.0680042	0.0637858	-0.00235481	-0.439916	-0.226229	-0.126965	-0.120571	0.044734
6.47	-0.547895	-0.266769	-0.484747	-0.33587	-0.118307	-0.298874	-0.28626	-0.626311	-0.413401	-0.35423	-0.69195	-0.627341	-0.420996	0.0506438		6.47	-0.371499	-0.208802	-0.127116	-0.024139	0.0342703	-0.173189	0.176437	-0.147077	-0.156327	-0.0560232	0.0653385	-0.0898296	0.0452633
6.48	-0.67238	-0.314003	-0.29326	-0.381014	-0.132388	-0.319493	-0.308188	-0.531242	-0.463431	-0.658199	-0.730168	-0.597165	-0.450078	0.0540464		6.48	-0.00765636	0.0166508	-0.166089	-0.183263	-0.149147	-0.0168755	-0.191952	-0.307105	0.0930333	-0.242625	-0.413687	-0.142611	0.0457403
6.49	-0.721322	-0.347469	-0.555897	-0.399045	-0.142183	-0.289413	-0.363533	-0.559735	-0.46947	-0.94075	-0.825147	-0.676106	-0.524172	0.0677032		6.49	-0.0474889	-0.056486	-0.10865	-0.100203	-0.0534181	-0.0169919	-0.129241	0.0117089	-0.215867	-0.484069	-0.131345	-0.121095	0.0409147
6.5	-0.345351	-0.335963	-0.354067	-0.27444	-0.148904	-0.304316	-0.383762	-0.771553	-0.445427	-0.548304	-0.579675	-0.581787	-0.422796	0.0491314		6.5	0.0480685	-0.12649	-0.0334729	-0.110461	-0.114353	-0.0169919	-0.244304	-0.114068	-0.166324	-0.253888	-0.307087	-0.130852	0.0324421
6.51	-0.731442	-0.237429	-0.46318	-0.222408	-0.189999	-0.307868	-0.353349	-0.407152	-0.344866	-0.682116	-0.748301	-0.612428	-0.441711	0.0586993		6.51	0.0315931	0.00214403	-0.190744	-0.110461	-0.0816808	-0.108892	-0.191952	-0.0699514	-0.127812	-0.147579	-0.373162	-0.124409	0.032609
6.52	-0.629996	-0.280616	-0.43813	-0.48473	-0.235796	-0.294915	-0.250991	-0.323055	-0.568918	-0.823756	-0.722199	-0.767526	-0.485052	0.0616746		6.52	-0.466234	-0.218953	-0.112824	-0.0448683	0.0804679	-0.152492	-0.181743	-0.256924	-0.426231	-0.117012	-0.151588	-0.186218	0.0472633
6.53	-0.566419	-0.319331	-0.418361	-0.140464	-0.280268	-0.31731	-0.418195	-0.564593	-0.641593	-0.906537	-0.734099	-0.585232	-0.491034	0.0622756		6.53	-0.22472	-0.17044	-0.160467	-0.220473	-0.0839904	-0.133015	0.0206102	-0.158664	0.188021	0.024756	-0.307688	-0.111461	0.0424511
6.54	-0.697311	-0.482011	-0.319085	-0.353273	-0.222838	-0.2648	-0.456449	-0.315671	-0.599214	-0.781541	-0.71479	-0.66129	-0.489023	0.0564974		6.54	-0.110932	-0.0870105	-0.047809	-0.144249	-0.0127577	-0.110083	-0.0996281	-0.0180386	0.0421086	-0.210901	-0.0268299	-0.0751027	0.0214115
6.55	-0.305185	-0.509637	-0.281172	-0.260095	-0.267657	-0.172918	-0.419246	-0.166775	-0.604614	-0.668816	-0.659683	-0.828594	-0.428699	0.0635992		6.55	-0.0122827	-0.291535	-0.10865	-0.0504595	-0.0943178	-0.177091	-0.186129	0.0342935	-0.596285	-0.31441	-0.143433	-0.176391	0.052941
6.56	-0.479225	-0.419134	-0.403048	-0.127932	-0.286432	-0.33511	-0.379773	-0.463392	-0.480353	-0.55033	-0.729073	-0.518968	-0.431064	0.0428288		6.56	-0.247521	0.0354316	-0.0343233	-0.180784	-0.0781452	-0.179731	-0.22103	-0.273059	-0.113566	-0.367179	-0.192062	-0.168361	0.0345115
6.57	-0.65888	-0.485424	-0.472946	-0.398959	-0.29327	-0.182688	-0.297207	-0.325049	-0.609828	-0.395096	-0.798403	-0.66129	-0.46492	0.0532939		6.57	-0.131191	-0.153884	-0.103858	-0.107038	-0.0741578	-0.151369	0.082087	0.198909	-0.328893	-0.193314	-0.167814	-0.102775	0.042143
6.58	-0.533364	-0.338931	-0.366422	-0.409579	-0.313044	-0.299314	-0.314183	-0.391573	-0.383252	-0.648857	-0.755034	-0.665055	-0.451551	0.0456014		6.58	-0.1695	-0.117406	-0.185241	-0.185744	-0.102238	-0.0672351	-0.248973	-0.0944145	-0.360412	-0.147579	-0.00671581	-0.153223	0.0287108
6.59	-0.341087	-0.422487	-0.33776	-0.377757	-0.166286	-0.205274	-0.508443	-0.395724	-0.401452	-0.553067	-0.747971	-0.468255	-0.410464	0.044426		6.59	-0.0554606	-0.0110315	-0.142982	-0.107009	-0.140431	-0.0369886	0.0644999	-0.231742	-0.398906	-0.134776	0.0320245	-0.105709	0.0392479
6.6	-0.645758	-0.30025	-0.49548	-0.426083	-0.162545	-0.301179	-0.42023	-0.0310334	-0.586678	-0.582239	-0.735869	-0.488923	-0.431356	0.0590208		6.6	0.154401	-0.133314	0.0701924	-0.00127822	0.0635862	-0.179731	-0.157051	-0.152886	-0.156327	-0.0686547	-0.0861607	-0.0588385	0.0343009
6.61	-0.427582	-0.368894	-0.296933	-0.427177	-0.235938	-0.2953	-0.367012	-0.143088	-0.459711	-0.306126	-0.664172	-0.487549	-0.37329	0.0388596		6.61	-0.0821395	-0.00140816	-0.121646	-0.0379622	-0.00859967	-0.181766	-0.397346	-0.222331	-0.24876	-0.328858	-0.208241	-0.167187	0.0392361
6.62	-0.578789	-0.458818	-0.445614	-0.253004	-0.115627	-0.264507	-0.3589	-0.449679	-0.483985	-0.382126	-0.723895	-0.497798	-0.417729	0.0461035		6.62	-0.144292	-0.0653336	-0.142162	-0.0853278	-0.112871	0.00335692	-0.180975	-0.088501	-0.088748	-0.101101	-0.0604164	-0.0969428	0.0148587
6.63	-0.634017	-0.198674	-0.369329	-0.464587	-0.159819	-0.305188	-0.426017	-0.593327	-0.531988	-0.685889	-0.835472	-0.337106	-0.461784	0.0585218		6.63	-0.229202	0.262325	-0.0699502	-0.130978	-0.202551	-0.0964089	0.191838	-0.256981	-0.12463	-0.100628	-0.507294	-0.114951	0.0628284
6.64	-0.457072	-0.374388	-0.412785	-0.377757	-0.245534	-0.218207	-0.360896	-0.457814	-0.594037	-0.577677	-0.702665	-0.468255	-0.437257	0.040375		6.64	-0.0315712	0.00803496	-0.0471455	-0.0933564	-0.201995	-0.089758	0.164072	-0.28027	-0.146164	-0.188693	0.135732	-0.0701012	0.0413043
6.65	-0.612973	-0.462326	-0.265613	-0.339569	-0.258148	-0.233951	-0.413611	-0.408646	-0.613555	-0.622992	-0.62207	-0.713552	-0.463917	0.048683		6.65	-0.0378659	-0.0792354	-0.155698	-0.149591	-0.0193524	-0.105991	-0.45824	-0.039847	-0.05257	-0.109026	-0.0609037	-0.115302	0.0368821
6.66	-0.538228	-0.29462	-0.455597	-0.344142	-0.20643	-0.389244	-0.347876	-0.397264	-0.402439	-0.959166	-0.735869	-0.465131	-0.461334	0.0591168		6.66	-0.154166	0.0151134	-0.127802	-0.121825	-0.0160603	-0.212463	-0.429093	-0.237028	-0.474745	-0.387067	-0.167815	-0.210268	0.0484203
6.67	-0.572394	-0.341457	-0.46318	-0.297504	-0.245301	-0.462374	-0.268215	-0.239609	-0.611672	-0.684997	-0.722199	-0.631118	-0.461668	0.0519454		6.67	-0.136591	-0.135428	-0.0526941	-0.0865211	0.0620421	-0.128724	-0.116993	-0.26586	0.135508	-0.139566	0.0840974	-0.0709754	0.0358722
6.68	-0.648804	-0.466038	-0.29326	-0.354316	-0.264308	-0.283109	-0.498206	-0.537618	-0.531866	-0.633981	-0.762494	-0.484364	-0.479864	0.0456037		6.68	-0.28665	-0.0399644	-0.0189176	-0.00635785	-0.247123	-0.173189	-0.204385	-0.215262	-0.400056	-0.0291341	-0.102043	-0.156644	0.0386987
6.69	-0.477195	-0.347469	-0.509185	-0.453738	-0.235796	-0.306526	-0.386895	-0.43545	-0.657384	-0.867902	-0.763338	-0.405525	-0.4872	0.0541206		6.69	0.342572	-0.078252	-0.186997	-0.126053	-0.0729324	-0.100461	-0.0279104	-0.101988	-0.134947	-0.350584	-0.0232421	-0.078254	0.0500207
6.7	-0.314472	-0.249481	-0.291504	-0.260284	-0.311027	-0.259075	-0.419246	-0.514567	-0.458713	-0.524872	-0.756571	-0.665055	-0.418739	0.0488317		6.7	-0.0927432	0.128458	-0.161313	-0.103615	-0.231407	-0.0867214	-0.28807	-0.19309	-0.19025	-0.176504	-0.256818	-0.150188	0.0341628
6.71	-0.693701	-0.430555	-0.385229	-0.269183	-0.232441	-0.316855	-0.488646	-0.239609	-0.664393	-0.468311	-0.694444	-0.512457	-0.449652	0.0490383		6.71	-0.144292	-0.170928	-0.181356	-0.00584989	-0.14763	-0.128724	-0.0581821	-0.202355	-0.693824	-0.393213	-0.349455	-0.225074	0.0577255
6.72	-0.312794	-0.389913	-0.376643	-0.275932	-0.232604	-0.192435	-0.457828	-0.456621	-0.573979	-0.511093	-0.738047	-0.582072	-0.424997	0.0463712		6.72	-0.0898104	-0.171428	-0.0187615	-0.112686	-0.0139584	-0.194766	-0.146432	-0.240659	0.13245	-0.161952	-0.036714	-0.0958833	0.0319063
6.73	-0.690126	-0.449959	-0.269119	-0.271607	-0.283667	-0.239912	-0.328739	-0.502524	-0.543377	-0.810696	-0.645331	-0.489564	-0.460385	0.0542661		6.73	-0.287743	-0.149839	-0.105139	-0.147191	-0.0901476	-0.165089	0.0576789	-0.0922014	-0.0313092	-0.0639821	-0.175937	-0.113718	0.0267911
6.74	-0.502098	-0.371303	-0.265811	-0.366446	-0.268095	-0.262881	-0.368408	-0.659296	-0.524916	-0.398128	-0.67255	-0.638939	-0.441573	0.0444714		6.74	0.325427	-0.024827	-0.162211	-0.0712605	-0.0975564	-0.120108	-0.0761548	-0.158664	0.223992	-0.330969	-0.232832	-0.0659239	0.0571238
6.75	-0.501354	-0.368192	-0.325504	-0.246071	-0.216284	-0.243109	-0.388734	-0.458606	-0.591791	-0.47825	-0.836711	-0.739363	-0.449497	0.0565314		6.75	-0.163289	-0.166748	-0.280411	-0.0956213	-0.139617	-0.136346	-0.20358	-0.185785	-0.530185	-0.0976627	-0.232832	-0.202916	0.036706
6.76	-0.346427	-0.283509	-0.455505	-0.414013	-0.274714	-0.304316	-0.302265	-0.280333	-0.458587	-0.38303	-0.753976	-0.444276	-0.391746	0.0387889		6.76	-0.289891	-0.141921	-0.208424	-0.102498	-0.05565	-0.228032	-0.286818	-0.110751	-0.285635	-0.231268	-0.122893	-0.187617	0.0253568
6.77	-0.530844	-0.319729	-0.448129	-0.220092	-0.209582	-0.373113	-0.398775	-0.452219	-0.599214	-0.552385	-0.686989	-0.814048	-0.467093	0.0522701		6.77	-0.16747	-0.169878	-0.103302	-0.0448683	-0.0290427	-0.158471	-0.349719	-0.267767	-0.166324	-0.139566	-0.0567859	-0.15029	0.0288344
6.78	-0.772382	-0.341932	-0.521761	-0.412664	-0.235774	-0.113884	-0.347034	-0.473484	-0.690441	-0.640731	-0.774855	-0.694893	-0.501653	0.0627556		6.78	-0.215451	-0.18717	-0.165236	-0.159307	-0.221976	-0.0169919	-0.261754	-0.0254513	0.0409115	-0.142737	-0.240039	-0.145018	0.0303302
6.79	-0.618795	-0.220307	-0.499413	-0.388425	-0.280827	-0.26547	-0.42236	-0.776302	-0.593775	-0.55033	-0.694868	-1.19839	-0.542438	0.0781237		6.79	-0.157622	-0.101497	-0.0191539	-0.0539301	-0.0721421	-0.0830965	-0.221937	-0.0835622	-0.166324	-0.338168	0.0608296	-0.112419	0.0321183
6.8	-0.528625	-0.35734	-0.453095	-0.248476	-0.219561	-0.353102	-0.320869	-0.654133	-0.659043	-0.545517	-0.695229	-0.687174	-0.476847	0.0505117		6.8	-0.302708	-0.134014	-0.128554	0.035662	-0.0731585	-0.180367	-0.164088	-0.0798078	-0.299487	-0.182352	-0.235715	-0.158599	0.0302091
6.81	-0.595925	-0.189539	-0.353178	-0.370313	-0.142983	-0.279952	-0.382439	-0.363544	-0.341859	-0.631422	-0.752671	-0.390732	-0.399546	0.0514382		6.81	0.00028978	-0.165149	-0.216638	-0.083098	-0.0653499	-0.11594	0.0467277	-0.191433	-0.134947	-0.277781	-0.338956	-0.140207	0.0345991
6.82	-0.538175	-0.205511	-0.490488	-0.288144	-0.200011	-0.329394	-0.3925	-0.728966	-0.343351	-0.516163	-0.691141	-0.731443	-0.454607	0.0554876		6.82	-0.3557	0.0388072	-0.0960052	-0.0787311	0.00632643	-0.125888	-0.105554	-0.395712	-0.088748	-0.228103	-0.244058	-0.152124	0.0417758
6.83	-0.669557	-0.379061	-0.241012	-0.373636	-0.264723	-0.292153	-0.430706	-0.659487	-0.513862	-0.87838	-0.767186	-0.4559	-0.493805	0.0597626		6.83	-0.430114	-0.219425	-0.157411	-0.184057	0.00835773	-0.180367	0.00204534	-0.0551141	-0.110282	-0.154011	-0.424531	-0.173174	0.0440736
6.84	-0.533364	-0.244441	-0.333478	-0.253162	-0.192911	-0.277165	-0.424451	-0.5016	-0.650386	-0.609401	-0.666768	-0.650003	-0.444761	0.0517154		6.84	-0.0203182	-0.0728866	-0.123739	-0.026796	-0.0223821	-0.144773	-0.359383	-0.249687	-0.269693	-0.240075	-0.183959	-0.15579	0.0346344
6.85	-0.457072	-0.412814	-0.61978	-0.308842	-0.179724	-0.284236	-0.349392	-0.439758	-0.697415	-0.475984	-0.591052	-0.597391	-0.451122	0.0447579		6.85	-0.310203	-0.202258	-0.0334729	0.0128373	-0.0217134	-0.265396	0.0393777	0.0305374	0.00991161	-0.198628	-0.163759	-0.100252	0.0390365
6.86	-0.526087	-0.402935	-0.344927	-0.48473	-0.132388	-0.32312	-0.435318	-0.514567	-0.59733	-0.711795	-0.798512	-0.538189	-0.484158	0.0512784		6.86	-0.149836	-0.15984	-0.223626	-0.141887	-0.120206	-0.11594	0.229355	-0.111768	-0.589668	-0.251442	-0.0232421	-0.150737	0.0582052
6.87	-0.600285	-0.476663	-0.408048	-0.374844	-0.209582	-0.211447	-0.352565	-0.280333	-0.760679	-0.368178	-0.716475	-0.709818	-0.455743	0.0567443		6.87	-0.341534	-0.239839	-0.146953	-0.145264	0.0375953	-0.264494	0.00277519	-0.235236	-0.117444	-0.154011	-0.42253	-0.184267	0.0411346
6.88	-0.605951	-0.433933	-0.328636	-0.229684	-0.25194	-0.316855	-0.313657	-0.654133	-0.632825	-0.476691	-0.815094	-0.627341	-0.473895	0.0548477		6.88	0.00478042	-0.00405652	-0.0538255	-0.199858	-0.104023	-0.00337769	-0.0937207	-0.0945904	0.397084	-0.176504	0.00781354	-0.0291162	0.0477691
6.89	-0.641017	-0.341932	-0.504879	-0.386847	-0.151784	-0.287019	-0.423936	-0.675788	-0.586678	-0.897822	-0.819284	-0.0880526	-0.483753	0.0725745		6.89	-0.0821395	-0.105045	0.0695225	-0.0843314	-0.14596	-0.16724	-0.209403	-0.0798078	0.0511696	-0.068184	0.0270929	-0.0722114	0.0269445
6.9	-0.483343	-0.335963	-0.317818	-0.262779	-0.242363	-0.262881	-0.256405	-0.452901	-0.577546	-0.684997	-0.806004	-0.459779	-0.428565	0.0533049		6.9	-0.0845254	-0.143931	-0.291093	0.0231152	-0.0698667	-0.0505999	-0.181743	0.0317816	0.0245987	-0.108654	-0.303698	-0.104965	0.0354275
6.91	-0.444104	-0.336377	-0.445621	-0.346891	-0.242288	-0.19216	-0.372304	-0.50812	-0.391476	-0.636562	-0.753976	-0.456676	-0.427213	0.0449816		6.91	-0.0634067	-0.05991	-0.220035	-0.119486	0.114194	-0.141948	-0.129241	-0.325056	-0.39083	-0.218076	-0.147373	-0.154652	0.0409869
6.92	-0.578789	-0.414983	-0.410706	-0.471449	-0.183315	-0.333571	-0.498489	-0.509003	-0.481557	-0.36195	-0.691544	-0.428773	-0.447011	0.0366971		6.92	-0.163901	-0.148547	-0.0579867	-0.135449	-0.0391472	-0.0069424	-0.141074	-0.227999	-0.39083	-0.223593	-0.135133	-0.151873	0.0318217
6.93	-0.618795	-0.28334	-0.247882	-0.392957	-0.271163	-0.467494	-0.383081	-0.450994	-0.666263	-0.855009	-0.920352	-0.565884	-0.510268	0.0639019		6.93	-0.0770496	-0.165664	0.0353166	-0.193301	-0.0849511	-0.161252	-0.519378	0.186903	-0.180492	-0.23253	-0.147501	-0.139991	0.0524605
6.94	-0.428512	-0.297526	-0.448129	-0.29954	-0.252229	-0.21174	-0.507677	-0.50812	-0.641593	-0.845961	-0.771012	-0.569369	-0.481784	0.0582319		6.94	0.150964	-0.0880294	-0.00906691	-0.126275	-0.133151	-0.0638816	0.115732	-0.157408	-0.440809	-0.16365	-0.211934	-0.102501	0.0483348
6.95	-0.526087	-0.308668	-0.582948	-0.257647	-0.209464	-0.337277	-0.309998	-0.344251	-0.692396	-0.908746	-0.844338	-0.423018	-0.478736	0.0672687		6.95	0.10442	-0.0387137	-0.0917282	-0.030959	-0.116968	-0.109311	-0.209403	0.0079528	-0.299487	-0.285215	-0.0143872	-0.0985271	0.0376323
6.96	-0.637067	-0.26641	-0.490068	-0.379005	-0.196394	-0.282722	-0.408806	-0.599204	-0.526087	-0.813564	-0.661264	-0.623577	-0.490347	0.0539919		6.96	-0.00312829	-0.154532	-0.163408	-0.111601	-0.169453	-0.0575934	0.0145403	-0.285837	-0.468661	-0.210901	-0.26012	-0.170063	0.0416305
6.97	-0.394947	-0.280349	-0.455505	-0.44093	-0.206388	-0.32261	-0.505155	-0.822425	-0.634597	-0.722035	-0.768019	-0.683604	-0.519714	0.0586921		6.97	-0.317698	-0.240078	-0.072219	-0.185759	-0.0665749	-0.173189	0.0829134	-0.389896	-0.528777	-0.150857	-0.334969	-0.2161	0.0515651
6.98	-0.900187	-0.564708	-0.425301	-0.435106	-0.280629	-0.202035	-0.476317	-0.637481	-0.622249	-0.437964	-0.878053	-0.775277	-0.552942	0.0636251		6.98	-0.139774	-0.318138	-0.0770885	-0.128637	-0.106383	-0.149105	-0.0875731	-0.047355	-0.31156	-0.0761048	-0.342291	-0.162183	0.0326676
6.99	-0.51881	-0.314003	-0.521761	-0.317424	-0.159391	-0.233951	-0.538793	-0.351984	-0.57198	-0.902362	-0.725179	-0.634894	-0.482544	0.0622366		6.99	-0.196501	-0.104195	-0.189735	-0.12393	0.00616889	-0.133455	-0.361147	-0.160202	-0.308247	-0.17156	0.108187	-0.148601	0.0390821
7	-0.0718392	-0.352428	-0.445656	-0.417237	-0.239337	-0.330414	-0.419246	-0.467875	-0.549033	-0.699101	-0.735431	-0.515119	-0.436893	0.0528772		7	-0.0143507	-0.00839604	-0.0136444	-0.0643305	-0.183622	-0.0867214	-0.0401497	-0.0323509	-0.142058	-0.212738	-0.135133	-0.0848632	0.0219455
7.01	-0.506493	-0.482011	-0.339755	-0.369832	-0.203004	-0.302481	-0.319161	-0.564593	-0.680308	-0.791645	-0.718767	-0.717287	-0.499611	0.0563889		7.01	-0.00650395	-0.122714	-0.134135	-0.124132	-0.0761817	-0.125888	-0.0582354	-0.333685	-0.24876	-0.278043	-0.0766008	-0.14408	0.0303912
7.02	-0.547895	-0.220307	-0.435647	-0.215124	-0.212996	-0.215328	-0.456569	-0.588792	-0.630993	-0.439259	-0.680303	-0.835861	-0.45659	0.0604619		7.02	-0.363663	-0.0449267	-0.297434	-0.189935	-0.0567099	-0.0408663	-0.182521	-0.124156	-0.05257	-0.185856	-0.0137973	-0.14113	0.0344867
7.03	-0.624036	-0.322577	-0.493245	-0.324762	-0.293477	-0.343908	-0.40624	-0.503456	-0.407104	-0.853759	-0.667615	-0.754581	-0.499563	0.0536625		7.03	0.293473	0.0794694	-0.0189176	-0.160037	-0.118701	-0.140964	-0.0461008	-0.244291	-0.067127	-0.11036	-0.220642	-0.0685634	0.0455106
7.04	-0.648039	-0.314174	-0.376643	-0.246127	-0.290491	-0.329394	-0.48493	-0.397264	-0.745526	-0.687916	-0.773854	-0.447266	-0.478469	0.0541957		7.04	0.0519501	-0.0436567	-0.23303	-0.115002	-0.229955	-0.173525	0.107471	-0.105389	-0.281606	-0.269556	-0.0392726	-0.121052	0.0393234
7.05	-0.508715	-0.38133	-0.465563	-0.457633	-0.189579	-0.366354	-0.395717	-0.456621	-0.546277	-0.781541	-0.626431	-0.534885	-0.475887	0.0422609		7.05	-0.175171	-0.0751473	-0.117593	-0.0239317	-0.0512114	-0.282569	0.056991	-0.174354	-0.495639	-0.382394	-0.22416	-0.176834	0.0490829
7.06	-0.676482	-0.30025	-0.28123	-0.397366	-0.176717	-0.277498	-0.321463	-0.254563	-0.449947	-0.622992	-0.648248	-0.424907	-0.402639	0.0482317		7.06	-0.184809	-0.0610924	-0.197511	-0.0841262	-0.193868	-0.0236269	-0.192671	-0.0259361	-0.241775	-0.260899	-0.29169	-0.159818	0.0286922
7.07	-0.679452	-0.28334	-0.381762	-0.405045	-0.25173	-0.250563	-0.519713	-0.506212	-0.552027	-0.453306	-0.849428	-0.665041	-0.483135	0.053459		7.07	-0.272754	-0.193223	-0.0241115	-0.144818	-0.0259577	-0.128305	0.141802	-0.187416	-0.279555	0.0180869	-0.31506	-0.128301	0.0428868
7.08	-0.640138	-0.341457	-0.338703	-0.414013	-0.193084	-0.303865	-0.472524	-0.39	-0.504034	-1.02195	-0.842331	-0.526151	-0.499021	0.068203		7.08	0.141437	-0.0860533	-0.100867	-0.209062	-0.0882215	-0.0302707	-0.318372	-0.132402	-0.0815624	-0.195044	-0.175949	-0.116033	0.0352178
7.09	-0.477913	-0.0814659	-0.34805	-0.376124	-0.128087	-0.31383	-0.532174	-0.283811	-0.288825	-0.758584	-0.811886	-0.812036	-0.434399	0.0722633		7.09	-0.126504	0.221089	-0.128554	-0.0517854	-0.0853422	-0.216494	-0.322589	0.0788653	-0.208783	-0.317536	-0.244677	-0.127483	0.0499129
7.1	-0.574275	-0.3059	-0.634097	-0.246237	-0.206228	-0.325103	-0.376796	-0.355958	-0.661026	-0.688776	-0.7182	-0.728213	-0.485067	0.0575359		7.1	-0.0378659	-0.131149	-0.160467	-0.0239317	-0.144573	-0.16296	-0.250127	-0.00710762	-0.156327	-0.236284	-0.0604164	-0.124655	0.0248665
7.11	-0.571617	-0.240616	-0.453163	-0.257864	-0.287266	-0.21807	-0.343057	-0.404446	-0.365601	-0.712312	-0.73871	-0.585848	-0.431548	0.0524402		7.11	-0.190622	-0.13577	-0.0530933	-0.110398	-0.12431	-0.129208	-0.338291	-0.220436	-0.488889	-0.309175	-0.307688	-0.218898	0.0389814
7.12	-0.516099	-0.45692	-0.363938	-0.366977	-0.155421	-0.379959	-0.48493	-0.355697	-0.717814	-0.481974	-0.690318	-0.668803	-0.469904	0.0472046		7.12	-0.10059	-0.169379	-0.135094	-0.13851	-0.125126	-0.0508301	-0.194355	-0.240645	-0.191954	-0.207725	-0.0387861	-0.144818	0.0193
7.13	-0.583232	-0.421234	-0.407718	-0.394386	-0.235774	-0.417898	-0.463607	-0.697249	-0.529069	-0.570835	-0.831099	-0.557878	-0.509165	0.0450102		7.13	0.0234926	-0.0889658	-0.130778	-0.173129	-0.128344	-0.223259	-0.111481	-0.30959	-0.160512	-0.197176	-0.338956	-0.167154	0.030499
7.14	-0.559849	-0.283509	-0.61978	-0.330437	-0.148904	-0.253238	-0.441967	-0.597962	-0.671391	-0.719358	-0.714724	-0.805231	-0.512196	0.0618928		7.14	-0.0713783	0.11288	-0.202242	-0.00737807	0.0122891	-0.100461	0.0454651	0.0380616	-0.318523	-0.078324	-0.0609037	-0.0573195	0.0366448
7.15	-0.535767	-0.480306	-0.291934	-0.265007	-0.302606	-0.267977	-0.379939	-0.415764	-0.627525	-0.526764	-0.746921	-0.694754	-0.461272	0.048646		7.15	-0.22472	-0.127216	-0.0616438	-0.0806796	-0.0698667	-0.276965	-0.259326	-0.062359	-0.367375	-0.31028	0.0119869	-0.166222	0.0378004
7.16	-0.513799	-0.412814	-0.443155	-0.359563	-0.312475	-0.395441	-0.450352	-0.697635	-0.454955	-0.557172	-0.785205	-0.412258	-0.482902	0.03981		7.16	0.0353776	-0.192034	-0.0678047	-0.251477	-0.0718802	-0.175005	-0.244304	-0.310697	-0.163439	-0.179475	-0.102265	-0.156637	0.0297678
7.17	-0.486585	-0.311405	-0.44313	-0.368146	-0.236073	-0.166466	-0.456569	-0.502524	-0.505751	-0.650132	-0.814497	-0.717287	-0.471547	0.0549203		7.17	-0.297275	-0.109589	-0.282172	-0.0448683	-0.0998847	-0.135341	-0.0463479	-0.253305	-0.0194157	-0.20456	0.117704	-0.125005	0.0382349
7.18	-0.780246	-0.374388	-0.330623	-0.33587	-0.339392	-0.310581	-0.37158	-0.813366	-0.552027	-0.728695	-0.828289	-0.546388	-0.525954	0.0605003		7.18	-0.232329	-0.207566	0.0711116	-0.144249	-0.0144532	-0.0605173	0.132029	-0.141213	-0.173408	-0.170258	-0.118501	-0.096305	0.0350647
7.19	-0.70417	-0.260761	-0.576816	-0.424376	-0.20281	-0.417898	-0.463223	-0.459808	-0.468203	-0.714895	-0.717062	-0.499735	-0.49248	0.0478475		7.19	0.175869	-0.149223	-0.243348	-0.0656086	-0.0872715	-0.153485	-0.0281022	-0.24608	-0.378402	-0.118518	-0.256102	-0.140934	0.0440636
7.2	-0.640138	-0.447734	-0.525396	-0.294882	-0.277602	-0.365111	-0.384261	-0.4257	-0.695901	-0.811472	-0.723414	-0.420033	-0.50097	0.0510013		7.2	-0.139774	0.0388072	-0.0628957	0.0108754	-0.148369	-0.21498	0.1332	-0.170669	-0.187554	-0.15732	-0.323021	-0.111064	0.0391732
7.21	-0.673224	-0.198552	-0.478212	-0.405042	-0.19979	-0.252102	-0.336712	-0.449679	-0.551393	-0.609401	-0.731468	-0.443372	-0.444079	0.0511246		7.21	0.0843243	-0.098818	-0.246711	-0.2449	-0.216745	-0.175005	-0.194355	-0.26053	-0.563224	-0.253406	-0.0934558	-0.205711	0.0472569
7.22	-0.655729	-0.35858	-0.204292	-0.26944	-0.179724	-0.319264	-0.395643	-0.559047	-0.473102	-0.584519	-0.686127	-0.680064	-0.447128	0.0533612		7.22	-0.0122827	-0.213401	-0.228328	-0.040059	-0.108747	-0.27742	-0.175852	-0.269689	-0.156327	-0.397132	-0.204489	-0.18943	0.0331828
7.23	-0.420198	-0.41829	-0.381762	-0.397474	-0.271163	-0.253539	-0.431205	-0.620808	-0.565856	-0.784596	-0.788047	-0.592842	-0.493815	0.0512301		7.23	-0.0474889	-0.12649	-0.172792	-0.0781905	-0.129912	-0.0406797	-0.343996	-0.195077	-0.196417	-0.186142	-0.0567859	-0.143088	0.0270324
7.24	-0.626995	-0.380765	-0.263921	-0.424901	-0.229315	-0.290196	-0.510497	-0.642955	-0.562793	-0.925855	-0.782343	-0.650003	-0.524212	0.0621601		7.24	-0.247521	0.0261396	-0.072219	-0.0189141	-0.107262	-0.241919	-0.261754	-0.0959137	-0.201722	-0.305034	0.0168966	-0.137202	0.0359574
7.25	-0.468377	-0.397529	-0.627822	-0.453122	-0.277602	-0.269669	-0.311486	-0.518462	-0.641667	-0.688776	-0.614699	-0.854762	-0.510331	0.0523584		7.25	-0.00650395	-0.202595	-0.160467	-0.0421704	-0.0830234	-0.109721	0.0460865	-0.122812	-0.410366	-0.276666	-0.204203	-0.142949	0.0389192
7.26	-0.7282	-0.366519	-0.474975	-0.304184	-0.318873	-0.361319	-0.397585	-0.495973	-0.747658	-0.457461	-0.814497	-0.531543	-0.499899	0.0503364		7.26	-0.346986	-0.104195	-0.154825	-0.0806796	-0.0247359	-0.205193	-0.295232	-0.233408	-0.454379	-0.359894	-0.236574	-0.226918	0.0395007
7.27	-0.442327	-0.435333	-0.300277	-0.385525	-0.206314	-0.214979	-0.469795	-0.796899	-0.40076	-0.880773	-0.779529	-0.627341	-0.494988	0.0654784		7.27	-0.408484	-0.154532	-0.265157	-0.06171	-0.0686203	-0.132517	-0.0220689	-0.224201	-0.388309	-0.131456	-0.130841	-0.180718	0.0385903
7.28	-0.690126	-0.405105	-0.412785	-0.475664	-0.265136	-0.262561	-0.41654	-0.459808	-0.489937	-0.928133	-0.754233	-0.66507	-0.518758	0.0580315		7.28	-0.212048	-0.18677	-0.0835396	0.000680678	-0.0610441	-0.155734	0.00173344	-0.126497	-0.272494	-0.236284	-0.267699	-0.145427	0.0301388
7.29	-0.662083	-0.251961	-0.511926	-0.411054	-0.239337	-0.272173	-0.49789	-0.771553	-0.57198	-0.651515	-0.809027	-0.646211	-0.524726	0.0568838		7.29	0.205329	0.0570653	-0.143796	-0.21495	-0.00442347	-0.270444	0.0327307	-0.330105	-0.234715	-0.292423	0.26467	-0.084642	0.0623293
7.3	0.285653	-0.525328	-0.433114	-0.327459	-0.326478	-0.336718	-0.348636	-0.533716	-0.520266	-0.972734	-0.715335	-0.822457	-0.464716	0.090965		7.3	0.00731755	-0.142569	-0.0236549	-0.0133851	0.0375953	-0.159054	-0.251186	-0.274993	-0.255723	-0.11036	-0.284633	-0.133695	0.0367444
7.31	-0.455228	-0.308636	-0.3976	-0.315504	-0.196501	-0.212198	-0.411056	-0.816402	-0.496124	-0.845961	-0.626531	-0.407394	-0.457428	0.0608434		7.31	-0.341534	-0.098818	-0.174758	-0.0781905	-0.0797316	-0.20993	0.0271638	0.0117089	-0.488889	-0.210901	-0.232536	-0.170583	0.0459097
7.32	-0.491832	-0.30025	-0.425664	-0.292824	-0.212903	-0.343611	-0.410225	-0.615322	-0.555012	-0.397099	-0.741871	-0.698782	-0.457116	0.0481646		7.32	-0.215451	-0.192406	-0.0393055	-0.124132	-0.0665749	-0.157389	-0.0759606	-0.23694	-0.256095	-0.345639	-0.256414	-0.178755	0.0287337
7.33	-0.464456	-0.471333	-0.156281	-0.456936	-0.239171	-0.27896	-0.398182	-0.849548	-0.623809	-0.915151	-0.728585	-0.720773	-0.525265	0.0703096		7.33	-0.0872961	-0.0978403	-0.123739	-0.0865211	-0.107262	-0.258917	-0.253569	-0.213278	-0.529629	-0.147579	-0.163714	-0.188122	0.0390941
7.34	-0.832038	-0.263782	-0.514747	-0.317424	-0.189348	-0.227744	-0.453921	-0.484737	-0.685081	-0.788114	-0.69072	-0.709818	-0.513123	0.0656078		7.34	0.457995	-0.0289383	-0.286435	-0.208274	0.00632643	-0.233795	-0.128776	-0.240659	-0.117444	-0.547797	-0.139205	-0.133364	0.0740287
7.35	-0.581499	-0.455307	-0.35741	-0.347107	-0.167001	-0.267977	-0.528708	-0.626311	-0.622176	-0.695415	-0.648604	-0.584681	-0.490183	0.0488551		7.35	-0.126504	-0.311993	-0.0966134	-0.0945548	-0.185584	-0.113425	-0.250127	-0.0959137	-0.363295	-0.211401	-0.122744	-0.179287	0.0284199
7.36	-0.506493	-0.297374	-0.384016	-0.383599	-0.196565	-0.268321	-0.334265	-0.4458	-0.542032	-0.728695	-0.843577	-0.600006	-0.460895	0.0555973		7.36	0.126085	-0.224179	-0.0471455	-0.0806796	-0.182986	-0.20993	-0.250127	-0.324441	-0.382641	-0.382394	-0.362851	-0.211026	0.0481204
7.37	-0.540717	-0.485424	-0.350082	-0.323628	-0.196319	-0.293363	-0.473242	-0.604677	-0.511625	-0.807811	-0.7938	-0.717052	-0.508145	0.0570463		7.37	-0.261402	-0.202258	-0.250512	-0.0967795	-0.17591	-0.259804	0.11976	-0.186961	-0.403452	-0.214076	0.128599	-0.163891	0.048503
7.38	-0.557734	-0.213559	-0.407718	-0.386592	-0.302606	-0.384033	-0.441021	-0.808813	-0.641669	-0.908746	-0.844338	-0.502396	-0.533269	0.0645763		7.38	-0.212048	-0.0943312	-0.0637249	-0.195744	-0.174705	-0.202645	0.0210764	-0.291075	-0.306424	-0.18147	-0.332381	-0.184861	0.0322475
7.39	-0.813322	-0.42043	-0.502713	-0.370313	-0.176272	-0.342123	-0.520585	-0.830959	-0.55562	-0.527938	-0.742982	-0.803141	-0.550533	0.0606266		7.39	-0.215451	-0.0707571	-0.156521	-0.0288758	-0.0729324	-0.208061	-0.0934647	-0.0662509	-0.460421	-0.198628	-0.0340133	-0.145943	0.0377546
7.4	-0.587031	-0.483698	-0.468457	-0.358281	-0.196394	-0.330953	-0.437441	-0.559735	-0.59151	-0.678313	-0.593725	-0.832233	-0.509814	0.0488761		7.4	-0.28665	-0.218654	-0.0331692	-0.0841262	-0.130694	-0.183654	0.0448705	-0.309079	-0.474083	-0.356787	-0.416633	-0.222605	0.0492727
7.41	-0.468377	-0.430727	-0.366422	-0.329398	-0.145795	-0.282178	-0.449924	-0.540952	-0.515243	-0.858937	-0.752384	-0.266856	-0.450599	0.0582365		7.41	-0.175171	-0.102395	-0.142982	-0.191569	-0.0980221	-0.165683	0.0698732	-0.360947	-0.31156	-0.198628	-0.264126	-0.176474	0.0349349
7.42	-0.654382	-0.417907	-0.544393	-0.288144	-0.199694	-0.333571	-0.355915	-0.570158	-0.798654	-0.638105	-0.827802	-0.668789	-0.524793	0.058893		7.42	-0.309279	-0.276315	-0.238727	-0.107038	-0.102238	-0.146328	0.114673	-0.150022	-0.21133	-0.261319	-0.220395	-0.173484	0.0354751
7.43	-0.711084	-0.602754	-0.178991	-0.437789	-0.245761	-0.32828	-0.442279	-0.724157	-0.563289	-0.791645	-0.732748	-0.592597	-0.529281	0.0584688		7.43	-0.06848	-0.00963085	-0.124475	-0.137472	0.0804679	-0.200784	-0.20358	-0.386342	-0.0194157	-0.133124	-0.192062	-0.126809	0.03751
7.44	-0.656934	-0.213559	-0.433037	-0.426083	-0.189579	-0.332542	-0.566106	-0.592901	-0.685708	-0.656928	-0.741488	-0.7946	-0.524122	0.0584695		7.44	-0.111185	-0.0772581	-0.141407	-0.0573895	0.0921859	0.0343071	-0.309693	-0.226145	-0.279555	-0.186142	-0.122606	-0.125899	0.0371512
7.45	-0.771454	-0.446497	-0.493245	-0.324762	-0.242636	-0.348741	-0.437441	-0.421404	-0.573979	-0.674438	-0.753704	-0.68394	-0.514353	0.0506128		7.45	-0.0821395	-0.165664	-0.0868587	-0.074731	-0.0914918	-0.000232436	-0.324161	-0.211157	-0.184819	-0.223593	-0.00473319	-0.13178	0.0299253
7.46	-0.540618	-0.311549	-0.377348	-0.400489	-0.196565	-0.240129	-0.485246	-0.50812	-0.356086	-0.791645	-0.803893	-0.573191	-0.465407	0.0558077		7.46	-0.376744	-0.0889658	-0.12301	-0.231099	-0.238622	-0.0981949	0.0644999	-0.205762	-0.452767	-0.298734	-0.0934558	-0.194805	0.0444159
7.47	-0.449712	-0.448082	-0.363469	-0.418684	-0.315669	-0.327786	-0.446801	-0.482553	-0.434939	-0.292269	-0.744762	-0.557037	-0.440147	0.0353345		7.47	-0.378829	-0.12649	-0.267832	-0.0533909	-0.0157215	-0.120108	-0.0821521	-0.439611	-0.103554	-0.0829422	-0.0721001	-0.15843	0.0421551
7.48	-0.686501	-0.376767	-0.312592	-0.461387	-0.261498	-0.36002	-0.466701	-0.536061	-0.744909	-0.895957	-0.777621	-0.790471	-0.555874	0.061927		7.48	0.216907	-0.016575	-0.0142121	-0.250041	-0.150105	-0.253304	-0.226853	-0.144126	-0.323767	-0.307157	-0.0562815	-0.138683	0.0485938
7.49	-0.574275	-0.449317	-0.511288	-0.352551	-0.165721	-0.372599	-0.411336	-0.756041	-0.597015	-0.999954	-0.897534	-0.549723	-0.553113	0.0683887		7.49	-0.198323	-0.12649	-0.073136	-0.048544	-0.00572527	-0.178951	-0.0641794	-0.0334603	-0.459656	-0.307144	-0.0124929	-0.1371	0.0425706
7.5	-0.535798	-0.369673	-0.465563	-0.400489	-0.343316	-0.337801	-0.435495	-0.63686	-0.587543	-0.348585	-0.710657	-0.789983	-0.496814	0.044555		7.5	-0.192475	0.0041049	-0.148634	-0.0665151	-0.197642	-0.126781	-0.0160355	0.090767	-0.377073	-0.155689	-0.207928	-0.126718	0.0381666
7.51	-0.64726	-0.361012	-0.352212	-0.3487	-0.30927	-0.302884	-0.459284	-0.592398	-0.397178	-0.768614	-0.76048	-0.683813	-0.498592	0.0518961		7.51	-0.118718	-0.0664695	-0.12301	-0.105898	-0.0924698	-0.0767063	0.1332	-0.380175	-0.279555	-0.279821	-0.0846078	-0.134021	0.0412971
7.52	-0.468377	-0.239952	-0.438088	-0.391399	-0.219561	-0.307889	-0.472126	-0.401913	-0.504399	-0.542631	-0.670548	-0.672565	-0.444121	0.0420529		7.52	-0.293124	-0.0303099	-0.154825	-0.0875729	-0.159029	-0.259804	-0.124076	-0.267904	-0.327212	-0.309206	-0.449393	-0.22386	0.037151
7.53	-0.731837	-0.280349	-0.39987	-0.489161	-0.226116	-0.365121	-0.49789	-0.546561	-0.645211	-0.784596	-0.769055	-0.783097	-0.543239	0.0577151		7.53	0.162635	-0.121897	-0.0668676	-0.116086	-0.108747	-0.152979	-0.147001	-0.0959137	-0.12463	-0.155772	-0.0351207	-0.087489	0.0273241
7.54	-0.588701	-0.482011	-0.354067	-0.396063	-0.199564	-0.40932	-0.522549	-0.702808	-0.50212	-0.827509	-0.723414	-0.458162	-0.513857	0.0505306		7.54	-0.165383	-0.109589	-0.0579867	-0.0920615	-0.0980221	-0.172322	-0.0701575	-0.309079	0.0142045	-0.102148	-0.167769	-0.120938	0.0250185
7.55	-0.52113	-0.451532	-0.310674	-0.217423	-0.290922	-0.263507	-0.406449	-0.482553	-0.489937	-0.667688	-0.779476	-0.775711	-0.471417	0.0550295		7.55	-0.324357	-0.196966	0.0353644	-0.0841262	-0.0567099	-0.162374	-0.292148	-0.249691	-0.225399	-0.265219	-0.447104	-0.206248	0.0407582
7.56	-0.483343	-0.396348	-0.36558	-0.427471	-0.284441	-0.39276	-0.469013	-0.510971	-0.401687	-0.959944	-0.781391	-0.569703	-0.503554	0.0549448		7.56	-0.000782915	-0.104195	-0.330775	0.0147465	-0.0544924	-0.183008	0.0644999	-0.216923	-0.731918	-0.342513	-0.167814	-0.186652	0.067831
7.57	-0.572394	-0.413729	-0.488229	-0.500141	-0.242559	-0.291018	-0.414479	-0.559047	-0.602006	-0.93022	-0.730996	-0.739363	-0.540348	0.05642		7.57	-0.0770496	-0.381243	-0.102704	-0.0169044	-0.0655474	-0.210667	-0.033961	-0.0723541	-0.117444	-0.195781	-0.280598	-0.141296	0.0341696
7.58	-0.75259	-0.347469	-0.265425	-0.474726	-0.274894	-0.221646	-0.449924	-0.637135	-0.768529	-0.684997	-0.843091	-0.66507	-0.532125	0.0634313		7.58	-0.0584387	-0.0914889	-0.255177	-0.15875	-0.157274	-0.0714206	0.0890577	-0.251543	-0.320275	-0.223593	-0.272164	-0.161006	0.0362609
7.59	-0.693701	-0.169506	-0.433037	-0.428847	-0.28505	-0.244634	-0.43169	-0.3768	-0.762421	-0.718928	-0.815595	-0.61549	-0.497975	0.0625976		7.59	-0.188716	-0.104195	0.00544987	-0.0897854	-0.140495	-0.140138	-0.188447	-0.200394	-0.501906	-0.225999	-0.101726	-0.170577	0.0384801
7.6	-0.460882	-0.539659	-0.303998	-0.379005	-0.199564	-0.222615	-0.450352	-0.73491	-0.64525	-0.509535	-0.737476	-0.562064	-0.478776	0.0520082		7.6	-0.139774	-0.276384	-0.142162	-0.074731	0.0309347	-0.0442648	-0.316832	-0.047355	-0.426231	-0.198628	0.0505037	-0.144084	0.0449824
7.61	-0.693572	-0.383075	-0.448241	-0.314225	-0.235861	-0.23439	-0.353462	-0.260401	-0.66854	-0.891335	-0.815595	-0.557421	-0.48801	0.0668701		7.61	0.0560401	-0.12649	-0.40025	-0.207516	-0.183622	-0.173804	0.0163013	-0.157408	-0.0962643	-0.256561	-0.159627	-0.153564	0.037239
7.62	-0.693701	-0.328146	-0.364253	-0.456936	-0.278343	-0.179526	-0.519464	-0.702808	-0.829727	-1.04444	-0.710657	-0.572793	-0.556733	0.0726589		7.62	-0.346986	-0.092434	-0.128554	-0.0784581	-0.0928884	-0.12344	-0.176595	-0.242441	-0.05611	-0.282748	-0.126385	-0.158822	0.0281319
7.63	-0.818582	-0.47312	-0.308758	-0.468201	-0.192791	-0.305637	-0.556441	-0.681233	-0.63456	-0.765369	-0.768911	-0.616179	-0.549149	0.0586036		7.63	-0.103239	-0.11041	-0.0045645	-0.241674	-0.0882215	-0.116766	0.0145403	-0.173801	-0.0418668	-0.14762	-0.315693	-0.120847	0.0294918
7.64	-0.721572	-0.226902	-0.561789	-0.408067	-0.338078	-0.347918	-0.522788	-0.367585	-0.664793	-1.16689	-0.776531	-0.502992	-0.550492	0.0739126		7.64	-0.218166	-0.121897	-0.0911593	-0.126275	-0.0698667	-0.0408663	-0.170687	-0.337265	-0.590053	-0.136308	-0.228485	-0.19373	0.0469282
7.65	-0.581499	-0.390854	-0.537432	-0.371551	-0.199629	-0.353102	-0.414479	-0.570158	-0.558619	-0.837895	-0.764984	-0.498529	-0.506561	0.0513311		7.65	0.0396677	-0.147934	-0.129298	-0.0407638	-0.0721421	-0.081889	-0.105554	-0.26586	-0.203603	-0.137919	-0.101726	-0.113366	0.0243134
7.66	-0.543097	-0.239952	-0.36779	-0.257864	-0.300155	-0.310181	-0.401334	-0.547252	-0.419161	-0.7652	-0.800588	-0.653739	-0.467193	0.0558317		7.66	0.172582	-0.255391	-0.285381	-0.210553	-0.0764398	-0.186273	0.0393777	-0.229636	-0.378402	-0.503348	-0.335682	-0.204468	0.0576005
7.67	-0.636103	-0.41707	-0.485513	-0.44093	-0.166077	-0.176365	-0.443228	-0.516662	-0.654142	-0.893665	-0.751325	-0.779786	-0.530072	0.0650274		7.67	0.0153921	-0.15142	-0.147782	-0.0686883	0.100591	-0.133455	-0.046183	-0.335822	-0.272494	-0.274646	-0.280598	-0.145009	0.0415247
7.68	-0.809182	-0.53009	-0.27775	-0.374426	-0.284261	-0.327786	-0.605615	-0.473484	-0.629284	-0.893665	-0.751622	-0.538189	-0.541279	0.0593993		7.68	-0.0554606	-0.129625	-0.0542363	-0.0282513	-0.0774388	-0.0646343	-0.175852	-0.158963	-0.260525	-0.201824	-0.126724	-0.12123	0.0219475
7.69	-0.657599	-0.228459	-0.478212	-0.33676	-0.265286	-0.266746	-0.478003	-0.565268	-0.603907	-0.824684	-0.853354	-0.827925	-0.532184	0.0660645		7.69	-0.0298759	-0.103264	-0.153975	-0.184094	-0.0323784	-0.0546298	-0.187635	-0.0312498	-0.515868	-0.289277	-0.312313	-0.172233	0.0457668
7.7	-0.636103	-0.280878	-0.384016	-0.435106	-0.165541	-0.311971	-0.458883	-0.448427	-0.60945	-1.05081	-0.799524	-0.668846	-0.520796	0.0709338		7.7	-0.294177	0.122839	-0.170881	-0.0873882	-0.0784209	-0.0138587	-0.368583	-0.0183999	-0.452767	-0.231268	-0.220813	-0.164883	0.0512737
7.71	-0.557734	-0.285868	-0.303587	-0.417237	-0.26487	-0.346189	-0.450817	-0.552188	-0.479189	-0.611329	-0.736097	-0.761661	-0.480564	0.0485551		7.71	-0.116642	-0.0772581	-0.0522988	-0.0379622	-0.177206	-0.0997397	0.0088626	-0.185785	-0.417303	-0.337496	-0.130524	-0.147578	0.0387541
7.72	-0.591511	-0.27769	-0.237321	-0.33676	-0.152715	-0.282178	-0.346286	-0.452901	-0.545664	-0.577677	-0.725179	-0.749884	-0.439647	0.0567357		7.72	0.0598509	-0.0707571	-0.191068	-0.211607	-0.0144532	-0.151369	-0.319929	-0.162664	-0.337835	-0.189052	-0.377991	-0.178807	0.0407731
7.73	-0.77034	-0.535783	-0.343912	-0.359563	-0.287676	-0.313378	-0.442734	-0.494895	-0.762421	-0.96181	-0.748748	-0.530014	-0.545939	0.0628399		7.73	-0.161151	-0.21842	-0.225959	-0.195744	-0.0247359	0.0374919	0.0206102	-0.328008	0.0585438	-0.186142	-0.284207	-0.137066	0.0410404
7.74	-0.928149	-0.322577	-0.327486	-0.389828	-0.245761	-0.342456	-0.451727	-0.50812	-0.677318	-0.975593	-0.844837	-0.611671	-0.552127	0.0730789		7.74	-0.0203182	-0.120361	-0.128554	-0.117296	-0.046845	-0.146811	-0.0461875	-0.330689	-0.403452	-0.224696	-0.072462	-0.150697	0.0368197
7.75	-1.11297	-0.216985	-0.569063	-0.417237	-0.209582	-0.367613	-0.440095	-0.557814	-0.632727	-0.611844	-0.642879	-0.77203	-0.545903	0.0715364		7.75	-0.0821395	-0.250356	-0.242418	-0.0239317	0.0616896	-0.12344	-0.309693	-0.194759	-0.234715	-0.173485	-0.0766008	-0.149986	0.0337436
7.76	-0.49397	-0.32283	-0.263707	-0.27412	-0.306315	-0.403095	-0.308241	-0.373408	-0.552027	-0.681188	-0.800461	-0.672565	-0.454327	0.0528393		7.76	-0.155442	-0.260724	-0.142982	-0.0224458	-0.121776	-0.171696	-0.0521514	-0.35514	-0.346442	-0.290353	-0.245022	-0.196743	0.0336852
7.77	-0.402474	-0.409694	-0.347013	-0.489161	-0.252305	-0.27896	-0.374753	-0.531242	-0.536182	-0.751981	-0.745518	-0.698782	-0.484839	0.0499926		7.77	-0.0315712	-0.109589	-0.174758	-0.207516	-0.0278297	-0.289405	-0.0996281	-0.0810764	-0.37436	-0.219597	-0.367678	-0.180274	0.0373814
7.78	-0.757149	-0.444611	-0.196481	-0.343293	-0.245619	-0.43877	-0.479402	-0.506212	-0.521615	-1.03314	-0.692832	-0.545887	-0.517084	0.0660167		7.78	0.0310288	-0.180093	-0.0628957	-0.088591	-0.196431	-0.0708431	-0.314124	-0.376596	-0.110845	-0.282966	-0.200152	-0.16841	0.0368954
7.79	-0.447733	-0.319903	-0.468196	-0.449912	-0.249126	-0.384033	-0.557235	-0.703287	-0.785908	-0.96449	-0.803472	-0.623118	-0.563034	0.0625677		7.79	0.373562	-0.201865	-0.11411	-0.0656086	-0.033526	-0.0708431	0.0271638	-0.13017	-0.150314	-0.257294	-0.00545876	-0.057133	0.0499424
7.8	-0.668603	-0.441177	-0.235094	-0.251095	-0.186115	-0.247335	-0.506081	-0.707887	-0.50614	-0.860332	-0.742982	-0.553173	-0.492168	0.0651712		7.8	0.126085	-0.136526	-0.118924	-0.0133851	-0.142082	-0.0546298	-0.147001	-0.047355	-0.191954	-0.352762	-0.139205	-0.110704	0.0358963
7.81	-0.471841	-0.449643	-0.478212	-0.373205	-0.235993	-0.325103	-0.423897	-0.675788	-0.854403	-0.791645	-0.753427	-0.657529	-0.540891	0.0575047		7.81	-0.00888338	0.0460591	-0.315879	-0.124338	-0.196431	-0.0775837	-0.0460411	-0.202355	-0.715252	-0.256089	-0.204685	-0.191044	0.0619898
7.82	-0.71841	-0.354132	-0.499937	-0.455058	-0.249235	-0.244634	-0.352712	-0.511871	-0.814824	-0.570835	-0.804363	-0.768677	-0.528724	0.0603013		7.82	-0.190622	-0.18677	-0.146953	-0.155895	-0.0892101	-0.10421	-0.0824816	-0.285837	-0.237097	-0.296644	-0.0762693	-0.168363	0.0238682
7.83	-0.676105	-0.473077	-0.279532	-0.383599	-0.296681	-0.316077	-0.575095	-0.435732	-0.589496	-0.843325	-0.927607	-0.580491	-0.531401	0.0604406		7.83	-0.0845254	-0.147315	-0.0575636	-0.264049	-0.0710839	-0.168398	-0.274595	-0.381456	-0.000567396	-0.30819	-0.47881	-0.203323	0.0452971
7.84	-0.661481	-0.319903	-0.377982	-0.365238	-0.131178	-0.336263	-0.484239	-0.626085	-0.659495	-0.427687	-0.752384	-0.68394	-0.48549	0.0547874		7.84	-0.452179	-0.131855	-0.210602	-0.117432	-0.173342	-0.172322	-0.303844	-0.0873023	-0.241849	-0.160557	-0.0629035	-0.192199	0.0332432
7.85	-0.550427	-0.498037	-0.430394	-0.111516	-0.268223	-0.356843	-0.352712	-0.498633	-0.484135	-0.42895	-0.667615	-0.687549	-0.444586	0.0465428		7.85	-0.212048	-0.0860533	-0.185241	-0.066904	-0.103656	-0.135837	-0.251186	-0.249687	-0.194638	-0.242625	-0.0641581	-0.162912	0.0223031
7.86	-0.704189	-0.401825	-0.315079	-0.258203	-0.249126	-0.346768	-0.37266	-0.495973	-0.62563	-0.807811	-0.790979	-0.554044	-0.493524	0.0580138		7.86	-0.279098	0.00707434	-0.3082	-0.141236	-0.114636	-0.0674674	-0.0222366	-0.157408	-0.382641	-0.201824	-0.253157	-0.174621	0.0371317
7.87	-0.711289	-0.394124	-0.46318	-0.282131	-0.206109	-0.251701	-0.433316	-0.653718	-0.55075	-0.434821	-0.770886	-0.384607	-0.461386	0.0519616		7.87	-0.157622	-0.13789	-0.140533	-0.124132	-0.0153759	-0.186941	-0.368583	-0.213093	-0.381346	-0.131439	-0.253157	-0.191828	0.0326792
7.88	-0.597453	-0.353025	-0.381079	-0.395937	-0.169935	-0.418664	-0.433839	-0.574677	-0.693575	-0.820936	-0.880142	-0.557037	-0.523025	0.0592538		7.88	0.0514485	-0.057689	-0.0966134	-0.222369	-0.195258	-0.0907638	-0.111481	-0.288107	0.0604942	-0.216391	-0.248715	-0.128677	0.0352605
7.89	-0.622924	-0.28334	-0.366422	-0.412664	-0.219534	-0.377045	-0.424451	-0.363544	-0.62205	-0.495466	-0.812978	-0.765784	-0.480517	0.0539773		7.89	-0.0872961	-0.0110315	-0.00429685	-0.142271	-0.233133	-0.0612358	-0.290851	-0.273309	0.161487	-0.219597	-0.0762693	-0.112528	0.0411456
7.9	-0.575125	-0.396348	-0.36558	-0.520933	-0.155421	-0.317028	-0.522338	-0.427172	-0.69475	-1.08367	-0.699486	-0.859081	-0.551411	0.0732639		7.9	-0.437359	-0.131855	-0.0868587	-0.0665151	-0.112871	-0.0677438	-0.158835	-0.0835622	-0.543039	-0.361249	-0.506042	-0.232357	0.0570295
7.91	-0.780246	-0.438774	-0.352212	-0.414013	-0.291155	-0.440999	-0.426525	-0.597558	-0.508419	-0.888973	-0.743694	-0.706575	-0.549095	0.0549133		7.91	-0.0793499	-0.12649	-0.156521	-0.112774	-0.186819	-0.116372	0.0583752	-0.289455	-0.153349	-0.375406	-0.212519	-0.159153	0.0338625
7.92	-0.791237	-0.491042	-0.353178	-0.424901	-0.20955	-0.359425	-0.556441	-0.55077	-0.571061	-0.9063	-0.832275	-0.776079	-0.568522	0.0629089		7.92	-0.369616	-0.218654	-0.105139	-0.113873	-0.124154	-0.291635	0.813182	-0.26053	-0.431155	-0.242625	-0.249377	-0.14487	0.100641
7.93	-0.597453	-0.473181	-0.31974	-0.243809	-0.209496	-0.291398	-0.422855	-0.61015	-0.677053	-0.765369	-0.862624	-0.754221	-0.518946	0.0644276		7.93	0.127086	-0.109589	-0.222401	-0.121995	-0.126673	-0.171696	0.0454651	-0.227767	-0.358916	-0.113416	-0.159627	-0.130866	0.0393994
7.94	-0.608999	-0.442706	-0.610189	-0.575448	-0.232749	-0.396651	-0.565935	-0.283811	-0.730913	-0.886602	-0.790007	-0.76537	-0.574115	0.0588769		7.94	-0.0462088	-0.057689	-0.00906691	-0.203387	-0.163007	-0.181612	-0.226853	-0.17219	0.0557932	-0.184697	-0.212657	-0.127416	0.0288324
7.95	-0.540618	-0.506572	-0.235094	-0.438668	-0.290721	-0.339875	-0.44901	-0.659357	-0.565856	-0.605024	-0.67349	-0.561258	-0.488795	0.0408966		7.95	-0.000782915	-0.0751473	-0.0241115	0.0264269	-0.12004	-0.216494	-0.194355	-0.295075	-0.170573	-0.271173	-0.188177	-0.139046	0.0328107
7.96	-0.538228	-0.48393	-0.535379	-0.360658	-0.281599	-0.463854	-0.446361	-0.735275	-0.638167	-0.827509	-0.797705	-0.569369	-0.556503	0.0485476		7.96	0.139125	-0.163481	-0.26121	-0.0897854	-0.0928884	-0.294566	-0.318372	-0.207484	-0.542846	-0.373113	-0.180308	-0.216812	0.0532154
7.97	-0.651188	-0.277388	-0.542398	-0.386847	-0.206271	-0.317533	-0.478003	-0.839021	-0.556547	-0.728373	-0.846394	-0.638456	-0.539035	0.0614368		7.97	-0.325168	-0.234075	-0.109977	-0.0586915	-0.124154	-0.198848	-0.244304	-0.0972468	0.180512	-0.327102	0.103174	-0.130535	0.0488927
7.98	-0.739236	-0.364117	-0.417545	-0.338657	-0.274714	-0.359425	-0.356665	-0.483595	-0.55075	-0.725183	-0.809229	-0.653664	-0.506065	0.0530818		7.98	-0.0235996	-0.141194	-0.0780692	-0.133075	0.0628353	0.0273352	-0.193508	-0.214842	0.0437719	-0.15902	-0.13063	-0.085454	0.0296242
7.99	-0.721836	-0.367214	-0.450733	-0.475664	-0.29815	-0.297803	-0.426018	-0.735895	-0.605613	-0.804856	-0.737894	-0.736228	-0.554825	0.0545664		7.99	-0.641875	-0.05337	-0.284689	-0.183215	-0.196431	-0.217253	-0.193508	-0.497232	-0.42424	-0.334351	-0.0221224	-0.277117	0.0562029
8	-0.33661	-0.460496	-0.491443	-0.457633	-0.199564	-0.418664	-0.445877	-0.488226	-0.738602	-0.677294	-0.952732	-0.772811	-0.536663	0.0604088		8	-0.31502	-0.250138	0.000442684	-0.0573895	-0.107823	-0.233731	-0.206207	0.0165494	-0.423213	-0.278698	-0.224897	-0.189102	0.0413583
8.01	-0.928149	-0.364117	-0.20208	-0.341418	-0.222863	-0.32828	-0.587352	-0.395724	-0.45342	-0.677294	-0.730314	-0.619165	-0.487515	0.0639279		8.01	-0.277931	-0.361194	-0.276677	-0.0690561	-0.163007	-0.180198	-0.0824816	-0.266057	-0.425232	-0.291486	-0.277538	-0.242805	0.0330252
8.02	-0.67238	-0.423785	-0.404946	-0.519195	-0.239337	-0.272887	-0.45616	-0.987698	-0.691209	-0.785028	-0.802391	-0.717511	-0.581044	0.0663987		8.02	0.10442	-0.174252	-0.0770885	-0.167935	-0.0905421	-0.282569	-0.380255	-0.0773511	-0.425232	-0.267998	-0.134765	-0.179415	0.045801
8.03	-0.52846	-0.471333	-0.334583	-0.382295	-0.199564	-0.447177	-0.525432	-0.73999	-0.666873	-0.801873	-0.776531	-0.526151	-0.533355	0.0534364		8.03	-0.212048	-0.168858	-0.17763	-0.204931	-0.164386	-0.16178	-0.290851	-0.203799	-0.125402	-0.157482	-0.188177	-0.186849	0.0128796
8.04	-0.510985	-0.268647	-0.403048	-0.352551	-0.262268	-0.323594	-0.496722	-0.481481	-0.596448	-0.877572	-0.775554	-0.580491	-0.494113	0.0555026		8.04	-0.148758	0.113682	0.0551312	-0.155384	-0.179778	-0.0307915	-0.222946	-0.3451	-0.203603	-0.200382	0.00497333	-0.11936	0.0414752
8.05	-0.584234	-0.325503	-0.473196	-0.289111	-0.346883	-0.366354	-0.584383	-0.659252	-0.565306	-0.877572	-0.765857	-0.611844	-0.537458	0.0529223		8.05	-0.293124	-0.0943312	-0.0045645	-0.17899	-0.165496	-0.236195	0.130467	-0.200394	-0.325508	-0.346923	-0.3364	-0.186496	0.0451383
8.06	-0.493016	-0.297374	-0.49548	-0.349948	-0.265557	-0.385099	-0.482152	-0.620551	-0.592828	-1.12321	-0.686547	-0.66507	-0.538069	0.0667606		8.06	0.0557033	-0.180093	-0.175673	-0.0239317	-0.125857	-0.2321	-0.00300943	-0.043601	-0.50143	-0.290206	-0.346249	-0.169677	0.0502211
8.07	-0.369799	-0.297374	-0.504879	-0.457633	-0.239271	-0.285385	-0.54473	-0.559735	-0.598387	-0.778779	-0.819572	-0.717665	-0.514434	0.0559923		8.07	-0.215451	-0.0943312	-0.350459	-0.169763	-0.110207	-0.133959	-0.199399	-0.216764	-0.0487664	-0.396349	-0.188294	-0.193068	0.0314347
8.08	-0.874642	-0.400783	-0.276025	-0.372762	-0.316582	-0.395907	-0.528526	-0.565268	-0.511203	-0.768614	-0.915884	-0.626937	-0.546095	0.0616663		8.08	-0.0203182	-0.190418	0.0254281	-0.153452	-0.0774388	0.0134935	-0.22103	-0.216764	-0.232299	-0.243317	-0.0971023	-0.128474	0.0307362
8.09	-0.68675	-0.46593	-0.460432	-0.318143	-0.186366	-0.363186	-0.587311	-0.412875	-0.561673	-0.96449	-0.823635	-0.413232	-0.520335	0.0633552		8.09	-0.111185	0.032736	-0.0996808	-0.184019	-0.226978	-0.146811	-0.194355	-0.293074	-0.251242	-0.325939	0.123684	-0.152442	0.040788
8.1	-0.376229	-0.408524	-0.144513	-0.471153	-0.268223	-0.424114	-0.445877	-0.493917	-0.647085	-0.755315	-0.92643	-0.695045	-0.504702	0.062751		8.1	-0.186804	-0.147934	-0.338538	-0.135021	-0.162267	-0.210667	-0.234711	-0.102238	-0.549575	-0.287041	-0.196261	-0.231914	0.0378019
8.11	-0.545612	-0.339318	-0.330623	-0.409579	-0.20955	-0.432813	-0.370895	-0.473432	-0.465739	-0.852449	-0.839162	-0.66507	-0.49452	0.0576251		8.11	0.00028978	-0.374986	-0.295751	-0.173129	-0.124154	-0.209187	-0.448087	-0.099626	-0.649152	-0.186142	-0.368512	-0.266221	0.0556101
8.12	-0.70417	-0.489336	-0.473524	-0.272256	-0.219562	-0.310623	-0.525623	-0.380894	-0.665142	-0.990254	-0.807237	-0.721009	-0.546636	0.0678948		8.12	-0.26402	-0.143931	-0.078582	-0.152495	-0.0643251	-0.183654	-0.28807	-0.380175	-0.336182	-0.329074	-0.307688	-0.229836	0.033049
8.13	-0.689946	-0.425894	-0.310164	-0.418684	-0.212923	-0.524947	-0.449494	-0.545787	-0.670687	-0.650132	-0.795834	-0.724743	-0.534936	0.0512686		8.13	-0.155442	-0.0934237	-0.0809646	-0.179849	-0.156561	-0.167837	-0.0881302	-0.18907	-0.0301348	-0.126576	-0.44034	-0.155303	0.0321229
8.14	-0.557734	-0.367214	-0.488229	-0.482584	-0.0946218	-0.356258	-0.469013	-0.620808	-0.630994	-0.82567	-0.768911	-0.588777	-0.520901	0.0564162		8.14	-0.0217355	-0.174727	-0.0140001	-0.214585	-0.367026	-0.0514543	0.0590922	-0.431348	-0.213334	-0.23374	-0.405763	-0.188056	0.0504458
8.15	-0.3476	-0.449959	-0.488229	-0.260284	-0.182122	-0.22854	-0.500118	-0.454118	-0.630919	-0.625529	-0.764794	-0.433862	-0.447173	0.0503076		8.15	-0.0821395	-0.147315	-0.127116	-0.14023	-0.138053	-0.129685	-0.319929	-0.153709	-0.2062	-0.399455	0.000106446	-0.167611	0.0329163
8.16	-0.557734	-0.259287	-0.480922	-0.40813	-0.165721	-0.291398	-0.444973	-0.598435	-0.72305	-1.03314	-0.790007	-0.53773	-0.52421	0.0702017		8.16	-0.0250584	-0.0619814	-0.174758	-0.0712605	-0.123435	-0.202645	-0.351333	-0.319884	-0.934634	-0.277514	-0.232832	-0.252303	0.0754797
8.17	-0.633039	-0.33112	-0.565975	-0.471153	-0.232749	-0.361954	-0.528334	-0.597148	-0.663292	-0.632349	-0.844071	-0.739668	-0.550071	0.0509044		8.17	-0.287743	-0.102395	-0.0290691	-0.017444	0.0122891	-0.17772	-0.164088	-0.218673	-0.199088	-0.162267	-0.395659	-0.158351	0.0366304
8.18	-0.700644	-0.344456	-0.371525	-0.539632	-0.293477	-0.3581	-0.480783	-0.597962	-0.543614	-0.991928	-0.841221	-0.568956	-0.552691	0.0607433		8.18	0.030407	-0.024937	-0.111253	-0.223559	-0.146084	-0.0478204	-0.2734	-0.388578	-0.153349	-0.287041	-0.163698	-0.162665	0.0375279
8.19	-0.668603	-0.271674	-0.500471	-0.463371	-0.313347	-0.36002	-0.538145	-0.301364	-0.659699	-0.912873	-0.812978	-0.657458	-0.538334	0.0601972		8.19	0.0190708	-0.0597464	-0.169049	-0.137813	-0.100375	-0.0981949	-0.0763113	-0.220436	0.165519	-0.202597	-0.35168	-0.111965	0.0404362
8.2	-0.608999	-0.347469	-0.388567	-0.314927	-0.312475	-0.321936	-0.46747	-0.564021	-0.578313	-0.745276	-0.705336	-0.765784	-0.510048	0.050131		8.2	-0.194651	-0.111223	-0.071729	-0.0477422	-0.0567099	-0.133015	-0.106103	-0.202355	-0.30972	-0.225999	-0.452193	-0.173767	0.0369439
8.21	-0.569703	-0.300269	-0.432885	-0.327459	-0.300416	-0.205411	-0.326189	-0.417056	-0.645341	-0.977362	-0.774668	-0.573191	-0.487496	0.0657505		8.21	-0.0101128	-0.00548793	-0.257796	-0.128889	-0.130756	-0.195529	-0.280453	-0.209433	-0.402279	-0.372934	-0.296251	-0.208175	0.0396597
8.22	-0.634017	-0.209055	-0.47263	-0.3641	-0.236049	-0.316576	-0.397585	-0.597962	-0.548623	-0.575256	-0.875312	-0.847469	-0.506219	0.0624248		8.22	-0.103239	-0.125755	-0.138168	-0.0274509	-0.0590421	-0.091801	-0.261754	-0.321463	0.0585438	-0.275533	-0.221076	-0.142431	0.0350522
8.23	-0.721836	-0.357923	-0.394777	-0.60344	-0.322077	-0.378407	-0.491425	-0.724447	-0.7379	-0.923732	-0.808115	-0.710014	-0.597841	0.0582817		8.23	-0.276711	0.0237795	-0.0432753	-0.224266	-0.0501368	-0.127739	-0.0401497	-0.205442	-0.160512	-0.074234	-0.0851992	-0.114899	0.0278416
8.24	-0.794096	-0.291693	-0.493245	-0.472339	-0.206109	-0.319264	-0.553719	-0.498633	-0.782196	-0.851128	-0.824468	-0.58791	-0.556233	0.0634015		8.24	-0.157622	-0.373353	-0.266516	-0.187411	-0.144573	-0.18492	-0.141502	-0.3379	-0.000567396	-0.287041	-0.114117	-0.199593	0.0325983
8.25	-0.831252	-0.494724	-0.47553	-0.440073	-0.236129	-0.27896	-0.348734	-0.569616	-0.598387	-0.853759	-0.756891	-0.588515	-0.539381	0.0584006		8.25	-0.371047	-0.0399644	-0.230598	-0.176494	-0.0457526	-0.16296	-0.244304	0.117317	-0.253491	-0.14604	-0.385028	-0.176215	0.0445135
8.26	-0.714765	-0.366519	-0.443155	-0.430941	-0.275228	-0.371415	-0.446361	-0.653718	-0.563243	-0.526764	-0.800718	-0.58434	-0.514764	0.0448186		8.26	-0.105985	0.0534695	-0.278561	-0.0781905	-0.128285	-0.135837	-0.0521848	-0.121876	-0.00475203	-0.348765	-0.245022	-0.131454	0.0359169
8.27	-0.731837	-0.308835	-0.350082	-0.326654	-0.206153	-0.269669	-0.515665	-0.322743	-0.587543	-0.58913	-0.801488	-0.894032	-0.491986	0.0659932		8.27	-0.0574344	-0.141194	-0.0587832	-0.00328993	-0.0994615	-0.0880446	-0.0883588	-0.199751	-0.438092	-0.34654	-0.0377049	-0.141696	0.0409694
8.28	-0.697234	-0.427237	-0.420209	-0.473515	-0.268542	-0.383329	-0.445877	-0.243741	-0.564826	-0.690864	-0.851858	-0.638456	-0.508807	0.0529237		8.28	-0.218166	-0.185041	-0.107637	-0.145672	-0.0853422	-0.253498	-0.170687	-0.29907	-0.0707736	-0.235616	-0.292232	-0.187612	0.0240275
8.29	-0.457209	-0.353572	-0.5345	-0.395808	-0.262521	-0.33946	-0.623492	-0.581269	-0.792736	-0.841814	-0.802526	-0.70639	-0.557608	0.0574831		8.29	-0.173169	-0.0289383	-0.157411	-0.0967025	-0.111408	-0.217977	-0.0998277	-0.0823976	-0.277476	-0.239449	-0.0766008	-0.141942	0.0233959
8.3	-0.422535	-0.588863	-0.350277	-0.426368	-0.209677	-0.346462	-0.528526	-0.489254	-0.702264	-0.646033	-0.898785	-0.827366	-0.536368	0.0592305		8.3	0.0348714	-0.131855	-0.0579867	-0.111744	-0.175201	-0.296804	-0.328326	-0.17219	-0.314953	-0.402572	-0.0846078	-0.185579	0.0404822
8.31	-0.67238	-0.411868	-0.412442	-0.348922	-0.281026	-0.361954	-0.353623	-0.545787	-0.430355	-0.677294	-0.721714	-0.66507	-0.490203	0.04523		8.31	-0.114086	-0.0303099	-0.172792	-0.0400817	-0.046845	-0.165683	-0.234711	-0.104687	-0.549282	-0.364083	-0.374799	-0.19976	0.0501714
8.32	-0.68675	-0.368894	-0.503262	-0.318143	-0.303895	-0.365749	-0.356108	-0.558425	-0.54346	-0.718025	-0.839611	-0.824218	-0.532212	0.0566202		8.32	-0.363139	-0.228784	-0.0337174	-0.226925	0.0076066	-0.290336	-0.247654	-0.205762	0.219223	-0.192896	-0.196261	-0.159877	0.0493122
8.33	-0.621781	-0.41068	-0.341831	-0.498191	-0.346864	-0.374572	-0.535079	-0.534469	-0.751362	-0.636562	-0.776531	-0.619165	-0.537257	0.0431062		8.33	-0.301728	-0.0399644	-0.116138	-0.155895	-0.0784209	-0.120108	-0.331575	-0.376596	-0.187554	-0.175027	-0.220137	-0.191195	0.0323238
8.34	-0.732631	-0.311549	-0.608596	-0.465391	-0.226191	-0.335179	-0.515938	-0.528829	-0.746463	-1.03173	-0.883757	-0.618944	-0.583767	0.0688952		8.34	-0.0250584	-0.0110315	-0.118218	-0.141236	-0.0863047	-0.289068	-0.0461008	-0.0661011	-0.26323	-0.346923	-0.0887638	-0.134731	0.0343809
8.35	-0.642403	-0.257173	-0.402205	-0.379989	-0.219533	-0.379062	-0.534336	-0.4458	-0.658126	-0.751981	-0.819866	-0.691481	-0.515163	0.0567646		8.35	0.189298	-0.169379	-0.26121	-0.0294979	-0.0655474	0.0134795	-0.432557	-0.0560449	-0.302686	-0.306073	-0.51521	-0.175948	0.0631416
8.36	-0.385346	-0.434774	-0.440564	-0.420118	-0.179296	-0.396859	-0.52524	-0.625749	-0.473151	-1.05717	-0.768911	-0.4913	-0.51654	0.0638132		8.36	-0.0713783	0.0608853	-0.257796	-0.0897854	-0.206044	-0.24434	-0.253561	-0.17219	-0.576628	-0.264833	-0.312313	-0.217089	0.0487285
8.37	-0.791237	-0.498504	-0.440562	-0.302754	-0.275751	-0.411623	-0.489826	-0.591962	-0.697144	-0.707548	-0.837584	-0.657458	-0.558496	0.0531974		8.37	-0.0927432	-0.260749	-0.121008	-0.111744	0.146799	-0.255897	0.20129	-0.251561	-0.161806	-0.173485	-0.425593	-0.136954	0.0544093
8.38	-0.523749	-0.379267	-0.388567	-0.457633	-0.35959	-0.367681	-0.525432	-0.642804	-0.688008	-0.758686	-0.733895	-0.611496	-0.536401	0.0427394		8.38	-0.216461	-0.191208	-0.0340109	-0.196666	-0.106937	-0.174153	-0.40884	-0.118164	-0.0634535	-0.0822265	-0.533274	-0.193218	0.0457893
8.39	-0.735957	-0.47312	-0.533344	-0.48473	-0.272441	-0.271366	-0.578084	-0.488226	-0.66854	-1.01112	-0.801625	-0.71014	-0.585725	0.0618306		8.39	-0.0625157	0.0534695	-0.0191539	-0.0493188	-0.123321	-0.154621	-0.0641794	-0.203799	-0.404586	-0.210489	-0.126508	-0.124093	0.0367974
8.4	-0.646451	-0.591147	-0.355569	-0.394386	-0.245848	-0.315274	-0.460323	-1.08386	-0.581511	-0.714895	-0.75897	-0.773241	-0.57679	0.0689063		8.4	-0.208552	-0.0276443	-0.145418	-0.00730573	-0.0446069	-0.243615	-0.170687	-0.0193795	-0.248984	-0.310322	-0.411657	-0.167106	0.0401009
8.41	-0.378937	-0.368894	-0.229774	-0.403508	-0.232705	-0.344144	-0.451288	-0.477937	-0.601719	-0.363545	-0.788088	-0.580491	-0.435086	0.04611		8.41	0.228278	-0.0950422	-0.32048	-0.111666	-0.116968	-0.149648	-0.0400309	-0.343674	-0.0744172	-0.379307	-0.456149	-0.169009	0.0584176
8.42	-0.475848	-0.265961	-0.279532	-0.52711	-0.236267	-0.299101	-0.410782	-0.404033	-0.641763	-0.941172	-0.716411	-0.706575	-0.492046	0.063679		8.42	-0.22472	-0.11656	-0.187306	-0.130204	-0.0181193	-0.107932	-0.238499	-0.203463	-0.307869	-0.455266	-0.352462	-0.212946	0.0373989
8.43	-0.475848	-0.46957	-0.321054	-0.485798	-0.304694	-0.3581	-0.481826	-0.708222	-0.679268	-0.561404	-0.715856	-0.72894	-0.524215	0.0446856		8.43	0.0190708	-0.180534	-0.0238509	-0.0839168	-0.165496	-0.16296	-0.015526	-0.417091	-0.569799	-0.167246	-0.339684	-0.191548	0.0550328
8.44	-0.515645	-0.5209	-0.425301	-0.405038	-0.281772	-0.382239	-0.537799	-0.714037	-0.70582	-0.86434	-0.807424	-0.78396	-0.57869	0.0550451		8.44	-0.194651	-0.162871	-0.10931	-0.171324	-0.14858	-0.137302	0.187096	-0.262524	-0.154539	-0.231831	-0.424531	-0.164579	0.0437425
8.45	-0.725214	-0.368192	-0.382709	-0.478972	-0.232749	-0.241385	-0.537953	-0.675759	-0.588827	-0.669391	-0.760859	-0.58434	-0.520529	0.0521955		8.45	-0.142051	-0.179646	-0.114799	-0.0233013	-0.0938231	-0.12101	-0.22103	-0.057406	-0.381346	-0.320801	-0.340419	-0.181421	0.0361741
8.46	-0.607458	-0.419616	-0.356477	-0.357188	-0.192911	-0.399798	-0.405061	-0.559047	-0.587152	-0.86434	-0.866141	-0.809415	-0.535384	0.0634225		8.46	0.678023	-0.119517	-0.222448	-0.136464	-0.0839904	-0.140655	-0.0764117	-0.36812	-0.45888	-0.330258	-0.209002	-0.133429	0.0893298
8.47	-0.608999	-0.41068	-0.577636	-0.304837	-0.206271	-0.318041	-0.50405	-0.507209	-0.645381	-0.67338	-0.863342	-0.588177	-0.517334	0.0530018		8.47	0.139125	-0.191208	-0.0678047	-0.151495	-0.137225	-0.151369	-0.124932	-0.370315	-0.337835	-0.12648	-0.0758402	-0.145034	0.0407258
8.48	-0.525839	-0.408524	-0.402205	-0.510293	-0.219562	-0.404608	-0.502958	-0.735275	-0.670466	-0.715396	-0.791948	-0.513399	-0.533373	0.0484077		8.48	-0.0380424	-0.349458	-0.0386348	-0.0498952	-0.105498	-0.0376009	-0.245329	-0.352299	-0.422157	-0.372057	-0.176004	-0.198816	0.0464376
8.49	-0.523483	-0.218415	-0.508278	-0.669318	-0.28505	-0.356106	-0.512562	-0.490346	-0.69559	-0.751982	-0.816974	-0.561258	-0.532447	0.0528779		8.49	-0.124677	-0.343829	-0.0874094	-0.16953	-0.0999538	-0.0514543	-0.00943864	-0.247903	-0.521935	-0.242018	-0.268959	-0.19701	0.0447938
8.5	-0.591511	-0.379061	-0.559582	-0.260095	-0.206109	-0.363186	-0.448136	-0.692113	-0.581511	-0.985543	-0.71346	-0.888374	-0.555724	0.0691028		8.5	-0.155442	-0.121141	-0.179527	-0.117432	-0.187483	-0.189585	-0.235801	-0.162664	-0.322014	-0.373742	-0.0975906	-0.194766	0.0258741
8.51	-0.668603	-0.334128	-0.352212	-0.456328	-0.232866	-0.410872	-0.50896	-0.563423	-0.525076	-0.707548	-0.771664	-0.61549	-0.512264	0.0470441		8.51	0.177682	-0.120361	-0.234192	-0.214214	-0.157601	-0.169611	-0.194355	-0.413524	-0.146164	-0.313487	-0.0465601	-0.166581	0.0453009
8.52	-0.714765	-0.520092	-0.290077	-0.49801	-0.249302	-0.336263	-0.656206	-0.547252	-0.630919	-0.693885	-0.793861	-0.521777	-0.537701	0.0501056		8.52	-0.163289	-0.0344513	-0.161313	-0.0734802	-0.047889	-0.140138	-0.0766632	-0.231439	-0.167698	-0.20999	-0.204489	-0.137349	0.0207071
8.53	-0.697068	-0.311405	-0.417247	-0.576881	-0.232808	-0.475159	-0.47524	-0.776881	-0.609009	-0.650132	-0.859659	-0.672666	-0.562846	0.0538406		8.53	-0.08171	-0.0234428	0.0153808	-0.143264	-0.184917	-0.0573512	-0.12454	-0.291765	0.240956	-0.152535	-0.356468	-0.105423	0.0478871
8.54	-0.69344	-0.460496	-0.420209	-0.35072	-0.232749	-0.369541	-0.499845	-0.459808	-0.577852	-0.577535	-0.775554	-0.7946	-0.517696	0.0499032		8.54	0.139125	-0.185041	-0.0144102	-0.00577836	-0.0698667	-0.118507	-0.200281	-0.329212	-0.138978	-0.211841	0.00429726	-0.102772	0.0392292
8.55	-0.516099	-0.260265	-0.366966	-0.296491	-0.242682	-0.366363	-0.37658	-0.438733	-0.616635	-0.745107	-0.776451	-0.754581	-0.479746	0.0570684		8.55	-0.119157	-0.164013	-0.101498	-0.072183	-0.0764398	-0.18354	-0.221937	-0.280572	-0.184819	-0.304001	-0.171917	-0.170916	0.0231423
8.56	-0.451488	-0.353025	-0.438003	-0.312925	-0.316269	-0.402955	-0.403474	-0.542371	-0.557483	-1.04953	-0.763965	-0.540619	-0.511009	0.0610666		8.56	0.105694	-0.297092	-0.23303	-0.277235	-0.0401752	-0.233731	-0.184796	-0.147838	-0.307869	-0.387823	-0.163698	-0.197054	0.0413083
8.57	-0.721836	-0.478676	-0.296933	-0.397366	-0.272123	-0.421006	-0.522788	-0.574677	-0.632729	-0.707548	-0.850314	-0.729209	-0.550434	0.0530242		8.57	-0.213775	-0.234075	-0.0825161	-0.121995	-0.0266552	-0.166291	0.0730276	-0.31629	-0.465817	-0.200819	-0.122373	-0.170689	0.0434559
8.58	-0.643276	-0.303037	-0.574536	-0.451796	-0.259222	-0.307415	-0.503792	-0.703091	-0.588827	-1.08473	-0.896607	-0.791888	-0.592352	0.0724819		8.58	0.0396677	0.0166508	-0.20811	-0.121825	-0.115267	-0.150703	0.05291	-0.194759	0.0379923	-0.331205	-0.253157	-0.111619	0.0398763
8.59	-0.565064	-0.160422	-0.49278	-0.385255	-0.229452	-0.307889	-0.531611	-0.482553	-0.700723	-1.04176	-0.803472	-0.843427	-0.545368	0.0760435		8.59	-0.0736095	-0.302478	-0.115435	-0.124132	-0.0400765	-0.100068	-0.34238	-0.310032	-0.637692	-0.381484	-0.054495	-0.225626	0.0560668
8.6	-0.419819	-0.38632	-0.427591	-0.475391	-0.326943	-0.254403	-0.556345	-0.836316	-0.845016	-0.851128	-0.692004	-0.747727	-0.56825	0.0625478		8.6	0.0234926	-0.0289383	-0.0094439	-0.1461	-0.16085	-0.281193	-0.238499	-0.0773511	-0.274571	-0.157482	-0.445435	-0.163307	0.0421981
8.61	-0.535767	-0.291614	-0.362592	-0.392598	-0.222847	-0.36002	-0.411056	-0.729525	-0.462026	-0.821854	-0.799644	-0.649859	-0.503283	0.0583399		8.61	-0.0298759	-0.100538	-0.0868587	-0.0477422	-0.208161	0.00320663	-0.401173	-0.253444	-0.430176	-0.309206	0.0787691	-0.162291	0.0510332
8.62	-0.671944	-0.434774	-0.498843	-0.500312	-0.319807	-0.376572	-0.53524	-0.895165	-0.597834	-0.364349	-0.841699	-0.596172	-0.552726	0.05219		8.62	-0.0604445	-0.281514	-0.211735	-0.0920615	0.0665873	-0.0646343	-0.0704493	-0.231439	-0.27539	-0.299722	0.0226982	-0.136191	0.0387895
8.63	-0.704178	-0.547463	-0.340718	-0.426368	-0.329148	-0.323443	-0.519032	-0.771553	-0.684824	-0.958044	-0.801488	-0.672724	-0.589915	0.0601057		8.63	-0.207784	-0.169379	-0.164943	-0.156841	-0.133954	-0.0206913	-0.257043	-0.342995	-0.344847	-0.227912	-0.376549	-0.218449	0.0321206
8.64	-0.575125	-0.399631	-0.56297	-0.361197	-0.256033	-0.420284	-0.541037	-0.405544	-0.625477	-0.227252	-0.933415	-0.638384	-0.495529	0.0558898		8.64	-0.190622	-0.165149	-0.071729	-0.103609	-0.00777026	-0.194199	-0.154043	-0.207484	-0.213334	-0.252141	-0.485107	-0.185926	0.0367058
8.65	-0.405537	-0.353572	-0.222111	-0.295957	-0.268382	-0.390337	-0.565793	-0.199794	-0.629109	-0.636017	-0.795834	-0.838433	-0.46674	0.0635619		8.65	-0.0952677	-0.297253	-0.0954629	-0.00480991	-0.274764	-0.310778	-0.292148	-0.388319	-0.256095	-0.343424	-0.0807528	-0.221734	0.0386137
8.66	-0.665309	-0.3144	-0.33966	-0.411054	-0.294168	-0.244369	-0.411056	-0.625499	-1.05146	-0.880029	-0.892472	-0.817408	-0.578907	0.0804989		8.66	0.0720437	-0.0978403	-0.156521	-0.175435	-0.17844	-0.136796	-0.0273805	-0.114451	-0.196417	-0.422614	-0.126508	-0.141851	0.036468
8.67	-0.664772	-0.467731	-0.615054	-0.340515	-0.340507	-0.328754	-0.571943	-0.547918	-0.722179	-0.530615	-0.765857	-0.895706	-0.565963	0.0518192		8.67	-0.315925	-0.307099	-0.0637249	-0.06086	-0.0849511	-0.223848	0.154321	-0.231491	-0.569799	-0.333403	-0.383663	-0.22004	0.0593175
8.68	-0.476566	-0.233393	-0.372989	-0.424635	-0.212976	-0.322441	-0.528334	-0.664813	-0.66345	-0.851128	-0.842969	-0.646011	-0.519975	0.0627333		8.68	-0.346986	-0.190418	-0.166089	-0.149083	-0.113488	-0.0809593	0.0590922	-0.340068	-0.182069	-0.170493	-0.147337	-0.166173	0.0337397
8.69	-0.895723	-0.421712	-0.370023	-0.314927	-0.209398	-0.397389	-0.605615	-0.405544	-0.645381	-0.762102	-0.814083	-0.850856	-0.557729	0.067449		8.69	-0.171136	-0.218953	-0.190033	-0.0626098	-0.0345125	-0.221285	0.115732	-0.267904	-0.227603	-0.340632	-0.441464	-0.187309	0.0456645
8.7	-0.892193	-0.46957	-0.404146	-0.423469	-0.288782	-0.327715	-0.493599	-0.579188	-0.6273	-0.762102	-0.892203	-0.501124	-0.555116	0.0585602		8.7	0.0893426	-0.147934	-0.147782	-0.185744	-0.236299	-0.0812812	-0.303844	-0.291765	-0.486606	-0.29978	-0.233053	-0.21134	0.0442876
8.71	-0.572394	-0.443793	-0.493245	-0.415728	-0.271809	-0.363194	-0.483916	-0.512836	-0.688417	-0.543488	-0.795834	-0.576331	-0.513415	0.0403897		8.71	0.265378	-0.121141	-0.32971	-0.137813	-0.0523708	-0.0341908	-0.0460411	-0.143343	-0.372962	-0.136276	-0.358864	-0.133394	0.0547807
8.72	-0.682824	-0.286234	-0.443155	-0.480175	-0.262521	-0.359425	-0.518779	-0.4458	-0.614594	-0.902034	-0.831413	-0.59949	-0.535537	0.0578355		8.72	-0.0952677	-0.250138	-0.0736402	-0.125442	-0.12004	-0.0514543	-0.429093	-0.225978	-0.379996	-0.300836	-0.289189	-0.212825	0.0387695
8.73	-0.572394	-0.438774	-0.307843	-0.423221	-0.265831	-0.27968	-0.506335	-0.59154	-0.585169	-0.570549	-0.75897	-0.75149	-0.504316	0.0481415		8.73	-0.135075	-0.0987311	-0.15428	-0.12089	-0.0928884	-0.0745179	-0.344806	-0.505185	-0.500947	-0.137919	-0.1926	-0.214349	0.0482755
8.74	-0.696977	-0.179668	-0.458163	-0.440555	-0.255822	-0.395907	-0.638794	-0.675835	-0.657931	-0.785484	-0.875388	-0.607409	-0.555661	0.0608684		8.74	0.0557033	-0.15984	-0.277134	-0.194208	-0.231684	-0.150153	-0.100426	-0.196748	-0.467241	-0.233043	0.024547	-0.175475	0.042928
8.75	-0.689946	-0.45692	-0.327007	-0.387955	-0.22286	-0.375884	-0.562611	-0.809552	-0.683524	-0.556601	-0.948038	-0.777422	-0.566527	0.0635947		8.75	-0.0713783	-0.260601	-0.153472	-0.178847	-0.147822	-0.210667	-0.205291	-0.26984	0.150526	-0.252141	-0.339684	-0.176293	0.0392528
8.76	-0.668603	-0.566242	-0.427591	-0.357188	-0.239271	-0.366363	-0.593415	-0.540128	-0.656107	-1.02393	-0.796753	-0.516198	-0.562649	0.0612204		8.76	0.0514485	-0.0424639	-0.158294	-0.151495	-0.254116	-0.260658	-0.0887505	-0.162019	-0.375726	-0.226601	-0.308294	-0.179724	0.037094
8.77	-0.641513	-0.362338	-0.584276	-0.455058	-0.284653	-0.235804	-0.632883	-0.653535	-0.491941	-0.7652	-0.793861	-0.695401	-0.549705	0.053		8.77	-0.129541	-0.169878	-0.237717	-0.108231	-0.0856952	-0.107575	-0.316832	-0.177501	-0.388309	-0.244563	-0.0503042	-0.183286	0.0313719
8.78	-0.359585	-0.165323	-0.430288	-0.585538	-0.252414	-0.385405	-0.516159	-0.609484	-0.605364	-0.923732	-0.796753	-0.568616	-0.516555	0.0622015		8.78	-0.151018	-0.169379	-0.0945979	-0.232354	-0.215133	-0.0542172	-0.182521	-0.448773	0.0379923	-0.238812	-0.176004	-0.174983	0.0370512
8.79	-0.660263	-0.171677	-0.290077	-0.362946	-0.331679	-0.407624	-0.497335	-0.486057	-0.757941	-1.03672	-0.787157	-0.680364	-0.539153	0.0720162		8.79	-0.129541	-0.186349	-0.167025	-0.0731564	-0.0623671	-0.202887	0.0215484	-0.262524	-0.0523044	-0.264439	-0.470718	-0.16816	0.0407179
8.8	-0.470362	-0.611227	-0.342832	-0.395808	-0.226191	-0.26516	-0.559439	-0.52317	-0.618057	-1.65352	-0.821905	-0.568616	-0.588024	0.108114		8.8	-0.28665	-0.0498008	-0.209169	-0.0791613	-0.0797316	-0.205488	-0.212134	-0.0372284	-0.344847	-0.259285	-0.385921	-0.195401	0.0362717
8.81	-0.575125	-0.262901	-0.51969	-0.426368	-0.242682	-0.402955	-0.425464	-0.540952	-0.603711	-0.666538	-0.840915	-0.595875	-0.508598	0.0487379		8.81	-0.229202	-0.0761807	-0.182288	-0.198255	-0.0863047	-0.114673	-0.349025	-0.0773511	-0.583303	-0.299722	-0.714249	-0.264596	0.063916
8.82	-0.636103	-0.353572	-0.595684	-0.373995	-0.189448	-0.34968	-0.459919	-0.557814	-0.600079	-0.609918	-0.786196	-0.762441	-0.522904	0.0519011		8.82	-0.177142	-0.207566	-0.156521	-0.0806796	0.0616896	-0.274651	-0.223967	-0.181213	-0.445899	-0.30819	-0.237467	-0.202873	0.0387502
8.83	-0.714765	-0.265961	-0.277755	-0.355378	-0.175184	-0.362592	-0.488034	-0.692451	-0.718051	-1.14882	-0.922087	-0.821129	-0.578517	0.087412		8.83	-0.218166	-0.134379	0.0103646	-0.0436134	-0.0741578	0.0308491	-0.314124	0.0156923	-0.291745	-0.204443	-0.208573	-0.130209	0.0377735
8.84	-0.597255	-0.22668	-0.562249	-0.341508	-0.282184	-0.327715	-0.623779	-0.422812	-0.453219	-0.921652	-0.792935	-0.661278	-0.517772	0.0615194		8.84	-0.392549	-0.174252	-0.120297	-0.181478	-0.0751505	-0.151268	0.116784	-0.358137	-0.479028	-0.265666	-0.19275	-0.206708	0.0494958
8.85	-0.530723	-0.401825	-0.603611	-0.412766	-0.152715	-0.28579	-0.522136	-0.435732	-0.735074	-0.707548	-0.631469	-0.725433	-0.512068	0.0525654		8.85	-0.180955	-0.265895	-0.203341	-0.1361	-0.156826	-0.074208	-0.258258	-0.20209	-0.176386	-0.157482	-0.525499	-0.212458	0.0352256
8.86	-0.595925	-0.356059	-0.496536	-0.377362	-0.129935	-0.395206	-0.375618	-0.631815	-0.451884	-0.721645	-0.819866	-0.668846	-0.501725	0.0555944		8.86	0.139125	-0.185871	-0.181454	-0.152495	-0.165496	-0.12527	-0.349719	-0.0166516	-0.314953	-0.270841	-0.465265	-0.189899	0.0493677
8.87	-0.560357	-0.30016	-0.488229	-0.480175	-0.226214	-0.384325	-0.503533	-0.631313	-0.690357	-1.04176	-0.840915	-0.826742	-0.581173	0.0687199		8.87	-0.0900482	0.0457274	-0.105139	-0.151495	-0.191384	-0.37635	0.0158559	-0.273309	-0.114788	-0.314491	0.132259	-0.129378	0.0469882
8.88	-0.668603	-0.353572	-0.461126	-0.308171	-0.206271	-0.360656	-0.599591	-0.540952	-0.688417	-0.96449	-0.879611	-0.695257	-0.56056	0.067135		8.88	-0.127129	-0.271202	-0.10703	-0.142271	-0.0211468	-0.082559	-0.223967	-0.103605	0.312011	-0.18147	-0.184093	-0.102951	0.0464319
8.89	-0.545801	-0.274667	-0.549311	-0.573274	-0.202755	-0.286567	-0.745222	-0.539388	-0.603436	-0.683148	-0.820752	-0.776975	-0.550108	0.0583859		8.89	-0.229202	-0.112465	-0.262505	-0.162349	-0.0985422	-0.192219	0.022502	-0.324104	-0.381346	-0.288015	-0.15127	-0.198138	0.0346505
8.9	-0.908089	-0.441819	-0.409345	-0.147461	-0.256156	-0.292236	-0.512834	-0.63669	-0.638144	-0.884168	-0.860433	-0.781158	-0.564044	0.0753933		8.9	-0.108606	-0.143227	-0.158294	-0.128889	-0.0764398	-0.1248	-0.0824816	-0.196051	-0.472732	-0.076708	-0.370812	-0.176276	0.0388107
8.91	-0.664211	-0.378386	-0.473802	-0.243844	-0.316582	-0.469461	-0.450815	-0.879114	-0.560573	-0.866905	-0.821593	-0.653752	-0.56492	0.0617641		8.91	-0.023188	-0.147934	-0.138973	-0.064781	-0.102753	-0.184316	-0.189157	-0.262524	-0.528777	-0.358626	-0.200417	-0.200132	0.0429554
8.92	-0.362013	-0.356059	-0.393766	-0.465391	-0.219561	-0.166518	-0.6509	-0.42576	-0.659843	-0.808534	-0.786196	-0.657457	-0.496	0.0613999		8.92	-0.256469	-0.404756	-0.30661	-0.0358785	-0.194623	-0.101582	-0.172016	-0.297027	-0.6815	-0.170493	-0.0931955	-0.246741	0.0542231
8.93	-0.436179	-0.218415	-0.624732	-0.330218	-0.290491	-0.426548	-0.396326	-0.703091	-0.736486	-0.745276	-0.781345	-0.645968	-0.527923	0.0574866		8.93	-0.196501	-0.185871	0.301953	-0.101307	-0.16737	-0.173525	-0.0461008	-0.298707	-0.336182	-0.313487	-0.277048	-0.163104	0.0538929
8.94	-0.555571	-0.398607	-0.351066	-0.310196	-0.161549	-0.34174	-0.428122	-0.648307	-0.618057	-0.586809	-0.799766	-0.824837	-0.502052	0.0587195		8.94	-0.111185	0.0237795	-0.206989	-0.186577	-0.0853422	-0.195529	-0.16533	-0.324104	-0.256095	-0.231118	-0.0596057	-0.163463	0.0297116
8.95	-0.500543	-0.453198	-0.354363	-0.401914	-0.258991	-0.293055	-0.581159	-0.488226	-0.71861	-1.01753	-0.764794	-0.788166	-0.551712	0.0661351		8.95	-0.108606	-0.244693	-0.0917282	0.0225703	-0.207736	-0.221285	-0.136587	-0.260614	-0.365927	-0.322813	-0.105427	-0.185713	0.0342627
8.96	-0.560357	-0.262901	-0.510438	-0.417237	-0.310376	-0.387898	-0.445421	-0.619277	-0.590796	-1.05592	-0.831413	-0.592026	-0.548671	0.063943		8.96	0.0761578	-0.0370108	-0.155172	-0.184893	-0.226778	-0.195529	-0.271321	-0.0748734	-0.669647	-0.399455	-0.184321	-0.211168	0.0592201
8.97	-0.493016	-0.356706	-0.430105	-0.441915	-0.255912	-0.315274	-0.434972	-0.487204	-0.528788	-0.572776	-0.870419	-0.661262	-0.487363	0.0472229		8.97	-0.393176	-0.0751473	-0.216303	-0.163322	-0.00442347	-0.0680329	-0.046183	-0.240613	-0.0927808	-0.152598	-0.163745	-0.146939	0.0329707
8.98	-0.764221	-0.519411	-0.375924	-0.40654	-0.272297	-0.350499	-0.531611	-0.830107	-0.536201	-0.798872	-0.919253	-0.928665	-0.6028	0.0675231		8.98	-0.166936	0.00456858	-0.0911593	-0.18911	-0.161556	-0.0782177	-0.100426	-0.407656	-0.131816	-0.154224	-0.332381	-0.164447	0.0349826
8.99	-0.774324	-0.179668	-0.407323	-0.42226	-0.23621	-0.421054	-0.502958	-0.488226	-0.661758	-0.941172	-0.779368	-0.725177	-0.544958	0.0670684		8.99	0.0557033	-0.0708773	-0.147782	-0.113973	-0.114353	-0.0379677	-0.194355	-0.342239	-0.0153629	-0.459453	0.0702535	-0.124582	0.048422
9	-0.433814	-0.483698	-0.547415	-0.277002	-0.269778	-0.334161	-0.540884	-0.25212	-0.783203	-1.51925	-0.780333	-0.787681	-0.584112	0.10283		9	0.0598509	-0.0374669	-0.0632853	-0.138161	-0.107502	0.0382787	-0.395553	-0.188626	-0.528777	-0.309238	-0.0423734	-0.155714	0.0558779
9.01	-0.594362	-0.356059	0.170581	-0.364679	-0.281195	-0.28782	-0.458022	-0.587385	-0.66345	-0.890784	-0.837196	-0.619165	-0.480795	0.0827011		9.01	0.0190708	-0.157447	-0.161313	-0.0932439	-0.25894	-0.260658	-0.296655	-0.19644	-0.277476	-0.247189	-0.491709	-0.220182	0.0390858
9.02	-0.60315	-0.383955	-0.683092	-0.520733	-0.249235	-0.235317	-0.428122	-0.501385	-0.689996	-1.00799	-0.796753	-0.695473	-0.566267	0.0653602		9.02	-0.0380424	-0.234245	0.0104411	-0.097836	-0.162267	-0.231201	-0.344806	-0.255341	-0.103554	-0.131439	-0.072462	-0.150978	0.0319642
9.03	-0.436179	-0.339777	-0.372989	-0.395808	-0.306887	-0.324979	-0.57493	-0.782805	-0.727888	-0.577535	-0.83102	-0.676544	-0.528945	0.0549713		9.03	-0.00888338	-0.141194	-0.0825161	-0.107067	0.0334339	0.010086	-0.16004	-0.307524	-0.199088	-0.118268	-0.375671	-0.13243	0.0383201
9.04	-0.530844	-0.239952	-0.370023	-0.455058	-0.329503	-0.366363	-0.489209	-0.562745	-0.726378	-1.03392	-0.763581	-0.0587543	-0.493861	0.0747983		9.04	-0.174907	-0.0387137	-0.176639	-0.131255	0.0149025	-0.212869	-0.296655	-0.183274	-0.353427	-0.29548	0.0319737	-0.165122	0.0382542
9.05	-0.729258	-0.436264	-0.546397	-0.518732	-0.292291	-0.322441	-0.48457	-0.603153	-0.679893	-1.40333	-0.808507	-0.699034	-0.626989	0.0841319		9.05	-0.198323	-0.358484	-0.28576	-0.18227	-0.144573	-0.192905	-0.49332	-0.331356	-0.298856	-0.164137	-0.24909	-0.263552	0.0313693
9.06	-0.584234	-0.339777	-0.272418	-0.260725	-0.294872	-0.37524	-0.499571	-0.536807	-0.354308	-0.983808	-0.750716	-0.759002	-0.500956	0.0666308		9.06	-0.0380424	-0.0110315	-0.144573	-0.126275	-0.0810141	-0.147903	-0.484453	-0.271778	-0.351881	-0.310322	-0.155409	-0.192971	0.0437002
9.07	-0.696977	-0.341932	-0.54341	-0.492552	-0.199411	-0.296737	-0.408478	-0.487204	-0.521364	-0.857744	-0.906122	-0.714116	-0.538837	0.0631888		9.07	-0.08171	-0.155103	-0.0238509	-0.25108	-0.14858	-0.147903	-0.253561	-0.207484	-0.39987	-0.428168	-0.407654	-0.227724	0.0409659
9.08	-0.760279	-0.3886	-0.438003	-0.337719	-0.27133	-0.37524	-0.502387	-0.659252	-0.450683	-0.962638	-0.891839	-0.870848	-0.575735	0.0697539		9.08	-0.065509	-0.111564	-0.0972275	-0.210118	-0.0423746	-0.268109	0.0597861	-0.103326	-0.217951	-0.254109	-0.184206	-0.135883	0.0303271
9.09	-0.449601	-0.217382	-0.517597	-0.480175	-0.209398	-0.39276	-0.512083	-0.506212	-0.650665	-0.910612	-0.846672	-0.657458	-0.529218	0.06187		9.09	0.323319	0.0158427	-0.210311	-0.126502	-0.138132	-0.190897	-0.0152981	-0.200114	-0.444146	-0.290206	-0.29269	-0.142649	0.0606135
9.1	-0.388806	-0.256627	-0.488709	-0.364679	-0.378672	-0.333612	-0.518564	-0.250529	-0.78196	-1.03672	-0.881232	-0.732986	-0.534425	0.0752768		9.1	-0.226013	0.0237795	-0.00994332	-0.198409	-0.0863047	-0.16863	-0.0521514	-0.0647196	-0.494058	-0.28482	-0.352462	-0.173976	0.047712
9.11	-0.43026	-0.351592	-0.419998	-0.331067	-0.212923	-0.301464	-0.486046	-0.603153	-0.663623	-0.758686	-0.891839	-0.751844	-0.516875	0.0616521		9.11	-0.267782	0.15736	-0.294305	-0.166758	-0.0644673	-0.274651	-0.112792	-0.166376	-0.500947	-0.454114	-0.2811	-0.220539	0.0549427
9.12	-0.551057	-0.510923	-0.488709	-0.40813	-0.219546	-0.411623	-0.521687	-0.476863	-0.665142	-0.77558	-0.903264	-0.943317	-0.572987	0.0613737		9.12	0.164211	-0.0234428	-0.262505	-0.163322	-0.123321	-0.202887	-0.176595	-0.214842	-0.436203	-0.319808	0.0404758	-0.156203	0.0506867
9.13	-0.903402	-0.370407	-0.385683	-0.521103	-0.333075	-0.377719	-0.632649	-0.778536	-0.74584	-0.998333	-0.83268	-0.710351	-0.632481	0.0665216		9.13	0.122409	-0.271158	-0.205512	-0.222369	0.0525655	-0.241085	-0.0338468	-0.26984	-0.176386	-0.233043	-0.309433	-0.162518	0.0432408
9.14	-0.693155	-0.254552	-0.500471	-0.451796	-0.202556	-0.429686	-0.531437	-0.545079	-0.685138	-0.836287	-0.799766	-0.975642	-0.575464	0.0669372		9.14	-0.173169	-0.131855	-0.17184	-0.0709145	-0.0882215	-0.111308	-0.052148	-0.415938	-0.576553	-0.292295	-0.0887638	-0.197546	0.0499352
9.15	-0.380326	-0.467731	-0.461126	-0.415728	-0.249126	-0.314813	-0.565431	-0.533716	-0.465687	-0.71439	-0.837196	-0.672724	-0.506499	0.0489894		9.15	-0.116642	-0.228532	-0.201169	-0.108315	-0.233955	-0.071963	-0.245329	-0.251561	-0.445029	-0.34917	-0.437493	-0.244469	0.0375828
9.16	-0.639226	-0.291614	-0.507664	-0.519195	-0.379691	-0.438216	-0.371268	-0.563423	-0.614398	-0.655635	-0.824468	-0.714704	-0.543292	0.0450856		9.16	0.13078	-0.0840161	-0.179582	-0.209633	-0.0971042	-0.172942	-0.212134	-0.214842	-0.480301	-0.407386	-0.321574	-0.20443	0.049654
9.17	-0.582486	-0.331802	-0.483229	-0.322463	-0.255912	-0.442214	-0.487049	-0.603968	-0.641777	-0.802559	-0.821905	-0.743724	-0.543257	0.0545646		9.17	0.0182678	-0.0597464	-0.0736402	-0.17809	-0.194623	-0.165683	-0.176595	-0.406335	-0.408111	-0.261657	-0.483811	-0.217275	0.0479076
9.18	-0.732214	-0.443793	-0.530387	-0.358281	-0.25885	-0.270331	-0.527924	-0.792847	-0.846441	-0.866905	-0.916419	-0.72894	-0.606111	0.0685827		9.18	-0.229202	-0.139844	-0.173795	-0.220204	-0.158317	-0.196236	-0.0521514	-0.235098	-0.148381	-0.316643	-0.204489	-0.188578	0.0202853
9.19	-0.641513	-0.198552	-0.389161	-0.360021	-0.222888	-0.442214	-0.484239	-0.55077	-0.698039	-0.947703	-0.790035	-0.638456	-0.530299	0.0649979		9.19	0.0310288	-0.196966	-0.145418	-0.0931292	-0.242211	-0.179593	-0.223967	-0.220436	-0.227603	-0.404971	-0.229775	-0.193913	0.0322249
9.2	-0.505106	-0.473181	-0.361714	-0.45703	-0.275076	-0.315274	-0.565618	-0.597148	-0.697557	-0.72121	-0.768607	-0.751844	-0.54078	0.0495246		9.2	-0.293124	-0.179124	-0.138973	-0.0379975	-0.195258	-0.211359	-0.136587	-0.351653	-0.451131	-0.215524	-0.113942	-0.211334	0.0351036
9.21	-0.528263	-0.467731	-0.197875	-0.383296	-0.32076	-0.366363	-0.571855	-0.506212	-0.597834	-0.700705	-0.804525	-0.755621	-0.516753	0.0526919		9.21	0.105052	-0.152692	-0.156521	-0.088591	-0.0544924	-0.215436	-0.317117	-0.288107	-0.411475	-0.333666	-0.356468	-0.206319	0.0466241
9.22	-0.619384	-0.445745	-0.468196	-0.440073	-0.333075	-0.301011	-0.581198	-0.664664	-0.661907	-0.456202	-0.767552	-0.754957	-0.541164	0.0450045		9.22	-0.06848	-0.190806	-0.217632	-0.124338	-0.110207	-0.276069	-0.170687	-0.0961092	-0.472732	-0.290056	-0.228981	-0.204191	0.0346488
9.23	-0.501354	-0.396348	-0.236677	-0.279573	-0.146372	-0.47043	-0.550282	-0.632008	-0.719167	-0.8974	-0.861155	-0.622781	-0.526129	0.0684144		9.23	-0.384328	-0.163481	-0.073136	-0.184019	-0.17844	-0.0412	-0.106103	-0.162664	-0.118111	-0.225225	-0.269772	-0.173316	0.0289092
9.24	-0.675326	-0.197311	-0.364798	-0.489158	-0.239383	-0.359323	-0.571943	-0.513012	-0.746594	-0.971966	-0.888298	-0.676617	-0.557811	0.0706698		9.24	-0.0706822	-0.223195	-0.193819	-0.127796	-0.109326	-0.128657	-0.119246	-0.192338	-0.184819	-0.403345	0.188275	-0.142268	0.0424349
9.25	-0.814849	-0.46593	-0.476544	-0.441915	-0.222872	-0.39176	-0.505529	-0.574044	-0.593825	-0.939123	-0.749917	-0.668905	-0.570434	0.0571634		9.25	-0.218166	-0.149223	-0.215326	-0.0661179	-0.152819	-0.20357	-0.182521	-0.122363	-0.174883	-0.277514	-0.269415	-0.18472	0.0187153
9.26	-0.483343	-0.343276	-0.422419	-0.504783	-0.30417	-0.364484	-0.430254	-0.681351	-0.357282	-0.745186	-0.89914	-0.824837	-0.530044	0.0590219		9.26	-0.116642	0.0608853	-0.121008	-0.146653	-0.107823	-0.232832	-0.36465	-0.349502	-0.466545	-0.408794	-0.0838979	-0.212496	0.0495006
9.27	-0.729258	-0.350473	-0.317818	-0.34242	-0.29559	-0.400556	-0.486366	-0.631313	-0.625361	-0.755399	-0.846386	-0.846434	-0.552281	0.0609387		9.27	-0.139774	-0.239384	-0.134866	-0.179754	-0.125775	-0.237029	-0.218041	-0.0786295	0.0111241	-0.129749	-0.241555	-0.155767	0.0236413
9.28	-0.459154	-0.288797	-0.560304	-0.267772	-0.332373	-0.286567	-0.485683	-0.604316	-0.780658	-0.881733	-0.863191	-0.811626	-0.551848	0.06797		9.28	-0.210319	-0.265895	-0.0884972	-0.220923	-0.141435	-0.200228	-0.0763113	-0.205442	-0.298856	-0.378338	-0.391669	-0.225265	0.0312425
9.29	-0.369799	-0.438268	-0.570271	-0.434089	-0.272441	-0.363186	-0.463928	-0.402486	-0.550364	-0.809309	-0.879035	-0.668905	-0.518507	0.0534882		9.29	-0.0217355	0.0304756	-0.238915	-0.220204	-0.158662	-0.209549	-0.052148	-0.377889	-0.24667	-0.261233	-0.159494	-0.174184	0.0359749
9.3	-0.439797	-0.428609	-0.538344	-0.412766	-0.24617	-0.473794	-0.666703	-0.681351	-0.693951	-0.884168	-0.910145	-0.706761	-0.590213	0.0578729		9.3	-0.142051	-0.207859	0.0711116	-0.127555	-0.126602	-0.101986	-0.280453	-0.305958	-0.256095	-0.34917	-0.126508	-0.177557	0.0356909
9.31	-0.689946	-0.257173	-0.38625	-0.444646	-0.304446	-0.424114	-0.501839	-0.648307	-0.661758	-0.93022	-0.653762	-0.706761	-0.550768	0.0566598		9.31	-0.154537	-0.207202	-0.267229	-0.0910085	-0.223612	-0.232014	-0.40884	-0.262699	-0.184819	-0.352316	-0.184446	-0.23352	0.0267918
9.32	-0.683127	-0.196091	-0.46318	-0.303402	-0.189348	-0.374066	-0.629845	-0.490346	-0.714063	-0.264217	-0.759815	-0.74808	-0.484632	0.0629363		9.32	-0.23076	-0.393812	-0.0934548	-0.165176	-0.179128	-0.189585	-0.35886	-0.113447	-0.683691	-0.401125	-0.22546	-0.275864	0.0518823
9.33	-0.746258	-0.46221	-0.594001	-0.357598	-0.252712	-0.458263	-0.521471	-0.551427	-0.805604	-0.914992	-0.950864	-0.74746	-0.613572	0.0635162		9.33	-0.306386	-0.317853	-0.182468	-0.157781	-0.173879	-0.237808	-0.212134	-0.331356	-0.100124	-0.365776	0.05235	-0.21211	0.0364735
9.34	-0.757927	-0.251426	-0.608596	-0.424901	-0.206109	-0.407624	-0.572135	-0.4458	-0.763779	-0.479203	-0.914688	-0.699278	-0.544289	0.0619718		9.34	-0.013569	-0.190418	-0.201805	-0.191633	-0.174542	-0.108356	-0.112792	-0.37392	-0.227603	-0.209061	-0.15127	-0.177724	0.0268975
9.35	-0.718858	-0.471365	-0.48635	-0.317694	-0.298409	-0.391065	-0.432831	-0.642268	-0.603234	-0.851128	-0.958313	-0.615095	-0.565551	0.0593578		9.35	-0.437434	-0.27644	-0.209169	-0.16953	-0.212459	-0.363476	-0.211163	-0.291765	-0.234715	-0.226601	-0.233053	-0.260528	0.0236184
9.36	-0.656934	-0.387242	-0.403704	-0.321634	-0.239337	-0.384741	-0.479731	-0.830107	-0.670901	-0.975593	-0.841699	-0.623118	-0.567895	0.0674782		9.36	0.256791	-0.147315	-0.265897	-0.244371	-0.0928884	-0.249333	-0.107052	-0.224096	-0.337835	-0.23755	-0.167817	-0.165215	0.0475783
9.37	-0.523172	-0.564926	-0.463581	-0.462923	-0.232808	-0.383329	-0.487362	-0.00689596	-0.744382	-0.798872	-0.855312	-0.941906	-0.538789	0.0772779		9.37	0.139125	-0.265895	-0.223544	-0.1461	0.121086	-0.246046	0.00277519	-0.333441	-0.748312	-0.363537	-0.445435	-0.22812	0.0778038
9.38	-0.528263	-0.377568	-0.548377	-0.424901	-0.212829	-0.305138	-0.434972	-0.625499	-0.619839	-0.779122	-0.752859	-0.74808	-0.529787	0.0530359		9.38	-0.182879	-0.286876	-0.2714	-0.144648	-0.11591	-0.155149	-0.343202	-0.231309	-0.437161	-0.260033	-0.253858	-0.243857	0.0283107
9.39	-0.634128	-0.33753	-0.293492	-0.406557	-0.284866	-0.450716	-0.550041	-0.6591	-0.74859	-0.958821	-0.932339	-0.65365	-0.575819	0.0666372		9.39	-0.290959	-0.380656	-0.109977	-0.183165	-0.186203	-0.136796	-0.154043	-0.262524	-0.637239	-0.243972	-0.15127	-0.2488	0.0456064
9.4	-0.462835	-0.190459	-0.427437	-0.32442	-0.282184	-0.356106	-0.556248	-0.296232	-0.535427	-0.679221	-0.976272	-0.777422	-0.488689	0.0663875		9.4	-0.184852	-0.291745	-0.196967	-0.108273	-0.141313	-0.285449	-0.253561	-0.271778	-0.445029	-0.264439	-0.201041	-0.240404	0.0273149
9.41	-0.525612	-0.421712	-0.481274	-0.384977	-0.236185	-0.364484	-0.571855	-0.546561	-0.426071	-0.841814	-0.87616	-0.657397	-0.527842	0.0546982		9.41	-0.0380424	-0.125755	-0.290834	-0.220923	-0.0665749	-0.233731	-0.0885516	-0.413534	-0.411475	-0.262481	-0.258363	-0.219115	0.0387769
9.42	-0.622452	-0.308719	-0.375249	-0.348922	-0.32076	-0.372718	-0.457613	-0.402486	-0.693951	-0.748623	-0.850111	-0.699034	-0.51672	0.0555872		9.42	-0.210319	-0.190806	-0.10703	-0.052607	-0.227994	-0.231201	0.0597861	-0.235098	-0.378641	-0.425061	-0.329663	-0.211694	0.0425238
9.43	-0.671944	-0.519411	-0.430394	-0.563664	-0.259222	-0.39176	-0.624236	-0.363946	-0.862003	-0.988548	-0.868964	-0.733488	-0.606465	0.0655301		9.43	-0.212965	-0.0707571	-0.0641849	-0.264609	-0.113488	-0.254331	-0.0642912	-0.151539	-0.17349	-0.123151	-0.302421	-0.163203	0.025743
9.44	-0.214808	-0.339777	-0.530387	-0.373995	-0.262521	-0.396426	-0.578152	-0.63669	-0.708922	-0.762241	-0.878358	-0.455728	-0.511501	0.0597766		9.44	-0.15899	-0.0697116	-0.149434	-0.110581	-0.139716	-0.157986	-0.00333172	-0.29907	-0.208144	-0.22257	-0.204884	-0.156765	0.0239583
9.45	-0.58987	-0.328479	-0.304843	-0.318439	-0.265709	-0.372184	-0.480783	-0.731118	-0.689527	-0.734894	-0.774475	-0.814282	-0.533717	0.0606233		9.45	0.0353776	-0.218167	-0.034894	0.0169916	-0.0919369	-0.305161	0.0411441	-0.192338	-0.590053	-0.480929	-0.502199	-0.211106	0.0695474
9.46	-0.888393	-0.436264	-0.338703	-0.44653	-0.28505	-0.236268	-0.509205	-0.474563	-0.756606	-0.86434	-0.879035	-0.740215	-0.571264	0.0695927		9.46	0.0265696	-0.212522	-0.0538255	-0.101307	-0.112618	-0.18354	-0.107052	-0.41837	-0.623412	-0.339714	-0.257533	-0.216666	0.0560747
9.47	-0.597255	-0.493461	-0.550337	-0.466641	-0.269142	-0.456037	-0.158809	-0.6373	-0.724907	-0.528683	-0.802673	-0.691667	-0.531409	0.0530547		9.47	-0.241681	-0.239189	0.00521355	-0.11856	-0.0866661	-0.295578	-0.270022	-0.171117	-0.676286	-0.440584	-0.437493	-0.270179	0.057737
9.48	-0.757149	-0.367214	-0.520405	-0.392598	-0.330189	-0.319017	-0.553251	-0.492909	-0.765992	-1.17982	-0.949423	-0.59949	-0.602288	0.0768417		9.48	-0.135075	0.032736	-0.136453	-0.155968	-0.169214	-0.20573	-0.250127	-0.203463	-0.0260922	-0.278439	-0.314661	-0.167499	0.0310114
9.49	-0.785413	-0.351592	-0.553377	-0.456328	-0.289647	-0.425861	-0.489518	-0.664664	-0.719167	-0.703135	-0.76461	-0.818004	-0.58511	0.0521311		9.49	0.00635439	-0.373353	-0.224759	-0.113973	-0.0479099	-0.314022	-0.176595	-0.247971	-0.0449067	-0.180257	-0.196735	-0.174012	0.0352464
9.5	-0.484267	-0.376821	-0.412092	-0.24634	-0.249235	-0.376572	-0.531437	-0.608731	-0.705291	-0.654283	-0.981925	-0.84412	-0.539259	0.0660889		9.5	-0.207784	-0.180093	-0.0492541	-0.0811824	0.0176357	-0.254331	-0.196863	-0.440973	-0.493543	-0.225225	-0.196496	-0.209828	0.0458701
9.51	-0.79821	-0.425171	-0.411777	-0.373995	-0.185635	-0.313025	-0.608807	-0.653459	-0.737182	-0.923732	-0.7862	-0.859045	-0.589687	0.0694931		9.51	0.0721441	-0.179124	-0.188279	-0.0512369	-0.0622447	-0.151268	-0.283174	-0.189864	-0.131816	-0.40426	-0.362047	-0.175561	0.0416914
9.52	-0.638296	-0.260265	-0.538344	-0.317694	-0.29815	-0.362541	-0.54677	-0.625265	-0.792623	-0.572776	-0.927861	-0.777802	-0.554866	0.061783		9.52	-0.0925609	-0.265935	-0.0094439	-0.171324	-0.111742	-0.0617087	-0.279205	-0.424339	-0.514703	-0.253611	-0.221775	-0.218759	0.0462263
9.53	-0.771292	-0.467705	-0.57399	-0.371082	-0.29559	-0.402811	-0.703359	-0.68134	-0.755187	-0.605431	-0.852429	-0.751844	-0.602672	0.0521924		9.53	-0.236928	-0.124941	-0.0600234	-0.143665	-0.143765	-0.138807	0.0467277	-0.0635691	-0.307869	-0.155867	-0.192543	-0.138295	0.0282709
9.54	-0.668101	-0.364117	-0.350082	-0.376568	-0.147157	-0.286969	-0.65143	-0.725265	-0.689113	-1.00799	-0.828063	-0.890404	-0.582105	0.0778963		9.54	-0.0331589	0.0344077	-0.0814364	-0.165176	-0.0276054	-0.153485	0.0535853	-0.482966	-0.293723	-0.191463	-0.045636	-0.12606	0.0473726
9.55	-0.663047	-0.489336	-0.565295	-0.364105	-0.276285	-0.394926	-0.489826	-0.686688	-0.656345	-0.923823	-0.809433	-0.751844	-0.589246	0.055945		9.55	-0.269069	-0.0950422	-0.072698	-0.0692689	-0.117432	-0.251737	-0.218041	-0.0672096	-0.521935	-0.425711	-0.184206	-0.208395	0.0457858
9.56	-0.668603	-0.23009	-0.311724	-0.314927	-0.310672	-0.387898	-0.524366	-0.810986	-0.816168	-0.970095	-0.845085	-0.850856	-0.586789	0.0773345		9.56	-0.122161	-0.327914	-0.253072	-0.180619	-0.140495	-0.139666	-0.241727	-0.251676	-0.6368	-0.394026	-0.134676	-0.256621	0.0461862
9.57	-0.495203	-0.407319	-0.476544	-0.387955	-0.243055	-0.387898	-0.543382	-0.535325	-0.649188	-0.665347	-0.772541	-0.824837	-0.532383	0.0492554		9.57	-0.116258	-0.141194	-0.072698	-0.270081	-0.115034	-0.236195	-0.0399342	-0.297455	-0.34164	-0.251626	-0.213106	-0.190475	0.0297163
9.58	-0.714598	-0.30592	-0.427782	-0.397256	-0.332373	-0.417145	-0.571658	-0.642424	-0.500821	-1.21681	-0.847439	-0.777802	-0.596002	0.0759275		9.58	0.210843	-0.244526	-0.00488565	-0.193389	-0.0843277	-0.134457	-0.309701	-0.366709	-0.697101	-0.257564	-0.41268	-0.226772	0.0709777
9.59	-0.828677	-0.541019	-0.427591	-0.321634	-0.229568	-0.431971	-0.512083	-0.432943	-0.636335	-0.768852	-0.811423	-0.5954	-0.544791	0.0551891		9.59	0.0721441	-0.119517	-0.0191539	-0.181404	-0.133954	-0.153485	-0.12454	-0.247903	-0.549128	-0.227912	-0.0111799	-0.154185	0.0489284
9.6	-0.805161	-0.328479	-0.350277	-0.339586	-0.24276	-0.400556	-0.489826	-0.63686	-0.850429	-0.360293	-0.850111	-0.927744	-0.548507	0.0720487		9.6	-0.108606	-0.234075	-0.213961	-0.0788965	-0.247281	-0.218746	-0.246494	-0.110072	-0.114788	-0.29538	-0.3364	-0.200427	0.0256146
9.61	-0.523172	-0.3144	-0.414527	-0.45835	-0.226214	-0.505807	-0.521892	-0.314781	-0.680186	-0.815194	-0.879707	-0.729481	-0.531976	0.0596826		9.61	-0.0713783	0.0304756	-0.132272	-0.254424	-0.232195	-0.165871	-0.161313	-0.435144	-0.485398	-0.44737	-0.293795	-0.24079	0.049483
9.62	-0.671488	-0.350473	-0.478591	-0.361197	-0.232808	-0.417147	-0.556345	-0.190842	-0.608608	-0.859151	-0.939851	-0.773674	-0.536681	0.069713		9.62	-0.155442	-0.25514	-0.0144102	-0.200996	-0.0956914	-0.212117	-0.434049	-0.302728	-0.0153629	-0.247189	0.24765	-0.153225	0.0546452
9.63	-0.584234	-0.507171	-0.567215	-0.509642	-0.30714	-0.349072	-0.630054	-0.573515	-0.651091	-0.769062	-0.941908	-0.603353	-0.582788	0.0486944		9.63	-0.307353	-0.0509729	-0.131559	-0.17383	-0.0345125	-0.11217	0.182294	0.0747844	-0.122132	-0.0800093	-0.265701	-0.0928329	0.0420285
9.64	-0.646451	-0.271299	-0.300638	-0.352867	-0.239621	-0.463206	-0.590342	-0.546561	-0.66019	-0.666538	-0.915256	-0.657397	-0.525864	0.0588531		9.64	-0.00540256	-0.108687	-0.155172	-0.0989914	-0.0698667	-0.232908	-0.0765367	-0.290124	-0.20093	-0.341946	-0.188465	-0.160821	0.0306296
9.65	-0.112479	-0.366519	-0.438003	-0.417573	-0.464949	-0.357469	-0.439379	-0.473432	-0.797284	-1.25422	-0.902006	-0.816817	-0.570011	0.0898203		9.65	-0.307353	0.0646627	-0.0686826	-0.112953	-0.0966293	-0.251033	-0.383926	-0.0735532	-0.329098	-0.240756	-0.245656	-0.185907	0.0413111
9.66	-0.580678	-0.478525	-0.375924	-0.484672	-0.24276	-0.406112	-0.507871	-0.788709	-0.629005	-0.928312	-0.873983	-0.795622	-0.591014	0.062094		9.66	-0.049334	-0.0137259	-0.209169	-0.109446	-0.163366	-0.191527	-0.38973	-0.222013	-0.515092	-0.344733	-0.318176	-0.229665	0.0455367
9.67	-0.477913	-0.248199	-0.578932	-0.275153	-0.314237	-0.28046	-0.527924	-0.630892	-0.649188	-0.943672	-0.770401	-0.73675	-0.536143	0.0647775		9.67	-0.219834	-0.318651	-0.188279	-0.191698	-0.110805	-0.276965	0.182294	-0.0647196	-0.261018	-0.234936	-0.209552	-0.172197	0.04151
9.68	-0.664211	-0.370407	-0.621633	-0.34242	-0.281772	-0.450716	-0.435495	-0.412875	-0.681824	-0.971966	-0.900743	-0.818604	-0.579389	0.0667125		9.68	-0.145333	-0.190806	-0.203977	-0.201787	-0.142213	-0.0981949	0.0343829	-0.167971	-0.438092	-0.290056	-0.300747	-0.194981	0.0366094
9.69	-0.332924	-0.478676	-0.440622	-0.397256	-0.308263	-0.347629	-0.568644	-0.526314	-0.755187	-0.839058	-0.902622	-0.763161	-0.55503	0.0604864		9.69	-0.323533	-0.223195	-0.195883	-0.234319	-0.189498	-0.144008	0.111591	-0.425543	-0.323767	-0.22257	-0.10512	-0.206895	0.0418334
9.7	-0.560357	-0.415293	-0.315079	-0.30545	-0.205944	-0.40688	-0.521223	-0.562133	-0.710444	-0.995036	-0.971033	-0.846434	-0.567942	0.0757867		9.7	-0.25735	-0.233852	-0.0736402	-0.188274	-0.16085	-0.317202	0.0722274	-0.331356	-0.355886	-0.43682	-0.381962	-0.24227	0.044824
9.71	-0.489772	-0.476782	-0.327007	-0.412766	-0.380694	-0.37524	-0.596503	-0.551427	-0.603234	-0.802559	-0.91183	-0.732479	-0.555025	0.0529045		9.71	0.0554937	-0.158086	-0.281792	-0.127796	-0.154341	-0.22285	-0.143654	-0.236839	-0.395294	-0.404971	-0.147118	-0.201568	0.0391963
9.72	-0.604615	-0.248838	-0.560304	-0.506133	-0.282184	-0.454753	-0.605748	-0.784565	-0.652847	-0.648746	-0.873294	-0.680364	-0.575199	0.052862		9.72	-0.407921	-0.287001	-0.0295684	-0.173651	-0.188145	-0.233731	-0.0397253	-0.351653	-0.336182	-0.294397	-0.159494	-0.227406	0.0370922
9.73	-0.833792	-0.348451	-0.443122	-0.397256	-0.219517	-0.408485	-0.543203	-0.450293	-0.654603	-0.855113	-0.842969	-0.714704	-0.559292	0.0622254		9.73	0.0511924	-0.0553266	-0.135647	-0.213045	-0.0239613	-0.0141067	-0.0764117	-0.262699	-0.0487664	-0.302869	-0.286097	-0.12434	0.0370488
9.74	-0.693296	-0.373636	-0.510438	-0.353602	-0.259354	-0.522349	-0.562446	-0.670227	-0.694407	-0.901693	-0.873294	-0.695618	-0.59253	0.0577471		9.74	-0.116642	-0.358013	-0.0678047	-0.0814242	-0.104188	-0.196887	-0.378299	-0.34073	-0.401076	-0.318878	-0.196735	-0.232789	0.0389622
9.75	-0.630966	-0.378386	-0.31846	-0.312925	-0.219534	-0.39176	-0.614791	-0.59154	-0.739369	-0.609918	-0.89914	-0.818604	-0.543783	0.0627059		9.75	-0.347629	-0.223195	-0.101498	-0.0550534	-0.169897	-0.185497	-0.530269	-0.0432041	-0.160512	-0.36317	-0.366086	-0.231455	0.0459948
9.76	-0.64968	-0.383955	-0.519079	-0.306765	-0.239758	-0.35351	-0.53416	-0.510061	-0.582741	-0.934642	-0.872592	-0.668905	-0.546321	0.0616315		9.76	-0.233835	-0.104288	-0.267229	-0.176353	-0.138843	-0.174786	-0.328881	-0.262524	-0.467241	-0.364927	-0.494289	-0.273927	0.0387753
9.77	-0.630966	-0.467705	-0.478591	-0.4373	-0.262934	-0.48196	-0.463928	-0.586385	-0.634463	-1.00313	-0.892755	-0.544073	-0.573682	0.0583965		9.77	-0.282071	-0.297253	-0.182468	-0.0626098	-0.0244829	-0.208061	-0.00267118	-0.399124	-0.662987	-0.217422	-0.410642	-0.249981	0.0584955
9.78	-0.617576	-0.423023	-0.503262	-0.502703	-0.239553	-0.443955	-0.534336	-0.579188	-0.761521	-0.785918	-0.890267	-0.817408	-0.591559	0.0551027		9.78	0.0471493	-0.0950422	0.00505379	-0.269525	-0.16737	-0.0486453	-0.315558	-0.271537	-0.365927	-0.287843	-0.229265	-0.181683	0.0419781
9.79	-0.487619	-0.434177	-0.545346	-0.529741	-0.326594	-0.329816	-0.400861	-0.453499	-0.652847	-0.765552	-0.916937	-0.60356	-0.537212	0.0507723		9.79	-0.13745	-0.217859	-0.181454	-0.0859486	-0.0933153	-0.0880446	-0.177253	-0.259014	-0.293723	-0.33246	-0.217224	-0.189431	0.0253873
9.8	-0.513297	-0.48243	-0.468457	-0.415873	-0.262665	-0.357335	-0.665836	-0.509063	-0.698039	-0.855113	-0.881232	-0.672841	-0.565182	0.0552114		9.8	-0.206049	-0.179646	-0.160467	-0.0859486	-0.0938231	-0.263381	-0.286291	-0.335616	-0.107468	-0.423707	-0.172069	-0.210406	0.0322414
9.81	-0.71841	-0.23009	-0.570271	-0.351809	-0.342037	-0.313025	-0.42975	-0.670227	-0.599251	-0.879244	-0.89339	-0.732986	-0.560874	0.0651063		9.81	0.0973225	0.145759	-0.243984	-0.0696371	-0.191384	-0.138281	-0.370084	-0.246113	-0.514703	-0.460279	-0.262481	-0.204897	0.0626855
9.82	-0.641513	-0.428609	-0.448244	-0.530665	-0.23303	-0.397896	-0.455436	-0.540128	-0.595876	-0.775904	-0.874055	-0.567851	-0.540767	0.0495379		9.82	-0.194651	-0.312671	-0.257796	-0.162349	-0.0644673	-0.255897	-0.13607	-0.382152	-0.430176	-0.280448	-0.209127	-0.244164	0.0322381
9.83	-0.671002	-0.44227	-0.432885	-0.429833	-0.282184	-0.30928	-0.575018	-0.557086	-0.456807	-0.818965	-0.913496	-0.747727	-0.553046	0.0575308		9.83	-0.111185	-0.24441	-0.170784	-0.0811824	-0.0733891	-0.131093	-0.306811	-0.220225	-0.451943	-0.256827	-0.425593	-0.224858	0.0391068
9.84	-0.402452	-0.432128	-0.412092	-0.491447	-0.175481	-0.40688	-0.475812	-0.709126	-0.700036	-0.806283	-0.862465	-0.668905	-0.545259	0.0583471		9.84	-0.292045	-0.178189	-0.058352	-0.151495	-0.240412	-0.215436	-0.0950962	-0.445593	-0.343244	-0.357752	-0.362047	-0.24906	0.036896
9.85	-0.686019	-0.443793	-0.528328	-0.367091	-0.255912	-0.370868	-0.59345	0.141321	-0.578657	-0.830576	-0.734099	-0.791888	-0.50328	0.0782308		9.85	-0.0250584	-0.173215	-0.0825161	-0.240408	-0.0942579	-0.322643	-0.0398363	-0.112506	-0.357412	-0.394056	-0.15127	-0.181198	0.0389883
9.86	-0.493016	-0.405156	-0.352386	-0.319673	-0.277949	-0.40355	-0.584102	-0.475758	-0.480796	-0.937056	-0.850111	-0.795109	-0.531222	0.0627029		9.86	-0.0898104	0.0338692	-0.31129	-0.0801837	-0.0994615	-0.237808	0.255895	-0.0405563	-0.466545	-0.366662	-0.205193	-0.146159	0.0607035
9.87	-0.746875	-0.419616	-0.608553	-0.397142	-0.192614	-0.390032	-0.605804	-0.498633	-0.656519	-0.888372	-0.852796	-0.834842	-0.590983	0.0627723		9.87	-0.235381	-0.15984	-0.337629	-0.195952	-0.141313	-0.130123	-0.070278	-0.247964	-0.358916	-0.352316	-0.0629035	-0.208419	0.0324384
9.88	-0.440206	-0.288797	-0.636299	-0.55678	-0.256033	-0.365749	-0.505002	-0.475758	-0.676528	-0.67628	-0.898522	-0.703257	-0.539934	0.0544513		9.88	-0.229202	-0.222749	0.0254582	-0.212727	-0.137225	-0.0685522	-0.0643941	-0.345871	-0.486606	-0.275814	-0.0414141	-0.187191	0.045175
9.89	-0.530723	-0.38632	-0.350082	-0.423469	-0.236407	-0.298692	-0.630183	-0.371575	-0.724907	-0.869994	-0.87763	-0.732986	-0.536081	0.0648068		9.89	0.188183	0.0198718	-0.0928532	-0.134702	0.00332784	-0.119357	-0.0272035	-0.268118	-0.114788	-0.231699	-0.335056	-0.101127	0.0443221
9.9	-0.601692	-0.268234	-0.538344	-0.423724	-0.311855	-0.356843	-0.482511	-0.757383	-0.682196	-1.10802	-0.904881	-0.839707	-0.606283	0.0748966		9.9	-0.000782915	-0.212251	-0.0825161	-0.203612	-0.0810141	-0.294005	-0.586098	-0.0318262	-0.0927808	-0.464304	-0.384574	-0.221251	0.0575605
9.91	-0.48001	-0.416554	-0.466254	-0.45703	-0.259222	-0.508988	-0.53086	-0.63669	-0.610376	-0.880029	-0.878432	-0.854577	-0.581585	0.0573206		9.91	0.0310288	-0.123413	-0.317571	-0.185693	-0.0843277	-0.171135	-0.252366	-0.222013	0.133281	-0.258027	-0.30133	-0.159233	0.0423339
9.92	-0.432011	-0.294399	-0.543361	-0.4327	-0.192311	-0.436187	-0.422795	-0.346291	-0.578657	-0.690864	-0.855918	-0.893768	-0.509938	0.0618403		9.92	-0.178957	-0.228784	-0.104011	-0.161753	-0.221569	-0.173525	0.0158559	-0.408749	-0.272494	-0.23755	-0.216975	-0.198956	0.0316552
9.93	-0.594362	-0.354132	-0.36306	-0.456328	-0.321072	-0.315778	-0.620996	-0.670302	-0.647406	-0.914992	-0.857417	-0.619165	-0.561251	0.0584724		9.93	-0.016958	-0.195812	-0.22474	-0.250463	-0.184279	-0.00382772	-0.247654	-0.107359	-0.225136	-0.256827	-0.200597	-0.173968	0.0274146
9.94	-0.754704	-0.350473	-0.391422	-0.477618	-0.160495	-0.255875	-0.559526	-0.686884	-0.756086	-0.881733	-0.957033	-0.72589	-0.579812	0.0732171		9.94	-0.08171	-0.292419	-0.0298617	-0.152495	-0.0876413	-0.0753848	-0.0643941	-0.19066	-0.617326	-0.147751	-0.262481	-0.182011	0.0502361
9.95	-0.432655	-0.35919	-0.562249	-0.442428	-0.311551	-0.407624	-0.584174	-0.697635	-0.889354	-0.728052	-0.868255	-0.769926	-0.587758	0.0578269		9.95	-0.132687	-0.260614	-0.195883	-0.064781	-0.119191	-0.29781	-0.0277399	-0.210876	-0.431155	-0.301841	-0.261617	-0.209472	0.0355488
9.96	-0.569703	-0.432761	-0.56341	-0.345224	-0.272805	-0.345321	-0.618023	-0.498633	-0.694795	-0.890784	-0.865355	-0.638165	-0.561248	0.0567454		9.96	-0.218166	-0.239189	-0.193141	-0.2866	-0.173879	-0.105373	-0.464074	-0.440973	-0.45888	-0.369511	-0.159561	-0.282668	0.0392042
9.97	-0.359084	-0.540785	-0.453343	-0.442428	-0.269307	-0.354726	-0.571548	-0.457313	-0.755187	-0.443298	-0.853189	-0.821738	-0.526829	0.0547884		9.97	0.0016908	-0.0010685	-0.125893	-0.0791613	-0.177791	-0.111308	0.0417502	-0.138859	-0.364496	-0.29538	-0.0964972	-0.122456	0.0371254
9.98	-0.660263	-0.393847	-0.572742	-0.529741	-0.192105	-0.252869	-0.527737	-0.609073	-0.614277	-1.17261	-0.842679	-0.591774	-0.579977	0.0741739		9.98	0.23106	-0.152024	-0.12665	-0.0344129	-0.0777005	-0.157409	-0.0398363	-0.306374	0.0274879	-0.281634	-0.0629035	-0.089127	0.0443787
9.99	-0.689561	-0.359795	-0.538344	-0.426368	-0.279259	-0.374066	-0.562524	-0.415434	-0.664028	-0.727735	-0.816652	-0.784432	-0.553183	0.0525217		9.99	-0.338726	-0.183672	-0.172792	-0.190862	-0.0856952	-0.192219	-0.0948379	-0.28303	-0.63051	-0.294296	-0.0445857	-0.228293	0.04871
10	-0.566366	-0.438268	-0.58705	-0.479985	-0.282972	-0.290228	-0.50896	-0.631095	-0.723425	-0.696926	-0.897851	-0.808913	-0.576003	0.0548868		10	0.128134	-0.249846	-0.376754	-0.211941	-0.16411	-0.24363	0.0792671	-0.378886	-0.364496	-0.185254	0.0319737	-0.175958	0.0547269
10.01	-0.736911	-0.441819	-0.335482	-0.27812	-0.185522	-0.396651	-0.602666	-0.709126	-0.640048	-0.799509	-0.775375	-0.653534	-0.54623	0.060474		10.01	0.205329	-0.333798	-0.315879	-0.0779172	-0.221569	-0.199567	-0.243907	-0.196051	-0.596939	-0.386211	-0.151249	-0.228887	0.060179
10.02	-0.42425	-0.267812	-0.643116	-0.40817	-0.262521	-0.388582	-0.53744	-0.498633	-0.714592	-0.656928	-0.902006	-0.769926	-0.539498	0.0580753		10.02	-0.233835	-0.255183	-0.143821	-0.131255	-0.142986	-0.254331	0.14559	-0.475792	-0.740593	-0.443042	-0.274821	-0.268188	0.0687241
10.03	-0.523172	-0.286012	-0.443122	-0.319673	-0.229534	-0.372184	-0.54006	-0.724966	-0.535427	-0.956151	-0.783245	-0.825473	-0.544918	0.0671419		10.03	-0.163289	-0.281833	-0.145418	-0.247726	-0.10844	-0.0408663	-0.137053	-0.502607	-0.24667	-0.264038	-0.366086	-0.227639	0.0390806
10.04	-0.660263	-0.238424	-0.383369	-0.564987	-0.222872	-0.321741	-0.657543	-0.437387	-0.727057	-0.849765	-0.892077	-0.752489	-0.558998	0.0673551		10.04	-0.190825	-0.239384	-0.138026	-0.128637	-0.274764	-0.293283	-0.259487	-0.536197	-0.114149	-0.36317	-0.143035	-0.243723	0.037856
10.05	-0.645626	-0.294511	-0.545346	-0.526174	-0.27983	-0.412416	-0.52731	-0.279396	-0.815159	-0.527478	-0.886304	-0.796139	-0.544641	0.0606048		10.05	-0.100571	-0.349027	-0.251807	-0.142011	-0.0423746	-0.194961	-0.112792	-0.338619	-0.590291	-0.204845	-0.241905	-0.233564	0.0458801
10.06	-0.725532	-0.44535	-0.548377	-0.367626	-0.265986	-0.467292	-0.540249	-0.675788	-0.634463	-0.839058	-0.855918	-0.876064	-0.603475	0.0573879		10.06	-0.15899	-0.0207617	-0.205512	-0.14162	-0.154341	-0.198848	-0.383926	-0.364017	-0.431155	-0.277242	-0.322243	-0.241696	0.0375719
10.07	-0.663642	-0.311549	-0.478212	-0.411134	-0.275596	-0.421876	-0.636566	-0.440063	-0.466893	-0.619402	-0.894325	-0.905682	-0.543745	0.0591497		10.07	-0.194651	-0.147315	-0.108312	-0.180533	-0.0264183	-0.141657	-0.41091	-0.290124	-0.415122	-0.363537	-0.266148	-0.231339	0.0386504
10.08	-0.616329	-0.419616	-0.432746	-0.506133	-0.249028	-0.360573	-0.524366	-0.670227	-0.551933	-0.958821	-0.879035	-0.575639	-0.562037	0.0585799		10.08	-0.25735	-0.161758	-0.198002	-0.175435	-0.074642	-0.278885	-0.378103	-0.26826	-0.311272	-0.27932	-0.449393	-0.257493	0.0313611
10.09	-0.58987	-0.44227	-0.513295	-0.329151	-0.311239	-0.455642	-0.657369	-0.328635	-0.788904	-0.822787	-0.865327	-0.782032	-0.573877	0.059523		10.09	-0.00888338	-0.260614	-0.0538255	-0.0849312	-0.174542	-0.206218	-0.00885345	-0.201744	-0.472732	-0.293262	-0.277538	-0.18574	0.0425217
10.1	-0.735957	-0.402968	-0.401749	-0.36654	-0.253028	-0.40355	-0.517642	-0.486057	-0.707873	-0.680201	-0.808005	-0.763561	-0.543928	0.0536698		10.1	-0.052409	-0.201206	-0.265897	-0.0834845	-0.270133	-0.306325	-0.452628	-0.154551	-0.103554	-0.340962	-0.491709	-0.247533	0.0438205
10.11	-0.520792	-0.294331	-0.484024	-0.361197	-0.36091	-0.318512	-0.531047	-0.653535	-0.664028	-1.24161	-0.898522	-0.63415	-0.580221	0.0786029		10.11	0.188183	-0.260628	-0.0928532	-0.12089	-0.306631	-0.172005	-0.312768	-0.304798	-0.616707	-0.474174	-0.0842003	-0.232497	0.0645659
10.12	-0.359084	-0.462091	-0.448222	-0.483407	-0.285891	-0.381117	-0.568485	-0.686996	-0.709416	-0.861773	-0.972207	-0.897461	-0.593012	0.066044		10.12	-0.013569	-0.0553266	-0.210311	-0.200201	-0.136435	-0.128657	-0.295008	-0.180707	-0.21279	-0.395604	-0.0964972	-0.17501	0.0325562
10.13	-0.704189	-0.370407	-0.24739	-0.308171	-0.216078	-0.319534	-0.537126	-0.637135	-0.674853	-0.821854	-0.854526	-0.729958	-0.535102	0.066879		10.13	-0.0412335	-0.260614	-0.188279	-0.152993	-0.0140935	-0.153485	-0.286291	-0.268118	-0.239485	-0.308235	-0.354746	-0.206143	0.0325917
10.14	-0.685771	-0.271299	-0.438003	-0.360568	-0.239383	-0.458789	-0.520805	-0.789347	-0.818739	-0.939123	-0.916371	-0.71433	-0.596044	0.0710797		10.14	0.148882	0.104519	-0.206627	-0.172012	-0.106035	-0.0688361	-0.0703612	-0.242393	-0.437161	-0.361772	-0.245656	-0.150677	0.0537379
10.15	-0.697068	-0.521734	-0.242042	-0.390995	-0.282791	-0.350868	-0.459919	-0.466484	-0.563195	-0.852446	-0.929095	-0.747727	-0.54203	0.0641014		10.15	-0.186804	-0.196528	-0.127354	-0.108315	-0.115034	-0.198848	-0.143123	0.0446075	-0.205523	-0.415026	-0.253461	-0.173219	0.033763
10.16	-0.645626	-0.418775	-0.513295	-0.327216	-0.272297	-0.440798	-0.406697	-0.534469	-0.819849	-0.967272	-0.907162	-0.58434	-0.569816	0.0650251		10.16	-0.172839	-0.195378	-0.206989	-0.228174	-0.126602	-0.230434	-0.277247	-0.165212	-0.486606	-0.349583	-0.519628	-0.268972	0.039248
10.17	-0.682527	-0.277079	-0.493776	-0.433084	-0.275751	-0.431337	-0.66059	-0.238554	-0.66019	-0.689187	-0.943245	-0.840386	-0.552142	0.0661626		10.17	-0.166936	-0.378456	-0.219941	-0.212727	-0.188879	-0.18354	-0.207961	-0.349502	-0.472732	-0.39015	-0.527269	-0.299827	0.0386516
10.18	-0.565712	-0.308835	-0.569063	-0.543261	-0.239517	-0.268096	-0.462254	-0.731118	-0.66019	-0.879244	-0.904279	-0.807372	-0.578245	0.0661675		10.18	-0.0462088	-0.281819	-0.0345756	-0.234963	-0.169214	-0.255014	-0.0459806	-0.293795	-0.183676	-0.146183	-0.499619	-0.199186	0.0413801
10.19	-0.568431	-0.427237	-0.596983	-0.557583	-0.318118	-0.437641	-0.57493	-0.591002	-0.850922	-0.630707	-0.998528	-0.703257	-0.604612	0.0531091		10.19	-0.0380424	0.00608112	-0.0972275	-0.0896344	-0.13564	-0.307383	-0.289081	-0.318873	-0.658058	-0.262062	-0.155405	-0.213211	0.0558341
10.2	-0.565712	-0.261931	-0.629845	-0.333897	-0.422589	-0.385046	-0.530462	-0.456082	-0.775519	-0.855113	-0.86826	-0.733488	-0.568162	0.0592826		10.2	-0.267782	-0.323613	-0.146271	-0.064781	-0.0545826	-0.229512	-0.368216	-0.137355	-0.444146	-0.345101	-0.540135	-0.26559	0.0471279
10.21	-0.571215	-0.478676	-0.552491	-0.486895	-0.219517	-0.45972	-0.599712	-0.630577	-0.540683	-1.04555	-0.897225	-0.729683	-0.600995	0.0617399		10.21	-0.108606	-0.15142	-0.147782	-0.148526	-0.222071	-0.089415	-0.0705384	-0.396666	-0.643505	-0.346923	-0.217383	-0.231167	0.0515349
10.22	-0.851476	-0.384916	-0.445684	-0.461624	-0.298669	-0.32054	-0.533615	-0.326615	-0.746594	-0.765552	-0.894325	-0.819139	-0.570729	0.06593		10.22	-0.127129	-0.152692	-0.219941	-0.164876	-0.203185	-0.243615	-0.35832	-0.532667	-0.365927	-0.214175	-0.250423	-0.257541	0.0357618
10.23	-0.838129	-0.376821	-0.270608	-0.506133	-0.292291	-0.408412	-0.624173	-0.820984	-0.669493	-1.08042	-0.835161	-0.687991	-0.617551	0.0728016		10.23	-0.275507	0.0190913	-0.11257	-0.265643	0.0709296	0.0379842	-0.334772	-0.225714	-0.107468	-0.241399	-0.382278	-0.165213	0.047166
10.24	-0.575982	-0.354132	-0.515429	-0.365899	-0.256371	-0.41637	-0.65143	-0.527212	-0.559441	-0.895032	-0.866053	-0.638091	-0.551787	0.056122		10.24	-0.151018	0.0142662	-0.0736402	-0.219481	-0.260521	-0.256796	-0.0275672	-0.439902	-0.0484267	-0.412909	-0.393461	-0.206314	0.0490012
10.25	-0.664211	-0.265134	-0.346059	-0.414379	-0.259488	-0.339617	-0.443056	-0.670301	-0.739369	-0.690037	-0.825496	-0.707065	-0.530351	0.0590423		10.25	-0.113749	-0.195812	-0.138973	-0.164252	-0.168734	-0.158513	-0.446923	-0.113842	-0.0818718	-0.291211	-0.237467	-0.191941	0.0311178
10.26	-0.761928	-0.33753	-0.320399	-0.328053	-0.219488	-0.46822	-0.495524	-0.686904	-0.79967	-0.745186	-0.902403	-0.808443	-0.572812	0.0682486		10.26	-0.023188	-0.0318926	-0.359157	-0.0612606	-0.238088	-0.114673	-0.364192	-0.334135	-0.809365	-0.40426	-0.29785	-0.276187	0.0685272
10.27	-0.597255	-0.320496	-0.547365	-0.253725	-0.269307	-0.42818	-0.549358	-0.286475	-0.495971	-0.806283	-0.834339	-0.807864	-0.516385	0.0620452		10.27	-0.148758	-0.164541	-0.0934548	-0.11646	-0.035714	-0.279849	-0.101221	-0.391699	-0.263774	-0.229086	-0.176238	-0.18189	0.0307417
10.28	-0.833031	-0.34277	-0.550502	-0.55678	-0.345262	-0.480789	-0.599588	-0.86403	-0.764675	-1.12157	-1.01862	-0.874527	-0.696012	0.0734819		10.28	0.0554937	-0.179124	0.046226	-0.247097	0.00407811	-0.132033	-0.0885516	-0.34292	-0.0927808	-0.183515	-0.349907	-0.137285	0.0424956
10.29	-0.656934	-0.351057	-0.347013	-0.45052	-0.299164	-0.156315	-0.514948	-0.773122	-0.732132	-0.682202	-0.874819	-0.610465	-0.537391	0.0633016		10.29	-0.174907	-0.077483	-0.136453	-0.0500933	-0.187528	-0.386051	0.110545	-0.399124	0.0755114	-0.272887	-0.351381	-0.168168	0.0527428
10.3	-0.548414	-0.368715	-0.508961	-0.299196	-0.291832	-0.346462	-0.45716	-0.837122	-0.718876	-0.775904	-0.913496	-0.821129	-0.573939	0.065995		10.3	-0.0788486	-0.302478	-0.12665	-0.133663	-0.0534181	-0.216199	-0.184796	-0.259089	-0.716206	-0.394853	-0.478355	-0.267687	0.0596925
10.31	-0.788345	-0.336738	-0.48635	-0.348121	-0.324339	-0.411566	-0.577845	-0.641876	-0.5286	-0.67628	-0.880669	-0.859045	-0.571648	0.0578682		10.31	-0.127129	-0.28172	-0.380418	-0.209361	-0.190777	-0.0822174	-0.328881	-0.3749	-0.409242	-0.334898	-0.286097	-0.27324	0.0324978
10.32	-0.560904	-0.415293	-0.663473	-0.298634	-0.26308	-0.37861	-0.632883	-0.613619	-0.570691	-0.950267	-0.918676	-0.759397	-0.585461	0.064094		10.32	-0.013569	-0.33863	-0.130778	-0.123263	-0.0601014	-0.165265	-0.112792	-0.295411	-0.232299	-0.25635	-0.353945	-0.189309	0.0342188
10.33	-0.718858	-0.303037	-0.641193	-0.45961	-0.272297	-0.387532	-0.520542	-0.730439	-0.715204	-0.741586	-0.892077	-0.703433	-0.590484	0.0569303		10.33	-0.105985	-0.286876	-0.212571	-0.294183	-0.0490256	-0.254331	-0.161955	-0.0773378	-0.0927808	-0.29538	-0.151099	-0.180139	0.0280095
10.34	-0.818025	-0.114325	-0.435417	-0.417573	-0.259488	-0.453416	-0.67	-0.515784	-0.678811	-0.779122	-0.887173	-0.78024	-0.567448	0.0692899		10.34	0.0431732	-0.144607	-0.182468	-0.162349	-0.0756989	-0.314022	-0.0147821	-0.384421	-0.394042	-0.307169	-0.0662437	-0.182057	0.0451444
10.35	-0.736431	-0.443793	-0.558394	-0.570299	-0.19911	-0.420284	-0.533784	-0.526314	-0.69687	-0.9635	-0.866784	-0.954303	-0.622489	0.0663213		10.35	-0.346986	-0.119517	-0.0245613	-0.0114301	-0.138921	-0.269966	-0.160701	-0.171117	-0.304086	-0.196537	-0.241905	-0.180521	0.0321718
10.36	-0.626744	-0.400696	-0.419221	-0.387709	-0.324684	-0.337924	-0.577945	-0.769256	-0.725526	-0.745107	-0.891435	-0.73675	-0.578583	0.0568588		10.36	-0.0841361	-0.0344513	-0.144573	-0.101277	-0.231684	-0.215125	-0.119634	-0.0873896	-0.513513	-0.19217	-0.163744	-0.171609	0.0387088
10.37	-0.648873	-0.370407	-0.503894	-0.378638	-0.311551	-0.371505	-0.552879	-0.586385	-0.734308	-0.983328	-0.919246	-0.538714	-0.574977	0.0624194		10.37	0.0153921	-0.217037	-0.0691671	-0.0847265	-0.175201	-0.315088	-0.0705384	-0.271778	-0.471352	-0.292164	-0.353945	-0.2096	0.0444842
10.38	-0.660263	-0.574043	-0.488709	-0.470797	-0.259222	-0.446617	-0.540407	-0.714535	-0.640038	-0.78908	-0.858681	-0.657397	-0.591649	0.0473893		10.38	0.114855	-0.201537	-0.0923185	-0.0826561	0.00332784	-0.0951886	-0.275914	-0.306374	-0.222619	-0.14455	-0.366086	-0.151733	0.0425816
10.39	-0.750754	-0.33753	-0.443089	-0.512715	-0.205944	-0.523016	-0.562446	-0.579703	-0.959088	-0.802559	-0.888778	-0.825473	-0.615924	0.0667451		10.39	0.0846291	-0.26591	-0.125893	-0.189105	-0.207557	-0.0714206	0.257905	-0.295829	0.0955031	-0.249166	-0.184446	-0.104663	0.0536333
10.4	-0.761096	-0.364789	-0.613525	-0.4687	-0.282361	-0.336819	-0.63953	-0.467643	-0.707314	0.14645	-0.931457	-0.766527	-0.516109	0.08302		10.4	-0.353305	-0.25007	-0.250122	-0.133973	-0.127362	-0.185497	-0.241727	-0.122849	-0.189231	-0.167406	-0.308817	-0.211851	0.0228703
10.41	-0.753974	-0.288797	-0.396117	-0.373538	-0.252712	-0.425034	-0.455858	-0.670226	-0.720378	-0.813079	-0.829285	-0.691942	-0.555912	0.0607985		10.41	-0.330329	-0.0885701	-0.209169	-0.05994	-0.199064	-0.291706	0.150641	-0.310032	-0.81777	-0.410522	-0.263255	-0.257247	0.0730182
10.42	-0.484267	-0.348451	-0.523311	-0.346276	-0.276127	-0.426666	-0.596536	-0.653535	-0.512113	-0.939123	-0.828437	-0.748696	-0.556962	0.059003		10.42	-0.392245	-0.212251	-0.11257	-0.183165	0.00674307	-0.128657	-0.258258	-0.411184	-0.549433	-0.427471	-0.1926	-0.260099	0.0500029
10.43	-0.757927	-0.464022	-0.521967	-0.445192	-0.317503	-0.393937	-0.624236	-0.940437	-0.715204	-0.947703	-0.956061	-0.778255	-0.655204	0.06562		10.43	-0.299687	-0.150102	-0.0650557	-0.0251415	-0.138132	-0.272321	-0.283174	-0.323132	-0.00701146	-0.309271	-0.221518	-0.190413	0.0358008
10.44	-0.652933	-0.356059	-0.533344	-0.411215	-0.31543	-0.456168	-0.56877	-0.714276	-0.768282	-0.943672	-0.854978	-0.691667	-0.605566	0.0575752		10.44	-0.049334	-0.217859	-0.265275	-0.154475	-0.224281	-0.12101	-0.289081	-0.44916	-0.414016	-0.296467	-0.163667	-0.240421	0.0362635
10.45	-0.689752	-0.537933	-0.448241	-0.403508	-0.242885	-0.313978	-0.495191	-0.550087	-0.499768	-1.02598	-0.941722	-0.699437	-0.570707	0.0676574		10.45	-0.202473	-0.152024	-0.160057	-0.05994	-0.0933153	-0.209549	-0.107052	-0.306872	-0.27539	-0.23627	-0.364506	-0.197041	0.0284475
10.46	-0.622452	-0.511607	-0.48204	-0.564987	-0.269142	-0.480959	-0.521223	-0.675775	-0.761057	-0.908353	-0.81165	-0.707065	-0.609692	0.0503921		10.46	-0.226013	-0.354209	-0.332971	-0.186577	-0.0756989	0.1102	-0.37228	-0.257176	-0.493543	-0.415364	-0.278438	-0.262006	0.0507535
10.47	-0.660877	-0.282656	-0.353394	-0.535156	-0.219517	-0.460668	-0.61793	-0.614011	-0.456652	-1.00479	-0.898202	-0.835326	-0.578265	0.0705588		10.47	0.114855	-0.212251	-0.0691671	-0.277883	0.00954956	-0.202168	-0.221954	-0.376206	-0.318457	-0.285742	-0.383663	-0.202099	0.0479565
10.48	-0.558218	-0.363679	-0.448241	-0.431297	-0.365512	-0.473557	-0.528109	-0.480301	-0.611949	-0.954911	-0.978285	-0.979942	-0.597833	0.0681496		10.48	-0.0347872	-0.00523864	-0.0538255	-0.238331	-0.0803296	-0.158513	-0.101221	-0.0633985	-0.34164	0.0814524	-0.413623	-0.128132	0.0447844
10.49	-0.578823	-0.467705	-0.528328	-0.440555	-0.279259	-0.337389	-0.672585	-0.481481	-0.786363	-1.01793	-0.826745	-0.718511	-0.59464	0.0624123		10.49	-0.429998	0.031065	-0.054991	-0.0779172	-0.1751	-0.213585	-0.142621	-0.295411	-0.343244	-0.260801	-0.126027	-0.189875	0.040897
10.5	-0.660263	-0.548727	-0.536314	-0.462409	-0.272617	-0.385761	-0.584153	-0.503307	-0.729878	-0.789566	-0.845605	-0.861249	-0.598321	0.053177		10.5	-0.155442	-0.222749	-0.102704	-0.0487301	-0.256924	-0.293283	-0.315558	-0.285051	-0.364496	-0.20768	-0.549438	-0.254732	0.0408606
10.51	-0.464818	-0.392859	-0.432519	-0.466203	-0.292291	-0.500705	-0.680915	-0.585343	-0.757438	-0.983328	-0.873349	-0.818004	-0.603981	0.0622934		10.51	-0.241681	-0.0430412	-0.212864	-0.146536	-0.165933	-0.235334	-0.225934	-0.233008	-0.514331	-0.366345	-0.487753	-0.26116	0.0428209
10.52	-0.666499	-0.452912	-0.633558	-0.551406	-0.222847	-0.430485	-0.633481	-0.467643	-0.786363	-1.1711	-0.927861	-0.744891	-0.640754	0.0722268		10.52	-0.0101128	-0.222982	-0.196967	-0.108315	-0.238088	-0.0312134	-0.207023	-0.310032	-0.0597022	-0.252392	-0.151121	-0.162541	0.0296156
10.53	-0.779422	-0.408524	-0.372989	-0.440555	-0.2229	-0.393229	-0.508164	-0.648184	-0.615882	-0.973781	-0.947957	-0.519493	-0.569257	0.0672909		10.53	0.0265696	-0.303019	-0.136453	-0.135771	-0.129056	-0.172645	0.137964	-0.244263	-0.0295133	-0.127969	-0.11348	-0.111603	0.0366627
10.54	-0.696868	-0.233393	-0.613466	-0.534253	-0.273132	-0.517088	-0.644852	-0.763244	-0.608195	-0.672284	-0.830988	-1.00073	-0.615707	0.061971		10.54	-0.274285	-0.123413	-0.0791157	-0.168335	-0.2833	-0.159108	-0.168062	-0.238694	-0.549128	-0.381484	-0.180308	-0.236839	0.0402733
10.55	-0.779422	-0.460349	-0.425143	-0.376568	-0.269778	-0.20329	-0.58407	-0.561533	-0.78014	-0.534589	-0.909408	-0.976276	-0.571714	0.070967		10.55	-0.384328	-0.102395	-0.223544	-0.0586101	-0.0490352	-0.319392	-0.265414	-0.208922	-0.415122	-0.427471	-0.326298	-0.252776	0.0414275
10.56	-0.595643	-0.535076	-0.430105	-0.492552	-0.308556	-0.435362	-0.577814	-0.574044	-0.532382	-1.01294	-0.950362	-0.92697	-0.614317	0.0651426		10.56	-0.343589	-0.139094	-0.287906	-0.176172	-0.171303	-0.258551	-0.143123	-0.178082	-0.401076	-0.341946	-0.322243	-0.25119	0.0281698
10.57	-0.569703	-0.411868	-0.419446	-0.470797	-0.281977	-0.49022	-0.478649	-0.471052	-0.669713	-0.928312	-0.990035	-0.885161	-0.588911	0.065987		10.57	-0.0380424	-0.175214	-0.185496	-0.0487301	-0.0266552	-0.216199	-0.305334	-0.385783	-0.415122	-0.409763	-0.176238	-0.216598	0.0440734
10.58	-0.512748	-0.458645	-0.332288	-0.397142	-0.35902	-0.370279	-0.504161	-0.817924	-0.513482	-0.993351	-0.863137	-0.692002	-0.567848	0.0636899		10.58	-0.452458	-0.228143	0.046226	-0.205984	-0.12568	-0.134006	-0.052148	-0.475792	-0.136819	-0.393296	-0.15127	-0.209943	0.0500575
10.59	-0.604675	-0.392859	-0.406921	-0.386061	-0.345262	-0.429843	-0.680635	-0.855728	-0.767887	-0.819875	-1.03579	-0.599278	-0.610401	0.0649515		10.59	0.0474697	-0.124941	-0.20811	-0.251693	-0.117432	-0.21953	-0.305334	-0.247964	-0.401076	-0.137959	-0.100467	-0.187912	0.0360288
10.6	-0.575125	-0.424424	-0.540354	-0.44653	-0.249879	-0.486096	-0.565431	-0.545787	-0.740082	-0.700009	-0.769338	-0.781564	-0.568718	0.0458731		10.6	-0.307353	-0.22833	-0.252264	0.0456755	-0.157153	-0.340115	-0.137547	-0.367637	-0.388309	-0.245939	-0.262481	-0.240132	0.0372515
10.61	-0.948059	-0.34277	-0.476544	-0.449828	-0.275938	-0.397896	-0.565182	-0.585343	-0.813926	-1.04313	-0.908815	-0.804114	-0.634295	0.0747437		10.61	0.114855	-0.121796	-0.253072	-0.1968	-0.287709	-0.142725	-0.138048	-0.346578	-0.401076	-0.402752	-0.282025	-0.22343	0.0453875
10.62	-0.463129	-0.554132	-0.458774	-0.453093	-0.36091	-0.291463	-0.707711	-0.42855	-0.732804	-0.970095	-0.741056	-0.862006	-0.58531	0.0613165		10.62	-0.00888338	-0.234396	-0.290834	-0.125663	-0.0512358	-0.248591	-0.271321	-0.244298	-0.350328	-0.360918	-0.184446	-0.215538	0.0342591
10.63	-0.718858	-0.555507	-0.555312	-0.428084	-0.286304	-0.442541	-0.505002	-0.653459	-0.625213	-0.534589	-0.908815	-0.892618	-0.592192	0.0527942		10.63	-0.135075	-0.217859	-0.217417	-0.236344	0.00674307	-0.194961	-0.161955	-0.234996	0.00798179	-0.262835	-0.265701	-0.173856	0.0294806
10.64	-0.597255	-0.340165	-0.572166	-0.506133	-0.350141	-0.193662	-0.530282	-0.602775	-0.793588	-0.841814	-0.829285	-0.809518	-0.580565	0.0613858		10.64	-0.0543753	-0.281593	-0.282854	-0.153452	-0.147822	-0.0682594	-0.375975	-0.4232	-0.6241	-0.341299	-0.196889	-0.268165	0.0510333
10.65	-0.509795	-0.373636	-0.548377	-0.37134	-0.181836	-0.454344	-0.605867	-0.675835	-0.744553	-0.626364	-0.827594	-0.981295	-0.575069	0.063216		10.65	-0.323533	-0.323613	-0.0499748	-0.135021	-0.239463	-0.316112	-0.399349	-0.350236	-0.479028	-0.284409	-0.485107	-0.307804	0.0396632
10.66	-0.917623	-0.279556	-0.443089	-0.536052	-0.343984	-0.440798	-0.539567	-0.692418	-0.581941	-0.829537	-0.887173	-0.676618	-0.597363	0.0600903		10.66	0.122409	-0.034855	-0.192129	-0.0834845	-0.184279	-0.206902	0.0297864	-0.37852	-0.458094	-0.369511	-0.338488	-0.19037	0.0558675
10.67	-0.743604	-0.314581	-0.488709	-0.526872	-0.341115	-0.421151	-0.593441	-0.567824	-0.714592	-1.02298	-0.830553	-0.867941	-0.619447	0.0635062		10.67	-0.290959	-0.260601	-0.222401	-0.0989366	-0.221053	-0.128657	-0.35832	-0.116275	-0.457283	-0.288015	-0.58942	-0.275629	0.0450193
10.68	-0.761928	-0.430073	-0.440562	-0.45703	-0.329829	-0.39176	-0.675366	-0.490782	-0.680536	-0.324965	-0.762128	-0.699599	-0.537046	0.0481239		10.68	0.0973225	-0.292265	-0.238141	-0.240408	-0.183647	-0.17815	-0.258258	-0.590918	-0.0856668	-0.416054	-0.431658	-0.256168	0.0552408
10.69	-0.592743	-0.267812	-0.513295	-0.420732	-0.263227	-0.381117	-0.517862	-0.806977	-0.654876	-0.678178	-0.858044	-0.72589	-0.556729	0.057079		10.69	-0.00187919	-0.196528	-0.205512	-0.103602	-0.212953	-0.230434	-0.137053	-0.418433	-0.414016	-0.293262	-0.159574	-0.21575	0.037509
10.7	-0.64968	-0.536841	-0.628306	-0.304011	-0.263376	-0.35228	-0.485024	-0.573515	-0.73355	-0.810071	-0.846386	-0.821129	-0.583681	0.0585069		10.7	-0.292045	-0.26052	-0.12665	-0.0473457	-0.170619	-0.24363	-0.0214229	-0.366209	-0.126211	-0.32529	-0.213248	-0.199381	0.0336309
10.71	-0.630966	-0.294511	-0.514028	-0.543261	-0.333075	-0.300875	-0.630406	-0.686884	-0.792367	-0.879244	-0.972207	-0.814868	-0.616058	0.0657524		10.71	0.213915	0.0588484	-0.196967	-0.155432	-0.230206	-0.200228	-0.242755	-0.240551	-0.709567	-0.672197	-0.497007	-0.261104	0.083909
10.72	-0.518004	-0.521734	-0.224237	-0.376971	-0.259354	-0.242138	-0.685872	-0.562745	-0.621352	-1.04281	-0.926195	-0.759397	-0.561734	0.0762488		10.72	-0.119157	-0.228532	-0.2453	-0.115113	-0.196676	-0.0890609	-0.183991	-0.465026	-0.428184	-0.343212	-0.146947	-0.232836	0.0384888
10.73	-0.679117	-0.564926	-0.511798	-0.387709	-0.355775	-0.301794	-0.605998	-0.686904	-0.617624	-1.03106	-0.853601	-0.745225	-0.611794	0.0607002		10.73	-0.229011	-0.217372	-0.150303	-0.218718	-0.202569	-0.164703	-0.166715	-0.203463	-0.32562	-0.18889	-0.0403414	-0.19161	0.0206609
10.74	-0.455344	-0.384916	-0.675777	-0.588991	-0.308263	-0.361869	-0.562039	-0.731118	-0.677126	-0.874176	-0.947479	-0.665127	-0.602685	0.0577033		10.74	-0.116642	-0.117948	-0.0545884	-0.139955	-0.179047	-0.286445	-0.210752	-0.325285	-0.217951	-0.373569	-0.129994	-0.195652	0.0297407
10.75	-0.563606	-0.303037	-0.342832	-0.352867	-0.198698	-0.345591	-0.546075	-0.400841	-0.704201	-0.872561	-0.855127	-0.862767	-0.529017	0.0698419		10.75	-0.233835	-0.323051	-0.205512	-0.0893228	-0.123205	-0.308437	-0.29041	-0.299514	-0.549128	-0.345101	-0.282526	-0.277276	0.0367258
10.76	-0.789561	-0.3728	-0.637785	-0.435919	-0.262665	-0.444853	-0.542587	-0.742477	-0.653107	-1.29118	-0.813951	-0.860488	-0.653948	0.0796119		10.76	-0.119629	-0.172137	-0.326731	-0.124548	-0.215133	-0.342996	-0.125779	-0.306872	-0.61053	-0.397201	-0.314661	-0.277838	0.0447743
10.77	-0.659623	-0.398459	-0.478921	-0.338643	-0.253256	-0.429189	-0.500659	-0.521507	-0.800814	-1.21657	-0.867498	-0.843427	-0.609047	0.0799094		10.77	0.0722359	-0.217037	-0.0545884	-0.213045	-0.292882	-0.196887	-0.149761	-0.408749	-0.542035	-0.17574	-0.464872	-0.240306	0.0539628
10.78	-0.678742	-0.507772	-0.59022	-0.370601	-0.226253	-0.441686	-0.584164	-0.544382	-0.677126	-1.25424	-0.782234	-0.703433	-0.613404	0.0734047		10.78	-0.30438	-0.255183	-0.233112	-0.161753	-0.15537	-0.155149	-0.166715	-0.146395	-0.217504	-0.101418	-0.176227	-0.188473	0.0174806
10.79	-0.671002	-0.29736	-0.412092	-0.526872	-0.236267	-0.342887	-0.663646	-0.653718	-0.693199	-0.769062	-0.931457	-0.95693	-0.596208	0.068368		10.79	0.210843	-0.096942	-0.216303	-0.11757	-0.195431	-0.122355	-0.0950962	-0.34292	-0.357412	-0.454381	-0.257533	-0.185918	0.0534765
10.8	-0.685771	-0.414079	-0.572166	-0.400285	-0.278895	-0.36964	-0.476176	-0.709001	-0.662457	-0.950908	-0.932521	-0.51895	-0.580904	0.0619		10.8	-0.0625157	-0.167762	-0.116832	-0.192607	-0.191384	-0.230274	-0.305334	-0.322138	-0.305991	-0.278174	-0.345093	-0.228919	0.0274879
10.81	-0.610351	-0.405209	-0.527946	-0.43018	-0.259488	-0.434494	-0.500978	-0.389127	-0.691148	-1.01136	-0.977081	-0.87902	-0.593032	0.0710677		10.81	0.0182678	0.127108	-0.120347	-0.0705612	-0.227509	-0.122767	-0.465355	-0.339274	-0.676986	-0.350478	-0.28566	-0.228506	0.068942
10.82	-0.505106	-0.378386	-0.401343	-0.348121	-0.279259	-0.37861	-0.624349	-0.396682	-0.693593	-0.941612	-0.836838	-0.834176	-0.551506	0.0653089		10.82	-0.198797	-0.117059	0.015256	-0.176353	-0.113242	-0.130078	-0.00234079	-0.325285	-0.104041	-0.264038	-0.0360836	-0.132006	0.0316628
10.83	-0.582486	-0.345408	-0.529213	-0.463723	-0.276476	-0.474281	-0.605981	-0.624416	-0.833047	-0.986841	-0.863868	-0.642014	-0.602313	0.0606215		10.83	-0.246093	-0.297727	0.0357115	-0.189977	-0.0411172	-0.179409	-0.305334	-0.220225	-0.443237	-0.238849	-0.443653	-0.233628	0.043912
10.84	-0.533127	-0.3728	-0.453272	-0.484564	-0.309415	-0.384325	-0.587204	-0.504356	-0.777852	-1.05733	-0.904664	-0.917764	-0.607223	0.0709867		10.84	-0.0380424	-0.116252	-0.0990287	-0.0907302	-0.0846717	-0.164703	-0.295008	-0.357541	-0.100124	-0.36317	-0.541559	-0.204621	0.048317
10.85	-0.478676	-0.317347	-0.411777	-0.304011	-0.229638	-0.462877	-0.521223	-0.54932	-0.778849	-1.22303	-0.885134	-0.729683	-0.574297	0.0822387		10.85	-0.337996	-0.179124	-0.0686826	-0.0773532	-0.0813249	-0.0659091	-0.154668	-0.255388	-0.248984	-0.42618	-0.578638	-0.224932	0.0503658
10.86	-0.533221	-0.35919	-0.58846	-0.342482	-0.269778	-0.505871	-0.455858	-0.6814	-0.654876	-0.779509	-0.901127	-0.901987	-0.581146	0.0607435		10.86	-0.161151	-0.124941	-0.24268	-0.119967	-0.180388	-0.245282	-0.137547	-0.330463	-0.480301	-0.475696	-0.377347	-0.261433	0.0408146
10.87	-0.533127	-0.406282	-0.613495	-0.539632	-0.226261	-0.460668	-0.654886	-0.614011	-0.568575	-0.529457	-0.955624	-0.81112	-0.576095	0.0535324		10.87	0.0973225	-0.173701	-0.229555	-0.322979	-0.151332	-0.126177	-0.124932	-0.337806	-0.0186394	-0.415364	-0.373312	-0.197861	0.0473664
10.88	-0.733053	-0.471381	-0.311724	-0.530665	-0.282791	-0.308389	-0.419582	-0.602775	-0.691963	-0.968232	-0.908815	-0.800352	-0.58581	0.068397		10.88	-0.100571	-0.117948	-0.0977707	-0.15889	0.00805969	-0.0451882	-0.160701	-0.327736	-0.385725	-0.299663	-0.290728	-0.179715	0.038377
10.89	-0.722645	-0.285437	-0.473802	-0.630359	-0.226253	-0.316745	-0.555904	-0.508132	-0.740881	-0.703793	-0.854978	-0.84412	-0.571921	0.0619696		10.89	-0.023188	-0.260489	-0.0499748	-0.241762	-0.0690383	-0.266108	-0.231931	-0.335616	-0.253833	-0.282526	-0.241905	-0.205125	0.0318064
10.9	-0.628792	-0.543321	-0.621784	-0.462923	-0.343984	-0.297144	-0.448072	-0.698169	-0.554463	-0.945696	-0.908815	-0.902894	-0.613005	0.0627617		10.9	-0.163289	0.0190913	-0.359842	-0.195248	-0.0014196	-0.123246	-0.340664	-0.208922	-0.63051	-0.240123	-0.454459	-0.24533	0.0579347
10.91	-0.764221	-0.276809	-0.673151	-0.390995	-0.31097	-0.414776	-0.645989	-0.6365	-0.774221	-0.956884	-0.863868	-0.733488	-0.620156	0.0640807		10.91	0.0348714	-0.234075	-0.227155	-0.124548	-0.215133	-0.308437	-0.37228	-0.19403	-0.528482	-0.371238	-0.253858	-0.254033	0.0439491
10.92	-0.325015	-0.329039	-0.422419	-0.556357	-0.222885	-0.521449	-0.648746	-0.579188	-0.614076	-0.748557	-0.921575	-0.889222	-0.564877	0.0632573		10.92	-0.0347872	-0.117059	-0.223544	-0.1461	-0.199299	-0.255231	0.0945983	-0.389403	-0.384401	-0.259598	-0.159574	-0.188582	0.0427575
10.93	-0.626744	-0.515542	-0.517597	-0.403508	-0.373758	-0.379985	-0.549478	-0.492909	-0.709992	-1.24799	-0.925053	-0.825473	-0.630669	0.075079		10.93	-0.086989	-0.457073	-0.0202904	-0.0351535	-0.216739	-0.103138	-0.350663	-0.29907	-0.334506	-0.152598	-0.41268	-0.224445	0.0466615
10.94	-0.772249	-0.489647	-0.711892	-0.486876	-0.317794	-0.385046	-0.530462	-0.670227	-0.855485	-0.912747	-0.953245	-0.748696	-0.652864	0.0602531		10.94	0.18489	-0.260475	-0.142968	-0.135771	-0.15537	-0.191596	-0.219937	-0.293795	-0.0520152	-0.346398	-0.19275	-0.164199	0.0426101
10.95	-0.51758	-0.396196	-0.476858	-0.295499	-0.256496	-0.372184	-0.523714	-0.326615	-0.76424	-0.9635	-0.857801	-0.672769	-0.535288	0.0667015		10.95	-0.244629	-0.227884	-0.206627	-0.110581	-0.260521	-0.304107	-0.429771	-0.379466	-0.305991	-0.22257	-0.323497	-0.274149	0.026428
10.96	-0.671488	-0.39254	-0.601934	-0.431663	-0.259488	-0.36964	-0.478649	-0.496571	-0.441026	-1.11818	-0.888778	-0.775308	-0.577105	0.0713797		10.96	-0.122161	-0.108065	-0.150303	-0.186537	-0.174542	-0.192238	0.0229917	-0.273926	-0.656893	-0.37989	-0.242166	-0.223975	0.0530546
10.97	-0.739753	-0.337107	-0.445707	-0.368829	-0.239517	-0.460668	-0.621255	-0.785748	-0.799619	-0.789566	-0.809162	-0.935311	-0.61102	0.0663276		10.97	0.127086	-0.233538	-0.230801	-0.139582	-0.0014196	-0.13542	-0.283174	-0.266384	-0.548813	-0.37989	-0.375072	-0.224273	0.0560713
10.98	-0.371115	-0.458467	-0.593476	-0.501601	-0.292071	-0.439364	-0.60281	-0.543564	-0.64004	-0.988191	-0.88291	-0.793349	-0.592247	0.0599847		10.98	-0.273043	-0.206903	-0.125893	-0.241674	-0.115684	-0.147729	-0.300934	-0.112506	-0.0375325	-0.315682	-0.290181	-0.197069	0.0283023
10.99	-0.666499	-0.250187	-0.593742	-0.452436	-0.288554	-0.34174	-0.587257	-0.80224	-0.682196	-1.11352	-0.901127	-1.33819	-0.668141	0.0954935		10.99	0.0514485	-0.593624	-0.104011	-0.240377	-0.382335	-0.188873	0.117869	-0.337085	-0.289738	-0.432959	-0.201041	-0.23643	0.0625183
11	-0.634128	-0.384916	-0.355569	-0.374859	-0.331969	-0.44933	-0.577814	-0.567824	-0.778849	-0.734407	-0.828437	-0.749044	-0.563929	0.0524236		11	-0.111185	-0.202258	-0.250984	-0.121232	-0.104731	-0.151773	-0.467399	-0.123811	-0.375873	-0.284616	-0.299502	-0.226669	0.0363786
11.01	-0.815263	-0.623791	-0.432519	-0.368829	-0.289647	-0.473325	-0.549358	-0.65899	-0.761057	-0.888372	-0.868266	-0.808443	-0.628155	0.0591483		11.01	0.0474697	-0.0921324	-0.24966	-0.210435	-0.319062	-0.21953	-0.243907	-0.193618	-0.232299	-0.283439	-0.313471	-0.210007	0.0318743
11.02	-0.693155	-0.443363	-0.528328	-0.464976	-0.37918	-0.484066	-0.558806	-0.752764	-0.753278	-1.11261	-0.944605	-0.707255	-0.651865	0.0632487		11.02	-0.210319	-0.0498008	-0.237904	-0.154475	-0.152819	-0.338951	-0.270022	-0.499052	-0.500457	-0.286676	-0.258363	-0.268985	0.0416575
11.03	-0.764221	-0.379267	-0.527946	-0.467481	-0.438437	-0.34884	-0.645989	-0.784565	-0.675112	-0.816037	-0.905311	-0.849214	-0.633535	0.0562697		11.03	0.00532042	-0.366126	-0.156922	-0.183078	-0.171127	-0.263381	-0.512889	-0.333441	-0.161806	-0.272567	-0.346624	-0.251149	0.0417675
11.04	-0.696868	-0.501794	-0.533344	-0.559658	-0.209398	-0.466034	-0.593437	-0.306055	-0.556657	-0.930679	-0.883595	-0.649653	-0.573931	0.0595453		11.04	-0.105985	-0.0123246	-0.196967	-0.173651	-0.154341	-0.0890609	-0.0706169	-0.364845	-0.401076	-0.362315	-0.270236	-0.200129	0.0398613
11.05	-0.682527	-0.218415	-0.419446	-0.360568	-0.31213	-0.469181	-0.590336	-0.698169	-0.729878	-0.431518	-0.961398	-0.928665	-0.566853	0.0686867		11.05	0.0638297	-0.0653208	-0.175673	0.00163329	-0.166626	-0.136397	-0.225934	-0.277638	-0.298856	-0.257564	-0.134295	-0.152076	0.0347709
11.06	-0.874826	-0.265519	-0.458774	-0.334794	-0.27983	-0.426666	-0.511805	-0.556443	-0.725338	-0.921652	-0.866053	-0.870236	-0.590995	0.0718754		11.06	-0.0764899	0.0102057	-0.276677	-0.221385	-0.180388	-0.382085	-0.106742	-0.474106	-0.535597	-0.444984	-0.444791	-0.284822	0.0553149
11.07	-0.645626	-0.569086	-0.497092	-0.512099	-0.252824	-0.448885	-0.593441	-0.545079	-0.788736	-0.843015	-0.929095	-0.789573	-0.617879	0.0552449		11.07	0.213915	-0.339355	-0.30499	-0.214585	-0.20549	-0.206218	-0.161313	-0.222013	-0.443237	-0.31356	-0.117667	-0.21041	0.0506034
11.08	-0.656258	-0.476905	-0.422419	-0.493752	-0.39091	-0.388253	-0.602756	-0.56657	-0.662457	-0.855113	-0.823776	-0.722084	-0.588438	0.0463175		11.08	-0.143046	-0.0278963	-0.0756285	-0.211941	0.0142191	-0.162495	-0.270022	-0.46036	0.180569	-0.161165	-0.392611	-0.155489	0.0547812
11.09	-0.619384	-0.32326	-0.669141	-0.555924	-0.296592	-0.453416	-0.654691	-0.51482	-0.763338	-0.974871	-0.892641	-0.744891	-0.621914	0.0600222		11.09	-0.232253	-0.0948245	-0.270044	-0.223559	-0.0846717	-0.169881	-0.295008	-0.320995	-0.34164	-0.313635	-0.456847	-0.254851	0.0332057
11.1	-0.505106	-0.35919	-0.581656	-0.356911	-0.272617	-0.410757	-0.577845	-0.641876	-0.698949	-0.661268	-0.817525	-0.737597	-0.551775	0.0495087		11.1	-0.0183464	-0.185458	-0.17763	-0.207023	-0.179697	-0.172645	-0.265414	-0.229426	-0.697945	-0.372686	-0.334434	-0.258246	0.0521003
11.11	-0.815263	-0.331426	-0.509601	-0.4327	-0.216141	-0.461926	-0.494253	-0.850729	-0.805631	-0.792714	-0.938294	-0.864956	-0.626136	0.0702248		11.11	0.0511924	-0.147315	-0.217632	-0.20621	-0.170619	-0.299626	-0.420334	-0.281339	-0.492998	-0.403482	-0.344746	-0.266646	0.0458773
11.12	-0.500543	-0.206721	-0.554515	-0.491447	-0.249572	-0.466992	-0.729181	-0.403582	-0.775203	-0.901693	-0.972954	-0.94173	-0.599511	0.0754661		11.12	-0.391937	-0.307871	-0.0845995	-0.131538	-0.109917	-0.307383	-0.167383	-0.336976	-0.704674	-0.252392	-0.420704	-0.292307	0.0537991
11.13	-0.746258	-0.584665	-0.453343	-0.533294	-0.181996	-0.298046	-0.685022	-0.757771	-0.695264	-0.9635	-0.796106	-0.884304	-0.631631	0.0670875		11.13	-0.194651	-0.22224	-0.0298617	-0.0872109	-0.213501	-0.126657	-0.235801	-0.387062	-0.32562	-0.267635	-0.2378	-0.21164	0.0307955
11.14	-0.907608	-0.279556	-0.603493	-0.398781	-0.31213	-0.37861	-0.60898	-0.736634	-0.645559	-0.905774	-0.938294	-0.797654	-0.626089	0.0690496		11.14	-0.140723	-0.27651	-0.138026	-0.0666181	-0.0264183	-0.207933	-0.137547	-0.193618	-0.164765	-0.42482	-0.117505	-0.172226	0.0323671
11.15	-0.656258	-0.387242	-0.364798	-0.491512	-0.250054	-0.472338	-0.429242	-0.681479	-0.613756	-0.946229	-0.777251	-0.714486	-0.565387	0.057754		11.15	-0.151018	-0.27651	-0.270044	-0.224266	-0.269785	-0.154621	-0.107052	-0.502607	-0.313125	-0.443732	-0.306505	-0.274479	0.0361079
11.16	-0.793768	-0.345408	-0.399435	-0.445192	-0.286304	-0.391471	-0.577845	-0.412537	-0.664446	-0.912747	-0.936476	-0.774479	-0.578342	0.0665191		11.16	-0.214714	-0.195378	-0.185496	-0.0826561	-0.183647	-0.101986	-0.0766632	-0.352469	-0.576628	-0.378338	-0.155405	-0.22758	0.0457091
11.17	-0.611999	-0.211485	-0.481673	-0.376971	-0.209431	-0.480789	-0.611882	-0.453499	-0.686196	-0.543805	-0.902403	-0.901987	-0.539343	0.0646828		11.17	-0.25735	-0.276585	-0.123169	-0.183078	-0.308858	-0.225385	-0.457188	-0.345138	-0.855063	-0.240123	-0.305986	-0.325266	0.0591141
11.18	-0.610632	-0.404076	-0.481274	-0.457751	-0.351701	-0.405119	-0.593454	-0.636041	-0.675112	-0.993351	-0.888067	-0.726151	-0.601894	0.0572754		11.18	0.0471493	-0.211631	-0.11396	-0.187419	-0.0591334	-0.102328	-0.247654	-0.456754	-0.58353	-0.328496	-0.27934	-0.229372	0.0545033
11.19	-0.678013	-0.430073	-0.598684	-0.361726	-0.31213	-0.408412	-0.614992	-0.752764	-0.759215	-0.833445	-0.820817	-0.888883	-0.621596	0.0578227		11.19	-0.0900482	-0.250001	-0.147782	-0.162006	-0.183647	-0.336977	-0.0210027	-0.419593	-0.443237	-0.39015	-0.362047	-0.255136	0.0432952
11.2	-0.59106	-0.520226	-0.352386	-0.442428	-0.158032	-0.448885	-0.497456	-0.647535	-0.625048	-1.17797	-0.812147	-0.782503	-0.587973	0.0746093		11.2	-0.0574344	-0.211631	-0.190405	-0.170204	-0.109023	-0.149511	-0.295008	-0.31369	-0.375873	-0.44748	-0.204992	-0.229568	0.0352656
11.21	-0.613713	-0.404076	-0.476858	-0.41924	-0.311551	-0.484956	-0.627567	-0.556443	-0.563661	-1.40961	-0.870431	-0.665083	-0.616932	0.0833129		11.21	0.357538	-0.222461	-0.22832	-0.17962	-0.142213	-0.206902	-0.436277	-0.462969	-0.590419	-0.41919	-0.511623	-0.276587	0.0782766
11.22	-0.380326	-0.399528	-0.543361	-0.45445	-0.337826	-0.327092	-0.676628	-0.579703	-0.688251	-0.748557	-0.899495	-0.710884	-0.562175	0.0534433		11.22	0.213915	-0.313636	-0.248798	-0.151496	-0.260142	-0.251033	-0.0703612	-0.3036	-0.514331	-0.36317	-0.254964	-0.228874	0.0557602
11.23	-0.711528	-0.399631	-0.478921	-0.461132	-0.265986	-0.350663	-0.670253	-0.775334	-0.662288	-0.785918	-0.849854	-0.813311	-0.602068	0.0578834		11.23	-0.391937	-0.202258	-0.138026	-0.164252	-0.19216	-0.236957	-0.30686	-0.292156	0.00798179	-0.350004	-0.404655	-0.242844	0.0370199
11.24	-0.502034	-0.291468	-0.455981	-0.505407	-0.330894	-0.287343	-0.612273	-0.725802	-0.68455	-1.10616	-0.873374	-0.722757	-0.591504	0.0713989		11.24	-0.0412335	-0.163481	-0.266624	-0.160456	-0.131473	-0.313837	-0.0582868	-0.416012	-0.0927808	-0.418519	-0.246301	-0.209909	0.040142
11.25	-0.696868	-0.441354	-0.425143	-0.482239	-0.208862	-0.376746	-0.596564	-0.55581	-0.776496	-1.05985	-0.910488	-0.665083	-0.599625	0.0689225		11.25	-0.267782	-0.276585	-0.30499	-0.192607	-0.102363	-0.267002	-0.257139	-0.322518	-0.114788	-0.359995	-0.291732	-0.250682	0.0246529
11.26	-0.725829	-0.409694	-0.376786	-0.359381	-0.257079	-0.508988	-0.558806	-0.642127	-0.64004	-1.29792	-0.86087	-0.889749	-0.627272	0.0835252		11.26	-0.013569	-0.158648	-0.384165	-0.200201	-0.138921	-0.163094	-0.401376	-0.255388	-0.466545	-0.417834	-0.257946	-0.25979	0.0428134
11.27	-0.803782	-0.235111	-0.506705	-0.515182	-0.368294	-0.418012	-0.630528	-0.54932	-0.607945	-0.93284	-0.955165	-0.797114	-0.61	0.0648727		11.27	0.0983953	-0.318651	-0.201274	-0.199375	-0.200514	-0.319392	-0.19083	-0.259089	-0.398647	-0.291211	-0.323497	-0.236735	0.0392125
11.28	-0.535757	-0.428609	-0.456081	-0.417403	-0.286528	-0.43795	-0.596531	-0.567824	-0.691963	-1.15124	-0.89883	-0.845451	-0.609514	0.0714521		11.28	-0.206768	-0.244526	-0.136453	-0.221385	-0.0444979	-0.237029	-0.468748	-0.101214	-0.22737	-0.203447	-0.213248	-0.209517	0.0321927
11.29	-0.435636	-0.342337	-0.573427	-0.491512	-0.300479	-0.336924	-0.533615	-0.698169	-0.860685	-1.04418	-0.817849	-0.989768	-0.618716	0.0748371		11.29	0.0889514	-0.0708773	-0.224737	-0.178847	-0.221569	-0.309509	0.172519	-0.271946	-0.625211	-0.242107	-0.201227	-0.189505	0.0631734
11.3	-0.718858	-0.366243	-0.48635	-0.392418	-0.273832	-0.402811	-0.552771	-0.670226	-0.714213	-1.09874	-0.843183	-0.844818	-0.613705	0.0704859		11.3	-0.361527	-0.0517482	-0.231986	-0.129408	-0.229726	-0.15291	-0.160701	-0.189864	-0.499961	-0.400501	-0.339141	-0.24977	0.0405769
11.31	-0.62124	-0.354132	-0.621633	-0.518247	-0.205944	-0.429843	-0.465457	-0.886714	-0.730532	-1.02449	-0.966755	-0.714923	-0.628326	0.0721903		11.31	0.0557033	-0.244526	-0.225963	-0.119967	-0.154635	-0.223848	-0.432569	-0.396666	-0.449413	-0.439326	-0.356279	-0.27159	0.0483707
11.32	-0.325996	-0.390565	-0.387962	-0.433084	-0.376487	-0.435594	-0.481111	-0.807744	-0.532328	-0.807043	-0.922742	-0.610902	-0.54263	0.0576216		11.32	-0.0951555	-0.307704	-0.379507	-0.308463	-0.213501	-0.210243	-0.333111	-0.478375	-0.254198	-0.386979	-0.452829	-0.310915	0.0341887
11.33	-0.937955	-0.441819	-0.476544	-0.551406	-0.285266	-0.293164	-0.67	-0.6365	-0.529267	-1.22285	-0.872665	-0.737597	-0.63792	0.0790687		11.33	-0.237046	-0.15081	-0.185496	-0.187426	-0.0298104	-0.24363	0.0100806	-0.430437	-0.271065	-0.226381	-0.31596	-0.20618	0.0370548
11.34	-0.575982	-0.382502	-0.616818	-0.482239	-0.269778	-0.456573	-0.497785	-0.754556	-0.730532	-0.741586	-0.948887	-0.757051	-0.601191	0.0556941		11.34	-0.06848	-0.359407	-0.182468	-0.183078	-0.240855	-0.27942	-0.30686	-0.482966	-0.350328	-0.425481	-0.167817	-0.277015	0.0371727
11.35	-0.496538	-0.508411	-0.496536	-0.477618	-0.283185	-0.481799	-0.533222	-0.675852	-0.776496	-0.713861	-0.923945	-0.814282	-0.598479	0.0525325		11.35	-0.323533	-0.249561	-0.0890802	-0.0487301	-0.130676	-0.319392	-0.317117	-0.389403	-0.486013	-0.200613	-0.28761	-0.258339	0.0397257
11.36	-0.538274	-0.393847	-0.382709	-0.412766	-0.289212	-0.421974	-0.584153	-0.619277	-0.706307	-0.738217	-0.862329	-0.957958	-0.575585	0.0601569		11.36	-0.140723	0.0837214	-0.364543	-0.118709	-0.16737	-0.154056	-0.125353	-0.516864	-0.161806	-0.394056	-0.209681	-0.206313	0.0491396
11.37	-0.380326	-0.437745	-0.308334	-0.348121	-0.23303	-0.473325	-0.681717	-0.642127	-0.669713	-0.966322	-0.956582	-0.943317	-0.586722	0.0760888		11.37	-0.117044	-0.19462	-0.140533	-0.14162	-0.034196	-0.215846	-0.311225	-0.358931	-0.471352	-0.37989	-0.387262	-0.250229	0.0418367
11.38	-0.474463	-0.607004	-0.497092	-0.583819	-0.391946	-0.308839	-0.60586	-0.495562	-0.600687	-1.22285	-0.925053	-0.870236	-0.631951	0.073857		11.38	-0.0347872	-0.167762	-0.104596	-0.271185	-0.0756989	-0.244493	-0.0824816	-0.390429	-0.610282	-0.311505	-0.447643	-0.249169	0.054398
11.39	-0.522871	-0.404076	-0.61017	-0.467052	-0.276127	-0.441148	-0.763834	-0.675835	-0.792235	-0.914992	-0.908039	-0.737597	-0.626165	0.0594555		11.39	-0.29866	-0.104288	-0.0745851	-0.233562	-0.116566	-0.146616	-0.203764	-0.20861	-0.569773	-0.327511	-0.0871232	-0.215551	0.04356
11.4	-0.598611	-0.487937	-0.414193	-0.352867	-0.253571	-0.451177	-0.552621	-0.556443	-0.97371	-0.910451	-0.929803	-0.925193	-0.617215	0.0728981		11.4	-0.00661098	-0.222982	-0.273376	-0.234282	-0.190777	-0.143206	-0.226991	-0.485575	-0.651805	-0.229086	-0.437808	-0.282045	0.0537299
11.41	-0.51042	-0.220799	-0.494261	-0.363514	-0.305257	-0.537018	-0.508164	-0.800175	-0.626941	-0.849765	-0.888778	-0.852976	-0.579839	0.0653597		11.41	-0.0788486	-0.126567	-0.292331	-0.0191838	-0.156419	-0.267002	0.0096736	-0.434044	-0.583369	-0.40441	-0.464872	-0.256125	0.0595956
11.42	-0.689355	-0.365477	-0.476858	-0.460361	-0.154039	-0.348238	-0.682254	-0.596242	-0.666001	-1.1455	-0.848293	-0.881427	-0.609504	0.078257		11.42	-0.0923697	-0.255183	-0.11257	-0.221849	-0.181673	-0.236957	-0.191624	-0.373499	-0.394042	-0.27932	-0.311207	-0.240936	0.0289988
11.43	-0.722357	-0.402968	-0.455981	-0.467481	-0.263493	-0.47827	-0.487857	-0.6365	-0.632518	-1.26062	-0.939117	-0.737597	-0.62373	0.0777873		11.43	-0.25735	-0.210693	-0.216303	-0.232261	-0.0107236	-0.129587	0.123044	-0.275645	-0.348752	-0.246618	-0.0360836	-0.167361	0.0421063
11.44	-0.671002	-0.134624	-0.608509	-0.490328	-0.279061	-0.372184	-0.542912	-0.647404	-0.611949	-0.910451	-0.770124	-0.692002	-0.560879	0.0621392		11.44	-0.188885	-0.384193	-0.108312	-0.21152	-0.074642	-0.385329	-0.228005	-0.328958	-0.562944	-0.450615	-0.3881	-0.301046	0.0454944
11.45	-0.586432	-0.546116	-0.382709	-0.326924	-0.327972	-0.364463	-0.511034	-0.681451	-0.6682	-0.657098	-0.907571	-0.919596	-0.573297	0.0593523		11.45	-0.283233	-0.333798	-0.221125	-0.112953	-0.296913	-0.246972	-0.498377	-0.150151	-0.375873	-0.416054	-0.498263	-0.312156	0.0386322
11.46	-0.693296	-0.48067	-0.458588	-0.386061	-0.250159	-0.462877	-0.630889	-0.731366	-0.795987	-1.00975	-0.912809	-0.851577	-0.638669	0.067286		11.46	-0.237046	-0.217037	-0.23437	-0.11757	-0.241776	-0.150026	-0.0643941	-0.106607	-0.868018	-0.33715	-0.330366	-0.264033	0.0659161
11.47	-0.740278	-0.486226	-0.578932	-0.431663	-0.219489	-0.425171	-0.460578	-0.618693	-0.714769	-0.881733	-0.917505	-0.944366	-0.618284	0.0653937		11.47	0.257428	-0.195812	-0.2714	-0.169935	-0.205263	-0.240289	-0.20891	-0.428113	-0.354339	-0.386211	-0.0962453	-0.209008	0.0553824
11.48	-0.640587	-0.434177	-0.430105	-0.439134	-0.299164	-0.288594	-0.624236	-0.479222	-0.653297	-0.853811	-0.955624	-0.657397	-0.562946	0.0594854		11.48	-0.0347872	-0.339355	-0.185496	-0.122181	-0.182328	-0.211761	-0.289081	-0.506174	-0.311272	-0.252585	-0.433773	-0.260799	0.0409261
11.49	-0.580678	-0.435704	-0.463581	-0.409762	-0.216088	-0.545924	-0.5746	-0.806322	-0.840582	-0.782746	-0.86826	-0.878516	-0.616897	0.0623454		11.49	-0.130261	-0.374986	-0.0641849	-0.216468	-0.137225	-0.318288	-0.231931	-0.466008	-0.492432	-0.286676	-0.000727149	-0.247199	0.0478774
11.5	-0.606162	-0.253979	-0.468683	-0.362345	-0.233015	-0.390435	-0.636315	-0.686884	-0.549275	-0.813911	-0.951796	-0.797114	-0.562493	0.0660015		11.5	-0.0574344	-0.0305247	-0.175693	-0.166441	-0.17844	-0.20573	-0.30686	-0.337806	-0.414016	-0.396451	-0.315308	-0.234973	0.0388363
11.51	-0.671002	-0.282656	-0.323751	-0.449828	-0.242885	-0.312035	-0.577845	-0.720051	-0.462913	-0.813911	-0.920405	-0.885161	-0.555204	0.070411		11.51	-0.172839	-0.0708773	-0.441341	-0.25534	-0.259323	-0.319392	-0.0950962	-0.346578	-0.902578	-0.314657	-0.386329	-0.324032	0.0675035
11.52	-0.525612	-0.46221	-0.644583	-0.478807	-0.312748	-0.372184	-0.643362	-0.483934	-0.623199	-0.734649	-0.92565	-0.910323	-0.593105	0.0558276		11.52	-0.0462088	-0.172706	-0.32858	-0.162957	-0.0128607	-0.293706	-0.220977	-0.195655	-0.166146	-0.397989	-0.510224	-0.228001	0.0441611
11.53	-0.63733	-0.473181	-0.494261	-0.533294	-0.292071	-0.322083	-0.599687	-0.618987	-0.636338	-1.15769	-0.874118	-0.767698	-0.617228	0.0683996		11.53	-0.0148862	-0.318138	-0.160982	-0.216104	-0.200514	-0.221843	-0.318694	-0.238618	-0.305991	-0.334898	-0.278926	-0.237236	0.0280376
11.54	-0.606162	-0.48417	-0.575795	-0.390792	-0.250054	-0.406112	-0.535852	-0.636041	-0.556657	-0.999825	-0.815142	-0.695851	-0.579371	0.0574313		11.54	-0.232253	-0.024937	-0.170784	-0.246464	-0.223238	-0.20986	0.0096736	-0.412356	-0.499444	-0.216554	-0.100467	-0.211517	0.0450034
11.55	-0.700516	-0.378386	-0.58846	-0.378261	-0.242965	-0.283168	-0.580876	-0.641732	-0.556022	-1.01793	-0.923945	-0.774039	-0.588859	0.0701095		11.55	-0.19276	-0.435594	0.139522	-0.178736	-0.0712952	-0.221843	-0.415017	-0.281339	-0.535371	-0.208113	-0.394419	-0.254088	0.0571547
11.56	-0.789561	-0.548727	-0.398451	-0.398688	-0.315144	-0.462877	-0.60586	-0.736931	-0.710501	-1.08684	-0.808953	-0.987262	-0.65415	0.0699628		11.56	-0.00187919	0.0133901	-0.212571	-0.133973	-0.116566	-0.172645	-0.318694	-0.646608	-0.799686	-0.383794	-0.415697	-0.289884	0.0775547
11.57	-0.613713	-0.408524	-0.315079	-0.283005	-0.306644	-0.504899	-0.618646	-0.624918	-0.782508	-0.939524	-0.923945	-0.870236	-0.599303	0.0696928		11.57	0.213392	-0.404756	-0.165875	-0.134702	-0.201993	-0.144539	-0.209814	-0.35473	-0.477727	-0.41919	0.148902	-0.195548	0.0668822
11.58	-0.488691	-0.441354	-0.510255	-0.467052	-0.368747	-0.442541	-0.627766	-0.585343	-0.64004	-0.779122	-0.925053	-0.950637	-0.602217	0.0553761		11.58	-0.219289	-0.323915	0.0568929	-0.329589	-0.169214	-0.260083	-0.125353	-0.262801	-0.387008	-0.537737	-0.163698	-0.247436	0.0465337
11.59	-0.594016	-0.425171	-0.558394	-0.501853	-0.350141	-0.478642	-0.568425	-0.826369	-0.787294	-1.0362	-0.952266	-0.64967	-0.644036	0.0615454		11.59	-0.224345	-0.27651	-0.137205	-0.148989	-0.104188	-0.150026	-0.184796	-0.297455	-0.751881	-0.278174	-0.259116	-0.255699	0.0534662
11.6	-0.365803	-0.288503	-0.593742	-0.504036	-0.20913	-0.495497	-0.568091	-0.768717	-0.573507	-0.887746	-0.854978	-0.920497	-0.585854	0.0675962		11.6	-0.353305	-0.149478	-0.173711	-0.23015	-0.160096	-0.202354	-0.264149	-0.380777	-0.603953	-0.401235	-0.278438	-0.290695	0.0410535
11.61	-0.609233	-0.418775	-0.435304	-0.533294	-0.36129	-0.513064	-0.517146	-0.601933	-0.717925	-1.27307	-0.84289	-0.703714	-0.627303	0.0709055		11.61	-0.422425	-0.0179617	-0.308149	-0.234282	-0.154635	-0.240289	-0.131923	0.0119577	-0.738402	-0.438053	-0.395384	-0.27905	0.0649971
11.62	-0.718627	-0.439764	-0.555312	-0.353602	-0.315144	-0.53195	-0.714102	-0.764285	-0.741628	-0.700009	-0.744436	-0.954303	-0.627763	0.0547337		11.62	-0.0380424	-0.184531	-0.105266	-0.178847	-0.0647603	-0.363862	-0.143123	-0.273926	-0.408111	-0.315682	-0.498263	-0.234038	0.044989
11.63	-0.754704	-0.544538	-0.430105	-0.409762	-0.262665	-0.513195	-0.568315	-0.6365	-0.783621	-0.650086	-1.06395	-0.857477	-0.622909	0.0631974		11.63	-0.249528	-0.228143	-0.133068	-0.268975	-0.11988	-0.102726	-0.538403	-0.556778	-0.193692	-0.262835	-0.0871232	-0.249196	0.0486432
11.64	-0.752158	-0.32326	-0.636299	-0.434491	-0.364112	-0.444853	-0.648559	-0.350302	-0.795895	-0.977886	-0.948367	-0.849936	-0.627176	0.0690305		11.64	-0.190825	-0.157447	-0.206627	-0.241762	-0.109023	-0.365883	-0.202896	-0.419593	-0.361525	-0.345869	-0.534119	-0.285052	0.0389799
11.65	-0.601624	-0.48243	-0.578443	-0.380969	-0.259999	-0.286083	-0.452655	-0.58439	-0.752712	-1.1199	-0.823207	-0.672841	-0.582938	0.0698276		11.65	-0.289832	-0.334102	-0.181557	-0.151005	-0.101384	-0.146123	-0.184796	-0.353233	-0.0186394	-0.434276	-0.379945	-0.234081	0.0396018
11.66	-0.634128	-0.294399	-0.340665	-0.467052	-0.283185	-0.462543	-0.651821	-0.636235	-0.673425	-1.27333	-0.870431	-0.661277	-0.604041	0.0796873		11.66	0.0468302	-0.217372	-0.182468	-0.157935	-0.203185	-0.334713	-0.32462	-0.445949	-0.354339	-0.477291	-0.238369	-0.262674	0.0443598
11.67	-0.595643	-0.426528	-0.534264	-0.484564	-0.337439	-0.461583	-0.599712	-0.578064	-0.577318	-0.843015	-0.905088	-0.892618	-0.602986	0.053265		11.67	-0.119629	-0.421722	-0.0393055	-0.209633	-0.0856952	-0.158513	-0.0643941	-0.192338	-0.364496	-0.285546	-0.299502	-0.203707	0.0380068
11.68	-0.685771	-0.423023	-0.476544	-0.395538	-0.378474	-0.370279	-0.507871	-0.897525	-0.719448	-0.755399	-0.773136	-0.68442	-0.588952	0.0528457		11.68	-0.32095	-0.318945	-0.196341	-0.234282	-0.0690383	-0.184202	-0.425254	-0.296176	-0.261018	-0.276975	-0.138755	-0.247449	0.0295403
11.69	-0.597008	-0.441354	-0.63293	-0.417573	-0.283616	-0.366412	-0.640413	-0.697934	-0.861298	-0.826649	-0.896885	-0.587036	-0.604092	0.057286		11.69	0.0182678	-0.172137	-0.181557	-0.0286995	-0.256095	-0.361789	0.0801166	-0.225539	-0.261018	-0.412909	-0.418701	-0.201824	0.0507568
11.7	-0.548414	-0.320309	-0.473802	-0.434491	-0.391398	-0.395435	-0.630528	-0.664617	-0.795801	-0.734649	-0.900207	-0.771938	-0.588466	0.0543024		11.7	-0.437504	-0.354209	-0.234539	-0.147989	-0.203185	-0.0523324	-0.17415	-0.279646	-0.486013	-0.429316	-0.299502	-0.281671	0.0408803
11.71	-0.722645	-0.0293432	-0.382095	-0.445753	-0.344815	-0.497578	-0.565182	-0.785748	-0.628721	-0.665347	-0.858563	-0.864251	-0.565837	0.0702303		11.71	-0.208552	-0.148134	-0.364543	-0.192607	-0.216739	-0.152334	-0.0147821	-0.295829	-0.710489	-0.325478	-0.192947	-0.256585	0.0536916
11.72	-0.578823	-0.420082	-0.468683	-0.322039	-0.307713	-0.45972	-0.55541	-0.544382	-0.444884	-0.751974	-0.969226	-1.02262	-0.570463	0.066807		11.72	-0.222686	-0.0653208	-0.203977	-0.190862	-0.154635	-0.291706	-0.16875	-0.434044	-0.486013	-0.330727	-0.275219	-0.256722	0.0374328
11.73	-0.685507	-0.464022	-0.548377	-0.486876	-0.229641	-0.400172	-0.624236	-0.675792	-0.703561	-0.856516	-0.947479	-0.892618	-0.626233	0.0615042		11.73	-0.111462	-0.308743	-0.0343233	-0.195133	-0.108078	-0.072513	-0.453728	-0.348809	-0.268204	-0.33619	-0.209127	-0.222392	0.0400146
11.74	-0.740278	-0.368715	-0.445684	-0.468345	-0.272617	-0.364463	-0.574508	-0.720831	-0.860685	-0.57981	-0.911587	-0.790505	-0.591502	0.0611197		11.74	-0.08171	-0.244138	-0.0795923	-0.0989366	-0.2833	-0.276089	0.182294	-0.262801	-0.0744741	-0.361444	-0.039847	-0.147276	0.0467456
11.75	-0.754704	-0.346916	-0.685191	-0.380969	-0.355119	-0.395435	-0.593433	-0.812451	-0.801986	-0.880972	-0.930886	-0.859045	-0.649759	0.0649493		11.75	-0.0872961	-0.318651	-0.120347	-0.133222	-0.201993	-0.282751	-0.0953262	-0.0887157	-0.562884	-0.40441	-0.335056	-0.23915	0.0469647
11.76	-0.48213	-0.360497	-0.376041	-0.344362	-0.324684	-0.41559	-0.661224	-0.774759	-0.600392	-0.876744	-0.925053	-1.03808	-0.598297	0.0730809		11.76	-0.00302396	-0.116252	-0.298627	-0.191698	-0.213031	-0.186862	-0.344806	-0.345848	-0.437161	-0.326323	-0.258363	-0.247454	0.0368079
11.77	-0.769153	-0.526574	-0.476858	-0.373082	-0.342433	-0.434142	-0.530462	-0.424278	-0.789812	-0.819875	-0.961398	-0.866502	-0.609547	0.0624702		11.77	-0.114086	-0.174252	-0.271953	-0.0882594	-0.148029	-0.233615	0.0999726	-0.411169	-0.450271	-0.311451	-0.151099	-0.204928	0.0468358
11.78	-0.726165	-0.398459	-0.489142	-0.394079	-0.253141	-0.372289	-0.599725	-0.630892	-0.455125	-1.18433	-0.939117	-0.79431	-0.603065	0.0778219		11.78	-0.230658	-0.26052	0.0939679	-0.209948	-0.0937508	-0.226942	-0.191624	-0.339274	0.113403	-0.309304	-0.366936	-0.183781	0.0484058
11.79	-0.566366	-0.291468	-0.395588	-0.477374	-0.253141	-0.402634	-0.676132	-0.602319	-0.781232	-0.671166	-0.864518	-1.05699	-0.586578	0.0692367		11.79	0.0638648	-0.334102	-0.12665	-0.165807	-0.236213	-0.136397	0.0292512	-0.259164	-0.0782141	-0.443732	-0.205396	-0.172051	0.0448477
11.8	-0.799397	-0.33753	-0.52706	-0.37134	-0.229638	-0.323811	-0.471482	-0.65899	-0.515443	-0.738017	-0.86087	-0.84412	-0.556475	0.0634138		11.8	-0.25735	-0.297844	-0.142138	-0.110648	-0.229726	-0.25764	-0.279852	-0.169499	-0.363021	-0.388553	-0.470049	-0.269665	0.0326657
11.81	-0.416464	-0.384916	-0.56841	-0.425456	-0.289444	-0.424328	-0.64617	-0.714937	-0.565884	-0.890222	-0.915734	-0.715071	-0.579753	0.0582225		11.81	-0.097885	-0.0335471	-0.212571	-0.152484	-0.344217	-0.00420162	-0.195986	-0.513297	-0.542035	-0.257091	-0.255374	-0.237153	0.0527417
11.82	-0.747479	-0.336738	-0.493776	-0.44845	-0.2229	-0.339617	-0.634002	-0.612988	-0.607945	-1.09773	-0.919833	-0.862767	-0.610352	0.075603		11.82	-0.111462	-0.281623	-0.0309834	-0.11659	-0.201993	-0.251911	-0.249904	-0.363483	-0.583717	-0.37989	-0.411642	-0.2712	0.0477273
11.83	-0.79666	-0.408524	-0.531289	-0.370601	-0.346048	-0.381406	-0.583986	-0.726128	-0.771181	-0.833445	-0.925053	-0.622042	-0.60803	0.0584065		11.83	-0.0706822	-0.166091	-0.160057	-0.322235	-0.0239613	-0.241963	-0.368216	-0.468171	-0.347154	-0.357318	-0.487632	-0.273953	0.0463533
11.84	-0.786595	-0.439764	-0.541356	-0.503206	-0.283616	-0.450259	-0.558806	-0.58439	-0.600392	-0.751987	-0.747495	-0.738141	-0.582167	0.0442004		11.84	-0.208552	-0.244309	-0.366587	-0.219155	-0.193416	-0.329164	-0.27522	-0.3791	-0.610796	-0.387769	-0.205396	-0.31086	0.0373515
11.85	-0.427728	-0.449317	-0.479241	-0.434888	-0.276873	-0.362488	-0.530282	-0.636235	-0.716954	-0.970095	-0.857801	-0.812207	-0.579509	0.0626636		11.85	-0.445147	-0.297545	-0.0934548	-0.23015	-0.104731	-0.268499	-0.311225	-0.492774	0.0425943	-0.360514	-0.455123	-0.274234	0.0507057
11.86	-0.540805	-0.708616	-0.497619	-0.280339	-0.428353	-0.45972	-0.523714	-0.602319	-0.623062	-0.971966	-0.888778	-0.92791	-0.6211	0.0619994		11.86	-0.105985	-0.334476	-0.152883	-0.248551	-0.0894246	-0.226942	-0.462959	-0.395344	-0.506946	-0.21464	-0.316515	-0.277697	0.0419264
11.87	-0.433814	-0.489647	-0.56341	-0.65812	-0.279459	-0.424468	-0.727764	-0.452225	-0.712063	-0.860606	-0.907431	-0.81976	-0.610731	0.0576123		11.87	-0.0759025	-0.244526	-0.0700719	-0.216468	-0.0836876	-0.206902	-0.253561	-0.0759974	-0.548971	-0.314657	-0.184706	-0.206859	0.0427467
11.88	-0.736911	-0.37522	-0.494261	-0.393919	-0.348893	-0.401114	-0.615207	-0.42576	-0.759215	-1.1199	-0.997833	-0.84107	-0.625776	0.0758878		11.88	-0.0281106	-0.132865	-0.201274	-0.214585	-0.00821594	-0.442827	-0.239058	-0.481038	-0.392786	-0.309304	-0.234541	-0.244055	0.0466592
11.89	-0.769153	-0.522596	-0.542322	-0.488022	-0.454296	-0.3742	-0.565111	-0.813229	-0.611581	-0.699258	-0.881509	-0.749395	-0.622556	0.0456283		11.89	-0.194651	-0.0461111	-0.138026	-0.184839	-0.135676	-0.277017	-0.131923	-0.334135	-0.590419	-0.406143	-0.188774	-0.238883	0.0466022
11.9	-0.54339	-0.311633	-0.621784	-0.305946	-0.226292	-0.413972	-0.627641	-0.737301	-0.709446	-0.782746	-0.923347	-0.785796	-0.582441	0.0644281		11.9	-0.459368	-0.244309	-0.268026	-0.120123	-0.148786	-0.262788	-0.17415	-0.140294	-0.217504	-0.30284	-0.315308	-0.241227	0.0296224
11.91	-0.805161	-0.397246	-0.382709	-0.400285	-0.348498	-0.496514	-0.615283	-0.647754	-0.653196	-0.986415	-0.835214	-0.921473	-0.624146	0.0645849		11.91	-0.422504	-0.156275	-0.179582	-0.16741	-0.141435	-0.131529	-0.120016	-0.386782	-0.943403	-0.417834	-0.319409	-0.307834	0.0731592
11.92	-0.405636	-0.368715	-0.440562	-0.368829	-0.360361	-0.585233	-0.636972	-0.698342	-0.60016	-0.869994	-0.874902	-0.804114	-0.584485	0.0568128		11.92	0.268842	-0.470512	0.131366	-0.216468	-0.232491	-0.26186	-0.37228	-0.244228	-0.370132	-0.232333	-0.552538	-0.232058	0.0727731
11.93	-0.707826	-0.34277	-0.489584	-0.567321	-0.341889	-0.388989	-0.637125	-0.37036	-0.804433	-1.0469	-0.996067	-1.02856	-0.643485	0.0786084		11.93	-0.15899	-0.097738	-0.223502	-0.286945	-0.341328	-0.192946	-0.184796	-0.314726	0.149632	-0.286676	-0.275219	-0.201203	0.041458
11.94	-0.750754	-0.343276	-0.557282	-0.469576	-0.160052	-0.326546	-0.577814	-0.70936	-0.721638	-0.896972	-1.01311	-0.730737	-0.604759	0.0717063		11.94	-0.202473	-0.0809212	-0.160982	-0.222847	-0.21564	-0.0951886	0.00423323	-0.0773378	-0.234637	-0.366065	-0.0135963	-0.151405	0.0332709
11.95	-0.7079	-0.363001	-0.539331	-0.451773	-0.338217	-0.311193	-0.593459	-0.647404	-0.57854	-0.792714	-0.933267	-0.809518	-0.58886	0.0576541		11.95	-0.445055	-0.144607	-0.234539	-0.274607	-0.182968	-0.307219	-0.249904	-0.391699	-0.378641	-0.475759	-0.413623	-0.318056	0.0331915
11.96	-0.634128	-0.390565	-0.311724	-0.434888	-0.236466	-0.548307	-0.605867	-0.837122	-0.598056	-0.998237	-0.960511	-0.730248	-0.607177	0.0702482		11.96	0.155386	-0.134379	-0.22474	-0.145494	-0.292882	-0.176022	-0.391626	-0.281339	-0.790862	-0.503055	-0.347309	-0.284756	0.072008
11.97	-0.678387	-0.409694	-0.512527	-0.457751	-0.212577	-0.425171	-0.670253	-0.624678	-0.649441	-0.695362	-1.02784	-0.945423	-0.609092	0.065676		11.97	-0.251639	-0.365586	-0.11396	-0.121232	-0.0947014	-0.188873	0.0171887	-0.272368	-0.436203	-0.382202	-0.459638	-0.242656	0.0470686
11.98	-0.686019	-0.500636	-0.424923	-0.545149	-0.408705	-0.42124	-0.627766	-0.60067	-0.749013	-0.84426	-0.909286	-0.714486	-0.619346	0.0481786		11.98	-0.283233	0.0493551	-0.184631	-0.315581	-0.252856	-0.277017	-0.315558	-0.355286	-0.391513	-0.157842	-0.213721	-0.245262	0.0363069
11.99	-0.566366	-0.282402	-0.508961	-0.471711	-0.273496	-0.379315	-0.602855	-0.485011	-0.721638	-0.741442	-0.930886	-0.94642	-0.575875	0.0647017		11.99	-0.176943	-0.0967908	-0.0655131	-0.185677	-0.200514	-0.176022	0.0486627	-0.182367	-0.556017	-0.262062	-0.335056	-0.198936	0.0468093
12	-0.923594	-0.194791	-0.6069	-0.395538	-0.222888	-0.507035	-0.621424	-0.572308	-0.571301	-0.432838	-0.84806	-0.760885	-0.554797	0.0648136		12	-0.336497	-0.0855346	-0.215126	-0.172516	-0.170397	-0.0924717	-0.267877	-0.362576	-0.472732	-0.457507	-0.696437	-0.302697	0.0561915
12.01	-0.779422	-0.456505	-0.478921	-0.426962	-0.24641	-0.372289	-0.577814	-0.687088	-0.546141	-1.18389	-0.857801	-0.894574	-0.625651	0.076451		12.01	-0.0113951	-0.71059	-0.358028	-0.18227	-0.104731	-0.223397	0.0763232	-0.703278	-0.513932	-0.372686	-0.213868	-0.301623	0.078381
12.02	-0.641513	-0.427916	-0.468914	-0.400285	-0.437316	-0.463835	-0.624758	-0.647291	-0.828637	-0.912616	-0.929222	-0.982474	-0.647065	0.0624232		12.02	0.0016908	-0.161758	-0.16184	-0.164876	-0.136492	-0.12715	-0.349951	-0.440199	-0.638599	-0.286676	-0.414662	-0.261865	0.0554498
12.03	-0.751442	-0.399528	-0.440562	-0.506468	-0.30118	-0.343486	-0.596598	-0.670211	-0.638191	-0.724069	-0.851045	-0.837939	-0.588393	0.0545088		12.03	-0.182879	-0.189155	-0.246215	-0.314749	-0.182968	-0.166493	-0.101221	-0.325285	-0.354339	-0.346788	-0.57238	-0.271134	0.0394225
12.04	-0.538298	-0.437745	-0.393198	-0.392234	-0.331629	-0.346147	-0.584019	-0.838948	-0.754165	-0.671166	-0.840392	-0.719563	-0.570625	0.0550788		12.04	-0.437434	-0.160565	-0.240182	-0.179518	-0.240855	-0.168068	0.27943	-0.307301	-0.405782	-0.264882	-0.290728	-0.219626	0.0567747
12.05	-0.693155	-0.444942	-0.669141	-0.295499	-0.263376	-0.423618	-0.630755	-0.5003	-0.64768	-0.807043	-0.85404	-0.771503	-0.583421	0.0564966		12.05	-0.266499	-0.287429	-0.225963	-0.232189	-0.162652	-0.20573	-0.201964	-0.39282	-0.394042	-0.450615	-0.319409	-0.285392	0.0281064
12.06	-0.711528	-0.528642	-0.398004	-0.387955	-0.356218	-0.479649	-0.602756	-0.791251	-0.705704	-1.2353	-0.909286	-0.893497	-0.666649	0.0757323		12.06	-0.314112	-0.156873	-0.205512	-0.111823	-0.179047	-0.458941	-0.138048	-0.407549	-0.375726	-0.32652	-0.364468	-0.276238	0.0365679
12.07	-0.553352	-0.436264	-0.33966	-0.489181	-0.286528	-0.324892	-0.627641	-0.681351	-0.630627	-0.819875	-0.774997	-0.905682	-0.572504	0.0586883		12.07	0.0680487	-0.329545	-0.317571	-0.105951	-0.129843	-0.198989	-0.418827	-0.297813	-0.304086	-0.286676	-0.327598	-0.240805	0.0415592
12.08	-0.660263	-0.575737	-0.491443	-0.35992	-0.282972	-0.384666	-0.533049	-0.584878	-0.559836	-0.860606	-1.00184	-0.924203	-0.601618	0.0652101		12.08	-0.30438	-0.324494	-0.118942	-0.297988	-0.102363	-0.20573	-0.362359	-0.413545	-0.0520152	-0.355944	-0.233909	-0.25197	0.0358978
12.09	-0.584604	-0.464022	-0.494756	-0.417573	-0.263643	-0.399396	-0.630314	-0.769801	-0.677742	-0.570239	-0.878557	-0.939018	-0.590805	0.0580396		12.09	-0.249528	-0.22224	-0.190405	-0.161405	-0.179047	-0.286445	-0.0829617	-0.255388	-0.17055	-0.410751	0.0679129	-0.194619	0.0364254
12.1	-0.658972	-0.373636	-0.471088	-0.299769	-0.276873	-0.448885	-0.618502	-0.624678	-0.649515	-0.692247	-0.942543	-0.906615	-0.580277	0.0619943		12.1	-0.384328	-0.249561	-0.43114	-0.0976887	-0.23901	-0.270334	-0.0646156	-0.384421	-0.471352	-0.350907	-0.387262	-0.302784	0.0398175
12.11	-0.671002	-0.388184	-0.495302	-0.406575	-0.413536	-0.500721	-0.661441	-0.449033	-0.630612	-1.03106	-0.977941	-1.00073	-0.635511	0.069876		12.11	-0.337264	-0.173215	0.00017203	-0.220658	-0.164532	-0.195613	-0.312768	-0.374486	-0.455677	-0.440587	-0.40034	-0.279543	0.042457
12.12	-0.606162	-0.355337	-0.517656	-0.420732	-0.308263	-0.52684	-0.668077	-0.703764	-0.60016	-0.885269	-1.02034	-1.00076	-0.634447	0.0679301		12.12	0.0343361	-0.167762	-0.0402571	-0.0776382	-0.13482	-0.250304	-0.409178	-0.135736	-0.363021	-0.322084	-0.514198	-0.216424	0.0511984
12.13	-0.746875	-0.54216	-0.554515	-0.502926	-0.31874	-0.230506	-0.652168	-0.58911	-0.655157	-0.928312	-0.951796	-0.707578	-0.614987	0.0614443		12.13	-0.0395173	-0.222749	-0.156922	-0.254729	-0.262978	-0.325977	-0.267877	-0.316294	0.0472664	-0.340701	-0.472897	-0.23758	0.0435855
12.14	-0.839368	-0.537933	-0.450882	-0.409762	-0.407076	-0.379315	-0.546345	-0.530463	-0.640099	-1.02958	-0.797401	-1.00445	-0.631056	0.0668746		12.14	-0.122161	-0.303727	-0.0507578	-0.261552	-0.149549	-0.219222	-0.00885345	-0.401391	-0.604175	-0.303965	0.0156862	-0.219061	0.0555617
12.15	-0.365803	-0.393847	-0.537229	-0.571042	-0.33085	-0.46476	-0.621359	-0.63035	-0.747588	-0.813911	-0.836089	-0.506515	-0.568279	0.0487866		12.15	-0.32095	-0.374986	-0.276192	-0.0940349	-0.227509	-0.213247	-0.572706	-0.425684	-0.348752	-0.466904	-0.486315	-0.346116	0.0419469
12.16	-0.787804	-0.396196	-0.484868	-0.45445	-0.289647	-0.421974	-0.512974	-0.513012	-0.760097	-0.664132	-0.887401	-0.888883	-0.588453	0.0582963		12.16	-0.306386	-0.216787	-0.218616	-0.200201	-0.269785	-0.208397	-0.581105	-0.44745	-0.354339	-0.377402	-0.304123	-0.316781	0.0356087
12.17	-0.533221	-0.303088	-0.573427	-0.401802	-0.266424	-0.425171	-0.651979	-0.526314	-0.822712	-0.731054	-0.896245	-0.977446	-0.592407	0.066223		12.17	-0.0594617	-0.228143	-0.239169	-0.26783	-0.265056	-0.289402	0.0801166	-0.379466	-0.436203	-0.402752	-0.172041	-0.241764	0.0455344
12.18	-0.598611	-0.399528	-0.506705	-0.395538	-0.300206	-0.485983	-0.435146	-0.589558	-0.757331	-1.14269	-0.932737	-0.914044	-0.621507	0.0750716		12.18	-0.336497	-0.150102	-0.157825	-0.205426	-0.143131	-0.32702	-0.185573	-0.296528	-0.699657	-0.26933	-0.451085	-0.292925	0.0499404
12.19	-0.69668	-0.335222	-0.517656	-0.299196	-0.315748	-0.301794	-0.500978	-0.776434	-0.598056	-1.08247	-1.00761	-0.756294	-0.599012	0.0783698		12.19	-0.161151	-0.249703	-0.311301	-0.271185	-0.210251	-0.230274	-0.00826575	-0.512487	-0.195497	-0.232333	-0.100135	-0.225689	0.0382154
12.2	-0.628792	-0.354132	-0.495302	-0.486876	-0.205854	-0.475495	-0.679987	-0.692715	-0.87022	-0.841446	-0.880121	-0.630376	-0.603443	0.0603931		12.2	-0.0951555	-0.31337	0.0101769	-0.169935	-0.101384	-0.140333	-0.413004	-0.105593	-0.704674	-0.337454	-0.362869	-0.248509	0.0611052
12.21	-0.700516	-0.35475	-0.384391	-0.523284	-0.315144	-0.339072	-0.593441	-0.829739	-0.651477	-0.515085	-0.87344	-0.669022	-0.562447	0.0548513		12.21	0.0182678	-0.227884	-0.202848	-0.176914	-0.249618	-0.143754	-0.35774	-0.39282	-0.824364	-0.317873	-0.54208	-0.310693	0.0675955
12.22	-0.572031	-0.345878	-0.535162	-0.35026	-0.370183	-0.45972	-0.58715	-0.559559	-0.801986	-1.07165	-0.960511	-0.970099	-0.632016	0.074066		12.22	-0.245082	-0.177178	-0.134866	-0.115227	-0.265801	-0.175381	-0.0766632	-0.297813	-0.420028	-0.309271	-0.467277	-0.244053	0.0374335
12.23	-0.51758	-0.397246	-0.538344	-0.565802	-0.318118	-0.292732	-0.546075	-0.399258	-0.586591	-0.971966	-0.904043	-1.05619	-0.591162	0.0732423		12.23	0.337382	-0.249703	0.0100672	-0.223304	-0.22217	-0.333668	-0.418827	-0.359226	-0.463559	-0.255864	-0.403507	-0.234762	0.0692968
12.24	-0.805229	-0.261496	-0.615107	-0.334794	-0.30882	-0.495474	-0.640085	-0.742168	-0.800747	-0.848335	-0.86675	-0.849214	-0.630685	0.0656396		12.24	-0.583865	-0.0865268	-0.105266	-0.16741	-0.190777	-0.345482	0.0873156	-0.444888	-0.520894	-0.282299	-0.427887	-0.278907	0.0623206
12.25	-0.682527	-0.250814	-0.585229	-0.268643	-0.226292	-0.438218	-0.545902	-0.543564	-0.68352	-0.991365	-1.02206	-0.757373	-0.582959	0.0763892		12.25	-0.243167	-0.205586	-0.0983966	-0.200349	-0.258937	-0.308294	-0.395553	-0.388055	-0.273235	-0.376724	-0.352178	-0.281861	0.0281334
12.26	-0.700516	-0.513966	-0.497092	-0.445753	-0.296098	-0.458406	-0.571458	-0.578064	-0.729705	-1.09329	-0.977941	-0.849936	-0.642685	0.0679343		12.26	0.0145617	-0.108931	-0.297077	-0.183078	-0.23575	-0.262172	-0.401587	-0.516067	-0.456475	-0.417102	-0.401338	-0.29682	0.0486223
12.27	-0.64387	-0.478832	-0.360877	-0.580024	-0.289883	-0.420401	-0.457764	-0.555058	-0.908462	-0.661268	-0.968331	-0.917764	-0.603544	0.0651489		12.27	0.0638648	-0.30809	-0.141362	-0.261712	-0.115684	-0.160841	-0.113139	-0.219652	-0.261018	-0.366926	-0.348077	-0.202967	0.0379648
12.28	-0.609233	-0.520226	-0.47166	-0.502703	-0.356218	-0.286504	-0.753319	-0.485011	-0.602169	-0.853811	-0.96249	-0.605892	-0.584103	0.0563842		12.28	-0.504339	-0.206207	-0.193141	-0.248551	-0.0467818	-0.122767	-0.172016	-0.318426	-0.332805	-0.180829	-0.250423	-0.234208	0.0365549
12.29	-0.685771	-0.370266	-0.458588	-0.535055	-0.29012	-0.524557	-0.561745	-0.513921	-0.732763	-0.807043	-0.927426	-0.879276	-0.607211	0.0577358		12.29	-0.170712	-0.185041	-0.22832	-0.177846	-0.209099	-0.340115	-0.32462	-0.379466	-0.390244	-0.429793	-0.337924	-0.288471	0.0288807
12.3	-0.755462	-0.366963	-0.371478	-0.370106	-0.384363	-0.388253	-0.63111	-0.80224	-0.691084	-0.779509	-0.836545	-0.745826	-0.593578	0.0573399		12.3	-0.161151	-0.238714	-0.175693	-0.142011	-0.13564	-0.131529	-0.520798	-0.530374	-0.357412	-0.367826	-0.371004	-0.284741	0.0458302
12.31	-0.685771	-0.423023	-0.40894	-0.387709	-0.313028	-0.497578	-0.618311	-0.664493	-0.692802	-1.13192	-0.883089	-0.857477	-0.630345	0.0698768		12.31	-0.0197662	-0.134379	-0.338013	-0.22747	-0.253304	-0.260319	-0.397464	-0.336976	-0.679152	-0.451245	-0.395384	-0.317588	0.0521898
12.32	-0.538298	-0.54313	-0.301378	-0.5733	-0.262665	-0.413162	-0.618646	-0.524658	-0.632573	-0.973027	-0.867485	-0.839923	-0.590687	0.0627608		12.32	-0.0314898	-0.184531	-0.119602	-0.0953477	-0.12479	-0.249475	-0.155849	-0.431757	-0.548476	-0.434276	-0.142646	-0.228931	0.0504723
12.33	-0.711403	-0.579938	-0.628558	-0.43635	-0.290359	-0.413975	-0.545902	-0.70936	-0.8566	-1.03763	-0.914529	-0.914999	-0.669967	0.0664325		12.33	-0.0480669	-0.211351	-0.133068	-0.325567	-0.164532	-0.192238	-0.389734	-0.257364	0.0199226	-0.347711	-0.444145	-0.226714	0.0432759
12.34	-0.985402	-0.241027	-0.595019	-0.512099	-0.306083	-0.340798	-0.618406	-0.507208	-0.531495	-0.903701	-0.906153	-0.876875	-0.610356	0.073531		12.34	0.0016908	-0.297727	-0.220991	-0.117711	-0.26336	-0.367117	0.00423323	-0.193199	-0.548971	-0.368424	-0.251205	-0.238435	0.0493284
12.35	-0.800918	-0.335222	-0.458774	-0.482239	-0.331969	-0.352688	-0.503584	-0.692768	-0.721638	-0.562624	-1.14764	-0.756671	-0.595561	0.0693915		12.35	-0.146436	-0.109862	-0.236847	-0.182141	-0.0704722	-0.239494	-0.474538	-0.131937	-0.816025	-0.388553	-0.430842	-0.293377	0.0662932
12.36	-0.775317	-0.384916	-0.408604	-0.370601	-0.306083	-0.440253	-0.615369	-0.625265	-0.662693	-0.914992	-1.00341	-0.745225	-0.604394	0.0654691		12.36	0.140368	-0.28717	-0.16184	-0.142011	-0.34474	-0.250304	0.0493241	-0.299514	-0.745131	-0.540179	-0.320649	-0.263804	0.0742526
12.37	-0.563606	-0.352139	-0.652379	-0.321263	-0.331629	-0.430914	-0.636566	-0.612988	-0.798337	-1.00479	-0.992464	-0.734292	-0.61928	0.0683191		12.37	0.13672	-0.167241	0.0516501	-0.1968	-0.146455	-0.239494	-0.348288	-0.403918	0.103238	-0.485186	-0.28761	-0.180308	0.0619739
12.38	-0.768218	-0.415293	-0.371478	-0.599967	-0.41872	-0.390123	-0.580937	-0.560814	-0.77455	-1.13762	-0.971673	-0.884304	-0.656142	0.0725143		12.38	-0.170712	-0.113684	-0.0306785	-0.200349	-0.244154	-0.313837	-0.506079	-0.333263	-0.52788	-0.290925	-0.176297	-0.264351	0.0461335
12.39	-0.762793	-0.517101	-0.608509	-0.369056	-0.32833	-0.516323	-0.503314	-0.787607	-0.81435	-0.745002	-0.837379	-0.850664	-0.636702	0.0538038		12.39	-0.314112	-0.329545	-0.272841	-0.226727	-0.26336	-0.182796	-0.215884	-0.238618	-0.464318	-0.360514	-0.311843	-0.289141	0.0238569
12.4	-0.685507	-0.400684	-0.524941	-0.50077	-0.400022	-0.43795	-0.503584	-0.482748	-0.809381	-0.538665	-0.91099	-0.575	-0.564187	0.0461688		12.4	-0.262493	-0.217372	-0.123908	-0.0940349	-0.164532	-0.290696	-0.462959	-0.255388	-0.766682	-0.446302	-0.352178	-0.312413	0.0579084
12.41	-0.786595	-0.535076	-0.474713	-0.466657	-0.276873	-0.493323	-0.577702	-0.630139	-0.86389	-1.15769	-0.905088	-0.809014	-0.66473	0.0705415		12.41	-0.160409	-0.340488	-0.194222	-0.283579	-0.235241	-0.404201	-0.185573	-0.437662	-0.590291	-0.482572	-0.383194	-0.33613	0.0415433
12.42	-0.518004	-0.46956	-0.48204	-0.420732	-0.327972	-0.368388	-0.735179	-0.681351	-0.686946	-0.840241	-0.971673	-0.985998	-0.624007	0.065587		12.42	0.0337672	-0.167762	-0.16774	-0.183078	-0.121444	-0.387894	-0.344806	-0.731247	-0.638599	-0.435501	-0.348864	-0.317561	0.0687317
12.43	-0.655553	-0.439764	-0.403312	-0.381315	-0.293237	-0.323811	-0.513451	-0.612565	-0.60777	-0.720361	-0.894253	-0.810098	-0.554624	0.0559944		12.43	-0.0759025	-0.27651	-0.230801	-0.279118	-0.0647603	-0.233615	-0.23516	-0.459862	-0.323828	-0.275519	-0.283475	-0.248959	0.032792
12.44	-0.619384	-0.261496	-0.559582	-0.483322	-0.337439	-0.414794	-0.558715	-0.415434	-0.760568	-1.26699	-0.910381	-0.964929	-0.629419	0.0852356		12.44	-0.265197	-0.15081	-0.236847	-0.362418	-0.211278	-0.225385	-0.223967	-0.251676	-0.597308	-0.375037	-0.192947	-0.28117	0.0374762
12.45	-0.564246	-0.40296	-0.56074	-0.30381	-0.229716	-0.473325	-0.649264	-0.589558	-0.8566	-1.05602	-1.03628	-0.81976	-0.628523	0.0772508		12.45	-0.156768	-0.26584	-0.223502	-0.0855539	-0.303237	-0.340275	-0.255901	-0.481969	-0.418941	-0.462655	-0.411642	-0.309662	0.038406
12.46	-0.823411	-0.529612	-0.598492	-0.261167	-0.212677	-0.488113	-0.711793	-0.879114	-0.763796	-1.22868	-0.81263	-0.942713	-0.687683	0.0832617		12.46	-0.209382	-0.0809212	-0.241709	-0.191698	-0.226476	-0.248736	-0.263153	-0.338462	-0.499961	-0.405356	-0.367705	-0.279414	0.0347997
12.47	-0.530723	-0.441354	-0.411777	-0.395538	-0.31608	-0.51223	-0.606104	-0.618693	-0.747588	-0.910451	-0.855439	-0.657398	-0.583614	0.0536109		12.47	-0.108811	-0.161129	-0.180587	-0.0401557	-0.115684	-0.139807	-0.0645412	-0.359812	0.0396436	-0.462655	-0.159507	-0.159368	0.042669
12.48	-0.616817	-0.394938	-0.56341	-0.328053	-0.340716	-0.329816	-0.718605	-0.834326	-0.578952	-1.31003	-0.923347	-0.780044	-0.643255	0.0846535		12.48	-0.335742	-0.350301	-0.213731	-0.308463	-0.115684	-0.198989	-0.339768	-0.46036	-0.506478	-0.279951	-0.479418	-0.326262	0.0369807
12.49	-0.54339	-0.241027	-0.504482	-0.395538	-0.347681	-0.510182	-0.661224	-0.692591	-0.777263	-1.07703	-0.956179	-0.831734	-0.628193	0.0726684		12.49	0.00999258	-0.195378	-0.187555	-0.175276	-0.203501	-0.213585	-0.0268427	-0.41967	-0.0556579	-0.4658	-0.209332	-0.194782	0.0441682
12.5	-0.754704	-0.329394	-0.61017	-0.563427	-0.297113	-0.457501	-0.587161	-0.747701	-0.657067	-1.07816	-0.972134	-0.711222	-0.647146	0.0667822		12.5	-0.0183464	-0.380185	-0.407426	-0.113046	-0.324824	-0.243698	-0.330528	-0.441595	-0.569747	-0.36372	-0.234541	-0.311605	0.0463823
12.51	-0.856061	-0.276809	-0.492437	-0.342482	-0.256496	-0.518332	-0.577743	-0.607623	-0.596016	-0.713861	-0.95816	-0.880124	-0.589679	0.0669448		12.51	0.0722359	-0.33863	-0.248798	-0.230882	-0.104731	-0.312696	-0.174875	-0.374486	-0.764064	-0.468956	-0.291732	-0.294328	0.0640001
12.52	-0.733495	-0.424424	-0.322438	-0.465797	-0.347681	-0.596195	-0.606046	-0.456881	-0.865889	-0.946229	-0.767822	-0.931605	-0.622042	0.0645946		12.52	0.0595261	-0.178189	-0.268026	-0.104796	-0.0704722	-0.278448	-0.220977	-0.439035	-0.513932	-0.378093	-0.379945	-0.252035	0.0517772
12.53	-0.803782	-0.471381	-0.644583	-0.535156	-0.29559	-0.289839	-0.548819	-0.59154	-0.552528	-1.39683	-1.03101	-0.867283	-0.669028	0.0909976		12.53	-0.180849	-0.196172	-0.118211	-0.266705	-0.0908031	-0.0962819	-0.364192	-0.425684	-0.390244	-0.319004	-0.396269	-0.258583	0.0385202
12.54	-0.678387	-0.384916	-0.443089	-0.444336	-0.219489	-0.324349	-0.688079	-0.552977	-0.63818	-0.988191	-0.947301	-0.947492	-0.604732	0.0741236		12.54	-0.352068	-0.0179767	-0.165589	-0.119967	-0.0422194	-0.331511	-0.205577	-0.420835	-0.232168	-0.469468	-0.234541	-0.235629	0.0442835
12.55	-0.759542	-0.44535	-0.567754	-0.416177	-0.285891	-0.444335	-0.640249	-0.548621	-0.710501	-0.937429	-0.935098	-0.895205	-0.632179	0.0630318		12.55	-0.555464	-0.369254	-0.283957	-0.155968	-0.0995216	-0.255454	-0.107365	-0.277852	-0.108001	-0.476301	-0.205396	-0.263139	0.0460025
12.56	-0.671002	-0.396196	-0.533074	-0.45445	-0.295843	-0.524557	-0.649416	-0.774759	-0.8179	-0.885949	-0.878686	-0.738452	-0.635024	0.0560566		12.56	0.068085	-0.12573	-0.227155	-0.243821	-0.201993	-0.288397	-0.434834	-0.262904	-0.777473	-0.446302	-0.480934	-0.311042	0.0663597
12.57	-0.689752	-0.58653	-0.505083	-0.48567	-0.335279	-0.373507	-0.652731	-0.871574	-0.810638	-1.13689	-0.827488	-0.857477	-0.677718	0.067779		12.57	-0.0563686	-0.260391	-0.192496	-0.176022	-0.072589	-0.327061	-0.228005	-0.288763	-0.506478	-0.386141	-0.401338	-0.263241	0.0416773
12.58	-0.628792	-0.426528	-0.554515	-0.385768	-0.284021	-0.345872	-0.682254	-0.675852	-0.703561	-0.699258	-0.913341	-0.729958	-0.58581	0.0542902		12.58	-0.103322	-0.265815	0.025488	-0.136436	-0.111414	-0.316094	-0.41091	-0.270069	0.692073	0.271994	-0.30362	-0.084375	0.0963672
12.59	-0.502034	-0.346359	-0.530908	-0.483407	-0.355569	-0.346757	-0.715207	-0.771419	-0.685278	-0.880972	-0.94291	-0.929924	-0.624229	0.0653919		12.59	-0.241681	-0.26584	-0.258412	-0.219481	-0.194829	-0.405569	-0.236259	-0.264872	-0.21016	-0.327511	-0.361204	-0.271438	0.0199735
12.6	-0.595643	-0.337917	-0.5454	-0.441562	-0.344815	-0.413162	-0.584007	-0.624918	-0.481153	-0.935273	-0.971257	-0.703894	-0.581583	0.0595935		12.6	-0.254547	-0.287474	-0.195298	-0.166152	-0.104731	-0.221843	-0.255901	-0.540389	-0.491872	-0.258376	-0.213484	-0.271824	0.0395854
12.61	-0.967044	-0.3348	-0.422228	-0.412871	-0.239796	-0.43795	-0.633868	-0.642127	-0.776251	-0.857923	-0.96156	-1.01897	-0.642115	0.0784877		12.61	0.0766713	-0.0921324	-0.195298	-0.151005	-0.245519	-0.232713	-0.156461	-0.460881	-0.412893	-0.446888	-0.0958955	-0.219365	0.0501536
12.62	-0.633093	-0.43926	-0.491963	-0.392234	-0.27983	-0.433262	-0.609114	-0.456881	-0.816554	-0.816913	-0.895229	-0.849936	-0.592856	0.0600259		12.62	-0.103397	-0.0630043	-0.173683	-0.201191	-0.169706	-0.236957	-0.202896	-0.3791	-0.498956	-0.543	-0.448212	-0.274555	0.0496032
12.63	-0.867853	-0.415293	-0.385683	-0.661489	-0.308556	-0.332013	-0.664773	-0.37036	-0.745315	-0.919431	-0.929222	-0.86503	-0.622085	0.0709881		12.63	-0.320074	-0.22224	-0.187555	-0.221849	-0.111414	-0.312696	-0.352428	-0.253622	-0.478364	-0.21464	-0.407574	-0.280223	0.0319369
12.64	-0.904785	-0.343276	-0.448241	-0.482083	-0.388201	-0.422774	-0.765379	-0.742897	-0.902039	-0.840241	-0.950321	-0.832325	-0.668547	0.0668009		12.64	-0.368118	-0.26591	-0.193141	-0.151496	-0.167083	-0.396381	-0.125779	-0.4722	-0.20284	-0.436134	-0.28761	-0.27879	0.0368553
12.65	-0.615482	-0.400684	-0.416694	-0.536052	-0.31874	-0.418807	-0.529683	-0.894462	-0.775616	-1.03251	-0.994988	-0.846159	-0.648323	0.0721815		12.65	-0.503822	-0.0123246	-0.054991	-0.128295	-0.241771	-0.188232	-0.41716	-0.328958	-0.15704	-0.314657	-0.426803	-0.252187	0.0482271
12.66	-0.499719	-0.574521	-0.495302	-0.548822	-0.331629	-0.480625	-0.643671	-0.647535	-0.586591	-0.833445	-0.902547	-0.665099	-0.600792	0.0448201		12.66	-0.122161	0.0223356	-0.309699	-0.170892	-0.199936	-0.143206	-0.318694	-0.334764	-0.555908	-0.479437	-0.3571	-0.269951	0.0504038
12.67	-0.803801	-0.420911	-0.393198	-0.43635	-0.312748	-0.570044	-0.545316	-0.731706	-0.68151	-0.836287	-0.877982	-0.863547	-0.622783	0.0583797		12.67	-0.190825	-0.149478	-0.208862	-0.128295	-0.195431	-0.178757	-0.20891	-0.411166	-0.583717	-0.44748	-0.596666	-0.299962	0.0529932
12.68	-0.494248	-0.31748	-0.652985	-0.442428	-0.249572	-0.441999	-0.652168	-0.829739	-0.687302	-0.878427	-0.993889	-0.771938	-0.617681	0.0667427		12.68	-0.108606	-0.364606	-0.0104581	-0.177846	-0.379126	-0.295025	-0.252265	-0.467559	-0.204792	-0.262835	-0.222046	-0.24956	0.0386991
12.69	-0.762793	-0.54193	-0.53006	-0.514665	-0.337826	-0.460311	-0.621799	-0.558815	-0.88938	-0.558153	-0.92813	-0.825364	-0.627435	0.0527562		12.69	-0.245082	-0.227693	-0.135428	-0.245151	-0.174429	-0.223397	-0.00885345	-0.48918	-0.420028	-0.324474	-0.499649	-0.272124	0.0454118
12.7	-0.609233	-0.341069	-0.562677	-0.335761	-0.29012	-0.311692	-0.719005	-0.692894	-0.670448	-0.986415	-0.886058	-0.76472	-0.597508	0.0676136		12.7	-0.320074	-0.205898	-0.28576	-0.240408	-0.19216	-0.230274	-0.375975	-0.202857	-0.17349	-0.339416	-0.335787	-0.263827	0.0211399
12.71	-0.89786	-0.718519	-0.384391	-0.305946	-0.299666	-0.450263	-0.655262	-0.459357	-0.731958	-1.20949	-0.896584	-0.776594	-0.648824	0.0802747		12.71	-0.376744	-0.113684	-0.199092	-0.207266	-0.211826	-0.228561	-0.11351	-0.297813	-0.685197	-0.366065	-0.430842	-0.293691	0.0501335
12.72	-0.995022	-0.360497	-0.47166	-0.42226	-0.293736	-0.384666	-0.676393	-0.5003	-0.65907	-0.944179	-0.921642	-0.86273	-0.624346	0.0730673		12.72	-0.182879	-0.308501	-0.282471	-0.219891	-0.101904	-0.143754	-0.295008	-0.214149	-0.436203	-0.463778	-0.444145	-0.281153	0.0373934
12.73	-0.439797	-0.437745	-0.738976	-0.617546	-0.394682	-0.315973	-0.512439	-0.687088	-0.777263	-1.25426	-0.908519	-1.01655	-0.67507	0.0811958		12.73	-0.367104	-0.0921324	-0.195298	-0.172713	-0.198121	-0.337853	-0.305334	-0.465597	-0.336606	-0.382935	-0.472593	-0.30239	0.0371829
12.74	-0.758719	-0.399528	-0.533975	-0.59668	-0.296098	-0.391175	-0.545902	-0.624678	-0.732763	-1.07585	-0.953254	-0.834176	-0.645233	0.0678895		12.74	-0.086989	0.0223356	-0.320779	-0.23015	-0.2492	-0.399636	-0.393631	-0.300268	-0.404592	-0.40441	-0.259868	-0.275199	0.0418379
12.75	-0.607756	-0.124337	-0.396117	-0.332868	-0.300479	-0.505945	-0.652529	-0.613296	-0.725977	-1.02958	-0.857801	-0.846159	-0.582737	0.0761093		12.75	-0.32095	-0.260489	-0.300135	-0.174375	-0.14485	-0.275618	-0.269186	-0.32368	-0.805838	-0.266887	-0.392185	-0.32129	0.0526082
12.76	-0.569177	-0.493867	-0.398451	-0.304631	-0.325349	-0.519643	-0.615504	-0.838948	-0.71596	-1.07585	-1.00664	-0.801908	-0.638828	0.0731966		12.76	-0.497379	-0.355097	-0.323856	-0.22747	-0.369711	-0.293706	-0.156461	-0.366638	-0.541828	-0.333933	-0.600152	-0.369657	0.0397854
12.77	-0.62124	-0.530614	-0.352386	-0.425174	-0.309117	-0.363802	-0.661669	-0.578064	-0.780975	-0.85108	-0.903185	-0.813917	-0.599269	0.0600062		12.77	-0.0127089	-0.307871	-0.222279	-0.0300352	-0.132351	-0.277472	0.0113326	-0.51079	-0.404592	-0.558222	-0.262827	-0.246165	0.0586681
12.78	-0.613713	-0.475115	-0.540281	-0.638786	-0.289444	-0.367101	-0.676902	-0.698342	-0.592176	-0.919437	-1.02525	-0.74199	-0.631545	0.0601944		12.78	0.119548	-0.335151	-0.142138	-0.277355	-0.0365837	-0.383371	-0.186364	-0.408707	-0.300202	-0.221749	-0.222046	-0.217647	0.0468418
12.79	-0.715103	-0.366243	-0.613495	-0.433084	-0.31608	-0.454819	-0.584019	-0.483934	-1.04182	-0.86898	-0.898233	-0.676692	-0.621042	0.0656214		12.79	0.233926	-0.323915	-0.232126	-0.108348	-0.184327	-0.367552	-0.0955709	-0.465597	-0.542035	-0.481567	-0.271559	-0.258061	0.0665482
12.8	-0.633093	-0.35475	-0.593476	-0.434888	-0.24682	-0.43648	-0.587104	-0.856202	-0.71596	-0.706946	-0.994639	-0.672841	-0.602767	0.0610307		12.8	-0.407129	-0.244309	-0.0659915	-0.178622	-0.0444979	-0.345482	-0.303822	-0.390429	-0.52788	-0.374217	-0.602344	-0.316793	0.0526878
12.81	-0.635292	-0.54193	-0.226483	-0.425456	-0.332343	-0.405119	-0.704361	-0.578064	-0.62114	-0.63438	-0.918673	-0.907543	-0.577565	0.0607599		12.81	-0.0594617	-0.249703	-0.147056	-0.151496	-0.158226	-0.297047	-0.317415	-0.453603	-0.27539	-0.452623	-0.529108	-0.281012	0.0449508
12.82	-0.722357	-0.39832	-0.40894	-0.434888	-0.295843	-0.432387	-0.561745	-0.613619	-0.715387	-0.986415	-0.93457	-0.934691	-0.61993	0.0687268		12.82	0.275026	-0.227215	-0.322441	-0.0509293	-0.214019	-0.204534	-0.480309	-0.569717	-0.590419	-0.478905	-0.221775	-0.280476	0.0761895
12.83	-0.740278	-0.425171	-0.357723	-0.386061	-0.41275	-0.41234	-0.609266	-0.839782	-0.546141	-1.05076	-0.952258	-0.606081	-0.611551	0.068045		12.83	-0.320074	-0.324823	-0.127354	-0.196901	-0.149008	-0.272769	-0.371974	-0.505498	-0.347154	-0.408562	-0.396269	-0.310944	0.0349498
12.84	-0.496538	-0.370266	-0.593476	-0.246518	-0.276476	-0.405119	-0.593463	-0.912444	-0.785964	-1.05076	-0.951779	-0.700015	-0.615235	0.0777289		12.84	0.0897348	-0.276644	-0.314495	-0.154009	-0.217262	-0.396381	-0.578411	-0.412354	-0.397407	-0.452623	-0.172069	-0.298356	0.0547184
12.85	-0.417007	-0.363679	-0.456183	-0.490328	-0.369233	-0.462543	-0.63728	-0.452225	-0.72445	-0.724069	-0.954267	-0.892618	-0.578657	0.0586441		12.85	-0.146436	-0.255293	-0.222279	-0.232189	-0.0908031	-0.173864	-0.30686	-0.0951425	-0.412893	-0.514268	-0.492978	-0.267546	0.0449461
12.86	-0.789561	-0.441354	-0.4082	-0.361726	-0.303009	-0.482958	-0.538733	-0.635863	-0.741739	-1.21564	-0.906809	-0.817725	-0.636943	0.0771592		12.86	0.0723431	-0.265869	-0.0641849	-0.183078	-0.121444	-0.209105	-0.0831296	-0.389149	-0.644963	-0.53613	-0.205494	-0.239109	0.0637546
12.87	-0.425967	-0.489986	-0.406569	-0.592148	-0.260104	-0.500721	-0.590311	-0.692591	-0.784454	-0.84426	-0.946858	-0.810098	-0.612006	0.0596916		12.87	-0.178812	-0.244309	-0.0801365	-0.250035	-0.161573	-0.257894	-0.348288	-0.336976	-0.450271	-0.452623	-0.250812	-0.273794	0.0349023
12.88	-0.744774	-0.33753	-0.400869	-0.51255	-0.32239	-0.455766	-0.618646	-0.314312	-0.685611	-0.880972	-0.972896	-0.918734	-0.597087	0.0698376		12.88	-0.377167	-0.159978	-0.0499748	-0.172713	-0.198712	-0.363018	-0.471178	-0.424468	-0.177948	-0.323474	-0.31596	-0.275872	0.0396116
12.89	-0.491993	-0.400684	-0.5697	-0.462409	-0.283616	-0.466034	-0.636868	-0.835225	-0.835152	-0.82474	-0.857035	-0.806847	-0.622525	0.0586816		12.89	0.239803	-0.115436	-0.197454	-0.25534	-0.161943	-0.2646	-0.0268427	-0.409912	-0.22737	-0.474761	-0.359549	-0.204855	0.0591419
12.9	-0.652184	-0.460198	-0.608509	-0.43821	-0.340716	-0.467927	-0.510258	-0.675792	-0.676297	-0.685212	-0.94882	-0.757373	-0.601791	0.0481845		12.9	-0.0604445	-0.200445	-0.223502	-0.251329	-0.0215295	-0.176022	-0.318694	-0.246114	-0.464318	-0.391774	-0.638156	-0.27203	0.0533304
12.91	-0.62124	-0.363679	-0.371478	-0.417573	-0.273832	-0.343486	-0.664535	-0.786384	-0.795895	-0.8208	-0.991355	-0.776594	-0.602238	0.0687717		12.91	-0.208552	-0.148847	-0.316047	-0.208344	-0.157927	-0.117723	-0.290064	-0.299888	-0.748312	-0.356426	-0.375072	-0.293382	0.0524576
12.92	-0.538298	-0.475115	-0.59022	-0.294908	-0.35799	-0.455766	-0.743037	-0.675792	-0.753032	-0.985091	-0.83526	-0.979942	-0.640371	0.0657138		12.92	-0.0951555	-0.31337	-0.218616	-0.25848	-0.114761	-0.306045	-0.0520898	-0.274112	-0.244457	-0.20203	-0.308258	-0.217034	0.0276342
12.93	-0.808091	-0.469563	-0.521967	-0.437748	-0.381215	-0.33863	-0.694508	-0.589558	-0.703561	-0.821773	-0.910381	-0.757051	-0.619504	0.0546543		12.93	-0.103322	-0.161129	-0.214919	-0.308917	-0.153094	-0.152837	-0.312768	-0.529623	-0.318457	-0.348116	-0.521084	-0.284024	0.0437077
12.94	-0.7079	-0.382502	-0.511798	-0.516693	-0.341516	-0.341384	-0.624758	-0.380622	-0.564743	-0.667049	-1.00308	-0.665142	-0.558932	0.0556178		12.94	-0.305403	-0.238582	-0.213731	-0.188283	-0.214559	-0.375393	-0.3779	-0.426975	-0.137765	-0.349085	-0.121307	-0.268089	0.031386
12.95	-0.548699	-0.308889	-0.598492	-0.476369	-0.249776	-0.378157	-0.552238	-0.828853	-0.70619	-0.765752	-0.913341	-0.868806	-0.59963	0.0638641		12.95	0.0258945	-0.297727	-0.188279	-0.25347	-0.0890308	-0.377403	-0.0706169	-0.156292	-0.19734	-0.265692	-0.554028	-0.220362	0.0477788
12.96	-0.586432	-0.450605	-0.463581	-0.471711	-0.335279	-0.466695	-0.634399	-0.618987	-0.848769	-0.598731	-0.93108	-0.924388	-0.610888	0.0565598		12.96	-0.0480669	-0.132865	-0.176624	-0.227995	-0.236213	-0.121169	-0.348288	-0.351813	-0.361525	-0.423443	-0.344746	-0.252068	0.0367584
12.97	-0.480845	-0.48265	-0.448323	-0.431663	-0.31608	-0.372289	-0.655633	-0.653363	-0.769838	-0.894542	-0.880967	-0.831078	-0.601439	0.0593929		12.97	0.00903816	-0.137716	-0.193141	-0.209167	-0.0524193	-0.275128	-0.270456	-0.451082	-0.339991	-0.369281	-0.33034	-0.238153	0.0418186
12.98	-0.786595	-0.597324	-0.593476	-0.436793	-0.202248	-0.350038	-0.587161	-0.624416	-0.468053	-0.469532	-0.938352	-1.04586	-0.591654	0.0690751		12.98	-0.360417	-0.144607	-0.0940465	-0.258141	-0.112988	-0.306045	-0.0334241	-0.247956	0.0244222	-0.310453	-0.568409	-0.219278	0.0510325
12.99	-0.836759	-0.420911	-0.463983	-0.41924	-0.263643	-0.426836	-0.548943	-0.720831	-0.666845	-0.723676	-0.815956	-0.601717	-0.575778	0.0521504		12.99	-0.255954	-0.132865	-0.162782	-0.107127	-0.0980482	-0.262788	-0.222966	-0.400151	-0.375873	-0.392543	-0.222046	-0.239377	0.0335758
13	-0.663047	-0.314806	-0.421974	-0.387442	-0.358879	-0.56073	-0.653089	-0.618987	-0.707863	-1.04281	-1.00015	-0.696225	-0.618833	0.0673009		13	-0.299687	-0.340145	-0.317687	-0.191798	-0.233955	-0.341277	-0.0644876	-0.287086	-0.562884	-0.357817	-0.52509	-0.320174	0.0419924
13.01	-0.803782	-0.416554	-0.246393	-0.453769	-0.368338	-0.492307	-0.692032	-0.861658	-0.713754	-1.09874	-0.879524	-0.900981	-0.660652	0.0753808		13.01	-0.188885	-0.104288	-0.28576	-0.146982	-0.205263	-0.167055	-0.312906	-0.506344	-0.624458	-0.435501	-0.317177	-0.299511	0.0493215
13.02	-0.858498	-0.418775	-0.516924	-0.405012	-0.296323	-0.401114	-0.643362	-0.624678	-0.651401	-1.02298	-0.768879	-0.813311	-0.618438	0.0633861		13.02	0.216482	-0.121796	0.0987856	-0.300893	-0.217322	-0.245282	-0.36014	-0.502737	-0.492432	-0.316851	-0.519628	-0.251074	0.0720675
13.03	-0.633093	-0.422235	-0.558783	-0.477618	-0.350539	-0.413148	-0.606104	-0.636041	-0.63245	-0.874176	-0.969945	-0.676768	-0.604242	0.0527009		13.03	0.00903816	-0.194172	-0.109603	-0.227995	-0.248312	-0.345482	-0.209814	-0.585189	-0.441408	-0.30281	-0.418701	-0.279495	0.0497097
13.04	-0.740278	-0.523468	-0.581656	-0.36654	-0.309685	-0.400943	-0.590294	-0.715367	-0.933848	-0.821773	-0.947797	-0.562421	-0.624506	0.0611438		13.04	-0.262493	-0.313838	-0.232126	-0.278019	-0.2189	-0.284697	-0.246195	-0.389149	-0.383059	-0.497324	-0.308887	-0.310426	0.0250565
13.05	-0.640587	-0.533567	-0.450882	-0.437748	-0.307499	-0.384666	-0.45929	-0.720255	-0.733445	-0.786869	-0.987258	-0.875526	-0.609799	0.061439		13.05	-0.248045	-0.19462	-0.196341	-0.232872	0.103577	-0.26366	-0.379911	-0.376816	-0.278331	-0.417834	-0.312393	-0.254295	0.0423263
13.06	-0.560904	-0.48067	-0.429821	-0.459844	-0.283185	-0.461224	-0.479675	-0.433194	-0.657067	-0.776226	-0.973311	-1.08155	-0.589723	0.0691181		13.06	-0.391271	-0.303727	-0.194222	-0.211828	-0.127362	-0.534172	-0.149173	-0.331752	-0.590419	-0.261634	-0.197305	-0.299351	0.0459309
13.07	-0.685507	-0.420082	-0.603371	-0.445192	-0.286765	-0.39842	-0.697564	-0.791917	-0.810638	-1.04281	-1.06013	-1.03626	-0.689888	0.0775717		13.07	-0.246575	-0.292507	-0.18649	-0.226727	-0.218377	-0.126657	-0.367836	-0.270372	-0.352755	-0.432959	-0.255374	-0.270603	0.026337
13.08	-0.598611	-0.427916	-0.25953	-0.336754	-0.312748	-0.52684	-0.630889	-0.681451	-0.7582	-0.874176	-0.93108	-0.858937	-0.599761	0.0666941		13.08	-0.00422276	-0.340488	-0.0659915	-0.286945	-0.17302	-0.230161	-0.305348	-0.501759	-0.00604476	-0.404618	-0.377662	-0.245115	0.0500945
13.09	-0.484267	-0.407617	-0.550502	-0.389151	-0.354702	-0.479474	-0.655633	-0.629815	-0.811831	-0.813911	-0.886958	-0.745826	-0.600807	0.0529599		13.09	-0.156768	-0.287429	-0.336732	-0.275729	-0.193571	-0.331511	0.100977	-0.4955	-0.463559	-0.356426	-0.324183	-0.283675	0.0487595
13.1	-0.772249	-0.469563	-0.437691	-0.55678	-0.365976	-0.415568	-0.583922	-0.550087	-0.734215	-0.838614	-0.90385	-0.738141	-0.613888	0.0515275		13.1	-0.399796	-0.302826	-0.2453	-0.257502	-0.257311	-0.176678	-0.5041	-0.212087	-0.420028	-0.359642	-0.630307	-0.342325	0.0414008
13.11	-0.685771	-0.5179	-0.411041	-0.497238	-0.216034	-0.54878	-0.688685	-0.55441	-0.815517	-1.04807	-0.979196	-0.872571	-0.652934	0.0702826		13.11	-0.254547	-0.040474	-0.284336	-0.258141	-0.190922	-0.231	-0.413004	-0.527264	-0.645489	-0.59321	-0.390003	-0.348035	0.0556408
13.12	-0.59106	-0.255545	-0.481673	-0.512099	-0.327972	-0.392929	-0.725934	-0.721025	-0.704094	-0.816913	-0.976253	-0.775757	-0.606771	0.0626217		13.12	-0.100577	-0.323915	-0.223502	-0.214172	-0.217851	-0.322678	0.0945983	-0.326424	-0.534865	-0.425954	-0.657753	-0.295736	0.0614996
13.13	-0.747479	-0.495573	-0.5697	-0.522314	-0.334538	-0.430702	-0.590279	-0.530463	-0.72445	-0.989923	-1.01247	-0.82852	-0.648034	0.0619055		13.13	-0.100571	-0.366671	-0.239448	-0.199537	-0.12568	-0.193649	-0.149761	-0.36063	-0.4211	-0.365208	-0.438944	-0.2692	0.0373813
13.14	-0.810903	-0.303075	-0.655859	-0.533196	-0.353806	-0.422046	-0.621692	-0.687088	-0.778278	-1.13192	-1.01829	-0.573945	-0.657509	0.0723652		13.14	0.0265696	-0.31976	-0.176624	-0.195248	-0.174429	-0.321562	-0.0769288	-0.24427	-0.411778	-0.526762	-0.0956389	-0.228766	0.0478819
13.15	-0.553352	-0.418775	-0.600187	-0.514179	-0.335664	-0.332013	-0.487206	-0.52371	-0.741739	-0.565339	-0.903185	-0.74618	-0.560127	0.0490917		13.15	-0.0462088	-0.292507	-0.132272	-0.169009	-0.181024	-0.203097	-0.34151	-0.380501	-0.332805	-0.336485	-0.632369	-0.277072	0.0475395
13.16	-0.914608	-0.285281	-0.389162	-0.508609	-0.229791	-0.40666	-0.687046	-0.471052	-0.571301	-0.99483	-0.925856	-0.71143	-0.591302	0.0740534		13.16	-0.398997	-0.0618736	-0.194222	-0.302895	-0.24595	-0.203833	-0.47784	-0.285051	-0.520547	-0.350004	-0.267868	-0.300826	0.0397593
13.17	-0.600055	-0.540227	-0.413565	-0.513589	-0.269948	-0.454344	-0.658746	-0.58332	-0.846195	-0.638735	-0.929952	-0.890563	-0.611603	0.057305		13.17	0.0808292	-0.265869	-0.205116	-0.236985	-0.111414	-0.137908	-0.472103	-0.364329	-0.576732	-0.424571	-0.364468	-0.279879	0.0561303
13.18	-0.594016	-0.241765	-0.416694	-0.445753	-0.341889	-0.351038	-0.661441	-0.488605	-0.693204	-1.05602	-0.928678	-0.688571	-0.57564	0.0704931		13.18	-0.422346	-0.463277	-0.181557	-0.245151	-0.209559	-0.290374	-0.281234	-0.35473	-0.232168	-0.315875	-0.251205	-0.295225	0.0265036
13.19	-0.564246	-0.416554	-0.542322	-0.364758	-0.309988	-0.342887	-0.612273	-0.760165	-0.719155	-0.869994	-0.892235	-0.95604	-0.612551	0.0655388		13.19	-0.227363	-0.238714	-0.0306785	-0.175114	-0.193571	-0.282751	-0.3779	-0.556778	-0.541627	-0.464683	-0.304123	-0.308482	0.0491307
13.2	-0.789561	-0.491763	-0.461263	-0.387442	-0.270606	-0.387926	-0.719005	-0.748492	-0.776958	-0.570239	-0.82482	-0.952797	-0.615073	0.0619291		13.2	-0.0183464	-0.238448	-0.199092	-0.175276	-0.12479	-0.00444555	-0.397464	-0.365773	-0.491872	-0.52052	-0.61634	-0.286579	0.0621044
13.21	-0.827797	-0.371989	-0.542322	-0.512099	-0.266742	-0.40666	-0.542248	-0.578064	-0.754458	-0.69615	-0.846962	-0.857477	-0.600247	0.0569142		13.21	-0.221001	-0.114537	-0.266624	-0.208084	-0.0961524	-0.240289	-0.2933	-0.251696	-0.404592	-0.488834	-0.296444	-0.261959	0.034164
13.22	-0.715438	-0.40296	-0.487238	-0.361726	-0.270259	-0.366422	-0.655844	-0.731706	-0.960491	-1.09673	-0.972896	-0.947492	-0.6641	0.0822312		13.22	-0.0499993	-0.271176	-0.349241	-0.16741	-0.0728192	-0.322678	-0.0829617	-0.720657	-0.679152	-0.46843	-0.167951	-0.30477	0.0706355
13.23	-0.586432	-0.467677	-0.421974	-0.423986	-0.364124	-0.38969	-0.683376	-0.395952	-0.829176	-0.935273	-0.953254	-0.719157	-0.597506	0.0635243		13.23	-0.32095	-0.254923	-0.0996051	-0.26949	-0.135676	-0.253848	-0.303822	-0.41363	-0.108001	-0.327722	-0.280788	-0.251678	0.0298381
13.24	-0.655553	-0.398459	-0.659321	-0.398593	-0.28742	-0.425171	-0.631014	-0.556443	-0.643896	-0.695362	-0.919866	-0.787701	-0.588233	0.052644		13.24	-0.254547	-0.142529	-0.223502	-0.299034	-0.108078	-0.412646	-0.255901	-0.374063	-0.398647	-0.410047	-0.434893	-0.301262	0.0343365
13.25	-0.473023	-0.400684	-0.461419	-0.425456	-0.236524	-0.422046	-0.643362	-0.647291	-0.856167	-0.894542	-0.923998	-0.960183	-0.612058	0.070644		13.25	-0.320074	-0.297727	-0.182597	-0.116985	-0.152344	-0.285077	-0.199432	-0.223307	-0.597665	-0.544891	-0.610255	-0.320941	0.0544157
13.26	-0.832246	-0.246943	-0.518396	-0.519301	-0.387651	-0.340205	-0.596592	-0.835225	-0.739454	-0.968232	-0.999773	-0.948572	-0.661049	0.0754444		13.26	-0.294354	-0.28717	-0.188279	-0.166441	-0.235241	-0.154585	-0.461836	-0.431757	-0.646517	-0.517751	-0.337924	-0.338351	0.0478783
13.27	-0.865521	-0.488249	-0.550502	-0.408211	-0.296323	-0.440588	-0.661441	-0.681479	-0.748393	-1.20341	-1.00341	-0.994559	-0.695173	0.0800618		13.27	-0.130261	-0.366126	-0.139615	-0.216121	-0.14485	-0.155123	-0.145276	-0.477431	-0.541627	-0.424165	-0.3881	-0.284427	0.0472248
13.28	-0.678387	-0.442918	-0.548493	-0.544228	-0.324684	-0.425274	-0.643847	-0.715639	-0.58625	-0.594058	-0.979196	-0.773189	-0.60468	0.0501476		13.28	-0.25735	-0.166091	-0.00561065	-0.220349	-0.248779	-0.258818	0.0605086	-0.526795	-0.108567	-0.338416	-0.486176	-0.232404	0.0540205
13.29	-0.387627	-0.425796	-0.537229	-0.508945	-0.346036	-0.375559	-0.640413	-0.618321	-0.875651	-1.05473	-0.989851	-0.715518	-0.622973	0.0699718		13.29	-0.265197	-0.425304	-0.210025	-0.23836	-0.218377	-0.307062	-0.0769288	-0.414826	-0.781675	-0.284409	-0.172159	-0.308575	0.0561049
13.3	-0.63733	-0.368715	-0.359962	-0.388917	-0.263794	-0.392929	-0.558159	-0.731366	-0.712163	-1.27359	-0.874229	-0.973511	-0.627889	0.0871984		13.3	-0.248045	-0.244309	-0.301824	0.0245364	-0.159733	-0.273675	-0.226991	-0.272368	-0.239511	-0.283219	-0.364468	-0.235419	0.0301222
13.31	-0.765996	-0.441354	-0.413912	-0.506133	-0.339372	-0.477448	-0.609131	-0.536286	-0.599536	-1.12383	-1.00955	-0.805713	-0.635688	0.0703031		13.31	-0.176742	-0.211351	-0.208862	-0.289306	-0.164532	-0.260623	0.0635039	-0.4489	-0.298213	-0.465275	-0.356279	-0.256053	0.0442021
13.32	-0.303704	-0.432128	-0.55675	-0.409762	-0.325711	-0.477448	-0.643362	-0.758751	-0.7357	-0.84426	-0.830003	-0.776594	-0.591181	0.0572474		13.32	-0.140723	-0.387871	-0.275708	-0.172516	-0.194829	-0.331511	-0.451399	-0.16239	-0.368687	-0.352312	-0.271084	-0.282639	0.0314527
13.33	-0.808091	-0.381	-0.327312	-0.451773	-0.370183	-0.387186	-0.615416	-0.58332	-0.702419	-1.10426	-0.891285	-0.868806	-0.624254	0.0728752		13.33	-0.254547	-0.165552	-0.257666	-0.271775	-0.190257	-0.351127	-0.32462	-0.416012	-0.140983	-0.356023	-0.3881	-0.283333	0.0277299
13.34	-0.759542	-0.385837	-0.592017	-0.433463	-0.360824	-0.336346	-0.719005	-0.809197	-0.856167	-0.665845	-0.814727	-0.856726	-0.632475	0.0585869		13.34	-0.407129	0.0338692	-0.231986	-0.188266	-0.0706823	-0.453392	-0.0831296	-0.435391	-0.127029	-0.307195	-0.238961	-0.228117	0.0484667
13.35	-0.685507	-0.36115	-0.502817	-0.364758	-0.267043	-0.341944	-0.624835	-0.530463	-0.825475	-0.986415	-0.892235	-0.829172	-0.600984	0.0701791		13.35	-0.313164	-0.31836	-0.279567	-0.205684	-0.16234	-0.253848	-0.17415	-0.16078	-0.354339	-0.422779	-0.391316	-0.27603	0.0279886
13.36	-0.748797	-0.493867	-0.528776	-0.322846	-0.373967	-0.405119	-0.636972	-0.63035	-0.742513	-1.04281	-0.963609	-0.771938	-0.638464	0.0655433		13.36	-0.288712	-0.128085	-0.282471	-0.244506	-0.181024	-0.222586	-0.198558	-0.459862	-0.738402	-0.191039	-0.256097	-0.290122	0.0516973
13.37	-0.737413	-0.443363	-0.437799	-0.481012	-0.32004	-0.443816	-0.606122	-0.415434	-0.906755	-0.896972	-0.823895	-0.928138	-0.620063	0.0649021		13.37	-0.0078451	-0.340145	-0.025848	-0.15454	-0.256095	-0.358925	-0.162606	-0.391544	-0.469923	-0.374877	-0.490211	-0.275687	0.0504615
13.38	-0.69668	-0.628135	-0.608509	-0.434888	-0.332719	-0.351281	-0.535299	-0.456881	-0.803225	-0.99483	-0.892235	-0.935663	-0.639195	0.0658435		13.38	-0.368118	-0.179124	-0.282471	-0.250667	-0.269029	-0.306045	-0.138048	-0.276327	-0.787047	-0.592909	-0.427887	-0.352516	0.0571128
13.39	-0.685771	-0.383464	-0.549553	-0.322846	-0.284021	-0.396923	-0.694825	-0.555058	-0.840979	-0.730737	-0.904909	-0.711222	-0.588359	0.0593255		13.39	-0.20493	-0.244138	-0.24657	-0.193535	-0.235241	-0.440761	-0.226991	-0.54972	-0.300202	-0.498231	-0.234774	-0.306827	0.0382674
13.4	-0.505106	-0.40986	-0.53608	-0.489181	-0.2834	-0.435871	-0.587203	-0.653014	-0.764324	-0.758973	-0.866683	-0.871763	-0.596788	0.054272		13.4	-0.630819	-0.17765	-0.320779	-0.119006	0.12117	-0.287032	-0.0706169	-0.274112	-0.347154	-0.335179	-0.324784	-0.251451	0.0577289
13.41	-0.648058	-0.407495	-0.359962	-0.314338	-0.32639	-0.422046	-0.646302	-0.933967	-0.618861	-1.07703	-0.982948	-0.780044	-0.626453	0.0777221		13.41	-0.0397651	-0.0278963	-0.198002	-0.23836	-0.272652	-0.309365	-0.0767991	-0.257427	-0.604422	-0.389347	-0.523618	-0.26706	0.0561781
13.42	-0.480845	-0.467677	-0.458774	-0.425456	-0.329022	-0.427	-0.621692	-0.658834	-0.837685	-1.01992	-0.982564	-0.834842	-0.628692	0.0681942		13.42	-0.383187	-0.271221	-0.217417	-0.0859486	-0.170397	-0.300612	-0.125353	-0.613081	-0.483542	-0.348116	-0.40954	-0.309856	0.047924
13.43	-0.700473	-0.580564	-0.422228	-0.526575	-0.355119	-0.484822	-0.697564	-0.70936	-0.713754	-1.27953	-1.02359	-0.730455	-0.685336	0.0741589		13.43	-0.182879	-0.460291	-0.196341	-0.348549	-0.223916	-0.162003	-0.0203405	-0.581001	-0.108001	-0.434873	-0.392185	-0.282762	0.0517687
13.44	-0.566366	-0.558372	-0.552491	-0.719873	-0.380006	-0.429383	-0.652529	-0.352387	-0.743977	-0.797649	-1.05383	-0.872571	-0.639953	0.0604257		13.44	-0.212965	0.0587291	-0.0261296	-0.200349	-0.262186	-0.280923	-0.162606	-0.457248	-0.611337	-0.391774	-0.222228	-0.251729	0.0565979
13.45	-0.733495	-0.252841	-0.537229	-0.463217	-0.243184	-0.480625	-0.602903	-0.55441	-0.704582	-0.727373	-0.997904	-1.03487	-0.611053	0.0716569		13.45	-0.218166	-0.324494	-0.151989	-0.260925	-0.0592157	-0.342456	-0.125779	-0.264992	-0.239511	-0.426618	-0.51179	-0.265994	0.0397623
13.46	-0.799397	-0.306025	-0.421698	-0.449673	-0.219457	-0.527114	-0.633622	-0.61802	-0.732642	-0.959617	-0.999773	-0.872571	-0.628301	0.0730074		13.46	-0.336497	-0.121011	-0.225963	-0.288277	-0.206234	-0.26366	-0.345765	-0.378146	-0.239511	-0.552557	-0.693034	-0.331878	0.0493635
13.47	-0.415281	-0.478832	-0.567754	-0.384397	-0.354702	-0.481318	-0.649608	-0.829739	-0.64768	-1.03331	-0.903601	-0.886801	-0.636085	0.0659807		13.47	-0.144102	-0.227693	-0.272841	-0.141377	-0.105285	-0.323761	0.0171887	-0.359226	-0.311272	-0.267264	-0.596181	-0.248347	0.0483922
13.48	-0.692829	-0.452634	-0.383768	-0.630359	-0.299666	-0.341384	-0.612273	-0.704067	-0.699151	-1.17552	-0.943807	-0.847533	-0.648582	0.0747865		13.48	-0.230658	-0.44955	-0.190405	-0.239742	-0.245519	-0.26366	-0.405395	-0.597812	-0.338303	-0.467858	-0.372657	-0.345596	0.0380141
13.49	-0.799397	-0.458467	-0.685191	-0.346449	-0.334918	-0.423618	-0.609131	-0.737983	-0.861923	-0.864765	-0.934831	-0.891441	-0.662343	0.0640166		13.49	-0.208552	-0.149478	-0.308131	-0.222301	-0.258548	-0.292429	-0.264405	-0.398914	-0.254198	-0.438059	-0.134202	-0.266292	0.027977
13.5	-0.715284	-0.31786	-0.346059	-0.440105	-0.31608	-0.454819	-0.587148	-1.05161	-0.696989	-0.878427	-0.91263	-0.791012	-0.625669	0.0729257		13.5	-0.346334	-0.144607	-0.138026	-0.15251	-0.158662	-0.247085	-0.521252	-0.461965	-0.456475	-0.422779	-0.395384	-0.313189	0.0446184
13.51	-0.609233	-0.480862	-0.424512	-0.497238	-0.205521	-0.402634	-0.640413	-0.775846	-0.754458	-0.797037	-0.987258	-0.653412	-0.602369	0.0614344		13.51	0.266213	-0.22224	-0.23437	-0.0976887	-0.188315	-0.306045	-0.295008	-0.362938	-0.604422	-0.438059	-0.357824	-0.258245	0.0663514
13.52	-0.647226	-0.467677	-0.489142	-0.43018	-0.300206	-0.451162	-0.555195	-0.692591	-0.75389	-0.857923	-1.05961	-0.915962	-0.635064	0.0657133		13.52	-0.0078451	-0.292265	-0.336732	-0.168335	-0.289358	-0.214753	-0.575248	-0.688345	-0.464318	-0.41572	-0.420749	-0.352152	0.0574541
13.53	-0.667062	-0.396196	-0.633558	-0.467926	-0.380533	-0.0331598	-0.516188	-0.670226	-0.624752	-0.937429	-0.965642	-0.914999	-0.600639	0.077529		13.53	-0.4969	-0.171126	-0.309703	-0.294173	-0.0927831	-0.304794	-0.237929	-0.414826	-0.232168	-0.351343	-0.39725	-0.300272	0.0346672
13.54	-0.798005	-0.431491	-0.557584	-0.480881	-0.312748	-0.476492	-0.637542	-0.664493	-0.770429	-1.04943	-1.00205	-0.79636	-0.664792	0.0655849		13.54	-0.198797	-0.232728	-0.261832	-0.154992	-0.22821	-0.201124	-0.42465	-0.378146	-0.256484	-0.174446	-0.205396	-0.246982	0.0251385
13.55	-0.715284	-0.355938	-0.487238	-0.467926	-0.345199	-0.378157	-0.545902	-0.641568	-0.727338	-1.31148	-1.01773	-1.03854	-0.669358	0.0893287		13.55	-0.391614	-0.435594	-0.195298	-0.193535	-0.0410265	-0.306045	-0.287267	-0.3791	-0.766682	-0.472111	-0.408509	-0.352435	0.0565319
13.56	-0.6749	-0.329673	-0.314306	-0.597959	-0.335664	-0.418032	-0.571055	-0.493428	-1.22358	-0.950908	-0.945361	-0.895205	-0.64584	0.0856654		13.56	-0.222686	-0.350301	-0.381412	-0.296106	-0.21237	-0.172328	-0.22399	-0.283618	-0.645999	-0.408562	-0.230899	-0.311661	0.0404471
13.57	-0.540913	-0.480862	-0.406569	-0.515684	-0.413536	-0.497557	-0.735634	-0.618321	-0.747759	-1.04943	-0.93292	-0.894313	-0.652791	0.0624037		13.57	-0.160409	-0.318945	-0.387166	-0.215322	-0.334223	-0.352339	-0.0893502	-0.47648	-0.375873	-0.389347	-0.490211	-0.326333	0.037699
13.58	-0.648873	-0.401804	-0.571573	-0.382666	-0.373967	-0.427	-0.535852	-0.731706	-0.539252	-0.926279	-0.973772	-0.866535	-0.61494	0.0621831		13.58	-0.100577	-0.166091	-0.143821	-0.162957	-0.182333	-0.174517	0.126473	-0.283618	-0.15267	-0.322402	-0.357824	-0.174576	0.0387441
13.59	-0.496538	-0.3177	-0.615161	-0.488024	-0.336801	-0.408231	-0.618502	-0.54712	-0.815517	-1.01992	-0.893909	-0.822733	-0.615013	0.0656217		13.59	-0.288712	-0.160565	-0.420914	-0.130744	-0.23901	-0.151678	-0.431181	-0.425828	-0.638143	-0.374877	-0.0393346	-0.30009	0.0530429
13.6	-0.551057	-0.371989	-0.435304	-0.453769	-0.253454	-0.440588	-0.677968	-0.590113	-0.65356	-0.946229	-0.926975	-0.872571	-0.597798	0.0650447		13.6	-0.274285	-0.166091	-0.263227	-0.216121	-0.153094	-0.25209	-0.518097	-0.259318	-0.81766	-0.450831	-0.332406	-0.336656	0.0585484
13.61	-0.640587	-0.493461	-0.236952	-0.458493	-0.365976	-0.552597	-0.789516	-0.753217	-0.825475	-0.823755	-0.895229	-0.952306	-0.648964	0.0654036		13.61	-0.69344	-0.17765	-0.351023	-0.2173	-0.216734	-0.168308	-0.0457392	-0.311476	-0.276205	-0.436134	-0.365322	-0.296303	0.0514763
13.62	-0.386122	-0.41089	-0.302939	-0.467926	-0.270749	-0.389369	-0.719775	-0.577549	-0.689408	-0.946229	-0.918657	-0.91971	-0.583277	0.0719367		13.62	-0.303356	-0.260475	-0.153786	-0.251329	-0.0374834	-0.24363	-0.0520422	-0.414826	-0.777473	-0.481567	-0.393149	-0.306283	0.0633369
13.63	-0.707968	-0.371158	-0.562677	-0.358722	-0.418025	-0.422885	-0.790089	-0.675852	-0.715387	-0.894542	-0.957226	-0.891441	-0.647164	0.0625184		13.63	-0.274285	-0.142529	-0.175693	-0.330427	-0.258113	-0.114265	0.0245105	-0.6019	-0.187026	-0.341642	-0.159507	-0.232807	0.048534
13.64	-0.546024	-0.276486	-0.605178	-0.524553	-0.309685	-0.477251	-0.658356	-0.89211	-0.789486	-1.04418	-0.964493	-0.810682	-0.658207	0.0713064		13.64	-0.564759	-0.233538	-0.309703	-0.183903	-0.178286	-0.370829	0.0955623	-0.385188	-0.652914	-0.338416	-0.235103	-0.305189	0.0604216
13.65	-0.478676	-0.273379	-0.501612	-0.477374	-0.299666	-0.355836	-0.653089	-0.687109	-0.875651	-0.908133	-0.977986	-0.723009	-0.60096	0.069373		13.65	-0.0759025	-0.217372	-0.123169	-0.201355	-0.172336	-0.195026	-0.198558	-0.453603	-0.842645	-0.545497	-0.134202	-0.287242	0.0700441
13.66	-0.762793	-0.592244	-0.501099	-0.445753	-0.391447	-0.64517	-0.62831	-0.611492	-0.745508	-0.964408	-0.887874	-0.908478	-0.673715	0.0531858		13.66	-0.375844	-0.308501	-0.163734	-0.171806	-0.231971	-0.22001	-0.704539	-0.446313	-0.644963	-0.590141	-0.312393	-0.379111	0.0581068
13.67	-0.461386	-0.456505	-0.351436	-0.440105	-0.336051	-0.419646	-0.67145	-0.687088	-0.829176	-0.885269	-0.858338	-0.965725	-0.613515	0.065957		13.67	-0.103322	-0.410578	-0.280983	-0.194376	-0.224939	-0.320419	-0.150907	-0.333263	-0.512684	-0.407834	-0.313677	-0.295726	0.0367625
13.68	-0.820726	-0.504511	-0.435304	-0.467052	-0.181165	-0.413144	-0.628222	-0.378816	-0.668909	-0.810889	-0.989442	-1.00567	-0.608654	0.0742257		13.68	-0.322687	-0.426076	-0.0761581	-0.237694	-0.153094	-0.188194	-0.472103	-0.367143	-0.583717	-0.290778	-0.539616	-0.332478	0.0490825
13.69	-0.780527	-0.300178	-0.569057	-0.494971	-0.368338	-0.384276	-0.740446	-0.63035	-0.821958	-0.862091	-0.989851	-0.932934	-0.656248	0.0673155		13.69	-0.249528	-0.298321	-0.200207	-0.162619	-0.120583	-0.376113	-0.131923	-0.459862	-0.097019	-0.334206	-0.0479232	-0.2253	0.0390461
13.7	-0.942673	-0.172977	-0.295925	-0.417913	-0.32004	-0.321589	-0.713605	-0.670149	-0.572016	-0.845529	-1.02678	-1.09764	-0.616403	0.0907348		13.7	-0.344283	-0.313838	-0.265985	-0.235624	-0.0626193	-0.274149	-0.375975	-0.307736	-0.148381	-0.370744	-0.361204	-0.278231	0.0296694
13.71	-0.704198	-0.0761958	-0.469449	-0.414508	-0.331629	-0.551907	-0.606122	-0.760165	-0.6936	-0.803952	-0.94482	-0.795357	-0.595992	0.0698448		13.71	-0.138361	-0.155022	-0.267421	-0.158499	-0.208545	-0.306045	-0.336454	-0.737965	-0.56976	-0.623865	-0.333041	-0.348634	0.0619754
[truncated: 329 more rows]
