# Supplementary material for: Two-step structural changes in M3 muscarinic receptor activation rely on the coupled Gq protein cycle
Source: Nat Commun. 2023 Mar 8;14:1276. doi: 10.1038/s41467-023-36911-4 (PMC9992711; doi:10.1038/s41467-023-36911-4)
Supplement: Supplementary file 3 — Source Data [file 41467_2023_36911_MOESM3_ESM.zip › 2. Data for Supplementary Figures/Supplementary Figure 10.xlsx]

## Sheet: a-f
(-)GRK2										(+)GRK2
	ΔFRETr										ΔFRETr
Time(sec)	sample_1	sample_2	sample_3	sample_4	sample_5	sample_6	Average	SEM		Time(sec)	sample_1	sample_2	sample_3	sample_4	sample_5	Average	SEM
0	0.137196	-0.0369766	-0.146265	-0.0189591	0.0501402	0.0320977	0.00287218	0.0389176		0	-0.241767	-0.00109978	-0.199982	0.0174268	0.0451338	-0.0760576	0.0599425
0.1	0.00386657	-0.0202776	-0.165769	-0.0011711	-0.0373748	-0.0682773	-0.0481672	0.0258489		0.1	-0.15287	0.0372042	-0.0631012	-0.0913332	0.144254	-0.0251692	0.0523061
0.2	0.110785	-0.0231086	-0.165609	0.0554519	-0.10465	-0.0304743	-0.0262675	0.0412508		0.2	-0.0685437	0.0304272	-0.0019682	0.104099	0.0770558	0.028214	0.0303496
0.3	0.107237	-0.0551636	-0.187464	0.0486699	-0.0468798	0.137825	0.000704016	0.0494114		0.3	-0.276177	-0.0758008	0.142599	0.0425678	-0.0104742	-0.035457	0.0699962
0.4	0.0342306	-0.0438736	-0.135716	0.0087469	0.123574	-0.0605123	-0.0122583	0.0363422		0.4	-0.176141	0.0280462	0.0037508	-0.0411182	0.21969	0.00684559	0.0638538
0.5	-0.0138304	-0.0494876	-0.168945	0.0811649	-0.0824568	0.0641037	-0.0282418	0.0382506		0.5	-0.332	-0.00536178	-0.0852012	0.00380876	0.2665	-0.0304508	0.0958937
0.6	0.0963216	-0.0362216	-0.152396	-0.0079971	-0.0222408	-0.113487	-0.0393368	0.0355753		0.6	-0.0659467	-0.0457308	-0.0336432	0.0759648	0.124692	0.0110672	0.0376021
0.7	0.0792706	-0.0622816	-0.180557	0.0262409	0.0209352	-0.0363603	-0.0254587	0.0371141		0.7	-0.0946977	0.0249452	0.0414938	-0.0314392	0.177947	0.0236498	0.0453699
0.8	0.162528	-0.0469096	-0.140005	0.0011339	-0.0423738	0.0172687	-0.00805965	0.0407931		0.8	-0.0622177	0.00966822	0.135063	0.0314978	0.301819	0.083166	0.0631309
0.9	0.0424106	-0.0333586	-0.156785	0.0388029	0.0230932	0.0725817	-0.00220915	0.0340444		0.9	-0.0941027	0.00900922	0.0076318	0.0212938	0.161174	0.0210012	0.0407553
1	0.0893626	-0.0860806	-0.166836	0.0432869	-0.0921098	0.0682117	-0.0240275	0.0427304		1	-0.196531	-0.0152768	0.0367728	0.0213678	0.252134	0.0196934	0.0715188
1.1	0.142261	-0.0511606	-0.116645	0.0728119	-0.0786578	0.0474677	0.00267952	0.0408902		1.1	-0.0692597	-0.0166118	0.0804588	-0.0167592	0.187802	0.033126	0.0456126
1.2	0.0608536	-0.0740646	-0.139084	0.0217879	-0.163838	-0.11852	-0.0688108	0.0371878		1.2	-0.145168	0.000833216	-0.124859	0.0638268	0.0331808	-0.0344372	0.042373
1.3	0.0887166	-0.0311196	-0.130576	-0.0049361	0.0931842	0.0197887	0.00584302	0.0340507		1.3	-0.215686	-0.0463068	-0.150115	-0.0581362	0.00892984	-0.0922628	0.0400603
1.4	0.0439956	-0.0699856	-0.104979	0.0133189	-0.0875908	0.0877547	-0.019581	0.0321994		1.4	-0.144733	-0.0906578	0.0067828	-0.0349682	-0.00887716	-0.0544906	0.0279891
1.5	0.0607026	-0.0368346	-0.147766	-0.0132901	0.0436152	0.104765	0.00186535	0.0364737		1.5	-0.17627	0.0964582	0.0269678	-0.0307622	-0.140998	-0.0449208	0.0509116
1.6	0.251378	-0.0212796	-0.152766	0.0222119	-0.0568738	0.105545	0.0247025	0.0572093		1.6	-0.230275	0.0288162	0.0608148	0.00685076	0.0665398	-0.0134506	0.0552834
1.7	-0.0509694	-0.00742763	-0.0279056	0.0293919	-0.155252	0.107613	-0.017425	0.0356639		1.7	0.0777093	0.00532722	-0.0977222	-0.0168412	0.153519	0.0243984	0.0427153
1.8	0.138216	-0.0527936	-0.112769	0.0419919	0.0601372	-0.111182	-0.00606665	0.0416845		1.8	-0.232541	0.0906902	-0.13083	0.144272	0.302619	0.034842	0.0963688
1.9	0.121066	-0.0561066	-0.104502	0.0213319	0.0389982	-0.00226533	0.00308702	0.0319631		1.9	-0.0882847	0.162401	-0.0152472	0.0807618	0.179745	0.0638752	0.0513961
2	0.0222316	-0.0627796	-0.115412	0.0192049	0.125984	-0.0489443	-0.00995248	0.0345434		2	-0.0467747	0.129232	0.0644018	-0.0531402	0.0511638	0.0289766	0.0348424
2.1	0.0522486	-0.0436636	-0.133862	0.0399579	0.0803562	-0.0117333	-0.00278265	0.0319898		2.1	-0.169517	0.0538952	-0.0447412	-0.0677322	0.170377	-0.0115436	0.0577027
2.2	0.0468406	-0.00747463	-0.0851936	0.0067399	-0.188266	0.0505917	-0.0294603	0.0375719		2.2	-0.0435947	-0.0394028	0.0644918	0.108699	0.18864	0.0557666	0.0444202
2.3	0.0147966	0.0133774	-0.0714696	-0.0057081	-0.0235378	-0.0710033	-0.0239242	0.0160205		2.3	-0.0913747	0.0643662	-0.0645532	0.0993338	0.236873	0.048929	0.0594412
2.4	0.0538426	0.0305304	-0.104699	0.0197269	-0.0313478	0.00606167	-0.00431415	0.0231588		2.4	-0.253486	-0.0707768	0.0858088	-0.0761682	0.0477198	-0.0533804	0.0593544
2.5	0.152663	-0.000776627	-0.0713486	0.0507639	-0.0442768	0.0434737	0.0217497	0.0326528		2.5	-0.171025	0.0305252	0.0290878	-0.0462162	0.134251	-0.00467541	0.0505358
2.6	0.0754766	-0.0536816	-0.0604686	0.0036669	0.180246	-0.00556333	0.0232793	0.0372005		2.6	-0.0940537	-0.0565508	0.0905418	0.0258398	0.184441	0.0300436	0.050207
2.7	0.0981056	-0.0157966	-0.0727266	0.0293599	0.161021	0.00317667	0.0338567	0.0341983		2.7	-0.0576877	0.00521022	0.0551748	0.0494528	0.197555	0.049941	0.0420727
2.8	0.103678	-0.0474786	-0.0637476	0.0272449	-0.0414458	0.0987697	0.0128367	0.0307104		2.8	-0.126477	0.0128062	-0.0511502	0.216645	-8.41569e-05	0.010348	0.057086
2.9	0.0846006	-0.0694156	-0.123554	0.0284539	-0.0551718	0.0123587	-0.0204547	0.0309501		2.9	0.00580933	-0.0326888	0.112309	0.000147765	0.156333	0.048382	0.0363672
3	-0.0743924	-0.0669706	-0.113702	0.0081539	-0.108897	-0.00547333	-0.0602135	0.0209351		3	-0.0819767	0.156052	0.0231548	-0.0215342	0.37339	0.0898172	0.0809805
3.1	0.0360836	-0.0465236	-0.105219	0.0200909	-0.0688268	-0.0354113	-0.033301	0.0218162		3.1	-0.169012	0.0236262	-0.100516	-0.0239712	0.182549	-0.0174648	0.0598332
3.2	0.0851636	-0.0883016	-0.0810786	-0.0096911	-0.135756	-0.0389213	-0.0447642	0.031432		3.2	-0.162571	0.0157622	-0.0739262	0.0749848	0.0991178	-0.00932641	0.0485566
3.3	0.00395357	-0.0890156	-0.0628046	0.0251839	0.0915562	0.116501	0.014229	0.0332958		3.3	-0.126075	-0.0753688	0.0328538	-0.0278792	0.153019	-0.00869001	0.0482022
3.4	0.0786986	-0.0161836	-0.0576686	-0.0114751	-0.0692898	0.0721927	-0.000620984	0.0257703		3.4	-0.128041	-0.00961778	0.149688	0.179502	0.0936328	0.0570328	0.0563993
3.5	0.0305096	-0.00309163	-0.0782976	0.0397109	0.0268462	0.0482947	0.010662	0.019165		3.5	-0.0662457	0.100474	-0.0125372	-0.00935724	0.241268	0.0507204	0.0548068
3.6	0.0547256	-0.0404716	-0.0665216	0.0867059	-0.126116	0.00313967	-0.0147563	0.032241		3.6	-0.158976	0.0696252	0.0117428	-0.0449302	0.137884	0.00306919	0.0506174
3.7	0.0572226	-0.0704516	-0.0658496	0.0704569	0.167563	0.150689	0.051605	0.0417709		3.7	-0.112169	0.0109252	0.0298978	0.0779898	0.0517218	0.0116732	0.0329175
3.8	-0.0259214	-0.0216046	-0.0526846	0.0624549	-0.130547	-0.00311433	-0.0285695	0.0258004		3.8	-0.0343487	0.0120862	0.0724228	0.0176388	0.0161528	0.0167904	0.0169314
3.9	0.0724866	-0.0606596	-0.0511326	0.0282779	0.0590372	0.0558767	0.0173143	0.0239144		3.9	-0.275142	0.0550032	0.0407978	-0.00824724	0.145358	-0.00844601	0.0711453
4	0.0834966	-0.00997763	-0.0712726	-0.0011711	-0.0338728	0.0413497	0.00142535	0.0223587		4	-0.331957	0.0612352	0.0438048	0.00858576	0.00803984	-0.0420582	0.0731976
4.1	0.0322416	-0.0663716	-0.0172566	0.0178589	0.154857	0.105373	0.0377837	0.0329545		4.1	0.0264493	0.0243422	0.194522	0.0314998	0.182266	0.0918158	0.0394925
4.2	0.0707466	0.00223837	-0.0590986	0.0472259	-0.177597	0.0439007	-0.0120973	0.0380012		4.2	-0.23531	0.0545922	-0.0127432	-0.0496012	-0.0883602	-0.0662844	0.0483803
4.3	0.109673	-0.0197046	-0.0364696	0.0123159	0.0390452	0.0610277	0.0276478	0.0220307		4.3	-0.00121267	-0.0191868	0.0753148	-0.0442272	0.125852	0.027308	0.0317081
4.4	0.0807196	-0.0868406	0.00798835	0.0196179	-0.0882818	-0.0801493	-0.024491	0.0289392		4.4	-0.0529187	0.0123872	0.160944	-0.0857242	0.196669	0.0462714	0.0566475
4.5	0.117175	-0.0389226	-0.0914996	-0.0297551	-0.0335398	0.160672	0.0140215	0.0409321		4.5	-0.0560127	0.0762022	0.0575968	-0.0167832	0.119527	0.036106	0.0318683
4.6	-0.0408314	-0.0461226	-0.112422	0.0481359	-0.19624	0.0437307	-0.0506248	0.0382079		4.6	-0.277685	0.00986622	0.0241888	-0.0313302	0.0328298	-0.048426	0.0583632
4.7	0.112364	-0.0207956	-0.0395106	0.0071509	-0.110866	-0.000872333	-0.00875498	0.0297222		4.7	-0.0579687	0.0257522	-0.0141622	0.0199218	0.133309	0.0213704	0.0317086
4.8	0.0634226	-0.0132896	-0.0587556	0.0140359	0.10025	0.0224037	0.0213445	0.0228523		4.8	-0.0570707	-0.0116018	-0.0381112	0.0388188	0.0748228	0.00137159	0.0244337
4.9	0.214966	-0.000939627	-0.0387646	0.0146369	-0.00823976	-0.0698203	0.0186397	0.0411445		4.9	-0.0719867	-0.00298978	-0.0236602	-0.00674824	0.206895	0.020302	0.0482395
5	0.0826406	-0.0654286	-0.0325456	0.0203529	0.100206	0.00349167	0.0181195	0.0262472		5	-0.112397	0.0987432	-0.0395132	-0.188593	0.204949	-0.00736221	0.0711495
5.1	0.0207086	0.0151094	-0.0399936	0.0354339	-0.000511765	0.0311857	0.010322	0.0113222		5.1	-0.157158	0.0809592	0.0712678	0.00434376	0.235509	0.0469844	0.0635522
5.2	0.0853046	-0.0460566	-0.0480256	0.0437699	0.15987	0.0212007	0.0360105	0.0325821		5.2	0.0160963	0.106782	0.0271128	0.0752818	-0.0678492	0.0314848	0.0297582
5.3	0.0304716	-0.00809563	-0.0328036	0.0256479	0.0883842	0.0366507	0.0233758	0.0169356		5.3	-0.143219	0.0572552	0.109357	0.0913428	0.185364	0.06002	0.0549727
5.4	0.0429976	-0.0177656	-0.0129016	0.0305119	-0.0348268	-0.0215963	-0.00226348	0.0127938		5.4	-0.117141	0.117496	0.0213038	0.0123998	0.0959258	0.025997	0.0412052
5.5	0.0514126	-0.0467566	0.0287044	0.0180589	0.228362	0.00229367	0.0470125	0.0386751		5.5	-0.0928127	0.100308	0.118174	0.0910148	0.255283	0.0943934	0.0554723
5.6	0.0929316	-0.0739706	-0.0711846	0.0055199	-0.0139748	-0.000129333	-0.0101347	0.0250231		5.6	-0.143455	0.0451352	0.115541	-0.111578	-0.185659	-0.0560032	0.0579669
5.7	0.103612	-0.0220376	-0.0404856	-0.0303021	0.0452672	0.0302927	0.014391	0.0227321		5.7	-0.0597247	0.0612692	-0.0662432	-0.0369012	0.133157	0.00631139	0.0391167
5.8	0.106275	-0.00204363	-0.0481996	0.0398159	0.0731772	0.0905137	0.0432563	0.0241716		5.8	-0.0679207	-0.0592848	-0.0172182	-0.00271624	0.218957	0.0143634	0.0526034
5.9	0.0920766	-0.0255186	-0.0521766	0.0295869	0.0440302	0.152312	0.0400517	0.030681		5.9	0.0436393	0.111552	0.0124648	-0.0523462	0.107243	0.0445106	0.0306911
6	0.0297896	0.0194814	-0.0181396	0.0118339	-0.132819	0.00380867	-0.0143408	0.0246018		6	-0.131475	0.0378642	0.0311288	0.00316676	0.254341	0.0390052	0.0619599
6.1	0.114186	-0.0208816	-0.0249806	0.0221789	0.0463722	-0.00918733	0.0212812	0.0216855		6.1	-0.0682697	0.0154282	-0.0471412	0.00639476	0.0418618	-0.0103452	0.0204686
6.2	0.109003	-0.0462636	0.0278654	-0.0083191	-0.0601258	-0.000447333	0.00361868	0.0247685		6.2	-0.119464	0.0992082	0.182987	0.107974	0.0788848	0.069918	0.0505156
6.3	0.0852786	-0.0619666	-0.0626536	0.0354129	-0.0589878	0.0675237	0.00076785	0.0284765		6.3	0.0476523	0.0770912	0.000225804	-0.0471452	0.127268	0.0410184	0.0301837
6.4	0.147001	-0.0270746	-0.0353886	0.0282669	0.00505424	0.193952	0.0519683	0.0390863		6.4	-0.0998377	0.0331612	-0.0218862	0.0215758	0.103485	0.00729959	0.033507
6.5	0.122109	-0.0442286	0.00475735	0.0455749	-0.138692	0.0555597	0.00751335	0.0369459		6.5	-0.0655997	0.11335	0.0432098	-0.0767142	0.162293	0.0353078	0.0474392
6.6	0.0885276	-0.0421196	0.0107864	0.0274849	0.0502052	0.0673747	0.0337098	0.0189074		6.6	-0.218184	-0.0270688	-0.119646	0.0835648	0.164388	-0.0233892	0.0685285
6.7	0.131745	0.0107874	0.0171844	0.0428159	-0.0359648	0.0413737	0.0346568	0.022657		6.7	-0.0374177	0.0689932	-0.0519912	0.0469968	0.110097	0.0273356	0.0311906
6.8	0.11019	0.0239844	-0.0129746	0.0175349	0.0516602	0.0528267	0.0405368	0.01712		6.8	-0.111194	0.0419802	0.0334308	-0.0220662	0.0850218	0.00543459	0.0337727
6.9	0.0287566	-0.112587	-0.0279516	0.0146679	0.0165622	0.0942307	0.00227985	0.0280605		6.9	-0.0336487	0.0444912	0.0681298	0.0986538	0.278139	0.091153	0.051625
7	0.0818016	-0.0268126	-0.0686396	0.0426369	-0.0419248	0.0461337	0.00553252	0.0242501		7	-0.0540117	0.0394582	0.13988	0.0275258	0.0486098	0.0402924	0.0308576
7.1	0.133453	-0.0448486	0.0130604	0.0418809	0.163712	0.111626	0.0698138	0.0325391		7.1	-0.0495377	0.0490242	-0.0135852	0.0999178	0.232311	0.063626	0.0493723
7.2	0.103771	0.00645437	-0.0417286	0.0572389	-0.0194258	-0.00564533	0.0167773	0.0220211		7.2	-0.122811	0.00846122	0.0120758	-0.0250352	0.0893138	-0.00759901	0.034362
7.3	0.0583806	-0.0188326	-0.0122796	0.0118269	-0.156329	-0.0533743	-0.0284347	0.0297153		7.3	-0.0731307	0.0363802	0.0881778	-0.0509682	0.0484468	0.00978119	0.0307518
7.4	0.159866	-0.0375316	0.0388524	0.0315799	0.192405	0.0834687	0.0781067	0.0350501		7.4	-0.143025	-0.0226158	0.142906	-0.0448082	0.0775628	0.00200399	0.0496957
7.5	0.0357576	-0.0709786	0.00490335	0.0046299	-0.0917238	0.0992937	-0.00301965	0.0286239		7.5	-0.13164	0.00501822	0.0676098	-0.138044	-0.0221412	-0.0438394	0.0399138
7.6	0.0719796	-0.00171663	-0.00157965	0.0283319	-0.204297	0.0766367	-0.00510748	0.042207		7.6	-0.0368667	0.00320222	-0.0083472	-0.0713262	0.212046	0.0197416	0.0497701
7.7	-0.00597143	-0.0196556	-0.0212976	0.0372249	-0.00759876	-0.0389993	-0.00938298	0.0105067		7.7	0.0216063	0.0379102	-0.12947	0.0531558	0.116125	0.0198654	0.0406226
7.8	0.0865316	-0.0956536	-0.00261065	0.0116309	0.0269912	0.0930787	0.0199947	0.0281501		7.8	-0.00283667	0.0557762	0.0083548	-0.0626332	0.0875468	0.0172416	0.0257777
7.9	0.0515066	-0.0232936	0.0349394	0.0012809	-0.116207	0.110665	0.00981518	0.0314062		7.9	-0.0716237	-0.0547178	0.144863	-0.0853842	-0.0180532	-0.0169832	0.0420021
8	-0.00402043	-0.0633186	0.0408864	0.0248509	-0.108497	0.100203	-0.00164932	0.0306107		8	-0.188792	-0.0343028	-0.0030852	-0.0234562	0.0175148	-0.0464242	0.0366807
8.1	0.0289436	-0.0442996	0.0135214	0.0095559	0.147148	0.00606767	0.0268228	0.0261068		8.1	0.0530483	0.0327672	0.0354358	-0.159161	0.174065	0.027231	0.0534166
8.2	0.0122216	-0.0232956	-0.0389636	0.0303699	0.217423	-0.0499253	0.0246383	0.0405198		8.2	-0.0413307	0.0420742	-0.0532222	0.0969238	0.125343	0.0339576	0.0358124
8.3	0.0248376	0.0244704	0.0399964	0.0556819	-0.105646	0.116653	0.0259988	0.0297932		8.3	-0.0837847	0.207389	0.0617638	0.0318658	0.113946	0.066236	0.0479103
8.4	0.0966206	-0.0124956	0.0219224	0.0520649	0.0219652	0.0614357	0.0402522	0.0155117		8.4	-0.0877817	0.133428	-0.0560942	-0.0533912	0.182204	0.023673	0.0556337
8.5	0.141357	-0.0263566	0.00245135	0.0514329	0.0877632	0.0216097	0.0463762	0.0248948		8.5	-0.0343237	0.0225782	-0.0062072	-0.103974	-0.152804	-0.0549462	0.0322419
8.6	0.0482066	-0.00846763	-0.0209406	-0.0033971	0.110139	0.0682417	0.032297	0.0211145		8.6	-0.0923737	-0.0561948	0.0586268	-0.0891782	0.201427	0.00446139	0.056371
8.7	0.148603	0.0113174	0.0423784	0.0494969	0.0653122	0.146938	0.0773408	0.0233976		8.7	0.0640353	0.0994672	0.0249498	0.0375368	0.158139	0.0768256	0.0240029
8.8	0.0662926	0.0168724	0.0708084	0.0420739	0.0823242	0.110778	0.0648582	0.0132576		8.8	0.200579	-0.00196378	-0.0462182	0.00813076	0.109662	0.054038	0.0446449
8.9	0.121665	-0.000471627	-0.00496665	-0.0136141	0.109077	0.0608917	0.0454302	0.0246541		8.9	-0.0752947	0.0704342	-0.0640972	0.0182498	-0.0102322	-0.012188	0.0268642
9	0.129759	0.0492924	0.0190904	0.0350809	-0.135306	-0.00538433	0.015422	0.0354832		9	-0.0234737	0.0488302	0.0613108	0.0645188	-0.219435	-0.0136498	0.0538875
9.1	0.107324	0.0272584	0.0495864	0.0455899	-0.13104	0.0746677	0.0288977	0.0339288		9.1	-0.215893	0.0848632	-0.0686692	0.143396	-0.112942	-0.033849	0.0656187
9.2	0.139652	0.0735714	0.00994135	0.10088	-0.0536268	0.0788057	0.0582038	0.0282553		9.2	-0.0333417	0.0696772	0.0389348	0.0496808	-0.0751632	0.00995759	0.0274813
9.3	0.102787	-0.0572426	0.0117804	-0.0010361	-0.0547888	0.0462057	0.00795085	0.0249927		9.3	-0.0546457	0.00587122	0.0927708	-0.135533	0.24013	0.0297186	0.0645146
9.4	0.102194	-0.0283056	-0.00170265	0.0089939	-0.0348298	0.0948507	0.0235333	0.024641		9.4	-0.162572	0.0733382	-0.0463082	0.00714176	0.0714538	-0.0113892	0.0438524
9.5	0.190259	-0.0121626	-0.0144526	0.0253949	0.131919	0.0515327	0.0620817	0.0337311		9.5	-0.0945237	0.0500912	-0.0032902	0.0651778	0.0701428	0.0175196	0.0308935
9.6	0.0471376	-0.0418986	0.0457624	0.0108899	0.000543235	-0.0591893	0.00054085	0.0179742		9.6	0.0138563	0.0440632	0.102896	-0.136043	0.0858348	0.0221214	0.0425145
9.7	0.0720076	0.0496154	0.0547754	0.0316229	0.0872162	0.0395227	0.0557933	0.00844284		9.7	0.101277	-0.00768078	-0.0274882	-0.0747112	-0.00830116	-0.00338081	0.0288663
9.8	0.0517376	0.00585837	0.0406194	0.0020319	-0.0896618	0.0497387	0.010054	0.0218112		9.8	-0.0590467	0.0610342	0.0027278	-0.0291862	0.0930408	0.013714	0.0280955
9.9	0.121971	-0.0731076	0.0722724	0.0339939	0.00205424	0.0122297	0.0282355	0.0270621		9.9	-0.0506477	0.116957	-0.0952772	-0.0757312	-0.0771142	-0.0363626	0.0389824
10	0.0220736	0.00863837	0.0677944	0.0225099	-0.0921668	0.0236467	0.00874935	0.0218015		10	-0.00391467	-0.000173784	-0.0190722	0.0303568	-0.0249312	-0.00354701	0.00964182
10.1	0.0955676	0.00279937	0.0334814	0.0261969	0.114732	0.0362027	0.0514967	0.0178054		10.1	0.175335	0.00833222	0.0818208	-0.127787	-0.0689852	0.0137432	0.0536892
10.2	0.0522396	-0.0250986	0.0140604	0.0554669	0.140854	0.0261927	0.0439525	0.0227803		10.2	0.0964333	0.0903932	-0.0439482	-0.0339202	0.131769	0.0481454	0.0362805
10.3	0.0226066	-0.0213196	0.0776064	0.0287489	-0.0751678	-0.0550853	-0.00376848	0.023391		10.3	0.0691163	0.127488	-0.0723892	-0.0139412	0.197679	0.0615906	0.048257
10.4	0.118612	-0.0339086	-0.000438647	0.0312959	0.0391142	0.0180537	0.028788	0.0208818		10.4	-0.0391837	-0.00589378	0.104432	-0.0323742	0.0303518	0.0114664	0.0262565
10.5	0.0901186	0.0147154	0.0360514	0.0280189	-0.0544868	0.0678017	0.0303698	0.0203753		10.5	0.106741	0.0409682	-0.0578192	0.0494818	0.0685768	0.0415898	0.027311
10.6	0.0966896	-0.0141356	-0.0199386	0.0048349	-0.0217988	0.0351877	0.0134732	0.0187917		10.6	0.0991903	0.0374062	0.103006	-0.0641222	-0.112443	0.0126074	0.043479
10.7	0.11901	0.0408194	0.0229944	0.0773989	-0.0345978	-0.0376853	0.0313232	0.0252185		10.7	-0.0699867	0.0848772	-0.162654	-0.0764832	0.0712718	-0.030595	0.0473327
10.8	0.00816557	0.0279114	0.0389234	0.0761859	0.0411282	0.0248207	0.0361892	0.00933577		10.8	-0.0168667	-0.0176188	-0.0122212	0.0500968	0.0473238	0.0101428	0.0157783
10.9	0.137369	0.0367414	0.0129874	0.0544799	-0.0820298	-0.0514463	0.0180168	0.0320337		10.9	-0.0321447	-0.0100828	-0.0673062	-0.0263212	0.127954	-0.00158021	0.0337028
11	0.0333596	-0.0293926	0.0989384	0.0338519	-0.0563088	-0.0282863	0.00869368	0.0234015		11	-0.204548	0.0588242	-0.0998282	0.00746676	-0.0823542	-0.0640878	0.0455892
11.1	0.0913876	-0.00218863	0.00119935	0.0041629	-0.0819308	0.0240237	0.00610902	0.0226871		11.1	0.0737683	0.0264752	-0.0835152	-0.0747482	-0.0730332	-0.0262106	0.0320965
11.2	0.114685	0.00213037	0.0292494	0.0389379	0.0800252	0.0330427	0.0496783	0.0165499		11.2	0.0963013	-0.00936378	0.0172588	-0.0877642	0.0408718	0.0114608	0.0303116
11.3	0.0736126	0.0250604	0.0199044	-0.0042981	0.112024	0.0820547	0.051393	0.0181626		11.3	-0.0665507	-0.0378538	-0.160327	0.0688818	-0.0490642	-0.0489828	0.0365528
11.4	0.0353396	-0.00335763	0.0102384	0.0465709	0.0382642	0.0853217	0.0353962	0.0125969		11.4	-0.165784	-0.0190258	-0.205577	-0.0935882	-0.0262822	-0.102051	0.037071
11.5	0.114788	0.0412294	0.0528974	0.0359189	0.0534612	0.0160387	0.0523888	0.0136774		11.5	0.0308683	0.0743652	-0.0445572	0.0515158	0.0984458	0.0421276	0.0244338
11.6	0.133663	0.00847837	0.0206214	0.0596719	-0.0764438	0.0695877	0.0359297	0.0287889		11.6	-0.1445	-0.000877784	-0.0339662	0.0233538	-0.0982912	-0.0508562	0.031072
11.7	0.0860666	-0.000267627	0.0347614	0.0405579	0.0834842	-0.0412693	0.0338888	0.0200357		11.7	0.0259863	-0.0672238	0.0010678	-0.15339	-0.0900492	-0.0567218	0.0322072
11.8	0.0480586	0.00288537	0.0136384	0.0260819	0.123441	0.0731697	0.0478792	0.0182768		11.8	-0.170077	0.0214422	-0.0350852	-0.179216	-0.0527512	-0.0831374	0.0393439
11.9	-0.0514544	0.00711537	0.0183734	0.0014639	0.0426982	0.0766187	0.0158025	0.0175434		11.9	-0.300642	0.0562872	-0.0091282	-0.111608	-0.0966882	-0.0923558	0.0603299
12	0.140208	0.0308444	0.0410644	0.0064819	-0.0423438	0.00960467	0.0309765	0.0248098		12	0.183108	0.0614552	-0.0089432	-0.0887192	0.0429598	0.0379722	0.0446613
12.1	0.0540756	0.0139254	0.0368714	-0.0136901	0.0617802	0.0738467	0.0378015	0.0133684		12.1	-0.186277	0.0664492	-0.0217132	-0.0383952	0.117943	-0.0123986	0.0520586
12.2	0.0662926	-0.00463863	0.0685154	0.0594959	-0.00551476	0.174345	0.0597492	0.0268682		12.2	0.0142303	-0.00422178	-0.0259382	0.108897	0.0290308	0.0243996	0.023041
12.3	0.0654136	0.00106437	0.0233534	0.0359459	-0.103247	-0.0173673	0.000860516	0.023857		12.3	-0.0609967	0.213069	-0.0927622	-0.0663972	-0.108777	-0.0231728	0.0596993
12.4	0.0513726	0.0407664	-0.00746865	0.0210569	-0.101623	-0.0754653	-0.0118935	0.0258029		12.4	-0.155105	0.0723522	-0.12384	-0.139795	0.243492	-0.0205792	0.0778916
12.5	0.0667336	0.00557937	0.00152935	0.0284349	-0.0759978	0.0186307	0.00748502	0.0192198		12.5	-0.0738547	-0.0889558	-0.0062512	0.00939376	-0.00981516	-0.0338966	0.0198071
12.6	0.0980796	0.00186437	0.00801235	0.0772539	-0.0296078	0.0395857	0.0325313	0.01979		12.6	-0.00413867	-0.0924078	0.0235828	0.0203878	-0.155672	-0.0416496	0.0354179
12.7	0.00319357	-0.0222526	0.0611104	0.0411439	0.10408	0.113903	0.0501963	0.0220765		12.7	-0.00729467	0.0290862	-0.167102	-0.0405762	-0.146894	-0.0665562	0.038664
12.8	0.0787396	0.0300214	0.0715794	-0.0098641	-0.116711	-0.0144463	0.00655318	0.0293794		12.8	-0.0753777	0.0182992	-0.0638482	0.119436	0.0824918	0.0162002	0.0386334
12.9	0.0232916	-0.0109926	0.0399684	0.0821879	0.168141	-0.0443463	0.0430417	0.0306258		12.9	-0.15859	0.0505312	0.129873	0.0681628	-0.0350102	0.0109934	0.0499193
13	0.130844	0.0205574	0.00728935	0.0854099	-0.0782538	0.0580847	0.0373218	0.0294565		13	-0.0397887	0.0272382	-0.0792912	-0.14628	0.0968658	-0.0282512	0.0420728
13.1	0.106397	0.0135114	0.0147664	0.0616959	0.0130712	0.0762877	0.0476215	0.0162389		13.1	0.0502853	0.0191992	-0.101745	-0.0584402	-0.0891292	-0.035966	0.0301171
13.2	0.0184656	-0.0266386	0.0148924	0.0113499	0.0966892	0.0571017	0.0286433	0.0174049		13.2	0.00744433	0.122977	-0.0548912	0.109949	-0.0644212	0.0242116	0.0396861
13.3	0.0794316	0.0237894	0.000978353	0.0203859	-0.16045	-0.0111913	-0.00784265	0.0330616		13.3	-0.0576577	0.0988042	0.119786	-0.0197882	-0.0695542	0.014318	0.0397741
13.4	0.0731046	-0.0115156	0.0517444	0.0739829	0.0148712	0.0539027	0.0426817	0.0139333		13.4	0.118603	-0.0468378	0.174116	0.00896376	0.239376	0.0988442	0.0524915
13.5	0.0810376	-0.0307306	0.0643144	0.0377989	-0.0784378	-0.00111233	0.012145	0.0247287		13.5	-0.0753607	-0.00809978	-0.0292772	0.0380898	0.0249758	-0.00993441	0.0202276
13.6	0.0123286	-0.0380726	0.0911554	0.0583959	0.119596	-0.0522963	0.0318512	0.0284441		13.6	-0.0188157	-0.00722278	-0.11609	-0.160081	-0.0523622	-0.0709144	0.0292461
13.7	0.0880276	0.0663664	0.0786534	0.0641049	0.0235932	-1.03333e-05	0.0534558	0.0139769		13.7	-0.0785957	0.0953812	-0.154018	-0.0598852	0.0480208	-0.0298194	0.0449682
13.8	0.0388426	-0.0405376	0.0227264	0.0575399	0.0550532	0.0697797	0.0339007	0.0163135		13.8	-0.0182827	0.0259362	-0.118021	-0.0803562	-0.0373822	-0.0456212	0.0248838
13.9	0.0949526	-0.000186627	0.0749304	0.0708119	0.0287732	-0.0286543	0.0401045	0.0197008		13.9	-0.0483867	0.0144732	-0.0629402	-0.184898	-0.0278642	-0.0619232	0.0333943
14	0.139551	0.0224144	0.0732574	0.0601299	-0.16299	0.0991457	0.0385847	0.0433674		14	0.0340363	-0.0198958	-0.0044242	-0.0955792	0.112203	0.00526799	0.0340294
14.1	0.0839296	0.00874937	0.0508464	0.0157799	0.0922922	-0.0345693	0.0361713	0.0198476		14.1	-0.0719867	0.0432472	0.115538	0.0120958	0.165281	0.052835	0.0411751
14.2	0.00809357	-0.0393706	0.0475654	0.0681559	0.151702	-0.00786433	0.038047	0.0276365		14.2	-0.111103	-0.0187778	-0.0778172	-0.0656242	0.0507118	-0.044522	0.0280349
14.3	0.0672436	0.0161494	0.118361	0.0460989	0.0995752	0.0810727	0.0714168	0.0150586		14.3	-0.102617	0.0537262	0.0649588	-0.0445062	0.133399	0.0209922	0.0419577
14.4	0.0392556	-0.0234416	0.0234594	0.0271509	-0.0746018	-0.0472033	-0.00923015	0.0188507		14.4	0.0122613	0.0741372	0.0830028	-0.232754	-0.0708072	-0.026832	0.0583629
14.5	0.0762986	0.0222094	0.0130794	0.0201689	-0.203066	0.16655	0.0158733	0.0497846		14.5	-0.0252857	0.0267132	-0.0122642	0.0964948	-0.290391	-0.0409466	0.0658629
14.6	0.0608976	-0.0376976	0.0457374	0.0470349	0.0903622	0.100432	0.0511277	0.0200012		14.6	0.13186	-0.0244728	0.0243298	0.118912	0.00534984	0.0511958	0.0313381
14.7	0.146782	-0.00524763	0.0959224	0.0637359	0.148052	0.0631047	0.0853915	0.0237957		14.7	-0.159305	0.0629592	-0.0252312	-0.0479282	-0.0975172	-0.0534044	0.0370979
14.8	0.0209616	0.0438554	-0.0184466	0.0202009	-0.0663648	0.121441	0.0202745	0.0256884		14.8	0.0809653	0.0418802	0.0815298	-0.0586862	-0.110115	0.00711479	0.0389055
14.9	0.0906446	-0.0131366	0.0410354	-0.0022081	0.0670032	0.00193867	0.0308795	0.0171753		14.9	0.0591353	-0.0138038	0.0515248	-0.0647632	0.132242	0.032867	0.0336328
15	0.0160776	-0.00727363	0.0206664	0.0397749	0.0626952	-0.0140943	0.019641	0.0117406		15	-0.00940667	0.0952182	0.181641	-0.00300224	0.0737958	0.0676492	0.0351576
15.1	0.127082	-0.0806756	0.0462494	0.0469429	-0.0579918	0.0381757	0.0199637	0.0313209		15.1	-0.115311	0.0906552	-0.0017322	-0.0775652	-0.189166	-0.0586238	0.0480283
15.2	0.107214	0.0773504	0.0538004	0.0804669	-0.0184198	0.150042	0.0750755	0.023008		15.2	0.114343	0.0468472	-0.0355262	0.111073	-0.00432216	0.046483	0.0300696
15.3	0.10028	-0.00203763	0.0394544	-0.0206931	0.0109332	0.132153	0.0433482	0.0247349		15.3	-0.0292637	0.0624892	0.0896808	-0.0160402	0.0469238	0.030758	0.0229486
15.4	0.0989856	0.0243164	0.0818174	0.0348999	-0.181131	0.13086	0.0316247	0.0455461		15.4	-0.0989557	0.0441192	-0.0113862	0.00172976	0.251016	0.0373046	0.0582761
15.5	0.0297886	0.00299937	0.0689844	-0.0236041	-0.104816	0.0911667	0.0107532	0.0287612		15.5	0.0569163	0.0211202	0.0960768	0.0302888	0.00959884	0.0428002	0.0154379
15.6	0.0818926	-0.00447063	0.105418	0.0824169	-0.00446776	0.0420737	0.0504772	0.0192652		15.6	-0.0367627	-0.0219818	0.173102	-0.107177	-0.222494	-0.0430628	0.064621
15.7	0.108472	0.0223194	0.0790574	0.0029009	-0.0884528	0.0767967	0.0335155	0.0291574		15.7	-0.0246907	-0.0591438	0.0635208	-0.15587	-0.0582602	-0.0468888	0.0352417
15.8	0.110658	-0.0321566	0.0161834	0.0121329	0.0703182	0.104472	0.0469345	0.0233311		15.8	-0.183904	0.0765772	-0.0160802	-0.0982362	-0.0761762	-0.0595638	0.0433919
15.9	0.0981076	-0.00815963	-0.0422186	0.0194489	-0.0445868	0.135296	0.0263145	0.0305453		15.9	0.0275783	0.00705822	0.101336	0.11931	0.0142298	0.0539024	0.0234407
16	0.0872806	-0.0228986	0.0924084	0.0426249	0.261141	0.0896897	0.0917077	0.0384168		16	-0.0665397	0.0386192	0.0834568	-0.0341862	0.00201584	0.00467319	0.0264079
16.1	0.136843	-0.0417666	0.0271624	0.0847619	0.0394472	0.0825777	0.0548375	0.0249833		16.1	-0.151732	0.11383	-0.0153412	-0.0619022	0.000855843	-0.0228578	0.043264
16.2	0.0252246	0.0371674	0.0471444	0.0834549	0.0387292	-0.0656393	0.0276802	0.020344		16.2	-0.0243007	0.0683182	0.0188608	-0.0822172	-0.0533082	-0.0145294	0.0266078
16.3	0.1532	-0.0589326	0.0211934	-0.0183971	-0.154421	-0.0228953	-0.0133755	0.0412421		16.3	-0.121447	-0.00937678	0.147827	0.0357988	-0.214818	-0.0324032	0.0627967
16.4	0.126809	-0.0125726	0.0620304	0.0214829	-0.106918	-0.0190833	0.011958	0.0323962		16.4	0.217836	0.0251172	0.0031928	-0.0491322	-0.0269022	0.0340224	0.0476675
16.5	0.127069	0.0274714	0.0449544	0.0038019	-0.158801	-0.0252473	0.00320802	0.0386134		16.5	0.0891643	0.0288642	-0.0203392	0.0938838	-0.175598	0.00319499	0.0493938
16.6	0.0922546	-0.00233963	0.0644994	0.0407649	0.123159	0.137267	0.0759342	0.0214108		16.6	-0.0684557	0.104554	0.135522	-0.0844642	0.132966	0.0440244	0.0495516
16.7	0.0889066	0.0402304	0.0430754	0.0229189	0.0530922	0.0294237	0.0462745	0.00955715		16.7	-0.0524317	0.0570552	0.14783	-0.0464042	-0.0886012	0.00348959	0.0434745
16.8	0.0901156	-0.0130406	0.0779864	0.0481489	0.0685142	0.00997467	0.0469498	0.0165922		16.8	-0.0597527	0.0563452	-0.0121922	0.00212576	0.0674838	0.010802	0.023312
16.9	0.0440256	0.00824437	0.0470364	0.0605839	0.0914012	-0.00823533	0.0405093	0.0146799		16.9	-0.193941	0.0616682	0.232614	0.0335168	-0.0466012	0.0174514	0.0697486
17	0.137521	-0.0628576	0.0576074	0.0178639	0.132832	0.0898527	0.0621365	0.0311196		17	-0.0871617	0.0106262	0.0882878	-0.248742	0.0153658	-0.0443248	0.0582195
17.1	0.0167856	0.0117234	0.110809	0.0096469	0.188533	0.0916317	0.0715217	0.0294618		17.1	-0.0263007	0.0609472	-0.0812122	-0.0715202	-0.00359216	-0.0243356	0.0256599
17.2	0.0401306	-0.0325326	0.0365114	0.0522539	-0.0747478	0.0777087	0.016554	0.0236037		17.2	-0.11456	0.116378	0.0356758	-0.105286	-0.176417	-0.0488418	0.0539542
17.3	0.0491666	0.0267014	0.0375054	0.0323819	-0.0805398	0.0415087	0.0177873	0.0199138		17.3	-0.171834	-0.0252478	0.111794	-0.0775082	0.00292784	-0.0319736	0.0466726
17.4	0.121687	-0.0138936	0.0562974	0.0200019	0.254242	-0.0211803	0.0695257	0.0426829		17.4	-0.0170817	-0.0439098	0.0875398	-0.0198442	-0.152458	-0.0291508	0.0382567
17.5	0.0208326	0.0220894	0.0280514	0.0275679	-0.0834608	0.164703	0.0299638	0.0322358		17.5	0.182604	0.0277362	0.209838	-0.0352032	0.0596708	0.0889292	0.0465851
17.6	0.137371	0.00153037	0.0268034	0.0072729	-0.141476	0.0886987	0.0200333	0.0387811		17.6	-0.0937767	0.0553852	-0.0180072	-0.234922	-0.0518122	-0.0686266	0.0482238
17.7	0.123075	-0.00125463	0.0827114	0.0480189	0.113973	0.0166097	0.0638555	0.0208938		17.7	-0.227949	0.0792882	0.187636	-0.14074	-0.193893	-0.0591316	0.0816621
17.8	0.149996	0.0185084	0.0591034	0.0430419	0.0832232	0.0345467	0.0647365	0.0192888		17.8	-0.00756667	0.106026	-0.0280732	0.0161238	0.0744738	0.0321968	0.0252092
17.9	0.0522206	-0.0155616	0.0588054	0.0558889	0.000336235	0.129977	0.0469443	0.0209938		17.9	0.154469	0.0543782	-0.0893332	-0.0490242	-0.0442082	0.00525639	0.0441689
18	0.109339	-0.0490336	0.0188484	0.0625699	-0.0649028	0.162239	0.0398432	0.0363494		18	-0.0580727	0.0317682	0.0832838	-0.0475892	0.0767558	0.0172292	0.0299915
18.1	0.0988536	0.00149237	0.00683135	0.0195809	-0.0760268	0.0415247	0.015376	0.0233025		18.1	0.0141203	0.00723922	0.0078398	-0.0982832	-0.0952992	-0.0328766	0.0261251
18.2	0.0719136	-0.00824763	0.0456484	0.0434729	-0.109726	0.0327457	0.0126345	0.026688		18.2	0.0540383	0.0708322	-0.0882822	-0.183648	-0.114025	-0.052217	0.0494097
18.3	0.0197186	0.0215364	-0.0152706	0.0394489	-0.0832858	0.0575847	0.00662202	0.0205195		18.3	-0.0300007	0.0743402	0.0145818	0.0232388	0.0209248	0.020617	0.0165706
18.4	0.224928	0.0204714	-0.00621065	0.0840119	0.196896	0.000645667	0.0867903	0.0415055		18.4	0.0342403	0.0948532	0.144851	-0.0221812	-0.0910042	0.0321518	0.0416871
18.5	0.0490506	0.0219864	0.0123754	0.0243699	-0.216332	0.118271	0.00162018	0.046335		18.5	-0.00821667	0.106943	0.113211	-0.102623	-0.137016	-0.00554041	0.0517071
18.6	0.0906046	0.0186364	0.0258514	0.0478939	-0.0359518	0.0124077	0.0265737	0.0170569		18.6	-0.0973217	0.0933242	0.0260438	-0.00366424	-0.00624716	0.00242699	0.0307264
18.7	0.0409986	-0.0259446	0.0396664	0.0426709	0.0630202	0.0297267	0.0316897	0.0123532		18.7	-0.0457907	0.237682	0.116528	0.0582118	-0.2164	0.0300462	0.0767698
18.8	0.0705216	-0.0165456	0.0851014	0.0404969	-0.0682398	0.0607827	0.0286862	0.024182		18.8	0.00969533	0.117556	0.0700228	-0.0439812	-0.142588	0.00214099	0.0453097
18.9	0.106326	-0.00792963	0.0396814	0.0606309	-0.00541576	-0.0375933	0.0259498	0.0216186		18.9	-0.135175	0.0858762	0.261911	-0.109448	-0.199548	-0.0192768	0.0849072
19	0.113121	-0.000645627	0.0107044	0.0237059	-0.111355	-0.103697	-0.0113612	0.0345696		19	-0.0254727	0.145171	0.0637918	-0.0793772	-0.13945	-0.00706741	0.050641
19.1	0.14619	-0.00815463	-0.0152796	0.0847379	-0.268544	-0.0947113	-0.0259603	0.0594122		19.1	0.246094	0.128301	0.135225	-0.160125	-0.0442312	0.0610528	0.0722041
19.2	0.122798	-0.00234563	0.00264735	0.0302989	0.0878812	0.108837	0.0583527	0.0224708		19.2	-0.0371297	0.0445082	-0.0982652	0.0183578	-0.0667342	-0.0278526	0.0263887
19.3	0.170928	0.00469937	0.0150824	-0.0036451	0.320225	0.0499177	0.0928678	0.0525257		19.3	0.152886	0.0331702	0.0792658	-0.156922	0.00217884	0.0221158	0.0514497
19.4	0.108124	0.0425794	0.0554214	0.0255279	0.0350682	0.161836	0.071426	0.0216313		19.4	-0.0904997	-0.0328088	0.173222	-0.110948	-0.0793682	-0.0280806	0.051932
19.5	0.121584	0.00992237	0.0429114	0.0448999	0.0129302	-0.0572563	0.0291652	0.0238609		19.5	0.0768203	0.0444622	-0.0593132	-0.00665324	-0.12517	-0.0139708	0.0361471
19.6	0.0790876	0.0290824	0.0268384	0.0293019	0.0363402	0.0310597	0.0386183	0.00819874		19.6	0.00582733	0.174226	0.0478438	-0.00333724	0.0236178	0.0496356	0.0323483
19.7	0.0656536	-0.0357286	0.0116174	0.0193799	0.165885	-0.0769423	0.0249775	0.0345409		19.7	0.0914763	0.0935992	0.260319	-0.145608	-0.00162116	0.059633	0.0664524
19.8	0.0460326	0.0255854	0.0437104	0.0387909	-0.0451048	-0.0594463	0.00826135	0.0194489		19.8	0.167568	0.0119022	0.121523	-0.103827	0.106736	0.0607804	0.0483166
19.9	0.0409316	0.0247474	0.0323234	0.0081129	0.0956762	0.0268067	0.0380997	0.0123308		19.9	0.0553623	0.117638	0.0426168	-0.0727602	-0.112062	0.00615899	0.0426511
20	0.201227	0.0372814	0.0408744	0.0596649	0.0913802	0.0922637	0.0871152	0.0247933		20	0.105224	0.0813632	0.0709928	-0.0382352	0.0338798	0.050645	0.0250173
20.1	0.137586	0.0222554	0.0465814	0.0088489	-0.0496828	0.0839167	0.0415842	0.0263364		20.1	-0.0743867	0.107597	0.167275	-0.156827	-0.133631	-0.0179946	0.0655456
20.2	0.165767	0.0254274	0.0177424	0.0745709	-0.112945	0.0382947	0.0348095	0.0369475		20.2	0.0450893	0.152175	0.166046	-0.141089	-0.143793	0.0156856	0.0678653
20.3	0.111399	0.0115304	0.0466014	0.0290739	0.108619	-0.00663733	0.0500977	0.0202839		20.3	-0.00593767	0.0903192	0.0484878	-0.124894	-0.304098	-0.0592246	0.0710916
20.4	0.0623866	0.0430454	0.000626353	0.0322529	-0.0458818	0.0687157	0.0268575	0.0175923		20.4	-0.0229407	0.0750892	-0.0117492	-0.00600924	-0.0507822	-0.00327841	0.0210522
20.5	0.0795976	0.0105454	0.0302794	0.0126479	-0.0310518	0.120462	0.03708	0.0221731		20.5	0.189365	0.0839762	0.176435	0.0752388	0.0244238	0.109888	0.0315604
20.6	0.0839296	-0.0254386	0.0319904	0.0391969	0.0969112	0.0628737	0.0482438	0.0179175		20.6	0.123736	0.172021	0.0760868	-0.117417	-0.0438632	0.0421128	0.0536351
20.7	0.145943	-0.0576506	-0.00616765	0.0104799	0.0290112	0.0275737	0.0248648	0.0274852		20.7	-0.0247427	0.111253	0.13933	-0.132006	-0.0417512	0.0104166	0.0505117
20.8	0.0757416	0.00640337	0.0442754	0.0061879	0.1336	-0.00849733	0.0429518	0.022082		20.8	-0.0287217	0.148308	0.0343598	-0.0186202	0.0123608	0.0295374	0.0317317
20.9	0.0926216	0.00401537	0.0224974	0.0919469	-0.0117208	0.0309177	0.0383797	0.0180836		20.9	0.0939873	0.0512232	0.0541818	-0.0234562	0.115126	0.0582124	0.0237211
21	0.0574646	0.0188924	0.0399324	-0.0035841	0.100355	0.0309267	0.0406645	0.0145746		21	0.0281683	0.0880442	0.0734238	0.0481348	0.0415058	0.0558554	0.0109015
21.1	0.119891	-0.0136056	0.113361	0.0302369	-0.0925458	0.10954	0.0444795	0.0351269		21.1	0.0382723	0.0164272	0.0480368	-0.173008	-0.0345202	-0.0209584	0.0406013
21.2	0.144708	0.0323834	0.0157544	0.0206999	0.151622	-0.0417803	0.0538978	0.0316073		21.2	0.0803353	0.0346712	-0.0064032	-0.0152442	0.0745628	0.0335844	0.0198107
21.3	0.121178	-0.0171006	0.0922194	0.0804589	0.176159	0.00869867	0.0769355	0.0291821		21.3	0.128978	0.170619	-0.0306292	0.0289178	-0.0876652	0.0420442	0.0481494
21.4	0.128298	-0.0107306	0.0360814	0.0129099	-0.0542458	0.144804	0.0428527	0.0321126		21.4	-0.0603637	0.0456442	-0.105702	-0.0133952	0.0439248	-0.0179784	0.0294897
21.5	0.0359456	0.0331144	0.0864364	0.0314689	0.131145	-0.0194073	0.0497838	0.0212566		21.5	0.0814933	0.0462872	0.10298	-0.12703	-0.110577	-0.00136941	0.0488585
21.6	0.0745846	0.0151274	0.0755644	0.0151329	-0.0930958	0.0647537	0.0253445	0.026291		21.6	0.0480153	0.0370332	-0.0405242	0.0156828	-0.0562042	0.000800592	0.0208816
21.7	0.107397	-0.0381146	0.0790314	0.0517609	0.0340162	0.0962977	0.0550647	0.0217175		21.7	-0.00295367	0.0373502	-0.0024682	-0.0946092	0.0535468	-0.00182681	0.0257015
21.8	0.111284	0.0157264	0.140666	0.0393389	-0.0859688	0.0801397	0.0501977	0.032995		21.8	0.0852083	0.0834222	0.0154648	-0.131755	-0.0973122	-0.00899441	0.0452125
21.9	0.176305	-0.0203536	0.0834794	0.0313419	-0.105317	0.0188867	0.0307237	0.0388301		21.9	0.251714	0.0917712	0.0963968	-0.0522062	-0.121746	0.053186	0.0649916
22	0.133248	0.0907004	0.0676164	0.0149599	-0.000792765	0.130963	0.0727823	0.0231988		22	-0.0359287	0.000363216	-0.0290822	0.0439498	0.112857	0.0184318	0.0274831
22.1	0.162524	-0.00491163	0.0713884	0.0802569	-0.0253398	-0.0468543	0.0395105	0.0323761		22.1	0.115678	0.0324502	0.0838868	-0.11131	-0.0201302	0.020115	0.040152
22.2	0.205162	0.0388354	0.116399	0.0076319	0.2376	-0.0540003	0.091938	0.0468547		22.2	0.21165	-0.0406208	-0.0506602	-0.110174	0.198999	0.0418388	0.0678229
22.3	0.188235	-0.0127826	0.0326574	0.0652939	-0.166055	0.0300477	0.0228993	0.0469951		22.3	0.0914283	0.0364262	0.0175798	-0.181519	-0.10086	-0.027389	0.0496821
22.4	0.19774	-0.0364606	0.108654	0.0183109	0.0445482	0.0319557	0.0607913	0.0333684		22.4	0.228462	-0.0233388	0.0441818	-0.103618	0.0511778	0.039373	0.0549074
22.5	0.0931026	0.00539237	0.0772374	0.0099649	0.0201742	-0.00232233	0.0339248	0.0166023		22.5	-0.00154167	0.132774	0.0990898	-0.000215235	-0.0451752	0.0369864	0.0336534
22.6	0.186792	-0.0707486	0.0212104	0.0249329	-0.102989	0.0387297	0.0163212	0.0414232		22.6	0.128661	0.0774202	0.110629	-0.190391	0.0742788	0.0401196	0.0585255
22.7	0.199987	-0.00960263	0.0236464	-0.0341941	0.192146	0.0283057	0.0667147	0.0419649		22.7	0.123069	0.0253532	0.0755248	-0.121415	-0.0499862	0.0105092	0.0436926
22.8	0.110493	0.0813014	0.0210964	-0.0282711	-0.2227	0.0224007	-0.00261332	0.0483456		22.8	0.0787743	0.139887	0.0414418	0.0886088	-0.0252812	0.0646862	0.0274412
22.9	0.14578	-0.0158726	0.0319714	-0.0495521	0.159681	0.100642	0.0621082	0.0353381		22.9	-0.00793767	-0.0238018	0.0015338	-0.0192032	-0.0639122	-0.0226642	0.0112185
23	0.126297	-0.0171016	0.0356514	0.0023129	0.110168	0.0988527	0.0593633	0.0246877		23	0.0374173	0.0576922	0.250345	-0.151999	0.0718168	0.0530544	0.0638704
23.1	0.208167	0.0182554	0.0794774	0.0236219	0.296669	0.0215477	0.107956	0.0479898		23.1	0.103468	0.169393	0.0703508	0.0968738	0.107097	0.109437	0.0163117
23.2	0.135431	-0.0222506	0.0516474	0.0055389	0.268179	-0.0846943	0.0589752	0.0515621		23.2	-0.0703467	0.0787822	0.0681558	0.0384838	-0.0198582	0.0190434	0.0281626
23.3	0.161121	-0.0338986	0.0702294	0.0552349	-0.0210848	-0.00438333	0.0378697	0.0299728		23.3	-0.0339407	0.0457902	0.10612	-0.0480262	0.0939618	0.032781	0.0318375
23.4	0.181156	-0.0359366	0.00249135	0.0363519	0.237877	0.0315397	0.0755798	0.0442504		23.4	-0.0251797	0.154476	0.0277588	-0.0615032	0.0768518	0.0344808	0.0380865
23.5	0.208564	0.0314724	0.0333724	0.0335839	0.0316762	0.0407767	0.0632408	0.0290979		23.5	-0.0271537	-0.0113378	0.0260718	0.0200388	-0.00765716	-7.60784e-06	0.0100145
23.6	0.125232	-0.00305463	0.0482284	0.0204049	0.0118552	0.0260487	0.038119	0.0187397		23.6	-0.00903567	0.0448912	0.186047	-0.0700232	0.127906	0.055957	0.0459986
23.7	0.165654	-0.0102546	0.0622294	-0.0304771	0.118962	0.0598617	0.0609958	0.0304193		23.7	0.0750123	0.0657942	-0.0190192	-0.0805042	0.261182	0.060493	0.057757
23.8	0.194881	-0.0776436	0.0350034	0.0296029	-0.00541276	0.1036	0.0466717	0.0382105		23.8	-0.0118617	-0.00131878	0.14642	0.0328238	0.10926	0.0550646	0.0311735
23.9	0.0943616	-0.0375196	0.0617954	0.0086979	0.142265	0.0839047	0.0589175	0.0262411		23.9	-0.0721017	-0.0499558	0.146702	-0.0157382	-0.00126116	0.00152899	0.0383753
24	0.189068	-0.0178856	0.0897924	0.0321409	0.108667	0.103485	0.0842112	0.0289428		24	-0.0650877	0.112348	0.124379	-0.0148032	-0.14668	0.00203119	0.0519818
24.1	0.103361	-0.0679786	0.0790894	0.0094349	0.0298142	0.112518	0.044373	0.0279189		24.1	0.0200993	0.0196702	0.0889378	-0.0979202	0.155166	0.0371906	0.042101
24.2	0.177751	-0.00216763	0.0418194	0.0184849	0.0861002	0.0457277	0.0612858	0.0262419		24.2	0.232716	0.0260422	0.14181	-0.127819	0.0981688	0.0741836	0.0605822
24.3	0.115462	-0.0156316	0.0587604	-0.000966098	0.271532	-0.0458473	0.0638848	0.0477401		24.3	-0.0696447	-0.00456678	0.148914	-0.131755	-0.0125542	-0.0139214	0.0466876
24.4	0.0247926	0.0177034	0.0485574	0.0174209	0.0879132	0.0437717	0.0400265	0.0109869		24.4	0.0210883	0.00475122	0.0381998	0.0586198	-0.0633252	0.0118668	0.0208192
24.5	0.166071	-0.0334696	0.0426864	0.0648999	0.0767792	0.0355547	0.0587535	0.0265714		24.5	0.257065	0.0400222	-0.140686	-0.0921822	-0.105525	-0.00826121	0.0730646
24.6	0.131872	-0.0155996	-0.000882647	0.0498279	0.137208	0.0597617	0.0603645	0.026237		24.6	0.243593	0.0544282	0.0442838	-0.0771102	-0.0197262	0.0490938	0.0541042
24.7	0.156872	-0.0235646	0.0691584	0.0415149	0.0137892	0.102714	0.0600805	0.0263012		24.7	0.0603793	-0.00971578	0.139897	-0.0405752	-0.0268542	0.0246262	0.03365
24.8	0.131746	-0.0396656	0.0109354	-0.0275961	0.0239012	0.00245767	0.016963	0.0249414		24.8	-0.00391667	0.101458	0.0259288	0.0160688	-0.0708582	0.0137362	0.0276741
24.9	0.109312	0.0646864	0.0338784	-0.0151181	0.0795142	-0.0127993	0.0432455	0.0206357		24.9	0.164541	0.00881522	0.131057	-0.121863	0.102474	0.0570048	0.0516872
25	0.123974	-0.0725446	0.0826434	-0.000704098	0.0821452	-0.0471473	0.028061	0.0325109		25	0.0716223	0.0481482	0.0800668	0.00644276	-0.106233	0.0200094	0.0340469
25.1	0.106286	-0.0304436	0.0597804	0.0095679	0.247148	0.0708647	0.0772005	0.0392569		25.1	0.15333	-0.0194278	0.0927368	-0.0342392	0.0729498	0.05307	0.0352843
25.2	0.208146	-0.0235046	0.135149	-0.0107491	-0.173768	-0.0730173	0.010376	0.0569031		25.2	0.147642	-0.0147148	0.185215	0.139711	-0.0852162	0.0745274	0.0525968
25.3	0.0604296	-0.0220186	0.00650835	0.0412819	-0.0354738	0.0442747	0.0158337	0.0159138		25.3	0.0777133	0.00152622	0.18829	-0.0734342	-0.159749	0.00686919	0.0600713
25.4	0.16181	-0.0114076	0.0561734	0.0541489	0.0817842	0.0511347	0.0656072	0.0230055		25.4	0.0282853	-0.00338778	0.0546858	-0.116751	0.119112	0.0163888	0.0389086
25.5	0.12222	0.0255024	0.00382135	-0.0092431	-0.0415998	-0.0435523	0.00952468	0.025014		25.5	0.29401	-0.0203828	0.0994608	-0.0974072	0.0467458	0.0644854	0.0661935
25.6	0.114135	0.0234014	0.0804214	-0.0218471	-0.0759088	0.0359927	0.0260323	0.0279945		25.6	0.0615183	-0.0201008	0.0894288	0.0326468	0.0540368	0.043506	0.0183139
25.7	0.127572	-0.0474696	0.0571194	-0.000553098	0.0204792	0.0423017	0.0332415	0.0240622		25.7	0.101312	0.0381062	0.252092	0.0976608	0.00908084	0.0996504	0.0419736
25.8	0.164071	-0.00951563	0.0839094	0.0263889	0.22202	0.00277767	0.0816085	0.0383353		25.8	0.0223033	-0.0787208	0.149373	0.0452928	-0.0253162	0.0225864	0.0381761
25.9	0.135126	0.00770137	0.0497704	0.0322329	-0.201501	-0.0316903	-0.00139348	0.0459817		25.9	-0.0577727	0.0225542	0.302084	-0.0304632	-0.00270016	0.0467404	0.0652353
26	0.175135	-0.0256856	0.0153074	0.0864509	-0.00981276	0.0152027	0.0427662	0.0307645		26	0.125859	0.0567342	0.178176	-0.00846824	-0.146214	0.0412174	0.0564632
26.1	0.195335	-0.0132536	0.0561594	0.0306439	-0.0570198	0.0623967	0.0457102	0.0351341		26.1	-0.0683237	0.138609	0.153547	-0.135665	0.272423	0.072118	0.075522
26.2	0.113918	-0.00192663	0.0527804	0.0436749	-0.0972988	0.0832657	0.0324022	0.0304275		26.2	0.0395573	0.0840842	0.243889	-0.0927992	-0.0183152	0.0512832	0.0565305
26.3	0.137342	0.0243414	0.0134964	0.0503119	-0.10353	0.00692867	0.0214817	0.0317103		26.3	0.0534903	-0.0545948	0.0242168	-0.0938662	0.0359248	-0.00696581	0.0285369
26.4	0.156921	0.0372994	-0.00288565	0.0410969	0.119307	-0.0108453	0.0568155	0.0275054		26.4	0.119056	0.0330662	0.0652418	-0.0345432	-0.0325632	0.0300516	0.0293789
26.5	0.173712	-0.0329696	0.0435714	0.0372549	-0.0886798	0.0520687	0.0308262	0.0362504		26.5	-0.0917577	0.0460212	0.14402	-0.0317642	0.0347258	0.020249	0.0396509
26.6	0.147664	0.00661837	0.0750644	0.0463839	0.11856	0.000873667	0.0658607	0.0242666		26.6	0.110027	0.0329912	0.132053	-0.0692892	0.0101518	0.0431868	0.0362015
26.7	0.143449	-0.0359696	0.0753374	-0.0191911	0.0224162	0.0437697	0.0383018	0.0267902		26.7	0.188906	0.0326912	0.235576	0.0489308	0.0957608	0.120373	0.039602
26.8	0.135494	-0.0274386	0.0282594	-0.0173211	0.0881012	0.0841507	0.0485408	0.0264045		26.8	0.0196443	-0.0890808	0.170469	-0.00650624	0.13108	0.0451212	0.0471304
26.9	0.123821	0.0292044	0.0549794	0.0015049	-0.111539	-0.0138063	0.0140273	0.0319689		26.9	0.104734	0.0421892	0.1899	-0.0321812	0.105386	0.0820056	0.0369651
27	0.101442	-0.0309716	0.0575114	0.0499469	0.280509	0.0823057	0.0901238	0.042339		27	-0.0284627	0.0881532	0.243895	-0.0232422	0.0771428	0.0714972	0.0494963
27.1	0.13162	0.0200214	0.0435274	0.0227639	0.00236624	-0.0184203	0.0336463	0.0213618		27.1	-0.0258347	0.00927522	0.105854	-0.0579642	0.209229	0.0481118	0.0487449
27.2	0.103876	-0.0282636	0.0596224	0.0215369	0.0723792	0.0315097	0.0434433	0.0187219		27.2	0.0159583	-0.0118778	0.299575	0.0245598	0.100454	0.0857338	0.0566055
27.3	0.0953696	-0.0624206	0.0795724	0.0803729	-0.0339708	0.0760967	0.03917	0.0280013		27.3	0.296052	0.0556292	0.202515	-0.00944624	0.152872	0.139524	0.0537948
27.4	0.0441366	-0.00225863	0.0246584	0.0193509	-0.0320988	0.0731457	0.0211557	0.014867		27.4	0.136211	0.0521422	0.0725888	-0.115341	0.206517	0.0704236	0.0537107
27.5	0.20232	-0.0298086	-0.00164265	0.0976729	-0.0508428	-0.0532053	0.0274155	0.0417415		27.5	-0.0384247	-0.0479968	0.243499	-0.0748372	0.271376	0.0707232	0.076586
27.6	0.161605	0.0271924	0.0352124	-0.0076361	-0.0229818	0.122551	0.052657	0.0300355		27.6	0.184649	-0.0523898	0.297809	0.00678876	0.16872	0.121115	0.0635208
27.7	0.108904	-0.0363606	0.0288774	-0.0101131	0.0313432	0.0321077	0.025793	0.0201162		27.7	-0.00541267	-0.0200638	0.0864098	-0.102573	-0.144004	-0.0371288	0.0401648
27.8	0.14794	-0.0281476	0.0937284	0.0389859	0.0674562	0.105632	0.0709323	0.024835		27.8	0.0801323	0.165635	0.163656	-0.0455212	0.22155	0.11709	0.0465001
27.9	0.213033	0.00321237	0.0163784	0.0398249	-0.0375968	-0.00320733	0.0386073	0.0363905		27.9	0.15503	0.00300322	0.199898	0.0333428	0.327788	0.143812	0.0588001
28	0.180925	-0.0196766	-0.0143736	0.0261859	0.0958882	0.0375997	0.0510913	0.0310695		28	0.158747	-0.0291228	0.290352	-0.0648102	0.0226568	0.0755646	0.0657711
28.1	0.202244	2.13725e-05	0.0709064	0.0550129	0.182206	-0.0346713	0.0792865	0.0390041		28.1	0.0296893	-0.0435828	0.109113	-0.0875092	0.0935458	0.0202512	0.0381082
28.2	0.144691	0.00697337	0.0927474	0.0469029	0.136828	0.0510137	0.0798593	0.022245		28.2	0.267822	-0.00555678	0.190066	-0.00795524	-0.0340412	0.082067	0.0614133
28.3	0.172017	-0.0471186	0.0610524	0.0572469	-0.00331176	-0.0809853	0.0264833	0.0370476		28.3	0.0735673	-0.00872578	0.185102	0.0457688	0.0963278	0.078408	0.0319263
28.4	0.0664676	-0.0659006	0.0344664	0.0187469	0.0978092	0.0894467	0.0401727	0.0246201		28.4	0.0787073	0.120227	0.117242	-0.131133	0.0962718	0.056263	0.0474508
28.5	0.0536916	-0.109979	0.0212264	-0.0076761	-0.0115998	-0.0597833	-0.01902	0.0238227		28.5	-0.00622167	0.0568772	0.205656	-0.0987802	0.285096	0.0885254	0.0697931
28.6	0.0893996	0.00306737	0.0717914	-0.0287281	-0.186037	-0.00505033	-0.00925948	0.0400424		28.6	0.233294	0.0157992	0.13735	-0.0148262	0.0918528	0.092694	0.0442926
28.7	0.0855056	-0.0789116	0.0373764	0.0143369	-0.0912118	-0.0319463	-0.0108085	0.0281543		28.7	0.156423	-0.0421808	0.134412	0.0262658	-0.0605962	0.0428648	0.0444347
28.8	0.139438	0.0231924	0.0182954	0.0384749	0.131977	0.0441237	0.0659168	0.022428		28.8	0.127664	-0.0107978	0.191224	-0.104203	0.228898	0.086557	0.0627588
28.9	0.130613	-0.0175886	0.0452344	0.0226219	-0.00310276	0.0353077	0.0355142	0.0213038		28.9	0.192165	-0.0673198	0.261608	0.17559	0.128924	0.138193	0.0556166
29	0.128903	-0.0229286	0.0735814	0.0354399	0.0217642	0.0271197	0.0439798	0.0211468		29	0.285933	-0.0626568	0.246339	-0.0197912	0.0891058	0.107786	0.0695014
29.1	0.0832176	-0.0298986	0.0573914	0.0093439	0.171781	0.119722	0.0685928	0.0298956		29.1	0.208331	-0.0312328	0.0294558	-0.128724	0.0711198	0.02979	0.055873
29.2	0.110258	-0.0160966	0.0515674	-0.0116931	-0.0244958	0.0422247	0.025294	0.0214134		29.2	0.236318	0.0637222	0.0685588	-0.108979	-0.0565332	0.0406174	0.0597624
29.3	0.0735926	-0.0335626	0.0507604	0.0086159	0.0364162	0.0762267	0.0353415	0.0171617		29.3	0.0278893	0.0126612	0.0923928	0.0119118	0.118951	0.0527612	0.022189
29.4	0.0442076	0.00534237	0.0145114	0.0231769	0.0219402	0.0650967	0.0290458	0.0089211		29.4	-0.00984667	0.0501542	0.148552	-0.109484	-0.0459612	0.00668279	0.0439067
29.5	0.0583376	0.0426514	0.0402214	-0.0016731	-0.0429998	-0.0233253	0.012202	0.016676		29.5	-0.240295	-0.0208258	0.195562	-0.127332	0.241539	0.00972959	0.0923312
29.6	0.0656616	-0.0255076	0.0286174	0.0259519	-0.0900908	-0.0142813	-0.00160815	0.0221806		29.6	0.142261	0.0218512	0.14473	0.0338648	0.0368898	0.0759194	0.027705
29.7	0.146354	0.0634974	0.0486714	0.000366902	0.0312302	0.0914857	0.0636008	0.0207323		29.7	-0.0244207	0.0194292	0.106156	0.0455248	0.12758	0.0548538	0.0278813
29.8	0.146677	-0.0454936	0.0285884	0.0308019	0.160377	0.104056	0.0708343	0.0325541		29.8	0.232435	-0.0647948	0.175129	-0.109569	0.149364	0.0765128	0.0685341
29.9	0.0159156	-0.0160706	0.0911094	0.0498269	-0.118118	-0.0195673	0.000516016	0.029228		29.9	0.0503493	0.0464152	0.150213	-0.105609	0.294386	0.0871508	0.0659899
30	0.123688	0.0243014	0.0305834	0.0173909	0.148463	-0.103495	0.0401552	0.0366083		30	0.0108833	0.0159442	0.0897618	-0.0683952	-0.0580182	-0.00196481	0.0286832
30.1	0.106792	-0.0443546	0.0644024	0.0505449	0.0637782	-0.0456693	0.0325822	0.0257281		30.1	-0.0709427	0.0820152	0.156617	0.00415876	0.00991984	0.0363536	0.0385979
30.2	0.180474	-0.0431006	0.0281604	-0.0282741	-0.0624818	0.0731927	0.0246617	0.0372526		30.2	0.116914	0.0961042	0.286883	-0.0484312	-0.0233422	0.0856256	0.0597656
30.3	0.100694	0.0262024	0.0592834	0.0803269	-0.0599868	0.0329927	0.0399187	0.0230352		30.3	0.228853	0.0668572	0.0284848	-0.161266	0.111248	0.0548354	0.0636409
30.4	0.0797086	-0.00554163	-0.0116476	-0.0263041	0.212671	-0.00232233	0.041094	0.0375561		30.4	-0.0267747	0.0145042	0.239836	-0.0201382	-0.0147172	0.038542	0.050815
30.5	0.0855876	-0.0441236	0.0746444	-0.0091751	0.23795	-0.0420353	0.0504747	0.0439808		30.5	0.0578763	-0.0623078	0.0728868	-0.104178	0.0746008	0.00777559	0.0378553
30.6	0.111894	0.0583264	-0.0121076	0.0123589	-0.132996	-0.0825563	-0.00751348	0.0366907		30.6	0.151574	0.0173712	0.0127748	-0.187873	0.0155368	0.00187679	0.0542954
30.7	0.119026	-0.0773966	0.0365634	-0.0050351	0.00963424	-0.148221	-0.010905	0.0378014		30.7	0.0904153	0.0285452	0.0827188	-0.00948324	0.0519978	0.0488388	0.0183026
30.8	0.135128	-0.0806836	0.0762284	-0.0310621	-0.0508028	-0.0350423	0.00229418	0.0343134		30.8	0.30528	0.0117922	0.127308	-0.0726902	-0.0600022	0.0623376	0.0703551
30.9	0.150582	0.00595537	0.0548004	0.0220319	-0.0862288	-0.0336593	0.0189135	0.0329751		30.9	0.0306183	0.0116782	0.0470928	-0.150234	-0.100453	-0.0322596	0.0392106
31	0.183079	-0.0125716	-0.000818647	0.0237949	-0.0438678	0.0958327	0.040908	0.0343075		31	0.2914	-0.0344598	0.118362	0.0218008	0.0309998	0.0856206	0.0569618
31.1	0.133606	-0.0329326	-0.00420665	0.0061329	0.128442	0.0357817	0.0444705	0.028811		31.1	0.294349	-0.00863478	0.144117	-0.145872	-0.00983616	0.0548246	0.0754429
31.2	-0.00781743	-0.0302436	0.0138374	-0.0281381	-0.0531388	0.112804	0.00121718	0.0241513		31.2	-0.0993737	0.0357222	0.0585488	-0.159306	-0.0800742	-0.0488966	0.041482
31.3	0.132053	-0.00586063	0.0263304	-0.0022321	-0.00689076	-0.00109833	0.0237168	0.0222443		31.3	0.000283333	-0.0256898	0.0377678	-0.13628	0.0496038	-0.014863	0.0331774
31.4	0.0527666	0.0465244	0.0266364	0.0428789	-0.120238	-0.0119813	0.00609785	0.0270028		31.4	-0.0148287	-0.0655508	0.0440548	-0.194147	0.501205	0.0541466	0.118469
31.5	0.0806856	0.0299834	0.0523564	-0.0107611	0.0650332	-0.0244713	0.0321377	0.0172214		31.5	0.11831	0.0563452	-0.0380812	-0.120898	0.0305298	0.00924119	0.0410754
31.6	0.0903156	-0.0122346	0.0573564	-0.0159861	-0.0947898	-0.0272753	-0.00043565	0.0268203		31.6	-0.0528917	-0.0115338	-0.0066522	-0.0364282	-0.0987282	-0.0412468	0.0166472
31.7	0.181801	-0.0387516	0.0234774	0.0740209	0.11652	-0.0147233	0.0570573	0.0340803		31.7	0.161534	-0.0195838	0.0252748	-0.0886902	-0.0571642	0.00427419	0.0436795
31.8	0.0936386	-0.0620686	0.0375964	0.0263999	-0.0417938	-0.00947333	0.00738318	0.023267		31.8	0.220942	0.0128572	0.0964418	-0.184341	0.262278	0.0816356	0.079916
31.9	0.157929	-0.0376626	0.0102654	-0.0124761	0.0572262	-0.0880323	0.0145415	0.0348218		31.9	0.144606	0.0574632	-0.0098552	-0.284745	0.0685118	-0.00480381	0.0741514
32	0.157786	0.0426834	0.0545384	0.0709619	-0.0267298	0.0203637	0.0532672	0.0250553		32	0.0592813	0.0581862	0.0851498	-0.143616	0.0778538	0.027371	0.0430647
32.1	0.0645216	-0.0604236	-0.00199765	0.0203539	-0.162361	0.0380607	-0.0169743	0.0338197		32.1	0.0747833	0.00541322	0.0339928	-0.0549402	0.0406638	0.0199826	0.0217403
32.2	0.0528056	0.0113154	0.0137084	-0.0066911	0.269067	-0.0649723	0.0458722	0.0473083		32.2	0.100148	0.0689202	0.256978	-0.0289392	-0.00861316	0.0776988	0.0507659
32.3	0.148281	-0.0650636	0.00851935	0.0166009	0.214815	-0.0970913	0.0376768	0.0495391		32.3	-0.136787	-0.0482758	0.180096	-0.131768	0.140246	0.000702192	0.06727
32.4	0.178475	-0.0366116	0.0220104	-0.0050121	-0.10465	-0.0182433	0.00599468	0.0386316		32.4	0.172548	0.0399292	-0.0078852	-0.104418	-0.00225116	0.0195846	0.0449555
32.5	0.110721	-0.0514816	0.0460394	0.0120799	-0.145692	0.0132607	-0.00251215	0.0358418		32.5	-0.0382517	-0.00723078	0.113847	0.00470776	0.12616	0.0398464	0.0335234
32.6	0.123091	-0.0364576	0.0723934	-0.0070561	-0.0383638	-0.0797773	0.00563818	0.0313137		32.6	0.11346	-0.00249278	0.103966	-0.143209	0.181694	0.0506836	0.05673
32.7	0.118297	-0.0242296	0.0404834	0.0306149	0.161871	0.0876227	0.0691098	0.0273132		32.7	-0.0215247	0.00239922	0.0930558	-0.0265752	-0.120024	-0.0145338	0.0340473
32.8	0.0811266	-0.0111496	-0.00716665	-0.0078151	0.0670022	0.0847487	0.0344577	0.0194644		32.8	-0.0342847	0.0117572	0.116282	-0.0863842	-0.0228242	-0.00309081	0.0337421
32.9	0.143362	-0.0147976	0.0606324	0.0454659	-0.238084	0.0190607	0.00260652	0.0527641		32.9	-0.245224	0.0451042	0.141909	-0.0571592	0.178409	0.0126078	0.0763575
33	0.0711376	-0.0349686	0.0755034	0.0162439	0.175048	-0.0486363	0.042388	0.0338993		33	-0.0289827	-0.0684688	0.0658328	-0.0688962	0.150741	0.0100452	0.0429109
33.1	0.0722416	-0.0242266	0.0255124	0.0274129	-0.102319	0.0161167	0.00245635	0.0244273		33.1	0.191759	0.144252	0.0335818	-0.114762	-0.0936542	0.0322354	0.0614223
33.2	0.135124	-0.0143686	-0.0184496	0.0270649	0.0984882	-0.0497793	0.0296798	0.0296818		33.2	-0.0867437	0.0224362	-0.0812142	-0.0451212	0.151241	-0.00788041	0.0442848
33.3	0.158127	0.00638337	-0.0171756	0.0285219	-0.00877576	0.103041	0.0450202	0.0286861		33.3	-0.133075	-0.0449668	-0.0245082	0.0115538	0.0185638	-0.0344864	0.0272608
33.4	0.163833	-0.00670563	0.00934835	0.0279949	-0.0906528	-0.0912913	0.00208768	0.0384201		33.4	-0.00809467	-0.0290748	0.0434458	-0.179398	0.393483	0.0440722	0.0948944
33.5	0.0837426	-0.0730326	0.0570194	0.0295289	0.155269	0.0382497	0.0484628	0.0305229		33.5	0.0745463	-0.0420748	-0.0024972	-0.0303462	0.0857028	0.0170662	0.0265926
33.6	0.0774986	-0.0444526	0.0462994	0.0137199	-0.111569	0.0604407	0.00698952	0.0295079		33.6	0.0826003	-0.0845598	0.0745308	-0.0732212	0.204313	0.0407326	0.054008
33.7	0.124004	-0.0481756	-0.0429316	0.0196769	-0.0914428	0.00494367	-0.00565432	0.0306172		33.7	0.0735703	-0.193344	-0.0436592	-0.0984952	0.237878	-0.00481001	0.0744554
33.8	0.122339	-0.0402816	0.0315854	0.0086379	0.0575292	-0.0123513	0.0279097	0.0234166		33.8	0.0351593	0.0557222	0.104649	-0.0709042	0.117473	0.0484198	0.0334645
33.9	0.0173346	0.0191094	0.0705654	0.0369709	-0.192024	0.122867	0.0124705	0.043988		33.9	-0.229537	-0.0102598	0.0364618	-0.15329	-0.0860502	-0.088535	0.0478707
34	0.140677	-0.00211263	0.0392754	0.0188209	-0.0128478	0.0412277	0.0375067	0.0224465		34	-0.0552327	-0.0137248	-0.0350972	-0.15672	0.12958	-0.026239	0.0460329
34.1	0.178108	-0.0308416	0.0359184	-0.0039551	0.142291	-0.0643363	0.042864	0.0397246		34.1	0.0950503	0.182134	0.104382	-0.0715342	0.0532058	0.0726476	0.0416309
34.2	0.0921106	-0.0565046	0.0382274	0.0209359	0.11893	0.0579717	0.0452785	0.0250207		34.2	-0.0116637	0.0314102	-0.0368672	-0.225071	0.0942838	-0.0295816	0.0536903
34.3	0.110686	0.00711137	-0.00904765	-0.0254111	0.140243	0.0318907	0.0425787	0.0275904		34.3	0.110355	0.0268142	0.14461	-0.146194	-0.00724416	0.0256682	0.0509609
34.4	0.0572866	-0.0600036	0.0229684	0.0466339	0.0325632	-0.0499973	0.00824185	0.020605		34.4	-0.00377867	0.0352722	-0.0453522	-0.129479	-0.0531122	-0.03929	0.0275522
34.5	0.0806466	-0.0721446	0.0590294	0.0272729	-0.0814508	0.0550387	0.0113987	0.0287639		34.5	-0.0280927	-0.0327458	0.0051028	-0.0728752	0.137807	0.00183919	0.0361747
34.6	0.000142569	-0.0158416	0.0571754	0.0518779	0.160444	-0.00763433	0.0410273	0.0270262		34.6	0.0692593	-0.00579678	0.0908068	-0.114948	-0.0162902	0.00460619	0.0363653
34.7	0.0236806	-0.0566846	0.0244934	0.0316799	0.181834	0.00437767	0.0348968	0.032225		34.7	-0.0948667	0.00667922	0.100129	-0.121193	0.104567	-0.000937008	0.0472693
34.8	0.0899096	-0.0372706	0.0568214	0.000115902	0.164288	-0.0195833	0.0423802	0.0312512		34.8	0.0570633	0.00533322	0.159033	-0.0565972	0.135436	0.0600536	0.0400562
34.9	0.115626	-0.0642936	-0.00660565	0.0169249	-0.00551576	-0.0218513	0.00571402	0.0245934		34.9	-0.0954437	0.0700982	-0.0794772	-0.0877402	0.158304	-0.00685181	0.0514119
35	-0.0182064	-0.0517826	0.0604924	0.0302289	-0.155479	0.0343697	-0.0167295	0.0322809		35	-0.0133887	-0.0332268	-0.0380562	-0.0120772	0.107789	0.00220799	0.0268993
35.1	0.107219	-0.0535936	0.00790435	-0.0233151	-0.0715128	-0.0213803	-0.00911315	0.0258503		35.1	0.0893393	0.0365552	-0.0111002	-0.0478202	0.213689	0.0561326	0.045627
35.2	0.193024	0.0367464	0.0195474	0.0192249	0.189534	0.0704797	0.0880927	0.0335106		35.2	-0.0836667	-0.0940498	0.131973	-0.17086	0.168545	-0.00961181	0.0672313
35.3	0.0465716	-0.0728716	0.0158434	-0.0201181	0.14606	-0.0436833	0.011967	0.0318944		35.3	0.133003	0.0744772	-0.0149212	-0.0290892	0.127703	0.0582346	0.0343928
35.4	0.0137206	-0.0808056	0.0386204	-0.0110011	0.00369224	-0.0453453	-0.0135198	0.0176101		35.4	0.153055	0.0106092	-0.0057772	-0.156401	0.229407	0.0461786	0.0670814
35.5	0.0400686	-0.00243763	0.0620934	0.0066329	-0.0197238	0.108043	0.032446	0.0193708		35.5	-0.0349467	-0.0402218	0.189874	-0.17523	-0.00974916	-0.0140548	0.0586106
35.6	0.103784	-0.0472466	0.0500444	0.0456199	-0.128351	0.0661767	0.0150045	0.0351622		35.6	-0.111821	-0.0585328	0.0500348	-0.128739	0.103679	-0.0290758	0.0455684
35.7	0.0743576	-0.0287666	0.00651335	0.0267699	0.161871	-0.00525233	0.0392488	0.0283447		35.7	0.129598	-0.0107598	-0.0897322	-0.0526752	0.132311	0.0217484	0.0463029
35.8	0.0718416	-0.0433016	0.000347353	0.0016629	-0.0316798	0.0440877	0.00715968	0.0179619		35.8	0.0259403	0.00715122	-0.0755842	-0.195864	-0.0860042	-0.0648722	0.039468
35.9	0.127392	-0.0340226	0.0529614	-0.0462211	-0.0433048	0.0694947	0.0210498	0.02965		35.9	0.0197623	-0.0296108	0.0064508	-0.0227752	0.0800918	0.0107838	0.0195716
36	0.139889	-0.0163186	0.0655004	0.0554319	0.0601742	-0.0387733	0.0443172	0.0261651		36	-0.199145	-0.0231558	0.133076	-0.175169	0.0423028	-0.0444182	0.063448
36.1	0.000605569	-0.0649396	0.0651774	0.0221329	-0.0702228	-0.0932583	-0.0234175	0.0253598		36.1	0.132942	0.0573132	-0.0135792	-0.0669672	0.144083	0.0507584	0.04093
36.2	0.0588166	-0.0642036	0.0144974	0.0337319	0.0390822	0.0501097	0.0220057	0.0183143		36.2	-0.0667627	-0.108079	0.106808	-0.0468712	-0.0402312	-0.0310272	0.0364336
36.3	0.0486346	-0.0661696	0.0266504	-0.0162211	-0.0768578	-0.0104483	-0.0157353	0.0202054		36.3	0.11875	-0.0909588	0.125628	-0.0737962	0.179941	0.0519128	0.055905
36.4	0.00143557	0.00826937	0.00168135	0.0209929	-0.0904598	-0.0393543	-0.0162392	0.0169936		36.4	-0.00415767	-0.0353728	0.127761	0.00619976	-0.0228762	0.0143108	0.0292653
36.5	0.119696	-0.0272236	0.0516894	-0.0133841	-0.0593648	-0.0384933	0.00548652	0.0275345		36.5	0.00770533	0.0413522	-0.0087682	0.0151668	0.175826	0.0462564	0.0333862
36.6	0.0817066	-0.0268026	0.0146874	0.0349789	-0.163955	0.0238227	-0.00592698	0.0346754		36.6	0.240418	-0.0638188	-0.0046002	-0.0977132	0.14009	0.0428752	0.063983
36.7	0.0528466	-0.0361516	0.0680414	0.0223609	-0.137671	0.140211	0.0182728	0.0390889		36.7	0.0453143	-0.111184	-0.122041	-0.0567432	0.0658778	-0.0357552	0.0390364
36.8	-0.00753343	-0.0155736	0.00986135	-0.0050421	0.0600482	-0.0591513	-0.00289848	0.0157863		36.8	-0.143623	-0.114644	0.0109388	-0.104841	-0.163632	-0.10316	0.0303705
36.9	0.123428	0.0135534	0.0125934	0.0589199	-0.102065	0.0387857	0.0242025	0.0302518		36.9	-0.199225	0.0133972	-0.0868542	-0.0111942	0.12971	-0.0308332	0.054594
37	0.1364	0.0200804	0.0825834	0.0143819	0.0376442	0.0551047	0.057699	0.0187203		37	-0.0506867	-0.0429918	0.0921508	-0.0425412	-0.111712	-0.0311562	0.0334253
37.1	-0.0383614	0.0109144	0.0199884	0.0144059	0.00149624	0.0485437	0.00949785	0.011569		37.1	-0.135011	-0.122813	0.0444088	-0.233049	0.13405	-0.0624828	0.066349
37.2	0.0882686	0.0313404	0.0196994	0.0396649	0.114822	0.109963	0.067293	0.0171666		37.2	-0.231418	-0.0179718	0.0129078	-0.0179832	0.137175	-0.023458	0.0593434
37.3	0.120244	-0.0898216	0.0594374	0.0373359	0.0440452	-0.0872023	0.0140063	0.0345545		37.3	0.161478	-0.12749	-0.0668872	-0.0768942	0.0832028	-0.00531801	0.0545421
37.4	0.0245046	0.00528037	0.00317235	0.0220639	-0.0490398	0.0850407	0.0151703	0.0176835		37.4	0.0476853	0.0129452	-0.0045222	-0.242024	-0.121283	-0.0614398	0.0533259
37.5	0.12517	0.000131373	-0.0294446	0.0237219	-0.0453188	-0.0450323	0.00487118	0.0264805		37.5	-0.0726517	-0.0179618	0.0088488	-0.1279	0.31574	0.021215	0.0772913
37.6	-0.0280154	-0.0449616	0.0357164	-0.0033631	-0.131667	0.0274827	-0.0241347	0.0249599		37.6	-0.0491647	0.0664822	0.0744038	-0.106713	-0.0361512	-0.0102286	0.0350318
37.7	0.0524376	0.0126134	0.0587924	-0.0441651	0.258673	0.0266667	0.0608363	0.0423212		37.7	-0.0962617	0.0305852	-0.0708702	0.0118948	0.0698738	-0.0109556	0.0313433
37.8	0.0647876	-0.0301446	0.00811835	0.0361639	-0.282427	-0.0143993	-0.0363168	0.0511659		37.8	-0.0782087	-0.11896	-0.0277802	0.00163976	-0.0291162	-0.050485	0.0213852
37.9	0.0787426	-0.0275836	0.0173274	0.0087519	0.0369342	-0.0185173	0.0159425	0.0158326		37.9	-0.0229977	0.0414102	0.0220138	-0.0677422	0.0764158	0.00981999	0.0251739
38	0.0485746	-0.0757066	0.0522354	-0.0203581	0.0781202	0.0555637	0.0230715	0.0239655		38	0.0352993	-0.00269478	0.0241338	-0.128245	0.25775	0.0372486	0.062362
38.1	0.0406416	-0.0206496	0.0235674	-0.0026881	0.0618732	0.00989767	0.0187737	0.0121824		38.1	0.0321813	-0.00393178	0.107438	-0.200778	0.0761858	0.00221899	0.054169
38.2	0.0437536	-0.00787563	-0.00559365	0.0561859	0.00317124	-0.109318	-0.00327948	0.0238471		38.2	0.0968143	0.0293492	0.0174398	-0.0509032	0.189642	0.0564684	0.0407126
38.3	-0.0382814	0.0221994	0.000460353	0.0268249	-0.0541548	0.0452817	0.00038835	0.0159795		38.3	-0.0135957	-0.154085	0.0901508	-0.101923	-0.0924532	-0.0543812	0.0425461
38.4	0.00951557	0.0287334	0.0395334	0.0691919	-0.00111976	-0.0455993	0.0167092	0.0159916		38.4	0.0849043	-0.0631568	0.121722	-0.0509262	0.0364558	0.0257998	0.0364747
38.5	0.0349276	-0.00295663	0.0300164	-0.0480281	0.00394124	0.0574537	0.012559	0.0150626		38.5	-0.238141	-0.0876788	0.0956158	-0.101218	-0.00434316	-0.067153	0.0553432
38.6	-0.0120434	-0.0237596	0.0583114	0.0189139	0.0549932	0.0354597	0.0219792	0.013965		38.6	-0.198121	0.0211192	0.0373928	-0.0704582	-0.148753	-0.071764	0.0460638
38.7	0.0463256	-0.0408806	0.0265494	0.0468809	-0.0715608	-0.0268203	-0.00325098	0.0204098		38.7	-0.110553	-0.0325068	-0.118922	0.0486928	0.160275	-0.0106028	0.0524013
38.8	0.0401686	0.0308364	0.0125064	0.0244329	-0.0858088	0.0622387	0.0140623	0.0211093		38.8	-0.105406	0.0273842	0.227765	-0.122836	0.170789	0.0395392	0.0707735
38.9	0.133612	-0.00714963	0.00806835	-0.0067491	-0.174233	0.0460407	-6.84837e-05	0.0410246		38.9	0.0201133	0.0261692	0.0764548	0.0654218	0.0714798	0.0519278	0.0119197
39	0.0791216	0.00395637	0.0727774	-0.0092091	0.0146692	-0.0857623	0.0125922	0.0246821		39	0.116123	-0.105345	0.224263	-0.153794	0.146157	0.0454808	0.0740094
39.1	0.0128246	0.00837237	0.0717524	-0.0077191	0.201235	-0.0645493	0.036986	0.0373707		39.1	-0.0944837	-0.0359018	0.111362	0.0199438	-0.0469522	-0.00920641	0.0352108
39.2	0.00658757	-0.0329126	0.00401135	0.0483279	-0.173287	-0.0653233	-0.0354327	0.0317495		39.2	-0.0143737	-0.0426428	0.121281	-0.140547	-0.0681102	-0.0288786	0.0429864
39.3	0.0401276	-0.0330736	-0.0390556	0.0365269	0.0443622	0.0348547	0.013957	0.0158931		39.3	-0.0820727	0.00434122	0.0757198	-0.112844	0.169274	0.0108836	0.0516156
39.4	0.0219636	0.0389364	0.0159984	0.0069839	-0.164248	0.00487467	-0.0125818	0.0307433		39.4	-0.0120287	-0.0431288	0.0105968	0.00639776	-0.117453	-0.0311232	0.023569
39.5	0.0150886	-0.0506916	0.00240035	0.0446489	0.0843712	0.0654487	0.0268777	0.0198865		39.5	0.12551	-0.0717828	0.185597	-0.0670772	-0.0615002	0.0221494	0.0553084
39.6	0.0103436	-0.00618763	-0.0179996	0.0389589	-0.0402028	-0.000192333	-0.00254665	0.0109002		39.6	0.00543433	-0.0127738	0.147138	-0.0863842	0.104945	0.0316718	0.0420133
39.7	0.0185566	-0.0213376	0.0332724	0.0136889	0.175905	-0.0529123	0.0278622	0.032238		39.7	-0.0247787	-0.0324348	0.0105938	-0.110707	0.274495	0.0234336	0.0658164
39.8	0.0154256	-0.0734646	0.00837935	-0.0134001	0.0267212	-0.0119653	-0.00805065	0.0145523		39.8	-0.202403	-0.0527978	-0.0033022	0.0124138	0.138357	-0.0215464	0.0551094
39.9	0.0260016	0.0372774	0.0174604	-0.0011871	0.0674862	-0.0813893	0.0109415	0.0206819		39.9	0.168996	-0.0683048	0.0296978	0.0576128	-0.0597722	0.025646	0.0434227
40	0.0696966	-0.0345076	0.0525024	-0.0088901	-0.0897008	-0.0202063	-0.00518432	0.0239285		40	-0.0433717	-0.0777588	-0.0347262	-0.0404232	0.0165728	-0.0359414	0.0151381
40.1	0.0801516	0.0174474	-0.0260626	-0.0254561	-0.120173	0.0857967	0.00195068	0.0315361		40.1	0.0355483	0.00181922	-0.0200592	0.0630628	0.103163	0.0367068	0.021854
40.2	0.0181736	-0.0309616	0.0217784	0.0070869	0.222316	0.0678177	0.0510352	0.0366104		40.2	-0.150257	-0.0602248	-0.0677282	-0.0726002	-0.108109	-0.0917838	0.0167753
40.3	0.100009	0.0483614	0.00209935	-0.0110921	-0.0666788	-0.0485653	0.00402218	0.0252821		40.3	-0.195196	-0.0440998	-0.0518102	-0.105061	0.169651	-0.0453032	0.0601198
40.4	0.0373096	-0.0228856	0.0535644	0.0037719	-0.113777	0.0435587	0.000257016	0.0255873		40.4	-0.0952657	0.0431252	0.0299168	-0.0517902	0.0730478	-0.000193208	0.0315027
40.5	0.00271557	-0.0116896	0.0475734	-0.0071211	0.0447832	-0.00715333	0.011518	0.0111335		40.5	0.00726333	-0.0828208	0.150107	-0.0873252	0.111528	0.0197504	0.0487636
40.6	0.00735657	0.0820654	-0.0419326	-0.0128761	0.0872902	-0.0131133	0.0181317	0.0220091		40.6	-0.152841	-0.000728784	0.0256508	-0.0924852	0.330705	0.0220602	0.0835179
40.7	0.00601057	0.0131814	0.000491353	0.0181579	0.117416	-0.0708463	0.0140685	0.0246022		40.7	0.0504843	-0.0118728	-0.0162082	-0.0838682	0.0121158	-0.00986981	0.0219613
40.8	-0.0663584	-0.0213726	0.0190214	0.0202779	0.0368722	0.0114777	-1.36503e-05	0.0154105		40.8	-0.00999967	0.0940092	-0.0308262	-0.0126432	0.0909488	0.0262978	0.0272595
40.9	0.00666657	-0.0120706	0.0238614	0.0522439	-0.122532	0.0122717	-0.00659315	0.0247607		40.9	0.110955	-0.0566358	-0.0166902	0.0170588	0.0191318	0.014764	0.0277168
41	0.0140156	-0.0372426	0.0150594	0.0076599	0.0750902	-0.0723973	0.000364183	0.0206139		41	-0.120603	-0.0758028	-0.0315092	-0.0724422	0.0325948	-0.0535524	0.0257438
41.1	0.0405006	0.0122824	-0.00550865	0.0519649	-0.0135908	0.109259	0.0324845	0.0185405		41.1	0.247809	0.0210292	-0.0064502	-0.102661	0.112096	0.0543646	0.0592539
41.2	0.0248566	-0.0175906	-0.0108416	-0.0042561	-0.215142	-0.0855153	-0.0514148	0.0359634		41.2	-0.198121	0.0453922	0.106963	-0.146567	-0.00176516	-0.0388196	0.057751
41.3	-0.0111114	0.0446024	0.0403704	-0.0015571	0.00374124	-0.00108733	0.012493	0.00970181		41.3	0.0235733	-0.0783188	0.120364	-0.131517	-0.0340242	-0.0199846	0.0433788
41.4	-0.0376884	-0.00325863	0.0304624	-0.0311541	-0.0583418	-0.0364263	-0.0227345	0.012857		41.4	-0.103518	-0.151444	-0.0055342	-0.123934	0.111895	-0.054507	0.0483254
41.5	0.0100626	-0.0863636	-0.0428036	0.0067239	-0.0554758	0.00829767	-0.0265932	0.0166739		41.5	-0.223407	-0.0324418	-0.114846	-0.0713692	0.0953258	-0.0693476	0.0520998
41.6	-0.0205714	-0.0476716	-0.00805065	-0.0354721	0.127917	-0.0209473	-0.000799317	0.0263417		41.6	0.12306	-0.0502958	-0.0288212	-0.0889192	0.156333	0.0222714	0.0491786
41.7	0.0632826	-0.0103326	0.0117474	-0.0153411	0.0294302	0.00561967	0.0140677	0.0118253		41.7	0.183875	0.0402712	-0.0848332	-0.0236092	-0.0386682	0.0154072	0.0466338
41.8	-0.00412043	-0.0438616	0.0180444	0.0480269	0.0420892	-0.0196513	0.00675452	0.0146708		41.8	0.0298183	-0.0202038	-0.0688222	-0.0743932	-0.0908522	-0.0448906	0.0220754
41.9	0.0549756	-0.0319976	-0.0273766	0.0016759	0.0506982	0.0323967	0.0133953	0.0156436		41.9	-0.0824497	-0.0750508	-0.0155642	0.0115368	0.0665198	-0.0190016	0.0277718
42	-0.0269924	-0.0442056	0.0312454	-0.0021721	-0.102658	0.0186037	-0.0210298	0.0199122		42	0.0432703	0.0661382	0.0788128	0.120616	0.0723088	0.0762292	0.0126102
42.1	-0.00609343	0.00303437	0.0430014	0.0215769	-0.140685	-0.0631743	-0.0237233	0.0275484		42.1	0.0310313	-0.0235298	0.0243918	-0.123819	0.123559	0.00632659	0.0403171
42.2	-0.0409854	-0.0261396	-0.000134647	-0.000373098	-0.0450038	-0.10472	-0.0362262	0.0157913		42.2	-0.0872047	-0.0234608	-0.125028	0.135305	0.18044	0.0160102	0.0605687
42.3	-0.0335974	-0.000556627	-0.0172476	0.0036239	-0.14292	0.00980667	-0.0301485	0.023458		42.3	-0.0614357	-0.00861878	0.0374778	-0.156113	0.0680448	-0.024129	0.0395876
42.4	0.0485556	0.00494237	-0.0121936	0.0126009	-0.145496	-0.0654493	-0.0261733	0.0283031		42.4	-0.0770847	0.0194212	0.0323448	-0.136168	-0.0763232	-0.047562	0.0319544
42.5	-0.0539804	-0.0116846	0.0426054	-0.0415601	-0.0587368	-0.0366473	-0.0266673	0.0154046		42.5	-0.174028	-0.0881818	-0.0118812	-0.0638202	0.0999298	-0.0475962	0.0452409
42.6	0.0107956	-0.00548863	0.0254454	0.0203229	0.0905142	0.0190317	0.0267702	0.0134936		42.6	-0.0382907	0.0159702	-0.0334652	-0.00860024	0.000624843	-0.0127522	0.0102528
42.7	0.0442756	0.0387244	0.0248224	0.0527189	-0.224996	-0.132899	-0.0328923	0.0478363		42.7	-0.199464	-0.0520588	0.0015948	0.0493448	-0.121103	-0.0643372	0.0441038
42.8	-0.00227743	-0.0375296	0.0788234	0.000137902	-0.0256098	-0.0883353	-0.0124652	0.0224748		42.8	0.0559043	0.0683652	0.0518168	0.0319598	0.137021	0.0690134	0.0179805
42.9	-0.0533514	-0.00808563	0.0314864	-0.0305461	0.0755112	0.144451	0.0265775	0.0300921		42.9	0.229133	0.0423432	-0.0433482	-0.0545102	-0.0807172	0.0185802	0.0565396
43	-0.0251364	0.0259384	-0.00440265	-0.0157781	-0.155358	0.0208157	-0.0256535	0.0271991		43	0.0908193	-0.00991478	-0.0806652	0.197212	-0.0832812	0.022834	0.0538863
43.1	0.00235257	-0.0280916	-0.00327265	0.0264639	0.0167802	-0.0993533	-0.0141868	0.0186644		43.1	0.183922	0.0462672	-0.0659012	0.0242898	0.0635488	0.0504254	0.0401409
43.2	0.0531486	-0.0220376	0.0198954	0.0161939	-0.0805338	-0.0417063	-0.00917332	0.0197389		43.2	0.114557	0.0174652	-0.154774	0.0664848	0.0517238	0.0190914	0.0461826
43.3	0.00884557	-0.0603036	0.0458184	0.0255569	0.0249112	-0.0649073	-0.00334648	0.0193508		43.3	-0.0879157	0.0182542	-0.183203	0.0662498	-0.0704642	-0.0514158	0.0434523
43.4	-0.0189414	-0.0118756	-0.0207336	0.0329069	0.0711682	-0.0628353	-0.00171848	0.0191555		43.4	-0.136566	-0.0151888	-0.115485	-0.0523882	-0.0152102	-0.0669676	0.0252688
43.5	0.0708986	0.0231984	0.00801735	0.0242869	0.0373982	-0.113563	0.00837268	0.0258802		43.5	-0.0272267	0.0183312	-0.103908	-0.0158272	0.0795698	-0.00981221	0.0299789
43.6	0.0321756	0.0242694	-0.00740765	0.0261419	-0.0907168	0.0128597	-0.000446317	0.0189352		43.6	-0.0148007	0.0286962	0.0077568	0.0112558	-0.0755022	-0.00851881	0.0181206
43.7	0.00937157	0.0393484	0.0418184	-0.0109591	0.00907624	0.00708667	0.015957	0.00838617		43.7	0.104679	0.0682772	-0.0596312	0.0685398	0.105567	0.0574864	0.0304089
43.8	0.0268716	0.00884937	0.0321904	0.0242419	0.126111	-0.0101763	0.0346813	0.0193349		43.8	0.141647	0.0714902	-0.0201012	0.0585958	0.155349	0.0813962	0.0316377
43.9	-0.0158314	-0.0236536	0.0355414	0.0110629	-0.0750758	-0.102438	-0.0283992	0.0212027		43.9	0.105999	-0.0363878	-0.0266062	0.0705638	0.131955	0.0491048	0.0343531
44	0.0538966	-0.0285506	-0.0572386	-0.0084031	0.0610442	-0.0495193	-0.00479515	0.0209025		44	0.0169913	0.0199222	-0.17903	0.0279388	-0.0913272	-0.041101	0.0408731
44.1	-0.0354944	0.0291164	-0.00558965	-0.0011771	0.0694702	-0.0428293	0.00224935	0.0170981		44.1	0.0908923	-0.0125258	0.0268108	0.164148	0.0838078	0.0706266	0.030137
44.2	-0.0250984	-0.0170926	0.0442074	0.0452689	0.0959762	-0.0221103	0.0201918	0.0201492		44.2	-0.0146677	-0.0431848	0.0203748	-0.0160342	0.134369	0.0161714	0.0312248
44.3	0.0457836	0.0358804	0.0448084	0.0228039	0.0925062	0.0129547	0.0424562	0.0112863		44.3	-0.10964	0.00148522	-0.154333	0.0617088	0.131887	-0.0137784	0.0529597
44.4	0.0569386	0.0144214	0.0495944	0.0074609	0.0267422	-0.0488233	0.0177223	0.01547		44.4	0.0725903	0.0832962	0.126031	-0.0872132	0.0231228	0.0435654	0.0365667
44.5	0.00353157	0.00488437	-0.00419965	0.0241929	0.0665812	0.0334767	0.0214112	0.010712		44.5	-0.0472887	0.0143112	-0.0071302	-0.0117172	0.0578258	0.00120019	0.0172711
44.6	-0.0184234	0.0203304	0.0531884	0.0216869	0.0533632	0.0415357	0.0286135	0.0111243		44.6	0.0904043	-0.0196658	0.130065	0.00573976	0.0263038	0.0465694	0.0277109
44.7	0.0189816	-0.0497056	0.00900235	-0.0196451	-0.111362	0.0568857	-0.0159738	0.0240862		44.7	0.0188613	-0.0773138	0.0907848	-0.00834224	0.13506	0.03181	0.0373004
44.8	0.0673176	-0.0272086	-0.0317916	0.0041969	-0.0247138	-0.0435923	-0.00929865	0.0166258		44.8	0.0581273	-0.117749	0.0333978	0.00189876	0.0900578	0.0131466	0.0357833
44.9	-0.0198464	-0.0172316	-0.0125456	0.0145139	-0.0155258	-0.0287613	-0.0132328	0.0059902		44.9	-0.0477937	-0.0424068	-0.0525772	-0.0194372	0.0327028	-0.0259024	0.0157155
45	-0.0751834	-0.0344886	-0.0174096	-0.0223711	0.0507922	0.0228887	-0.0126287	0.0180669	Fig. a	45	-0.0639807	0.00309422	0.105925	-0.0248462	-0.0904722	-0.014056	0.0340131	Fig. a
45.1	-0.0123954	-0.0262696	0.0101504	0.0262649	-0.147791	-0.0934803	-0.0405868	0.0272846		45.1	0.00902233	-0.107106	-0.0329612	-0.0324312	0.0498638	-0.0227224	0.0260731
45.2	0.00115357	-0.0468676	-0.0453046	-0.000912098	0.322905	0.0274077	0.0430637	0.0571965		45.2	-0.235534	0.0353132	0.0443588	-0.0579902	-0.153983	-0.073567	0.0541775
45.3	0.0177456	-0.0133316	0.0165094	-0.0021771	-0.142635	-0.0151143	-0.0231672	0.0245783		45.3	-0.0567617	0.0324182	0.0628848	-0.0546172	0.0718658	0.011158	0.0280647
45.4	-0.0310314	-0.0159236	0.0377084	-0.0182591	0.0177262	0.0848077	0.0125047	0.0178327		45.4	-0.00463067	-0.0531678	-0.135469	0.0459888	0.0277658	-0.0239026	0.0325802
45.5	-0.0392784	-0.0185316	-0.0157766	0.0190829	-0.107716	0.00752567	-0.0257823	0.0184122		45.5	0.0351243	0.171894	0.0506568	-0.0441432	-0.0181772	0.039071	0.0374124
45.6	0.0839046	-0.0596846	0.0210454	-0.0912241	-0.0540478	0.0280227	-0.0119973	0.0272089		45.6	0.118794	-0.0305998	-0.0688152	-0.00376124	0.0290438	0.00893239	0.0318141
45.7	-0.00703343	-0.0163836	-0.0515596	-0.0042501	0.0245512	-0.0103233	-0.0108332	0.00999924		45.7	0.10736	-0.0490328	-0.0024712	-0.000644235	0.0101758	0.0130776	0.0256763
45.8	-0.0538624	0.0288444	0.0213494	-0.0093631	-0.0556028	-0.103238	-0.0286455	0.020899		45.8	0.0318833	0.0291522	0.0949538	0.146579	-0.0140202	0.0577096	0.0282069
45.9	0.0680966	-0.00417063	-0.0269216	0.0144199	-0.130683	-0.0212883	-0.0167578	0.0267292		45.9	-0.0333087	-0.0279798	0.0039608	-0.0783882	0.0288328	-0.0213766	0.0181649
46	-0.0221214	-0.0389896	0.0151514	-0.0183961	-0.10564	-0.0550803	-0.0375127	0.0166613		46	0.107932	-0.0600358	-0.151905	-0.0691972	0.14107	-0.00642721	0.0560407
46.1	-0.0462114	0.00407837	0.0105524	-0.0419861	0.0622252	-0.0644423	-0.0126307	0.0192301		46.1	0.00676933	-0.0620348	-0.117787	0.0727798	0.0327858	-0.0134974	0.03408
46.2	-0.108785	-0.0237656	-0.0615116	0.0160859	-0.0508408	0.0982487	-0.0217615	0.0293472		46.2	0.115938	-0.00415078	0.0901178	0.0975078	-0.0311812	0.0536464	0.0297241
46.3	-0.00909343	0.0251204	-0.0161486	0.0176759	-0.0150408	-0.0182813	-0.00262798	0.00775872		46.3	0.0701433	0.0218512	-0.0741672	0.148308	0.0550698	0.044241	0.0361524
46.4	-0.0664994	0.00304037	-0.0735116	0.0448269	0.141485	-0.0329563	0.00273085	0.0331181		46.4	0.0669263	-0.0350158	-0.0849372	-0.0674662	-0.0546642	-0.0350314	0.0267614
46.5	0.0872326	0.00248437	-0.0663436	0.0095829	-0.119475	-0.0474653	-0.0223307	0.0292371		46.5	0.133032	-0.0765828	0.0675008	0.0244738	0.000994843	0.0298838	0.0348236
46.6	0.0408816	0.0120884	0.0123604	0.0066689	0.142578	0.00113967	0.0359528	0.0220521		46.6	0.0245893	0.0612152	-0.0938162	0.150066	0.111301	0.050671	0.0419662
46.7	0.00344557	0.00647837	0.0497354	-0.0189021	-0.139165	0.0299677	-0.0114067	0.0273063		46.7	0.0641753	-0.0151378	0.0603818	-0.0853782	-0.0982432	-0.0148404	0.0345207
46.8	-0.00969043	0.00481337	-0.0209906	-0.0057441	-0.0754928	0.0626717	-0.00740548	0.0181554		46.8	0.0420313	0.00228822	0.0558468	0.0457948	-0.0332212	0.022548	0.0166576
46.9	5.95686e-05	-0.0160896	-0.0282676	0.0240639	-0.0808158	0.0408187	-0.0100385	0.0175402		46.9	-0.203298	-0.0460308	-0.0243902	-0.0157732	-0.0532432	-0.068547	0.0343757
47	0.00398057	0.0373374	-0.0241096	-0.0177961	0.156891	-0.0359453	0.0200597	0.029326		47	0.0313533	-0.0436138	-0.0584842	0.000124765	-0.149714	-0.0440668	0.0308306
47.1	0.0191656	0.0293944	0.0688284	0.0105699	0.0135012	-0.0386563	0.0171338	0.0141369		47.1	-0.0884847	0.0600842	0.225193	-0.0196232	0.108176	0.057069	0.0538304
47.2	0.0176926	0.0216904	0.0391124	-0.0611531	-0.154936	-0.0188223	-0.0260693	0.0296281		47.2	0.0641233	-0.0575748	0.0900318	-0.0247192	0.0151148	0.0173952	0.027257
47.3	0.0294196	0.0389644	-0.0202986	-0.0084171	0.0995492	-0.0880883	0.00852152	0.0258847		47.3	-0.0490397	0.0154052	-0.0323922	-0.0100802	-0.178012	-0.0508238	0.0335903
47.4	-0.0189004	0.0106364	-0.0113836	0.0223159	-0.109912	-0.0212643	-0.021418	0.0190424		47.4	-0.0606187	-0.0217598	-0.115714	0.00250976	0.0432078	-0.030475	0.027173
47.5	-0.0745964	0.0452674	-0.00548165	-0.0226621	0.137836	0.0199917	0.0167258	0.0293697		47.5	-0.0825527	-0.0245778	0.0501908	0.0369178	-0.0269562	-0.00939561	0.024069
47.6	0.0742266	0.0644034	0.0248124	0.0420089	-0.0152058	0.0753667	0.0442687	0.0143653		47.6	0.0829103	0.0181082	-0.172904	0.00278776	-0.121494	-0.0381184	0.0472236
47.7	-0.0495574	0.0177884	0.0269794	0.0169939	0.0594832	0.103689	0.0292293	0.0207786		47.7	-0.000251667	0.0672662	-0.106918	0.0606428	0.0207728	0.00830239	0.0314012
47.8	0.0246206	0.0251364	0.0194944	0.0427309	0.0812942	0.0239787	0.0362092	0.00959352		47.8	-0.0699577	0.0617392	0.0716588	-0.0250692	-0.0580962	-0.00394501	0.0298049
47.9	-0.0100484	-0.00724763	-0.00593865	-0.0019901	-0.150967	-0.0780453	-0.0423728	0.0246995		47.9	-0.0962437	0.0185172	0.0489808	-0.0659732	0.0458968	-0.00976441	0.0299893
48	-0.0483654	0.0176394	0.00651735	-0.0121391	-0.00163876	0.0749407	0.00615902	0.0165644		48	-0.0200997	0.0894982	-0.0798662	-0.0774802	0.103544	0.00311919	0.0396664
48.1	-0.00637443	-0.0158286	0.0231544	-0.0154551	0.0780722	0.0333487	0.0161528	0.0149534		48.1	0.0997973	0.0492772	-0.0303232	0.163151	-0.104155	0.0355494	0.047146
48.2	-0.00524143	-0.000271627	-0.00453465	-0.0471081	-0.0642178	0.0209397	-0.016739	0.0131003		48.2	-0.0776097	-0.0326918	-0.0131902	-0.0547122	0.00330584	-0.0349796	0.0144092
48.3	-0.00124943	0.0247114	0.0661564	0.0071169	0.0152502	0.13681	0.0414658	0.0213483		48.3	0.0143563	0.00714122	0.0360478	-0.00110624	-0.117349	-0.012182	0.0270061
48.4	-0.0282364	0.0593874	0.00140735	-0.0420031	0.13101	0.129894	0.0419098	0.0314048		48.4	-0.0993477	-0.0145688	-0.0302642	-0.0142252	0.0283308	-0.026015	0.0207596
48.5	-0.0835154	0.00444037	0.0581064	-0.0194901	-0.100506	0.0170507	-0.0206523	0.0248889		48.5	-0.184613	0.102428	-0.0547892	-0.10249	-0.0815042	-0.0641936	0.0469672
48.6	-0.0562444	0.0443424	-0.0606556	0.0179859	-0.0754628	-0.0384803	-0.0280858	0.0196424		48.6	0.163413	0.109938	-0.0058212	0.0452728	0.0108408	0.0647288	0.0316562
48.7	-0.0931584	-0.0136196	-0.0220836	0.0023589	0.0124582	-0.0430163	-0.0261768	0.0155472		48.7	-0.0987857	-0.116532	0.0522068	-0.0332002	0.0357908	-0.032104	0.0341275
48.8	-0.0713614	0.0157214	-0.0435356	0.0258199	-0.0149388	-0.0400373	-0.0213887	0.0152566		48.8	0.0599143	0.0321882	0.0425078	-0.0764512	-0.114812	-0.0113306	0.035226
48.9	0.0316106	-0.0296176	-0.0323396	-0.0067361	0.00277724	-0.00832333	-0.00710482	0.00955995		48.9	-0.0755887	-0.0455008	0.0318058	0.0245978	-0.0168432	-0.0163058	0.0204388
49	-0.0849004	-0.00248863	-0.0554046	0.0028889	0.204849	0.0223667	0.0145518	0.0414267		49	0.0226373	0.128706	0.167784	-0.146423	-0.0814172	0.0182574	0.0598461
49.1	-0.0409134	0.0264314	0.0159014	0.0045459	-0.0875028	0.0873807	0.00097385	0.0244489		49.1	-0.154442	-0.0532728	0.0763638	0.0562168	-0.168722	-0.0487712	0.0511155
49.2	-0.0466824	-0.0477106	0.00131135	0.0036219	0.0921722	-0.0480513	-0.00755648	0.0223103		49.2	-0.0185097	0.0178632	-0.0403242	0.10459	-0.111992	-0.00967461	0.0355676
49.3	-0.0376304	0.00747837	-0.0156636	-0.0353241	0.0500412	0.0695277	0.00640485	0.0183096		49.3	0.0923553	-0.0941068	0.0068528	0.0628658	0.0310878	0.019811	0.0319286
49.4	-0.0401284	0.0107544	-0.00673165	-0.0117671	-0.138692	-0.0202533	-0.0344697	0.021929		49.4	0.130508	-0.0251268	-0.0117222	0.204855	-3.91569e-05	0.059695	0.045798
49.5	-0.105612	0.0215584	-0.0372036	-0.0524141	0.0586672	-0.0209843	-0.0226648	0.0234877		49.5	-0.101329	0.0227572	0.0367128	-0.0279192	-0.0216212	-0.0182798	0.0241965
49.6	-0.0428414	0.00406837	-0.0645746	-0.0421731	0.150348	0.00548167	0.00171818	0.031842		49.6	-0.0340497	-0.0162108	0.165495	0.0462188	-0.186662	-0.00504181	0.0572986
49.7	-0.0795334	0.0177884	0.0322644	-0.0117111	0.0448662	-0.0805383	-0.0128107	0.0226089		49.7	-0.172379	0.0992232	-0.0142602	0.0640918	-0.0618802	-0.0170408	0.0480874
49.8	-0.0291644	0.0245704	-0.0427676	0.000383902	0.0787742	-0.0933233	-0.0102545	0.0241986		49.8	-0.10119	0.0324242	0.22438	0.236075	-0.0620322	0.0659314	0.0705271
49.9	-0.0763524	-0.0207546	-0.00249165	0.0028079	-0.182115	-0.00842533	-0.0478885	0.0292982		49.9	-0.120122	-0.0270338	0.180951	-0.0240302	-0.103494	-0.0187458	0.0535886
50	-0.0681914	-0.0110896	-0.00642065	0.0126979	-0.0129228	-0.0714763	-0.0262338	0.0142853		50	-0.215086	0.00809422	-0.0694212	-0.0841692	0.172758	-0.0375648	0.0636478
50.1	-0.141849	-0.143969	-0.198904	-0.151036	-0.426905	-0.187457	-0.208353	0.044775		50.1	-0.382302	-0.149215	-0.117944	-0.177621	-0.15938	-0.197292	0.0472548
50.2	-0.179567	-0.144309	-0.208389	-0.23746	-0.295088	-0.334936	-0.233291	0.0292074		50.2	-0.32695	-0.275862	-0.505729	-0.12359	-0.208037	-0.288034	0.0642242
50.3	-0.181466	-0.237128	-0.199061	-0.245463	-0.448535	-0.458108	-0.29496	0.0510146		50.3	-0.380564	-0.258455	-0.445873	-0.349207	-0.252665	-0.337353	0.0368655
50.4	-0.2565	-0.27455	-0.210004	-0.285045	-0.32841	-0.416661	-0.295195	0.028949		50.4	-0.675511	-0.259805	-0.397778	-0.212572	-0.216775	-0.352488	0.0874584
50.5	-0.306546	-0.280051	-0.241886	-0.314017	-0.45128	-0.469282	-0.343844	0.0383071		50.5	-0.356983	-0.265591	-0.313574	-0.287731	-0.33813	-0.312402	0.0165086
50.6	-0.291174	-0.334685	-0.288936	-0.292629	-0.418774	-0.385641	-0.335306	0.0226716		50.6	-0.476159	-0.241177	-0.35532	-0.414427	-0.375937	-0.372604	0.0387658
50.7	-0.303844	-0.337518	-0.304109	-0.308484	-0.576624	-0.490019	-0.386766	0.0479475		50.7	-0.514773	-0.216177	-0.452971	-0.311879	-0.313611	-0.361882	0.0537276
50.8	-0.268206	-0.34548	-0.321504	-0.300232	-0.469648	-0.486043	-0.365185	0.037166		50.8	-0.356608	-0.245634	-0.430268	-0.200905	-0.331498	-0.312983	0.0406811
50.9	-0.283963	-0.292174	-0.297581	-0.302017	-0.618934	-0.468183	-0.377142	0.0561627		50.9	-0.631403	-0.284002	-0.401789	-0.292749	-0.349231	-0.391835	0.0635424
51	-0.317313	-0.303461	-0.329462	-0.276509	-0.540452	-0.411532	-0.363121	0.0400342		51	-0.492267	-0.228844	-0.538028	-0.33447	-0.414338	-0.401589	0.0553834
51.1	-0.235875	-0.300443	-0.332403	-0.334049	-0.414249	-0.534353	-0.358562	0.0423157		51.1	-0.520405	-0.354425	-0.46337	-0.313921	-0.171305	-0.364685	0.0608545
51.2	-0.295729	-0.295795	-0.34091	-0.343113	-0.655673	-0.495276	-0.404416	0.0585343		51.2	-0.485619	-0.263752	-0.432432	-0.305832	-0.375024	-0.372532	0.0404134
51.3	-0.253088	-0.32958	-0.360687	-0.32746	-0.41118	-0.50046	-0.363742	0.0344863		51.3	-0.506702	-0.29668	-0.447084	-0.249205	-0.153836	-0.330701	0.0646535
51.4	-0.301565	-0.332383	-0.341972	-0.333653	-0.548577	-0.448134	-0.384381	0.0387121		51.4	-0.469481	-0.296882	-0.40334	-0.37561	-0.328142	-0.374691	0.0300231
51.5	-0.314824	-0.403316	-0.389737	-0.329948	-0.437869	-0.548958	-0.404109	0.0345446		51.5	-0.461982	-0.381069	-0.404509	-0.302939	-0.207342	-0.351568	0.0441758
51.6	-0.293402	-0.375749	-0.342158	-0.325323	-0.561306	-0.418978	-0.386153	0.0392015		51.6	-0.467412	-0.370197	-0.491872	-0.461284	-0.410812	-0.440315	0.0219306
51.7	-0.225779	-0.34981	-0.346139	-0.344016	-0.459195	-0.529651	-0.375765	0.0430877		51.7	-0.668772	-0.3974	-0.594064	-0.360973	-0.544043	-0.51305	0.0584275
51.8	-0.303116	-0.338842	-0.390439	-0.402034	-0.652702	-0.587951	-0.445847	0.0576756		51.8	-0.546667	-0.315575	-0.42151	-0.239812	-0.417603	-0.388233	0.0521436
51.9	-0.260841	-0.387264	-0.346132	-0.362089	-0.573646	-0.509208	-0.40653	0.0467938		51.9	-0.527578	-0.428909	-0.527114	-0.278457	-0.391577	-0.430727	0.0465793
52	-0.330626	-0.350982	-0.361197	-0.361295	-0.444347	-0.534475	-0.397154	0.031739		52	-0.567631	-0.33088	-0.567151	-0.406314	-0.414931	-0.457381	0.0472318
52.1	-0.36805	-0.383972	-0.342571	-0.370528	-0.580165	-0.583433	-0.43812	0.0457649		52.1	-0.680616	-0.409145	-0.326489	-0.286766	-0.170316	-0.374666	0.0856155
52.2	-0.378501	-0.36436	-0.374341	-0.4019	-0.727582	-0.589339	-0.47267	0.0616083		52.2	-0.665815	-0.4051	-0.440572	-0.427131	-0.39805	-0.467334	0.0501998
52.3	-0.444344	-0.382148	-0.337949	-0.32984	-0.414877	-0.568722	-0.41298	0.0359331		52.3	-0.632639	-0.457811	-0.491127	-0.329394	-0.360663	-0.454327	0.0536389
52.4	-0.370178	-0.303548	-0.38354	-0.408261	-0.592801	-0.58886	-0.441198	0.0493924		52.4	-0.589097	-0.431742	-0.592681	-0.428248	-0.500874	-0.508528	0.0360365
52.5	-0.400383	-0.441339	-0.445629	-0.366018	-0.503941	-0.612688	-0.461666	0.0356695		52.5	-0.650994	-0.422179	-0.538401	-0.336081	-0.271452	-0.443821	0.06843
52.6	-0.38541	-0.368982	-0.42669	-0.334798	-0.42744	-0.554449	-0.416295	0.0311732		52.6	-0.753578	-0.314087	-0.663229	-0.388612	-0.520834	-0.528068	0.0819791
52.7	-0.463859	-0.446791	-0.429486	-0.424036	-0.673228	-0.615129	-0.508755	0.0438493		52.7	-0.632405	-0.39361	-0.570252	-0.437974	-0.419927	-0.490834	0.0467033
52.8	-0.430027	-0.394574	-0.430358	-0.419297	-0.450088	-0.738915	-0.47721	0.0528612		52.8	-0.613078	-0.400662	-0.701949	-0.431901	-0.578018	-0.545122	0.0565608
52.9	-0.495847	-0.445977	-0.427288	-0.465729	-0.680927	-0.655281	-0.528508	0.0452283		52.9	-0.741925	-0.416622	-0.592032	-0.471303	-0.430777	-0.530532	0.0611979
53	-0.537363	-0.391616	-0.425965	-0.442232	-0.614722	-0.627588	-0.506581	0.0412882		53	-0.756508	-0.458316	-0.646149	-0.396546	-0.529974	-0.557499	0.0647935
53.1	-0.489348	-0.437241	-0.410124	-0.472832	-0.628748	-0.811866	-0.541693	0.0622561		53.1	-0.643835	-0.413015	-0.570751	-0.508476	-0.332185	-0.493652	0.0553592
53.2	-0.577311	-0.451823	-0.454594	-0.435833	-0.453965	-0.771933	-0.524243	0.0538572		53.2	-0.551636	-0.482131	-0.632597	-0.472699	-0.656952	-0.559203	0.0376974
53.3	-0.526797	-0.490477	-0.500041	-0.455761	-0.56882	-0.733557	-0.545909	0.0405813		53.3	-0.847497	-0.459342	-0.705366	-0.458694	-0.559461	-0.606072	0.0753551
53.4	-0.518704	-0.452372	-0.486286	-0.458182	-0.579728	-0.707348	-0.53377	0.0396075		53.4	-0.889922	-0.487358	-0.569326	-0.549405	-0.369316	-0.573065	0.0865538
53.5	-0.54844	-0.476107	-0.453662	-0.478166	-0.675612	-0.695364	-0.554558	0.0434696		53.5	-0.704835	-0.546148	-0.589577	-0.428914	-0.440982	-0.542091	0.0508866
53.6	-0.500716	-0.475331	-0.427448	-0.490449	-0.833445	-0.833269	-0.593443	0.0765568		53.6	-0.689101	-0.519802	-0.790171	-0.632453	-0.577964	-0.641898	0.0465281
53.7	-0.529757	-0.508765	-0.489013	-0.458146	-0.666341	-0.725129	-0.562858	0.0437722		53.7	-0.849883	-0.536805	-0.794117	-0.493402	-0.545304	-0.643902	0.0737679
53.8	-0.532232	-0.516185	-0.504709	-0.520744	-0.632756	-0.822591	-0.588203	0.0505846		53.8	-0.871627	-0.518701	-0.625779	-0.482803	-0.642278	-0.628238	0.0680408
53.9	-0.588952	-0.509291	-0.470563	-0.499996	-0.550401	-0.809389	-0.571432	0.0505016		53.9	-0.977506	-0.542646	-0.787008	-0.492009	-0.474432	-0.65472	0.0982929
54	-0.531436	-0.511579	-0.519562	-0.504491	-0.588608	-0.773991	-0.571611	0.0423		54	-0.904597	-0.471841	-0.812616	-0.431403	-0.668667	-0.657825	0.0924205
54.1	-0.588489	-0.556521	-0.508226	-0.549084	-0.687636	-0.800169	-0.615021	0.0445092		54.1	-0.795933	-0.608126	-0.508046	-0.631528	-0.623177	-0.633362	0.0463019
54.2	-0.573036	-0.567272	-0.535963	-0.550855	-0.84329	-0.801465	-0.645313	0.0565015		54.2	-0.921138	-0.542474	-0.776862	-0.396107	-0.611082	-0.649533	0.0914184
54.3	-0.600224	-0.519763	-0.526974	-0.532762	-0.9184	-0.899955	-0.666346	0.0777244		54.3	-1.00332	-0.525062	-0.725251	-0.473505	-0.462095	-0.637846	0.102914
54.4	-0.589916	-0.545634	-0.570059	-0.512009	-0.742517	-0.72254	-0.613779	0.0391085		54.4	-1.0473	-0.533882	-0.774378	-0.471968	-0.819005	-0.729307	0.103829
54.5	-0.539429	-0.63342	-0.542541	-0.587312	-0.646652	-0.788911	-0.623044	0.0378268		54.5	-0.881089	-0.520624	-0.872148	-0.641003	-0.572099	-0.697393	0.0756337
54.6	-0.580971	-0.616949	-0.581067	-0.591553	-0.663832	-0.821759	-0.642688	0.0380338		54.6	-0.917959	-0.599688	-0.816247	-0.444461	-0.500243	-0.65572	0.0912362
54.7	-0.590467	-0.622156	-0.563077	-0.558201	-0.754186	-0.845021	-0.655518	0.0479609		54.7	-1.03896	-0.572514	-0.697333	-0.484548	-0.685256	-0.695723	0.0942605
54.8	-0.562852	-0.621686	-0.545893	-0.568851	-0.687641	-0.828903	-0.635971	0.0439933		54.8	-0.915722	-0.586193	-0.770829	-0.559595	-0.575466	-0.681561	0.0700096
54.9	-0.468252	-0.609254	-0.548025	-0.589134	-0.84737	-0.901618	-0.660609	0.0708019		54.9	-0.881671	-0.55969	-0.719854	-0.648955	-0.691929	-0.70042	0.0527992
55	-0.541621	-0.655091	-0.541894	-0.591861	-0.713708	-0.810178	-0.642392	0.0432849		55	-0.881405	-0.484033	-0.798629	-0.618277	-0.554946	-0.667458	0.0747334
55.1	-0.56829	-0.628011	-0.544885	-0.537283	-0.852796	-0.845648	-0.662819	0.0603691		55.1	-0.838462	-0.571934	-0.696256	-0.551307	-0.660277	-0.663647	0.0513159
55.2	-0.534736	-0.670392	-0.563544	-0.54169	-0.919606	-0.902037	-0.688667	0.0730631		55.2	-1.06059	-0.470699	-0.876543	-0.44916	-0.602524	-0.691903	0.119555
55.3	-0.483855	-0.646446	-0.549585	-0.565441	-0.803608	-0.911473	-0.660068	0.0673809		55.3	-0.967781	-0.570221	-0.797061	-0.636636	-0.390623	-0.672464	0.0984652
55.4	-0.485486	-0.709101	-0.549297	-0.580267	-0.790837	-0.811175	-0.65436	0.0551543		55.4	-1.01505	-0.629014	-0.825569	-0.639868	-0.508707	-0.723642	0.0887351
55.5	-0.507187	-0.651345	-0.605698	-0.596282	-0.835698	-0.823914	-0.670021	0.0540279		55.5	-0.902894	-0.543286	-0.864008	-0.600807	-0.668325	-0.715864	0.0714871
55.6	-0.587493	-0.652432	-0.542105	-0.595589	-0.813499	-0.87846	-0.678263	0.0555722		55.6	-0.890033	-0.65447	-0.687554	-0.576948	-0.594011	-0.680603	0.0560511
55.7	-0.561537	-0.681829	-0.536798	-0.608141	-1.00423	-0.891032	-0.713928	0.0779876		55.7	-0.98185	-0.533292	-0.727334	-0.604243	-0.594359	-0.688216	0.079879
55.8	-0.516855	-0.683531	-0.570278	-0.565804	-0.998409	-0.82905	-0.693988	0.0761872		55.8	-0.914222	-0.640706	-0.835098	-0.644719	-0.510925	-0.709134	0.072817
55.9	-0.562572	-0.69597	-0.541543	-0.571193	-0.976972	-0.959465	-0.717952	0.0821998		55.9	-0.934185	-0.616768	-0.79332	-0.51229	-0.644414	-0.700195	0.0737575
56	-0.584517	-0.684062	-0.537361	-0.614672	-0.893666	-0.881663	-0.699323	0.0626705		56	-0.87377	-0.581465	-0.6399	-0.716443	-0.607575	-0.683831	0.0526137
56.1	-0.524769	-0.688581	-0.546664	-0.617757	-1.01505	-0.881812	-0.712439	0.0801036		56.1	-0.844868	-0.676728	-0.826718	-0.548565	-0.516544	-0.682685	0.0680717
56.2	-0.596358	-0.710644	-0.578292	-0.581779	-0.842268	-0.909287	-0.703105	0.0587729		56.2	-1.00707	-0.64731	-0.894829	-0.606103	-0.630436	-0.757149	0.0813483
56.3	-0.538703	-0.643266	-0.541878	-0.590647	-0.976107	-0.878731	-0.694889	0.0762057		56.3	-0.998943	-0.614225	-0.831872	-0.509535	-0.486566	-0.688228	0.098806
56.4	-0.510486	-0.713845	-0.577334	-0.633976	-0.939196	-0.93484	-0.718279	0.0743579		56.4	-0.890275	-0.627359	-0.758232	-0.513092	-0.468836	-0.651559	0.0779457
56.5	-0.565941	-0.720539	-0.574773	-0.617201	-0.813921	-0.818586	-0.68516	0.0471347		56.5	-0.854941	-0.597037	-0.767332	-0.597224	-0.549571	-0.673221	0.0586293
56.6	-0.51688	-0.712371	-0.539926	-0.647986	-1.00365	-0.885982	-0.717799	0.0789314		56.6	-1.06842	-0.56525	-0.778249	-0.525938	-0.56105	-0.699782	0.102377
56.7	-0.616002	-0.671495	-0.586877	-0.584826	-0.839319	-0.834493	-0.688835	0.0485388		56.7	-1.11065	-0.657513	-0.785761	-0.675903	-0.518246	-0.749615	0.0997748
56.8	-0.596421	-0.691248	-0.584499	-0.633221	-0.921274	-0.847933	-0.712433	0.0573074		56.8	-0.994094	-0.567637	-0.872899	-0.582173	-0.684177	-0.740196	0.0836541
56.9	-0.57485	-0.693919	-0.630187	-0.574252	-0.907314	-0.925119	-0.717607	0.0653665		56.9	-0.897013	-0.642841	-0.785154	-0.606504	-0.66127	-0.718556	0.053783
57	-0.551692	-0.719062	-0.593106	-0.577942	-0.9564	-0.96357	-0.726962	0.0773588		57	-1.04192	-0.592089	-0.781074	-0.628716	-0.540773	-0.716915	0.0905909
57.1	-0.606784	-0.695007	-0.545141	-0.643741	-1.09882	-0.865682	-0.74253	0.083968		57.1	-1.07516	-0.604229	-0.833104	-0.561958	-0.712454	-0.75738	0.0922981
57.2	-0.600234	-0.719411	-0.570464	-0.585561	-0.85983	-0.887295	-0.703799	0.0579495		57.2	-0.996716	-0.685837	-0.868494	-0.734619	-0.63703	-0.784539	0.0655974
57.3	-0.619387	-0.757145	-0.593648	-0.596616	-1.07778	-0.907652	-0.758705	0.0810194		57.3	-0.773014	-0.675245	-0.791981	-0.541102	-0.640044	-0.684277	0.045832
57.4	-0.564843	-0.72952	-0.569717	-0.640907	-0.807759	-0.857635	-0.695063	0.0503054		57.4	-0.971582	-0.645792	-0.870666	-0.631757	-0.600204	-0.744	0.0744172
57.5	-0.605484	-0.73103	-0.603931	-0.67526	-0.997636	-0.940674	-0.759002	0.0696086		57.5	-0.853726	-0.594641	-0.862689	-0.630099	-0.604811	-0.709193	0.0611246
57.6	-0.602209	-0.69077	-0.56088	-0.655837	-0.951043	-0.847674	-0.718069	0.0615966		57.6	-0.925931	-0.688765	-0.876069	-0.599388	-0.62701	-0.743433	0.0664039
57.7	-0.594179	-0.669039	-0.646294	-0.627955	-0.898233	-0.921943	-0.726274	0.0590606		57.7	-0.884657	-0.621559	-0.943652	-0.590133	-0.638962	-0.735793	0.0738269
57.8	-0.58123	-0.721621	-0.592183	-0.619836	-1.01092	-0.857063	-0.730476	0.0703312		57.8	-0.822384	-0.668114	-0.842001	-0.638056	-0.469903	-0.688092	0.0679085
57.9	-0.625433	-0.716192	-0.602703	-0.681673	-0.998306	-0.933133	-0.759573	0.0677418		57.9	-0.917101	-0.64123	-0.731686	-0.510228	-0.566486	-0.673346	0.0713715
58	-0.554554	-0.655375	-0.562359	-0.641091	-0.986401	-0.995181	-0.732493	0.0833434		58	-0.894389	-0.58766	-1.03159	-0.66652	-0.614236	-0.75888	0.0870357
58.1	-0.552679	-0.643	-0.582751	-0.64613	-0.834354	-0.897121	-0.692672	0.0572094		58.1	-1.04971	-0.658682	-0.875474	-0.714706	-0.538287	-0.767372	0.0890137
58.2	-0.605122	-0.717085	-0.598869	-0.633804	-1.04728	-0.924684	-0.754474	0.0768519		58.2	-1.02561	-0.585323	-0.843819	-0.588401	-0.63086	-0.734802	0.0869006
58.3	-0.620922	-0.695256	-0.625102	-0.630589	-0.907235	-0.97457	-0.742279	0.0643722		58.3	-0.949178	-0.647163	-0.890213	-0.471249	-0.6734	-0.726241	0.0867911
58.4	-0.610357	-0.72385	-0.546301	-0.6855	-1.19219	-0.997435	-0.792606	0.101932		58.4	-0.906407	-0.580983	-1.0006	-0.592328	-0.585319	-0.733127	0.09121
58.5	-0.612861	-0.719572	-0.601422	-0.641971	-1.00141	-0.914299	-0.748589	0.0692023		58.5	-1.10769	-0.582298	-0.843656	-0.656209	-0.594348	-0.756841	0.0994055
58.6	-0.558758	-0.774536	-0.556174	-0.645924	-0.919952	-0.936262	-0.731934	0.0700464		58.6	-1.08054	-0.670071	-0.802835	-0.662053	-0.40692	-0.724484	0.109686
58.7	-0.513627	-0.732766	-0.608154	-0.622247	-0.995019	-1.06001	-0.755304	0.0910283		58.7	-0.834022	-0.682755	-0.858821	-0.609925	-0.505946	-0.698294	0.0667979
58.8	-0.546794	-0.76303	-0.602545	-0.633924	-1.05499	-0.9361	-0.756231	0.0824824		58.8	-0.847423	-0.609929	-0.846146	-0.591669	-0.598406	-0.698715	0.0605201
58.9	-0.613489	-0.73239	-0.557693	-0.683413	-0.832126	-0.912956	-0.722011	0.054455		58.9	-0.930569	-0.660558	-0.783371	-0.649431	-0.764539	-0.757694	0.0508665
59	-0.583348	-0.73611	-0.556773	-0.627015	-0.86764	-0.890908	-0.710299	0.0590664		59	-1.00374	-0.6104	-0.819777	-0.636634	-0.575316	-0.729173	0.080603
59.1	-0.577077	-0.747546	-0.576031	-0.66456	-1.08069	-0.920031	-0.76099	0.0826677		59.1	-0.915083	-0.547816	-0.800521	-0.433981	-0.410435	-0.621567	0.100842
59.2	-0.527523	-0.722775	-0.591688	-0.624316	-0.998132	-0.946845	-0.735213	0.0796036		59.2	-1.07271	-0.710644	-0.7929	-0.621129	-0.583414	-0.756159	0.0870911
59.3	-0.632011	-0.783866	-0.555449	-0.673994	-0.886844	-0.975565	-0.751288	0.065394		59.3	-1.09169	-0.590978	-0.835344	-0.675816	-0.559793	-0.750723	0.0977241
59.4	-0.593308	-0.806851	-0.615599	-0.624309	-0.897517	-0.893102	-0.738448	0.0586188		59.4	-0.906799	-0.623972	-0.906304	-0.770648	-0.496462	-0.740837	0.0803704
59.5	-0.606719	-0.742839	-0.599643	-0.627554	-0.874926	-0.912334	-0.727336	0.0568794		59.5	-1.10986	-0.669384	-0.725126	-0.678212	-0.649545	-0.766425	0.0867503
59.6	-0.621724	-0.752063	-0.60585	-0.669577	-0.988103	-0.898962	-0.756046	0.0638669		59.6	-1.04254	-0.607178	-0.782398	-0.689691	-0.666985	-0.757758	0.0765684
59.7	-0.578087	-0.729051	-0.616802	-0.656481	-1.04621	-0.981863	-0.768082	0.0808332		59.7	-1.07381	-0.606619	-0.79202	-0.606759	-0.705783	-0.756997	0.0864298
59.8	-0.605248	-0.724687	-0.562971	-0.645289	-0.812114	-0.837207	-0.697919	0.0457264		59.8	-0.897124	-0.641817	-0.886079	-0.627761	-0.692509	-0.749058	0.0592071
59.9	-0.542535	-0.758509	-0.599154	-0.643131	-0.919347	-1.03229	-0.749161	0.0786666		59.9	-1.01831	-0.657123	-0.757301	-0.686687	-0.727285	-0.769341	0.0645462
60	-0.613239	-0.736156	-0.552172	-0.663025	-0.944194	-0.928615	-0.739567	0.066972		60	-0.996526	-0.546275	-0.828858	-0.569804	-0.65449	-0.719191	0.0852479
60.1	-0.574758	-0.781432	-0.564647	-0.680181	-1.06908	-0.931982	-0.767014	0.0824871		60.1	-0.954385	-0.671692	-0.912013	-0.650885	-0.555453	-0.748886	0.0780447
60.2	-0.566341	-0.76921	-0.620194	-0.671928	-1.00433	-1.0045	-0.772749	0.0781857		60.2	-0.919374	-0.612692	-0.899834	-0.663374	-0.732243	-0.765503	0.0618906
60.3	-0.59417	-0.732306	-0.565367	-0.66747	-0.885996	-0.98137	-0.73778	0.0674852		60.3	-0.789333	-0.624085	-0.787535	-0.537285	-0.672563	-0.68216	0.0484992
60.4	-0.627045	-0.731603	-0.608019	-0.573318	-0.902235	-0.953451	-0.732612	0.065723		60.4	-0.985823	-0.684524	-0.886743	-0.657265	-0.485153	-0.739902	0.0885528
60.5	-0.550143	-0.744844	-0.599735	-0.59565	-0.974494	-1.00351	-0.74473	0.0818275		60.5	-0.988639	-0.571834	-0.870307	-0.717402	-0.631212	-0.755879	0.0768654
60.6	-0.662282	-0.748529	-0.554805	-0.633995	-1.13047	-0.849507	-0.763265	0.0842336		60.6	-0.900401	-0.614586	-0.78519	-0.679628	-0.659934	-0.727948	0.0513947
60.7	-0.571477	-0.722253	-0.652376	-0.670801	-1.03017	-0.960873	-0.767992	0.0751585		60.7	-1.04861	-0.668296	-0.936423	-0.667157	-0.553724	-0.774842	0.0929781
60.8	-0.554506	-0.745875	-0.554818	-0.677235	-0.980657	-0.923185	-0.739379	0.0739695		60.8	-0.919337	-0.613307	-0.88131	-0.663578	-0.591264	-0.733759	0.0692637
60.9	-0.60682	-0.764484	-0.585278	-0.677994	-1.0814	-0.976713	-0.782114	0.0832792		60.9	-1.10999	-0.619504	-0.836857	-0.58623	-0.57439	-0.745394	0.102888
61	-0.532736	-0.717435	-0.612127	-0.655003	-1.01957	-1.01837	-0.759207	0.0857282		61	-0.972035	-0.522967	-0.831683	-0.60629	-0.602748	-0.707145	0.0838655
61.1	-0.654403	-0.743245	-0.639621	-0.666186	-0.909197	-0.998309	-0.768493	0.0614659		61.1	-1.06095	-0.612002	-0.8815	-0.698038	-0.801273	-0.810752	0.0774268
61.2	-0.637103	-0.784424	-0.583971	-0.62981	-0.925836	-0.878957	-0.740017	0.058564		61.2	-1.13416	-0.619868	-0.78362	-0.622264	-0.653038	-0.76259	0.0976141
61.3	-0.622631	-0.755425	-0.515914	-0.653118	-0.877868	-0.961144	-0.731017	0.0681187		61.3	-0.937356	-0.592452	-0.784719	-0.620473	-0.619842	-0.710968	0.0660416
61.4	-0.592597	-0.726577	-0.607778	-0.646642	-0.81135	-0.974369	-0.726552	0.059733		61.4	-0.933443	-0.628754	-0.800246	-0.755406	-0.661613	-0.755892	0.0541038
61.5	-0.574527	-0.794142	-0.557241	-0.686398	-0.860206	-0.970058	-0.740429	0.0668236		61.5	-1.07156	-0.578751	-0.844136	-0.611502	-0.562582	-0.733706	0.0986322
61.6	-0.613375	-0.73911	-0.616961	-0.614128	-0.927532	-0.943953	-0.74251	0.0642247		61.6	-1.03654	-0.75132	-0.827211	-0.703035	-0.704771	-0.804575	0.0622203
61.7	-0.617465	-0.772245	-0.580328	-0.648708	-0.997779	-0.98954	-0.767677	0.0761595		61.7	-1.00242	-0.579456	-0.955505	-0.703598	-0.572278	-0.762651	0.0916437
61.8	-0.610174	-0.758349	-0.61745	-0.676186	-0.986615	-0.988662	-0.772906	0.0712828		61.8	-0.910677	-0.612744	-0.909043	-0.645549	-0.698229	-0.755248	0.0645769
61.9	-0.594661	-0.776742	-0.575916	-0.646944	-1.01065	-0.941778	-0.757783	0.0753055		61.9	-0.953107	-0.599526	-0.877923	-0.658335	-0.669116	-0.751601	0.0689895
62	-0.565103	-0.771278	-0.61035	-0.639548	-0.903338	-0.943876	-0.738915	0.0649884		62	-1.08355	-0.575507	-0.897474	-0.639259	-0.706233	-0.780405	0.0930081
62.1	-0.698485	-0.79441	-0.62992	-0.690778	-1.09054	-0.951403	-0.809257	0.0725759		62.1	-0.975311	-0.627621	-0.869803	-0.548464	-0.599067	-0.724053	0.0837035
62.2	-0.593169	-0.806846	-0.571811	-0.662747	-0.914653	-0.966247	-0.752579	0.0685627		62.2	-1.0345	-0.587402	-0.753083	-0.490571	-0.641693	-0.70145	0.0934442
62.3	-0.60467	-0.770314	-0.580127	-0.670252	-0.970692	-0.948375	-0.757405	0.0693971		62.3	-0.873624	-0.645073	-0.888018	-0.675996	-0.765959	-0.769734	0.0495609
62.4	-0.555167	-0.773412	-0.61272	-0.626671	-0.943745	-0.886351	-0.733011	0.065054		62.4	-0.897467	-0.634957	-0.90617	-0.69313	-0.603231	-0.746991	0.0648462
62.5	-0.640775	-0.768747	-0.608155	-0.661139	-1.0548	-0.928185	-0.776967	0.0731636		62.5	-0.94845	-0.635812	-0.768215	-0.632915	-0.557562	-0.708591	0.0688914
62.6	-0.619299	-0.740415	-0.572852	-0.718745	-0.955103	-0.837937	-0.740725	0.0573925		62.6	-0.961092	-0.625042	-0.890234	-0.59703	-0.61324	-0.737328	0.0778267
62.7	-0.560722	-0.79723	-0.599614	-0.658816	-0.798754	-0.991651	-0.734464	0.0653991		62.7	-0.848385	-0.669607	-0.797819	-0.586605	-0.708638	-0.722211	0.0463556
62.8	-0.598901	-0.724334	-0.610891	-0.672383	-0.832077	-0.965809	-0.734066	0.057923		62.8	-0.994601	-0.665931	-0.886723	-0.692148	-0.668742	-0.781629	0.0672823
62.9	-0.583428	-0.740123	-0.571612	-0.680762	-1.03399	-0.927335	-0.756208	0.076665		62.9	-1.01626	-0.667814	-0.992484	-0.683897	-0.622543	-0.796599	0.0854996
63	-0.602656	-0.745904	-0.573089	-0.668719	-0.880941	-0.887216	-0.726421	0.0554584		63	-0.850713	-0.615634	-0.739724	-0.630106	-0.707826	-0.708801	0.0424082
63.1	-0.687469	-0.735243	-0.626562	-0.665273	-0.943591	-1.00311	-0.776874	0.0642266		63.1	-0.911492	-0.645723	-0.725126	-0.611307	-0.586962	-0.696122	0.0586834
63.2	-0.666222	-0.785674	-0.606131	-0.668522	-1.01641	-0.907199	-0.775026	0.065206		63.2	-0.890698	-0.601817	-0.799404	-0.672574	-0.557431	-0.704385	0.0619954
63.3	-0.601271	-0.801781	-0.599797	-0.645953	-0.785824	-0.9917	-0.737721	0.0624462		63.3	-0.970991	-0.605916	-0.801636	-0.719954	-0.642407	-0.748181	0.0650868
63.4	-0.577057	-0.748826	-0.616733	-0.663436	-0.918515	-0.945154	-0.744953	0.0636379		63.4	-0.845729	-0.60817	-0.763216	-0.601722	-0.655144	-0.694796	0.04754
63.5	-0.60046	-0.832412	-0.592414	-0.679894	-0.952934	-0.961328	-0.769907	0.0688879		63.5	-0.899148	-0.608059	-0.799406	-0.63596	-0.643641	-0.717243	0.0564736
63.6	-0.604357	-0.788178	-0.607088	-0.675269	-0.925995	-0.954966	-0.759309	0.0635461		63.6	-1.02791	-0.640739	-0.820268	-0.805664	-0.681341	-0.795185	0.0677179
63.7	-0.598502	-0.743759	-0.600212	-0.643317	-1.01563	-0.93182	-0.75554	0.0730851		63.7	-0.984313	-0.624156	-0.811591	-0.734135	-0.619517	-0.754742	0.0677118
63.8	-0.523241	-0.733402	-0.596609	-0.635644	-0.802	-0.897856	-0.698125	0.0567805		63.8	-0.942283	-0.596964	-0.910342	-0.65314	-0.50272	-0.72109	0.0873076
63.9	-0.552944	-0.739424	-0.599843	-0.649604	-0.945371	-1.04028	-0.754577	0.0803893		63.9	-0.825588	-0.647727	-0.743433	-0.749262	-0.609998	-0.715202	0.0385764
64	-0.609563	-0.764215	-0.633204	-0.679947	-0.932053	-0.965776	-0.764126	0.0624443		64	-1.0355	-0.631975	-0.870433	-0.598882	-0.537915	-0.734941	0.0939749
64.1	-0.521802	-0.749764	-0.63281	-0.676036	-1.1526	-0.887657	-0.770112	0.0912669		64.1	-0.85979	-0.687981	-0.79676	-0.691564	-0.631913	-0.733602	0.0412925
64.2	-0.567728	-0.766284	-0.603962	-0.713495	-0.947893	-1.0334	-0.772127	0.0758702		64.2	-0.999829	-0.611836	-0.830359	-0.664485	-0.548536	-0.731009	0.0818714
64.3	-0.585428	-0.797758	-0.595156	-0.630204	-0.897325	-0.970201	-0.746012	0.0677717		64.3	-0.869699	-0.574495	-0.744059	-0.652789	-0.645043	-0.697217	0.0508433
64.4	-0.608614	-0.740866	-0.59767	-0.685049	-1.05829	-0.997485	-0.78133	0.0812202		64.4	-0.958786	-0.62631	-0.662002	-0.665203	-0.606245	-0.703709	0.064721
64.5	-0.60767	-0.771469	-0.598915	-0.648643	-0.955094	-0.935268	-0.752843	0.065868		64.5	-0.893535	-0.605372	-0.846956	-0.654917	-0.582108	-0.716578	0.0642507
64.6	-0.603258	-0.739338	-0.629201	-0.681271	-1.0229	-0.909521	-0.764248	0.0682316		64.6	-0.902995	-0.563185	-0.68999	-0.571589	-0.56911	-0.659374	0.0653431
64.7	-0.540648	-0.757956	-0.64803	-0.654026	-0.95028	-0.999326	-0.758378	0.0742417		64.7	-0.920496	-0.619568	-0.697307	-0.693222	-0.703423	-0.726803	0.0507743
64.8	-0.594927	-0.783399	-0.585371	-0.69627	-0.96979	-1.02403	-0.775631	0.0762911		64.8	-0.985156	-0.585579	-0.813229	-0.765056	-0.549007	-0.739605	0.0795032
64.9	-0.57693	-0.76188	-0.564932	-0.67166	-1.04724	-0.880142	-0.750463	0.0765433		64.9	-0.941166	-0.590827	-0.77175	-0.74803	-0.479523	-0.706259	0.0793564
65	-0.60869	-0.766377	-0.642716	-0.65415	-1.06683	-0.988439	-0.787868	0.0794916		65	-0.923215	-0.622935	-0.868524	-0.709876	-0.528317	-0.730573	0.0738455
	sample_1	sample_2	sample_3	sample_4	sample_5	sample_6	Average	SEM			sample_1	sample_2	sample_3	sample_4	sample_5	Average	SEM
% ON, step1	48.879	41.8435	53.5442	47.4115	55.0746	51.87	49.7705	1.9662		% ON, step1	52.59	42.0453	53.109	47.4025	52.7101	49.5714	2.15434
% ON, step2	51.121	58.1565	46.4558	52.5885	44.9254	48.13	50.2295	1.9662		% ON, step2	47.41	57.9547	46.891	52.5975	47.2899	50.4286	2.15434
tau on, step1	0.22392	0.22568	0.33854	0.15039	0.2655	0.2738	0.246305	0.0256631		tau on, step1	0.25278	0.1	0.1725	0.28057	0.12641	0.186452	0.0350223
tau on, step2	1.1035	3.4611	2.478	3.0387	3.0211	2.5761	2.61308	0.334924		tau on, step2	1.7666	2.2184	2.04	3.3003	1.5805	2.18116	0.300536
Peak response	0.596659	0.760498	0.59771	0.660842	0.961075	0.953684	0.755078	0.0684715		Peak response	0.96891	0.63051	0.833889	0.66507	0.61474	0.742624	0.0687289
standard error of baseline fluorescence	0.00292144	0.0015499	0.00240074	0.00129644	0.00493096	0.00282378	0.00265388	0.000529498		standard error of baseline fluorescence	0.00532342	0.00280682	0.00431466	0.00371221	0.00530423	0.00429227	0.00048119
SNR	204.234	490.675	248.969	509.737	194.906	337.733	331.042	57.3901		SNR	182.009	224.635	193.269	179.157	115.896	178.993	17.7163
