# Supplementary material for: Two-step structural changes in M3 muscarinic receptor activation rely on the coupled Gq protein cycle
Source: Nat Commun. 2023 Mar 8;14:1276. doi: 10.1038/s41467-023-36911-4 (PMC9992711; doi:10.1038/s41467-023-36911-4)
Supplement: Supplementary file 3 — Source Data [file 41467_2023_36911_MOESM3_ESM.zip › 2. Data for Supplementary Figures/Supplementary Figure 11.xlsx]

## Sheet: Sheet1
Time(sec)	CFPC	YFPC	FRET ratio
0	0.101776	0.850156	8.35319
0.1	0.101152	0.849813	8.40138
0.2	0.102055	0.850812	8.33679
0.3	0.101932	0.849026	8.32931
0.4	0.103148	0.852997	8.26962
0.5	0.102289	0.851275	8.32223
0.6	0.101408	0.850333	8.38526
0.7	0.100449	0.85304	8.49229
0.8	0.102122	0.853693	8.35954
0.9	0.101386	0.853243	8.41581
1	0.102256	0.850052	8.31299
1.1	0.100114	0.850302	8.49333
1.2	0.101486	0.851648	8.39176
1.3	0.101129	0.855233	8.45683
1.4	0.102278	0.853567	8.34555
1.5	0.102155	0.853856	8.3584
1.6	0.101073	0.850294	8.41264
1.7	0.101799	0.849566	8.34557
1.8	0.101207	0.854261	8.4407
1.9	0.100705	0.857677	8.5167
2	0.100917	0.853287	8.45531
2.1	0.102423	0.852921	8.32742
2.2	0.10162	0.8519	8.38319
2.3	0.101319	0.850462	8.39392
2.4	0.10191	0.854335	8.38323
2.5	0.102936	0.854464	8.3009
2.6	0.103249	0.853777	8.26914
2.7	0.102088	0.854098	8.36625
2.8	0.100382	0.851219	8.47981
2.9	0.0996233	0.849017	8.52227
3	0.100973	0.85025	8.42057
3.1	0.101598	0.852523	8.39117
3.2	0.103204	0.852191	8.25734
3.3	0.102434	0.849983	8.29783
3.4	0.101988	0.848533	8.31992
3.5	0.102914	0.854084	8.299
3.6	0.1021	0.853892	8.36332
3.7	0.101453	0.853436	8.41216
3.8	0.100627	0.849011	8.43719
3.9	0.101218	0.850809	8.40567
4	0.101698	0.851351	8.37136
4.1	0.102234	0.85487	8.36193
4.2	0.10249	0.852914	8.32191
4.3	0.101776	0.850959	8.36108
4.4	0.102512	0.851922	8.31043
4.5	0.101285	0.85475	8.43902
4.6	0.100527	0.85054	8.46083
4.7	0.101787	0.852583	8.37612
4.8	0.101609	0.852975	8.39469
4.9	0.103293	0.849909	8.22812
5	0.102591	0.852456	8.3093
5.1	0.101096	0.849302	8.40097
5.2	0.103271	0.849852	8.22934
5.3	0.101363	0.853309	8.41831
5.4	0.102301	0.852597	8.33424
5.5	0.101241	0.854156	8.43689
5.6	0.102133	0.854647	8.36797
5.7	0.100772	0.855092	8.4854
5.8	0.100873	0.850117	8.42763
5.9	0.101888	0.853229	8.37421
6	0.101073	0.853116	8.44056
6.1	0.101397	0.852602	8.40856
6.2	0.101018	0.851468	8.4289
6.3	0.100449	0.851958	8.48152
6.4	0.102579	0.853152	8.317
6.5	0.100772	0.856342	8.4978
6.6	0.101575	0.853325	8.4009
6.7	0.102423	0.852241	8.32078
6.8	0.101955	0.854203	8.37826
6.9	0.101174	0.848564	8.3872
7	0.102144	0.849522	8.31688
7.1	0.102892	0.850424	8.26523
7.2	0.101118	0.851969	8.4255
7.3	0.102591	0.850927	8.29441
7.4	0.100226	0.853051	8.5113
7.5	0.102501	0.853009	8.32194
7.6	0.101642	0.853987	8.40188
7.7	0.101319	0.848298	8.37257
7.8	0.101464	0.855182	8.42845
7.9	0.101709	0.854314	8.39956
8	0.101586	0.849126	8.35865
8.1	0.102301	0.852977	8.33795
8.2	0.102077	0.854683	8.37289
8.3	0.102055	0.854548	8.3734
8.4	0.10104	0.857649	8.48821
8.5	0.101586	0.853465	8.40137
8.6	0.102423	0.853691	8.33494
8.7	0.100148	0.851157	8.49902
8.8	0.101308	0.855509	8.44466
8.9	0.100839	0.854872	8.47758
9	0.10268	0.851334	8.29116
9.1	0.103226	0.855092	8.28367
9.2	0.101743	0.85499	8.40345
9.3	0.102111	0.85449	8.36826
9.4	0.101386	0.853834	8.42164
9.5	0.101631	0.85146	8.37793
9.6	0.101408	0.85301	8.41166
9.7	0.101932	0.851246	8.35109
9.8	0.102033	0.858329	8.41229
9.9	0.101944	0.854085	8.37803
10	0.101944	0.853762	8.37485
10.1	0.102735	0.856975	8.34157
10.2	0.100415	0.850557	8.47039
10.3	0.102367	0.855679	8.35891
10.4	0.101944	0.851933	8.35691
10.5	0.102289	0.852937	8.33848
10.6	0.101575	0.851786	8.38575
10.7	0.0998129	0.85133	8.52925
10.8	0.101698	0.851898	8.37673
10.9	0.101163	0.854983	8.45157
11	0.101999	0.855845	8.3907
11.1	0.102992	0.853089	8.28306
11.2	0.100862	0.851661	8.44387
11.3	0.102245	0.853493	8.34755
11.4	0.100995	0.854077	8.4566
11.5	0.102077	0.852475	8.35126
11.6	0.100717	0.854069	8.47993
11.7	0.102088	0.855827	8.38319
11.8	0.102836	0.853416	8.29882
11.9	0.100783	0.854897	8.48252
12	0.102802	0.849003	8.25859
12.1	0.102289	0.855179	8.3604
12.2	0.101743	0.85412	8.3949
12.3	0.101877	0.856034	8.40266
12.4	0.102535	0.853719	8.32615
12.5	0.101586	0.8567	8.43321
12.6	0.102412	0.856027	8.35866
12.7	0.0995452	0.852276	8.56169
12.8	0.100951	0.85364	8.45601
12.9	0.101308	0.850568	8.39588
13	0.101285	0.856579	8.45708
13.1	0.101899	0.851439	8.35573
13.2	0.100683	0.853191	8.47404
13.3	0.101207	0.851427	8.41271
13.4	0.102557	0.853419	8.32141
13.5	0.102088	0.851689	8.34265
13.6	0.101955	0.850957	8.34642
13.7	0.100661	0.851595	8.46006
13.8	0.101174	0.851197	8.41321
13.9	0.101453	0.84971	8.37543
14	0.102457	0.855795	8.35276
14.1	0.101698	0.853962	8.39703
14.2	0.101754	0.851795	8.37113
14.3	0.102579	0.852583	8.31146
14.4	0.101553	0.852699	8.39659
14.5	0.10181	0.85332	8.38153
14.6	0.10046	0.856136	8.52217
14.7	0.102312	0.853083	8.33809
14.8	0.101085	0.851984	8.42843
14.9	0.100527	0.852057	8.47592
15	0.101375	0.854152	8.4257
15.1	0.100817	0.852663	8.45754
15.2	0.101631	0.854918	8.41196
15.3	0.102702	0.855953	8.33433
15.4	0.102133	0.855015	8.37158
15.5	0.100928	0.850471	8.42648
15.6	0.0999133	0.85279	8.5353
15.7	0.102702	0.853443	8.3099
15.8	0.102088	0.849514	8.32134
15.9	0.101252	0.854932	8.44361
16	0.102747	0.855431	8.32563
16.1	0.10143	0.852398	8.40377
16.2	0.10104	0.855451	8.46646
16.3	0.101799	0.853069	8.37997
16.4	0.101977	0.856893	8.4028
16.5	0.101129	0.851552	8.42043
16.6	0.101085	0.853725	8.44564
16.7	0.100728	0.854343	8.48171
16.8	0.103215	0.853201	8.26623
16.9	0.10172	0.852089	8.37677
17	0.10027	0.854102	8.518
17.1	0.100717	0.852507	8.46442
17.2	0.101185	0.852653	8.42668
17.3	0.101118	0.855305	8.45848
17.4	0.102524	0.853981	8.3296
17.5	0.102133	0.852338	8.34537
17.6	0.101352	0.855523	8.44108
17.7	0.101341	0.853007	8.41719
17.8	0.101732	0.853378	8.38852
17.9	0.101776	0.850814	8.35966
18	0.102825	0.853588	8.3014
18.1	0.10094	0.850209	8.42295
18.2	0.101152	0.854297	8.44572
18.3	0.102278	0.855497	8.36442
18.4	0.102479	0.849974	8.29413
18.5	0.10046	0.853682	8.49774
18.6	0.101575	0.852857	8.39629
18.7	0.100549	0.851188	8.4654
18.8	0.101274	0.851341	8.4063
18.9	0.101765	0.852671	8.37882
19	0.101386	0.852027	8.40381
19.1	0.101152	0.858547	8.48773
19.2	0.102735	0.855726	8.32941
19.3	0.103673	0.854969	8.24683
19.4	0.103505	0.854933	8.25981
19.5	0.102301	0.854538	8.35322
19.6	0.100605	0.856127	8.50979
19.7	0.103014	0.857519	8.32426
19.8	0.102245	0.848997	8.30358
19.9	0.102178	0.85514	8.36914
20	0.101408	0.85079	8.38977
20.1	0.101977	0.85407	8.37513
20.2	0.103093	0.854171	8.28548
20.3	0.103483	0.845383	8.16931
20.4	0.104364	0.840904	8.05741
20.5	0.10481	0.838551	8.00065
20.6	0.105011	0.834857	7.95018
20.7	0.105312	0.834688	7.92584
20.8	0.105401	0.834325	7.91568
20.9	0.104409	0.8336	7.98401
21	0.104788	0.827015	7.89227
21.1	0.105625	0.828758	7.84626
21.2	0.106662	0.828057	7.76338
21.3	0.104978	0.828659	7.89368
21.4	0.10606	0.829343	7.8196
21.5	0.106684	0.827311	7.75476
21.6	0.105658	0.825843	7.81618
21.7	0.107119	0.831209	7.75965
21.8	0.105033	0.830396	7.90602
21.9	0.106015	0.828159	7.81171
22	0.105658	0.82765	7.83329
22.1	0.106818	0.826336	7.73591
22.2	0.104978	0.826718	7.87519
22.3	0.105468	0.824489	7.81741
22.4	0.108871	0.822244	7.55249
22.5	0.106149	0.827474	7.79541
22.6	0.106796	0.824026	7.71589
22.7	0.107711	0.821818	7.62987
22.8	0.107231	0.822413	7.66956
22.9	0.105747	0.819545	7.75003
23	0.107264	0.820513	7.64945
23.1	0.108614	0.816113	7.51388
23.2	0.106439	0.816166	7.66793
23.3	0.107521	0.813917	7.56985
23.4	0.107086	0.811804	7.58086
23.5	0.108759	0.816985	7.51188
23.6	0.10935	0.809848	7.40599
23.7	0.107755	0.812428	7.53957
23.8	0.10828	0.810653	7.48667
23.9	0.109428	0.812891	7.42852
24	0.108291	0.80787	7.46021
24.1	0.108424	0.808937	7.46083
24.2	0.108001	0.806685	7.46926
24.3	0.110488	0.80841	7.31671
24.4	0.108168	0.803062	7.42422
24.5	0.108503	0.807485	7.44208
24.6	0.108759	0.804704	7.39895
24.7	0.11002	0.805341	7.31998
24.8	0.108469	0.805113	7.42251
24.9	0.108168	0.803229	7.42576
25	0.109027	0.803077	7.36587
25.1	0.107923	0.806653	7.47437
25.2	0.108692	0.804633	7.40286
25.3	0.108547	0.803126	7.39886
25.4	0.110622	0.805906	7.28523
25.5	0.109339	0.801721	7.33242
25.6	0.10935	0.804092	7.35336
25.7	0.110064	0.80077	7.27548
25.8	0.109384	0.800607	7.31925
25.9	0.108804	0.804583	7.39481
26	0.108848	0.802957	7.37683
26.1	0.107744	0.803933	7.46151
26.2	0.108034	0.799932	7.40444
26.3	0.109863	0.802254	7.30229
26.4	0.109328	0.803064	7.34546
26.5	0.108558	0.800321	7.37227
26.6	0.109908	0.799736	7.2764
26.7	0.109875	0.801368	7.29348
26.8	0.108971	0.79951	7.3369
26.9	0.109216	0.801118	7.33514
27	0.110053	0.799403	7.26379
27.1	0.108993	0.796667	7.30931
27.2	0.109283	0.800719	7.327
27.3	0.108313	0.801614	7.40091
27.4	0.109283	0.802538	7.34364
27.5	0.109718	0.799252	7.28458
27.6	0.109919	0.7977	7.25715
27.7	0.109395	0.802766	7.33824
27.8	0.107744	0.799282	7.41834
27.9	0.107967	0.79569	7.36974
28	0.108213	0.799528	7.3885
28.1	0.109707	0.799034	7.28333
28.2	0.107275	0.798154	7.44023
28.3	0.108079	0.800537	7.40698
28.4	0.108503	0.798271	7.35716
28.5	0.10954	0.797358	7.27915
28.6	0.108915	0.799558	7.3411
28.7	0.107989	0.798335	7.39271
28.8	0.109941	0.798471	7.26269
28.9	0.108837	0.798812	7.33951
29	0.108971	0.799443	7.33629
29.1	0.108692	0.800774	7.36735
29.2	0.110042	0.800122	7.27106
29.3	0.109183	0.800765	7.33415
29.4	0.108447	0.799378	7.37115
29.5	0.109362	0.798732	7.3036
29.6	0.10935	0.798258	7.3
29.7	0.110109	0.801408	7.27832
29.8	0.111905	0.794933	7.10365
29.9	0.109138	0.799524	7.32578
30	0.109718	0.799319	7.28519
30.1	0.108246	0.796178	7.35526
30.2	0.109027	0.79818	7.32095
30.3	0.109473	0.800578	7.31302
30.4	0.109518	0.800993	7.31383
30.5	0.109618	0.795929	7.26093
30.6	0.110198	0.798679	7.24767
30.7	0.109785	0.796333	7.25354
30.8	0.109696	0.7947	7.24456
30.9	0.109261	0.793992	7.26692
31	0.109596	0.797288	7.27481
31.1	0.109016	0.798765	7.32707
31.2	0.108715	0.80025	7.36103
31.3	0.110287	0.799186	7.2464
31.4	0.108134	0.794388	7.3463
31.5	0.111592	0.795988	7.133
31.6	0.108882	0.797509	7.32454
31.7	0.110042	0.79286	7.20507
31.8	0.110901	0.795396	7.17214
31.9	0.109038	0.797205	7.31125
32	0.109607	0.795286	7.25581
32.1	0.108837	0.797663	7.32896
32.2	0.108681	0.795134	7.31622
32.3	0.108101	0.798876	7.39009
32.4	0.109216	0.798173	7.30817
32.5	0.10944	0.796243	7.27564
32.6	0.10732	0.798201	7.43757
32.7	0.107532	0.800805	7.44712
32.8	0.108614	0.797797	7.34524
32.9	0.109573	0.797343	7.27679
33	0.10867	0.799334	7.35561
33.1	0.10819	0.79801	7.37599
33.2	0.109362	0.797048	7.28819
33.3	0.109105	0.798446	7.31815
33.4	0.109785	0.7965	7.25506
33.5	0.108335	0.797197	7.35862
33.6	0.109072	0.794613	7.28525
33.7	0.10935	0.797388	7.29205
33.8	0.109283	0.794172	7.26708
33.9	0.109495	0.797713	7.28536
34	0.109295	0.797078	7.29294
34.1	0.109863	0.796264	7.24777
34.2	0.110287	0.794992	7.20837
34.3	0.109518	0.795037	7.25944
34.4	0.10819	0.79521	7.35011
34.5	0.109451	0.797264	7.28423
34.6	0.109049	0.799397	7.33062
34.7	0.108793	0.798129	7.33625
34.8	0.110187	0.795583	7.22031
34.9	0.109138	0.796702	7.29992
35	0.108291	0.794908	7.34051
35.1	0.108581	0.793094	7.30419
35.2	0.108904	0.795848	7.30779
35.3	0.109863	0.79709	7.25528
35.4	0.108134	0.795336	7.35507
35.5	0.109462	0.795854	7.2706
35.6	0.109718	0.793351	7.23079
35.7	0.108436	0.794475	7.3267
35.8	0.109183	0.7957	7.28777
35.9	0.109473	0.795034	7.26238
36	0.108079	0.798016	7.38365
36.1	0.109083	0.791418	7.25521
36.2	0.108636	0.795545	7.323
36.3	0.109339	0.794548	7.26682
36.4	0.109239	0.795062	7.2782
36.5	0.107822	0.796224	7.3846
36.6	0.108926	0.799196	7.33703
36.7	0.109808	0.79572	7.24649
36.8	0.107532	0.796109	7.40345
36.9	0.107577	0.793512	7.37624
37	0.109417	0.795573	7.27099
37.1	0.107811	0.794098	7.36565
37.2	0.109551	0.797543	7.2801
37.3	0.10954	0.797369	7.27925
37.4	0.110254	0.797773	7.23578
37.5	0.107923	0.796022	7.37587
37.6	0.1078	0.794995	7.37474
37.7	0.109138	0.795587	7.2897
37.8	0.108692	0.794549	7.31008
37.9	0.109406	0.794674	7.26353
38	0.106863	0.792974	7.42049
38.1	0.108759	0.79366	7.29741
38.2	0.107699	0.794829	7.38007
38.3	0.109529	0.79202	7.23116
38.4	0.107989	0.792813	7.34158
38.5	0.108101	0.795819	7.36181
38.6	0.108971	0.798205	7.32493
38.7	0.109005	0.794543	7.28908
38.8	0.108781	0.79616	7.3189
38.9	0.108056	0.795192	7.35905
39	0.108592	0.796825	7.3378
39.1	0.107387	0.79768	7.42808
39.2	0.107911	0.792915	7.34784
39.3	0.107231	0.79427	7.4071
39.4	0.108413	0.792388	7.30896
39.5	0.108469	0.792608	7.30723
39.6	0.108759	0.798122	7.33844
39.7	0.109094	0.797603	7.31117
39.8	0.108246	0.797081	7.36361
39.9	0.107789	0.796138	7.38611
40	0.109741	0.794356	7.23848
40.1	0.109573	0.796517	7.26926
40.2	0.108692	0.793735	7.30259
40.3	0.108737	0.796102	7.32137
40.4	0.108882	0.795669	7.30764
40.5	0.108101	0.796109	7.36449
40.6	0.109016	0.794738	7.29013
40.7	0.10867	0.79283	7.29577
40.8	0.109239	0.793099	7.26023
40.9	0.110778	0.794157	7.1689
41	0.110756	0.791356	7.14505
41.1	0.108949	0.796085	7.30697
41.2	0.108737	0.795433	7.31521
41.3	0.109953	0.7958	7.23766
41.4	0.11128	0.796809	7.16039
41.5	0.107209	0.795987	7.42465
41.6	0.109328	0.797253	7.2923
41.7	0.107844	0.795053	7.37223
41.8	0.108748	0.799008	7.34734
41.9	0.108837	0.79358	7.29145
42	0.107967	0.791395	7.32997
42.1	0.108369	0.797785	7.36176
42.2	0.10867	0.794303	7.30932
42.3	0.108703	0.792291	7.28856
42.4	0.108815	0.792888	7.28657
42.5	0.109841	0.79768	7.26213
42.6	0.108324	0.794469	7.33419
42.7	0.108748	0.795974	7.31944
42.8	0.109016	0.796367	7.30507
42.9	0.107856	0.79535	7.37421
43	0.108938	0.793212	7.28134
43.1	0.108525	0.792996	7.30704
43.2	0.108034	0.796842	7.37584
43.3	0.108313	0.79298	7.32119
43.4	0.10983	0.795577	7.24371
43.5	0.107354	0.796323	7.41776
43.6	0.10867	0.794727	7.31322
43.7	0.108034	0.795559	7.36396
43.8	0.108659	0.793103	7.29903
43.9	0.109808	0.790857	7.2022
44	0.108871	0.795562	7.3074
44.1	0.108993	0.794514	7.28956
44.2	0.109272	0.793452	7.26124
44.3	0.109339	0.794604	7.26733
44.4	0.109518	0.796833	7.27584
44.5	0.1079	0.794102	7.3596
44.6	0.109116	0.797002	7.30417
44.7	0.109886	0.798652	7.26802
44.8	0.10867	0.79785	7.34196
44.9	0.107253	0.798097	7.44124
45	0.109105	0.795033	7.28687
45.1	0.10848	0.79518	7.33019
45.2	0.107989	0.791631	7.33063
45.3	0.107175	0.795198	7.41962
45.4	0.109964	0.796554	7.24378
45.5	0.106963	0.790229	7.38786
45.6	0.108458	0.791922	7.30165
45.7	0.108335	0.793974	7.32886
45.8	0.108346	0.794727	7.33506
45.9	0.108569	0.794247	7.31557
46	0.108703	0.794053	7.30478
46.1	0.107588	0.795169	7.39088
46.2	0.108324	0.795395	7.34274
46.3	0.108246	0.794873	7.34321
46.4	0.108168	0.794741	7.34729
46.5	0.108503	0.793095	7.30946
46.6	0.107889	0.79558	7.37406
46.7	0.108592	0.797472	7.34376
46.8	0.108837	0.79348	7.29052
46.9	0.107644	0.791842	7.35615
47	0.108993	0.795228	7.29611
47.1	0.108815	0.795252	7.30831
47.2	0.108659	0.792211	7.29082
47.3	0.107755	0.792528	7.35489
47.4	0.107186	0.793342	7.40152
47.5	0.107275	0.79425	7.40383
47.6	0.107833	0.797948	7.39982
47.7	0.107989	0.792958	7.34292
47.8	0.108313	0.794474	7.33499
47.9	0.109752	0.793336	7.22845
48	0.108424	0.795071	7.33295
48.1	0.109953	0.793413	7.21595
48.2	0.10828	0.796542	7.35635
48.3	0.108648	0.792573	7.29489
48.4	0.108837	0.792175	7.27853
48.5	0.108168	0.7957	7.35616
48.6	0.108491	0.79068	7.28795
48.7	0.10761	0.792002	7.35992
48.8	0.108636	0.796069	7.32783
48.9	0.107599	0.790479	7.34653
49	0.109841	0.7943	7.23135
49.1	0.109295	0.794959	7.27355
49.2	0.107231	0.79031	7.37017
49.3	0.109272	0.793719	7.26369
49.4	0.109585	0.791314	7.22104
49.5	0.108257	0.793195	7.32695
49.6	0.108335	0.792959	7.31949
49.7	0.107186	0.791512	7.38445
49.8	0.106796	0.796161	7.45498
49.9	0.108134	0.791967	7.32391
50	0.107867	0.791251	7.33545
50.1	0.108703	0.794522	7.30909
50.2	0.106405	0.790492	7.42906
50.3	0.107666	0.794754	7.38167
50.4	0.108447	0.787297	7.25976
50.5	0.108346	0.794783	7.33557
50.6	0.106818	0.800167	7.49092
50.7	0.106919	0.793362	7.42024
50.8	0.107833	0.795895	7.38079
50.9	0.105759	0.799305	7.55783
51	0.106662	0.797995	7.48153
51.1	0.105558	0.802664	7.60403
51.2	0.106071	0.802868	7.56917
51.3	0.105524	0.798875	7.57054
51.4	0.104476	0.803128	7.68723
51.5	0.105167	0.806309	7.66691
51.6	0.103996	0.804259	7.73356
51.7	0.105613	0.805851	7.6302
51.8	0.103739	0.806538	7.77466
51.9	0.10452	0.807503	7.7258
52	0.104732	0.810453	7.73834
52.1	0.103873	0.80524	7.75214
52.2	0.105056	0.806627	7.67808
52.3	0.104319	0.809546	7.76025
52.4	0.103706	0.808439	7.79549
52.5	0.103628	0.812456	7.84013
52.6	0.106495	0.811166	7.61696
52.7	0.103639	0.810744	7.82277
52.8	0.103449	0.812503	7.85411
52.9	0.102591	0.809387	7.88949
53	0.103159	0.815456	7.90481
53.1	0.101653	0.809976	7.96801
53.2	0.104029	0.812777	7.81295
53.3	0.104163	0.808835	7.76507
53.4	0.102691	0.814439	7.93098
53.5	0.102702	0.813129	7.91737
53.6	0.103561	0.815955	7.87898
53.7	0.103762	0.815631	7.86061
53.8	0.104264	0.815048	7.81718
53.9	0.105078	0.812997	7.73708
54	0.10384	0.814558	7.84437
54.1	0.103606	0.816605	7.88186
54.2	0.103884	0.814784	7.84317
54.3	0.104175	0.813984	7.81366
54.4	0.101397	0.814921	8.03694
54.5	0.103349	0.810975	7.84696
54.6	0.101843	0.810828	7.96154
54.7	0.102334	0.814455	7.9588
54.8	0.103271	0.814524	7.88726
54.9	0.103594	0.813007	7.84798
55	0.103383	0.816058	7.89358
55.1	0.103427	0.817131	7.90055
55.2	0.102367	0.815634	7.96771
55.3	0.10365	0.817722	7.88925
55.4	0.10326	0.815622	7.89874
55.5	0.102234	0.810618	7.92909
55.6	0.102892	0.816167	7.9323
55.7	0.102635	0.814375	7.93467
55.8	0.102657	0.813618	7.92556
55.9	0.103327	0.816384	7.901
56	0.102602	0.81487	7.94208
56.1	0.102356	0.812649	7.93942
56.2	0.102702	0.813944	7.92529
56.3	0.102267	0.818467	8.00324
56.4	0.102167	0.812846	7.95608
56.5	0.101687	0.814378	8.00868
56.6	0.103014	0.816748	7.92848
56.7	0.103684	0.815264	7.86299
56.8	0.101375	0.812923	8.01901
56.9	0.101073	0.812423	8.03795
57	0.103461	0.816581	7.89267
57.1	0.103037	0.81782	7.93717
57.2	0.101854	0.811391	7.9662
57.3	0.101955	0.812707	7.97126
57.4	0.103115	0.817573	7.92876
57.5	0.104308	0.817761	7.83984
57.6	0.103628	0.815077	7.86542
57.7	0.103472	0.814032	7.8672
57.8	0.102992	0.815419	7.9173
57.9	0.102055	0.814168	7.97773
58	0.102077	0.819166	8.02495
58.1	0.102735	0.816996	7.95242
58.2	0.102445	0.819079	7.99526
58.3	0.101944	0.812723	7.97229
58.4	0.102702	0.816342	7.94865
58.5	0.103628	0.818357	7.89707
58.6	0.103204	0.811543	7.86348
58.7	0.102033	0.814635	7.98406
58.8	0.10172	0.81549	8.01697
58.9	0.102903	0.816374	7.93345
59	0.103148	0.813843	7.89004
59.1	0.105	0.817171	7.78259
59.2	0.101564	0.812827	8.00309
59.3	0.103628	0.812534	7.84088
59.4	0.103996	0.817087	7.85691
59.5	0.103304	0.815178	7.89103
59.6	0.101776	0.816257	8.02011
59.7	0.10191	0.813865	7.98612
59.8	0.104074	0.814531	7.82645
59.9	0.101776	0.815208	8.00981
60	0.10394	0.813096	7.82273
60.1	0.103104	0.817801	7.93184
60.2	0.102211	0.816295	7.98636
60.3	0.102445	0.815275	7.95813
60.4	0.102959	0.817665	7.94169
60.5	0.10355	0.816217	7.88236
60.6	0.103572	0.818628	7.90394
60.7	0.102836	0.816929	7.944
60.8	0.102356	0.814869	7.96111
60.9	0.101944	0.816226	8.00665
61	0.102367	0.812845	7.94047
61.1	0.103996	0.815748	7.84404
61.2	0.102222	0.813758	7.96066
61.3	0.102546	0.815765	7.95512
61.4	0.103684	0.818365	7.8929
61.5	0.103327	0.813852	7.87649
61.6	0.103182	0.815223	7.90084
61.7	0.102468	0.815923	7.96273
61.8	0.10452	0.817431	7.82079
61.9	0.10307	0.816924	7.9259
62	0.10278	0.819285	7.97124
62.1	0.103137	0.814071	7.8931
62.2	0.103873	0.816618	7.86167
62.3	0.102702	0.815628	7.9417
62.4	0.102657	0.818638	7.97446
62.5	0.102122	0.818376	8.01371
62.6	0.104286	0.814871	7.81381
62.7	0.103349	0.812715	7.8638
62.8	0.104074	0.813817	7.81959
62.9	0.102602	0.81468	7.94023
63	0.102758	0.813372	7.91543
63.1	0.103606	0.815701	7.87314
63.2	0.10249	0.81511	7.95306
63.3	0.103572	0.814076	7.86
63.4	0.10317	0.817347	7.92229
63.5	0.102858	0.814944	7.92299
63.6	0.102836	0.81511	7.92632
63.7	0.102401	0.814034	7.94949
63.8	0.103371	0.816866	7.90225
63.9	0.102892	0.814951	7.92048
64	0.102602	0.812516	7.91914
64.1	0.10249	0.817307	7.9745
64.2	0.101877	0.815877	8.00848
64.3	0.102033	0.814847	7.98614
64.4	0.101955	0.814927	7.99303
64.5	0.101341	0.816698	8.0589
64.6	0.103003	0.814946	7.91185
64.7	0.102669	0.816658	7.95431
64.8	0.102814	0.816637	7.94289
64.9	0.102959	0.81182	7.88492
65	0.103673	0.816909	7.87971
65.1	0.101586	0.815929	8.03187
65.2	0.102457	0.812303	7.92826
65.3	0.103974	0.81568	7.84507
65.4	0.103483	0.817385	7.89874
65.5	0.102802	0.81478	7.92569
65.6	0.102378	0.817871	7.9887
65.7	0.102936	0.817586	7.94264
65.8	0.103037	0.813971	7.89982
65.9	0.103148	0.817814	7.92854
66	0.104509	0.816711	7.81474
66.1	0.102234	0.815437	7.97622
66.2	0.102278	0.815049	7.96895
66.3	0.102802	0.817066	7.94793
66.4	0.101966	0.816037	8.00305
66.5	0.10423	0.819268	7.86018
66.6	0.103249	0.815538	7.89878
66.7	0.10278	0.817088	7.94986
66.8	0.102289	0.818	7.99693
66.9	0.102657	0.811398	7.90394
67	0.10172	0.816416	8.02607
67.1	0.102992	0.811883	7.88297
67.2	0.103182	0.815245	7.90106
67.3	0.103438	0.814259	7.87193
67.4	0.102892	0.815308	7.92395
67.5	0.102245	0.812409	7.94573
67.6	0.102635	0.812512	7.91652
67.7	0.101453	0.814695	8.0303
67.8	0.103951	0.815813	7.84802
67.9	0.101586	0.81536	8.02627
68	0.103739	0.816533	7.871
68.1	0.102022	0.817529	8.0133
68.2	0.103405	0.812936	7.86168
68.3	0.102557	0.815582	7.95247
68.4	0.104197	0.814041	7.81253
68.5	0.103561	0.814561	7.86552
68.6	0.103427	0.814019	7.87046
68.7	0.102546	0.813869	7.93663
68.8	0.10288	0.81499	7.92171
68.9	0.102044	0.81791	8.01527
69	0.104609	0.816064	7.80105
69.1	0.103728	0.817062	7.87695
69.2	0.103148	0.813765	7.88928
69.3	0.103226	0.817534	7.91982
69.4	0.1021	0.817784	8.00966
69.5	0.10201	0.814076	7.98033
69.6	0.102524	0.815541	7.95467
69.7	0.10307	0.814938	7.90664
69.8	0.102669	0.816904	7.9567
69.9	0.102724	0.816187	7.94541
70	0.103104	0.814343	7.8983
70.1	0.102825	0.819689	7.97171
70.2	0.10326	0.815076	7.89345
70.3	0.102869	0.814549	7.91828
70.4	0.102378	0.816209	7.97246
70.5	0.101776	0.815543	8.0131
70.6	0.102557	0.814277	7.93975
70.7	0.102981	0.816863	7.93218
70.8	0.102144	0.815288	7.98173
70.9	0.103483	0.813849	7.86457
71	0.104141	0.81536	7.82938
71.1	0.102033	0.817446	8.01161
71.2	0.103081	0.817521	7.93084
71.3	0.103985	0.812664	7.81521
71.4	0.101888	0.819698	8.04511
71.5	0.10288	0.818303	7.95392
71.6	0.102501	0.815116	7.95226
71.7	0.101363	0.816041	8.05064
71.8	0.101586	0.816175	8.03428
71.9	0.101709	0.815606	8.01899
72	0.102345	0.815621	7.96932
72.1	0.104297	0.814174	7.80629
72.2	0.102066	0.815758	7.99244
72.3	0.103249	0.811924	7.86378
72.4	0.102802	0.816854	7.94587
72.5	0.103795	0.817757	7.87857
72.6	0.10278	0.815626	7.93564
72.7	0.102758	0.814755	7.92889
72.8	0.10239	0.814586	7.95574
72.9	0.104018	0.813407	7.81985
73	0.10317	0.817313	7.92197
73.1	0.102981	0.813907	7.90348
73.2	0.100884	0.814382	8.07248
73.3	0.102323	0.814081	7.95601
73.4	0.103527	0.815814	7.88017
73.5	0.103115	0.820997	7.96197
73.6	0.103728	0.814843	7.85555
73.7	0.102825	0.817525	7.95067
73.8	0.103204	0.818481	7.93071
73.9	0.102602	0.817179	7.96458
74	0.10114	0.814646	8.05461
74.1	0.102144	0.818177	8.01001
74.2	0.102947	0.816823	7.93437
74.3	0.101408	0.817538	8.06186
74.4	0.100984	0.814884	8.06942
74.5	0.10288	0.817399	7.94513
74.6	0.103126	0.816073	7.91337
74.7	0.102758	0.816306	7.94398
74.8	0.102869	0.819591	7.96729
74.9	0.103304	0.818056	7.91889
75	0.102356	0.815627	7.96852
75.1	0.100984	0.814951	8.07008
75.2	0.101877	0.817305	8.0225
75.3	0.101921	0.81753	8.0212
75.4	0.102345	0.817607	7.98872
75.5	0.101542	0.818649	8.06218
75.6	0.101564	0.8173	8.04713
75.7	0.101586	0.813843	8.01133
75.8	0.102301	0.817315	7.98935
75.9	0.101442	0.813897	8.02332
76	0.102758	0.81934	7.9735
76.1	0.101564	0.819118	8.06503
76.2	0.10268	0.816921	7.95601
76.3	0.10249	0.816103	7.96275
76.4	0.102635	0.81645	7.95488
76.5	0.102111	0.816731	7.99847
76.6	0.102646	0.816467	7.95418
76.7	0.100504	0.814107	8.1002
76.8	0.104029	0.818756	7.87042
76.9	0.102524	0.820114	7.99927
77	0.102769	0.816011	7.94024
77.1	0.101375	0.815801	8.04739
77.2	0.102602	0.814045	7.93403
77.3	0.102066	0.821168	8.04545
77.4	0.101999	0.818409	8.02368
77.5	0.101241	0.817412	8.07395
77.6	0.101051	0.818278	8.09767
77.7	0.103237	0.817629	7.91988
77.8	0.103059	0.817074	7.92821
77.9	0.10201	0.815805	7.99728
78	0.103271	0.816566	7.90703
78.1	0.100873	0.81596	8.08902
78.2	0.101285	0.816868	8.06501
78.3	0.102713	0.817776	7.96174
78.4	0.102724	0.816421	7.94769
78.5	0.101698	0.819739	8.06051
78.6	0.101799	0.817262	8.02823
78.7	0.104175	0.817486	7.84728
78.8	0.102178	0.818296	8.00855
78.9	0.102234	0.813574	7.958
79	0.100839	0.818061	8.11253
79.1	0.100594	0.816331	8.11513
79.2	0.101977	0.816702	8.00868
79.3	0.103561	0.817495	7.89385
79.4	0.101687	0.81546	8.01932
79.5	0.101932	0.820001	8.04457
79.6	0.102301	0.817716	7.99328
79.7	0.102211	0.81876	8.01047
79.8	0.101687	0.822666	8.09019
79.9	0.103561	0.817461	7.89352
80	0.101955	0.818653	8.02957
80.1	0.10249	0.817698	7.97831
80.2	0.101174	0.816684	8.07209
80.3	0.101442	0.820122	8.08468
80.4	0.102234	0.817534	7.99674
80.5	0.100672	0.82097	8.15491
80.6	0.102758	0.816116	7.94213
80.7	0.101397	0.816081	8.04839
80.8	0.101575	0.820508	8.07782
80.9	0.103137	0.819046	7.94134
81	0.100081	0.817131	8.16473
81.1	0.102512	0.818881	7.98812
81.2	0.100795	0.817825	8.11378
81.3	0.101085	0.815731	8.06979
81.4	0.101218	0.815347	8.05533
81.5	0.101843	0.820923	8.06066
81.6	0.101542	0.817589	8.05174
81.7	0.0997014	0.822589	8.25053
81.8	0.100739	0.815998	8.10014
81.9	0.102691	0.81802	7.96585
82	0.100828	0.817598	8.10884
82.1	0.10249	0.819282	7.99376
82.2	0.102903	0.818628	7.95535
82.3	0.101732	0.817972	8.04049
82.4	0.100862	0.819278	8.12281
82.5	0.101955	0.818764	8.03067
82.6	0.103427	0.820846	7.93647
82.7	0.101955	0.820772	8.05036
82.8	0.101296	0.819083	8.08599
82.9	0.10307	0.821519	7.97049
83	0.102546	0.818219	7.97905
83.1	0.101174	0.819707	8.10197
83.2	0.10162	0.821826	8.08725
83.3	0.101843	0.816416	8.01641
83.4	0.101386	0.820749	8.09531
83.5	0.103706	0.820307	7.90993
83.6	0.100181	0.819473	8.17992
83.7	0.10162	0.818814	8.05761
83.8	0.101375	0.821312	8.10175
83.9	0.102602	0.819722	7.98937
84	0.101419	0.820589	8.09106
84.1	0.100226	0.816542	8.14703
84.2	0.101475	0.818668	8.06768
84.3	0.102077	0.820962	8.04255
84.4	0.101631	0.822011	8.08817
84.5	0.10036	0.822795	8.19848
84.6	0.101787	0.821751	8.07322
84.7	0.102535	0.819853	7.99586
84.8	0.102579	0.820391	7.99762
84.9	0.102702	0.821908	8.00285
85	0.101051	0.820197	8.11666
85.1	0.102579	0.821673	8.01013
85.2	0.102479	0.82106	8.01199
85.3	0.102445	0.82373	8.04067
85.4	0.101464	0.820781	8.0894
85.5	0.10326	0.820675	7.94768
85.6	0.102111	0.819475	8.02535
85.7	0.101453	0.820585	8.08835
85.8	0.102378	0.822143	8.03043
85.9	0.101531	0.821353	8.08969
86	0.101821	0.823041	8.08323
86.1	0.100482	0.820643	8.16704
86.2	0.100449	0.820345	8.1668
86.3	0.101129	0.820206	8.11048
86.4	0.103237	0.821377	7.95619
86.5	0.101709	0.822522	8.08699
86.6	0.102312	0.820031	8.01504
86.7	0.101531	0.821085	8.08706
86.8	0.101598	0.820286	8.07386
86.9	0.100605	0.822729	8.17782
87	0.100148	0.821652	8.20441
87.1	0.100248	0.82009	8.18061
87.2	0.100705	0.820988	8.15239
87.3	0.101642	0.819942	8.06694
87.4	0.100795	0.824451	8.17951
87.5	0.101832	0.820426	8.05666
87.6	0.100995	0.821973	8.13873
87.7	0.101732	0.823494	8.09477
87.8	0.101966	0.822351	8.06497
87.9	0.100683	0.820407	8.14842
88	0.10201	0.821773	8.05578
88.1	0.100928	0.821345	8.1379
88.2	0.100014	0.820073	8.1996
88.3	0.100103	0.820802	8.19958
88.4	0.100705	0.822517	8.16756
88.5	0.0979835	0.820942	8.37836
88.6	0.101464	0.823804	8.11919
88.7	0.100895	0.824763	8.17447
88.8	0.10249	0.820821	8.00878
88.9	0.100449	0.822811	8.19134
89	0.100036	0.824357	8.24061
89.1	0.101341	0.825187	8.14266
89.2	0.100248	0.823548	8.21511
89.3	0.101531	0.823551	8.11134
89.4	0.100081	0.819663	8.19003
89.5	0.101754	0.820606	8.06461
89.6	0.101118	0.823067	8.13967
89.7	0.100862	0.825815	8.18761
89.8	0.101129	0.823017	8.13828
89.9	0.10104	0.822266	8.13802
90	0.101542	0.823813	8.11304
90.1	0.101363	0.819398	8.08376
90.2	0.101252	0.820542	8.10396
90.3	0.101296	0.828252	8.17651
90.4	0.101497	0.824882	8.12713
90.5	0.099311	0.825821	8.31551
90.6	0.101776	0.823786	8.09409
90.7	0.100549	0.822933	8.18439
90.8	0.101263	0.823727	8.13452
90.9	0.100583	0.824223	8.19449
91	0.100148	0.820949	8.19739
91.1	0.100293	0.829462	8.27042
91.2	0.100214	0.824645	8.2288
91.3	0.100984	0.823127	8.15105
91.4	0.101319	0.822798	8.12089
91.5	0.100717	0.821742	8.15896
91.6	0.102178	0.822735	8.052
91.7	0.101631	0.827432	8.14152
91.8	0.101285	0.824754	8.14287
91.9	0.100136	0.823531	8.22409
92	0.100638	0.825146	8.19912
92.1	0.100951	0.824871	8.17103
92.2	0.100181	0.824883	8.23393
92.3	0.102044	0.826242	8.09693
92.4	0.100583	0.824178	8.19404
92.5	0.101073	0.824426	8.1567
92.6	0.101006	0.825683	8.17455
92.7	0.101118	0.820401	8.1133
92.8	0.0999468	0.824888	8.25327
92.9	0.102423	0.826206	8.06659
93	0.101509	0.822981	8.10751
93.1	0.10085	0.827058	8.20085
93.2	0.1021	0.825291	8.08319
93.3	0.100092	0.827165	8.26407
93.4	0.100862	0.825793	8.18739
93.5	0.101096	0.824762	8.15823
93.6	0.100114	0.82382	8.22881
93.7	0.100739	0.827454	8.21386
93.8	0.101152	0.826789	8.17377
93.9	0.102133	0.824417	8.07199
94	0.100259	0.827157	8.25019
94.1	0.100136	0.824011	8.22888
94.2	0.100884	0.825705	8.18471
94.3	0.101174	0.826177	8.16591
94.4	0.10056	0.825214	8.20617
94.5	0.100159	0.825942	8.24633
94.6	0.100538	0.826931	8.22506
94.7	0.10065	0.828989	8.2364
94.8	0.100895	0.828321	8.20974
94.9	0.100114	0.826319	8.25377
95	0.100181	0.824928	8.23437
95.1	0.0996791	0.829024	8.31694
95.2	0.0992217	0.823697	8.30158
95.3	0.100783	0.826006	8.19586
95.4	0.100583	0.822851	8.18085
95.5	0.100984	0.825258	8.17215
95.6	0.100828	0.827303	8.20509
95.7	0.0993444	0.821333	8.26753
95.8	0.100058	0.829266	8.28783
95.9	0.102289	0.827537	8.09017
96	0.0990321	0.822623	8.30663
96.1	0.101062	0.826729	8.18039
96.2	0.101843	0.825652	8.1071
96.3	0.102256	0.828668	8.10387
96.4	0.101386	0.829405	8.18068
96.5	0.10017	0.826829	8.25427
96.6	0.101464	0.828255	8.16306
96.7	0.100717	0.824453	8.18587
96.8	0.0999133	0.827848	8.28566
96.9	0.101062	0.829172	8.20456
97	0.0999022	0.826559	8.27369
97.1	0.100159	0.828597	8.27284
97.2	0.100237	0.829755	8.27795
97.3	0.101163	0.829762	8.20226
97.4	0.100594	0.827151	8.22269
97.5	0.100214	0.831037	8.29258
97.6	0.100281	0.82631	8.23992
97.7	0.0990432	0.824425	8.32389
97.8	0.100638	0.828559	8.23303
97.9	0.0998352	0.827671	8.29037
98	0.0983516	0.828975	8.42868
98.1	0.0996344	0.828509	8.31549
98.2	0.101285	0.828848	8.18329
98.3	0.100583	0.827658	8.22864
98.4	0.0998018	0.82695	8.28593
98.5	0.100081	0.826613	8.25947
98.6	0.0999579	0.824615	8.24962
98.7	0.0988871	0.829213	8.38546
98.8	0.100594	0.826917	8.22036
98.9	0.100159	0.82815	8.26838
99	0.100772	0.824439	8.18121
99.1	0.0996568	0.828845	8.31699
99.2	0.10075	0.828197	8.22032
99.3	0.0995229	0.82799	8.3196
99.4	0.10036	0.825461	8.22504
99.5	0.10123	0.826453	8.16414
99.6	0.101107	0.824121	8.15098
99.7	0.0988313	0.827911	8.37701
99.8	0.100081	0.830506	8.29837
99.9	0.0998799	0.82687	8.27865
100	0.0992552	0.827609	8.33819
100.1	0.100638	0.827221	8.21973
100.2	0.100471	0.828735	8.24849
100.3	0.0999914	0.829285	8.29357
100.4	0.0995341	0.831856	8.3575
100.5	0.100125	0.829437	8.28399
100.6	0.0996902	0.823453	8.26012
100.7	0.0999579	0.828865	8.29214
100.8	0.0999356	0.830683	8.31218
100.9	0.100705	0.828418	8.22616
101	0.100315	0.827679	8.2508
101.1	0.0996791	0.829828	8.32499
101.2	0.0999356	0.828017	8.2855
101.3	0.0988201	0.828329	8.38219
101.4	0.0999691	0.831649	8.31906
101.5	0.0992775	0.830856	8.36903
101.6	0.100449	0.831567	8.27852
101.7	0.0989317	0.82626	8.35182
101.8	0.0987978	0.833057	8.43194
101.9	0.101196	0.826691	8.1692
102	0.100337	0.830915	8.28122
102.1	0.0999579	0.827136	8.27484
102.2	0.0984967	0.828341	8.40983
102.3	0.100538	0.833591	8.2913
102.4	0.0986863	0.82666	8.37665
102.5	0.100181	0.829222	8.27724
102.6	0.100415	0.829262	8.25832
102.7	0.0987197	0.832334	8.43128
102.8	0.099746	0.830812	8.32928
102.9	0.101743	0.831476	8.17234
103	0.0993333	0.82957	8.35139
103.1	0.0994671	0.834541	8.39012
103.2	0.101285	0.828915	8.18395
103.3	0.101564	0.832114	8.19298
103.4	0.102367	0.829956	8.10762
103.5	0.0996121	0.828686	8.31913
103.6	0.0988201	0.830895	8.40815
103.7	0.0984855	0.829115	8.41865
103.8	0.0995898	0.832891	8.36321
103.9	0.0994783	0.832327	8.36693
104	0.0997795	0.827763	8.29593
104.1	0.0987978	0.829934	8.40033
104.2	0.0999803	0.833328	8.33493
104.3	0.0999245	0.832762	8.33392
104.4	0.0987086	0.832674	8.43568
104.5	0.0996679	0.83048	8.33247
104.6	0.098664	0.83217	8.43438
104.7	0.0995898	0.827291	8.30698
104.8	0.100315	0.829196	8.26593
104.9	0.0996121	0.831453	8.3469
105	0.0995229	0.83456	8.38561
105.1	0.0994002	0.834939	8.39977
105.2	0.0988982	0.830212	8.39461
105.3	0.0989763	0.82827	8.36836
105.4	0.0996568	0.832994	8.35863
105.5	0.101096	0.831019	8.22013
105.6	0.100571	0.834524	8.29782
105.7	0.0991883	0.832714	8.39529
105.8	0.0985078	0.82867	8.41223
105.9	0.0983851	0.833031	8.46705
106	0.0995787	0.829192	8.32701
106.1	0.100839	0.827956	8.21065
106.2	0.099244	0.833046	8.39392
106.3	0.0992217	0.833424	8.39962
106.4	0.0988313	0.830555	8.40376
106.5	0.0990209	0.833258	8.41497
106.6	0.0996902	0.831652	8.34236
106.7	0.0990544	0.832195	8.40139
106.8	0.0994671	0.833236	8.377
106.9	0.098162	0.834158	8.49777
107	0.0992998	0.830578	8.36435
107.1	0.100984	0.831449	8.23346
107.2	0.099601	0.831915	8.35248
107.3	0.0972027	0.831767	8.55704
107.4	0.0988759	0.834383	8.43869
107.5	0.0990767	0.831515	8.39264
107.6	0.0983293	0.831829	8.45963
107.7	0.0994671	0.832009	8.36466
107.8	0.0998241	0.832886	8.34353
107.9	0.0991325	0.836197	8.43515
108	0.0995229	0.831002	8.34986
108.1	0.0998464	0.833288	8.3457
108.2	0.0997348	0.832078	8.3429
108.3	0.0989763	0.835398	8.44038
108.4	0.0997237	0.83553	8.37845
108.5	0.0986305	0.829039	8.4055
108.6	0.0986751	0.832867	8.4405
108.7	0.0989652	0.835068	8.438
108.8	0.099099	0.833881	8.41463
108.9	0.0987309	0.82944	8.40102
109	0.100315	0.831081	8.28472
109.1	0.100393	0.832183	8.28926
109.2	0.0998464	0.832229	8.33509
109.3	0.0996791	0.8313	8.33976
109.4	0.0997683	0.831673	8.33604
109.5	0.0992998	0.830511	8.36367
109.6	0.0987086	0.833745	8.44652
109.7	0.0986417	0.83238	8.43843
109.8	0.0997014	0.834581	8.3708
109.9	0.0995787	0.83593	8.39467
110	0.0989875	0.834779	8.43318
110.1	0.100426	0.831254	8.27724
110.2	0.100393	0.835586	8.32315
110.3	0.0999022	0.836108	8.36926
110.4	0.0989094	0.832193	8.41369
110.5	0.0993333	0.833519	8.39114
110.6	0.100404	0.832513	8.29162
110.7	0.0977604	0.832989	8.52071
110.8	0.0999579	0.830416	8.30765
110.9	0.101397	0.833327	8.21846
111	0.0996902	0.832823	8.35411
111.1	0.0992998	0.832653	8.38524
111.2	0.100014	0.832008	8.31894
111.3	0.0989317	0.833778	8.42781
111.4	0.0994783	0.834525	8.38902
111.5	0.098664	0.832571	8.43845
111.6	0.0986751	0.83347	8.4466
111.7	0.10056	0.833938	8.29291
111.8	0.0996568	0.836776	8.39658
111.9	0.0999133	0.834541	8.35265
112	0.0993556	0.834948	8.40364
112.1	0.0991548	0.836879	8.44013
112.2	0.0995787	0.833688	8.37215
112.3	0.0999914	0.835666	8.35738
112.4	0.0982066	0.834182	8.49416
112.5	0.0996568	0.837256	8.40139
112.6	0.0991883	0.833573	8.40395
112.7	0.100114	0.834741	8.33789
112.8	0.0999245	0.83873	8.39364
112.9	0.100415	0.834639	8.31187
113	0.0991548	0.832183	8.39276
113.1	0.100839	0.834582	8.27636
113.2	0.098809	0.831937	8.41965
113.3	0.099389	0.833717	8.38842
113.4	0.0998464	0.83398	8.35263
113.5	0.098307	0.837194	8.51611
113.6	0.0990767	0.832173	8.39928
113.7	0.0993779	0.836935	8.42174
113.8	0.0995341	0.835559	8.39471
113.9	0.0984074	0.835977	8.49506
114	0.100003	0.83343	8.33408
114.1	0.0993444	0.837128	8.42653
114.2	0.0997572	0.838772	8.40814
114.3	0.101174	0.83693	8.2722
114.4	0.0999691	0.83755	8.37809
114.5	0.0998687	0.835799	8.36898
114.6	0.101073	0.834789	8.25923
114.7	0.0987755	0.831885	8.42197
114.8	0.0999245	0.832015	8.32644
114.9	0.0989986	0.835823	8.44277
115	0.0995006	0.837739	8.41943
115.1	0.0975708	0.835394	8.56193
115.2	0.100828	0.834196	8.27346
115.3	0.0985413	0.836709	8.49095
115.4	0.0996902	0.833069	8.35657
115.5	0.0989986	0.833268	8.41697
115.6	0.100293	0.837092	8.3465
115.7	0.0991102	0.833832	8.41318
115.8	0.0998018	0.836833	8.38495
115.9	0.0979501	0.83548	8.52965
116	0.100092	0.839157	8.38387
116.1	0.0996344	0.837165	8.40237
116.2	0.100136	0.83559	8.34451
116.3	0.100683	0.83743	8.31749
116.4	0.0996121	0.83606	8.39315
116.5	0.0987978	0.835746	8.45915
116.6	0.0998352	0.837041	8.38423
116.7	0.099601	0.835897	8.39246
116.8	0.100873	0.834901	8.27679
116.9	0.0985078	0.838866	8.51573
117	0.0977047	0.835089	8.54707
117.1	0.100058	0.833238	8.32752
117.2	0.0995898	0.837509	8.40958
117.3	0.100092	0.837952	8.37184
117.4	0.101308	0.832965	8.22213
117.5	0.0989763	0.836591	8.45244
117.6	0.0978831	0.84092	8.59107
117.7	0.0990432	0.836996	8.45082
117.8	0.0984967	0.839507	8.5232
117.9	0.0993779	0.836433	8.41669
118	0.100527	0.83972	8.35319
118.1	0.0991883	0.837879	8.44736
118.2	0.100672	0.836509	8.30926
118.3	0.100393	0.837013	8.33737
118.4	0.100415	0.834025	8.30576
118.5	0.099456	0.838528	8.43115
118.6	0.100393	0.837449	8.3417
118.7	0.0982178	0.839119	8.54345
118.8	0.0997125	0.838424	8.40841
118.9	0.100047	0.840382	8.39985
119	0.0991994	0.838108	8.44872
119.1	0.0995006	0.835452	8.39645
119.2	0.098374	0.837799	8.51648
119.3	0.100415	0.836881	8.3342
119.4	0.100583	0.839159	8.34299
119.5	0.0996344	0.834388	8.37449
119.6	0.0989875	0.836698	8.45256
119.7	0.100136	0.84042	8.39275
119.8	0.0980951	0.836832	8.53082
119.9	0.100326	0.838739	8.36013
120	0.0998576	0.837812	8.39007
