# Supplementary material for: Two-step structural changes in M3 muscarinic receptor activation rely on the coupled Gq protein cycle
Source: Nat Commun. 2023 Mar 8;14:1276. doi: 10.1038/s41467-023-36911-4 (PMC9992711; doi:10.1038/s41467-023-36911-4)
Supplement: Supplementary file 3 — Source Data [file 41467_2023_36911_MOESM3_ESM.zip › 2. Data for Supplementary Figures/Supplementary Figure 12.xlsx]

## Sheet: a-f
None									+ Gαq
	Normalized FRETr								+ β1, γ2	Normalized FRETr
Time(sec)	sample_1	sample_2	sample_3	sample_4	sample_5				Time(sec)	sample_1	sample_2	sample_3	sample_4	sample_5	sample_6	sample_7
0	0.896807	1.14668	1.20614	1.26234	0.952666				0	0.877825	0.921864	0.723945	0.919848	0.948046	1.02707	1.14478
0.1	0.96764	0.971703	0.854581	1.25179	0.812505				0.1	1.06203	0.842772	1.13333	0.729354	1.07388	1.08317	1.22278
0.2	0.916464	0.986583	1.30441	1.20708	1.06799				0.2	0.99359	0.855377	0.802675	0.750677	1.06984	1.16839	1.21561
0.3	0.667381	0.962053	0.752618	1.22882	1.03324				0.3	0.854299	0.796156	0.971206	0.814158	1.09836	1.23848	1.1961
0.4	0.802527	1.08343	1.00106	1.16805	1.15423				0.4	0.897983	0.857991	0.954243	0.878759	1.08112	1.05994	1.20474
0.5	0.808765	1.01798	0.822244	1.20737	0.847321				0.5	0.877322	0.424005	0.974287	0.934221	0.929181	1.19253	1.17924
0.6	0.956623	1.11609	1.11175	1.21619	0.886941				0.6	0.955323	0.595463	0.963605	0.843719	1.08195	1.10288	1.23824
0.7	0.985656	1.10542	1.23204	1.27079	1.06439				0.7	1.03452	0.76636	1.16264	0.809201	1.13389	1.1801	1.13657
0.8	1.10971	1.09203	1.26213	1.19914	1.04368				0.8	0.940273	0.741396	0.768318	0.921294	0.979175	1.06935	1.18572
0.9	0.832927	1.15909	0.896528	1.04086	0.725479				0.9	1.02158	0.580043	0.842439	0.938576	1.09114	1.02982	1.16511
1	0.867016	1.00311	0.974997	1.22588	0.805645				1	1.05581	0.949541	0.872791	0.875981	1.12356	1.09115	1.11342
1.1	0.756597	1.18427	1.37919	1.21113	0.864311				1.1	1.05011	0.60749	0.855789	0.845824	1.10844	1.13013	1.10746
1.2	0.869987	1.04638	1.2474	1.26094	0.923716				1.2	0.965882	1.28944	0.955841	0.914446	1.06244	1.20305	1.1775
1.3	0.940753	1.22729	0.838559	1.10242	0.79361				1.3	0.986989	0.867349	0.845166	0.695397	1.07998	1.15567	0.994432
1.4	0.995925	1.06679	1.29734	1.16143	1.06656				1.4	1.10479	1.2126	1.1023	0.809521	1.05673	1.12356	1.08882
1.5	0.958885	1.07706	1.02261	1.16587	1.09028				1.5	1.00082	1.25179	0.906719	1.0118	1.05713	1.11649	1.19504
1.6	0.945592	1.13771	1.15987	1.21797	0.869469				1.6	1.07125	0.751871	1.0303	0.973436	1.19975	0.909606	1.17579
1.7	0.880018	1.01816	1.50782	1.17216	0.925663				1.7	0.892035	0.953152	0.872736	1.06891	1.16193	1.02472	1.0101
1.8	1.03069	1.2345	1.04093	1.33955	0.899244				1.8	0.942512	0.553956	1.01201	0.811485	1.08798	1.08875	1.09103
1.9	0.917187	1.08245	1.46012	1.16253	1.08437				1.9	0.922044	0.823789	1.07088	0.880015	0.985538	1.27962	1.1918
2	0.997751	1.05609	1.20283	1.14438	1.0264				2	0.99292	1.15294	0.954074	0.886747	1.11273	1.16804	1.04757
2.1	0.829992	1.02237	1.41839	1.27967	1.19385				2.1	1.05053	0.598666	0.880378	0.904079	1.14754	1.23683	0.966439
2.2	1.01198	1.11165	1.30752	1.20834	0.880543				2.2	1.13068	0.885526	0.976904	0.990483	1.1102	1.10714	1.25557
2.3	0.997595	1.10083	1.54471	1.276	1.0441				2.3	0.801988	0.810656	0.919868	0.777387	1.06083	1.13153	1.31036
2.4	1.01539	1.01749	0.735694	1.20666	0.897045				2.4	1.14195	1.11432	1.00686	0.998089	1.03201	1.16295	1.14671
2.5	1.01425	1.01376	1.06926	1.11957	0.89208				2.5	0.938472	0.867191	1.00525	0.900022	1.08615	0.90297	1.13952
2.6	0.904224	1.02233	1.42393	1.18901	0.897549				2.6	0.982449	0.815373	1.08188	0.797828	1.13862	1.08039	1.11768
2.7	0.993944	1.12985	1.08718	1.16467	0.998219				2.7	1.14435	0.871587	1.02048	0.93097	1.1096	1.00705	1.03153
2.8	0.895366	1.0181	1.33649	1.19258	1.00335				2.8	1.00164	0.993319	1.21292	0.753175	1.0645	1.10666	1.21598
2.9	0.820203	0.935226	1.34356	1.15939	0.655806				2.9	0.938225	0.570979	0.894191	0.855689	1.07275	1.1006	1.01636
3	0.878899	1.04759	0.76176	1.16703	1.04759				3	0.991074	0.80802	1.07801	0.769679	1.00035	1.18427	1.04697
3.1	0.903952	1.15385	0.877639	1.08145	0.827626				3.1	1.0537	0.869839	1.05077	0.933863	1.07984	1.06002	1.06072
3.2	0.911549	1.14413	1.36751	1.157	0.895702				3.2	1.04546	1.01751	1.0202	0.934128	1.05222	1.15994	1.08423
3.3	0.966718	1.0537	1.43201	1.14232	1.04978				3.3	0.957904	0.428515	1.02616	0.960834	1.06187	1.0678	1.17773
3.4	0.854549	1.05896	0.921899	1.18011	1.07924				3.4	1.0983	0.576099	1.02853	0.901329	1.0791	1.13419	1.09792
3.5	0.938029	1.0245	1.00806	1.06304	0.967454				3.5	0.980025	0.807295	0.930021	0.889809	0.998847	1.12227	1.15799
3.6	0.925768	1.09374	0.593515	1.17867	0.949056				3.6	0.992646	1.12519	0.860631	0.968809	1.05612	1.22487	1.03168
3.7	0.860424	1.09211	1.26139	1.18651	0.855396				3.7	1.03677	1.12117	1.0578	0.973069	1.1452	1.31773	1.05568
3.8	0.944493	1.14372	1.37209	1.06383	1.05103				3.8	0.960174	1.11756	1.02613	0.81639	1.06815	0.985981	1.09412
3.9	0.918284	1.0946	1.33212	1.16264	0.964068				3.9	1.02353	0.643746	1.04306	0.910095	1.0529	1.33908	1.11789
4	0.909567	0.934806	1.13979	1.13351	1.07674				4	1.03153	0.805476	0.989931	0.874455	1.12133	1.11896	1.19224
4.1	1.00188	1.10237	0.901191	1.128	0.880751				4.1	0.973154	0.802556	1.26212	0.748186	1.15142	1.19446	1.21557
4.2	0.968853	1.14145	1.19615	1.0952	0.970145				4.2	1.05639	0.576622	1.13316	0.967457	1.15316	0.962753	1.05535
4.3	0.895001	1.00844	1.498	1.13186	1.05631				4.3	1.01563	0.748036	1.1737	0.855754	1.22357	1.07126	1.06168
4.4	0.904828	1.24168	1.19695	1.10802	0.908646				4.4	1.00072	0.840582	0.741101	1.0488	1.16331	1.13726	1.1794
4.5	0.846332	1.07904	0.790473	1.17176	0.827248				4.5	0.854416	1.28178	1.03917	0.932602	1.09047	1.14571	1.16589
4.6	0.911254	1.01681	1.39532	1.14215	0.841215				4.6	0.996983	1.08324	1.07405	0.766359	1.03828	0.956291	1.06143
4.7	0.854362	1.0842	1.19698	1.16781	0.993152				4.7	1.03928	0.744899	1.01654	1.15712	1.16579	1.1263	0.9428
4.8	0.79506	0.97228	0.9929	1.14455	0.908915				4.8	1.09669	0.469995	1.05438	0.986578	1.06874	1.13479	1.03573
4.9	0.910808	1.04202	1.89651	1.20874	0.893137				4.9	0.87064	1.15036	1.09162	0.802913	1.13358	1.1361	1.15354
5	0.888799	1.25057	0.900277	1.08433	0.891474				5	0.985889	0.588649	0.770065	1.07629	1.10953	1.06441	1.11681
5.1	1.05275	1.1525	0.952974	1.15112	1.08712				5.1	1.08094	0.960566	1.20256	0.936369	1.11449	1.07837	1.25161
5.2	1.06595	1.00229	1.14831	1.16954	0.881228				5.2	1.09464	0.667278	0.908371	0.871584	1.15069	1.16387	1.02728
5.3	0.887791	1.16422	0.992332	1.22494	0.979082				5.3	0.940484	1.03399	1.16233	0.865559	1.1003	1.14412	0.991088
5.4	0.874355	1.24898	1.37532	1.12862	0.824317				5.4	1.0758	0.883217	1.17569	0.903402	1.08414	1.0963	1.05032
5.5	0.989048	0.940986	1.37664	1.14736	1.08076				5.5	1.05819	0.833588	1.06169	0.869791	1.07659	1.05649	1.14328
5.6	0.981498	1.09365	1.23631	1.15936	1.0385				5.6	0.851002	1.29986	1.01754	0.912845	1.10747	1.14195	1.09267
5.7	0.978592	1.0985	1.01756	1.21511	0.985999				5.7	1.03296	0.827063	0.956391	0.946662	1.11912	0.993411	1.17277
5.8	0.943283	1.18252	0.838158	1.01793	0.945525				5.8	1.06322	1.1324	1.02166	0.921285	1.07881	0.999729	1.26282
5.9	0.864551	1.06579	0.953642	1.07749	1.04122				5.9	1.05461	1.16378	1.16316	0.821116	1.04308	1.08049	1.05228
6	0.809773	1.14261	1.52837	1.06343	0.962401				6	0.887867	0.913241	0.970968	0.809054	1.124	1.04853	1.05714
6.1	0.915769	1.14838	0.942281	1.18737	0.952252				6.1	1.13447	0.694214	1.13991	0.878135	1.1295	0.96809	1.09763
6.2	0.890493	1.19545	1.19737	1.16814	1.08177				6.2	0.994302	1.18453	0.851261	1.00829	1.17681	1.1161	1.23133
6.3	0.829359	1.08158	1.04415	1.13867	1.13895				6.3	0.98545	0.966928	0.979807	0.845635	1.19403	1.18192	1.14616
6.4	0.724036	1.11391	0.927512	1.14456	0.862288				6.4	0.956807	0.745749	0.968587	0.79575	1.10183	1.1305	1.08554
6.5	0.929384	1.20381	1.11101	1.05227	0.861182				6.5	1.04365	0.943151	1.10475	0.919171	1.14675	1.17179	1.02523
6.6	0.898514	1.00864	1.09235	1.1498	0.776707				6.6	1.14909	1.30278	1.08445	1.02421	1.05233	1.24272	1.10295
6.7	1.01754	1.16177	0.861349	1.06844	0.91887				6.7	1.0177	0.99364	1.04193	0.808776	1.15378	1.12344	1.19847
6.8	1.03811	1.06833	1.29384	1.12697	0.885427				6.8	0.891391	1.15783	0.945361	1.1276	1.10339	1.11443	1.06006
6.9	0.78799	1.12454	1.08323	1.13245	0.96527				6.9	1.11146	0.615193	1.0548	1.0207	1.10214	1.14608	1.09475
7	0.83707	1.09909	1.14402	1.02497	0.99416				7	0.985612	0.681451	1.16938	0.77331	1.13224	1.17629	1.11857
7.1	0.954567	1.08353	1.41561	1.05614	0.99545				7.1	1.11542	0.688679	1.0522	0.957431	1.05999	1.06403	1.18221
7.2	0.726771	1.04467	1.17493	1.1549	0.86079				7.2	1.05655	0.927371	0.989105	0.794992	1.0514	1.21672	0.991267
7.3	0.900977	1.00734	1.23089	1.13203	1.00969				7.3	0.965516	1.16199	0.969449	0.879849	1.11552	1.1451	1.0035
7.4	1.02149	1.0745	1.55092	1.13375	0.950691				7.4	0.943817	0.683145	1.17983	0.980298	1.10607	1.17779	1.05775
7.5	0.873117	1.16201	1.1862	1.15428	0.731074				7.5	0.898299	0.274025	0.915466	0.888151	1.08651	1.10338	1.02188
7.6	0.989348	1.12616	1.45755	1.17688	0.979186				7.6	0.914498	0.796771	1.22379	1.02576	1.14878	1.10805	1.12356
7.7	0.948577	1.08122	1.50074	1.16606	1.0775				7.7	1.06862	0.577226	1.18102	1.0681	1.08873	1.01821	1.0972
7.8	0.930778	1.05312	1.09019	1.08056	1.08622				7.8	1.0723	0.629273	0.99862	0.969083	1.06717	1.07041	1.03164
7.9	0.798875	1.16166	1.06331	1.18638	0.893757				7.9	1.12473	1.22609	1.03121	1.08438	1.00428	1.02995	1.12416
8	0.792725	1.0409	1.19435	1.09443	1.03393				8	0.93626	1.08371	0.950621	0.891751	1.16147	1.14443	1.0043
8.1	0.940967	1.08423	0.866965	1.06878	0.991516				8.1	1.09661	0.860671	0.988366	0.939095	1.18407	1.08515	1.08237
8.2	0.917262	1.12052	1.152	1.09124	0.68366				8.2	0.836055	0.912702	0.953225	0.952013	1.0967	1.08816	1.09615
8.3	0.841453	1.05433	1.39445	1.11352	0.75858				8.3	1.12211	1.09087	0.930662	1.07473	1.10682	1.09338	0.978871
8.4	1.01605	1.16472	1.09611	1.02682	0.708377				8.4	1.02825	0.725845	0.958065	0.802289	0.995129	1.16149	1.08692
8.5	0.964159	0.938418	1.37718	1.04198	0.757537				8.5	1.08285	1.41323	0.989492	0.960465	1.07214	0.896768	1.14403
8.6	0.892564	1.039	1.19111	1.09875	0.64994				8.6	1.06462	1.18422	1.11647	0.982858	1.08172	1.02042	1.05905
8.7	0.639692	1.06032	1.224	1.12146	0.755112				8.7	0.963601	1.01978	0.867263	1.04511	1.10801	1.13994	1.04136
8.8	0.974744	1.19448	1.10447	1.09989	0.661549				8.8	1.08489	0.823321	0.92328	1.0365	1.15637	1.24905	1.06343
8.9	0.945026	1.23892	1.25932	1.09007	0.505623				8.9	1.01945	0.845926	1.04693	0.92869	1.08809	0.972639	1.06439
9	0.916211	1.09387	1.24092	1.08041	0.709148				9	0.996169	0.732109	1.06613	0.94997	1.1118	1.13021	1.00008
9.1	0.972775	0.96332	0.893506	1.10068	0.802851				9.1	1.06386	0.686659	1.08965	0.874636	1.05887	1.1709	1.14106
9.2	0.86191	1.17673	0.837887	1.11265	0.571497				9.2	1.08269	0.644983	1.11112	1.03664	1.10061	1.31826	1.07714
9.3	0.903041	1.06301	1.22357	1.08774	0.776742				9.3	1.05195	0.552633	0.937924	0.91071	1.15198	1.18643	1.10693
9.4	1.03661	1.09389	1.34012	1.17396	0.879813				9.4	1.01553	0.866963	1.08606	1.10568	1.06952	1.22532	1.11191
9.5	0.99192	1.03282	1.2119	1.03008	0.715881				9.5	1.0067	0.958899	1.04148	0.93904	1.07765	1.1464	1.01045
9.6	0.869225	1.04736	1.1807	1.06331	0.715834				9.6	1.0902	1.14541	1.01111	0.832089	1.01833	1.12453	0.991885
9.7	0.999805	1.0858	0.95916	1.12539	0.740908				9.7	0.883082	0.757531	1.01985	0.870619	1.13477	1.01587	1.12675
9.8	1.03722	1.14415	1.23468	1.14698	0.57192				9.8	0.995263	1.26956	1.02344	1.01019	1.17739	1.17489	1.12022
9.9	0.932964	1.07894	1.4085	1.06213	0.728405				9.9	1.0261	1.41888	1.11756	0.986339	1.09589	0.972288	1.09844
10	0.79812	1.0336	1.20572	1.13138	0.685537				10	0.894749	1.30874	0.918587	1.01759	1.08569	1.09905	1.15114
10.1	0.955488	1.14584	1.28059	1.15938	0.700017				10.1	0.95148	0.840604	1.06779	0.896603	1.06335	1.04707	1.02594
10.2	1.01368	1.03899	1.74085	1.12052	0.615429				10.2	1.06754	1.05494	1.09809	1.02201	1.07811	1.0728	1.15128
10.3	0.961784	1.11256	1.58822	1.06518	0.704913				10.3	0.926175	1.00129	0.908387	1.16599	1.18046	1.00416	0.947724
10.4	1.11603	1.01598	1.22245	1.07192	0.688647				10.4	0.967753	0.448054	0.909215	0.908397	1.02706	1.3164	1.00969
10.5	0.918819	1.06381	1.20315	1.15108	0.712971				10.5	0.949521	0.614103	0.852729	0.828033	1.07206	1.13932	0.96831
10.6	0.923767	1.08272	1.11888	1.13806	0.647718				10.6	0.926732	0.569906	1.12226	0.935224	0.991621	1.19401	1.16309
10.7	0.857157	1.00504	0.918061	1.12582	0.542197				10.7	1.0415	0.751828	0.974183	0.999003	1.1133	1.12333	1.01104
10.8	0.972789	1.08108	0.985468	1.0805	0.715222				10.8	1.13972	1.29441	1.07036	1.07855	1.09018	1.22786	0.994103
10.9	0.770127	1.03989	1.39353	1.11462	0.69983				10.9	0.975198	0.738961	0.837874	0.813256	1.06912	1.19716	1.13832
11	0.962563	1.01708	1.09656	1.0601	0.861313				11	1.01644	0.962134	0.97144	0.918748	1.16362	0.916868	1.00975
11.1	0.895201	1.11722	1.37621	1.03437	0.943811				11.1	0.988642	1.06358	0.925091	1.13422	1.0868	1.20162	1.14192
11.2	0.949006	0.998596	1.44265	1.1027	0.85289				11.2	0.928746	1.16045	1.09219	0.914438	1.12924	1.18637	1.05471
11.3	0.96383	0.968494	1.00286	1.12581	1.01721				11.3	0.96757	1.19446	0.875483	1.09971	1.064	1.01296	1.15376
11.4	0.893233	1.14143	1.13806	1.11235	1.04243				11.4	1.01997	1.39413	0.833443	0.935571	1.15873	1.20001	0.980461
11.5	0.947276	1.11431	1.01097	1.10266	0.756599				11.5	1.02611	0.565613	0.746348	1.03352	1.16301	1.16393	1.02754
11.6	0.895897	1.08823	1.48473	1.03862	0.913077				11.6	0.94052	0.880314	0.964668	0.962201	1.03758	1.14441	0.986969
11.7	0.892378	1.05123	0.974215	1.07325	0.83626				11.7	1.183	1.04865	0.941717	0.944568	1.12248	1.21065	1.11893
11.8	0.903477	1.00973	1.30443	1.05121	0.759318				11.8	1.02611	0.807666	1.05571	0.819343	1.16995	1.13195	1.18961
11.9	0.934681	1.30926	0.829214	1.08684	0.977535				11.9	1.03526	0.73109	1.05042	1.06453	1.16744	1.05137	0.931555
12	1.14025	1.14582	1.41106	1.09747	0.796465				12	0.919843	1.21829	0.950607	1.00569	1.07326	1.23237	1.12495
12.1	1.06373	1.20334	1.1609	1.08574	0.876174				12.1	0.965266	0.989141	1.05022	0.970532	1.01928	1.20626	0.91211
12.2	1.00291	0.969662	1.0808	1.09176	0.891864				12.2	1.06093	1.13709	1.05317	1.10102	1.14722	1.08631	1.00589
12.3	0.986372	1.09782	1.0263	0.992852	0.91865				12.3	1.03941	0.822738	1.0895	1.05411	1.10444	1.04746	1.0909
12.4	1.00564	1.01554	1.02922	1.10923	0.755876				12.4	1.00097	0.994839	1.01386	1.13362	1.05872	1.23202	1.11475
12.5	0.96348	1.10119	1.05297	1.07169	0.962454				12.5	1.00875	0.961383	1.25449	0.918621	1.00166	1.10725	1.05816
12.6	0.870601	1.09951	1.10893	1.169	0.697149				12.6	0.860451	0.822193	0.918636	1.01284	1.12997	1.13447	1.11069
12.7	1.0012	1.02709	1.50364	0.956596	0.908011				12.7	0.995539	0.915169	1.02809	1.04882	1.12367	1.16052	1.01355
12.8	0.953739	0.909456	1.39584	1.07189	0.870869				12.8	1.05723	0.637248	0.988746	1.24163	1.12786	0.902064	0.961757
12.9	0.824684	1.10449	1.33783	1.09563	1.01246				12.9	0.974581	0.954781	1.10375	0.976108	1.01084	1.17665	1.11884
13	0.79844	1.07827	1.05755	1.09194	0.887448				13	1.016	0.930094	1.11849	1.0738	1.08152	1.11905	1.16649
13.1	0.849298	1.10032	1.33695	1.05802	1.10395				13.1	1.14438	1.15545	0.815806	0.970976	1.10634	1.24602	1.03031
13.2	0.870527	0.935597	1.14318	1.05258	0.876577				13.2	1.03	0.965833	0.980504	1.19248	1.13024	1.08846	1.04031
13.3	0.845526	1.03381	1.47251	1.12588	0.980165				13.3	0.945904	0.849892	0.849529	1.18594	1.05889	1.00169	0.978285
13.4	0.807684	1.18192	1.13015	1.15595	0.889887				13.4	0.935841	0.651928	1.06849	0.91307	1.0886	1.08956	0.977368
13.5	0.873752	1.07963	1.29785	1.0476	0.818525				13.5	0.992441	1.47422	0.758107	0.951964	1.05718	1.10605	1.1296
13.6	0.975072	1.0309	0.978426	1.00007	0.824905				13.6	0.869548	1.25403	1.09911	1.12577	1.11612	1.0915	1.05674
13.7	0.918365	1.02506	1.46718	1.12951	0.98407				13.7	1.05576	0.910207	0.71374	0.865205	1.03896	1.27784	1.09591
13.8	1.0494	1.10747	0.861377	1.08776	0.913897				13.8	1.07331	1.06716	1.08418	0.797641	1.22662	1.39792	1.04391
13.9	0.821775	1.18531	1.38517	1.09746	0.829821				13.9	1.01525	0.598399	0.907018	1.19548	1.06069	1.05559	1.0756
14	0.917521	1.14005	1.41753	1.07087	1.0245				14	0.971978	0.998385	1.10588	1.03705	1.05172	1.16661	1.13394
14.1	1.00798	1.06275	0.955202	1.05485	0.835816				14.1	0.872246	1.15282	0.938845	1.14226	1.13747	1.09637	1.06923
14.2	1.00228	1.05987	1.19504	1.04389	0.915712				14.2	1.00246	1.11347	0.982288	0.943641	1.0799	1.17225	1.0755
14.3	1.04244	0.974941	1.02233	1.06579	0.980597				14.3	1.03194	1.19757	0.986987	1.07615	1.07979	1.1003	1.04181
14.4	1.04911	1.01972	1.2187	1.0503	0.880704				14.4	1.02821	0.99796	0.977953	1.21722	1.12103	0.99382	0.959663
14.5	0.929111	1.11959	1.21964	1.07893	0.756537				14.5	1.03296	1.12926	1.05993	0.924965	1.1361	1.25282	0.945584
14.6	0.899527	1.06828	1.22568	1.09697	0.973379				14.6	0.893066	0.969924	1.15632	0.829966	1.09542	1.17198	1.00178
14.7	1.01347	1.02152	1.13563	1.04579	0.967633				14.7	1.11545	1.00903	1.01416	0.943439	1.02503	1.06039	1.18372
14.8	0.871326	1.10058	1.04485	1.07683	0.91504				14.8	1.01578	0.903061	0.96166	0.96388	1.11544	1.11465	1.11132
14.9	0.881388	1.1179	0.92647	1.07192	0.946902				14.9	1.06409	0.881664	0.823889	1.18445	1.14972	0.941883	1.07766
15	1.0639	0.953872	1.40436	1.06152	0.840759				15	1.07614	0.756626	0.945737	0.964675	1.13038	0.952741	1.1631
15.1	0.975039	1.1232	1.50968	1.09258	0.917916				15.1	0.964063	0.86461	1.10492	0.944674	1.09191	1.06437	1.10634
15.2	0.93372	1.20378	1.03865	0.969678	1.04645				15.2	0.934503	0.876038	0.884825	0.990387	1.1226	1.07694	1.15379
15.3	1.02995	1.14097	1.02316	1.0172	0.961081				15.3	1.09609	1.1822	0.940583	1.00502	1.02074	1.07022	1.05961
15.4	0.904168	1.08783	1.53382	1.1404	0.732954				15.4	0.961682	0.779907	0.981902	1.09292	0.985166	1.01886	1.07253
15.5	0.929033	1.16412	0.897918	1.07076	0.940206				15.5	1.00723	1.14836	1.06157	1.01887	1.18885	1.02303	1.03279
15.6	1.02823	1.06806	1.94159	1.04856	0.86676				15.6	1.04978	1.22986	1.00443	0.975491	1.13183	1.11784	1.00821
15.7	0.993258	1.14822	1.02634	1.14081	1.12304				15.7	0.862839	0.962766	1.09913	0.974237	1.11112	1.10037	1.05558
15.8	0.883107	1.13442	1.19371	1.06743	0.842826				15.8	0.892336	1.03735	0.891596	0.860062	1.075	1.11041	1.0959
15.9	0.870255	1.10147	1.57402	1.12375	0.878519				15.9	0.99791	0.917337	1.07326	1.0439	1.13263	1.08068	0.920343
16	0.906612	1.20951	1.32549	1.09081	0.856876				16	0.967738	0.673792	0.899063	1.01659	1.15712	0.944379	1.05131
16.1	0.989005	1.07896	1.33431	1.07682	0.955025				16.1	1.12734	1.03072	0.871515	0.946789	1.05224	1.10512	0.979853
16.2	1.03986	0.931203	1.1101	1.13756	0.850449				16.2	1.0694	1.0267	1.03853	1.13115	1.10542	0.93382	0.958087
16.3	0.894287	1.09906	1.44043	1.10452	0.859044				16.3	0.821424	0.811631	1.00183	1.09718	1.06013	1.08243	1.01473
16.4	0.841737	1.02765	1.27831	1.04468	0.752593				16.4	0.860897	1.01352	1.18913	1.01962	1.13287	0.969609	1.07661
16.5	0.997442	1.02522	1.21462	1.16698	0.892361				16.5	0.894369	1.09803	1.03582	1.03411	1.07703	1.02628	0.964443
16.6	0.77587	1.00239	1.55217	1.0521	0.961683				16.6	0.982902	1.00626	1.0208	1.074	1.05983	1.04436	1.07052
16.7	1.01836	1.10911	1.28442	1.1521	0.987709				16.7	0.986022	0.966628	1.07858	0.926189	1.20933	1.10003	1.10852
16.8	0.877343	1.08841	1.00289	1.10963	1.11327				16.8	1.04304	1.54795	1.1121	0.994367	1.15648	1.13302	0.937581
16.9	0.865378	1.10748	1.27533	1.04001	0.815779				16.9	1.01543	0.835342	0.931063	1.26666	1.13974	1.08845	1.04993
17	0.927886	1.22009	1.25309	1.12765	1.15799				17	0.959377	1.01613	0.908842	0.998244	0.925915	1.20877	1.06128
17.1	1.01635	1.21086	1.1919	1.10168	1.04092				17.1	0.90673	0.923395	0.968252	0.967993	1.09572	1.07173	1.18241
17.2	0.899834	1.1821	1.26064	1.07385	0.913005				17.2	1.0977	0.578953	0.990693	0.885963	1.14279	1.31562	0.929071
17.3	0.957993	1.10196	1.09484	1.14641	0.997844				17.3	0.895231	0.826436	1.00694	1.08058	1.10673	1.22397	1.05674
17.4	0.881835	1.09142	1.07221	1.07455	1.07053				17.4	0.971608	0.983792	1.03082	1.08331	1.00951	1.06458	1.09477
17.5	0.839475	1.10549	0.995705	1.1515	0.958912				17.5	0.949579	1.05153	1.09741	0.99008	1.04923	1.07319	0.988254
17.6	0.931488	1.2211	0.919999	1.05256	0.890332				17.6	1.07647	0.631637	0.94417	1.01054	1.0969	1.09588	1.03254
17.7	0.907694	1.06063	1.32848	1.11256	1.00674				17.7	1.08438	0.985404	0.857567	1.11381	1.04427	1.1093	0.979788
17.8	0.873789	0.999036	0.961995	1.09392	1.05115				17.8	0.891354	1.14381	1.23504	1.03637	1.16075	1.06261	1.0827
17.9	0.79743	1.1428	1.45337	1.18683	0.948127				17.9	1.1038	0.740568	0.732495	1.05363	0.984486	0.896329	1.10803
18	0.696495	1.07299	1.50474	1.16533	0.989393				18	0.957182	1.22558	0.9758	1.00445	1.08368	1.10523	0.980838
18.1	1.0442	1.03135	1.10207	1.08728	0.944727				18.1	1.00677	0.79316	0.996326	1.03686	1.12977	0.895226	0.92527
18.2	0.87311	1.05562	1.13232	1.16447	0.951587				18.2	1.03833	0.864005	1.01706	1.06176	1.14567	1.05675	1.03507
18.3	0.866958	1.12097	1.13357	1.08385	1.00849				18.3	1.03003	0.439834	0.84685	1.04566	1.08365	1.14152	0.983402
18.4	1.06977	1.14124	0.828247	1.18245	1.15948				18.4	0.856881	1.10547	1.04234	1.09194	1.06565	1.06127	0.969602
18.5	0.907267	0.979617	0.844915	1.106	0.98742				18.5	0.986604	0.89788	0.898674	1.09446	1.10039	1.08263	1.09399
18.6	0.902704	0.95826	1.07899	1.15101	1.13349				18.6	0.813142	1.40299	0.915399	1.13834	1.11844	1.13351	1.04963
18.7	1.1151	1.17119	1.27759	1.12392	0.907098				18.7	1.08461	1.21254	0.959957	1.03686	1.0677	1.17607	1.01002
18.8	0.936283	1.04642	0.944682	1.0955	0.929934				18.8	1.03342	0.614659	0.966249	1.08958	1.08697	1.15325	0.969451
18.9	0.970459	1.20652	1.39323	1.17076	1.05423				18.9	0.948166	1.10909	0.852436	0.972987	0.98443	1.01094	1.09444
19	0.790961	1.08983	1.48595	1.12431	0.946458				19	1.02977	0.931783	1.21277	1.04344	1.12219	1.30186	1.03951
19.1	0.88553	1.0285	1.10077	1.12132	1.05645				19.1	1.09669	0.709329	1.12933	1.1026	0.987097	1.02551	1.09925
19.2	0.870204	1.18136	1.22486	1.04309	1.12722				19.2	1.05867	1.24088	1.03205	0.999953	1.09647	1.09874	1.06614
19.3	0.955803	1.21876	1.45222	1.12411	1.20961				19.3	1.2267	0.825341	1.16894	0.936114	1.05329	1.04781	1.02147
19.4	0.97092	0.908069	0.93322	1.1187	1.05884				19.4	0.934054	0.790426	0.959871	1.04329	1.03542	1.03997	0.884561
19.5	0.868976	1.05575	1.24809	1.06315	0.971375				19.5	1.08795	1.38457	0.854018	1.1197	1.1265	1.12135	1.03329
19.6	1.00364	1.02878	1.04092	1.07615	0.908986				19.6	1.00821	0.753298	1.16782	0.905705	1.09057	1.12183	1.05062
19.7	0.967387	0.964726	0.866392	1.16695	1.06278				19.7	0.936986	1.07048	1.02338	1.01526	1.04292	1.18691	0.934608
19.8	0.909046	1.01444	1.29788	1.13642	0.998778				19.8	0.983897	0.882155	1.11551	1.09454	1.08734	0.97779	0.968395
19.9	0.879482	1.20618	1.17727	1.10973	1.10761				19.9	1.01217	1.03081	0.939077	0.881221	1.09775	1.07856	0.937581
20	1.18486	1.13513	1.15238	1.16606	1.09479				20	0.97945	1.2207	0.800534	1.12146	1.11731	1.08321	1.04998
20.1	0.84549	0.942288	0.948891	1.0684	1.13623				20.1	0.958252	0.849652	1.25849	1.03663	1.08485	1.13065	1.04537
20.2	0.884375	1.03332	0.828808	1.05701	1.0046				20.2	0.977272	0.880787	1.03613	1.02355	1.07429	1.00398	0.918322
20.3	0.962091	1.13128	1.17549	0.992388	0.835137				20.3	0.90595	1.15982	1.09053	1.06969	1.00546	1.2553	0.947885
20.4	0.934679	1.18581	1.36265	1.08138	1.11746				20.4	0.922426	0.720556	0.970587	1.00536	0.995329	1.08182	0.963809
20.5	0.88274	1.05789	1.1797	1.14873	1.16357				20.5	0.915886	1.1709	0.869546	1.01536	1.10646	1.20578	0.9557
20.6	0.934344	1.14357	0.975712	1.15819	1.17669				20.6	1.0591	1.25053	0.879653	0.858955	1.07365	1.14444	1.18215
20.7	0.969736	0.918237	1.02699	1.08897	1.16071				20.7	0.992764	0.807922	0.982893	1.10896	1.15819	1.04357	0.949703
20.8	0.87924	0.966151	1.06215	1.18521	1.05584				20.8	0.886294	1.78358	0.664606	1.15896	1.0735	1.12164	0.99616
20.9	0.755114	1.08686	1.09673	1.08341	1.13188				20.9	1.00826	0.735176	1.17538	1.12859	1.09436	0.969997	1.093
21	0.894672	0.979102	0.904388	1.12721	1.11711				21	1.10562	0.817046	0.845826	0.988236	1.10496	0.946611	1.11807
21.1	0.954048	1.05116	1.07255	1.13658	1.17378				21.1	0.937303	1.54699	1.05008	1.22795	0.978249	1.05341	0.856296
21.2	1.0296	1.00436	1.45812	1.05775	1.25975				21.2	1.00773	0.954781	0.932621	0.950179	0.966197	1.1531	0.998247
21.3	0.980142	1.14069	1.18525	1.0371	1.20978				21.3	0.966395	0.724292	0.930121	1.10664	1.08941	1.10065	0.991686
21.4	0.957915	1.10211	1.35957	1.06905	1.34432				21.4	0.946494	0.970054	1.06419	1.05284	1.06159	0.99748	1.07116
21.5	0.926767	1.06863	1.05901	1.06735	1.17061				21.5	1.01206	0.828648	0.825095	0.946109	1.07428	0.97002	1.10003
21.6	1.04767	0.976916	1.08965	1.18377	1.0402				21.6	0.840409	1.00364	1.10636	1.03008	1.06666	0.990984	0.926577
21.7	0.939617	1.22572	1.2851	1.17623	1.21948				21.7	0.989438	1.2652	1.12612	1.01421	1.03004	0.908888	0.970999
21.8	0.865199	0.951369	1.00956	1.12538	1.07434				21.8	0.992221	1.12031	0.911237	1.19151	1.0356	1.08126	1.07501
21.9	0.975165	1.07437	1.35143	1.11451	1.27651				21.9	0.979349	1.04413	1.25248	0.934288	1.07332	1.00364	1.05886
22	0.899381	1.24051	1.5441	1.13761	1.06646				22	1.01293	0.760559	0.855265	0.968104	1.09968	1.00957	1.10052
22.1	0.970784	1.13857	0.887404	1.06953	1.28267				22.1	0.938135	1.30347	0.901909	0.966921	1.09906	1.05407	0.935723
22.2	0.834998	1.17901	1.0548	1.11158	1.1553				22.2	0.906364	0.903529	0.891639	0.889745	0.976729	1.23493	1.03104
22.3	1.02478	0.982284	1.28019	1.13888	1.30042				22.3	0.987307	1.20218	0.981942	1.13177	1.15101	1.25172	1.02355
22.4	0.915283	1.09851	1.18009	1.20538	1.3614				22.4	0.843772	1.21573	1.03881	1.25754	1.08293	0.991863	1.02093
22.5	0.957321	1.14411	1.00022	1.18792	0.983917				22.5	0.994847	1.1447	0.955767	1.05631	1.08903	1.11474	1.00605
22.6	0.823583	0.961455	1.1377	1.08318	1.2405				22.6	0.907554	1.17414	1.10978	0.945879	1.098	0.91659	1.01338
22.7	0.993468	0.983048	0.58536	1.20853	1.15291				22.7	0.799256	0.686522	0.922843	1.00424	1.10535	1.04543	0.912477
22.8	1.05796	1.00142	1.00071	1.08199	1.11184				22.8	1.135	1.60556	0.944832	1.0432	1.07753	1.11636	1.03986
22.9	0.841451	1.16228	1.07942	1.12709	1.29559				22.9	1.05899	0.924544	0.905117	0.913706	1.00694	0.996135	0.996025
23	1.10948	1.07069	1.35434	1.12849	1.05977				23	1.02142	0.841835	0.828543	1.11799	1.06852	0.956329	0.990914
23.1	1.04506	1.12411	0.852818	1.16638	1.14163				23.1	0.863741	1.28826	1.10803	1.10163	1.07536	1.30214	1.00621
23.2	0.928125	0.978694	1.01146	1.13546	1.19536				23.2	1.05262	1.16439	0.984937	1.03098	1.10946	1.12261	1.00335
23.3	0.988402	0.952369	1.24976	1.24264	1.28734				23.3	0.96553	1.14994	0.947002	1.10483	0.995697	1.02659	0.976892
23.4	0.956953	0.83751	0.988216	1.12325	1.16075				23.4	0.902259	1.24684	1.06452	1.13393	1.08459	1.05311	0.98196
23.5	0.93167	1.08111	1.33547	1.1883	1.29388				23.5	0.799057	1.18483	1.03024	0.978068	1.15281	1.17916	1.03046
23.6	1.06319	1.13548	1.05872	1.18201	1.22999				23.6	0.947297	1.3065	1.08296	0.999303	1.00818	0.941538	0.93393
23.7	1.02753	0.911431	0.841748	1.10182	1.37351				23.7	1.01394	0.695308	1.17851	1.09016	1.12631	0.942296	0.938815
23.8	1.03522	1.10727	1.16973	1.15472	1.07048				23.8	0.912185	1.1929	0.868441	1.02178	1.1065	1.0939	0.959639
23.9	0.8848	1.02149	1.29616	1.12657	1.24425				23.9	1.04197	1.20792	1.01389	0.888337	0.977972	1.16309	1.00684
24	0.951121	0.933943	0.931732	1.17846	1.09199				24	1.04391	0.545165	1.08041	1.08365	1.08942	1.02787	0.98337
24.1	0.992688	0.983528	1.04211	1.11972	1.30492				24.1	0.987572	1.07052	0.734425	0.86675	1.01449	1.13727	1.03045
24.2	1.06188	1.10123	0.668812	1.22552	0.891104				24.2	1.12841	1.04835	1.06708	1.1369	1.15754	1.07351	0.911687
24.3	1.02811	1.03923	1.06335	1.16188	0.960645				24.3	0.974702	1.30972	1.07835	1.08974	1.07155	0.994405	0.855036
24.4	1.07364	1.07274	0.835086	1.24951	1.12799				24.4	0.783403	1.1449	0.880301	0.936244	0.99081	0.908278	1.03179
24.5	0.900643	1.24488	1.04095	1.182	1.33735				24.5	1.0424	0.77775	0.958244	1.10433	1.07438	0.836406	1.10714
24.6	1.10282	0.948823	0.957401	1.18712	1.09106				24.6	0.967669	0.84604	1.03462	1.25364	1.03812	0.927845	1.04988
24.7	1.07123	1.0189	0.943487	1.18703	1.03048				24.7	1.03872	0.628031	0.999742	0.995688	1.11933	1.09357	0.920245
24.8	0.955849	1.01394	0.937585	1.09246	1.08294				24.8	0.971639	1.00274	1.18534	0.824903	1.0909	1.02445	1.02323
24.9	0.930017	1.18569	1.11373	1.21922	0.876747				24.9	0.915103	0.998298	0.953486	0.956545	1.02977	1.02345	1.13814
25	0.8683	1.20669	0.9586	1.10859	0.891096				25	0.92805	1.28531	0.972478	1.02105	1.15108	1.0719	0.828937
25.1	0.995238	1.10986	0.977073	1.15066	1.04881				25.1	0.951578	0.704721	0.955076	1.07638	1.04248	1.19477	1.04849
25.2	0.907474	1.10483	0.744764	1.18939	0.750381				25.2	0.960494	1.18746	1.05223	1.09402	1.07586	1.09086	1.02507
25.3	1.05925	1.21002	0.952711	1.00744	1.00928				25.3	0.967722	1.17644	0.857785	0.874124	1.0124	1.03757	0.956523
25.4	0.952483	1.01858	0.709968	1.03041	0.985096				25.4	0.896537	0.864909	0.742289	1.00415	1.012	1.06208	0.911153
25.5	0.981086	1.07148	0.891948	1.19601	1.09816				25.5	1.04273	0.908491	0.967784	1.07892	1.13262	1.14704	0.955294
25.6	0.936149	1.15762	0.888529	1.22823	0.960193				25.6	1.01954	1.13771	1.078	1.13755	1.08269	0.830371	1.00841
25.7	0.959288	1.09621	0.89978	1.14494	1.04362				25.7	1.15857	1.07203	0.969654	0.813543	1.02283	1.01194	0.887309
25.8	0.969445	1.01586	0.925399	1.19205	1.13364				25.8	1.0909	1.52295	0.73393	0.952862	0.996525	1.05506	1.03033
25.9	0.990976	1.09926	1.33157	1.11974	0.944158				25.9	1.04943	1.3695	0.962164	0.940491	1.10803	1.00715	0.885485
26	1.05376	1.08033	1.20089	1.10103	1.19707				26	1.12295	1.2897	1.19862	1.01032	0.946873	1.08612	1.01506
26.1	1.1024	1.13488	1.25564	1.14104	0.975492				26.1	0.84901	1.22486	1.0324	1.10302	0.969883	1.08047	0.945842
26.2	0.918151	1.07993	1.21918	1.10549	0.827557				26.2	0.983745	1.32625	1.11456	1.05432	1.10622	1.0335	0.945169
26.3	1.11602	1.02692	0.716012	1.20463	1.07499				26.3	1.02329	0.974096	0.751284	0.994275	1.04076	0.994648	0.976036
26.4	1.10171	1.04227	1.06105	1.16564	1.04408				26.4	0.906174	1.53075	1.09683	1.03957	1.04642	1.12844	0.97978
26.5	0.880323	1.14126	0.964856	1.13814	1.04637				26.5	0.862765	0.946479	0.92738	0.960395	1.0067	1.03735	0.998812
26.6	0.925551	0.906289	1.01737	1.26518	0.870013				26.6	1.11829	0.984587	1.01888	1.03585	1.04539	1.09177	0.936815
26.7	0.897742	1.0251	0.649339	1.19969	0.821565				26.7	1.00023	1.17689	0.885523	1.0092	1.02435	0.954272	0.943248
26.8	0.737745	1.14325	0.938921	1.1168	0.746606				26.8	0.958844	0.950521	1.0582	0.948916	0.934639	1.09478	1.01199
26.9	1.04414	1.12348	0.982143	1.08521	0.801929				26.9	0.947995	0.947454	1.12465	0.971308	1.04091	1.06203	1.04386
27	1.0113	1.06649	1.08186	1.29209	1.04729				27	1.05796	0.947814	1.02236	1.01972	0.998814	1.01095	0.808876
27.1	1.04796	1.02719	0.917561	1.16172	0.946717				27.1	1.00384	0.859914	0.779527	0.946986	0.939437	0.984193	0.982468
27.2	0.698653	1.20216	1.07394	1.17941	1.12388				27.2	1.12384	0.827744	0.901598	1.09566	1.08825	0.935359	0.909575
27.3	1.01233	1.15946	0.815632	1.1682	0.924574				27.3	0.929867	0.922774	0.905375	0.956281	1.04005	1.1106	1.05147
27.4	1.08362	0.979505	0.765893	1.17279	0.887383				27.4	0.802828	1.50483	0.86991	1.15186	1.01483	1.17389	0.820994
27.5	1.01265	1.04896	0.918625	1.11486	0.944668				27.5	1.02657	1.54741	0.980657	0.930062	0.965885	1.04008	1.03094
27.6	0.949975	1.13109	1.03907	1.1096	0.901561				27.6	1.09089	1.19987	1.00845	1.01274	1.05279	1.04122	0.984505
27.7	0.840231	1.10455	0.969596	1.13208	0.799944				27.7	1.06397	1.37619	1.03839	1.01502	1.01741	1.06808	0.9881
27.8	0.879425	1.01981	0.810533	1.18276	1.06101				27.8	0.992492	1.46452	1.06535	1.01264	1.03123	0.844385	0.889256
27.9	0.844298	1.15419	1.20436	1.18273	0.875719				27.9	1.07144	1.24674	1.0533	0.827695	1.05645	0.854783	0.943074
28	1.01	1.00352	1.19838	1.29063	0.965341				28	1.0016	1.04822	1.01246	1.10585	1.04764	0.895831	0.926043
28.1	0.948487	1.06817	0.859742	1.20315	0.967662				28.1	0.860936	1.12074	0.919683	1.02463	1.06304	0.911735	1.0163
28.2	0.933281	0.981544	1.27589	1.03159	0.858397				28.2	1.03133	1.31782	1.01137	0.869813	0.966918	1.04197	1.01846
28.3	1.10482	1.12792	0.726394	1.26969	0.860702				28.3	0.941847	1.09238	0.81418	1.12374	1.01171	0.956803	0.864327
28.4	1.01048	1.0838	0.979401	1.08286	1.10013				28.4	1.13881	0.917316	0.987622	1.06249	1.08876	1.11667	1.03458
28.5	0.875011	1.02387	1.07208	1.16086	0.977148				28.5	1.1062	1.09536	1.11714	1.08034	1.02373	1.03956	0.847995
28.6	1.12333	1.11376	1.26027	1.12583	0.976631				28.6	0.946875	0.754077	1.1543	1.00617	1.08432	1.09048	0.96639
28.7	0.977324	1.05763	0.497001	1.17723	0.944805				28.7	1.05297	0.792158	1.01379	1.17744	1.02118	0.847369	0.842973
28.8	1.03379	1.13252	0.756632	1.20126	0.860213				28.8	1.01836	0.917642	0.972929	1.07176	1.04824	1.05401	0.987326
28.9	0.933715	1.14872	1.30174	1.22975	1.13893				28.9	1.11753	1.02652	1.01279	1.14763	1.0866	0.907923	1.12709
29	0.898752	0.944846	1.03498	1.05768	0.945186				29	1.10669	1.1479	0.931296	0.881433	1.06031	1.14393	0.909573
29.1	1.09038	0.981485	0.691857	1.1672	1.00653				29.1	1.11483	1.2361	1.03659	1.04844	0.99388	1.20272	0.962382
29.2	0.886732	1.10489	1.16428	1.13085	0.71989				29.2	1.05132	0.652734	0.921933	1.00551	1.07198	0.919747	0.977549
29.3	0.945852	0.965496	1.2544	1.07318	1.22236				29.3	0.956374	1.18206	0.938574	1.10211	1.01459	1.03605	0.963358
29.4	0.86649	0.951041	0.815355	1.15765	0.926091				29.4	1.08622	0.807208	1.04077	1.01028	1.02412	1.00017	0.957566
29.5	1.00873	1.04987	0.986513	1.18559	0.893862				29.5	1.14633	1.63423	1.06531	1.11054	1.05167	1.18966	1.01848
29.6	1.07515	1.05831	0.679833	1.11977	0.803151				29.6	0.850757	1.02761	0.990019	1.01144	1.19517	1.08824	0.868087
29.7	1.09852	1.00741	0.900044	1.21416	1.0878				29.7	0.988266	0.731374	0.882589	0.92736	1.05742	1.02147	1.01719
29.8	0.974492	1.0094	1.22211	1.14631	0.884291				29.8	1.02637	0.969787	0.90201	1.06709	1.03365	0.92499	0.967211
29.9	1.06769	1.02069	0.851009	1.17184	0.951787				29.9	0.99857	0.945346	1.13877	1.09193	1.07725	0.94029	1.01451
30	1.00404	0.982686	1.489	1.14111	0.941049				30	0.986275	1.28096	0.89281	0.903206	0.994912	1.1073	0.95999
30.1	1.01516	1.15384	1.01243	1.11527	1.13397				30.1	0.979269	1.11692	1.00488	0.902861	1.11974	0.954591	1.0051
30.2	0.92906	1.15836	1.3212	1.13342	0.831397				30.2	1.00662	0.754491	0.964773	0.987737	0.981261	1.19074	0.944636
30.3	0.993709	1.06211	0.888485	1.17986	1.13641				30.3	0.981785	0.920502	1.08848	0.97665	1.01125	1.00149	0.937635
30.4	1.05043	1.04085	0.929567	1.1425	0.969836				30.4	1.025	1.01341	0.955069	0.906656	1.11513	1.05625	0.881765
30.5	1.05344	1.0582	1.11001	1.05411	1.13648				30.5	0.933382	1.01011	0.714555	0.903079	1.00734	1.06021	0.931007
30.6	0.998744	1.18951	1.19506	1.15132	0.901186				30.6	1.01017	0.852043	1.17352	1.0126	1.00058	0.932948	0.990005
30.7	1.0564	1.06106	1.10035	1.18176	1.14879				30.7	1.11174	1.08734	1.06253	0.914128	1.04333	1.18962	1.09019
30.8	1.04113	1.01874	0.918625	1.09846	0.819805				30.8	1.15665	0.908535	0.762828	1.06272	1.05484	1.03858	0.965931
30.9	1.09137	1.13883	0.904432	1.14036	0.950169				30.9	1.04301	1.04144	1.00129	1.22083	0.950748	0.974005	1.0186
31	0.943282	1.03564	1.2809	1.15289	0.888104				31	1.08242	0.90756	0.842378	0.933057	0.96009	0.896247	0.922361
31.1	1.01272	0.943108	1.17882	1.09626	0.96408				31.1	0.932437	0.921199	0.913337	1.01795	1.03091	1.05229	1.09116
31.2	1.06094	1.04638	0.828791	1.18017	0.955897				31.2	1.09345	0.776775	0.776577	1.08033	1.00945	1.20972	0.996091
31.3	1.02198	0.942638	0.841712	1.07847	0.90954				31.3	0.83392	1.17945	0.864587	1.02949	0.993985	1.05893	1.057
31.4	0.974359	0.977898	1.27831	1.0307	0.672976				31.4	1.18628	0.994	0.978146	0.763713	1.14123	0.956296	0.95283
31.5	0.952082	1.01666	1.20526	1.13534	0.965865				31.5	1.11707	0.862305	0.751189	0.959501	1.06267	1.01493	0.964865
31.6	0.945312	1.04167	1.09159	1.06584	0.937635				31.6	1.02581	0.867546	1.01468	0.964269	1.04228	1.024	1.01563
31.7	0.977976	1.15153	0.973204	1.18591	0.997537				31.7	0.956182	0.954661	0.990104	0.917818	0.9005	1.02968	0.952851
31.8	0.866306	1.02632	0.830613	1.11267	1.06892				31.8	1.08894	0.674027	0.958868	0.883781	1.02731	0.970745	1.0419
31.9	0.968448	1.12476	1.00008	1.14642	0.817483				31.9	0.954232	0.922774	0.996112	0.954357	1.08779	1.07138	1.11303
32	1.11931	1.17998	0.914488	1.11337	0.956156				32	1.02837	0.967369	1.0808	1.0681	1.01717	0.919039	1.05557
32.1	0.919115	0.979527	1.29423	0.993406	0.825012				32.1	0.945083	1.11167	0.907308	0.960335	0.954959	1.0497	0.935873
32.2	1.00952	1.06537	1.1553	1.21105	0.975136				32.2	1.078	1.08413	1.04466	0.938546	1.06952	1.06543	0.988066
32.3	0.837542	1.12822	1.16544	1.18576	1.16054				32.3	0.9539	1.46339	0.807859	1.0962	1.03447	1.11597	0.998113
32.4	0.936159	1.18327	1.0226	1.03405	0.810736				32.4	0.986335	1.12027	0.838074	0.908745	0.961989	1.05147	0.9881
32.5	0.932446	1.05579	1.28762	1.03707	0.890269				32.5	0.970367	1.07262	0.9829	0.885886	0.988763	1.02339	0.911046
32.6	0.959036	1.08597	0.849941	1.07814	0.814609				32.6	1.0423	1.30654	1.00091	0.955578	1.02034	0.963003	0.881312
32.7	0.951333	1.11368	1.09123	1.07531	0.851396				32.7	0.801954	0.932823	0.967181	1.14336	0.980272	1.17238	0.972214
32.8	1.1205	0.87822	0.962959	1.03651	1.17895				32.8	0.976821	1.2526	1.12064	1.23095	1.04547	0.879325	1.0785
32.9	0.828503	0.900295	1.31625	1.15026	0.82882				32.9	0.981707	1.34024	0.866673	0.880966	0.985965	0.998671	1.11825
33	1.23055	1.14993	0.933764	1.03458	1.07487				33	0.921879	0.919086	0.949772	0.944666	1.01895	0.899936	1.02305
33.1	0.941819	1.07298	0.982645	1.03669	1.06493				33.1	0.933105	0.80839	1.04536	0.80615	1.08992	1.06116	0.995534
33.2	0.928989	1.16264	1.35709	1.16298	0.955573				33.2	0.966704	1.24623	0.814415	1.05685	1.09924	1.14854	0.870272
33.3	1.11987	1.07443	1.02413	1.14718	1.00254				33.3	1.04916	1.31542	0.897072	0.951669	0.935282	0.966386	0.908171
33.4	0.896742	1.09081	1.44553	1.09967	0.83095				33.4	0.814013	0.791003	1.03524	0.797354	1.05039	1.03981	0.928842
33.5	0.912023	1.10022	0.905351	1.08566	0.841537				33.5	0.960135	1.22017	0.971128	0.902577	1.04433	0.938424	0.90927
33.6	0.963556	0.978599	0.97382	1.04559	0.817098				33.6	0.926006	1.05519	0.816821	1.05034	1.12079	1.1246	0.969471
33.7	1.00185	1.16449	1.16667	0.984925	1.10705				33.7	0.966603	1.24221	1.0588	1.00751	1.08474	0.930141	1.01518
33.8	1.02895	1.04792	1.12474	0.992178	0.970132				33.8	1.01184	0.880695	0.882943	0.988242	0.975049	0.983891	1.03861
33.9	1.20897	1.17754	1.25984	1.02166	1.00114				33.9	0.954164	1.33101	0.838672	0.92248	1.07063	1.26768	1.00911
34	1.07392	1.01236	1.55755	1.15825	0.999946				34	1.04417	0.643959	1.08811	0.933815	0.925806	1.10244	0.976995
34.1	1.16151	1.02505	1.11686	0.957592	0.850176				34.1	1.02572	0.687802	1.08218	1.02759	1.09414	0.937688	0.968168
34.2	1.0781	0.915162	1.49149	1.0935	1.08785				34.2	0.915616	1.00116	0.848423	0.911335	1.00866	0.89944	0.930712
34.3	1.0154	1.04396	0.985451	1.03813	0.911899				34.3	0.922349	0.884606	1.17649	0.8393	1.11497	1.00198	0.967377
34.4	0.952418	1.02869	1.67313	1.0627	1.00869				34.4	1.057	1.17782	1.02109	0.931311	0.909073	1.12052	0.919962
34.5	0.926679	0.950645	0.771575	1.1733	1.05527				34.5	0.851375	1.51721	1.05934	1.02533	0.993142	1.06038	1.04033
34.6	1.00709	1.04448	0.601511	1.09201	0.910402				34.6	0.936345	0.980665	0.768104	0.987232	1.07434	0.937697	1.06073
34.7	0.932144	1.09096	1.12474	1.06779	0.957879				34.7	0.967078	1.07989	1.0647	1.14712	1.07212	1.06343	0.981449
34.8	0.998774	1.16314	0.919662	1.09494	0.952364				34.8	0.989839	1.27061	0.880804	0.884196	0.997466	1.23659	0.998838
34.9	1.03853	1.05675	1.44945	1.10393	0.965059				34.9	0.802916	1.26109	0.859983	1.0701	1.05506	0.959138	0.842913
35	1.10635	1.09001	1.09644	1.09828	1.12656				35	1.03333	0.874736	0.986094	0.954336	1.04149	1.15857	0.918911
35.1	1.00473	1.03124	1.07786	1.02801	0.934902				35.1	1.07845	1.097	0.923459	0.931559	1.10026	0.944615	1.00471
35.2	0.983475	1.13004	1.38289	1.09671	0.970165				35.2	0.991095	1.21522	1.09278	1.00267	1.00677	1.16812	0.844062
35.3	1.11042	1.13452	1.27657	1.05062	0.763908				35.3	0.925161	1.19366	0.893283	0.794781	1.01797	1.0848	1.02094
35.4	1.10137	1.14282	0.907935	1.04359	1.02752				35.4	0.985068	1.27026	1.09581	0.803665	1.0767	0.880894	0.942257
35.5	1.00032	1.07665	1.22463	1.17582	1.06805				35.5	1.01015	0.810553	0.956242	0.85016	1.06944	0.908687	1.03832
35.6	0.995595	1.20437	1.25524	1.06361	0.930946				35.6	0.920588	1.48045	1.07579	0.805726	1.06745	1.06642	0.973822
35.7	0.92746	1.00911	1.20831	1.09039	0.801617				35.7	1.09876	1.00822	1.06133	1.26	1.05071	0.981295	1.08373
35.8	1.1797	0.93808	1.05798	1.10927	0.970069				35.8	0.883061	0.954612	1.12653	1.00408	0.977663	0.969442	1.02966
35.9	0.962606	1.08969	0.94349	1.04571	0.7997				35.9	0.835299	0.868668	0.996034	1.09477	1.07622	1.00181	0.979663
36	1.11746	0.951782	1.02967	1.13998	0.880451				36	0.916131	1.10527	0.966318	0.934893	0.961738	1.11642	1.04177
36.1	0.905758	0.970365	0.991319	0.959761	0.902919				36.1	0.934912	0.701867	0.652084	1.21003	1.00936	1.08888	1.01182
36.2	0.897619	1.13287	1.16796	1.07458	1.05552				36.2	1.05598	0.957619	0.853291	0.902451	0.928791	1.04225	1.03086
36.3	0.99964	0.962129	1.13735	1.06263	0.911913				36.3	0.920786	1.01992	0.965445	0.97643	1.00703	1.05539	1.08011
36.4	1.04088	1.03094	1.13644	1.00877	0.832045				36.4	1.02697	0.976269	0.894519	0.857712	1.03776	0.960798	0.926113
36.5	1.17532	1.10376	1.19868	1.10106	0.981928				36.5	0.947646	1.19964	0.780969	0.869968	1.01224	0.918068	1.09534
36.6	1.05482	1.04833	1.13964	0.941173	1.00521				36.6	0.890927	0.92699	0.907338	0.896969	0.989297	0.925936	1.00465
36.7	0.886901	1.06811	0.973304	1.08044	1.00364				36.7	1.06166	1.07115	0.796241	0.887738	1.05396	0.91607	0.929655
36.8	0.934063	1.12271	1.32102	1.07746	0.996454				36.8	0.920501	1.18377	0.912686	0.913628	0.988688	1.03848	0.983458
36.9	1.05359	0.950387	1.15729	1.06453	0.985538				36.9	0.952176	1.11032	1.02077	0.970079	0.944065	1.14698	0.991815
37	1.01568	1.00581	0.950169	1.0068	0.864536				37	0.787075	1.28389	1.10161	0.960095	0.937192	0.939976	0.926003
37.1	0.944645	0.938655	1.0791	1.12306	0.873553				37.1	0.93124	1.31054	0.743784	1.03536	1.08738	1.08741	0.87766
37.2	1.00633	0.906923	1.46118	0.93615	1.06526				37.2	0.932428	0.9527	1.03612	1.05027	1.09894	0.963003	1.02766
37.3	1.07843	0.934377	1.4107	1.05144	0.984683				37.3	0.876743	1.27267	0.974331	1.0275	0.938441	1.09134	0.904967
37.4	0.81858	1.03482	1.0314	1.0269	1.10843				37.4	1.00494	1.15494	0.862644	0.896269	1.0174	1.02969	1.10799
37.5	1.08714	0.892083	1.06048	0.978061	0.901803				37.5	0.915646	0.826747	1.04416	0.873986	0.974445	1.11453	0.930735
37.6	1.03847	0.937123	0.932446	1.0271	0.746312				37.6	0.945951	1.0857	0.973464	1.0583	1.01834	1.22521	1.00556
37.7	1.02648	1.04068	1.19692	1.01766	1.17983				37.7	0.868193	0.977985	0.970919	1.11038	0.992985	1.01861	0.978121
37.8	1.06581	0.946728	1.1287	1.04955	0.888857				37.8	0.988918	0.845866	0.85339	0.818	0.98602	0.918328	1.03043
37.9	0.881137	0.923516	1.1567	0.999924	0.978573				37.9	0.912415	0.974058	0.874701	1.02918	0.999232	1.02622	1.0034
38	1.08293	1.11968	1.02413	0.997692	0.946994				38	0.853323	1.0669	0.993612	1.11166	0.970287	1.06669	0.965094
38.1	1.03056	0.942335	1.1949	1.01494	0.829833				38.1	1.08323	0.986973	0.843314	1.07804	0.9955	1.08519	0.945727
38.2	1.04422	0.934201	1.22806	1.0111	0.868752				38.2	0.961159	1.11915	1.00746	1.16989	1.02783	1.00535	0.978435
38.3	0.929178	1.03054	1.25392	1.06985	1.00188				38.3	1.06396	1.26185	1.20474	1.11962	1.0257	1.0467	0.97891
38.4	0.955833	1.06446	1.26715	0.909022	1.1018				38.4	0.96348	0.985993	1.03309	1.04844	1.0242	1.00144	1.08637
38.5	0.884677	1.03938	1.06517	0.958391	0.982999				38.5	1.0098	0.902712	0.884732	0.978763	1.01637	1.00595	1.00508
38.6	1.10853	0.944233	1.26923	0.956941	1.1171				38.6	1.03388	0.981983	0.696349	0.864759	0.985072	0.914663	0.942907
38.7	1.18841	0.975671	1.20506	1.01248	1.09344				38.7	0.961779	0.917201	0.835784	1.02772	0.969746	0.973116	1.09649
38.8	0.985437	1.07527	1.00673	0.953091	1.081				38.8	0.877223	1.22946	1.04161	0.931545	0.981109	1.1655	1.04561
38.9	1.20322	1.01133	1.51729	1.0888	0.964581				38.9	1.00134	1.06026	0.762975	0.970246	1.02186	0.978569	1.07642
39	1.10939	0.897091	1.26899	1.10191	0.982335				39	0.935351	0.796663	0.904352	0.780804	1.02697	1.16298	0.901922
39.1	1.04507	1.12558	1.04964	0.930376	0.831729				39.1	0.866282	1.16325	0.984465	1.05718	0.968046	1.0206	0.894911
39.2	1.02413	0.964611	1.31728	1.04063	0.995712				39.2	0.967072	1.00999	0.794446	0.970619	1.00266	1.1771	1.00703
39.3	0.945968	0.984747	1.31045	0.936281	0.769247				39.3	1.01036	1.18408	0.835056	1.20052	1.03575	1.14656	0.974091
39.4	1.18049	0.989493	1.56902	1.09664	0.817865				39.4	0.983017	0.86102	0.902595	1.07423	1.03083	1.26662	1.02406
39.5	1.00786	0.964324	1.54006	1.09103	0.868359				39.5	0.858068	1.02451	1.03958	0.859307	0.994187	1.21113	0.983151
39.6	1.03843	0.994232	1.26576	1.10665	1.05079				39.6	0.984982	1.19309	0.940785	0.987112	0.916853	1.03551	1.01472
39.7	0.865082	0.963839	1.14953	1.02909	1.03364				39.7	0.910381	0.821479	1.05079	1.09563	1.06205	1.15944	0.958019
39.8	0.903611	1.06003	1.29157	0.986512	0.887475				39.8	0.977513	1.02289	1.00997	1.1175	1.04473	1.01704	1.0153
39.9	0.980108	0.906748	1.55106	0.975306	1.07				39.9	1.07046	1.05032	1.09588	0.943368	1.02917	0.934208	0.983235
40	1.13851	0.970253	1.25831	0.943885	1.18468				40	1.10231	0.724696	0.870897	1.05648	1.01933	1.06982	0.980265
40.1	0.955407	1.08275	1.61095	1.09681	1.02134				40.1	0.882237	1.17963	1.06388	0.961167	1.01177	1.09754	0.949108
40.2	0.958513	0.875112	1.26826	1.0322	1.10759				40.2	1.0545	1.09824	1.16165	1.06003	1.01255	0.983675	1.06969
40.3	0.918973	1.12209	1.49102	1.02719	0.869868				40.3	1.03798	1.01822	0.976636	1.01326	1.00488	1.05511	0.965339
40.4	0.946816	1.08388	1.04349	1.01239	1.23444				40.4	1.00809	0.887885	0.831006	0.92091	1.08354	0.907954	0.963469
40.5	0.976318	0.987514	1.30208	0.994405	1.13886				40.5	1.16045	1.00103	1.08071	0.816713	1.12607	0.962111	0.946216
40.6	1.01807	1.07117	1.17679	0.976202	1.00559				40.6	0.905652	1.096	1.12259	1.00125	1.0164	1.04117	0.990464
40.7	0.990348	1.019	1.37498	1.04713	1.00571				40.7	1.05614	1.26737	1.05618	1.07421	1.10682	0.959294	1.12478
40.8	0.921022	0.866544	0.984982	1.02541	1.01564				40.8	0.93219	1.17286	0.830564	0.960535	0.994935	1.05396	0.982025
40.9	0.920024	0.940261	1.01502	1.08227	0.982915				40.9	0.939212	1.10078	0.876497	0.998508	1.00719	1.02535	1.05207
41	0.995324	1.06252	1.5042	1.0634	1.25106				41	1.15028	1.0344	1.04867	0.928784	0.957319	1.18877	0.995096
41.1	0.953746	1.00993	1.14093	1.02323	1.04822				41.1	0.891028	0.928025	1.10191	1.05314	0.89324	0.966781	0.894344
41.2	0.819135	1.06179	1.36478	1.02136	1.08166				41.2	0.851239	1.07292	1.03111	0.925762	1.0268	1.20757	1.04486
41.3	0.822294	0.997609	1.36993	1.01547	0.919808				41.3	1.03817	0.719657	0.949999	0.945642	1.02284	1.01431	0.954707
41.4	0.91785	1.1363	1.25931	1.01693	0.984545				41.4	0.940073	1.31439	0.96028	0.939827	0.974653	1.0494	1.05678
41.5	1.09995	1.07983	1.39102	1.048	1.05399				41.5	1.02683	1.03081	0.94206	0.907705	0.95137	0.993056	0.958182
41.6	1.0136	0.983048	1.29397	1.05414	1.01924				41.6	1.14712	0.869174	1.16025	1.10001	1.02652	0.898164	1.07862
41.7	0.917298	0.971617	1.14685	0.974493	1.23069				41.7	0.908055	0.754115	1.11909	1.25646	0.98654	0.929962	0.988066
41.8	1.20804	1.0419	1.07728	1.03277	1.13077				41.8	1.10714	1.24551	0.848495	1.09549	1.01921	1.10543	0.909093
41.9	1.10435	1.03405	1.14458	0.973368	1.0173				41.9	0.964575	1.38252	0.800711	0.819124	0.983293	1.13238	1.08105
42	0.972223	0.934014	1.46581	0.956464	0.917278				42	0.903209	1.18739	1.0238	0.973406	0.967242	1.03518	0.871437
42.1	1.04036	0.967959	0.99069	1.03078	1.18657				42.1	0.884156	0.640271	1.10288	1.0407	1.07516	1.06379	0.966733
42.2	1.02626	0.869695	1.41443	1.03588	1.34499				42.2	0.900667	1.0137	0.955255	0.972604	1.00869	1.02722	0.99903
42.3	0.951918	1.1	1.46461	0.984083	0.979106				42.3	1.04136	0.87333	0.94384	0.933228	1.02038	0.994595	1.00629
42.4	1.01164	0.948757	1.3516	1.03027	0.990591				42.4	0.987701	1.18055	1.02826	1.10559	1.04799	0.986477	0.934674
42.5	1.15806	0.906589	1.24482	0.96841	1.12811				42.5	0.948057	0.574917	0.879253	1.00698	1.04734	1.16728	1.03488
42.6	1.00191	1.05973	0.660849	1.00271	1.04116				42.6	1.07371	0.728394	1.06985	0.944245	1.00388	0.968749	0.96511
42.7	0.808019	1.11167	1.71095	1.029	1.02471				42.7	0.96842	0.841345	0.864538	0.905201	1.15499	1.18825	1.15515
42.8	0.850911	1.04486	1.48557	1.06402	1.18302				42.8	0.950558	1.54135	0.884965	1.00232	1.04588	0.860413	1.05622
42.9	0.937031	0.931111	1.28329	1.12042	0.993468				42.9	0.966005	0.962695	0.960702	1.04249	1.01296	1.18527	0.999952
43	0.967257	1.00997	1.10121	1.02542	1.02656				43	1.13716	0.809561	1.18785	1.07863	1.02121	0.921031	1.05724
43.1	0.930032	0.967367	1.52214	1.09685	1.09091				43.1	0.99477	0.951164	1.01612	1.04784	1.03938	1.02779	0.962364
43.2	1.05993	0.957454	1.26427	1.00049	1.19994				43.2	0.85687	1.16295	0.786535	0.77056	1.04402	0.99072	1.0731
43.3	1.07409	0.926286	1.03194	0.984618	1.27224				43.3	0.963673	0.85889	0.978362	0.944371	0.945359	0.904096	1.0157
43.4	0.895278	0.905911	1.2136	1.03961	0.943232				43.4	0.920431	1.06148	0.894691	1.04598	1.00766	0.818526	0.93024
43.5	0.945007	1.05619	1.23446	0.952127	0.968054				43.5	0.916586	1.52574	0.997528	0.756626	0.969321	1.09587	0.950122
43.6	0.908048	1.00365	0.918134	1.03018	0.905181				43.6	0.832086	0.616734	0.86756	0.883552	1.04649	0.945401	0.953656
43.7	0.952625	0.967671	1.28529	0.918548	1.3212				43.7	0.937686	0.547725	0.964163	1.09201	1.01593	0.949179	1.06002
43.8	0.911341	0.941957	1.09822	0.998645	1.28714				43.8	1.0012	1.25549	0.937371	1.0903	1.09456	1.11468	1.01617
43.9	1.09475	0.949504	1.28108	0.977588	1.25636				43.9	1.11094	1.48769	0.956085	1.22066	1.04769	1.11762	0.98081
44	0.878898	1.1331	1.02512	1.04411	1.09403				44	0.892206	0.679408	1.21713	1.09008	1.01506	0.998525	0.959584
44.1	0.973781	1.04357	1.02668	0.962532	1.19761				44.1	0.944257	1.20947	0.913192	1.10792	0.972492	0.931319	1.00102
44.2	1.07158	0.909932	1.52804	1.00283	1.1434				44.2	0.99842	0.948783	1.04842	1.06758	1.02735	1.10056	0.976779
44.3	1.07527	0.99936	0.935053	1.07745	1.32715				44.3	1.04391	1.39201	1.01681	1.06234	1.00922	1.08806	0.920922
44.4	1.12764	0.888579	1.38494	1.0561	1.26906				44.4	0.874763	1.25045	0.915607	0.94366	1.00286	1.02078	1.00061
44.5	0.968514	0.974991	1.01375	1.02911	1.24554				44.5	1.01088	1.40912	0.998877	1.01985	1.04664	0.816536	0.986511
44.6	0.989988	0.92882	1.25746	0.976185	1.05526				44.6	1.01	1.26546	0.801095	0.76849	1.02587	1.03019	1.11815
44.7	1.04721	1.01674	1.24372	1.04463	1.10778				44.7	1.06353	1.07256	1.13027	0.888185	0.99561	0.95717	0.945851
44.8	1.03996	0.906776	0.989721	0.99335	1.09541				44.8	0.88089	0.735519	0.935368	1.19718	1.01534	0.984338	1.03041
44.9	0.856387	1.13677	1.39446	0.973098	1.31913				44.9	0.997273	1.32017	1.01847	1.25318	1.03366	0.978237	1.07486
45	1.00317	1.14882	1.34762	1.0347	1.28009				45	0.930124	0.812704	1.03465	0.944411	1.11007	1.00213	1.02786
45.1	1.07798	0.929967	0.802313	1.00189	1.12838				45.1	1.02601	1.11505	0.883099	0.939048	0.99783	0.965055	1.05766
45.2	0.957499	1.02476	1.68865	0.964118	1.06365				45.2	1.03096	0.847675	0.966652	1.03139	0.954305	1.04304	1.015
45.3	0.997733	1.07764	1.22253	0.973339	0.925494				45.3	1.01795	1.30869	0.962241	0.915672	0.97175	1.03093	0.942335
45.4	0.77843	1.16142	0.937924	1.07588	1.04863				45.4	0.9761	1.23431	1.0526	0.935185	1.02556	0.966265	0.977196
45.5	1.06342	0.944995	1.39695	1.02602	1.24396				45.5	0.979912	0.744278	0.973214	1.03633	1.0455	0.948495	1.02858
45.6	0.987501	0.945872	1.03053	1.03123	1.21335				45.6	0.939217	0.982953	1.06809	1.06363	1.02604	0.913247	1.13045
45.7	1.02272	1.02817	1.43298	0.950901	1.05411				45.7	1.23557	0.986205	1.03166	0.922562	1.05471	1.09374	0.919461
45.8	0.905903	1.10461	0.942245	0.975591	1.25105				45.8	1.09835	0.946986	1.03637	1.01896	0.944238	0.959896	0.930178
45.9	0.993747	1.03467	1.04443	1.01865	1.2126				45.9	1.00109	0.784782	1.10308	0.902734	1.0579	0.999155	1.04463
46	1.02604	0.964379	1.02724	0.998381	1.06897				46	0.97051	0.827896	1.04247	0.940491	1.02781	1.10592	0.934192
46.1	0.957899	1.26741	1.12708	0.926344	1.47124				46.1	0.980705	0.665927	0.991899	0.884801	0.958969	0.94262	1.00733
46.2	0.912965	1.09243	0.676941	1.03304	1.20063				46.2	1.36594	1.43444	0.958197	0.811003	1.11944	1.00978	1.06601
46.3	0.952374	0.936416	1.02964	0.999777	1.2526				46.3	1.01397	1.08927	0.950036	1.13525	1.01418	0.896808	0.985058
46.4	1.00285	0.886041	0.97342	1.06984	1.19495				46.4	0.996112	0.967151	0.927438	0.913354	0.990139	1.09342	1.00643
46.5	1.18532	1.05228	1.09162	0.959267	0.9758				46.5	0.944385	0.875079	1.06521	0.944013	0.915869	1.09897	1.02293
46.6	0.991753	1.05334	1.12815	1.0295	1.15705				46.6	0.940079	0.939213	0.977535	0.942991	0.961201	1.04033	1.04653
46.7	0.919297	1.07862	0.800934	1.03521	1.00825				46.7	1.09195	0.997295	1.19865	0.989358	0.981388	0.865541	1.08028
46.8	0.895824	0.977891	1.29715	1.02707	0.934402				46.8	1.09917	1.27799	1.02639	1.06639	0.906664	1.19009	0.878597
46.9	0.889481	1.02357	0.87725	0.994175	0.952573				46.9	0.888539	1.01852	0.865187	1.02674	0.974586	0.879717	0.982061
47	0.979627	1.09317	1.29608	0.870148	1.03939				47	1.06847	0.73712	0.967916	1.08288	1.03406	1.02806	1.11425
47.1	1.07108	1.06282	1.46091	1.04771	0.765564				47.1	0.966888	1.139	0.957701	1.07893	0.924097	1.08192	1.06411
47.2	0.97995	0.99949	0.869951	0.968178	1.00445				47.2	0.969119	1.33789	1.00597	1.17473	0.92162	0.944045	1.02877
47.3	0.901444	1.04499	1.03008	1.09244	0.787324				47.3	0.868249	1.12027	1.10993	1.15336	1.00663	1.0892	1.05854
47.4	0.973666	0.850022	1.23404	1.0255	0.927584				47.4	0.870435	1.23394	0.948736	0.930314	1.0316	0.93311	0.93791
47.5	1.06405	0.983033	1.17873	1.04858	0.925255				47.5	1.0485	1.25203	0.988898	0.940078	1.09765	0.929723	0.95266
47.6	1.07274	1.01501	1.19355	1.03089	1.02135				47.6	1.08631	1.16829	0.764259	0.819478	1.01948	0.83156	1.04225
47.7	0.927982	0.901498	0.862239	1.05843	0.90044				47.7	1.04267	0.886877	0.903862	1.11799	0.913305	1.07441	1.01988
47.8	1.08897	0.894731	0.675218	1.06237	0.878403				47.8	0.919215	0.897221	1.02159	0.960582	0.981003	1.04679	0.993061
47.9	1.15616	0.988188	0.882858	1.01761	0.929493				47.9	0.92458	1.05756	1.04664	0.976551	0.95542	1.01363	0.966044
48	1.04707	0.950858	0.710611	0.93269	0.876198				48	1.00284	1.01785	0.957932	1.01217	0.999904	1.06634	0.911504
48.1	0.92338	0.985406	0.607964	1.00723	0.919979				48.1	0.952944	0.922545	1.00547	1.00648	0.955557	1.14339	1.02529
48.2	1.11746	0.994928	0.974092	0.973935	0.902174				48.2	1.03523	1.07864	1.11768	1.04431	1.07089	0.986154	1.04659
48.3	1.0879	0.969119	1.07181	0.978938	0.996856				48.3	0.957171	0.612028	0.940686	1.05331	0.956024	1.00779	0.970491
48.4	1.06047	0.922539	0.994411	0.894001	0.858258				48.4	0.961423	0.991064	0.997413	1.0163	1.00963	1.04303	0.904707
48.5	0.859789	0.961289	0.693781	0.944407	0.876561				48.5	1.02645	0.797632	1.11824	0.781933	1.09062	1.06349	1.09529
48.6	0.995611	0.993812	0.75909	0.997118	0.716432				48.6	1.0367	0.98998	1.1929	0.935735	0.907613	0.996834	1.00033
48.7	0.992406	0.942685	1.31547	0.964613	0.953777				48.7	0.911541	0.79858	1.09493	0.927804	0.919032	0.945844	1.06501
48.8	1.02224	0.82274	0.822232	1.1018	0.958356				48.8	0.924352	0.80881	1.04412	1.09112	1.05283	0.965117	1.0097
48.9	1.19784	1.06461	0.648244	0.993619	0.840088				48.9	0.928114	0.821708	0.975081	1.07684	1.08162	0.973228	0.983979
49	1.0126	0.938667	0.652913	1.01496	0.86336				49	1.02985	0.97341	1.03052	1.07689	0.918309	1.0539	1.00738
49.1	1.02981	0.875226	0.722527	1.00089	0.867927				49.1	0.804111	1.20562	0.757896	0.941651	0.972262	0.899892	1.08592
49.2	0.890057	0.931307	1.08162	0.940176	0.958492				49.2	0.985832	0.934338	0.790037	1.11176	1.0465	1.02887	0.937726
49.3	0.97844	1.01458	0.85674	1.01094	0.961486				49.3	1.01562	1.32404	1.0274	1.12761	1.06371	1.13387	0.860432
49.4	1.00634	1.02732	0.574378	1.00614	1.00133				49.4	1.1265	1.21738	1.0604	0.952005	0.975679	0.931619	0.872582
49.5	0.96374	0.973285	0.874789	0.978674	0.792596				49.5	0.869417	0.990944	0.956511	1.27127	0.954136	1.00068	0.960017
49.6	1.08853	0.895476	0.696342	1.042	0.988313				49.6	1.13526	0.923384	1.07532	1.06855	0.998771	0.995125	1.10657
49.7	1.06882	1.02106	0.906987	1.01512	0.74831				49.7	1.10783	0.969531	1.03688	0.755959	1.06383	0.98622	0.932913
49.8	1.04584	1.03814	1.09542	0.949256	0.889345				49.8	0.952659	1.07323	1.01876	0.991825	1.04735	0.868493	0.913554
49.9	1.0177	0.973922	0.986856	0.9336	0.893989				49.9	0.947797	0.542496	0.953154	0.90411	0.959059	0.914281	0.974919
50	0.835326	0.961184	0.484391	1.00251	0.902664				50	0.936968	1.24839	0.808283	0.915557	0.982822	1.05836	0.994226
50.1	1.0938	1.04163	0.635999	0.977023	0.947389				50.1	0.860005	0.883418	0.783513	0.739784	0.977315	0.615495	0.980524
50.2	1.0487	0.895126	0.80294	1.02822	0.832352				50.2	0.662324	0.686985	0.579281	0.635099	0.766398	0.470304	0.896613
50.3	0.726691	0.994719	0.90616	0.982278	0.920107				50.3	0.613246	0.886839	0.288848	0.580402	0.528229	0.283367	0.787872
50.4	0.742223	1.03202	0.952939	0.850454	1.04428				50.4	0.547232	0.939235	0.364106	0.575375	0.562168	0.283294	0.683131
50.5	0.664334	0.959805	0.944014	0.780071	0.678077				50.5	0.599724	0.494376	0.326558	0.585766	0.55461	0.237822	0.630005
50.6	0.78128	0.935178	0.921112	0.638853	0.827798				50.6	0.553442	0.80419	0.489997	0.465505	0.466233	0.311492	0.582765
50.7	0.605508	0.709863	0.526869	0.693558	0.743862				50.7	0.438349	0.544931	0.372231	0.403187	0.524833	0.200061	0.559981
50.8	0.463788	0.664302	0.55577	0.608162	0.761775				50.8	0.444536	0.564567	0.446755	0.614664	0.515941	0.238625	0.550471
50.9	0.713813	0.527784	0.496704	0.583847	0.681676				50.9	0.474721	0.307051	0.405113	0.492021	0.534274	0.250098	0.614427
51	0.672888	0.605909	0.309166	0.537379	0.792222				51	0.519549	0.430825	0.401736	0.507334	0.44041	0.2325	0.528561
51.1	0.658035	0.474409	0.263078	0.504154	0.639182				51.1	0.360966	0.661389	0.390412	0.717464	0.403226	0.25553	0.485494
51.2	0.568599	0.51662	0.198452	0.594847	0.643478				51.2	0.357633	0.504475	0.371604	0.59886	0.341088	0.327749	0.407911
51.3	0.60968	0.467215	0.450897	0.495473	0.847498				51.3	0.398617	0.504012	0.249042	0.343672	0.418342	0.314698	0.529872
51.4	0.508806	0.509601	0.485537	0.477017	0.701437				51.4	0.321847	0.709934	0.38826	0.548486	0.35408	0.149758	0.460533
51.5	0.672	0.604162	0.57292	0.560042	0.482074				51.5	0.446663	0.662032	0.301441	0.296761	0.40957	0.228007	0.399845
51.6	0.636235	0.422862	0.334556	0.474832	0.616871				51.6	0.435651	0.773327	0.330578	0.511183	0.350657	0.288089	0.457342
51.7	0.54446	0.417729	0.38388	0.589121	0.788054				51.7	0.370656	0.376332	0.394611	0.600031	0.309997	0.191755	0.404427
51.8	0.514235	0.474866	0.343284	0.618004	0.755159				51.8	0.332753	0.371887	0.422963	0.422712	0.233033	0.180119	0.541431
51.9	0.61717	0.435747	0.648346	0.473441	0.630047				51.9	0.354354	0.438287	0.327815	0.634579	0.319225	0.161877	0.453154
52	0.607877	0.447186	0.696268	0.566854	0.731438				52	0.280957	0.308777	0.260706	0.621865	0.249019	0.0349447	0.47335
52.1	0.821931	0.523983	0.21118	0.473579	0.548476				52.1	0.0898522	0.40421	0.257409	0.472033	0.30654	0.186024	0.382206
52.2	0.51984	0.401848	0.539604	0.493481	0.717521				52.2	0.308506	0.269204	0.298355	0.49979	0.244978	0.232652	0.512566
52.3	0.514	0.458239	0.216607	0.5488	0.702763				52.3	0.15614	0.228297	0.15984	0.462307	0.259212	0.245321	0.458483
52.4	0.547185	0.573451	0.4058	0.468994	0.766637				52.4	0.183112	0.561817	0.0924434	0.431963	0.259245	0.170853	0.210518
52.5	0.597037	0.591526	0.0871193	0.485404	0.6742				52.5	0.0173111	0.398382	0.133901	0.464818	0.239564	0.258121	0.437894
52.6	0.594431	0.500786	0.000406996	0.524125	0.73726				52.6	0.111979	0.182454	0.154404	0.671593	0.229072	0.0605225	0.36347
52.7	0.646828	0.457423	0.454384	0.533218	0.601331				52.7	0.251166	0.306065	0.277649	0.453061	0.201007	0.00783206	0.282954
52.8	0.681114	0.4244	-0.19889	0.400493	0.567659				52.8	0.256543	0.0192972	0.221086	0.361794	0.225005	0.100016	0.320095
52.9	0.60354	0.538587	-0.142252	0.454636	0.588391				52.9	0.129598	0.111565	0.185188	0.494247	0.15147	0.177144	0.395421
53	0.626092	0.427707	-0.0489377	0.406897	0.725509				53	0.0892905	-0.115927	0.112813	0.391457	0.189268	0.237129	0.301273
53.1	0.570139	0.321404	-0.125649	0.369406	0.730654				53.1	0.102224	0.0828375	0.17959	0.436901	0.091205	0.149181	0.174378
53.2	0.487376	0.370681	-0.176027	0.329663	0.81591				53.2	0.0901418	-0.244151	0.0742133	0.38648	0.30757	0.0180567	0.318573
53.3	0.589379	0.385041	0.00791055	0.37797	0.608834				53.3	0.207394	-0.0860768	0.0906362	0.458682	0.141049	0.0852646	0.226764
53.4	0.605678	0.310564	-0.135915	0.378364	0.631393				53.4	0.0649526	-0.122507	0.0619152	0.389941	0.182703	0.183984	0.237077
53.5	0.482494	0.3204	-0.204349	0.24958	0.538754				53.5	-0.164337	0.0733759	-0.0779464	0.454303	0.0433674	0.073074	0.172503
53.6	0.490228	0.388276	-0.0340741	0.336105	0.624074				53.6	0.143595	0.415339	-0.0881838	0.432354	0.137062	0.0894263	0.0733929
53.7	0.573197	0.267062	-0.0209018	0.290012	0.433568				53.7	-0.0879299	-0.111651	0.0872285	0.395324	0.173212	-0.0641947	0.198429
53.8	0.49322	0.179884	-0.324257	0.306394	0.729104				53.8	0.145516	0.193462	0.146899	0.391379	0.185311	0.0559259	0.148913
53.9	0.440858	0.285498	-0.0516076	0.195604	0.421978				53.9	0.0594513	0.192515	0.0247675	0.360099	0.06687	0.0870843	0.0944805
54	0.432445	0.275714	-0.311798	0.171134	0.56185				54	0.0475731	-0.0442486	-0.00454395	0.457628	0.15628	0.0141686	0.124139
54.1	0.405574	0.275726	-0.202034	0.263459	0.512713				54.1	0.0398527	0.012314	-0.0417573	0.394977	0.129539	0.0286765	0.124725
54.2	0.401197	0.272913	-0.0788122	0.111219	0.61807				54.2	0.103286	-0.0255978	-0.000319886	0.475968	0.098194	-0.0678207	0.132615
54.3	0.4894	0.149771	0.104992	0.231648	0.491892				54.3	-0.0125038	0.066518	-0.118875	0.429406	0.152199	-0.031209	-0.0101747
54.4	0.425453	0.162343	-0.116253	0.205395	0.447776				54.4	-0.0542131	0.105171	-0.0260599	0.401094	0.151588	-0.066795	0.0904528
54.5	0.294698	0.287178	-0.199315	0.161396	0.433768				54.5	0.105742	0.201154	-0.128359	0.507696	0.0857108	0.0272386	0.107175
54.6	0.391878	-0.0037731	-0.230914	0.149209	0.530719				54.6	-0.0401054	-0.0700733	-0.290376	0.361942	0.160592	-0.0988139	0.0668043
54.7	0.285358	0.20343	-0.312632	0.163237	0.231263				54.7	-0.064412	0.0145854	0.0252552	0.317141	0.0658033	-0.0975318	-0.00711859
54.8	0.383296	0.110818	-0.322997	0.128692	0.472167				54.8	0.0575808	0.126104	-0.165143	0.244877	-0.0129188	0.0686198	0.0888541
54.9	0.111088	0.137375	-0.317711	0.216075	0.286486				54.9	0.0481371	0.0788775	-0.145993	0.525733	0.0855943	-0.0572522	0.0919008
55	0.296683	0.0795557	-0.406691	0.114615	0.457003				55	-0.0168284	-0.212106	-0.102058	0.457943	0.0595096	-0.0821349	0.0358352
55.1	0.236998	0.177842	-0.172518	0.193286	0.426048				55.1	-0.0261818	-0.0135379	-0.116938	0.448993	0.142574	-0.113166	0.137398
55.2	0.278073	0.134287	-0.18417	0.0828275	0.338891				55.2	-0.0722228	0.368222	-0.0442662	0.538259	0.0943854	-0.0894401	0.0704632
55.3	0.317241	0.0715659	-0.378792	0.137853	0.165856				55.3	-0.205017	0.0376266	-0.111015	0.371986	0.0923635	0.0200094	0.0667201
55.4	0.173268	0.0754445	-0.316752	0.185599	0.327036				55.4	-0.0413018	0.0114969	-0.0283548	0.290291	0.0356326	-0.216142	-0.0396414
55.5	0.314198	0.102251	-0.350531	0.205411	0.145672				55.5	-0.0173218	0.367573	-0.0840781	0.56082	0.148165	-0.0784633	0.0045292
55.6	0.301472	0.0305071	-0.420909	0.120399	0.188188				55.6	-0.0682942	0.368472	-0.0458463	0.543031	0.0668669	-0.134937	0.0241238
55.7	0.341832	0.110741	-0.206437	0.0807653	0.23911				55.7	0.0290388	0.138926	-0.167286	0.507679	0.0375916	-0.0984454	-0.0487714
55.8	0.18068	0.111606	-0.178583	0.146224	0.276497				55.8	-0.0523195	0.0604935	-0.168819	0.312546	0.0853642	-0.0508853	-0.00779721
55.9	0.287048	0.0873422	-0.287887	0.144132	0.386128				55.9	-0.07582	-0.103208	-0.0993416	0.500005	0.166108	0.0673168	0.0629273
56	0.296004	0.110325	-0.240298	0.161767	0.214615				56	-0.00756418	0.0123903	-0.0989818	0.338633	0.0623382	-0.0678359	0.0461043
56.1	0.148394	0.0275411	-0.324943	0.0938635	0.174064				56.1	0.0761846	0.160094	-0.194246	0.375179	0.0439286	-0.150378	0.125361
56.2	0.277924	0.0123956	-0.370553	0.137779	0.223866				56.2	-0.116641	0.0630319	-0.133849	0.603214	0.0805395	-0.0908039	0.071944
56.3	0.195061	-0.0213309	-0.281605	0.110333	0.302328				56.3	-0.0139909	0.143861	-0.0873459	0.358476	0.106788	0.0222887	-0.0236758
56.4	0.0983188	0.0573386	-0.377863	0.105324	0.197237				56.4	-0.0461488	0.0117312	-0.208179	0.339293	0.0588257	-0.0846308	0.0167321
56.5	0.0922834	0.0096749	-0.198778	0.228348	0.285538				56.5	-0.0535032	0.0934484	-0.000219483	0.452164	0.132527	-0.284917	0.0418248
56.6	0.15736	0.0169231	-0.352982	0.164062	0.207681				56.6	-0.116645	0.0805388	-0.0858722	0.242216	0.141899	-0.117151	-0.0479009
56.7	0.146728	0.0416128	-0.377263	0.0919747	0.270968				56.7	-0.0157235	0.34682	0.0138022	0.31469	0.0485398	-0.0368295	-0.0319193
56.8	0.159294	0.041889	-0.327802	0.117087	0.171133				56.8	-0.0535009	0.121626	-0.155397	0.494034	0.112896	-0.110995	0.00872724
56.9	0.0667254	0.0943732	-0.3361	0.0516412	0.125165				56.9	0.0636033	0.301892	-0.0912604	0.278703	0.152213	-0.0390898	0.00707236
57	0.120511	0.112916	-0.12484	0.0875238	0.261216				57	0.109399	-0.0495867	-0.036491	0.231383	0.102124	-0.180404	-0.0597078
57.1	0.129951	0.110732	-0.177873	0.0674671	0.313858				57.1	-0.0289835	0.107589	-0.176195	0.318441	0.0720547	-0.0449895	-0.0170965
57.2	0.0346948	0.0507912	-0.135812	0.0812793	0.372616				57.2	0.0734907	0.00234038	-0.100309	0.350469	0.126489	-0.0977502	-0.000543074
57.3	0.095916	0.0171166	-0.306741	0.132613	0.374236				57.3	0.0650349	0.0312154	-0.106979	0.465038	0.110228	-0.02458	0.0686314
57.4	0.121876	0.0275677	-0.344576	0.12946	0.445469				57.4	0.0707157	0.0602212	-0.110631	0.391239	0.102101	0.0270411	0.0150304
57.5	0.052127	0.063279	-0.174144	0.0871738	0.32787				57.5	0.0905761	0.058647	-0.0655072	0.267644	0.108276	-0.179783	-0.0402555
57.6	0.127901	-0.0263813	-0.30455	0.0512256	0.234795				57.6	-0.0262907	0.0298373	-0.139659	0.322023	0.0889954	-0.11075	-0.0659229
57.7	0.159154	0.111651	-0.1296	0.065044	0.0624545				57.7	0.144278	-0.158539	-0.163739	0.445433	-0.0215181	-0.0851968	0.00997776
57.8	0.238822	0.0803701	-0.40348	0.179043	0.223135				57.8	-0.0539444	-0.0092238	-0.0359938	0.256335	0.0975224	-0.0831492	0.0849509
57.9	-0.0270128	0.000370353	-0.128972	0.0839133	0.230437				57.9	0.162818	0.0904689	-0.158886	0.200863	0.0768413	0.0154203	0.0394632
58	0.12556	0.0629651	-0.190832	0.108019	-0.00074013				58	0.145032	0.0237148	-0.260845	0.337139	0.0404646	-0.0196091	0.0570201
58.1	0.117792	-0.0818413	-0.492995	0.109825	0.111593				58.1	0.103461	-0.125928	-0.0926768	0.503281	0.0227626	-0.0295812	-0.0414227
58.2	0.135764	0.022715	-0.316865	0.157363	0.276392				58.2	0.126936	0.212713	-0.162284	0.235785	0.0995051	-0.0503877	0.105436
58.3	0.169476	0.0292988	0.00153449	0.177551	0.0242564				58.3	0.0956095	-0.00934363	-0.0279903	0.347309	0.101445	-0.202981	0.0743186
58.4	0.194951	0.0226575	-0.14084	0.0984848	0.0724924				58.4	0.019002	0.0639089	-0.281714	0.307049	0.0584894	-0.102789	0.0276891
58.5	-0.0514696	0.022394	-0.223016	0.11918	0.185484				58.5	-0.0161161	0.156951	0.0262485	0.485185	0.101889	-0.0629828	-0.0453306
58.6	0.113479	0.0231439	-0.403569	0.0433532	0.136553				58.6	0.0874363	0.112481	0.0406634	0.313231	0.0196998	-0.175509	0.012652
58.7	0.0789802	0.00438064	-0.204266	0.0908842	-0.0189102				58.7	0.00771099	0.182421	-0.105889	0.183938	0.0654443	-0.21373	0.0609626
58.8	0.076115	0.0153869	-0.145641	0.0956883	0.0577921				58.8	0.167551	-0.0749865	-0.0452786	0.277129	0.147065	-0.0984245	-0.0607393
58.9	0.15198	0.0471916	-0.114504	0.0540783	0.299				58.9	-0.0745298	-0.174619	-0.138653	0.0972136	0.0595117	-0.00649351	0.0111684
59	0.0275908	0.0377077	-0.192819	0.102156	0.109139				59	0.105997	0.208758	-0.0587229	0.315918	0.099174	-0.17787	0.00815253
59.1	0.0482852	0.066838	-0.0432167	0.127545	0.065845				59.1	0.226049	0.0526661	-0.12388	0.230585	0.074448	-0.196276	0.0372262
59.2	-0.0058762	-0.0548345	-0.182462	0.095882	0.172526				59.2	-0.00814211	0.278949	-0.0472376	0.337429	0.0979908	0.0203798	-0.0529029
59.3	0.0335809	0.0457184	-0.139353	0.0839539	0.251068				59.3	0.161205	-0.0234516	-0.146912	0.316683	0.16149	-0.167425	0.00615039
59.4	0.136736	-0.0700038	-0.0978595	0.150337	0.306405				59.4	0.126323	-0.0207771	-0.177235	0.28437	0.141766	-0.0173735	0.0407868
59.5	0.114044	0.00848905	-0.200469	0.093512	0.246951				59.5	-0.023789	0.0210185	-0.169206	0.226064	0.103398	0.0679702	-0.0224487
59.6	0.0396264	0.0381394	-0.121688	0.082601	0.170382				59.6	0.018899	-0.184054	-0.0272839	0.126699	0.220124	-0.0772096	-0.0258137
59.7	0.0739528	-0.0355793	-0.288837	0.185684	0.183779				59.7	0.0898661	0.030077	-0.0575958	0.375134	0.107635	0.000897206	-0.0461065
59.8	0.174656	0.0574227	-0.0775647	0.0160976	0.18308				59.8	0.159765	-0.0218556	-0.0736769	0.313435	0.0568265	0.0161934	-0.209599
59.9	0.105561	-0.0301434	-0.0290839	0.0747771	0.236152				59.9	0.278491	0.130946	-0.084261	0.257977	0.119528	-0.0731145	-0.00168127
60	0.068725	0.0213175	-0.0517433	0.0963023	0.0999906				60	-0.175648	-0.147574	-0.0693058	0.206459	0.119492	-0.153894	-0.0396845
60.1	0.0231279	-0.0455903	-0.0465639	0.0879659	0.0218709				60.1	0.0163	0.0535485	-0.0928011	0.222233	0.158556	0.159352	0.0259116
60.2	-0.00427473	0.096529	-0.305006	0.108399	0.0550474				60.2	-0.00112936	-0.134986	0.0095279	0.255128	0.0844069	-0.138419	-0.00620598
60.3	0.142098	0.048934	-0.0861944	0.0579747	0.00559149				60.3	-2.67743e-05	0.219271	0.00856213	0.340618	0.181413	-0.0975375	-0.0136295
60.4	0.013543	-0.0465224	-0.304887	0.108547	0.106978				60.4	0.134696	-0.238056	-0.0172747	0.246872	0.136219	0.111517	-0.0128723
60.5	-0.015044	-0.0216295	-0.0709981	0.124562	0.140793				60.5	-0.0208484	-0.089759	0.144527	0.426883	0.0696687	-0.00344681	-0.0623904
60.6	0.112048	0.0304272	-0.138758	0.126358	0.118024				60.6	0.00827618	0.0858225	0.00558831	0.0837518	0.0984509	-0.112701	-0.0747992
60.7	0.120715	-0.00986212	0.0636678	0.0585215	0.263866				60.7	-0.00645696	0.416417	0.033677	0.158387	0.0643601	0.140462	-0.069301
60.8	0.0762082	-0.0331081	-0.125085	0.0955742	0.198529				60.8	0.0406981	-0.194599	-0.0637347	0.24189	0.0878699	-0.0624282	-0.0777121
60.9	0.102046	0.0462595	0.0267895	0.0387414	0.119547				60.9	0.0633254	0.0156912	-0.128834	0.115114	0.105901	-0.14418	-0.0567762
61	0.092834	-0.122191	-0.337411	0.101175	0.0469901				61	0.150235	0.0585435	-0.0152715	0.17399	0.143469	-0.0365958	-0.0493929
61.1	0.105266	-0.0412982	-0.195926	0.113734	0.181274				61.1	0.133437	0.0770963	0.139489	0.336004	0.147738	-0.0906178	-0.000481296
61.2	0.0509035	0.101513	0.101256	0.0524395	0.141576				61.2	0.174071	-0.0922865	0.00617638	0.272896	0.0983807	-0.11427	0.0313068
61.3	-0.0243983	0.0341529	-0.208301	0.0512772	0.120024				61.3	0.121689	0.117149	0.0774225	0.369354	0.152297	-0.0880668	-0.0759907
61.4	0.0701262	-0.0310994	-0.162136	0.0938807	0.178655				61.4	-0.0510907	0.0300443	0.106479	0.233359	0.121632	0.00919396	0.0175155
61.5	0.0534462	0.0983484	0.0440346	0.109788	0.164335				61.5	0.0681075	-0.131418	-0.0137822	0.129419	0.104315	0.0243306	-0.182138
61.6	-0.0170751	-0.0856918	-0.125752	0.146531	0.0413607				61.6	0.209003	0.105116	-0.20703	0.337284	0.034764	-0.23458	-0.00284755
61.7	-0.0760158	-0.00764462	-0.12383	0.0548376	0.0865698				61.7	0.0774632	0.339641	-0.169128	0.185937	0.111819	-0.0759636	-0.114673
61.8	0.163355	-0.081631	-0.261536	0.110039	0.365155				61.8	0.253827	-0.25918	0.0797258	0.175545	0.182826	-0.152129	-0.1455
61.9	0.0221955	0.0107893	-0.272735	0.0763893	0.215272				61.9	0.100198	0.133686	0.0388203	0.0335091	0.134932	-0.0887411	-0.0152807
62	0.0329459	-0.110463	-0.273364	0.133964	0.126436				62	0.179781	0.124551	0.0785449	0.142798	0.160798	-0.0538883	-0.0671809
62.1	0.127785	-0.0699492	-0.196913	0.144132	0.124079				62.1	0.0512757	-0.0376522	-0.0448578	0.244177	0.156421	0.0251682	0.00128684
62.2	0.0166275	0.0854555	-0.118618	0.111547	0.0212621				62.2	0.0868537	0.260227	0.018447	0.197837	0.173834	0.0226629	-0.0106352
62.3	-0.015955	-0.025365	-0.150525	0.0401177	0.175859				62.3	0.040631	0.5219	0.23673	0.306787	0.119395	-0.0988215	0.0585065
62.4	0.071807	0.0546824	-0.0263813	0.0807606	0.143341				62.4	0.13125	-0.0132383	0.152266	0.231694	0.164288	0.0237152	-0.0181664
62.5	0.152119	0.0836291	-0.0838546	0.0526285	0.0339687				62.5	0.0348852	-0.096459	-0.03231	0.250313	0.137758	-0.0187392	-0.048616
62.6	-0.00185048	0.0753015	-0.0214499	0.0350466	0.350931				62.6	0.164133	0.123729	0.131139	0.223256	0.148781	-0.0916701	0.102949
62.7	0.0445115	-0.0510906	-0.0734123	0.101812	0.117101				62.7	0.178499	0.231864	-0.087928	0.139424	0.0981435	-0.114999	0.111895
62.8	0.105868	-0.0933577	-0.377523	0.0479885	0.220274				62.8	0.0672076	0.0497737	0.0260859	0.0639675	0.084379	-0.029378	0.0165318
62.9	0.0282813	0.00133613	-0.240328	0.125328	0.238296				62.9	0.238065	0.273257	0.104993	0.367252	0.160847	-0.00489798	-0.0475396
63	0.0171227	0.0908268	-0.175324	0.0605868	0.223634				63	0.136251	-0.00545441	-0.0900867	0.0580252	0.109916	0.0516996	0.0262383
63.1	0.0985431	-0.065374	-0.146796	0.0565796	0.102834				63.1	0.0844783	0.0131093	0.100676	0.147185	0.156306	-0.0173374	0.0453115
63.2	-0.00319995	-0.0405399	-0.298196	0.0433689	0.0717229				63.2	0.0109608	0.110345	0.1927	0.249452	0.0922253	-0.118315	-0.0368652
63.3	0.0825725	-0.00514117	-0.427896	0.0566717	0.160185				63.3	-0.00409776	0.163226	-0.143413	0.321188	0.128357	-0.0981225	-0.00882776
63.4	0.147787	-0.0824917	-0.238207	0.0902765	0.252314				63.4	0.115405	0.180907	0.0483417	0.195155	0.106814	0.00113464	-0.0678745
63.5	0.0680471	-0.0166772	-0.371554	0.0698855	0.168338				63.5	0.053804	0.146351	0.0811661	0.207123	0.0781101	0.0049848	0.0290491
63.6	0.131475	-0.0576225	-0.176177	0.0941854	0.113592				63.6	0.00255364	0.376082	-0.00584321	0.35429	0.124316	-0.0767975	-0.0396227
63.7	0.0406193	-0.044532	-0.229649	0.0825041	0.0749322				63.7	0.109512	0.0815629	-0.0401461	0.118796	0.107545	0.0166341	-0.0332616
63.8	-0.00198782	-0.0548514	-0.0687496	0.0967663	0.122412				63.8	0.0894376	0.397102	-0.0605612	0.113356	0.0907635	-0.181498	-0.0566264
63.9	-0.0755848	-0.038928	-0.268575	0.0731492	-0.0749245				63.9	0.052076	-0.14301	0.0604474	0.124919	0.139124	-0.0268327	-0.0395216
64	0.116933	-0.0189985	-0.051083	0.12108	0.179078				64	0.0232965	0.170873	0.0515737	0.1	0.00138924	-0.134715	-0.0324294
64.1	-0.0462078	-0.0684984	-0.140337	0.124402	0.249834				64.1	0.133155	0.283405	-0.0439757	0.060815	0.120433	0.0137507	-0.0747112
64.2	0.163766	0.0676229	-0.191551	0.0125621	0.276947				64.2	0.0802787	-0.0636239	0.00710749	0.21709	0.189046	0.112786	-0.111587
64.3	0.0593745	-0.036974	-0.104032	0.0222467	0.0907547				64.3	0.16075	0.242192	0.121966	0.169396	0.105851	-0.0366433	-0.0637823
64.4	0.0522114	-0.0569511	-0.350841	0.0488041	0.188489				64.4	0.166033	-0.108187	0.181476	0.243863	0.198382	0.0930219	0.0210883
64.5	0.0284943	-0.015532	-0.313243	0.162298	-0.0270434				64.5	0.124631	0.135761	0.0547101	0.027983	0.118195	-0.0224735	-0.0405765
64.6	0.129779	0.0303473	-0.170063	0.102056	0.135678				64.6	0.129194	-0.160108	0.0550544	0.174581	0.16952	0.061269	0.00283782
64.7	-0.00669647	-0.0270849	0.152969	0.0826166	0.278376				64.7	0.304545	-0.0253308	0.300069	0.14684	0.200593	-0.134202	0.00811228
64.8	0.203058	-0.0926218	-0.243127	0.0262899	-0.0276511				64.8	0.0922925	0.112181	0.0893704	0.296748	0.122053	0.0324488	-0.100412
64.9	0.0899927	-0.0505145	-0.0599242	0.0166444	0.0533673				64.9	0.0978483	0.255516	-0.010249	0.215728	0.0895473	-0.0578392	-0.0258857
65	0.0887251	0.013688	0.304074	0.0914732	0.152116				65	0.00952701	0.165933	0.12759	0.20395	0.129332	0.00455743	0.0121025
65.1	0.126145	-0.0723545	0.00950391	0.0980036	0.251939				65.1	0.114386	0.226243	0.107744	0.100841	0.164051	-0.118545	-0.0218955
65.2	0.0248075	0.00416898	0.139946	0.0134808	-0.0429473				65.2	0.133492	0.0714476	-0.0876137	0.154526	0.179173	-0.0028143	-0.0185277
65.3	0.0835654	-3.05353e-05	-0.276727	0.106849	0.045474				65.3	0.189161	-0.0306472	0.169096	0.262029	0.0429455	-0.0334485	-0.067678
65.4	0.0406483	-0.0146195	0.00400478	0.0437657	-0.0231146				65.4	0.206734	0.201639	-0.0456324	0.183551	0.242343	0.0515059	0.0257234
65.5	0.0389649	-0.0162287	-0.0887117	0.136809	0.122711				65.5	0.0452694	0.0623455	-0.013463	0.0989047	0.254483	0.0562697	-0.0533326
65.6	0.202191	-0.113849	-0.0895834	0.121814	0.278625				65.6	0.02073	0.193975	0.0355632	0.21313	0.165225	-0.177819	-0.0905964
65.7	0.106492	-0.0502776	0.00864133	0.0618913	0.204476				65.7	0.0197444	-0.0245301	0.132356	0.159966	0.0971965	-0.0266105	-0.000826687
65.8	0.123737	-0.0641629	-0.0624349	0.152237	0.0953455				65.8	0.0641975	-0.0842466	0.113736	0.263538	0.155783	0.0207976	-0.0372658
65.9	0.0440768	-0.0192129	-0.0779092	0.0155695	0.202501				65.9	0.0853562	0.228324	0.140846	0.131367	0.137616	0.00270167	-0.0610313
66	0.0787496	-0.124214	-0.123968	0.0585355	0.1483				66	0.134211	0.221134	0.133796	0.179386	0.0313505	-0.0674541	0.052486
66.1	0.0736428	-0.0811418	0.0884895	0.104712	0.218265				66.1	0.0480699	0.0198528	0.182687	0.0310866	0.081863	-0.144763	-0.0677388
66.2	0.0660349	-0.080148	-0.270228	0.0301472	0.157281				66.2	0.074408	0.115493	0.239014	0.0703523	0.153362	0.104337	-0.00428527
66.3	0.059687	-0.104518	-0.0232572	0.00945943	0.149234				66.3	0.126827	0.14184	0.130973	0.320825	0.110757	-0.169038	-0.0568735
66.4	0.0661937	0.0397023	-0.258909	0.0965741	0.228026				66.4	0.0908123	0.0625852	0.127118	0.166379	0.11778	-0.0377621	-0.0462207
66.5	-0.00697619	-0.0309999	-0.0334216	0.0717525	-0.056392				66.5	0.0730761	0.14866	0.0268114	0.289492	0.177765	0.048727	0.0533743
66.6	0.052917	8.72083e-05	-0.115886	0.0881815	0.113552				66.6	0.263808	0.246975	0.144042	0.243622	0.117643	-0.0517894	0.00883769
66.7	0.0931755	-0.0186046	-0.193854	0.0571904	0.184108				66.7	0.0573782	0.421309	0.132426	0.130155	0.128693	-0.00938636	-0.0759009
66.8	0.0267933	-0.0679055	0.135061	0.0396209	0.269581				66.8	0.0282037	0.0857245	0.0838017	0.127158	0.0980413	0.0428615	0.0710164
66.9	0.0980051	-0.0115484	-0.0369881	0.116571	0.162584				66.9	0.235684	0.36047	0.0535292	0.11383	0.262115	0.0994268	0.0455474
67	0.0463939	0.0162797	0.051837	0.0741787	0.141297				67	0.138149	0.351733	0.0163744	0.311951	0.167664	-0.0293894	-0.0529628
67.1	0.0694218	-0.024681	-0.0227261	0.0299332	0.189335				67.1	0.104861	0.223797	0.0635599	0.302255	-0.0280728	-0.0403263	0.0356349
67.2	-0.0118247	0.00252198	0.0711609	0.116998	0.222626				67.2	0.201716	0.152054	0.113388	0.106186	0.191383	0.0903551	-0.044447
67.3	-0.0155644	-0.12527	-0.0573364	0.155605	0.210642				67.3	0.129487	0.229827	-0.0124172	0.0559389	0.186076	0.00195899	-0.0452351
67.4	-0.0224604	-0.143891	-0.301729	0.031497	0.193185				67.4	0.0481313	0.387733	-0.0820437	0.147096	0.158523	0.00495441	-0.0859256
67.5	-0.0110322	-0.135678	-0.225734	0.0893563	0.175692				67.5	-0.102949	0.394264	0.0659348	0.0836759	0.0921283	-0.0500021	0.0451982
67.6	0.0566819	0.0643415	-0.221385	0.0530207	0.142043				67.6	0.101367	0.301043	0.134565	0.0853961	0.148611	-0.112385	0.0441405
67.7	0.11638	-0.0813002	0.00899889	0.0084377	0.130194				67.7	0.120659	0.650174	0.0416327	0.116483	0.170946	0.172077	-0.0354528
67.8	-0.0122342	-0.131591	-0.133428	0.109074	-0.00575637				67.8	0.132056	0.428227	0.209735	0.173876	0.193051	-0.0867828	-0.0163758
67.9	0.108519	-0.0524404	-0.216611	-0.00500422	0.039672				67.9	0.160574	0.555563	-0.05794	0.023197	0.108562	-0.0560537	-0.0599558
68	-0.0108923	-0.0808951	0.0180958	0.0484807	0.143064				68	0.0775918	0.305618	0.00532894	0.301519	0.09055	0.09132	0.0869633
68.1	0.124695	-0.156273	-0.111927	0.0964194	0.163489				68.1	-0.00333915	0.274542	0.116767	0.153027	0.147731	0.0848125	-0.028238
68.2	-0.0123892	-0.0393765	-0.198675	0.0133526	0.265736				68.2	0.151081	0.0851743	0.0580258	0.173015	0.221446	-0.0257158	0.0491257
68.3	0.181943	-0.0574712	-0.212475	0.0967663	0.177602				68.3	0.0448988	0.21226	0.309242	0.0863139	0.121308	0.0447553	-0.0902556
68.4	0.0143494	0.00875397	-0.240115	0.105946	0.14534				68.4	0.12797	0.433913	0.106183	0.126421	0.0946815	-0.103319	0.0131022
68.5	0.119675	-0.0407011	-0.186952	0.12287	0.18292				68.5	0.154601	0.314737	0.208261	0.265542	0.167641	0.000663575	0.0320416
68.6	0.144508	0.00954874	-0.0435221	0.157808	0.261543				68.6	0.237493	0.248375	0.113192	0.0777783	0.141175	0.048575	-0.00248344
68.7	0.0122326	-0.0460879	-0.392559	0.0715275	0.0839434				68.7	0.094742	0.227087	0.224492	0.164119	0.143924	-0.118372	-0.0360397
68.8	-0.0311948	-0.0882961	-0.344264	0.00994374	0.246057				68.8	0.294949	0.340763	0.0567313	0.0861546	0.103952	-0.0224811	-0.00812949
68.9	0.00761343	-0.0568544	-0.289794	0.0599338	0.169901				68.9	0.0241374	0.139629	0.141399	0.14328	0.120544	-0.00899128	0.0294563
69	0.0535205	-0.161604	-0.430682	0.0718275	0.0695372				69	0.0223619	0.0849619	0.0452269	0.106476	0.118075	-0.0679575	0.00956966
69.1	0.0364474	-0.00416978	-0.427426	0.0673609	0.132911				69.1	0.0944988	-0.161938	-0.0604298	0.197373	0.192935	0.0731196	0.0940695
69.2	0.0768785	-0.0598302	-0.161941	0.10466	0.0744763				69.2	0.094383	0.147059	0.0436934	0.195094	0.167429	-0.0314446	0.0189598
69.3	0.0532017	-0.0236395	-0.172502	0.144089	0.145762				69.3	0.162359	0.11357	0.209965	0.0367029	0.130219	0.160104	0.0744291
69.4	0.000314211	-0.043433	-0.0234647	0.137244	0.123346				69.4	0.138421	0.176658	-0.00183429	0.15423	0.0564613	0.0146928	-0.0174354
69.5	-0.130695	-0.0562587	-0.423563	0.154805	0.195365				69.5	0.0924824	0.0181533	0.173498	0.0847577	0.124529	0.0371024	-0.0190519
69.6	0.0553475	-0.120561	-0.229207	0.0776407	0.0858025				69.6	0.108769	0.0441686	0.236604	0.114022	0.15013	0.0126414	0.0101631
69.7	0.116367	0.0372787	-0.13843	0.118485	0.172021				69.7	0.0401526	-0.0333762	0.120025	0.116148	0.156559	-0.0326374	-0.0153584
69.8	-0.0168534	0.00553285	-0.109988	0.134969	0.100208				69.8	0.138708	-0.0140608	0.173502	0.228776	0.110774	0.0114543	0.0337245
69.9	0.0828963	0.0114509	-0.00939721	0.0877753	0.312035				69.9	0.123196	0.233994	0.0255205	0.0559619	0.17658	-0.0298756	0.0547793
70	-0.0366216	-0.106074	-0.0364883	0.0534456	0.157976				70	0.202584	0.337838	0.173502	0.145449	0.096594	-0.0688977	-0.0833993
70.1	0.0512727	-0.0686708	-0.147153	0.0723055	0.158498				70.1	-0.0058327	0.205659	0.325838	0.21096	0.0467902	-0.055613	-0.0545915
70.2	-0.0650109	0.00679298	-0.224737	0.0919763	0.082781				70.2	0.209398	0.0134198	0.179692	0.249588	0.0275626	-0.038273	-0.0233884
70.3	0.146685	-0.0331922	-0.126329	0.154274	0.215524				70.3	0.206345	0.34932	0.0866392	0.102319	0.142757	0.166511	-0.00581753
70.4	0.119962	-0.0822758	-0.160365	0.0193893	-0.0109246				70.4	0.0773347	0.190358	0.0863105	0.297924	0.232728	0.0612842	-0.01867
70.5	0.237029	-0.0523633	-0.172253	0.0711432	0.207816				70.5	0.175445	-0.0511882	0.434066	0.101322	0.160316	0.0466946	0.0345529
70.6	0.182743	-0.0692806	-0.0389273	0.00723317	0.141713				70.6	0.261701	0.244736	-0.0557348	0.0930214	0.153698	-0.14184	-0.0350568
70.7	0.0469572	-0.121142	-0.142162	0.0777235	0.142883				70.7	0.213707	0.363641	0.268756	-0.00774259	0.0961669	0.0612348	-0.0297777
70.8	-0.059996	-0.0383841	-0.245631	0.0891079	0.0221488				70.8	0.30658	0.451132	0.226722	0.284156	0.103739	-0.00343921	-0.0630428
70.9	0.00179094	-0.0809988	-0.156918	0.153748	0.217246				70.9	0.174539	0.464935	0.181642	0.0886998	0.139718	0.0207691	-0.148531
71	0.100134	-0.0989716	-0.188632	0.0565655	0.177604				71	0.153612	0.495449	0.0308478	0.230156	0.107921	0.218053	-0.170851
71.1	0.0967325	-0.0228686	-0.145546	0.0697996	-1.73222e-05				71.1	0.149129	-0.0978534	0.158412	0.300164	0.0932084	0.109881	-0.0192971
71.2	-0.0575327	-0.146492	-0.261802	0.126208	0.197589				71.2	0.208192	0.212402	0.261991	0.131006	0.0930763	0.0454676	-0.0115787
71.3	-0.089111	-0.170761	-0.199271	0.173073	0.0435595				71.3	0.206136	0.175623	0.311167	0.164216	0.119467	0.00638849	-0.0841669
71.4	0.0692668	-0.107539	-0.391059	0.0712276	0.0895099				71.4	0.0833514	0.0734957	0.0400478	0.172719	0.187568	-0.0180516	-0.156492
71.5	-0.0709959	-0.114266	-0.302261	0.0704277	0.0894382				71.5	0.0940935	0.227627	0.306835	0.169323	0.295698	0.11864	0.0908599
71.6	0.0182492	-0.124176	-0.199331	0.0885252	0.270045				71.6	0.0283624	0.102409	0.171766	0.229149	0.210228	-0.0500876	-0.0330247
71.7	0.0874689	-0.0512742	-0.0912629	0.0861068	0.0965947				71.7	0.0917296	-0.033289	0.178177	0.216178	0.150395	-0.16867	0.0417883
71.8	0.00249402	0.0383328	-0.3295	0.0990269	0.0341804				71.8	0.164881	0.414669	0.171572	0.18037	0.132936	0.0546001	0.0184955
71.9	0.0823533	-0.0979651	-0.153439	0.108986	0.0877658				71.9	0.0500828	0.0706033	0.295796	0.0754176	0.179635	-0.0819127	-0.0338241
72	0.078223	-0.0564549	-0.158834	0.169372	0.269824				72	0.170803	0.262014	0.162464	0.039591	0.0537008	0.00495061	0.00223128
72.1	0.100988	-0.0395405	-0.0511874	0.0813684	-0.0201626				72.1	0.241589	0.392652	0.148414	0.173255	0.181314	0.139566	0.0319948
72.2	-0.021087	-0.0196292	-0.11331	0.137089	0.0785321				72.2	0.203903	0.261573	-0.0326805	0.246484	0.150874	0.118695	-0.0170947
72.3	0.105831	-0.0625622	-0.212054	0.210302	0.181413				72.3	0.124461	0.200222	0.180922	0.0713358	0.16961	-0.0663563	-0.0365236
72.4	-0.0179446	-0.0357475	-0.402044	0.142205	0.226347				72.4	0.115217	0.326181	0.00818562	0.0721072	0.163171	0.0842066	-0.0383844
72.5	0.00561632	-0.0360376	-0.232533	0.116871	0.0543256				72.5	0.0710597	0.405834	0.120841	0.170803	0.120947	-0.0466002	-0.06127
72.6	0.147065	-0.0899431	-0.174437	0.174652	0.295519				72.6	0.116131	0.140283	0.0863655	0.153986	0.0865547	-0.021558	0.00618689
72.7	-0.0159172	-0.0223275	-0.0192993	0.101669	0.202828				72.7	0.227918	-0.0204993	0.252556	0.0627813	0.0791902	0.0111352	-0.00761936
72.8	-0.028298	-0.0772142	-0.0587758	0.0989863	0.113373				72.8	-0.0831802	0.267968	0.202299	0.0854497	0.111837	-0.00762558	-0.0210727
72.9	0.0290046	0.0349659	-0.145834	0.15853	0.210256				72.9	0.193518	-0.0140063	0.186653	0.259736	0.213873	0.00238257	0.0436444
73	0.00371371	0.0352841	-0.555151	0.172192	0.0959131				73	0.133843	0.0089477	0.191427	0.187222	0.186983	0.133258	-0.0432816
73.1	0.0322604	-0.0403395	-0.137593	0.0322907	0.2207				73.1	0.211996	0.345997	0.271499	0.210234	0.177588	-0.0319783	-0.0192241
73.2	0.0295955	0.0191911	-0.401158	0.127479	-0.0693168				73.2	0.0917621	-0.052185	0.0789644	0.15166	0.189104	0.0156217	0.0451729
73.3	0.0468942	-0.150145	-0.474114	0.150445	0.0624035				73.3	0.082133	0.388942	0.31237	0.178343	0.103651	0.00828223	-0.0059804
73.4	-0.00710849	-0.062558	-0.394479	0.139973	0.150582				73.4	-0.00348972	0.0104783	0.183904	0.142361	0.148814	0.0205659	-0.0785049
73.5	0.0223467	-0.0410459	-0.21313	0.228919	-0.0130257				73.5	0.155048	0.26056	0.190409	-0.0452643	0.204253	-0.0772742	0.0844052
73.6	0.0425307	-0.0435816	-0.195698	0.112583	0.152002				73.6	0.107125	0.262897	0.240827	0.127357	0.120102	0.0519883	-0.0134433
73.7	-0.054079	-0.108346	-0.261788	0.0978989	0.176978				73.7	0.141136	-0.00838494	0.0467712	0.149999	0.19688	0.0843529	0.0340587
73.8	0.00127182	-0.0460669	-0.283594	0.148484	0.148743				73.8	0.0457732	-0.0700896	0.199862	0.125074	0.152511	0.0188716	-0.0267272
73.9	-0.0506367	-0.0971101	0.0862776	0.0786437	0.302078				73.9	0.0943656	-0.181684	0.0828526	0.0724271	0.17307	0.0711917	-0.117358
74	-0.0400652	0.00143285	-0.173715	0.10193	0.0696283				74	0.172226	0.579138	0.346784	0.198202	0.170117	0.203659	-0.0188853
74.1	0.0127631	-0.0357307	-0.321542	0.129776	0.123346				74.1	0.00736354	0.183669	0.236729	0.0587843	0.236841	-0.0238354	-0.0355857
74.2	-0.0516321	-0.0874032	-0.361707	0.169202	0.121666				74.2	0.224329	0.223187	0.345653	0.181714	0.173687	-0.121072	-0.0621002
74.3	0.149178	-0.00206021	-0.156165	0.073096	0.170473				74.3	0.266472	0.0409167	0.218833	0.0880674	0.165397	-0.0439277	-0.0563962
74.4	0.0290348	0.00525531	-0.272225	0.0834509	0.204444				74.4	0.135316	0.0337156	0.202917	0.363815	0.124544	0.0262072	-0.0484325
74.5	0.0309349	-0.0642064	-0.155788	0.187662	0.215214				74.5	0.205424	0.452259	0.0814004	0.193642	0.154333	0.0639073	0.029972
74.6	0.138059	-0.0443498	-0.348398	0.115929	0.0198762				74.6	0.0890415	0.0132019	0.278673	0.0625244	0.161326	0.141794	-0.0219152
74.7	0.117487	-0.00186958	-0.0741822	0.136984	0.169128				74.7	0.181349	0.197265	0.301759	-0.0504685	0.141612	-0.0647246	-0.0557447
74.8	-0.00171062	0.00549921	-0.166908	0.136145	0.0412424				74.8	0.237935	0.00618603	0.19289	0.0994599	0.161167	0.129677	0.0134588
74.9	-0.01674	-0.107874	-0.217478	0.11175	0.115629				74.9	0.12568	0.262063	0.205749	0.297088	0.254776	-0.0326906	0.106388
75	0.0137333	-0.115426	-0.32535	0.136298	0.201407				75	0.107146	0.408116	0.319837	0.0259136	0.206652	0.0318315	-0.0381111
75.1	-0.0309592	-0.117389	-0.266791	0.250252	-0.0272593				75.1	0.164561	0.109528	0.0640882	0.106469	0.188831	-0.0152442	0.00243533
75.2	-0.0503104	-0.130089	-0.165201	0.148167	0.152918				75.2	0.379477	0.253026	0.0750332	0.0761157	0.157847	0.008702	0.00285373
75.3	-0.0279364	-0.0468672	-0.29415	0.13655	0.104459				75.3	0.231282	0.107431	0.21216	0.192607	0.316976	0.000633184	0.0861471
75.4	-0.0112123	-0.00698301	-0.443067	0.0848726	0.119995				75.4	0.0640435	0.230895	0.218379	0.0852877	0.191393	0.0819691	-0.0784403
75.5	0.102866	-0.0105518	-0.486067	0.118985	0.0720409				75.5	0.153761	0.621838	0.109823	0.033263	0.0932455	0.0276717	0.0564257
75.6	0.015181	-0.0957154	-0.256473	0.0559671	-0.0885667				75.6	0.213255	-0.0379627	0.107307	0.02289	0.132211	0.138772	-0.0242739
75.7	-0.0133254	-0.0221173	-0.280476	0.188874	-0.030869				75.7	0.0996098	0.234942	0.143792	0.129115	0.17374	0.128182	0.00119605
75.8	0.00385735	-0.0744907	-0.282109	0.0947509	0.0798062				75.8	0.128873	0.569862	0.17235	0.18369	0.200696	0.0688326	0.00699935
75.9	-0.036008	0.00273083	-0.343457	0.182339	0.121987				75.9	0.258967	0.344216	0.225978	0.0995588	0.237187	0.0458949	-0.0112446
76	-0.0210908	-0.0539767	-0.296193	0.158436	0.197311				76	0.24518	0.281635	0.0340858	0.21173	0.114189	-0.0110978	-0.0213479
76.1	0.138654	0.0159195	-0.359299	0.107709	0.330474				76.1	0.229886	0.230862	0.288436	0.133609	0.116345	0.184657	0.0592478
76.2	0.0321483	-0.0401054	-0.420778	0.069898	0.0984375				76.2	0.106293	0.249088	0.349761	0.133531	0.16698	0.105668	0.014187
76.3	0.0165154	-0.0169828	-0.476871	0.124844	0.0610968				76.3	0.204529	0.315407	0.138456	0.0488369	0.140256	0.153627	0.014626
76.4	0.193286	-0.0202376	-0.288694	0.161226	0.0329627				76.4	0.218781	0.0794766	-0.0583297	0.264528	0.192376	-0.117394	0.018444
76.5	-0.0115954	-0.0922251	-0.33826	0.067264	0.155375				76.5	0.129184	0.0939877	0.292852	0.172557	0.118858	-0.0124635	-0.0169608
76.6	0.0233156	-0.0817221	-0.16097	0.103823	0.0417416				76.6	0.277152	0.140266	0.252842	0.207265	0.204353	0.0719818	0.0435022
76.7	0.0278365	-0.0699338	-0.406167	0.116378	0.149446				76.7	0.214841	0.669032	0.308092	0.122786	0.133523	0.0124819	0.0151455
76.8	-0.0179294	-0.00314513	-0.285546	0.158503	0.00188954				76.8	0.243887	0.465861	0.161744	0.131875	0.143431	-0.114021	-0.034688
76.9	0.11292	-0.0293613	-0.253129	0.0451889	0.189072				76.9	0.271272	-0.0686625	0.10806	0.0434016	0.18528	0.011196	0.0267343
77	0.0700833	-0.0467439	-0.31217	0.173114	0.127003				77	0.0341579	0.251071	0.0925761	0.160404	0.0996867	-0.00418759	-0.0294548
77.1	0.00274854	-0.0277381	-0.134143	0.165482	0.251847				77.1	0.232989	0.494605	0.0971611	0.108349	0.124446	-0.0943654	-0.0180419
77.2	-0.0153867	-0.0352401	-0.426177	0.0937838	0.155566				77.2	0.104846	0.17638	0.117678	0.0864088	0.24544	-0.0508302	-0.0344138
77.3	-0.0115954	-0.0715639	-0.246115	0.159442	0.104989				77.3	0.0639126	0.205767	0.0612972	0.146147	0.162559	0.0195174	0.0255653
77.4	0.0307421	-0.0251618	-0.339717	0.0592229	0.0908014				77.4	0.203465	0.17089	0.247333	0.158422	0.172914	0.0243363	0.0692108
77.5	0.0987472	-0.110156	-0.165808	0.117348	0.194199				77.5	0.0838784	0.192351	0.246071	0.175733	0.190275	-0.0824692	0.0713702
77.6	0.123082	-0.0223471	-0.251502	0.114898	0.0950308				77.6	0.306353	0.432443	0.0916295	0.140578	0.150596	0.00229899	0.0676233
77.7	0.0304158	-0.00735867	-0.310718	0.171215	0.251095				77.7	0.1291	0.188544	0.299585	0.155364	0.279976	-0.0986505	0.0143593
77.8	0.060409	-0.0255514	-0.182364	0.134344	0.261623				77.8	0.194133	0.151536	0.139038	0.119502	0.241421	0.0126699	0.00693664
77.9	0.0209418	-0.0825267	-0.399992	0.161231	0.0609459				77.9	0.180953	0.43156	-0.0020088	0.1914	0.18772	0.156809	-0.0927885
78	-0.0161742	-0.00301477	-0.22567	0.0754723	0.128912				78	0.143523	0.18685	0.192435	0.168511	0.16794	0.0993452	0.00502529
78.1	0.108152	-0.0459842	-0.0911689	0.0999533	0.274131				78.1	0.0786689	0.125673	0.196359	0.267464	0.156983	0.0962776	-0.104489
78.2	0.0675986	-0.046172	-0.490235	0.113876	0.166118				78.2	0.0552436	0.271269	0.163339	0.271918	0.089539	0.0737198	0.0269318
78.3	0.087605	0.0872356	-0.383229	0.0833759	0.251712				78.3	0.161066	0.239066	0.185721	0.00591375	0.181612	-0.0121785	-0.0305948
78.4	-0.015989	-0.0263743	-0.0722483	0.144189	-0.0111796				78.4	0.130276	0.191572	0.180231	0.14638	0.121534	0.070185	-0.0459118
78.5	0.00713211	-0.114948	-0.23672	0.0981254	0.109557				78.5	0.182053	0.350469	0.105593	0.0747628	0.180697	0.144054	0.0267446
78.6	-0.0234873	-0.0411034	-0.470528	0.124506	0.149787				78.6	0.105891	0.235972	-0.0294545	0.145157	0.113436	0.0145181	-0.0370983
78.7	-0.0281619	0.00570245	-0.273966	0.026543	0.28933				78.7	0.2937	0.423395	0.0933482	-0.0310441	0.114604	-0.091294	0.0302678
78.8	-0.00306765	-0.0670056	-0.202304	0.0835681	0.123123				78.8	0.195499	0.309377	0.132671	0.195041	0.195882	-0.00576793	0.000231949
78.9	0.0842987	-0.0492221	-0.149138	0.123778	0.145215				78.9	0.156008	0.190113	0.10946	0.113025	0.182177	-0.0812801	0.0177317
79	-0.0174544	-0.0715457	-0.242279	0.0485838	0.178384				79	0.212753	0.413705	0.119559	0.125267	0.163502	0.0303632	-0.0900722
79.1	0.0630752	-0.0700137	-0.302879	0.0773048	-0.00131642				79.1	0.261468	-0.137492	0.0284011	0.210628	0.156298	0.0137051	-0.0505807
79.2	-0.0694952	0.0482429	-0.336813	0.103537	0.144945				79.2	0.0624568	0.0024003	0.28648	0.11417	0.150132	-0.00033743	0.039862
79.3	0.0591162	0.0162503	-0.119337	0.120468	0.153572				79.3	0.0285025	0.0743346	0.0898796	0.11482	0.129938	0.0184879	-0.059807
79.4	-0.168406	0.0185225	-0.235402	0.081873	0.143908				79.4	0.154607	0.251104	0.189816	0.278966	0.204999	0.0969557	-0.0997272
79.5	0.00127686	0.0341726	-0.333252	0.106962	0.0698595				79.5	0.246162	0.287703	0.0787995	0.252728	0.143095	0.0928928	-0.000592682
79.6	-0.057374	0.0131329	-0.222144	0.17501	0.0527498				79.6	0.109745	0.319356	0.182429	0.0662957	0.149989	-0.0381192	-0.00757444
79.7	0.00537062	-0.0846657	-0.218618	0.148998	0.110362				79.7	0.286655	0.27847	0.338231	0.156822	0.0984746	-0.000599553	0.0532349
79.8	0.0682462	0.00602485	-0.272284	0.111934	0.0907959				79.8	0.18687	0.373342	0.220154	0.261006	0.0625394	-0.0906957	0.119248
79.9	0.0503869	-0.082765	-0.292195	0.131049	0.218075				79.9	0.0995392	0.241789	0.275854	0.180643	0.130149	-0.136168	-0.00343724
80	0.066418	0.00377931	-0.0844967	0.144249	0.0874749				80	0.268197	0.597626	0.12402	0.104513	0.103852	0.0433421	0.00736253
80.1	0.0477522	0.00433298	-0.296236	0.101138	0.127936				80.1	0.0865109	0.398224	0.26621	0.0429258	0.154794	0.012896	-0.0173137
80.2	-0.0134715	-0.0170571	-0.0990653	0.103512	0.21195				80.2	0.166781	0.360078	0.136959	0.0884442	0.0992153	-0.153998	0.0949794
80.3	0.0842899	0.0802579	-0.257971	0.0782219	0.194578				80.3	0.272172	0.733215	-0.0594819	0.110505	0.126608	0.0403923	0.0506281
80.4	0.0469572	-0.0228658	-0.181731	0.0765956	0.0834181				80.4	0.0821735	0.0886005	0.233694	0.140809	0.144859	-0.0832366	-0.0634827
80.5	0.00589982	0.0642462	-0.181012	0.0946775	0.275516				80.5	0.197529	0.22286	0.233268	0.138362	0.0807365	-0.0288727	0.0074814
80.6	0.0585719	-0.0308191	-0.0758173	0.150492	0.242454				80.6	0.0736644	0.268556	0.227637	0.0743222	0.202481	-0.0538143	0.152892
80.7	-0.00740081	-0.00267135	-0.137173	0.118855	0.145567				80.7	0.21684	0.0206208	0.331891	0.117014	0.148275	0.103809	0.086733
80.8	-0.0083685	-0.0238652	0.204967	0.122931	0.15141				80.8	0.27858	0.368412	0.343232	0.0725301	0.0498922	0.0849265	0.0498072
80.9	-0.0273266	-0.0516919	-0.260844	0.110013	0.163667				80.9	0.207317	0.142946	0.148318	0.228483	0.151652	0.0783658	0.215522
81	-0.0220698	0.0163092	-0.160948	0.126079	0.00650097				81	0.124119	0.51721	0.193453	0.217086	0.153804	0.0532477	0.144099
81.1	0.0348119	-0.0691993	-0.08321	0.179955	0.106459				81.1	0.0736551	0.312509	0.322126	0.102113	0.089408	0.0358184	0.258762
81.2	0.0560947	0.0771139	0.0251087	0.0615804	0.187251				81.2	0.129389	0.286978	0.2287	0.275614	0.124341	0.0561196	0.226131
81.3	0.0857351	-0.0519484	-0.117331	0.145294	0.264565				81.3	0.0851906	0.122699	0.081441	0.328402	0.0688537	-0.12684	0.227412
81.4	-0.0395965	0.0169722	-0.185545	0.102525	0.222534				81.4	0.193578	-0.0991934	0.279042	0.108695	0.165119	-0.0176793	0.336637
81.5	0.0693021	-0.0671051	-0.346492	0.173934	0.134436				81.5	0.218341	0.285998	0.195033	0.14841	0.174974	0.0897055	0.317624
81.6	0.168117	-0.0938553	-0.163901	0.123613	0.112967				81.6	0.299014	0.348351	0.0664942	-0.0351143	0.155074	-0.0808984	0.38
81.7	0.0393177	0.0272341	-0.119821	0.109255	0.158821				81.7	0.193618	0.333927	0.0999844	0.243222	0.145331	0.111762	0.283253
81.8	-0.0210051	-0.0258949	-0.158697	0.13543	0.101424				81.8	0.161432	0.371811	0.0160959	0.150337	0.053707	-0.0584242	0.41847
81.9	-0.0478974	0.0161942	-0.243361	0.0526301	0.0955029				81.9	0.221632	0.495536	0.135744	0.0935616	0.115551	-0.0142185	0.372745
82	0.0330643	0.129601	-0.220962	0.0694309	-0.051774				82	0.119634	0.120619	0.239783	0.194868	0.19435	-0.0887165	0.384475
82.1	0.0183134	-0.0319502	-0.335029	0.133102	0.0606562				82.1	0.0600234	-0.0692507	0.249525	0.199838	0.0679129	0.01637	0.397392
82.2	0.0102279	0.057626	-0.147609	0.11587	0.160601				82.2	0.133066	0.454868	0.321447	0.289941	0.0595963	-0.029792	0.328077
82.3	0.111464	0.0723425	-0.0744589	0.149614	0.180476				82.3	0.116167	0.273665	0.179521	0.0850247	0.0457752	0.0710815	0.40499
82.4	0.0906857	0.106725	-0.154016	0.11085	0.0643332				82.4	0.210505	0.405975	0.0653396	0.245044	0.0756147	-0.0711086	0.437969
82.5	-0.04476	-0.0690282	-0.406775	0.0718509	0.20183				82.5	0.0973815	0.524346	0.169195	0.232314	0.13507	-0.0784557	0.479755
82.6	-0.0385683	-0.0333814	-0.246507	0.0489618	0.0276056				82.6	0.0750264	0.430258	0.0135249	0.205777	0.0732957	0.0212193	0.270866
82.7	0.034977	-0.11104	-0.263769	0.0442156	0.0992938				82.7	0.133496	0.715828	0.225519	0.172406	0.118131	0.0781493	0.463505
82.8	0.0400095	0.0321471	-0.0472451	0.102005	0.107852				82.8	0.104248	0.70111	0.341038	0.0583092	0.0720434	-0.0139317	0.492839
82.9	0.051875	-0.000319287	-0.0505036	0.132535	0.297702				82.9	0.0934136	0.0849292	0.104926	0.101384	0.139243	0.00693173	0.525958
83	0.0875659	-0.0528077	-0.20534	0.160234	0.152481				83	0.156802	0.517799	0.289372	0.243972	0.198954	0.100838	0.540299
83.1	0.00277752	-0.0342533	-0.0970374	0.0958008	0.208465				83.1	0.0976363	-0.00186477	0.276698	0.211894	0.146382	-0.00495117	0.599451
83.2	0.0579482	-0.0054117	-0.284257	0.149557	0.268265				83.2	0.192304	0.395212	0.132102	0.236694	0.123086	-0.0801386	0.454317
83.3	-0.0608629	0.0205157	-0.172314	0.122722	0.387695				83.3	0.155478	0.0458626	0.0407877	0.0822328	0.127306	-0.0163763	0.409495
83.4	0.00892384	0.0575923	-0.288807	0.141734	0.0514322				83.4	0.212474	0.0370002	0.231998	0.143427	0.19865	0.00975999	0.564793
83.5	-0.020452	0.0134791	-0.0906587	0.117315	0.214697				83.5	0.143267	0.133855	0.137684	0.187518	0.0534635	0.0492531	0.552046
83.6	-0.0346774	0.0340016	0.150576	0.0396287	0.0240372				83.6	0.0577291	0.514835	0.219462	0.310843	0.152081	0.00511776	0.516124
83.7	0.0537146	-0.0341537	-0.243906	0.079678	0.0364541				83.7	0.10546	0.290748	0.172961	0.116229	0.13355	0.0694157	0.498925
83.8	-0.0570552	-0.0347382	-0.280218	0.0929386	0.0374243				83.8	0.165079	0.112426	0.171964	0.32732	0.0719227	0.0278749	0.45827
83.9	0.0147211	0.0208353	-0.0871392	0.125375	0.27743				83.9	0.0799718	0.343628	0.0373369	-0.0104267	0.193389	0.0701527	0.383299
84	0.0452473	0.0468566	-0.107743	0.139449	0.0339503				84	0.178721	0.353193	0.349993	0.195395	0.0696315	-0.135739	0.483725
84.1	-0.0440897	0.0095165	-0.0949468	0.06029	0.216433				84.1	0.0937217	0.126	0.135498	0.0852558	0.11946	0.0515553	0.518814
84.2	-0.0972066	0.0968233	0.0403363	0.105328	0.0642235				84.2	0.174609	0.296015	0.200956	-0.0394054	0.110395	0.0046372	0.482602
84.3	-0.0700824	0.037674	-0.160656	0.186809	0.306996				84.3	0.221146	0.557982	0.0481684	0.306862	0.189751	0.0495343	0.454976
84.4	-0.019982	-0.0349583	0.00898584	0.0800513	0.236387				84.4	0.107197	0.298918	0.274754	0.208938	0.0981022	-0.0189291	0.663976
84.5	0.11627	0.0347879	-0.238182	0.17364	0.172613				84.5	0.273328	0.492938	0.158158	0.0990396	0.130099	0.0491563	0.486145
84.6	0.00428827	-0.00381515	-0.118261	0.0892032	-0.102795				84.6	0.134165	0.330539	0.0146329	0.0749112	0.175771	-0.0925324	0.593392
84.7	0.042401	0.0657741	-0.383463	0.123074	0.0877083				84.7	0.112771	0.305634	0.416304	0.213853	0.130496	-0.200474	0.59083
84.8	-0.0759162	0.0638678	-0.0597375	0.0616789	0.226812				84.8	0.217981	0.509296	0.183188	0.0514281	0.201572	-0.0214668	0.523864
84.9	-0.0201382	0.0418301	-0.177619	0.0451389	0.0442183				84.9	0.218068	0.456279	0.158013	0.21912	0.0203693	-0.0790521	0.487099
85	0.0087802	-0.018819	-0.121893	0.0347622	0.131259				85	0.0137532	0.163182	0.182109	0.0138779	0.0191882	0.0613146	0.529786
85.1	0.20159	-0.0191947	-0.268622	0.108327	0.288163				85.1	0.0929862	0.345812	0.1408	0.158071	0.0822457	0.0195763	0.53631
85.2	-0.0420649	0.0353864	0.0107828	0.108182	0.0143607				85.2	0.0925762	0.325206	0.337701	0.18991	0.093785	0.182328	0.599171
85.3	0.123729	-0.0533109	-0.136827	0.0586277	0.0370043				85.3	0.0241432	0.204934	0.118824	0.167714	0.0586411	0.0983423	0.525732
85.4	0.0413791	0.0313986	0.0391162	0.11926	0.174405				85.4	-0.0277245	0.189088	0.156639	0.19351	0.144346	0.0114695	0.534617
85.5	0.10554	0.0548155	-0.191784	0.185281	0.286167				85.5	0.23098	0.238221	0.170763	0.0160394	0.156812	0.00814927	0.563018
85.6	0.036271	0.0284508	-0.110159	0.044514	0.0296948				85.6	0.0862723	0.579721	0.264772	0.179544	0.0664904	0.200836	0.566024
85.7	0.0460436	-0.0229303	-0.0577122	0.0831103	0.207679				85.7	0.156349	0.614904	-0.000756157	0.101784	0.107764	0.0626271	0.568242
85.8	0.0868528	-0.00896082	-0.212241	0.124853	0.16369				85.8	0.141602	0.137505	0.133133	0.206887	0.14136	-0.120587	0.559722
85.9	0.0259869	0.0406316	-0.153383	0.10275	0.145249				85.9	0.196331	0.422415	0.325686	0.0993887	0.0233898	-0.00228056	0.53673
86	0.0833298	-0.0700992	-0.124748	0.177357	0.30105				86	0.0421227	0.0478944	0.352779	0.0226412	0.157783	-0.00549631	0.575178
86.1	0.11343	-0.00620506	0.0175451	0.20352	0.0471735				86.1	0.128338	0.371043	0.127999	0.187138	0.108637	0.0123147	0.572691
86.2	0.125196	-0.0252963	0.21225	0.122739	-0.00977088				86.2	0.0858496	0.285142	0.150055	0.179142	0.0907233	-0.0134056	0.559468
86.3	0.10015	0.0110822	0.0864616	0.0961866	0.242807				86.3	0.212782	0.37125	-0.0913716	0.0994734	0.0366539	-0.00222547	0.632429
86.4	0.045488	0.0665184	-0.144986	-0.0210708	0.24727				86.4	0.219619	0.336394	0.175173	-0.000982201	0.0536183	-0.00715072	0.588289
86.5	0.0126472	0.0311953	-0.218254	0.0935198	0.0753793				86.5	0.0920389	0.195728	0.102962	0.193404	0.0791582	0.0798246	0.637519
86.6	-0.0219652	0.0118798	0.0141209	0.0252479	0.111447				86.6	0.20751	0.343481	0.0491223	0.0250101	0.115998	0.0383675	0.562456
86.7	-0.0135055	0.0286344	0.191877	0.0402943	0.126718				86.7	0.186935	0.218388	0.0644706	0.23159	0.0789024	-0.0183099	0.501158
86.8	0.0623683	0.0487069	-0.0228344	0.120249	0.0606681				86.8	0.213197	0.422071	0.101096	0.208038	0.116425	-0.110197	0.647185
86.9	0.132629	0.0619713	0.119301	0.0862817	0.0780079				86.9	0.204468	0.383925	0.181589	0.244646	0.0685102	-0.0846517	0.664917
87	0.192107	0.0674758	-0.0106917	0.132358	0.114867				87	0.171461	0.358302	0.27663	0.200826	0.114812	0.0347604	0.528938
87.1	0.117147	0.149341	-0.100559	0.112086	0.097171				87.1	0.182651	0.029298	0.123453	0.0213114	0.148359	-0.00525508	0.570588
87.2	-0.0291876	0.114823	-0.00716833	0.0642754	0.154077				87.2	0.106394	0.14439	0.252603	0.0354029	0.122756	0.0441417	0.597757
87.3	-0.0720165	0.0401915	-0.0887913	0.101053	0.197894				87.3	0.0234043	0.317122	0.180991	0.140421	0.0133855	0.020621	0.602494
87.4	-0.0131124	-0.0167852	-0.199271	0.0805903	0.121003				87.4	0.189227	0.668552	0.192279	0.073702	0.138461	-0.0199529	0.562719
87.5	-0.0851495	0.0555977	0.0819778	0.186012	-0.0074668				87.5	0.176023	0.637139	0.00716247	0.0632937	0.10381	0.0805103	0.479484
87.6	-0.0900371	-0.00535142	-0.152334	0.159131	0.14537				87.6	0.200634	0.114365	0.0648149	0.0563835	0.114977	0.114541	0.503432
87.7	0.0595623	-0.0947622	0.0164568	0.147759	0.0568891				87.7	0.107326	0.484708	0.0302323	0.127928	0.0822168	-0.0406492	0.505089
87.8	0.0732737	-0.000558979	0.0735503	0.0976942	0.191023				87.8	0.0907371	0.391393	0.0724263	0.205028	0.0950147	0.0405138	0.55199
87.9	0.0379153	0.02879	-0.0114773	0.0769143	0.0637286				87.9	0.177365	0.474658	0.0697824	0.0644385	0.124098	-0.0780359	0.608551
88	-0.00320373	-0.0382916	0.12168	0.135256	0.0055318				88	0.10453	0.439164	0.128685	0.0494693	0.118425	-0.000952848	0.652754
88.1	0.0670442	0.00763401	-0.191285	0.106948	0.169221				88.1	0.129515	0.321736	0.112633	0.321291	0.0126149	-0.00168983	0.584863
88.2	0.0852626	0.127795	-0.00700129	0.101592	0.125496				88.2	0.0743431	0.391649	0.14416	0.191533	0.0766535	0.0189514	0.624964
88.3	0.0755858	0.0870394	-0.0486936	0.120047	0.101281				88.3	0.164809	-0.0127753	0.165955	0.213349	0.120539	-0.121089	0.603459
88.4	0.118127	0.0633085	-0.14207	0.147356	0.145345				88.4	0.0697579	0.33525	0.360582	0.240704	0.00371133	0.0228946	0.581325
88.5	0.0268021	-0.0250903	-0.305033	0.115873	0.00293903				88.5	0.176706	0.616162	0.198437	0.166177	0.126371	0.0322399	0.533054
88.6	0.114194	0.082282	-0.221325	0.0833696	0.0584953				88.6	0.207656	0.312836	-0.0351081	0.216591	0.0105487	0.0131619	0.50161
88.7	0.105421	-0.0376412	-0.00292589	0.0278491	0.110561				88.7	0.204186	0.488363	0.177616	0.242174	0.225789	-0.0724307	0.614473
88.8	0.0400952	-0.018306	-0.0368693	0.0382196	0.320596				88.8	0.143375	0.340131	0.196771	0.18582	0.0578209	0.0557397	0.645282
88.9	0.0654692	0.0198667	0.0017498	0.103743	0.320943				88.9	-0.0356395	0.424076	0.0466827	0.141734	0.085846	0.185483	0.567102
89	0.128887	-0.032752	-0.302552	0.171594	0.0482339				89	0.0305618	0.146579	0.218581	0.0816974	0.116938	0.0988475	0.526467
89.1	-0.0493578	0.0452475	-0.00791738	0.106612	0.131635				89.1	0.11754	0.344608	0.18888	0.138912	0.0572329	-0.209198	0.42589
89.2	0.0778588	0.0746946	-0.359612	0.124661	0.178384				89.2	0.0844528	0.570396	0.0905035	-0.00869829	0.089146	0.0346844	0.632281
89.3	0.125374	-0.0305962	-0.0290317	0.129729	0.0983648				89.3	0.0463848	0.760565	0.085793	0.200429	0.0793057	0.119434	0.480459
89.4	-0.13698	0.00733124	-0.136176	0.115356	0.162576				89.4	0.059786	0.238194	0.125987	0.153944	0.105154	0.081536	0.495459
89.5	0.0245038	0.0169624	-0.228911	0.185056	0.100021				89.5	0.15826	0.589836	0.0742886	0.0621842	0.089898	-0.0306411	0.527401
89.6	0.0389687	0.0451353	-0.207984	0.109505	0.071698				89.6	0.220857	0.341411	0.116173	0.0658856	0.0313681	-0.0481995	0.648223
89.7	0.100279	0.0468692	-0.138808	0.038104	0.0775651				89.7	0.109758	0.775315	0.265906	0.215108	0.0660262	-0.0169138	0.616396
89.8	-0.0745302	0.00842177	-0.133015	0.134031	0.170151				89.8	0.0385601	0.310749	0.0711809	-0.0013028	0.0934353	-0.0749227	0.466953
89.9	0.0601708	-0.0599003	-0.310753	0.0803654	0.00168985				89.9	0.186877	0.22529	0.0305431	0.0264505	0.0297784	-0.0526594	0.638579
90	0.000872394	-0.00209665	-0.15379	0.0485541	0.129384				90	0.269425	0.389639	0.145777	0.11207	0.0892223	-0.104651	0.463469
90.1	0.0915022	0.0109154	-0.193078	0.0966491	0.184191				90.1	-0.00985968	0.655125	-0.0210518	0.140016	0.10663	-0.0438574	0.565593
90.2	-0.000346033	0.0322102	-0.261519	0.0770971	0.0989476				90.2	0.247591	0.251098	0.201535	-0.00764906	0.103767	-0.120887	0.616623
90.3	-0.0211626	0.0851331	0.0277369	0.108577	0.163918				90.3	0.125609	0.434769	0.280402	0.0634157	0.0673177	-0.0102316	0.590209
90.4	0.0347981	0.0694101	-0.102454	0.0609211	0.240887				90.4	0.0753391	0.107742	-0.0795432	0.156738	0.103504	-0.0420453	0.574818
90.5	-0.0382218	0.0733517	-0.21822	0.0754192	0.0784019				90.5	0.220893	0.254132	0.137788	0.0662171	0.0633451	-0.0125318	0.519283
90.6	0.0291999	0.0988895	-0.201829	0.141121	0.184694				90.6	0.144311	0.486603	0.0629813	0.0818519	0.130748	-0.0248079	0.53948
90.7	0.15099	0.0707488	-0.18903	0.105701	0.0784225				90.7	0.093387	0.595322	0.174385	0.194306	0.0477599	0.035524	0.576981
90.8	0.0316707	0.0242008	-0.136784	0.0538674	0.196162				90.8	0.0934345	0.54035	0.209905	0.1309	0.0583501	0.00142525	0.592991
90.9	0.120472	0.091117	-0.253135	0.0525239	0.196269				90.9	0.131419	0.544854	0.318497	0.134452	0.11344	0.0468067	0.635619
91	0.0450142	0.0193565	-0.313252	0.0914482	0.179264				91	0.122558	0.621762	0.272452	0.101264	0.0644251	-0.0240595	0.573672
91.1	0.0347376	-0.0725395	-0.319144	0.100105	0.137721				91.1	0.175791	0.0157402	0.20491	0.149956	0.132139	-0.117966	0.483412
91.2	0.0184747	-0.0535744	-0.252052	0.113962	0.228192				91.2	0.177234	0.447444	0.103105	0.369342	0.10854	-0.018365	0.592575
91.3	0.109043	-0.0543005	-0.404055	0.110705	0.160113				91.3	0.134655	0.0357637	0.140127	0.239343	0.073697	-0.0161484	0.587392
91.4	0.169909	-0.0499496	-0.169828	0.03507	0.253436				91.4	0.0520436	0.273115	-0.0516398	0.25827	0.0418407	0.0474278	0.529154
91.5	0.00662055	0.00725274	-0.347532	0.0527145	0.0721093				91.5	0.225796	0.271372	0.174788	0.137017	0.0590052	-0.108516	0.513791
91.6	-0.0820701	0.0559832	-0.279284	0.0781469	0.121091				91.6	0.215016	0.326758	0.234735	0.178252	0.0721868	0.0388233	0.536584
91.7	-0.0442913	0.0157247	-0.170699	0.0935245	0.164503				91.7	0.179356	0.450059	0.0914334	0.164679	0.0884548	0.0510861	0.594507
91.8	-0.0413567	-0.0013944	-0.369181	0.0226654	0.0653631				91.8	0.213179	0.34871	0.264455	0.0130984	-0.0311139	-0.0181371	0.461652
91.9	0.10254	-0.0282595	-0.255743	0.103145	0.193654				91.9	0.0795989	0.414604	-0.00777714	0.13337	0.0432911	-0.00604145	0.560037
92	0.0603699	0.0136039	-0.1329	0.110675	0.208042				92	0.29117	0.134754	0.0922964	0.271038	0.0859512	-0.0100265	0.602477
92.1	0.215709	0.032255	-0.246251	0.0926902	0.133063				92.1	0.250146	0.472408	-0.00518103	0.243331	0.149895	-0.0235733	0.529336
92.2	0.0917907	-0.0049267	-0.288049	0.0738397	0.522221				92.2	0.201724	0.0920213	0.270557	0.240387	0.134836	0.0655997	0.49992
92.3	0.158092	-0.0463893	-0.032161	0.0182535	0.221764				92.3	0.161641	0.160725	0.25142	0.184425	0.0910998	-0.115865	0.574818
92.4	0.0597324	0.0515664	-0.19065	0.120072	0.210693				92.4	0.0853191	0.16419	0.198828	0.19486	0.0866155	0.0216828	0.605491
92.5	-0.0385709	0.090782	-0.190241	0.080092	0.0878211				92.5	0.180889	0.388005	0.154247	0.0757517	0.0543321	-0.0123438	0.642234
92.6	-0.11879	0.0289232	-0.161065	0.154999	0.347671				92.6	0.000466608	0.687503	0.137826	0.434054	0.0684947	-0.0836886	0.455113
92.7	0.0967085	0.0722009	-0.11905	0.0964538	0.170996				92.7	0.136866	0.0351863	0.191527	0.195652	0.146184	-0.0883176	0.501905
92.8	-0.0104223	0.123059	-0.0531527	0.0938135	0.306885				92.8	0.201438	0.719238	0.0553615	0.125673	0.0838519	-0.0488947	0.460532
92.9	-0.0827039	0.0769779	-0.204594	0.0693591	0.137414				92.9	0.266529	0.232268	0.241283	0.112712	0.0619308	-0.111445	0.573448
93	0.0227512	-0.0624178	-0.141481	0.063638	0.208369				93	0.165595	0.271182	0.237997	0.191819	0.143836	0.0222716	0.550234
93.1	0.110787	0.123052	-0.160262	0.14613	0.472078				93.1	0.0789492	0.54882	0.128324	0.286478	-0.0155875	-0.122477	0.510651
93.2	0.0387091	-0.0395489	-0.0907005	0.109552	0.212				93.2	0.142497	0.0865797	0.185054	0.16041	0.0698894	0.23832	0.585459
93.3	0.089495	0.080007	-0.0450436	0.0307643	0.256087				93.3	0.12372	0.659456	0.243125	0.242263	0.0183412	0.0615938	0.498348
93.4	-0.0398271	-0.0535464	-0.199151	0.0802935	0.166803				93.4	0.122968	0.341416	0.228178	0.117054	0.0965971	0.0241406	0.556658
93.5	0.197517	0.052284	-0.156133	0.100595	0.28676				93.5	-0.00681947	0.284848	0.0320312	0.27389	0.143854	0.0931739	0.55731
93.6	0.11984	0.0690345	-0.000995842	0.0956133	0.293887				93.6	0.0494238	0.350382	0.0840945	0.11102	0.0662706	0.0898594	0.560432
93.7	-0.0648521	0.0662044	-0.0802438	0.0647816	0.311277				93.7	0.173614	0.357785	0.192964	0.0938463	0.0839705	0.155599	0.582116
93.8	0.0886218	0.0840594	-0.0683373	0.106481	0.231378				93.8	0.27412	0.659009	0.199495	0.242544	0.114143	-0.060903	0.537901
93.9	0.025726	0.115916	-0.132902	0.0250776	0.176258				93.9	0.165907	0.188342	0.215356	0.065155	0.0537596	0.0555137	0.554964
94	0.136266	0.0401943	-0.265585	0.0588933	0.183395				94	0.171043	0.498832	0.0423511	0.0802815	0.0558939	-0.0802355	0.553705
94.1	0.0313696	0.0591847	-0.346266	0.0383774	0.219913				94.1	0.128864	0.513327	0.275361	0.0944096	0.0982693	-0.138102	0.605528
94.2	0.0362496	0.0549879	-0.386878	0.0817167	0.34086				94.2	0.186266	0.266644	0.23072	0.190804	0.030091	-0.0938335	0.637335
94.3	0.055568	0.0944559	-0.23196	0.0669391	0.377893				94.3	0.163619	0.196344	0.226351	0.0676764	0.115138	0.0505334	0.616417
94.4	0.0281654	0.0760851	-0.500259	0.0497399	0.283822				94.4	0.359366	0.315701	0.183058	0.0850586	0.083527	0.0140717	0.622873
94.5	-0.0826724	0.0174109	-0.0507385	0.11065	0.0746576				94.5	0.221862	0.35523	0.180458	0.343709	0.116006	-0.0846194	0.684523
94.6	0.120075	0.0862797	-0.0556426	0.121132	0.199565				94.6	0.0566022	0.462402	0.258361	0.125363	7.91285e-05	-0.026299	0.546885
94.7	0.0764804	0.0238546	-0.194554	0.115543	0.22957				94.7	0.16824	0.508609	0.0891493	0.172279	-0.0480556	-0.0661055	0.586634
94.8	0.0122238	0.0317406	-0.199599	0.0889267	0.413751				94.8	0.191692	0.385679	0.0937152	0.110902	0.0342905	-0.102187	0.575944
94.9	0.0450495	0.0764593	-0.0558644	-0.0852183	0.151446				94.9	0.138959	0.282855	0.127467	0.037115	0.114458	0.0641675	0.521679
95	0.00116724	0.13336	-0.246532	0.0189347	0.19415				95	0.0718067	0.376714	0.224447	0.138698	0.0402531	-0.0652736	0.5168
95.1	0.101204	0.156856	-0.2153	0.0379024	0.413336				95.1	-0.00878373	0.293487	0.2274	0.0475701	0.102791	0.041171	0.659219
95.2	0.0615594	0.0730896	-0.380366	0.000304431	0.23679				95.2	0.0862445	0.358553	0.179208	0.163111	0.0864175	-0.0545208	0.562245
95.3	0.00936736	0.045989	-0.0872854	0.014754	0.226666				95.3	0.182238	0.491304	0.368599	0.197414	0.120283	0.102115	0.484375
95.4	0.016213	0.130111	-0.337388	0.0295989	0.245826				95.4	0.0603906	0.938777	0.196269	0.0990322	0.102272	-0.0678701	0.534619
95.5	0.130617	0.0742614	-0.0982445	0.0229029	0.280902				95.5	0.0806586	0.475758	0.151813	0.191175	0.0257986	0.0462786	0.559835
95.6	0.0923728	0.0651293	-0.165344	0.0383383	0.155608				95.6	0.136699	0.418531	0.222253	0.163073	0.0653546	-0.0985764	0.618811
95.7	-0.00170558	0.123743	-0.156416	0.0523301	0.221887				95.7	0.122287	0.4268	0.299664	0.105537	0.133794	0.0456404	0.575708
95.8	0.125371	0.0295273	-0.406438	0.0583996	0.198783				95.8	0.258478	0.396051	0.0765859	0.172557	0.0470584	0.0476557	0.535627
95.9	0.147542	-0.0166983	-0.143261	-0.0333597	0.292886				95.9	0.174634	0.516894	0.0446209	0.27692	0.0166515	0.0434295	0.562503
96	0.145148	0.00921514	-0.202009	0.0233388	0.274257				96	0.0728016	0.586454	0.485231	0.203238	0.139745	-0.0856432	0.455984
96.1	0.0913724	0.0361013	-0.196095	0.044589	0.22488				96.1	0.165551	0.396557	0.306574	0.114384	0.0772188	-0.000417206	0.607138
96.2	0.0804444	0.0366802	-0.117587	-0.00562132	0.210938				96.2	0.142067	0.330729	0.339278	0.167213	0.0643849	-0.0089039	0.600329
96.3	0.128147	0.00268878	-0.140747	-0.0254296	0.188411				96.3	0.0940587	0.453714	0.282414	0.111369	0.0291027	-0.05533	0.580656
96.4	0.0679048	0.0673216	-0.263244	0.0362698	0.294624				96.4	0.190561	0.424757	0.0910976	0.305802	0.0741261	0.0818038	0.632249
96.5	0.0826481	0.0764817	0.0386399	0.0915326	0.397222				96.5	0.107236	-0.103094	0.198266	0.106178	0.0138714	-0.0456315	0.49852
96.6	0.0509816	0.0896928	0.0610748	0.0648019	0.400783				96.6	0.225588	0.110683	0.183692	0.25681	0.100269	-0.00909765	0.534652
96.7	0.047567	0.0515285	-0.14079	0.0297629	0.475071				96.7	0.018394	0.353749	0.0984843	0.106098	0.0729233	-0.0680657	0.582464
96.8	0.150817	0.0853083	-0.140288	0.0803029	0.587958				96.8	0.211082	0.484626	0.218086	0.194449	0.0667462	-0.163146	0.626518
96.9	0.155574	0.0388795	-0.108729	0.0404318	0.466877				96.9	0.325335	0.252672	0.114667	0.00193438	0.0976751	-0.00968647	0.539482
97	0.0390997	0.0902788	-0.249533	0.0285943	0.384274				97	0.209188	0.21688	0.376985	0.0318749	0.111653	-0.0397888	0.653801
97.1	-0.00661079	0.0239934	-0.200456	0.0705261	0.377502				97.1	0.212797	0.599914	0.195093	0.179731	0.0697553	-0.0231402	0.519853
97.2	-0.0343435	0.127455	-0.123335	-0.0173603	0.397621				97.2	0.104259	0.0296303	0.00461178	0.110894	0.081536	-0.0265003	0.536787
97.3	0.035985	0.0760626	-0.0450723	0.0344576	0.344266				97.3	0.137901	0.288738	0.263972	0.184245	0.0940058	0.0121799	0.509525
97.4	0.0971836	0.169885	-0.0875177	0.0496321	0.334368				97.4	0.197781	0.436484	0.438298	0.162144	0.0320809	0.0299168	0.558211
97.5	0.112493	0.0653269	-0.174695	0.00243539	0.47931				97.5	0.104028	0.112851	0.18735	0.0113375	0.071116	0.0889761	0.578604
97.6	0.160632	0.0453708	-0.161063	0.0853131	0.449565				97.6	0.313132	0.316643	0.0955846	0.222164	0.108881	-0.0394659	0.551253
97.7	0.0415832	0.0620315	-0.00774643	0.0694715	0.315803				97.7	0.01608	0.489496	0.151958	0.281392	0.172142	-0.00158726	0.657756
97.8	0.189524	0.0613559	-0.323149	0.0106593	0.273692				97.8	0.0746975	0.380445	0.0377469	-0.0620101	0.0301168	-0.0781537	0.487145
97.9	0.157799	0.144305	-0.267376	0.0666157	0.433207				97.9	0.0662834	0.550361	0.233548	0.163109	0.0212008	-0.07437	0.653977
98	0.0891888	-0.0169337	-0.135961	0.0551641	0.238148				98	0.12912	0.0489729	-0.0276711	0.220153	0.059979	0.102956	0.50865
98.1	-0.0332952	0.0575727	-0.100887	-0.0363656	0.216169				98.1	0.0326175	0.714678	0.252083	0.238983	0.0713584	-0.0515197	0.641842
98.2	0.185888	0.163669	-0.232125	-0.0541334	0.527558				98.2	0.0156642	0.289773	0.116089	0.0442041	-0.0424448	-0.120429	0.499929
98.3	0.0622398	-0.0396961	-0.250513	-0.0152622	0.366695				98.3	0.166301	0.0693614	0.0991441	0.146839	0.0570813	-0.0620103	0.584907
98.4	0.0187557	-0.0165034	-0.277778	-0.0297696	0.584827				98.4	0.165451	0.473497	0.0679453	0.166933	0.0293121	0.0251796	0.453921
98.5	0.039949	0.0560785	-0.119106	-0.0111518	0.280102				98.5	0.133376	0.0875547	0.17903	0.211197	0.0947114	-0.0265497	0.503522
98.6	-0.0683826	0.152003	-0.226717	-0.0257608	0.278375				98.6	0.0590378	0.541526	0.0657364	-0.0278835	0.0421832	-0.0690573	0.508144
98.7	0.0893198	0.123152	-0.402951	0.0134698	0.382184				98.7	0.304074	0.642826	0.0830809	0.116957	0.00769324	-0.125378	0.570082
98.8	0.0721384	0.101816	-0.206379	0.010364	0.360148				98.8	0.0591699	0.323081	0.206007	0.105579	0.0791922	-0.175582	0.556118
98.9	0.179652	0.0370503	-0.040274	0.0149009	0.345296				98.9	0.104814	0.124121	0.00201327	0.166349	0.0550553	0.0610411	0.643691
99	0.0263195	0.125476	-0.296692	-0.0127235	0.65002				99	0.172394	0.525833	-0.0422354	0.289754	0.0269488	-0.111648	0.44317
99.1	0.0543962	0.00292427	-0.184941	0.0429002	0.347411				99.1	0.222838	0.185395	0.181489	0.231184	0.0206582	-0.0684836	0.514219
99.2	0.0702534	0.0893789	-5.49621e-05	0.0601369	0.330585				99.2	0.139625	0.165497	0.227798	0.182149	0.0655702	-0.0657921	0.525759
99.3	0.101999	0.0303319	-0.278297	0.0691872	0.313739				99.3	0.189936	0.0960086	0.234993	0.103773	0.0962041	-0.124413	0.554346
99.4	0.0598962	0.142156	-0.31385	-0.0124735	0.292377				99.4	0.0496207	0.56228	0.241687	0.10715	0.0453873	0.0301277	0.638442
99.5	0.115305	0.128551	-0.169081	0.132879	0.603442				99.5	0.0307309	0.291014	0.147054	0.284022	-0.00706871	-0.113071	0.610979
99.6	0.0613149	0.221062	-0.248608	0.013751	0.460756				99.6	0.0169683	0.10717	0.16873	0.0486661	0.0413094	0.0492873	0.586965
99.7	0.122347	0.0422226	-0.456521	0.0167834	0.288138				99.7	0.125075	0.344298	0.099125	0.163541	0.061612	-0.101431	0.542004
99.8	0.109479	0.117204	-0.28456	-0.0357297	0.418037				99.8	0.140564	0.350704	0.301632	0.224204	0.0339728	-0.024371	0.588871
99.9	0.0295262	0.16053	0.0117184	-0.0114533	0.513089				99.9	0.177955	0.290535	0.0477537	0.252002	0.0341482	-0.127765	0.578297
100	0.133586	0.141956	-0.0602543	-0.031335	0.43052				100	0.198052	0.278001	-0.0635602	0.0294633	0.0218569	-0.0819089	0.5342
100.1	0.151229	0.145799	-0.420627	-0.0339534	0.329989				100.1	0.21271	-0.0179065	0.0328451	0.234336	0.0927792	-0.0122336	0.602915
100.2	0.140815	0.00195989	-0.478883	-0.00694926	0.556684				100.2	0.297027	0.0939114	0.216591	0.0924622	0.07301	0.0548489	0.529662
100.3	-0.0359362	0.122343	0.0248346	0.0506491	0.293377				100.3	0.113766	0.140947	0.157352	0.0239792	0.0904004	-0.0782828	0.552908
100.4	0.0313557	0.12038	-0.378851	0.0177724	0.535978				100.4	0.269157	0.241391	0.390227	0.272244	0.0648584	-0.00193866	0.603615
100.5	0.0203886	0.0550426	-0.253496	0.0803997	0.32721				100.5	0.285946	0.192515	0.236144	0.198321	0.0751691	-0.157279	0.641656
100.6	0.0480219	0.0422001	0.0114862	-0.0022749	0.324775				100.6	0.267605	0.387014	0.0664679	0.156839	0.0405502	-0.00125296	0.572996
100.7	0.0327544	0.0861213	-0.212749	0.106531	0.279453				100.7	0.161641	0.204536	0.239918	0.10341	0.0716369	-0.100689	0.565918
100.8	0.122016	0.0133782	-0.208256	-0.0163714	0.472415				100.8	0.250346	0.418879	0.369456	0.0139301	0.0339893	-0.054498	0.612291
100.9	0.224298	-0.00275125	-0.223924	0.0215375	0.400356				100.9	0.0740026	-0.143533	0.329799	0.0239019	0.0933126	-0.00509553	0.502635
101	0.149	0.0569742	-0.358102	0.0595573	0.520993				101	0.233862	0.345954	0.153523	-0.0142854	-0.00787025	-0.0822736	0.469694
101.1	0.0179052	0.119025	-0.287637	-0.102519	0.289351				101.1	0.242296	0.244398	0.195904	0.217477	0.00382893	-0.0439106	0.64026
101.2	0.0268361	0.0578082	-0.209955	-0.00751325	0.474209				101.2	0.127763	0.571921	0.196202	-0.0125157	0.082547	-0.0582703	0.564658
101.3	0.190442	-0.00897764	-0.37375	-0.0875086	0.575536				101.3	0.0949192	0.535611	0.332067	0.122052	-0.0548846	-0.0427766	0.456431
101.4	0.023797	0.0485415	-0.426759	0.07401	0.418036				101.4	0.200686	0.186245	0.1033	0.0531586	0.00694122	-0.180135	0.671617
101.5	0.182407	0.0985853	-0.0325486	0.0317986	0.263559				101.5	0.201674	0.23613	-0.0204816	0.155492	0.0604381	-0.191679	0.58626
101.6	0.0100868	0.185772	-0.289789	0.104436	0.433393				101.6	0.18462	0.238869	0.280105	0.215644	-0.062832	-0.221436	0.584705
101.7	0.00307867	0.0209573	-0.12045	0.143418	0.399976				101.7	0.186017	0.617301	0.110346	0.235762	0.0769011	-0.199932	0.676796
101.8	0.0488106	0.0774097	-0.229533	-0.0622089	0.229342				101.8	0.00986056	0.622677	0.118787	0.110436	0.0212204	-0.154118	0.66148
101.9	0.144732	0.110445	-0.182519	0.0271758	0.356147				101.9	0.176628	0.221134	0.223264	-0.0233605	0.0166804	0.0161136	0.647177
102	0.219486	0.0949408	-0.139608	0.0441688	0.46788				102	0.333199	0.683358	0.352027	0.11726	0.0891996	-0.134271	0.600684
102.1	0.145955	0.0207484	-0.120214	0.00955942	0.225601				102.1	0.0432612	0.286412	0.132112	0.114465	0.0744222	-0.0459335	0.448079
102.2	0.0929613	0.0998735	-0.249529	0.0498336	0.274384				102.2	0.112811	0.393692	0.230834	0.00996023	0.0215753	-0.0233947	0.622318
102.3	0.0681353	0.200792	-0.415957	0.0519989	0.289381				102.3	0.144247	0.505668	0.0698254	0.125836	0.0279618	0.0967847	0.501888
102.4	0.16807	0.0847883	-0.00175272	-0.0135031	0.4143				102.4	0.130259	0.335027	0.278649	0.178538	0.066153	-0.0703413	0.578726
102.5	0.148672	0.065404	-0.110237	0.0651096	0.277264				102.5	0.0878914	0.321845	0.240747	0.108002	0.060533	-0.0500838	0.515731
102.6	0.267509	0.140552	-0.0307934	-0.0168385	0.349411				102.6	0.269007	0.473743	0.229098	0.0951924	0.140722	-0.11094	0.569156
102.7	0.0493499	0.065341	-0.292868	0.00946412	0.476102				102.7	0.259997	0.181708	0.269384	0.0445789	0.0557506	-0.0799353	0.562834
102.8	0.152416	0.0863414	-0.194316	0.0482713	0.331547				102.8	0.195701	0.0961284	0.258678	0.208273	0.0333766	-0.0620958	0.58797
102.9	0.213044	0.135634	-0.175519	0.0265602	0.201693				102.9	0.177263	0.323811	0.261309	0.248703	0.116041	-0.00333854	0.460767
103	0.0377213	0.134808	-0.104491	-0.0448285	0.470987				103	0.0871537	0.343813	0.121316	0.0527661	0.0421368	-0.156555	0.556354
103.1	0.33583	0.0843958	0.00716541	0.0250854	0.433967				103.1	0.0582005	0.374458	0.22738	0.0697505	0.0154662	-0.0515273	0.539049
103.2	0.0596958	0.082432	-0.188758	0.0300207	0.460732				103.2	0.140931	0.277299	-0.0217653	0.141717	0.0684432	0.0849056	0.697239
103.3	0.13015	0.101638	-0.390502	-0.00955828	0.258613				103.3	0.135812	0.0752443	0.251093	0.187167	0.0356099	0.0104324	0.588218
103.4	-0.0278129	0.0360957	-0.192248	0.00180423	0.51039				103.4	0.0692888	0.624191	0.108826	0.217033	0.122751	-0.12978	0.517233
103.5	0.135088	0.129866	-0.18504	-0.0419304	0.293014				103.5	0.131143	0.351308	0.17945	0.234367	0.0558558	-0.0118746	0.593805
103.6	0.0983717	0.157966	-0.047985	0.0522442	0.280789				103.6	0.243283	0.191393	0.235714	-0.020715	0.0928762	0.199901	0.494188
103.7	0.111186	0.0656395	-0.127442	0.0187566	0.456413				103.7	-0.0625219	0.472637	0.324719	0.117054	0.0366157	-0.148266	0.583215
103.8	0.0697834	0.0215207	-0.0417577	0.15272	0.547679				103.8	0.179332	0.0277456	0.0689039	0.154125	-0.038826	0.11357	0.564537
103.9	0.128223	0.180909	-0.285648	0.00346181	0.358895				103.9	0.239903	0.454618	0.30048	0.16791	0.109368	-0.040579	0.596243
104	0.0819589	0.114601	-0.342274	0.0503195	0.142473				104	0.14913	0.631229	0.0778684	0.140837	0.00935718	-0.0277767	0.680513
104.1	0.0559901	0.121526	-0.0311184	0.0787297	0.371341				104.1	0.213955	0.187977	0.159266	0.185086	0.0169878	-0.0416255	0.638766
104.2	0.216877	0.0904694	0.107485	0.0306003	0.367453				104.2	0.267097	0.599799	0.108571	0.168165	0.0675808	0.13151	0.567961
104.3	0.0667367	0.0736713	-0.182297	0.0862692	0.361412				104.3	0.218654	0.730911	0.123074	0.293358	-0.00281343	-0.103027	0.687298
104.4	0.121459	0.140854	0.0334526	-0.0294212	0.322677				104.4	0.115384	0.444219	0.202416	0.0946915	0.0699193	0.127858	0.694375
104.5	0.019867	-0.0276414	-0.00104543	0.0893923	0.350058				104.5	0.214942	0.0935356	0.214066	-0.0129745	0.0615027	-0.062772	0.578039
104.6	0.0369628	-0.0456141	-0.184457	0.0292145	0.165078				104.6	0.177183	0.198408	0.0993628	0.195506	0.0341595	-0.0514684	0.548304
104.7	0.00830896	0.0851008	-0.310787	0.0995893	0.174502				104.7	0.342162	0.0433025	0.175836	0.0660253	-0.0099035	-0.0658814	0.576957
104.8	0.215722	0.0480355	-0.231621	0.00922196	0.18498				104.8	0.07651	0.1963	0.206577	0.207939	0.0437677	-0.228741	0.598785
104.9	0.142026	-0.0643283	-0.156732	-0.0192523	0.223086				104.9	0.115857	0.482393	0.215904	0.339894	0.0271809	-0.0678644	0.553477
105	0.161331	0.0659899	-0.10745	0.0549563	0.157742				105	0.166442	0.116462	0.0635646	0.26274	0.0573103	-0.105549	0.599927
105.1	0.0636296	0.10291	-0.279492	-0.00856779	0.196011				105.1	0.0322203	0.27262	0.149416	0.0938836	0.0152537	-0.141969	0.694995
105.2	0.105988	0.0285811	-0.269738	-0.050573	0.222231				105.2	0.280214	0.25484	0.160269	0.244248	0.100934	-0.0833486	0.650453
105.3	0.0516771	0.0751655	0.05995	0.00411797	0.310084				105.3	0.189052	0.489087	0.10403	-0.0735259	0.0346134	-0.111329	0.649235
105.4	0.194635	0.0595084	-0.208395	0.0269727	0.302077				105.4	0.281549	0.552355	0.119525	0.224114	0.0745573	-0.00681832	0.618843
105.5	-0.00156824	-0.00230551	0.0677458	-0.00884119	0.321876				105.5	0.207655	0.261867	0.28688	0.174666	-0.0268328	-0.0182605	0.687592
105.6	0.0482235	-0.051584	-0.109732	-0.01552	0.335524				105.6	0.188642	0.347604	0.194707	0.158102	0.00737655	-0.0812688	0.673505
105.7	0.0901641	0.0682635	-0.105436	0.0511772	0.166452				105.7	0.227347	0.494294	0.102537	0.0933935	0.048874	-0.0308804	0.639999
105.8	0.149272	0.0986498	-0.183494	0.0779641	0.152296				105.8	0.165654	0.332532	-0.165856	0.137103	0.0406564	0.00882547	0.619431
105.9	0.080651	0.154404	-0.316133	-0.0379872	0.498418				105.9	0.192301	0.247835	0.137811	0.0480059	0.0841366	-0.0266789	0.651218
106	0.103428	0.128735	0.0112839	-0.00434181	0.334729				106	0.0786365	0.257765	0.249514	0.112518	0.0804704	0.092661	0.604595
106.1	0.133876	0.0295974	-0.144301	-0.0719857	0.367957				106.1	0.189411	0.151242	0.208669	0.166099	-0.000664643	-0.00456178	0.690262
106.2	0.0377931	0.0239078	0.0145502	-0.0283417	0.218191				106.2	0.0929179	0.576932	0.247476	0.161776	-0.00867592	-0.0679119	0.588219
106.3	0.140679	-0.0336267	0.0924162	0.00033099	0.314783				106.3	0.234367	0.419805	0.148682	0.173738	0.0223066	-0.0689414	0.594525
106.4	0.140199	0.0162209	-0.0536721	-0.0137702	0.22147				106.4	0.216202	-0.00268184	0.179061	0.180397	0.028427	-0.118021	0.587163
106.5	-0.0431233	0.0291012	-0.267899	0.0118325	0.0512098				106.5	0.109128	0.622203	0.272049	0.147227	0.0212441	-0.12533	0.627965
106.6	0.100363	0.0540011	-0.0785473	0.0224545	0.497368				106.6	0.183215	0.394433	0.0985536	0.109041	0.0591197	0.0243629	0.586512
106.7	0.126515	0.0943101	-0.207133	-0.0279276	0.306367				106.7	0.14607	0.175792	-0.0411083	0.032695	0.0850609	-0.13579	0.723186
106.8	0.0527343	0.117182	-0.124504	-0.0115252	0.432105				106.8	0.21927	0.430629	0.0289641	-0.0199261	0.0551481	-0.0917005	0.508114
106.9	0.178363	0.0687457	-0.0553007	0.0372072	0.185674				106.9	0.231895	0.181484	0.0735152	0.215546	0.0829204	-0.117922	0.62872
107	0.0927521	0.027827	-0.317835	0.0346997	0.140154				107	0.151498	0.0983563	0.215564	0.0749472	0.00586012	-0.0333687	0.573462
107.1	0.0690325	0.084278	0.0879832	0.0168334	0.490883				107.1	-0.00980409	0.447983	0.156464	0.103195	0.0537493	0.020431	0.673757
107.2	0.00803679	0.0450344	-0.110477	0.0777813	0.326128				107.2	0.212599	0.370907	0.0450978	0.109664	0.0658446	-0.0299801	0.567647
107.3	-0.00142838	0.066189	-0.0605453	0.00869703	0.249263				107.3	0.0449672	0.639792	0.13473	0.071201	0.0353139	0.0985588	0.671933
107.4	0.108963	-0.00997986	-0.225249	-0.0202756	0.378517				107.4	0.134971	0.190592	0.332633	0.120015	-0.0276147	0.104724	0.65156
107.5	0.103245	0.0658302	-0.090463	0.0901125	0.434274				107.5	0.127641	0.398682	0.0292295	0.238002	0.0937737	-0.0644321	0.698609
107.6	0.139779	0.0309767	-0.194154	-0.0380669	0.161487				107.6	0.243441	0.299599	0.36897	0.0612508	0.036787	-0.075031	0.720815
107.7	0.0366188	-0.0296921	-0.0708089	0.0362855	0.315187				107.7	0.250006	0.0737191	0.289318	0.110017	0.0311979	-0.111308	0.554409
107.8	0.00337603	0.0774517	0.084863	0.0235528	0.340171				107.8	0.12664	0.252395	-0.0161285	0.101295	0.0561157	0.0489264	0.562202
107.9	0.0250859	0.0484728	-0.135491	0.068392	0.246806				107.9	0.0794935	0.396051	-0.0341172	0.217017	-0.00262156	-0.0581279	0.626843
108	0.0318572	0.0347907	-0.340125	0.143099	0.367903				108	0.0941618	0.3643	0.0936363	0.175492	-0.0118346	-0.0532767	0.542367
108.1	0.0412607	0.0101613	-0.0782628	0.0484057	0.302976				108.1	0.215821	0.530915	0.0617753	0.100322	0.0283765	-0.058654	0.712716
108.2	0.212932	0.0630604	-0.136965	0.0216984	0.153628				108.2	0.182292	0.213562	0.283092	0.0900621	0.0493063	-0.148076	0.690249
108.3	0.0853433	0.0100884	-0.312143	-0.010391	0.193113				108.3	0.11743	0.213208	0.106526	0.132259	-0.045425	-0.0346774	0.593585
108.4	-0.0599318	0.0294544	-0.00764986	-0.0243781	0.331119				108.4	0.218096	0.155262	0.13627	0.0906301	0.0934116	0.0594968	0.580431
108.5	-0.0919624	0.00212249	0.0102986	0.0479495	0.187936				108.5	0.175777	0.262183	0.137205	0.104748	0.0101402	-0.14512	0.686034
108.6	0.190483	0.0393813	-0.0831264	0.036273	0.258137				108.6	0.190237	0.279505	0.151066	0.11863	-0.0104781	-0.153575	0.655818
108.7	0.105791	0.0393953	-0.0412397	0.0625287	0.134843				108.7	0.0625066	0.542093	0.169133	0.167407	0.00998954	-0.122042	0.486448
108.8	0.0469156	0.132872	-0.139493	0.0109139	0.0377608				108.8	0.199033	0.149434	0.179062	0.08628	0.0578787	-0.116236	0.637399
108.9	0.227787	0.0449363	0.343814	-0.000740738	0.372197				108.9	0.100543	-0.0401578	0.000421179	0.10486	0.0730234	0.0761853	0.590082
109	-0.0808907	0.0242443	-0.115906	-0.0163824	0.0784529				109	0.0791901	0.152141	0.152104	0.263989	0.0398147	0.0274514	0.734731
109.1	-0.0244134	-0.0104256	0.0753799	0.0191972	0.335446				109.1	0.263779	0.217637	0.0916139	0.0091428	0.0643447	-0.0559986	0.737157
109.2	0.0566542	0.0803939	0.0183268	0.0636739	0.21604				109.2	0.278693	0.139329	-0.0727637	0.121011	0.0116463	0.0292843	0.637527
109.3	0.0464632	0.0232294	0.124683	0.0163757	0.14252				109.3	0.11511	0.444448	0.063671	0.0941242	0.0369727	-0.0997009	0.530038
109.4	-0.0357396	0.0213778	-0.084006	0.00686447	0.251033				109.4	0.103275	-0.0956691	0.124061	0.101894	0.0185063	-0.044167	0.647479
109.5	0.139079	-0.049658	-0.0888304	-0.0473297	0.13139				109.5	0.200292	0.417333	0.130515	0.153695	0.0303324	-0.113025	0.671107
109.6	0.0872056	0.151451	0.0953132	-0.0413071	0.236972				109.6	0.198176	0.537888	0.0908478	-0.0988608	0.0195203	-0.0399825	0.623105
109.7	0.160364	0.0290465	0.0152327	0.00268067	0.110112				109.7	0.296774	0.420715	0.119447	0.0950433	-0.027558	-0.086988	0.639199
109.8	0.217973	0.0539871	0.054336	0.0353309	0.106767				109.8	0.193614	0.637853	0.132968	0.151977	0.0593343	-0.0327742	0.713809
109.9	0.0915538	0.00678317	-0.0369855	0.0473949	0.153543				109.9	0.200413	0.0128859	0.280013	-0.0646061	0.101929	-0.142636	0.529736
110	0.151353	0.0654279	-0.290465	-0.00901617	0.218541				110	0.241773	0.0266725	0.442153	-0.07483	-0.0287546	0.0180491	0.657078
110.1	0.115339	-0.0372319	-0.165748	-0.0482608	0.255126				110.1	0.140956	0.203077	0.257899	0.185083	-0.00429994	0.0149607	0.609093
110.2	0.169499	0.138806	0.111624	0.0288146	0.33092				110.2	0.179006	0.656035	0.00714693	-0.0218246	0.0685773	-0.0927547	0.696869
110.3	0.232318	0.0694606	-0.143221	0.0282366	0.337053				110.3	0.317838	0.423324	0.190265	-0.038186	0.0168537	0.033201	0.708652
110.4	-0.0481998	0.046809	0.206353	0.0259072	-0.0445069				110.4	0.123438	0.839144	0.18863	0.0342669	0.014872	-0.091068	0.626339
110.5	0.0919545	0.108132	-0.13211	0.0356559	0.294563				110.5	0.111604	0.348579	0.100888	0.035388	-0.00456918	-0.0128035	0.774395
110.6	0.0843504	0.0960047	-0.0482617	0.0392257	0.237135				110.6	0.248287	0.213829	0.201143	0.0496001	-0.0350937	-0.0788375	0.575229
110.7	0.288846	0.170388	-0.0930977	-0.0131453	0.177698				110.7	0.109632	-0.203048	0.178285	0.0164807	0.0103805	-0.0594233	0.674685
110.8	0.0573623	-0.028753	0.109143	0.0412238	0.401313				110.8	0.185428	0.119213	0.121473	0.0847333	-0.0370754	-0.130185	0.702236
110.9	0.150137	-0.0366852	-0.209257	-0.00879433	0.0802946				110.9	0.231282	0.199759	0.214167	0.0770795	0.0333384	-0.0848131	0.574487
111	0.124979	-0.00183173	0.0427283	0.0488775	0.176503				111	0.149011	0.54498	0.257504	0.013377	-0.00880899	0.00400279	0.783582
111.1	0.148255	0.115641	0.0425587	-0.00626342	0.339752				111.1	0.190104	0.245395	0.0500856	0.130364	0.0783041	0.00470178	0.618275
111.2	0.0290651	0.0218656	-0.143712	-0.0430537	0.297784				111.2	0.146263	0.488853	0.0544997	-0.0554015	0.127809	-0.09322	0.735897
111.3	0.110391	0.101882	0.034434	0.0405411	0.211507				111.3	0.23285	-0.0228579	0.135815	0.0924182	0.0420872	-0.0566083	0.694718
111.4	0.186534	0.0390477	-0.093698	0.0747489	0.243242				111.4	0.20197	0.248119	0.184196	0.160903	0.111751	-0.0909559	0.681181
111.5	0.116564	0.0415512	0.282547	-0.0383793	0.0612118				111.5	0.168013	0.252449	0.0330949	0.1426	0.0985303	-0.0963389	0.686173
111.6	0.121959	-0.0159091	0.134778	0.0610321	0.401071				111.6	0.252973	0.213366	0.22052	0.0192495	-0.0341024	-0.044695	0.677823
111.7	0.0447421	0.00927961	0.006663	-0.035636	0.206492				111.7	0.144951	0.232104	0.198601	0.045311	0.0108478	-0.129836	0.863895
111.8	0.0906517	0.0809756	0.170894	0.0406677	0.169134				111.8	0.185456	0.263114	0.228884	0.113724	0.00338226	-0.0577366	0.723129
111.9	0.066646	0.0546543	-0.169163	0.0566936	0.282876				111.9	0.218356	0.0336775	0.11401	0.0798538	-0.0316163	0.0204861	0.597431
112	0.146154	0.104465	0.0193486	-0.0306304	0.263117				112	0.261666	0.59354	-0.100665	0.13593	-0.0150067	-0.00209441	0.731268
112.1	0.192881	-0.0101341	-0.117183	0.0163054	0.117329				112.1	0.106718	0.089946	0.0993019	0.109157	-0.0144363	-0.0364439	0.62356
112.2	0.145589	-0.0158012	0.128309	-0.0316818	0.164789				112.2	0.0945648	0.418885	0.162674	0.0079458	0.0887003	-0.175017	0.587599
112.3	0.153491	0.0795319	0.388119	0.0604306	0.17518				112.3	0.15325	0.291859	0.130633	0.12827	-0.00382335	-0.0878142	0.6673
112.4	0.126276	0.103233	0.290449	-0.0343908	0.144506				112.4	0.133679	0.181844	0.196834	0.020843	0.0444052	-0.0901638	0.744345
112.5	0.104396	-0.0726741	-0.138152	0.0286677	0.123003				112.5	0.316209	0.153677	0.103489	0.312043	0.00806048	0.0301068	0.658102
112.6	0.256835	0.0404312	-0.265114	0.03063	0.263009				112.6	0.294086	0.300095	0.295104	0.0914794	-0.00895032	0.0374652	0.569927
112.7	0.174159	0.14376	0.197684	-0.00865372	0.157213				112.7	0.138624	0.617905	0.100962	0.19186	0.0384788	-0.0203898	0.676536
112.8	0.209193	0.0530914	0.115466	0.0131777	0.166858				112.8	0.174328	0.0376702	0.278349	0.109196	-0.0151543	-0.129524	0.709884
112.9	0.0541518	0.0142066	-0.00584248	0.0736194	0.0455619				112.9	0.348361	0.303058	0.240931	0.095839	-0.0652964	-0.0668748	0.601773
113	0.0296434	-0.00965186	0.0211612	0.0294551	0.254125				113	0.177784	0.637242	-0.00601174	-0.00231273	0.0515634	-0.000907262	0.609792
113.1	0.0773901	0.0719304	-0.279105	0.117617	0.116407				113.1	0.220889	0.412948	0.133949	0.0757687	-0.0330945	-0.0569274	0.724837
113.2	0.11266	-0.00911361	-0.122395	0.0295161	0.381704				113.2	0.232367	0.384443	0.22909	0.105166	0.0450572	0.0270335	0.71106
113.3	0.186298	0.0260847	0.045855	-0.00336694	0.215352				113.3	0.231139	0.251697	0.189077	0.100336	0.00348129	0.0395584	0.644755
113.4	0.102345	-0.0516905	-0.0599085	-0.00226553	0.222343				113.4	0.158846	0.131322	-0.00902261	0.0645863	-0.0258023	-0.150427	0.718607
113.5	0.10102	0.0559257	-0.0845684	-0.00744763	0.128902				113.5	0.0856978	0.242808	0.0230906	0.0809511	0.0341626	-0.0730632	0.545092
113.6	0.045212	0.0282377	0.174204	-0.0045246	0.359901				113.6	0.402109	0.067907	0.0962683	0.14935	-0.0195106	-0.198278	0.797806
113.7	0.0523449	-0.0331417	-0.0169856	0.0235856	0.279355				113.7	0.263146	0.61266	0.0927387	0.0883954	-0.0458573	-0.0494455	0.683319
113.8	0.107805	0.0521523	-0.0267363	-0.0152231	0.151395				113.8	0.149322	0.346962	0.00401654	0.0960478	-0.0222969	-0.0427633	0.724637
113.9	0.0011937	0.0889948	0.18931	0.048326	0.13578				113.9	0.284993	0.583469	0.183568	0.0981056	0.0314227	-0.00719251	0.619445
114	0.0561061	0.150062	-0.0480046	0.0357402	0.379885				114	0.177659	0.488079	0.269965	0.0512051	0.0461568	-0.011943	0.714629
114.1	0.0858284	-0.0238736	0.0320733	-0.00477925	0.0805529				114.1	0.242673	-0.157194	0.000875379	0.0889227	0.00864849	-0.146444	0.767019
114.2	0.167749	0.00924037	-0.205646	0.012345	0.352131				114.2	0.371698	0.501692	0.265157	0.0423273	0.00914674	-0.170301	0.692743
114.3	0.0999757	0.00910861	0.333203	0.0553282	0.395247				114.3	0.186015	0.432045	0.115965	0.0255646	0.0490999	-0.0936398	0.669222
114.4	0.13623	-0.08034	0.131825	0.0390585	0.255385				114.4	0.168807	0.396503	0.181959	0.153567	-0.0492584	-0.0696689	0.71193
114.5	0.0954296	-0.0251393	0.139247	0.00462415	0.322579				114.5	0.181391	0.352752	0.021514	0.0636597	-0.0185564	-0.00810424	0.815172
114.6	0.0927912	0.0270757	-0.255953	0.0571763	0.330867				114.6	0.114336	0.30351	0.0313379	0.140764	0.0346485	0.00717485	0.697924
114.7	-0.0658639	-0.00479214	0.135903	0.0458685	0.288613				114.7	0.26312	0.26196	0.187456	0.0109051	0.0139302	0.122302	0.625518
114.8	0.161663	0.0570653	-0.082838	-0.000964145	0.188912				114.8	0.294807	0.246114	0.256976	-0.00545705	0.0934023	0.0043029	0.627168
114.9	0.232123	0.0266075	-0.103626	0.0576716	0.182446				114.9	0.21107	0.220976	0.0106036	0.153075	0.0228802	0.121426	0.632056
115	0.172497	0.00978984	-0.0498472	-0.0307491	0.261829				115	0.145362	0.321322	0.0968492	0.0718408	0.0420449	0.0256013	0.738586
115.1	0.167273	0.0700675	-0.137996	0.033264	0.12967				115.1	0.158216	0.213442	0.112878	0.0417383	0.0509465	-0.0187962	0.638874
115.2	0.104928	0.0389818	0.0517978	-0.0109362	0.408892				115.2	0.102762	0.266829	0.0696545	0.106042	-0.0151212	-0.0146516	0.64062
115.3	0.166342	0.000123653	0.132528	-0.00139221	0.309655				115.3	0.163052	0.131954	0.152128	0.178511	0.0556546	-0.180159	0.667464
115.4	0.12449	-0.100504	0.0430272	0.00826584	0.299609				115.4	0.20346	0.276977	0.0680409	0.089829	0.0966415	-0.17957	0.713069
115.5	0.0362572	-0.0465042	-0.0348897	0.0605556	0.223973				115.5	0.0365831	0.0221515	0.0384963	0.123914	0.00653684	-0.11649	0.580422
115.6	0.0752292	-0.0743575	-0.0580985	0.0273164	0.128432				115.6	0.0783898	0.346929	0.114341	0.1634	0.0450056	-0.146169	0.65312
115.7	0.117897	-0.00751566	-0.0720669	-0.00711018	0.37881				115.7	0.110594	0.390533	-0.15914	0.104642	-0.110562	-0.0846137	0.712096
115.8	0.153574	0.00506748	0.153234	0.0395647	0.371495				115.8	0.207741	0.390467	0.058615	0.10286	0.0758118	-0.101933	0.657872
115.9	0.131447	-0.0474349	-0.0759061	-0.0143076	0.273621				115.9	0.165105	0.398093	0.281469	0.0474725	0.00315943	-0.022652	0.713354
116	0.185969	-0.0444787	0.00996195	0.0905687	0.451041				116	0.0564018	0.100867	0.0452938	0.168108	0.0262968	-0.0666526	0.7073
116.1	0.109104	-0.00215973	-0.0725079	-0.000757923	0.122279				116.1	0.13149	0.12983	0.113707	0.150678	-0.060286	0.136388	0.785751
116.2	0.0260952	0.0268318	0.390733	-0.0337956	0.364964				116.2	0.147407	0.0615557	0.0651699	0.161205	0.0655341	0.00358111	0.785528
116.3	0.095921	0.085213	0.174333	0.0295926	0.423731				116.3	0.110064	0.483444	0.214233	0.138155	0.0527744	0.11277	0.732808
116.4	0.263648	0.0233079	0.014943	-0.0128719	0.108766				116.4	0.159101	0.330081	0.112648	0.160064	-0.0240754	-0.0527677	0.588391
116.5	0.0385151	-0.10203	0.138497	-0.038998	0.469143				116.5	0.310535	0.429098	-0.102372	-0.0647057	0.0952561	-0.0729359	0.710824
116.6	0.166862	-0.146264	0.116157	0.0050366	0.236047				116.6	0.236759	0.578648	-0.109675	-0.116307	0.0318003	-0.114881	0.64347
116.7	0.0939151	0.0235911	0.170012	0.00334464	0.170219				116.7	0.146607	0.299131	0.108625	0.0461169	0.0259739	0.0527082	0.710885
116.8	-0.0578943	-0.0175729	0.126302	-0.0468547	0.149952				116.8	0.0424284	0.163645	-0.0143678	0.11009	-0.0529019	-0.101329	0.69853
116.9	0.16359	0.100521	-0.017796	-0.110124	0.407239				116.9	0.162984	0.0185618	0.0748001	0.0985746	0.0367395	0.000173519	0.79584
117	0.13422	-0.0210744	-0.0101489	0.00877202	0.347529				117	0.0250825	0.269335	-0.0731569	0.188443	-0.0359922	-0.0241811	0.820731
117.1	0.0967488	0.0334339	-0.00334739	-0.0109675	0.211406				117.1	0.218697	0.232872	0.0176127	0.057489	0.0294235	-0.0153981	0.798453
117.2	0.0896033	-0.106782	-0.0176772	-0.0242282	0.155241				117.2	0.281495	0.414135	0.0676058	0.165846	0.000407172	-0.094561	0.77203
117.3	0.0783754	0.015492	0.376416	0.02569	0.302564				117.3	0.14305	0.318468	-0.00635	0.219756	0.0576363	-0.0444196	0.692049
117.4	0.0525541	-0.0517185	0.0928729	-0.0317053	0.4924				117.4	0.0991084	0.390909	0.0692075	0.111765	0.000426772	-0.182412	0.797428
117.5	0.112168	-0.0262327	0.0804875	0.0119138	0.243568				117.5	0.353536	0.0742965	0.0352357	-0.0195309	0.105271	-0.0216757	0.682432
117.6	0.139141	0.00153798	0.100082	0.028774	0.168554				117.6	0.157347	0.0221732	0.0290621	0.181727	0.00605818	0.163246	0.759246
117.7	0.105592	-0.0679433	0.0476924	-0.00434025	0.267254				117.7	0.253471	-0.0171493	0.0311263	0.127989	0.0529952	-0.114832	0.718104
117.8	0.104372	0.0658792	0.147466	-0.04306	0.326638				117.8	0.191502	0.373287	0.036664	0.105809	0.0809212	-0.122553	0.690207
117.9	0.171274	-0.020466	0.21079	-0.0152919	0.305827				117.9	0.147896	0.240024	0.10873	0.323831	0.0131689	0.00982267	0.768317
118	0.0627551	-0.0431597	3.37756e-05	0.0118263	0.261426				118	0.0230788	0.114774	0.127813	0.0796626	0.000681573	-0.0506213	0.681603
118.1	0.0902145	-0.0489109	0.0209498	0.0977739	0.369476				118.1	0.192801	-0.0192519	-0.0819541	0.0468299	-0.00295785	-0.0992982	0.758473
118.2	0.159113	-0.0323385	0.177077	-0.0144436	0.145488				118.2	0.133749	0.263027	0.247977	0.264561	0.026563	0.0568851	0.816227
118.3	-0.14248	0.0352995	-0.238462	0.0256572	0.243174				118.3	0.19533	0.101821	0.110222	0.142212	-0.0610556	-0.00813083	0.816206
118.4	0.319	-0.059662	-0.00206069	0.0561187	0.361905				118.4	0.0999295	0.419342	0.137401	0.186507	0.0116174	-0.0718608	0.786234
118.5	0.189517	0.0364896	0.0744899	0.00530219	0.34454				118.5	0.148517	0.391791	-0.0572683	0.094257	-0.0470456	-0.0589522	0.98355
118.6	0.115331	0.0406106	0.103121	0.0095766	0.419242				118.6	0.253793	-0.0533779	0.0395422	0.104449	0.104377	-0.169416	0.740957
118.7	0.128079	0.00659114	0.254295	-0.0377716	0.269389				118.7	0.0648322	0.178123	-0.0462336	0.118213	0.0596953	-0.0345064	0.792702
118.8	0.0648543	0.00452081	0.291878	0.0063786	0.333485				118.8	0.0978923	0.424321	0.125142	0.0662876	0.0304149	-0.0701703	0.637619
118.9	0.0851001	0.0119022	-0.0110702	-0.0475687	0.127228				118.9	0.167219	0.215834	-0.106641	0.0303715	0.073273	-0.0543917	0.8085
119	0.0112397	-0.00668865	0.0206992	0.0693841	0.380912				119	0.195524	0.344946	0.202343	0.0128314	0.012584	-0.0853393	0.854604
119.1	-0.0502121	0.0841435	0.1718	0.0338811	0.41196				119.1	0.155616	0.292888	0.170148	0.0875773	0.0923697	-0.0406701	0.762929
119.2	-0.0645661	-0.0314596	0.0155054	0.0387586	0.251383				119.2	0.187369	0.329787	0.199897	0.0767359	0.0690621	-0.0142508	0.83074
119.3	0.110678	-0.00488045	0.184029	0.0118638	0.405468				119.3	0.434379	0.46738	0.056013	0.0409134	0.0324863	0.132916	0.733613
119.4	0.108481	-0.00324185	-0.0728525	0.0168678	0.443324				119.4	0.128334	0.155927	0.0896214	0.0781328	0.0490308	-0.136153	0.807265
119.5	0.206109	0.0169806	-0.122013	0.0472402	0.142571				119.5	0.126154	0.304621	-0.109362	-0.0546553	-0.00424836	0.0689731	0.689876
119.6	0.0776572	0.0492367	0.245617	-0.0692876	0.368075				119.6	0.187874	0.0986613	0.0521415	0.0391077	0.0355749	-0.179842	0.760125
119.7	0.117775	-0.07669	0.359421	-0.010955	0.236655				119.7	0.149413	0.280104	0.110296	0.0760093	0.0310586	-0.0173469	0.805007
119.8	0.169929	0.070303	0.0848448	0.00122618	0.216207				119.8	0.198855	0.055346	0.143601	0.116667	0.0116586	0.02419	0.758826
119.9	0.0369464	0.0323826	0.1002	-0.0374326	0.221038				119.9	0.267302	0.0614958	0.269737	0.11429	-0.0228581	0.0364623	0.758588
120	0.0676376	-0.0869084	-0.0332963	-0.0380591	0.37447				120	0.219166	0.267287	0.087011	0.124411	-0.0129126	-0.054272	0.7352
120.1	0.254759	0.013824	0.225032	0.0679108	0.127856				120.1	0.278871	0.152637	0.152927	0.0405298	-0.0396667	-0.0423435	0.707801
120.2	0.0947807	0.0801066	-0.0458866	0.00561777	0.608898				120.2	0.186044	0.15865	0.042767	0.123195	-0.000410873	-0.0774376	0.726707
120.3	0.206083	0.155053	0.130662	0.0277788	0.23036				120.3	0.166068	0.382471	0.0188318	0.213183	0.0314258	0.00936301	0.794611
120.4	0.156868	-0.00800626	-0.0262495	0.0195112	0.165649				120.4	0.213865	0.603618	0.158793	0.0373319	-0.0127445	-0.0113941	0.748393
120.5	0.18267	-0.0697796	-0.00888958	-0.013239	0.348479				120.5	0.162941	0.456094	0.080382	0.112131	0.0592951	-0.0985423	0.924718
120.6	-0.00251954	-0.00069915	0.11714	0.0736444	0.555352				120.6	0.157321	-0.0550556	0.196526	-0.0478318	-0.0249553	-0.0143762	0.71747
120.7	0.162425	0.136105	0.193086	-0.0709874	0.338534				120.7	0.157836	0.329863	0.0635491	0.249742	0.0695965	0.0587427	0.801981
120.8	-0.0593383	0.0644312	0.0468103	0.0132933	0.392334				120.8	0.156309	0.0498554	0.0796374	0.0809416	0.027053	-0.0775458	0.755314
120.9	0.0923161	-0.0848732	0.00875877	0.0598057	0.353844				120.9	0.109838	0.123614	0.11349	0.0543278	0.103067	-0.0955221	0.811438
121	0.133091	-0.0253328	-0.0533628	-0.0335831	0.276065				121	0.223586	0.420955	-0.0743235	0.0275099	-0.0377253	0.115147	0.814163
121.1	0.138201	0.0024561	-0.200599	-0.0157621	0.359144				121.1	0.187841	0.370242	-0.00152949	0.00973316	-0.0146323	0.00807899	0.882517
121.2	0.130666	0.111419	0.30319	0.00701914	0.529511				121.2	0.159182	0.0972777	-0.02734	0.0447667	-0.0231181	-0.0240025	0.843555
121.3	-0.0153023	-0.0323806	0.0240412	-0.0218957	0.590249				121.3	0.128121	-0.198058	0.0990341	0.154385	0.0215876	-0.00346201	0.770783
121.4	0.113399	0.0621535	0.091337	-0.00612906	0.181263				121.4	0.247359	0.38672	0.0148827	0.192364	0.0713677	-0.00740524	0.742543
121.5	0.037962	0.0457815	0.19041	0.0163397	0.400709				121.5	0.139373	0.0916945	-0.00277018	0.308633	-0.00069559	0.0390797	0.778188
121.6	0.0779558	0.0882154	-0.125005	0.00366803	0.361952				121.6	0.166046	0.521971	0.0584692	-0.045427	0.0594127	-0.248098	0.678068
121.7	0.0604354	0.0254259	0.0756931	-0.0367171	0.524027				121.7	0.163358	0.39385	-0.00305824	0.00106883	0.0800433	0.0119405	0.761859
121.8	0.1471	-0.0635209	-0.21065	-0.0479843	0.30674				121.8	0.145747	0.338726	-0.0231136	0.057567	-0.0613145	0.0822578	0.763131
121.9	0.126005	0.0027883	-0.14674	-0.00700238	0.201617				121.9	0.122508	0.113439	0.0835949	0.225738	0.0577972	-0.0777282	0.839151
122	0.15406	0.132776	-0.20262	0.021614	0.456559				122	0.323505	0.262041	0.09948	0.111065	0.0810914	0.161966	0.815772
122.1	0.0420469	-0.0346359	-0.0790302	-0.0384934	0.44463				122.1	0.11492	0.307198	-0.112144	-0.0364129	-0.0181634	-0.130588	0.789484
122.2	0.0150273	0.0849018	-0.129526	0.0718306	0.533406				122.2	0.00179735	0.261322	0.102003	0.0977755	0.0680532	0.103	0.848353
122.3	-0.116701	0.0638481	0.119263	-0.0357984	0.373331				122.3	0.122301	0.619834	0.172986	0.0999723	0.0106229	-0.100185	0.720125
122.4	0.118858	0.134765	0.00110907	0.0498289	0.264523				122.4	0.148845	0.168793	0.144129	0.0725322	0.0119712	-0.136375	0.811022
122.5	-0.0636979	-0.00344229	0.146262	-0.0211317	0.423425				122.5	0.117167	0.462827	0.0160911	0.101464	-0.0163251	-0.0380907	0.776071
122.6	0.0965661	0.104774	0.0226332	0.037429	0.38078				122.6	0.0152055	0.390827	-0.000531448	0.141123	0.0555288	-0.0405163	0.79278
122.7	0.0617849	0.091829	-0.105898	0.0149118	0.535019				122.7	0.224973	0.272385	0.125389	0.152408	-0.0895407	-0.0866404	0.735447
122.8	0.253867	-0.0207856	-0.0542397	-0.062287	0.303173				122.8	0.0515525	0.575091	0.156491	0.154057	-0.0834471	-0.0994863	0.866464
122.9	0.147494	0.0213385	0.120658	-0.00451991	0.437571				122.9	0.169396	0.34682	0.0972902	0.177317	0.0230772	-0.0300959	0.691724
123	0.132315	0.0240971	-0.209711	0.00746283	0.280521				123	0.0417196	0.12722	-0.09277	0.0596051	0.0279762	-0.0200916	0.730025
123.1	0.0320941	0.0329685	-0.0988317	-0.00471988	0.413602				123.1	0.0868977	0.208938	0.194662	0.191499	0.123358	-0.102839	0.817394
123.2	0.0023088	-0.0324591	-0.242138	0.0781954	0.251991				123.2	0.0950744	0.317433	-0.0287995	0.155913	0.0770734	-0.0154209	0.707267
123.3	-0.0258398	0.0987997	-0.284547	0.0314174	0.334376				123.3	0.111219	0.194841	0.357259	0.203275	-0.00503546	-0.00826949	0.876568
123.4	0.000368391	0.059758	-0.136148	-0.0141311	0.222143				123.4	0.171076	0.278639	0.0627758	0.180206	0.0161512	-0.0110731	0.804801
123.5	0.143955	0.0393673	-0.253435	-0.00894274	0.412111				123.5	0.0161228	0.272102	0.100047	0.0189052	0.0725499	-0.102615	0.777495
123.6	0.0744946	0.0917772	-0.00952771	-0.00887713	0.360929				123.6	0.086885	0.266323	0.0719769	-0.0768539	0.081276	0.0828314	0.843567
123.7	0.192942	0.0295736	-0.082624	-0.0242219	0.428363				123.7	0.0738937	0.365552	0.235266	0.0885825	0.0798834	-0.108079	0.829573
123.8	0.128317	0.0291671	0.0999354	-0.00744763	0.433708				123.8	0.192974	0.301495	0.0325881	0.265163	0.0171663	0.0180662	0.792045
123.9	0.0947291	0.0895345	-0.087378	-0.0496122	0.276818				123.9	-0.00138068	0.216215	0.0888349	0.00368175	0.0774375	-0.0256494	0.696778
124	0.0762145	0.0344515	-0.0438992	0.0170709	0.436427				124	0.211547	-0.0434097	0.0660544	0.299541	0.056648	0.085181	0.863581
124.1	0.121677	-0.0145803	0.191304	-0.0177509	0.417167				124.1	0.0268962	0.464548	0.0903912	0.0817509	0.0720145	-0.118579	0.843634
124.2	0.105463	-0.0336113	0.0146128	0.1506	0.34413				124.2	0.145859	0.73693	0.171356	0.0269649	-0.00873472	-0.0164922	0.802288
124.3	0.0988921	0.0740666	0.0468324	0.000313805	0.485456				124.3	0.10295	0.197259	0.00136066	0.0399279	0.0575692	0.0109547	0.784692
124.4	0.178026	0.0541679	0.132335	0.0320876	0.236854				124.4	0.177167	0.342026	0.0758639	0.0307348	0.0247484	0.170056	0.82237
124.5	0.129508	0.0214352	0.12547	0.00326028	0.456216				124.5	0.246957	0.24326	0.086938	0.107762	0.0389213	0.0583135	0.859963
124.6	0.127233	0.0166975	-0.0290617	0.0638411	0.234426				124.6	0.118991	0.160246	0.0809091	0.044705	-0.00590302	-0.0122336	0.840058
124.7	0.170826	-0.0868482	0.145438	0.01646	0.196473				124.7	0.186495	0.337843	0.104266	0.0993792	0.00441384	-0.0765259	0.850664
124.8	0.141434	-0.0837111	0.0694892	-0.0473797	0.398069				124.8	0.0827074	0.434605	-0.0695449	0.14221	-0.0369753	-0.0749588	0.825714
124.9	0.0752367	0.0232014	-0.00088231	-0.00726797	0.431085				124.9	0.17326	0.245972	0.209032	0.156245	0.0401231	0.0594835	0.866928
125	0.122524	0.048833	0.1521	-0.00216242	0.269518				125	0.165927	0.15158	0.156774	0.119776	0.0798906	-0.178152	0.84877
125.1	-0.018029	0.110112	-0.249524	-0.00426057	0.12153				125.1	0.088262	0.0347506	0.101575	0.262519	0.0180772	0.0591986	0.926052
125.2	0.094695	-0.0719172	0.146865	-0.0178759	0.167913				125.2	0.178092	0.20775	0.0796517	0.111613	-0.0780849	-0.0847922	0.911682
125.3	0.081344	-0.00260547	9.2499e-05	-0.0795565	0.20029				125.3	0.0145141	0.308342	-0.137197	0.190117	0.0674951	-0.0221126	0.812722
125.4	0.181502	-0.0109639	0.10808	0.0517724	0.419495				125.4	0.143256	0.422872	0.126458	0.160789	-0.0363894	-0.143101	0.79867
125.5	0.137145	0.116272	0.168823	-0.0296415	0.242835				125.5	0.120066	0.552143	0.126941	0.139574	0.0245545	-0.0492024	0.790531
125.6	-0.00677333	0.0620371	-0.179689	-0.0595311	0.0944556				125.6	0.0136988	0.368663	-0.00755004	0.0550625	0.0459464	0.0132227	0.821361
125.7	0.233291	-0.000156689	-0.11435	0.005749	0.298018				125.7	0.101916	0.303352	-0.0397218	0.26063	-0.0172381	-0.0772172	0.879809
125.8	0.0347817	0.0866862	-0.200222	-0.0242391	0.436684				125.8	0.0486189	0.337843	0.218929	0.279836	0.0867146	-0.0196224	0.898809
125.9	0.321905	0.0911632	-0.179257	-0.0565112	0.27177				125.9	-0.0197899	0.250701	0.0924076	0.113878	-0.0255681	0.000386257	0.713793
126	0.176728	0.0538736	-0.172818	0.00896575	0.326063				126	0.17469	0.209962	0.224745	0.0896568	0.0639609	-0.000798994	0.916404
126.1	0.181191	0.069605	0.077122	0.0793686	0.240048				126.1	0.0118839	0.232567	0.13029	0.0432979	0.0705641	-0.0726396	0.798243
126.2	0.214318	0.0174866	0.0318306	-0.00852093	0.192648				126.2	0.179636	0.336874	0.0648316	0.100699	0.00614896	-0.102035	0.729643
126.3	0.144455	0.0766934	0.0716268	0.101592	0.426959				126.3	0.0433249	0.241397	0.130044	0.04363	0.042799	0.0570902	0.72662
126.4	0.144964	0.0200756	-0.136967	0.0360855	0.149316				126.4	0.110604	0.242938	0.0288123	0.130491	0.076016	0.0187064	0.798523
126.5	0.088744	0.0980695	0.0265089	-0.0226393	0.264803				126.5	0.127663	0.567193	0.0701159	0.114698	0.139089	-0.0686546	0.867395
126.6	0.0955481	0.00959079	-0.0403862	-0.0618136	0.194141				126.6	0.0648438	0.173172	0.186199	0.0305817	-0.0180231	0.0738718	0.782016
126.7	0.0293032	0.0951553	0.0712627	0.0157461	0.198333				126.7	0.00852171	-0.0776502	0.141894	0.143681	0.0772776	-0.0579436	0.803379
126.8	0.041771	0.102647	-0.0315151	-0.0234392	0.289424				126.8	-0.0100346	0.596945	0.110325	0.111999	0.0716173	-0.0044915	0.896781
126.9	0.131957	0.0288951	-0.143066	-0.0113549	0.0736917				126.9	0.143323	0.337936	0.1683	0.101895	0.0289449	0.024796	0.820869
127	0.0949735	0.0607223	0.243856	0.0726414	0.427918				127	0.188573	0.352697	0.181419	0.026138	0.0899001	0.0386277	0.88557
127.1	0.093808	0.0181987	0.00375032	0.0707011	0.347276				127.1	0.195069	0.104517	0.213191	0.154914	0.0818909	0.123504	0.884774
127.2	0.102542	0.042922	-0.0843975	0.0609477	0.352296				127.2	0.0663413	-0.00206087	0.0692983	0.00448224	0.0941915	0.0154165	0.889559
127.3	-0.0275307	-0.0195956	-0.0880788	0.097877	0.35687				127.3	0.0658039	0.396655	0.0834527	0.163156	0.0693283	-0.0151683	0.818713
127.4	0.0862732	0.0495675	0.160458	0.0126996	0.397431				127.4	0.128334	0.320336	-0.172709	0.127888	-0.0195581	-0.0468623	0.837838
127.5	0.15817	0.0433944	0.147867	0.00742846	0.163766				127.5	0.148913	0.337843	0.124793	0.188196	-0.0402011	-0.147006	0.903255
127.6	0.115714	0.0479345	-0.217543	-0.03348	0.295245				127.6	0.132302	0.177094	0.0945877	0.159838	0.0316414	-0.114739	0.853959
127.7	-0.0272132	0.13485	0.295858	-0.0691673	0.345247				127.7	0.154219	0.629894	-0.0843554	0.158852	-0.000535695	-0.219622	0.932558
127.8	0.210559	0.0171138	-0.125751	0.00727692	0.567527				127.8	0.159131	0.606069	-0.0730028	0.0960105	0.167377	-0.043601	0.847519
127.9	0.131065	0.0498633	-0.0361764	-0.00524325	0.231578				127.9	0.143353	0.405202	0.0588194	0.124608	0.0311318	-0.0829877	0.901189
128	-0.0055486	0.105745	0.0228146	-0.00510264	0.273927				128	0.269519	-0.0835711	0.0133002	0.0511401	0.041655	0.0272348	1.03065
128.1	-0.0733811	0.11421	-0.147097	-0.0426647	0.16382				128.1	0.168936	0.127335	0.168291	0.140789	0.0196483	0.0163017	0.924698
128.2	-0.014225	0.0923253	-0.154101	-0.0311428	0.00957019				128.2	0.0642983	0.311811	0.0496027	0.286603	-0.00737096	-0.0419523	0.800964
128.3	0.102541	0.0146271	0.124507	-0.0104785	0.371467				128.3	0.0227279	0.303341	0.195681	0.0326124	0.0994288	-0.0860971	0.84341
128.4	0.0584875	0.0870254	-0.09155	0.00130586	0.12226				128.4	0.0895604	0.278704	-0.0238188	0.191556	0.028328	0.041323	0.897027
128.5	0.0993382	0.0119162	0.221742	0.0125028	0.229166				128.5	0.067306	0.517777	0.11121	0.154045	0.0826842	-0.170242	0.87226
128.6	0.113187	0.00132772	-0.0325447	-0.0610997	0.122572				128.6	0.0678064	0.32739	0.0154014	0.0847882	0.0597015	-0.033853	0.863048
128.7	0.167458	-0.0196923	-0.125903	-0.0586031	0.0982704				128.7	0.288807	0.320685	0.104091	0.10092	0.0399869	-0.00644413	0.990191
128.8	0.0806044	0.111616	-0.154227	0.0552469	0.207529				128.8	0.100509	0.576823	-0.0463519	0.141709	0.074644	-0.0410158	0.835659
128.9	0.202985	0.0825245	-0.279221	0.0320157	0.123559				128.9	0.106885	0.120107	0.196716	0.0584786	0.0338201	-0.0794643	0.880604
129	-0.144934	-0.0260575	-0.183115	0.0308424	0.0777094				129	0.0932978	0.146476	0.00688517	0.171949	0.0325791	0.129284	0.799008
129.1	0.125968	-0.00260407	-0.0860691	0.0361542	0.153523				129.1	0.0297406	0.0415322	0.117813	0.0104232	0.0336809	0.0321183	0.926108
129.2	0.104876	0.124251	-0.32421	-0.0371311	0.123559				129.2	0.0588039	0.422627	-0.00908237	0.137906	0.00330695	0.102688	0.835619
129.3	0.195896	0.116925	-0.233503	-0.00547603	0.199629				129.3	-0.0300895	0.266562	0.267786	0.0808996	0.122826	0.0362287	0.928543
129.4	0.01599	0.00659815	0.159956	-0.0260326	0.180841				129.4	0.202597	0.316147	-0.117537	-0.0408308	0.0693561	0.0855172	0.840036
129.5	0.0813906	-0.0279624	-0.102379	0.0402724	0.0240144				129.5	0.226117	0.192575	-0.0866037	0.0513339	0.00604684	0.0809377	0.783034
129.6	0.172004	0.144137	-0.168692	0.0812449	0.265545				129.6	0.0731513	0.264743	-0.0344949	0.19512	0.0495734	-0.0317352	0.77072
129.7	-0.125756	0.0578334	-0.301739	0.0349606	0.115517				129.7	0.143275	0.380853	0.0471393	-0.0373225	0.0755858	-0.0766702	0.982286
129.8	0.0834885	0.0956291	-0.219897	-0.0149654	0.187109				129.8	0.129249	0.0924189	-0.138947	0.235755	0.0320582	-0.00576793	0.90867
129.9	0.0613842	-0.0318928	-0.187183	0.0523833	0.140384				129.9	0.0833607	0.238385	0.0544627	0.233172	0.0593002	0.00812837	0.890217
130	-0.0466185	0.138988	-0.033727	-0.0572174	-0.0223158				130	0.0947119	0.722037	-0.0609294	0.136631	0.0720908	-0.0328691	0.945949
130.1	0.193836	0.0712408	0.154077	0.0799186	0.185957				130.1	0.100053	0.391497	-0.0517043	0.146381	0.0586008	-0.206734	0.835069
130.2	-0.0288739	0.0681472	-0.060317	-0.0194351	-0.0226045				130.2	0.141393	0.296865	0.0691668	0.0168623	-0.0871288	-0.0198732	0.861989
130.3	0.190989	0.0633968	-0.0156454	0.00999842	0.281802				130.3	0.176444	0.00870803	0.0540695	-0.0303791	0.129006	0.0419327	0.904179
130.4	-0.0138092	0.0364868	0.0384794	-0.0688986	0.125147				130.4	0.080273	0.489703	-0.0301812	0.157779	-0.0218802	-0.0792534	0.964024
130.5	0.00766887	0.0540404	-0.263995	-0.0369827	0.146537				130.5	0.278389	0.245253	0.0793111	0.11174	0.0786269	0.0123337	0.895219
130.6	0.0676364	0.0971331	0.29737	-0.0355891	0.2671				130.6	0.0399349	0.436931	0.12017	0.163772	0.00930973	-0.125322	0.872871
130.7	0.106349	0.14055	0.179671	-0.0026811	0.248236				130.7	0.0342818	0.19757	0.305209	0.261113	0.0359648	-0.0756293	0.902846
130.8	-0.0736495	0.112748	-0.365371	0.0129605	0.0115205				130.8	0.128931	0.39513	0.0299406	0.207203	0.00350089	0.0186475	0.921598
130.9	0.204462	0.00722331	-0.0310831	0.00788777	-0.0753477				130.9	0.000951883	0.441986	0.0225623	0.105074	-0.0602045	0.0138381	0.841081
131	0.161239	0.00799985	-0.0844693	-0.000129884	0.157967				131	-0.0113294	0.0649765	0.213098	0.15776	-0.00887707	0.104147	0.864152
131.1	0.133129	0.062773	-0.0311953	0.0186738	0.259756				131.1	0.0166973	0.282315	0.250291	0.220971	-0.00381819	0.0621693	0.933595
131.2	0.148413	0.0213862	0.157452	-0.0597014	0.0778961				131.2	0.129302	0.258305	0.0787325	0.289538	0.0381218	-0.0907622	0.896628
131.3	0.183358	-0.0676532	-0.162228	-0.0494981	0.0731838				131.3	0.248728	-0.0173618	0.0614167	0.126754	0.156881	-0.140976	0.987128
131.4	0.11564	0.0717187	-0.429191	-0.0202818	0.197896				131.4	0.0960751	0.399461	0.318131	0.108724	0.0609673	-0.0428526	0.928043
131.5	0.0719834	0.144895	-0.182312	0.0796811	0.095148				131.5	0.0658711	0.460419	-0.0334969	0.0931787	0.0275657	0.0928966	0.974811
131.6	0.0935951	0.0299913	-0.228399	0.0008981	0.0721723				131.6	0.141564	0.283688	0.1136	0.18215	0.0115668	0.103007	0.890096
131.7	0.0667594	0.11449	0.15465	0.0681639	0.0485454				131.7	0.20373	0.0865742	0.266243	0.149476	0.0797803	-0.0473011	0.958704
131.8	0.0910032	0.0827824	-0.113912	0.0832447	0.236959				131.8	0.21837	0.179894	0.253711	0.199311	0.0471822	-0.0257481	1.0337
131.9	0.0862492	0.00903852	-0.115769	0.0484494	0.101331				131.9	0.158634	0.0329367	-0.0149583	0.00743406	0.112596	-0.100977	0.787764
132	0.060351	0.0273995	-0.145225	-0.0470688	0.0334847				132	0.06858	0.489719	-0.0944829	0.0322958	0.0616739	-0.0293989	0.892623
132.1	0.00409423	0.0610854	-0.201044	0.027407	-0.0752099				132.1	0.173461	0.345077	0.095085	0.0532602	0.00809865	-0.10036	0.886655
132.2	0.160312	0.0535105	-0.269947	0.0938885	-0.0251278				132.2	0.195528	-0.11262	0.0651125	0.011349	0.0856149	-0.111234	1.01301
132.3	0.0139298	0.0439102	-0.0870244	0.0597572	0.324459				132.3	-0.0117394	0.0688276	-0.183462	0.190911	-0.0227127	0.113031	0.902057
132.4	0.0889696	0.0971892	-0.0961409	-0.109371	0.184766				132.4	0.0707551	0.591481	0.23395	0.253791	0.0186517	-0.0617539	0.981943
132.5	0.060816	0.0902956	-0.259913	-0.020927	0.0256858				132.5	0.206344	0.201807	-0.0607298	0.178475	0.0231247	-0.028413	0.888896
132.6	0.010461	0.130684	0.134736	0.0378712	-0.0341054				132.6	0.180787	0.255543	-0.0558316	0.0876742	0.0304964	0.0467706	0.871191
132.7	0.0799013	0.0680673	-0.0800559	0.0680061	0.186729				132.7	0.159893	0.174049	0.136575	0.0569536	-0.0442067	-0.000931954	1.03308
132.8	0.135808	0.0912866	-0.404079	0.00243695	0.141695				132.8	0.078465	0.042992	0.128224	-0.0170793	0.0203126	-0.0255449	0.937609
132.9	0.103365	0.0954973	-0.142677	0.0433673	0.269425				132.9	0.193842	-0.0891272	0.197814	0.0793041	0.0482148	-0.128268	0.790705
133	-0.023442	0.0805677	0.0466276	-0.0126938	0.0993568				133	0.169338	0.6112	0.146614	0.129661	0.0859615	-0.00658089	0.958298
133.1	0.122454	0.113275	-0.0881532	-0.0226456	-0.016389				133.1	0.172794	0.0762247	0.147243	0.0775533	0.0211936	-0.0531001	0.994554
133.2	0.135844	0.0945245	-0.159361	-0.0283979	-0.0492268				133.2	0.304644	0.62856	0.122831	0.0992341	0.0140014	0.0353891	0.801583
133.3	-0.0480751	-0.0216042	-0.0760744	0.0525379	0.244616				133.3	0.213919	0.06106	0.223264	-0.0857067	-0.0558017	-0.162491	0.810027
133.4	0.160602	0.0952408	-0.021613	0.0124231	0.173512				133.4	0.234721	0.0129786	0.253421	0.192544	0.0204147	0.0561633	0.730134
133.5	0.0927697	0.119276	-0.213898	0.0325391	0.0613236				133.5	0.132053	0.748576	0.158661	0.185528	0.0848422	-0.0326165	0.928107
133.6	0.246164	0.0162083	0.132433	-0.0627744	0.0798855				133.6	0.128597	0.5367	0.0831012	0.31583	-0.0132221	-0.0168265	1.01143
133.7	0.16258	-0.0413235	-0.240735	-0.0294228	0.153694				133.7	0.140646	0.172301	0.147538	0.114525	0.0957038	-0.0208533	1.02126
133.8	0.00133356	-0.0884657	-0.136787	0.0259041	0.197443				133.8	0.281253	0.00976477	-0.116704	0.136311	-0.0475047	0.127054	0.969366
133.9	0.0337951	-0.0134014	-0.000570423	0.04839	0.151049				133.9	0.137656	0.276912	0.300032	0.298514	0.0462559	0.0080239	0.972844
134	0.0776673	0.0450036	-0.188647	-0.0117111	0.238391				134	0.215338	0.33823	0.220466	0.305766	0.0398002	-0.110634	0.90639
134.1	0.11203	0.0671534	-0.295216	-0.0290009	0.225858				134.1	0.196408	0.0402249	0.0884608	0.13102	-0.0819657	-0.118063	1.00411
134.2	0.0284565	-0.0432088	0.00312132	-0.0201131	0.0940377				134.2	0.0806841	0.276275	0.0773939	0.166677	0.036495	0.0172153	0.942897
134.3	0.263983	0.0187846	0.0624398	0.0127605	0.153485				134.3	0.167919	0.363167	-0.0371747	0.221817	0.0173808	0.0484535	0.941949
134.4	0.00615434	-0.0231405	-0.202719	0.0152196	0.194707				134.4	0.156126	0.602991	0.113702	0.0852362	0.116221	-0.0259267	1.03719
134.5	0.110182	0.179657	0.0289988	-0.0349876	0.0554533				134.5	0.205465	0.26897	0.163614	0.146342	0.0267466	0.129341	0.940589
134.6	0.0462112	0.0308856	0.13343	-0.0261779	0.11418				134.6	0.296575	0.272734	0.177714	0.117407	-0.037388	0.0643556	1.03598
134.7	0.210657	0.0150112	0.032748	0.0813996	0.189867				134.7	0.269462	0.428706	0.0143436	-0.0615702	-0.0321692	0.070014	0.916736
134.8	0.0836801	0.0378969	-0.147872	0.00343525	0.0456834				134.8	0.240699	0.337353	0.255095	0.0985252	0.0512869	-0.113517	0.878308
134.9	0.00779739	0.0404704	-0.0195955	-0.0292759	-0.0476358				134.9	0.163718	0.229555	0.0339304	0.212679	0.0223417	-0.0674066	0.954102
135	0.108831	0.0827137	-0.0418895	-0.00776165	0.149987				135	0.262799	0.0862855	0.350954	0.0335897	0.0262132	0.0171127	0.990336
135.1	0.116688	-0.0505846	0.0214652	-0.00522919	0.153338				135.1	0.115604	0.236522	0.159096	0.191493	0.0598707	0.105779	1.00359
135.2	0.0419738	0.0466772	-0.0631278	-0.0276996	0.290308				135.2	0.123545	0.317199	0.231135	0.12277	0.0729543	-0.0294957	0.99876
135.3	0.14699	-0.0269307	-0.0186429	0.0284678	0.296976				135.3	0.261444	0.234337	0.0564098	0.154951	0.0584708	-0.124686	0.97419
135.4	-0.0419981	0.0246143	0.128966	0.024762	0.0150672				135.4	0.085567	0.680285	0.0419626	0.081574	0.0998022	0.153012	0.965083
135.5	0.0868578	0.0367223	-0.239986	0.0574185	0.331755				135.5	0.0991072	0.458338	0.0646977	0.125024	0.0353582	-0.107097	0.835435
135.6	0.131597	0.0588945	-0.0854323	0.0211094	0.102532				135.6	0.16116	0.408013	0.088523	0.13787	0.103286	0.0713455	0.908159
135.7	-0.125727	0.0195373	-0.0502296	-0.0242016	0.124957				135.7	0.0987679	0.200576	0.0711952	0.125501	0.00697217	0.0763278	0.999396
135.8	0.0980063	0.021752	-0.171065	0.00317279	0.279447				135.8	0.0892256	0.0147489	0.0217543	0.0599969	0.0442608	-0.0021381	1.01525
135.9	0.0500001	-0.0591476	0.0724854	-0.00932394	0.146313				135.9	0.0155553	0.445832	0.154265	-0.0395281	-0.0243333	-0.184479	1.06656
136	0.0139387	0.048477	0.0149587	-0.0362093	0.295977				136	0.130112	0.301609	-0.0418757	0.348589	-0.023607	0.0528792	0.935479
136.1	0.0945489	-0.0139173	-0.146635	0.0973209	0.126615				136.1	0.119555	0.261747	0.240918	0.0622614	0.057758	-0.0918087	0.826573
136.2	0.0645443	0.0153756	-0.0474422	-0.0521228	0.164109				136.2	0.0267502	0.0871788	0.192033	0.0747669	-0.0277303	-0.00614022	0.99811
136.3	0.217203	-0.0182037	0.0462335	-0.0376373	0.157808				136.3	0.135658	0.0269122	0.0309722	0.17556	0.0216217	-0.0330667	1.00344
136.4	-0.0352444	-0.0491016	0.0704445	0.0129824	0.327571				136.4	0.0976757	0.163356	0.190011	0.125769	-0.0571087	-0.0751298	1.00732
136.5	0.0450709	-0.0231237	-0.0959738	0.0889392	0.131633				136.5	0.07372	0.577335	-0.0930916	0.142003	-0.0138462	0.102135	1.01781
136.6	0.106336	0.0659339	-0.278339	-0.104756	0.0143748				136.6	0.133177	0.577014	0.0999581	-0.0191059	-0.0620376	-0.134706	0.949852
136.7	0.106954	0.0154948	-0.0742696	0.033089	0.0282883				136.7	0.279991	-0.0683138	0.196131	0.17894	-0.00185612	0.0113973	1.0051
136.8	0.0945363	0.0488386	-0.19859	0.0674609	0.293407				136.8	-0.0111951	0.271105	0.190007	0.0020313	0.00494098	-0.0626941	0.982272
136.9	0.221802	-0.00390766	0.0286386	0.0523489	0.0959695				136.9	0.0265545	0.300917	0.180763	0.160758	0.00576006	0.085181	1.09531
137	0.0706869	-0.0346317	0.186914	-0.0493013	0.31126				137	0.0278876	0.426696	0.0988524	-0.0362401	0.0802733	0.0270316	0.970433
137.1	0.0418201	-0.0217935	-0.130893	0.0153821	0.164348				137.1	0.295293	-0.301722	0.147856	0.147103	-0.0233842	-0.0353061	0.847914
137.2	0.151475	-0.0831393	-0.00805179	0.029338	0.0320792				137.2	0.150614	0.246833	0.245063	0.0124498	0.0333724	0.00298279	0.959322
137.3	0.112629	0.00845261	0.0996339	0.0141197	0.199918				137.3	0.0629895	0.360291	0.160728	0.0497553	0.0773684	-0.0111623	1.15079
137.4	0.13581	0.0436888	0.0366889	0.0410129	0.00439115				137.4	-0.0218283	0.423624	0.0273266	0.125597	0.0129492	-0.170149	1.04002
137.5	0.29067	-0.0421435	-0.0244082	-0.038409	0.0632424				137.5	-0.00623691	0.0451981	0.1151	0.206363	0.0388274	-0.0169765	0.996914
137.6	0.0224853	0.0212278	0.229468	-0.0289353	0.0951404				137.6	0.104788	0.346128	0.127126	0.105257	0.0760562	0.0258065	1.05961
137.7	0.128942	0.0279364	0.0256842	-0.0321239	-0.00142821				137.7	0.113361	0.0777989	0.0235472	0.0504168	0.0362268	-0.0234004	0.970726
137.8	0.0695705	-0.0069746	0.117154	0.0373947	0.224841				137.8	0.264823	0.232415	0.148963	0.22952	0.00963674	-0.179538	0.950949
137.9	0.0954006	0.0583366	0.148475	-0.0480093	0.264631				137.9	0.138897	0.198234	0.0858253	-0.00905007	0.0182701	-0.0360621	1.03671
138	0.0137547	0.0643864	-0.0107909	0.0360511	0.151275				138	0.0770579	0.364556	0.0878393	0.0239663	0.0240356	-0.0945496	0.956869
138.1	0.174112	-0.0498795	0.22793	0.0495227	0.172184				138.1	0.0987181	0.365226	0.000501261	0.0845652	0.0309523	-0.187147	0.95298
138.2	0.143784	-0.0014771	0.0750119	0.0134433	0.098673				138.2	-0.0357843	0.391274	0.0608478	0.112336	0.00754779	-0.139469	0.950358
138.3	0.115505	-0.126407	0.0570164	0.00412578	0.204631				138.3	0.135638	0.0938297	0.0495	0.047059	0.0451118	-0.00830938	1.0416
138.4	0.130748	0.147823	-0.0459649	0.015882	0.0921243				138.4	-0.0709638	0.241217	-0.0076612	0.181336	0.0251095	0.133301	0.98363
138.5	0.134303	0.00478433	-0.16784	0.0280694	-0.00436828				138.5	0.10924	0.189208	0.0198012	0.0664252	-0.0165077	-0.0327115	1.00895
138.6	-0.0362903	-0.0838527	-0.103006	0.0696356	0.179036				138.6	0.138717	0.309273	0.248482	0.084982	-0.0556686	-0.120078	1.04171
138.7	0.0123737	-0.00288722	0.152802	0.0648331	0.0735528				138.7	0.110104	0.166488	0.167492	0.0524652	0.0784165	0.0103621	1.03937
138.8	0.0460197	0.0508052	0.113394	0.0844961	-0.0744111				138.8	0.0344289	0.295715	0.110762	0.0612603	0.0266052	0.0525392	1.01749
138.9	0.0720981	-0.0235694	0.0410358	0.012095	0.0416895				138.9	-0.0691212	0.246256	0.0295378	0.260152	0.0372295	-0.0866157	1.00475
139	0.0867885	-0.0655408	-0.15509	0.010589	0.121568				139	0.0456968	0.354615	0.0907007	0.121586	0.0160026	-0.106953	0.895898
139.1	0.146183	0.00489507	0.0179627	0.0323282	0.294306				139.1	0.0319284	0.171859	0.0914729	0.0468509	0.0411795	0.0113498	0.900147
139.2	0.144841	-0.0758938	0.365985	0.088658	0.0372409				139.2	0.127217	0.100137	-0.0801887	0.0790838	-0.0357612	-0.0624073	0.943045
139.3	0.152783	-0.0226275	-0.0543298	0.0439891	0.03401				139.3	0.0956443	0.0587396	0.148701	0.12543	0.0716648	-0.0819601	0.947421
139.4	0.039067	0.0767004	0.0165599	0.0481807	0.192781				139.4	-0.0162563	0.304752	-0.0779308	0.221513	0.00544336	0.12566	0.943934
139.5	0.0679148	0.0505081	0.00134005	0.0605806	0.202371				139.5	0.0318126	0.463192	0.0673369	0.126074	-0.0536168	-0.0494133	0.969802
139.6	0.158233	-0.0400928	0.205434	0.00971408	0.0563378				139.6	0.0915918	0.527424	0.106005	0.0972482	0.0590558	-0.0871228	1.04735
139.7	0.0614939	-0.0863814	-0.0676965	0.00579899	0.18988				139.7	0.0449324	0.253146	0.0433945	0.123368	-0.0325075	-0.000593854	1.03977
139.8	-0.053449	0.0508781	0.122297	-0.008899	0.213385				139.8	0.161481	-0.103208	-0.0529797	0.0944279	-0.082757	-0.0257899	0.976474
139.9	0.101417	-0.0214444	-0.151158	0.0183692	0.0234804				139.9	-0.0123185	0.323893	0.121641	-0.0579521	0.0500573	-0.00569195	0.998811
140	0.217174	0.099509	0.0208793	0.0669859	0.295098				140	0.0155565	0.000657229	0.263783	0.0532148	0.0134134	0.08369	1.03486
140.1	0.056823	-0.0637915	0.0412002	-0.0145748	-0.0388449				140.1	0.0840058	-0.0749375	0.0326013	0.340428	0.00595399	-0.151218	0.888896
140.2	0.122525	0.0260987	0.13092	0.102437	0.0167212				140.2	0.101374	0.231363	0.0640786	0.128031	0.02111	-0.0597823	0.931868
140.3	0.0334146	-0.0355064	0.0214704	0.0360605	0.110759				140.3	0.106652	0.494632	0.161709	-0.0271338	-0.047908	0.0241786	0.975034
140.4	-0.0137878	-0.0742244	-0.246823	0.0517943	0.212007				140.4	-0.00813168	0.229991	0.0100359	0.0223355	0.0829606	-0.0356119	1.01662
140.5	0.0471625	0.0327975	0.209367	0.0475902	0.0839369				140.5	0.0865537	0.49917	0.123342	0.124391	-0.0423241	-0.0676821	0.995508
140.6	0.120321	-0.0370847	-0.0888252	-0.0158231	0.170333				140.6	0.0978124	0.0737681	-0.024536	0.149416	0.0693283	0.139287	0.902358
140.7	0.0492138	0.0244293	0.0765178	0.0327078	-0.0439523				140.7	0.167914	-0.218534	0.201747	0.0939303	0.0055166	0.0118114	1.11679
140.8	0.032457	-0.0338398	0.0390992	-0.0320536	0.153106				140.8	0.00314778	0.0438636	0.145529	0.195872	-0.0286855	0.0576999	0.917365
140.9	0.0405009	-0.0247707	0.25661	0.0739256	-0.00446161				140.9	0.180587	0.0442231	-0.0990559	0.106001	-0.0630744	-0.0136373	0.833881
141	-0.0312565	-0.0430266	0.014729	-0.0153825	-0.0295124				141	-0.0804805	0.58214	0.0607163	0.0414312	-0.0364172	-0.059524	0.96085
141.1	-0.0545805	-0.0253328	0.228306	-0.0227846	0.0824989				141.1	0.0518571	0.0511191	0.179948	0.208684	-0.0166758	-0.0916055	0.989991
141.2	0.0398633	-0.0535716	0.401698	0.0364839	0.192062				141.2	-0.0673816	0.256474	0.0885983	0.0429773	0.046882	-0.0247756	0.927931
141.3	0.103297	0.0359724	0.12547	0.0365417	0.179				141.3	-0.0496152	0.459825	0.132704	0.188462	-0.0207217	0.027647	1.02984
141.4	-0.0684809	-0.0491857	0.2475	0.107173	0.126651				141.4	0.0303498	0.435923	0.146847	0.0390393	-0.053624	0.0668476	0.99352
141.5	0.258288	-0.00609713	-0.0370181	0.111171	0.121804				141.5	0.0174987	0.435401	0.19857	0.247535	0.0385015	0.0264219	1.03979
141.6	0.106421	0.0779718	0.200333	0.0136651	0.0321107				141.6	0.111889	0.481565	-0.0356244	-0.0254176	-0.10624	-0.071971	1.04742
141.7	0.0471726	-0.0594336	-0.235139	0.0281553	0.107827				141.7	0.0754932	0.460626	0.170531	0.06485	-0.0317493	0.0522239	0.903564
141.8	-0.0548829	-0.0399428	0.102949	0.0175318	0.362684				141.8	-0.00875015	0.161434	0.0278119	-0.0250292	-0.0312923	-0.00837586	1.0006
141.9	0.0555529	-0.110184	-0.0774629	0.061093	0.260414				141.9	0.0428164	-0.0436004	0.316854	0.166162	0.0301343	0.0229535	0.959482
142	0.0749734	-0.0204184	0.10183	0.0452264	0.0395895				142	0.0407896	-0.0851998	0.153593	-0.100438	-0.0072121	-0.0101784	1.00721
142.1	0.0227045	-0.00396653	0.0150866	0.0672281	0.181868				142.1	-0.0400556	-0.00506222	0.118128	-0.024668	-0.0171225	-0.0024591	1.04136
142.2	0.188074	-0.104629	0.152381	0.0306878	0.14708				142.2	0.0977718	0.253718	0.0105463	0.129416	-0.0448742	-0.0996477	0.977735
142.3	0.0304107	0.0303277	0.00619843	0.0702917	0.0873349				142.3	0.013144	0.223421	-0.0349706	0.0869625	-0.0491408	-0.0277748	0.963908
142.4	0.0687452	-0.0212174	0.126574	-0.0456799	0.251288				142.4	0.114451	0.228711	-0.0729956	0.0358123	-0.000110683	-0.0254594	1.09193
142.5	0.0186599	-0.0872196	0.100052	0.0346138	0.272251				142.5	0.15353	0.120766	-0.00550016	0.0428472	-0.0318968	-0.112336	1.00511
142.6	0.104366	-0.0530067	0.146952	0.0496664	0.288237				142.6	0.027349	0.20689	0.177698	0.0315801	0.0556061	-0.0969125	1.0075
142.7	0.033533	-0.060782	0.196376	0.0783094	-0.0210797				142.7	0.140352	0.433336	0.0947252	0.166645	-0.00984676	-0.0058686	0.945669
142.8	0.0132419	-0.0292884	0.105328	0.0125106	-0.0768748				142.8	0.0436179	0.208856	-0.200769	0.00380511	0.00700518	-0.05125	0.99785
142.9	0.0648871	-0.11819	0.0746987	-0.00673679	0.0630449				142.9	0.196011	0.143398	0.214686	0.0711257	-0.0147437	-0.0853848	0.921309
143	0.115832	0.00198652	0.00465335	0.029163	0.152				143	0.129011	0.474216	0.0699521	-0.0108754	-0.0279923	-0.0465508	0.99703
143.1	0.0835276	-0.0256818	0.0879193	0.0870863	0.108131				143.1	0.12488	0.405747	0.130724	-0.00862984	0.0105507	0.0501402	0.888077
143.2	-0.0305812	-0.0233241	-0.053492	0.0063911	0.374376				143.2	0.134866	0.402702	0.168283	0.0224589	-0.00670043	0.0723313	1.02219
143.3	-0.157605	-0.141759	0.195994	0.117826	0.130429				143.3	-0.0193011	0.0490873	-0.0280417	0.0996063	0.00309857	-0.0806495	0.992965
143.4	-0.00334611	-0.0968998	0.122236	0.0887673	0.178096				143.4	0.0361604	0.599004	0.24519	0.04371	-0.0261963	-0.0117607	0.959463
143.5	0.00370615	-0.00309607	0.202927	0.0519614	0.119044				143.5	0.235847	0.450195	0.0322069	0.100639	0.0376597	-0.0526575	1.11249
143.6	-0.00210374	-0.00916267	-0.000964523	0.0400412	0.201036				143.6	0.135615	0.440918	-0.0197776	0.148638	-0.0538871	0.0980573	1.00313
143.7	0.0549065	-0.0322054	0.0784596	0.0588214	0.128148				143.7	0.123805	0.453545	-0.00842378	0.0144229	-0.0793435	-0.0131017	1.02415
143.8	0.0195381	-0.033736	0.170306	0.105135	0.203502				143.8	0.0323859	0.324754	0.141588	-0.111056	-0.0108887	0.0818152	0.99885
143.9	-0.0547922	0.0137469	0.0125314	0.0966772	0.0365854				143.9	0.283431	0.720027	0.100453	0.083274	0.0279102	-0.0569065	1.09278
144	-0.00582202	-0.0372361	0.0839326	0.10282	0.0698443				144	0.0722769	0.420121	-0.0112374	0.0675137	-0.0335082	-0.0132118	0.942107
144.1	-0.0200803	0.0292385	0.109597	0.163837	0.0251149				144.1	0.0488216	0.540862	0.040514	-0.0377706	-0.0412244	-0.026449	1.02863
144.2	-0.0249729	0.00286119	-0.0307882	0.0496586	0.109328				144.2	0.250215	0.227648	0.178104	0.249348	-0.0127641	0.00437508	1.01142
144.3	-0.028574	-0.0623	0.0971415	0.0564046	0.0768597				144.3	0.158037	0.0743019	0.187265	0.0538045	-0.0377655	0.062496	0.884178
144.4	0.098252	-0.0309284	0.133502	0.0475761	0.0373342				144.4	0.0964086	0.264345	-0.104257	0.110179	0.0286581	0.0608226	0.983294
144.5	0.0213992	0.0367461	0.017977	0.059112	0.126039				144.5	0.033375	0.211236	0.0954471	0.107042	-0.0272341	-0.0758838	0.974768
144.6	0.0202853	0.00776297	0.196458	0.139612	0.209712				144.6	0.0733482	0.521388	0.00225472	0.0945736	0.0648161	-0.0616931	0.872039
144.7	0.0110167	-0.0267878	0.111286	0.0392194	0.202799				144.7	0.050289	0.299474	0.157667	-0.00725119	-0.0989931	0.109572	1.02437
144.8	0.0566239	-0.0216281	-0.0268302	0.102383	0.00596917				144.8	0.131233	0.489637	0.18589	0.027663	-0.0696961	-0.0257785	0.934947
144.9	0.0473289	-0.088348	0.121114	0.0642207	0.154569				144.9	0.201272	0.227452	0.0725996	0.0842053	-0.0638986	0.0266232	1.04384
145	0.0363643	0.00295651	0.0799694	0.0217296	-0.00270235				145	0.118785	0.40439	0.0732869	-0.02828	0.00918697	0.0937912	1.02199
145.1	0.180449	0.00570806	0.206042	0.089636	0.202967				145.1	0.0955157	0.172606	0.144832	-0.0390726	-0.0505541	-0.147743	1.15537
145.2	0.105952	0.0841421	-0.124597	0.110435	-0.0278997				145.2	0.114637	0.529172	-0.0729358	0.0318729	-0.05973	-0.0272088	0.885356
145.3	-0.103941	-0.0510345	0.0600283	0.0812449	0.220759				145.3	0.137849	0.311272	-0.11559	-0.00288615	-0.0367546	0.113716	1.08893
145.4	0.0553979	-0.00284517	0.27541	0.0435126	0.0319772				145.4	0.0337444	0.331987	-0.0369105	0.137381	-0.0658163	-0.00491888	0.963153
145.5	0.159239	0.0546964	0.00537239	0.11961	0.0270923				145.5	0.0779902	0.0943363	0.0814506	0.0716605	0.021013	0.0634439	1.01968
145.6	0.165404	-0.0329328	0.192377	0.11592	0.324021				145.6	-0.0359337	0.354228	0.100079	-0.0732562	0.0556113	-0.0743795	0.953727
145.7	0.0754787	-0.051605	0.19095	0.0916029	0.291328				145.7	0.13432	0.104582	0.198019	0.0533402	-0.0380296	0.012725	1.01614
145.8	0.113396	0.0302029	0.294953	0.027871	0.0801579				145.8	0.200487	0.631746	0.174214	-0.134647	0.0251765	-0.0011029	0.98972
145.9	0.0346154	-0.0175491	0.281528	0.123848	0.172994				145.9	0.203694	0.118107	0.000354244	0.152113	-0.009038	0.068844	1.12516
146	0.0254249	-0.0527011	0.360687	0.129254	0.140274				146	0.0487532	0.28925	-0.0800632	0.195899	0.0477279	0.0783848	0.988707
146.1	0.0860363	0.0345132	0.127479	0.0349028	0.341994				146.1	0.0530906	0.311245	-0.0157221	-0.0715617	0.0473267	0.0759821	1.00602
146.2	0.0344642	0.0213189	0.0435792	0.0385195	0.171651				146.2	0.0578588	0.221205	0.088774	0.150517	0.0269426	0.0678107	0.951865
146.3	0.0476943	0.0403695	0.353073	0.116262	0.181112				146.3	-0.130466	0.391671	0.0886078	0.111847	-0.00495706	0.145486	0.926569
146.4	0.0399855	-0.0210464	0.144435	0.105471	0.0429702				146.4	0.0170181	0.14921	0.0139611	0.117498	-0.0977995	-0.0134189	0.997392
146.5	0.0116996	-0.0180201	0.0584231	0.039824	0.0618424				146.5	0.0443707	0.205501	0.0811924	-0.13436	-0.0685015	-0.0459962	1.05917
146.6	0.188044	0.0149874	0.18966	0.109802	-0.00270235				146.6	0.122742	0.227131	-0.224091	0.134775	-0.0126826	-0.0511474	0.98904
146.7	0.155372	0.0164423	0.022534	0.0344873	0.283776				146.7	0.0872927	0.525354	0.0228133	0.0334603	-0.0145859	-0.0575125	0.996747
146.8	0.0878217	0.013723	0.266663	0.0934964	0.138388				146.8	0.000600956	0.177372	0.0645292	0.0454675	0.0277194	0.0491639	0.888473
146.9	0.0186952	0.0276939	0.328651	0.127057	0.103142				146.9	0.0654333	-0.0139954	0.00216866	0.0854978	0.0139818	0.0595956	1.11213
147	-0.0308294	0.00175805	0.260404	0.093123	-0.00525388				147	0.117936	0.312786	-0.00932501	0.236195	0.106272	-0.0157096	1.14146
147.1	0.0831219	0.0496909	0.383132	0.0856959	0.0916262				147.1	0.0522972	0.229931	-0.0187007	0.122275	0.0544518	0.00369888	0.935958
147.2	0.0705546	0.0371456	0.185788	0.0589261	0.0866653				147.2	0.168015	0.138763	-0.0978822	0.000535397	-0.0338383	-0.0387593	1.01277
147.3	-0.0415369	0.143206	-0.0139072	0.0551579	0.035308				147.3	0.255277	-0.104907	0.112616	0.0817157	0.0550089	0.278122	0.97744
147.4	0.123402	0.040727	0.208263	0.0761363	0.247625				147.4	0.0836653	0.281847	0.018551	-0.0303561	-0.0195416	-0.120316	0.837318
147.5	0.0801936	-0.0259664	0.088975	0.124883	-0.00310173				147.5	-0.0466688	0.29066	-0.0986316	0.0657779	-0.0640781	0.00636949	1.05289
147.6	-0.0575604	0.0597972	-0.00446052	0.117646	0.253017				147.6	0.0868885	0.736864	-0.0127518	0.101774	0.0473452	-0.0853146	1.18264
147.7	0.0561728	0.014187	0.186714	0.0549126	0.148407				147.7	0.0469395	0.117323	0.0279087	0.109236	0.173075	-0.0646012	1.05137
147.8	0.0211409	0.0230206	0.22793	0.137431	0.227376				147.8	0.185849	0.290519	0.25573	0.240897	-0.0313769	0.0215308	1.11912
147.9	-0.0224907	0.0189893	0.0380004	0.0167553	0.251261				147.9	0.113535	0.55759	-0.0875742	-0.00203347	-0.0193951	-0.0302384	1.01942
148	0.0790445	-0.00900708	0.21817	0.165402	0.152538				148	0.0241976	0.12003	0.0664106	0.159478	0.104463	0.10156	0.959987
148.1	0.0339337	0.0195079	0.291623	0.063702	0.320869				148.1	0.13091	0.132962	0.0426595	-0.0658207	-0.0166263	-0.0527658	1.04813
148.2	0.109194	-0.0617898	0.354713	0.0577169	0.239416				148.2	0.110851	0.333741	-0.0284708	0.053797	0.059781	0.0405442	0.918869
148.3	-0.00651503	-0.0286436	0.132719	0.0376884	0.0820734				148.3	0.0365391	0.210452	-0.00835565	0.115875	-0.00889977	0.0198745	0.945181
148.4	0.106923	0.116667	-0.0188295	0.020522	0.265042				148.4	0.26786	0.506921	0.0608538	0.0235156	-0.00465893	-0.0221962	0.91559
148.5	0.118785	0.0928285	0.107847	0.0741615	0.247157				148.5	0.0673396	-0.0186418	0.231988	0.171862	0.0695139	-0.00356838	1.03296
148.6	-0.0317328	-0.0536417	0.223552	0.108013	0.259751				148.6	-0.0491033	0.260108	0.010459	0.137368	-0.0181417	-0.0716804	0.949236
148.7	0.0449953	0.0368638	0.0162884	0.0295989	0.140263				148.7	-0.0455836	0.436337	0.201943	0.0329831	0.0476557	0.00891284	1.13808
148.8	0.107945	-0.0208207	-0.0576274	0.0802857	0.144047				148.8	0.0922647	0.254388	0.0515953	0.0821773	0.00595399	0.213167	1.01168
148.9	0.0614397	-0.0697824	-0.0433968	0.0457185	0.216618				148.9	0.354809	0.124568	-0.107069	0.0673165	-0.020372	0.0747493	1.00367
149	0.00455413	0.0361588	0.364073	0.152013	0.171404				149	0.095855	0.368227	0.152919	-0.00869558	-0.0344201	0.0382668	1.04941
149.1	-0.0149432	-0.0481232	0.443307	0.0109686	-0.0254729				149.1	0.144359	0.43643	-0.0635984	-0.0587316	0.0890552	-0.0986676	1.00048
149.2	0.10858	0.033197	0.191612	0.0732726	-0.0277608				149.2	0.0272494	-0.034166	0.0395912	0.146823	-0.034351	-0.0890849	1.11283
149.3	0.17893	0.0192668	0.118603	0.0702293	0.170866				149.3	0.275157	0.230568	0.0198454	0.19584	0.0043375	0.0630355	0.942209
149.4	0.0708242	0.0608737	0.235472	0.0917622	0.202826				149.4	0.115608	0.420639	0.0641384	-0.0890727	-0.0170813	-0.0979952	0.950435
149.5	0.117904	-0.0282764	0.15527	0.0611117	0.153113				149.5	0.101038	0.267281	0.152116	0.0408138	-0.0343046	0.0610126	0.979924
149.6	0.066549	0.0235855	0.211976	0.0506397	0.247028				149.6	0.17984	0.141421	-0.212472	0.192813	0.0192428	0.043401	1.053
149.7	0.0459441	-0.0206441	0.46792	0.0643097	0.0183112				149.7	0.20119	0.255935	-0.0411059	0.0429129	-0.0615817	0.00992144	0.997014
149.8	0.0889217	-0.0606825	0.212473	0.0257166	0.176695				149.8	0.125051	-0.0134671	0.0766313	0.143435	-0.0171205	0.0938862	1.12625
149.9	0.0500353	0.0357355	0.175338	-0.00597596	0.0522766				149.9	0.0835541	0.476853	0.131189	0.0752366	-0.0456004	0.0841724	0.966486
150	-0.0670521	0.00292847	-0.0569475	0.0669578	0.0786851				150	0.12494	0.120368	0.144942	0.0308562	0.0602431	-0.054876	0.994512
150.1	0.0196704	-0.0478891	0.308714	0.067	0.108294				150.1	0.219857	-0.0430393	-0.00954972	0.0665553	-0.0727743	0.12834	1.05927
150.2	-0.0888703	0.0309669	0.0721148	0.0517802	0.281282				150.2	-0.012615	-0.0366553	0.0412407	0.0186117	0.0302478	-0.00196525	0.952308
150.3	-0.0612976	-0.0830664	0.00739639	0.0476558	0.290649				150.3	0.117563	-0.00314484	0.168691	0.278507	-0.0257589	-0.0257728	0.904408
150.4	-0.0769532	0.0797071	0.454428	0.0283647	-0.00127192				150.4	-0.0943242	0.252732	-0.0845263	-0.00651984	0.0294101	0.134739	0.917637
150.5	-0.0177203	-0.0753724	0.277189	-0.00758043	0.173982				150.5	0.0926098	0.201448	-0.130992	-0.0238899	-0.107552	0.0481116	1.16115
150.6	0.153379	0.0293745	0.237719	0.0458857	0.115951				150.6	-0.0584579	0.291635	-0.0657714	0.101541	0.024115	0.0292824	1.00457
150.7	-0.00155186	-0.0151353	0.35112	0.0790452	0.258597				150.7	0.0530408	0.311305	0.121742	0.0499966	-0.040787	-0.0268289	1.07841
150.8	0.0679552	0.025311	0.0407709	0.0354949	-0.0151214				150.8	0.0882238	0.13245	0.0190243	-0.0495406	0.0339336	-0.00893429	1.01614
150.9	0.0758164	-0.0296557	0.0410501	-0.00617437	0.235553				150.9	0.0414556	0.106053	0.0544101	0.052312	-0.00378209	0.117038	1.14445
151	0.10456	0.101659	0.157029	0.0236044	0.169138				151	-0.0143569	0.300574	-0.0405119	-0.0912938	-0.0427976	-0.0498273	0.899068
151.1	-0.170869	0.0211563	0.173318	0.0229279	0.0796717				151.1	0.152468	0.189813	-0.217178	-0.000843929	-0.0710217	0.0589764	1.08999
151.2	-0.0324926	0.037946	0.0979518	0.0551922	0.390912				151.2	0.0451189	0.173744	-0.0338602	0.0777614	0.0625724	0.0196827	0.926513
151.3	-0.0496955	-0.027326	0.20612	-0.0358047	0.169977				151.3	-0.00312258	0.333665	0.0833714	0.164556	0.00906937	0.0481781	1.01611
151.4	-0.0714633	0.0946353	0.0931535	0.0187457	0.22136				151.4	0.0665046	0.0201251	0.0571293	0.042048	0.0537648	0.124222	0.96323
151.5	0.018263	0.061454	0.317405	0.0168569	0.219894				151.5	-0.0829996	0.187541	0.170743	0.0877752	-0.0489417	-0.00234134	1.16042
151.6	-0.000725295	0.0688004	-0.119817	-0.0352376	0.138999				151.6	0.288851	0.449209	0.124429	0.0754704	-0.0351969	0.0456993	0.965886
151.7	-0.0803955	0.0998566	0.233506	0.0139713	0.258087				151.7	0.0624498	0.358319	0.00855018	0.0871212	-0.028112	0.0768786	1.10601
151.8	-0.0139793	0.0222118	0.18959	0.119207	0.100416				151.8	0.127484	-0.053269	0.013844	-0.0815823	-0.0476904	0.0416421	1.12384
151.9	-0.0116281	0.114718	0.0686854	-0.00360285	0.152291				151.9	0.0103574	0.458104	-0.0652013	0.0792539	0.0167588	-0.00804915	0.931036
152	0.0807052	0.110472	0.258194	0.0554094	0.27211				152	0.00962661	0.311365	0.0336986	0.0475775	-0.00939802	0.0621275	0.975239
152.1	0.033625	0.0269972	0.157774	0.0535971	-0.0538936				152.1	0.0717442	0.105819	0.0935514	0.127952	0.000967321	0.0178022	1.03363
152.2	0.0646388	0.0557098	0.0274067	0.0633052	0.0568316				152.2	0.0731537	-0.0253254	0.0990054	0.0337002	0.0357162	0.0184594	1.07229
152.3	-0.0252576	0.000266627	-0.23071	0.0193034	0.0530341				152.3	0.0082507	0.0464727	-0.203404	-0.0942314	0.0387738	0.122023	0.948039
152.4	0.0365067	0.126575	0.04636	0.0366198	0.100798				152.4	0.0516035	0.251599	-0.0926242	0.0330373	-0.0538438	0.0572156	1.06685
152.5	-0.13679	0.0451157	0.0423238	0.022528	0.219363				152.5	0.0760723	0.397244	-0.310957	0.0267853	0.0445259	0.00518424	1.11213
152.6	-0.0132624	-0.0230284	0.402019	-0.010855	0.252072				152.6	0.113771	0.182819	0.0848678	0.180604	-0.00356545	-0.183373	0.966826
152.7	0.146222	0.00326628	0.092886	-0.0293384	0.246108				152.7	0.0481232	0.549283	0.00285354	-0.161755	-0.0508099	-0.0699006	1.03232
152.8	0.00326641	0.100552	-0.0734345	0.0265977	-0.0746434				152.8	-0.0281276	0.154603	0.0197809	-0.0763524	-0.00256998	0.0608815	1.06713
152.9	-0.0289306	0.000298866	0.0166786	0.0247933	0.327096				152.9	0.0566914	-0.0311756	0.00439185	-0.0433706	-0.00604847	-0.227894	1.00211
153	-0.0395423	0.0032761	0.211434	0.00414453	-0.0155305				153	0.0817635	0.449122	-0.0984404	0.0478459	0.0968911	0.0176218	1.03353
153.1	-0.0268553	0.0958407	0.122175	0.0454764	0.210644				153.1	0.0700891	0.11259	0.0896226	0.078915	0.0195214	0.0274438	1.09579
153.2	0.0583275	-0.0159497	-0.0357432	-0.0431303	0.0803033				153.2	0.201177	0.0277456	-0.101601	-0.10028	0.0168702	0.0813081	1.00046
153.3	0.0197322	0.0400191	0.282065	0.00766749	0.183538				153.3	0.133484	0.320472	0.139888	0.322164	0.00908485	0.117812	1.08103
153.4	0.0720515	0.0524536	0.198787	0.00869703	0.138179				153.4	0.087478	0.120951	-0.1855	0.0466876	-0.0464484	0.0237703	0.982183
153.5	-0.030154	-0.0126305	0.498808	0.0285631	0.10603				153.5	0.129164	0.115667	0.0358476	0.0495465	-0.0117614	-0.0552046	1.05244
153.6	-0.0255021	0.0664385	-0.159888	0.0299301	0.02476				153.6	0.176035	0.0856264	0.0497892	0.00516478	-0.0430875	0.0613431	1.04175
153.7	0.185933	-0.00517901	0.340949	0.0283912	0.289902				153.7	0.181174	0.0458517	-0.0933127	0.055497	0.0215557	0.0446603	0.946166
153.8	-0.0590006	-0.0578749	0.272843	0.112513	0.245706				153.8	-0.115235	-0.0478927	-0.198427	0.0265155	-0.0199645	0.203634	0.983339
153.9	0.0303011	0.131171	0.00441193	0.0182535	0.228436				153.9	0.00053494	0.148203	-0.115836	-0.0631712	0.00716404	0.00892994	1.14307
154	-0.11688	-0.0201787	0.189834	-0.00455272	0.154864				154	-0.0447034	-0.00984476	0.0840144	-0.0330775	-0.0425995	-0.0212541	1.02443
154.1	-0.0648886	0.0586212	-0.0686505	-0.00613375	0.0510057				154.1	4.50326e-05	0.353024	0.273806	0.0672378	0.052499	0.066048	1.01372
154.2	0.0679615	0.159372	0.185599	-0.0120548	0.2891				154.2	0.0354551	0.0398817	0.0434531	0.268255	0.0672579	-0.0750937	1.10822
154.3	0.00452389	0.078517	0.114773	4.66542e-05	-0.0284456				154.3	0.0699293	0.130598	-0.14516	0.0733225	-0.0200986	0.039699	1.02617
154.4	-0.0337488	0.00550902	-0.0567283	0.00269785	0.0633965				154.4	0.170239	0.33921	-0.0426203	-0.0892082	0.00377116	-0.0934442	1.0171
154.5	-0.0118071	0.0629847	0.181428	0.0128465	0.136664				154.5	0.029963	-0.110322	0.00386474	0.0630524	0.0405605	0.0831486	1.0317
154.6	-0.0102497	0.00569264	0.250401	-0.0425428	0.371161				154.6	0.0375189	0.122198	-0.11715	-0.0740729	-0.0785295	0.117935	1.0794
154.7	-0.000865155	0.0812279	0.0645369	-0.0253936	0.0416374				154.7	0.0899333	0.064045	-0.00564718	0.01802	0.0843378	0.0427855	0.929628
154.8	-0.0848396	-0.0171454	-0.382677	-0.0336581	0.0229432				154.8	-0.0778248	-0.0647188	-0.00428577	-0.0585499	0.0353644	-0.0606123	1.05296
154.9	-0.0182243	-0.00578876	0.151209	0.0569092	0.050755				154.9	0.113648	0.0716928	0.0344838	0.0365843	0.041166	-0.0116391	1.043
155	0.0889532	0.0106463	-0.0509003	-0.00304199	0.0617545				155	0.10681	0.551402	0.139726	0.0938246	-0.0325973	0.038092	1.05716
155.1	-0.0213755	0.0677	0.280961	-0.00615875	0.14691				155.1	0.117726	-0.347562	-0.00457025	-0.0322892	0.0296917	-0.0400718	1.06814
155.2	0.0014961	0.0924514	0.260284	-0.0222753	0.0469011				155.2	-0.0323236	0.393937	-0.148281	-0.010365	0.046324	-0.00164424	1.06291
155.3	0.131083	0.0342931	-0.0714235	0.0114357	0.133986				155.3	0.0386574	0.168547	0.00199534	0.039307	-0.0077248	0.117629	1.00523
155.4	0.0103514	-0.0190938	0.0126945	0.0132527	-0.0223386				155.4	0.0451513	0.232763	0.194911	0.0536696	0.0323316	-0.0309735	1.02574
155.5	-0.0467332	0.111246	-0.110931	-0.0259639	-0.0362532				155.5	0.0844343	0.438287	-0.00867001	-0.105485	-0.100674	-0.0427652	0.992502
155.6	0.0376457	0.130511	0.0332686	-0.0383106	0.0889238				155.6	0.0717361	0.184535	-0.0108143	0.0901394	-0.0965245	0.0949423	1.07392
155.7	0.17562	-0.0787883	0.088299	0.0381899	0.0566113				155.7	0.0704088	0.189704	-0.0954367	0.0580435	-0.0136306	-0.0993362	1.10762
155.8	0.00715605	0.022087	0.0230729	-0.0614199	0.266858				155.8	0.0834985	0.127177	-0.180899	0.0655393	0.0461816	0.00461061	0.969613
155.9	-0.0285853	0.0155172	0.00616189	-0.0278917	0.197789				155.9	0.0734444	0.0551173	0.123021	-0.0403103	0.050963	-0.0531324	0.801636
156	-0.00791111	0.000824507	-0.0194441	0.0205688	0.269378				156	0.078897	0.227441	0.0436969	0.0178614	-0.0797963	-0.0321758	1.08194
156.1	0.120579	0.0361083	0.139836	0.0894173	-0.0475739				156.1	0.175923	0.196251	-0.0790902	0.0193579	-0.0796189	-0.0458404	0.995886
156.2	-0.0291032	-0.0893572	-0.29455	-0.0489232	0.133019				156.2	0.0690954	0.217234	-0.171941	0.0195511	-0.0862602	0.0534376	1.0997
156.3	0.0154041	-0.0342659	0.0890729	0.0233919	0.116078				156.3	0.164681	0.313195	-0.132299	0.174067	-0.00755768	0.0952481	1.14753
156.4	-0.138332	0.0539703	-0.058627	-0.0464892	0.0157651				156.4	0.107526	-0.265264	-0.0766591	-0.115331	-0.0334545	0.0758662	1.03225
156.5	0.146246	0.00717565	0.189114	-0.0485983	0.23097				156.5	0.0892998	-0.122796	0.0429822	0.0437568	-0.0452311	0.0461438	1.0774
156.6	-0.0609574	0.0288699	-0.0165771	-0.0201022	0.120506				156.6	0.0441588	0.158781	-0.131878	0.0969269	-0.0425665	0.0603896	1.08872
156.7	-0.0546435	-0.0485493	0.152067	-0.0174103	0.285538				156.7	0.144503	0.326154	-0.0777802	0.165456	-0.0427831	0.079006	1.07991
156.8	-0.0646039	-0.0103737	0.215223	-0.0189086	0.231034				156.8	0.0930175	-0.155958	0.00121842	0.111119	-0.0259003	-0.0429628	1.01128
156.9	-0.0575541	0.0561836	-0.163571	0.0117466	0.137515				156.9	-0.06882	0.0171401	0.172788	0.0826165	0.0730203	0.0335961	1.03871
157	-0.142116	-0.0019663	-0.132699	-0.0143717	0.226276				157	0.108737	0.0245373	0.251254	-0.0913399	0.00746939	-0.0528019	1.11616
157.1	0.087862	0.0305099	0.112556	-0.0279761	-0.00504116				157.1	0.0312787	-0.022847	-0.0687189	-0.00405264	0.0355852	0.0227389	1.08913
157.2	0.0568419	-0.0370973	-0.00660719	-0.0876679	0.0728072				157.2	0.0769571	0.264721	0.0917036	0.178658	0.0103681	-0.113573	1.1574
157.3	0.0210577	0.010586	-0.181416	0.0316689	0.243023				157.3	0.101885	0.0881321	-0.0916513	0.167498	0.0552554	0.140069	1.13436
157.4	-0.0436323	0.0874277	0.193392	-0.0300805	-0.0898386				157.4	0.14404	-0.104608	-0.130659	-0.0332096	-0.061233	0.0432205	1.02603
157.5	-0.00320877	-0.0188218	0.0981137	-0.0869336	0.0173995				157.5	0.164923	0.0916563	-0.0131415	-0.0363146	0.103173	0.00867921	1.16996
157.6	-0.0503683	0.064207	0.104792	-0.070853	-0.0546685				157.6	0.0556212	0.042017	0.207503	0.00223465	-0.0532238	0.0305095	1.02631
157.7	0.089248	-0.00173641	0.123866	-0.0142217	0.0119644				157.7	0.0675527	0.169577	0.108176	0.0863098	0.0103145	-0.0569768	1.12389
157.8	0.0347162	-0.0724638	0.170064	-0.0302258	0.161839				157.8	0.304631	0.105154	0.0165824	-0.108196	0.0222602	0.0359988	0.938904
157.9	-0.143979	0.0516939	0.08488	-0.0816172	0.241814				157.9	0.238162	0.0692797	0.0453775	-0.0824499	0.0304324	-0.0115213	1.02746
158	0.0199237	0.017837	0.189139	-0.0601811	0.028794				158	0.179415	0.15536	0.0648639	0.108293	0.0184908	-0.0971177	1.01586
158.1	0.0330744	-0.0708897	-0.231883	0.0294629	0.0886123				158.1	0.267967	0.0146236	-0.0879125	-0.0078036	0.00679061	-0.108161	1.11067
158.2	-0.154214	-0.0171945	0.0603923	-0.0342127	0.10553				158.2	0.0914424	0.0174179	-0.22074	-0.00781918	0.0929267	-0.0569578	0.958941
158.3	0.0452561	-0.0811839	-0.148219	-0.0570487	0.278087				158.3	0.103345	0.121158	-0.0490257	0.0507524	0.100454	0.0186627	0.990773
158.4	0.0539653	-0.0268943	0.169889	-0.00945049	0.121148				158.4	0.339884	0.165143	0.180349	-0.0746267	-0.0590677	0.02846	1.01679
158.5	0.0478845	0.0465679	0.278225	0.0220436	0.366513				158.5	0.298233	0.357567	-0.238786	0.0165369	-0.00471876	-0.00961999	1.11688
158.6	0.044708	0.011748	-0.149141	-0.0485061	-0.0579146				158.6	0.206931	0.0221623	-0.0610561	0.0149041	-0.0774072	0.0127326	1.05083
158.7	0.026511	-0.000871561	0.0586828	-0.0182352	0.0840052				158.7	0.236982	0.131039	-0.156785	-0.0563383	0.0317508	-0.0132707	1.04859
158.8	0.0124531	-0.0366362	-0.000240267	0.0488775	0.0383805				158.8	0.16748	0.377977	-0.0702692	0.0694278	-0.0322816	-0.0842946	0.948129
158.9	-0.00238094	0.0532484	-0.145127	-0.0186274	-0.0626411				158.9	0.0522613	-0.0998797	-0.181668	0.219013	0.0749205	-0.0700374	0.966324
159	0.0573635	0.0294082	-0.102642	0.0169912	0.0461241				159	0.123525	0.134852	-0.124657	-0.115213	-0.00331787	-0.0116391	1.08699
159.1	0.00442183	0.0548113	-0.24828	-0.044427	0.00184071				159.1	0.155415	0.0608258	0.00445281	0.010943	-0.0192166	0.15438	0.931753
159.2	-0.0012797	-0.0560358	-0.0929385	0.0591745	-0.0802186				159.2	0.229728	0.222376	-0.0280799	0.0190096	-1.33499e-06	-0.0378248	1.10998
159.3	-0.0259771	-0.0987935	0.0601927	-0.0159371	-0.0612139				159.3	0.195032	-0.0627033	0.117343	0.0711569	-0.017401	-0.102679	1.0309
159.4	0.0386083	0.0671394	0.283055	-0.0162527	-0.0249368				159.4	0.163629	0.258087	-0.0353101	-0.0440348	0.00657501	0.105232	1.02957
159.5	-0.0343876	0.0851934	-0.467051	-0.0756571	0.0617762				159.5	0.152752	-0.289379	-0.0679623	0.0103256	-2.09351e-05	0.0906704	1.04965
159.6	-0.0597541	0.120345	-0.0641757	-0.0433943	-0.0627323				159.6	0.211818	0.063996	-0.0228267	0.0265725	-0.0167419	-0.0146706	1.02958
159.7	-0.0219804	0.0736377	-0.0614027	-0.0650366	-0.00189923				159.7	0.190827	0.468922	-0.0894675	0.0118913	0.0926792	0.00113464	0.970688
159.8	0.0196654	0.0187047	0.38913	0.0107374	-0.0794426				159.8	0.215892	0.0275985	-0.101897	-0.163767	0.0415869	-0.0959723	1.01938
159.9	0.089994	0.0338474	-0.243766	-0.0536913	0.0253721				159.9	0.17167	0.0886822	-0.015942	0.0789191	-0.0724432	0.13593	1.04515
160	0.0977707	0.0200447	0.00781006	-0.216169	-0.0759664				160	0.244721	0.0877072	0.119115	0.0837071	-0.0461729	-0.0969543	0.959339
160.1	-0.020927	-0.0224383	-0.204553	-0.00997698	-0.109865				160.1	-0.0108858	0.16151	-0.0415482	0.0204621	0.0843584	-0.0226179	1.03923
160.2	0.0694571	-0.0715457	0.173855	0.000362236	-0.046748				160.2	0.226026	0.163237	0.0964775	-0.0242681	-0.0694217	-0.0253227	1.22463
160.3	-0.0604005	0.00318218	-0.0754324	0.0204157	-0.109655				160.3	0.262199	0.287044	0.0120654	0.00612794	0.047666	-0.112154	1.08752
160.4	-0.064929	-0.0664603	0.00433364	-0.0255936	0.021974				160.4	0.366763	0.170552	-0.102051	-0.0221533	-0.0263057	-0.0842566	0.928634
160.5	-0.030304	-0.00651484	0.284125	-0.0287463	-0.110648				160.5	0.359991	0.186071	0.030304	0.0362515	0.0104156	-0.0162889	0.904738
160.6	-0.0607608	-0.066543	-0.205012	-0.0210083	-0.0875085				160.6	0.36874	0.158291	0.054899	-0.0584083	0.0908326	-0.0239323	1.11095
160.7	-0.0987916	0.0510211	-0.0715344	-0.0312538	-0.00996515				160.7	0.173431	-0.0571745	-0.057279	-0.00200568	-0.0929335	-0.0338454	1.01962
160.8	0.0712904	-0.058186	0.548525	-0.0266294	0.0684443				160.8	0.227523	0.11923	0.0566644	0.0185988	0.0540567	0.107385	1.10467
160.9	-0.00569728	-0.0699912	-0.174381	0.0507757	-0.150228				160.9	0.200932	-0.13436	-0.169162	0.0441723	-0.0141155	0.0679132	0.945562
161	0.0681643	-0.0376089	-0.161728	-0.0366921	-0.00709563				161	0.140032	0.161346	0.0689338	-0.0699865	0.0433159	0.0162238	0.968315
161.1	0.0661307	-0.0541842	0.0171915	-0.0225128	-0.00515729				161.1	0.239294	0.168379	0.164163	0.0275011	-0.0374354	-0.0210622	0.95352
161.2	-0.0055549	-0.0583192	0.244285	0.0507429	0.126546				161.2	0.172142	0.147091	-0.163588	-0.128726	-8.283e-05	0.0114961	1.10551
161.3	0.114263	-0.0310952	-0.151603	0.00761437	-0.0930229				161.3	0.213359	-0.0832443	-0.0132813	0.0705184	-0.0330698	0.00781307	0.983637
161.4	0.0459756	0.0302464	-0.00278364	0.0659658	-0.0875497				161.4	0.196234	0.314693	0.0370572	0.0420697	-0.0176744	-0.0229996	1.06972
161.5	0.0103766	-0.063762	-0.013808	-0.010002	-0.0334759				161.5	0.139519	0.314764	0.0341719	-0.00665472	0.024409	-0.0621604	0.965783
161.6	0.0714958	-0.0748958	-0.0254039	0.0103531	0.0423971				161.6	0.0833039	0.237933	-0.0754208	-0.0691257	0.00432616	-0.105536	1.01262
161.7	-0.0697485	-0.0738473	-0.352996	-0.0191976	-0.0463931				161.7	0.217183	0.398976	-0.315232	0.0747404	0.00710318	0.00182033	1.06188
161.8	-0.00113354	-0.0232765	0.211257	0.0120638	-0.0394635				161.8	0.228972	0.105448	0.188677	-0.12533	-0.0299884	0.0455112	1.01969
161.9	0.0325465	-0.0737366	0.0587272	-0.0618949	0.0130876				161.9	0.156372	-0.0769094	0.166036	-0.0168034	-0.0167068	0.100276	1.05963
162	0.093367	-0.0744669	0.278058	-0.00993948	0.0108194				162	0.153157	0.227066	-0.0785201	0.0775526	-0.0203132	-0.0714885	0.950123
162.1	-0.0740703	-0.00356845	-0.146579	0.00790496	-0.0790215				162.1	0.0641836	-0.0880105	0.00853105	-0.183568	0.0553132	0.0512741	1.07592
162.2	-0.00458848	-0.00693535	-0.286564	0.0104171	-0.0856255				162.2	0.221137	0.0159472	0.287477	0.0586257	0.0422234	0.0280535	1.09395
162.3	0.0513369	0.0130292	0.106574	-0.0144764	0.00569785				162.3	0.182488	0.461372	0.00452452	0.0142256	-0.0389642	0.0486111	1.12772
162.4	0.0717742	-0.0486404	0.0588251	0.0123247	0.022419				162.4	0.111869	0.627089	0.0303936	-0.146906	-0.0403971	-0.107354	1.07517
162.5	-0.0490176	-0.061895	0.273809	-0.0168073	-0.0948722				162.5	0.171675	0.201878	-0.116882	0.0470922	0.0416096	0.127715	1.20968
162.6	0.0689556	-0.0367721	0.35814	-0.0100895	-0.0660533				162.6	-0.0577572	0.117584	0.0967954	-0.0167872	0.024213	0.0649558	1.02793
162.7	0.080399	0.0924921	0.0981789	0.00536936	-0.153804				162.7	0.173197	0.483368	0.00896254	-0.0449431	-0.0429265	-0.0828985	1.18056
162.8	0.032113	0.0299352	-0.183542	0.0788328	-0.136657				162.8	0.155284	-0.0669248	0.00259776	0.0108237	-0.058262	-0.0257899	1.06513
162.9	-0.0648886	0.0241461	0.159703	0.0614961	-0.00436393				162.9	0.141674	-0.137448	-0.204453	0.0293731	-0.0307796	0.0203114	1.04333
163	-0.0854141	-0.0112722	-0.122359	-0.0396885	-0.0231081				163	0.00613819	0.18643	0.10392	0.00930412	0.0275244	-0.101857	1.05188
163.1	-0.0831839	-0.0167641	0.123326	0.010564	-0.0205066				163.1	0.0129263	0.395479	0.0668695	-0.137044	0.034208	0.128748	1.04478
163.2	-0.0671793	-0.00467019	0.245812	-0.0218457	0.00807465				163.2	0.0394589	-0.0699589	-0.109748	-0.0746003	-0.00671281	-0.0525473	1.09067
163.3	0.111472	-0.0107985	-0.107095	-0.0218957	-0.108987				163.3	0.0309683	0.0583092	0.0317802	0.0729829	-0.00313013	0.00290301	1.0832
163.4	0.095354	-0.0646886	-0.0172975	-0.106186	0.0386409				163.4	0.0156746	0.0736918	-0.102707	-0.0461977	0.0498406	-0.104774	1.0117
163.5	0.116654	-0.074401	0.141882	-0.00800693	0.0622776				163.5	-0.00255275	-0.229123	0.0824773	-0.0633515	0.0115493	0.00535329	0.93595
163.6	0.0669824	-0.0666902	0.256492	0.021928	0.070184				163.6	-0.176863	0.0816282	0.0967571	-0.074096	-0.0727774	-0.0187867	0.988636
163.7	-0.0449289	-0.147138	-0.0783607	-0.0377622	0.24098				163.7	0.0848825	0.213328	-0.0539203	0.0875848	-0.0409356	-0.0555845	1.1149
163.8	0.251615	0.0592631	-0.192544	0.0153789	-0.0972295				163.8	0.250329	-0.193967	0.15168	-0.000713791	0.0837106	0.0182258	1.04288
163.9	-0.0882592	0.023507	-0.0633301	-0.0194897	0.0737307				163.9	0.122177	-0.2579	-0.0348511	-0.0164259	-0.0727083	0.168236	1.02211
164	0.193734	-0.0352751	-0.101969	0.00594741	0.0817359				164	-0.00331483	0.220682	0.0892569	-0.0998457	-0.0924735	0.129749	1.11164
164.1	0.0647207	-0.040481	-0.0521844	0.0224467	-0.0233273				164.1	-0.056504	0.394526	-0.115957	0.0465405	0.012813	-0.135431	1.158
164.2	0.166972	0.0257889	-0.137905	0.0171162	-0.111838				164.2	-0.0347987	0.0255232	-0.117529	-0.00831127	-0.00823646	-0.026411	1.1352
164.3	-0.0613657	0.00993141	-0.0140037	-0.0493341	-0.0325111				164.3	0.0691093	-0.0269759	-0.0469077	-0.0935001	0.00542685	0.0122881	0.974291
164.4	-0.090458	-0.00364554	0.18468	-0.0614871	-0.0299693				164.4	0.157462	0.00466629	0.150867	0.055785	0.041687	-0.0357943	1.06726
164.5	-0.223511	0.024875	0.135459	-0.0350782	0.0337962				164.5	-0.0113004	0.0535539	0.1695	-0.105786	0.0167794	-0.0446381	0.989835
164.6	0.0457475	0.015684	-0.104594	0.0456342	0.0501928				164.6	-0.100285	0.0162686	-0.120994	-0.152835	-0.128136	-0.0376766	1.01735
164.7	-0.0994242	0.0192738	0.192802	-0.00453397	-0.0475739				164.7	0.103397	0.372405	-0.0358384	-0.0280909	0.0229504	0.0412128	1.11696
164.8	0.0256215	-0.00518742	0.0817546	-0.0908706	0.0375556				164.8	-0.0779499	-0.219416	-0.0986388	-0.121081	0.0110407	0.0909344	0.936282
164.9	0.0114565	0.0111929	0.130947	-0.00363409	0.0140828				164.9	-0.0611564	0.197363	0.177512	0.282632	-0.0414318	0.0174337	1.10189
165	-0.033924	0.00747842	-0.0160303	-0.0549755	-0.064905				165	-0.145554	0.0247606	-0.021843	0.0321406	-0.0590161	0.103925	1.19402
165.1	-0.10224	0.0557491	0.0811256	-0.0439708	-0.0155642				165.1	-0.0986315	0.0898152	-0.156307	0.0558501	-0.0522283	0.0912972	1.16024
165.2	0.0771154	-0.0906244	-0.171317	0.013298	-0.103472				165.2	-0.0540081	0.212778	0.011873	-0.153572	0.041329	-0.105456	1.04448
165.3	0.0490362	0.00745179	0.141733	0.0194534	0.0224765				165.3	0.0190171	-0.0200962	0.05949	-0.0353311	-0.0192001	0.00528111	1.1485
165.4	-0.0317895	0.043679	0.0475058	0.054308	0.0293747				165.4	0.00153908	0.173205	0.0269071	-0.106018	0.0162234	0.0483262	1.06084
165.5	0.137909	0.0810177	-0.147449	-0.061359	-0.0832758				165.5	-0.039861	0.224211	-0.0149965	0.0802333	0.042799	-0.0791072	1.06366
165.6	-0.00832062	0.0871628	-0.148077	-0.00856311	-0.000619662				165.6	-0.00623112	0.164348	-0.02734	-0.114103	-0.00755562	0.077758	1.1004
165.7	0.0958139	-0.0393373	-0.0183284	-0.034833	-0.022433				165.7	0.0354446	-0.106335	-0.0613429	0.00406132	0.0307646	-0.0113713	1.10674
165.8	-0.0126261	-0.116634	0.213182	0.0355106	-0.0507994				165.8	-0.0513339	-0.2113	-0.182114	-0.0901199	0.113807	-0.00240402	0.955693
165.9	-0.0487681	0.114422	0.069103	-0.0267606	-0.00102231				165.9	0.108483	-0.180273	0.10904	-0.0227112	0.0317859	-0.0586806	1.08763
166	-0.0302221	-0.0708855	0.16141	-0.0315037	-0.0815806				166	-0.0157965	0.329509	0.0439061	-0.133775	-0.0142444	0.0666691	1.15432
166.1	0.0959424	-7.53899e-05	-0.233632	-0.023383	-0.00398082				166.1	0.0207625	-0.10561	-0.149308	0.00167139	0.000485572	-0.0979192	1.05904
166.2	-0.0567225	0.031456	-0.0157902	-0.0151544	-0.0278118				166.2	-0.0483203	0.0070848	-0.0954391	-0.204139	-0.0208104	0.0464116	1.15271
166.3	-0.0238452	0.071643	0.0979545	-0.0495138	-0.0175926				166.3	-0.00418578	-0.0779116	0.132447	0.125246	-0.0192517	0.0610904	1.1216
166.4	0.0326498	0.00225846	0.0093969	0.00808618	0.000555714				166.4	-0.0274431	-0.0874386	0.012118	-0.0263713	-0.0661268	-0.0233036	1.06169
166.5	-0.0928444	0.0450947	-0.28519	0.0259228	-0.0134533				166.5	-0.133464	0.0380896	-0.0248933	-0.00821841	0.0231247	-0.096753	0.983747
166.6	-0.0288247	-0.0338664	-0.0216391	0.00519439	0.0674241				166.6	0.00137809	0.305275	-0.093198	0.00970266	0.0205045	-0.029792	1.12722
166.7	0.0465464	-0.0168202	0.288118	-0.00713205	-0.140593				166.7	-0.0552092	-0.205886	0.236153	-0.0434038	0.0311958	0.0604864	1.07581
166.8	-0.110972	0.0350248	-0.0197208	-0.0579235	0.0584606				166.8	-0.0187301	-0.279852	-0.123616	0.047341	0.0359792	0.00255732	0.982466
166.9	-0.00791489	-0.00824315	-0.080998	-0.0248453	0.0580992				166.9	0.0276108	0.178832	-0.133566	0.0166569	-0.032	-0.0164029	1.08154
167	-0.0371143	0.0445718	0.0698325	-0.0204865	-0.0379951				167	-0.0428885	0.0543438	0.0333758	0.0964979	0.0282568	0.0728442	0.996036
167.1	-0.0481998	-0.0341523	0.179384	0.066236	0.0186346				167.1	-0.0418821	-0.118122	-0.0885364	0.0261393	0.00151303	0.0184442	1.10498
167.2	-0.101845	0.0619068	-0.156687	-0.026256	-0.0992829				167.2	0.00859815	0.0546978	0.0777249	0.0745839	0.00936234	-0.0135043	1.05929
167.3	-0.0443077	0.0432935	0.133927	0.0103968	-0.136557				167.3	-0.0125107	-0.103208	0.156822	0.156072	-0.0217419	0.0727739	0.975365
167.4	0.00316057	0.029418	-0.0746311	-0.00159062	-0.0325513				167.4	0.0175949	-0.193335	-0.0169245	-0.0778842	-0.0145879	0.0842427	1.00278
167.5	-0.0176976	0.0550861	-0.0343325	-0.0376045	-0.149378				167.5	-0.0283615	0.0511953	-0.0631884	0.0947844	-0.0581651	0.0343596	1.07315
167.6	0.0333251	-0.059812	0.137919	-0.0469376	-0.080809				167.6	0.0363781	-0.098665	-0.0932171	-0.10039	0.0776366	-0.000523575	1.12718
167.7	-0.00886494	-0.0932834	0.0142488	0.0347732	-0.00389617				167.7	0.162461	-0.220059	0.0673548	-0.0242613	-0.090923	0.0703122	0.996607
167.8	-0.0188757	0.0161956	0.0113635	0.00764718	-0.12209				167.8	0.0414868	-0.226329	0.0475266	-0.0831114	-0.0294964	-0.137724	1.06179
167.9	0.0527759	-0.0159231	0.241415	-0.036703	0.0564832				167.9	-0.010997	-0.150451	0.0582146	0.0385818	0.0350312	0.0962567	1.17566
168	-0.0137575	-0.0295982	0.0416152	0.0289521	-0.115994				168	-0.0245511	0.394689	0.0409944	0.0625	-0.0554345	-0.15272	1.04824
168.1	0.0622461	-0.0609965	0.0015658	-0.0119783	-0.0185976				168.1	-0.0187811	-0.0626598	-0.0343168	0.0886008	-0.000527442	-0.090255	1.12859
168.2	0.0432792	0.0919005	0.164148	0.0824448	-0.0464192				168.2	-0.0159644	0.0145637	0.0396151	0.0960478	-0.0605522	0.0744416	0.986742
168.3	-0.0265945	-0.00379973	0.151744	0.127076	0.0218319				168.3	0.0127491	-0.0300208	-0.0495146	0.153634	-0.00647245	-0.0872254	1.07746
168.4	0.0374164	0.0958057	-0.19697	0.0462403	0.0312989				168.4	0.146042	0.165045	0.0439802	-0.144184	-0.0127042	-0.118445	1.04458
168.5	0.142618	0.105079	-0.0609564	0.0135604	0.0010365				168.5	0.0435542	0.214565	-0.04069	0.106716	0.0688867	0.0170424	1.01148
168.6	-0.0130683	0.00271822	0.268709	-0.0369733	0.272299				168.6	0.0441877	-0.356462	0.159038	-0.0087776	-0.0051902	-0.109014	1.02509
168.7	0.101997	-0.0370707	-0.208929	0.0380055	-0.0636374				168.7	0.0884844	0.0303221	0.0423319	-0.00906498	0.0281145	-0.0755875	1.04097
168.8	0.0607908	-0.0213814	0.0949778	0.0393272	0.085669				168.8	-0.0245291	-0.13826	0.0170521	-0.0505932	0.00951089	-0.0828472	1.17204
168.9	-0.00613576	-0.091764	-0.259721	0.0442141	0.116087				168.9	-0.0725088	-0.0203849	0.165388	-0.035563	-0.0109763	0.152807	1.00654
169	-0.147577	0.00441008	-0.0568471	-0.0784754	-0.0730209				169	0.0508113	-0.102353	0.0133551	-0.0159874	-0.0269442	0.0665057	1.01197
169.1	-0.0179118	-0.111351	-0.0408129	0.071012	0.15964				169.1	-0.00986431	-0.096045	0.0121037	0.0339558	-0.012107	0.0168563	1.04629
169.2	-0.0729565	0.0136277	0.161138	-0.0933062	0.0291088				169.2	0.0438947	-0.0352282	-0.0706182	-0.0183224	-0.011685	0.114883	1.06691
169.3	-0.0752408	-0.0317652	-0.18972	0.0148025	0.00101697				169.3	0.00126227	0.126757	-0.0400708	0.0697071	0.0179822	-0.0867524	1.22225
169.4	-0.0105735	-0.00255641	-0.348423	-0.00988324	0.0581318				169.4	0.0713353	0.27402	-0.00549299	0.0654301	-0.00512933	-0.0762998	0.990711
169.5	0.111254	0.0261296	-0.0609734	0.00123399	0.0289308				169.5	-0.0957986	0.0426434	-0.135114	0.0933054	-0.0425356	-0.0306183	1.16879
169.6	0.123515	0.0712548	-0.104273	0.0462763	-0.0183306				169.6	0.147755	-0.0198129	0.10492	-0.00554448	0.0499985	0.0172495	0.945872
169.7	0.0719141	0.0548674	0.0980027	-0.0641336	0.218489				169.7	0.0602805	-0.0540643	-0.0375966	-0.0620975	-0.0283565	-0.119896	1.2073
169.8	-0.127154	-0.160516	0.313233	0.00684885	-0.136097				169.8	-0.024609	-0.114968	0.00666763	-0.0446496	0.00355763	0.042362	1.05573
169.9	0.0819223	-0.0815806	-0.054014	0.0393741	0.261054				169.9	-0.114983	0.0744544	0.123071	0.0366209	0.0225676	0.120858	0.990983
170	-0.0843394	-0.0866645	-0.187287	0.0240512	0.16566				170	0.0458867	0.169926	-0.0822242	-0.0478874	0.0435459	0.0665608	1.11193
170.1	-0.106	0.00674392	0.0645108	0.0409676	0.0809371				170.1	-0.00575047	0.188179	-0.00171715	-0.024447	-0.0472324	-0.0674693	1.25457
170.2	0.0169387	0.0735466	0.327788	0.00327278	0.220847				170.2	0.0217492	-0.0925207	-0.0366356	0.0200161	0.00686901	0.0227484	1.08591
170.3	-0.000436753	0.0828189	-0.0594244	-0.0213129	0.210406				170.3	-0.0757587	-0.165534	-0.0319609	0.0571074	0.0849794	0.0589365	1.14382
170.4	0.0729549	-0.0790196	-0.164699	-0.110343	0.232232				170.4	0.0685673	-0.111449	-0.0635984	-0.0932364	0.00884139	-0.0184087	1.13527
170.5	-0.12551	0.0408797	-0.179922	-0.118823	0.10232				170.5	0.124402	0.0038002	0.0681497	-0.061722	-0.0173567	0.0083715	1.06886
170.6	0.0602338	0.205381	-0.0863719	-0.0894724	0.121889				170.6	0.12863	0.0258173	0.067105	0.0845753	0.0190541	0.0170728	1.15333
170.7	-0.0277335	0.322473	0.173897	-0.137147	0.133544				170.7	0.189019	-0.252752	0.105453	0.112078	0.030321	-0.0662708	1.06218
170.8	-0.0121851	0.509852	0.0948878	-0.0506542	0.0596588				170.8	0.0781639	0.121964	0.016831	0.0807064	0.0676375	-0.186539	1.20659
170.9	0.022319	0.470928	-0.00242608	-0.0542506	0.124723				170.9	0.109363	0.0884916	0.00951117	-0.00280413	0.053577	-0.0178047	1.07267
171	-0.042778	0.461589	0.412619	-0.0220628	0.2026				171	0.0688974	0.355181	0.197965	0.213503	-4.05351e-05	-0.0973114	1.09673
171.1	0.146927	0.545649	0.0577681	-0.00567288	0.273209				171.1	0.308433	0.140555	0.128024	0.197542	0.0428568	0.0209401	1.0239
171.2	0.100724	0.632701	0.354381	0.0531332	0.23104				171.2	0.132423	0.490492	0.154962	0.254842	0.0562251	-0.110459	1.01204
171.3	0.115906	0.531158	0.252933	0.0698309	0.27042				171.3	0.288867	0.127008	0.375247	0.0922738	0.106752	-0.0379292	0.985086
171.4	0.235666	0.478261	0.072107	0.122908	0.242058				171.4	0.268196	0.182078	0.259491	0.243966	0.0310359	0.0591036	1.04233
171.5	0.21366	0.575805	0.553256	0.16299	0.250939				171.5	0.384274	0.418329	0.37534	0.246374	0.0449746	0.0178858	1.10163
171.6	0.267641	0.484207	0.656442	0.182992	-0.0057466				171.6	0.291279	0.409837	0.374404	0.23837	0.0258728	-0.153523	0.90605
171.7	0.186304	0.410945	0.258827	0.163034	0.326555				171.7	0.235818	0.422513	0.291492	0.192918	0.0935312	-0.0584318	1.12171
171.8	0.247951	0.498124	0.167246	0.162367	0.152172				171.8	0.306226	0.376022	0.493935	0.289185	0.029176	0.198821	1.08058
171.9	0.307021	0.472579	0.335044	0.246332	0.119099				171.9	0.445323	0.473094	0.459496	0.213729	0.00694741	0.130382	1.22548
172	0.302483	0.516854	0.271071	0.240028	0.214338				172	0.337388	0.478656	0.504167	0.254243	0.117979	0.0381281	1.14499
172.1	0.25631	0.574585	0.391013	0.262001	0.249295				172.1	0.426102	0.402435	0.297847	0.258005	0.173038	0.12203	1.06775
172.2	0.302863	0.541242	0.548023	0.215402	0.176239				172.2	0.247588	0.103847	0.489906	0.340408	0.136699	0.182242	1.1148
172.3	0.309895	0.468666	0.454254	0.278688	0.364227				172.3	0.234721	0.472953	0.354612	0.21679	0.221155	0.128522	1.0037
172.4	0.283636	0.518757	0.311482	0.227598	0.385683				172.4	0.236686	0.433287	0.393431	0.305286	0.241504	0.164671	1.09825
172.5	0.373692	0.570862	0.424539	0.289704	0.276008				172.5	0.347215	0.414173	0.638518	0.162864	0.303302	0.239585	1.1838
172.6	0.561612	0.505678	0.428732	0.254757	0.190923				172.6	0.361978	0.592887	0.568491	0.468904	0.165668	0.308893	1.00244
172.7	0.373184	0.497137	0.466554	0.355606	0.233668				172.7	0.29099	0.324106	0.501901	0.35255	0.401724	0.348922	0.99402
172.8	0.47397	0.510376	0.420901	0.229408	0.198415				172.8	0.338979	0.246839	0.547771	0.285669	0.361422	0.25134	0.993089
172.9	0.296934	0.492848	0.0577537	0.252312	0.338312				172.9	0.213361	0.405877	0.316189	0.39022	0.338633	0.285154	0.988289
173	0.441832	0.504756	0.205394	0.365211	0.240604				173	0.314339	0.268414	0.510722	0.357914	0.401266	0.314012	1.07065
173.1	0.49474	0.482299	0.251901	0.292657	0.393841				173.1	0.428921	0.498821	0.57637	0.339491	0.371487	0.345038	1.03719
173.2	0.280924	0.560699	0.0896431	0.283024	0.285663				173.2	0.201379	0.315614	0.632865	0.338788	0.327374	0.487186	1.10473
173.3	0.429153	0.557484	0.291502	0.330456	0.42168				173.3	0.288045	0.627149	0.515112	0.434382	0.370832	0.355925	0.979342
173.4	0.292641	0.547373	0.287531	0.395574	0.343199				173.4	0.227153	0.601962	0.403511	0.30709	0.40112	0.548063	1.16327
173.5	0.63559	0.496465	0.237481	0.353523	0.369805				173.5	0.260275	0.266078	0.470623	0.359873	0.360741	0.320478	1.07752
173.6	0.52951	0.600513	0.144363	0.384361	0.182183				173.6	0.321628	0.362704	0.602265	0.402494	0.470806	0.437918	1.20174
173.7	0.276082	0.471445	0.153525	0.35832	0.282712				173.7	0.292641	0.109267	0.422106	0.337362	0.378334	0.381258	1.16448
173.8	0.355574	0.438903	0.231695	0.319492	0.289619				173.8	0.323732	0.264275	0.415233	0.236017	0.42356	0.540363	1.11896
173.9	0.323501	0.463798	0.382552	0.402895	0.292049				173.9	0.262555	0.147821	0.4266	0.411074	0.41956	0.478922	1.08777
174	0.266607	0.402444	0.250973	0.33167	0.263721				174	0.303677	0.736456	0.540043	0.532229	0.437531	0.376037	1.11623
174.1	0.245609	0.539238	0.180709	0.39075	0.342784				174.1	0.260227	0.428129	0.37867	0.414185	0.447859	0.373649	1.05469
174.2	0.374813	0.563833	0.520229	0.445695	0.244406				174.2	0.328808	0.351488	0.689411	0.499922	0.394672	0.35297	1.06129
174.3	0.335962	0.534587	0.484249	0.419389	0.272251				174.3	0.263869	0.600077	0.774305	0.483742	0.365877	0.647229	1.16244
174.4	0.497282	0.598353	0.187459	0.378771	0.308353				174.4	0.48912	0.564148	0.519473	0.352891	0.420241	0.359004	1.02912
174.5	0.505641	0.460302	0.387049	0.438326	0.215813				174.5	0.290691	0.26166	0.435867	0.3773	0.47989	0.379602	1.06351
174.6	0.618446	0.527354	0.306089	0.362258	0.310688				174.6	0.351497	0.482469	0.384706	0.318961	0.406167	0.511628	0.986695
174.7	0.465327	0.574129	0.22178	0.521483	0.307082				174.7	0.336963	0.587685	0.453546	0.21844	0.459818	0.5806	1.19916
174.8	0.365292	0.495092	0.532299	0.427933	0.318337				174.8	0.423621	0.57203	0.536004	0.336815	0.414134	0.478065	1.01422
174.9	0.378658	0.5911	0.424761	0.437662	0.313079				174.9	0.0922601	0.12734	0.45248	0.608818	0.403062	0.438798	1.12779
175	0.412871	0.57855	0.389306	0.500502	0.255318				175	0.338222	0.919859	0.636704	0.265895	0.45534	0.425185	1.00095
175.1	0.517567	0.499173	0.260714	0.468953	0.348813				175.1	0.333311	0.445249	0.501977	0.427671	0.487183	0.451074	1.05922
175.2	0.402487	0.51033	0.422229	0.401939	0.265106				175.2	0.254117	0.376517	0.566786	0.290688	0.448708	0.466619	0.941701
175.3	0.37313	0.611414	0.124342	0.392193	0.246984				175.3	0.356858	0.708665	0.700475	0.40743	0.476941	0.562227	1.01537
175.4	0.385933	0.547148	0.226953	0.469276	0.324127				175.4	0.40478	0.200446	0.426427	0.411497	0.400223	0.457122	1.12247
175.5	0.309255	0.448996	0.38663	0.408353	0.249751				175.5	0.305225	0.341411	0.487406	0.336472	0.435962	0.336353	1.07044
175.6	0.20959	0.461221	0.387744	0.375961	0.380045				175.6	0.159314	0.471444	0.601143	0.343395	0.42372	0.539918	1.18254
175.7	0.260017	0.527219	0.252644	0.346721	0.420663				175.7	0.243598	0.376409	0.813832	0.299243	0.517108	0.518671	1.02616
175.8	0.44835	0.488496	0.567786	0.52812	0.386627				175.8	0.158913	0.54687	0.550211	0.245927	0.446431	0.453934	0.954409
175.9	0.377932	0.600871	0.768131	0.443767	0.35864				175.9	0.331064	0.434709	0.590916	0.450991	0.412458	0.37124	0.928601
176	0.489918	0.661462	0.128877	0.437971	0.339922				176	0.344644	0.427268	0.647143	0.45783	0.486043	0.498108	1.17397
176.1	0.448419	0.525181	0.295176	0.460946	0.408535				176.1	0.23985	0.415464	0.464647	0.457077	0.469008	0.36374	1.07898
176.2	0.47642	0.365647	0.287638	0.477113	0.424268				176.2	0.253173	0.549158	0.735998	0.335596	0.469405	0.497753	1.03516
176.3	0.341921	0.543154	0.362199	0.384907	0.406067				176.3	0.336448	0.340283	0.60618	0.573672	0.477962	0.484022	1.08771
176.4	0.3734	0.460299	0.287469	0.473176	0.41636				176.4	0.23498	0.384557	0.560281	0.394994	0.41932	0.577808	1.09001
176.5	0.424721	0.53419	0.308965	0.4183	0.526613				176.5	0.315955	0.338589	0.74408	0.378172	0.360212	0.500516	0.981156
176.6	0.34945	0.558351	0.464631	0.487757	0.414569				176.6	0.331231	0.360318	0.410232	0.332971	0.441004	0.531561	1.06092
176.7	0.460258	0.546287	0.275158	0.50804	0.360907				176.7	0.376966	0.679294	0.46449	0.205957	0.420634	0.485912	1.05565
176.8	0.432461	0.544891	0.280158	0.448326	0.284728				176.8	0.31867	0.749213	0.617326	0.413539	0.514473	0.387614	1.17804
176.9	0.323296	0.311932	0.276703	0.416823	0.47817				176.9	0.363304	0.554599	0.687855	0.516687	0.474824	0.476545	1.11619
177	0.542556	0.477024	0.388632	0.456451	0.362196				177	0.294359	0.327499	0.693692	0.545905	0.50844	0.543362	0.968207
177.1	0.437035	0.346192	0.384942	0.524945	0.46133				177.1	0.22893	0.250167	0.628107	0.270561	0.384435	0.642083	1.05032
177.2	0.304322	0.586768	0.329313	0.424406	0.424314				177.2	0.408868	0.10967	0.490768	0.49309	0.479942	0.441183	0.996792
177.3	0.437548	0.493975	0.397381	0.576279	0.249354				177.3	0.429196	0.508522	0.450312	0.409254	0.5819	0.585457	1.11084
177.4	0.526103	0.421378	0.32868	0.52236	0.455587				177.4	0.325184	0.430596	0.606083	0.285873	0.440074	0.364596	0.950923
177.5	0.482748	0.577787	0.256544	0.48861	0.287552				177.5	0.307635	0.4332	0.502036	0.440813	0.458766	0.609622	1.11572
177.6	0.395999	0.48536	0.302239	0.506053	0.372476				177.6	0.35648	0.421309	0.498077	0.405291	0.361497	0.513698	1.25136
177.7	0.51142	0.489675	0.262819	0.394554	0.454455				177.7	0.357867	0.195543	0.61495	0.356505	0.45544	0.409634	1.12596
177.8	0.215069	0.509594	0.312089	0.406454	0.403246				177.8	0.321821	0.536602	0.601759	0.389229	0.42712	0.509119	0.977948
177.9	0.390905	0.45041	0.486317	0.449246	0.375035				177.9	0.408669	0.487671	0.36043	0.307819	0.480709	0.256653	1.15451
178	0.459709	0.53522	0.227159	0.472126	0.329025				178	0.316769	0.354435	0.372524	0.541162	0.568346	0.495171	1.05368
178.1	0.299316	0.366676	0.413217	0.479767	0.303725				178.1	0.290652	0.327657	0.74461	0.407294	0.582848	0.508188	0.965907
178.2	0.3731	0.513254	0.251345	0.532594	0.419553				178.2	0.167707	0.262423	0.516666	0.415172	0.529136	0.486749	1.06191
178.3	0.374941	0.464427	0.276009	0.471785	0.486478				178.3	0.509603	0.426505	0.543854	0.334479	0.385614	0.510395	0.906779
178.4	0.325696	0.414898	0.501906	0.523267	0.301589				178.4	0.285678	0.623391	0.596026	0.291625	0.558781	0.517026	1.10134
178.5	0.380637	0.456193	0.428778	0.503767	0.611858				178.5	0.332084	0.409565	0.56371	0.473829	0.474286	0.477881	1.10517
178.6	0.365127	0.501984	0.367537	0.557816	0.470608				178.6	0.381111	0.563892	0.534507	0.39184	0.493052	0.521344	1.0174
178.7	0.564572	0.359661	0.376197	0.391581	0.442531				178.7	0.236222	0.424811	0.438292	0.321056	0.48228	0.480217	1.18444
178.8	0.369593	0.479338	0.468017	0.608742	0.415842				178.8	0.355848	0.429273	0.749574	0.297889	0.539251	0.37941	1.16846
178.9	0.370046	0.541009	0.509263	0.420247	0.466699				178.9	0.34493	0.315788	0.662462	0.35058	0.407067	0.450563	1.08134
179	0.43885	0.531733	0.356908	0.499644	0.375551				179	0.240982	0.0652597	0.401552	0.386809	0.474348	0.595581	1.21649
179.1	0.474993	0.547135	0.453367	0.526918	0.36696				179.1	0.444525	0.39336	0.562244	0.293653	0.51303	0.413457	1.01079
179.2	0.407339	0.531168	0.411561	0.469248	0.390402				179.2	0.31209	0.545949	0.869356	0.551829	0.4918	0.582403	1.10816
179.3	0.321092	0.425769	0.343519	0.541893	0.417568				179.3	0.430903	0.474761	0.564292	0.36775	0.47816	0.424905	1.07337
179.4	0.430943	0.367091	0.510663	0.479123	0.579237				179.4	0.43247	0.138327	0.757747	0.569277	0.500803	0.50781	1.10217
179.5	0.398909	0.458768	0.672297	0.410951	0.421586				179.5	0.287004	0.363276	0.432943	0.523479	0.46959	0.532636	1.14657
179.6	0.277846	0.535701	0.500532	0.43128	0.447003				179.6	0.215728	0.630886	0.649516	0.432955	0.496594	0.499477	1.11315
179.7	0.360926	0.493962	0.514049	0.494199	0.563014				179.7	0.352341	0.265609	0.45199	0.448057	0.447603	0.373472	1.14022
179.8	0.247952	0.429799	0.529039	0.407532	0.500402				179.8	0.341595	0.530332	0.550958	0.334126	0.539215	0.55012	1.05583
179.9	0.518283	0.532088	0.530094	0.521244	0.622456				179.9	0.458461	0.466852	0.562887	0.348052	0.553358	0.560328	1.09924
180	0.406375	0.56254	0.119753	0.436835	0.526194				180	0.385289	0.362704	0.555134	0.386472	0.484704	0.446901	1.09999
180.1	0.506032	0.517909	0.40655	0.451605	0.596076				180.1	0.253381	0.100143	0.584775	0.599298	0.442201	0.459063	1.13557
180.2	0.468361	0.508993	0.405163	0.49154	0.737863				180.2	0.393639	0.714972	0.435	0.532276	0.490564	0.485501	0.974555
180.3	0.43573	0.460609	0.464113	0.538172	0.532738				180.3	0.348953	0.392679	0.430501	0.731557	0.507668	0.638505	1.10497
180.4	0.299983	0.440298	0.610272	0.492831	0.616154				180.4	0.34002	0.634541	0.558677	0.337264	0.454428	0.364915	1.02634
180.5	0.436928	0.518942	0.316834	0.431403	0.518384				180.5	0.413893	0.173662	0.656153	0.405878	0.420536	0.415841	0.907337
180.6	0.351274	0.401607	0.211639	0.387511	0.650146				180.6	0.15234	0.296881	0.573607	0.3989	0.535162	0.507635	1.04855
180.7	0.316794	0.502694	0.405922	0.455431	0.458512				180.7	0.210372	-0.110322	0.441588	0.48892	0.489078	0.473339	0.989589
180.8	0.495978	0.455647	0.261045	0.458881	0.48238				180.8	0.307505	-0.198581	0.669207	0.500295	0.49929	0.375624	1.14689
180.9	0.519993	0.4847	0.638869	0.43155	0.684975				180.9	0.362272	0.211362	0.525175	0.414645	0.515642	0.373206	1.07517
181	0.302194	0.514	0.525264	0.483018	0.656791				181	0.247863	0.433946	0.619552	0.329405	0.485858	0.456556	1.00711
181.1	0.427951	0.465626	0.750025	0.497007	0.683222				181.1	0.284624	0.49442	0.803199	0.501065	0.520695	0.241273	1.12522
181.2	0.439801	0.4252	0.454394	0.404957	0.676904				181.2	0.500912	0.15621	0.522793	0.288738	0.467702	0.441584	1.09922
181.3	0.217543	0.497369	0.528224	0.424636	0.602359				181.3	0.382749	0.404385	0.719745	0.363476	0.444622	0.479632	1.11752
181.4	0.373537	0.451963	0.695832	0.45455	0.734625				181.4	0.344373	0.146263	0.25105	0.410512	0.454503	0.447362	1.06797
181.5	0.444394	0.547386	0.251118	0.526906	0.543539				181.5	0.330139	0.530866	0.578819	0.419433	0.538289	0.315543	1.00742
181.6	0.472968	0.543069	0.422443	0.507537	0.568428				181.6	0.393494	-0.0028507	0.622908	0.484591	0.582167	0.577884	1.21049
181.7	0.488108	0.414166	0.317271	0.512516	0.585336				181.7	0.348123	0.478095	0.572268	0.52225	0.50783	0.472169	0.981879
181.8	0.479851	0.478305	0.606638	0.405726	0.556205				181.8	0.239795	0.486854	0.689866	0.556893	0.488635	0.442956	1.04683
181.9	0.322315	0.569222	0.277189	0.485054	0.68643				181.9	0.296033	0.366969	0.536873	0.512566	0.552438	0.196786	1.04509
182	0.365537	0.449412	0.586201	0.334906	0.684705				182	0.346127	0.376964	0.419145	0.27515	0.472633	0.539738	1.14001
182.1	0.237799	0.462629	0.464718	0.377311	0.533585				182.1	0.340936	0.0468213	0.663865	0.450941	0.442516	0.551231	1.03526
182.2	0.429425	0.483021	0.513057	0.442422	0.715677				182.2	0.410257	0.257793	0.785417	0.396454	0.404739	0.635637	1.0908
182.3	0.592835	0.441847	0.296832	0.458075	0.610091				182.3	0.380526	0.0396039	0.52206	0.440729	0.547633	0.494544	1.1051
182.4	0.3879	0.452154	0.202016	0.492142	0.774555				182.4	0.37275	0.691054	0.591404	0.412691	0.419673	0.266959	0.982923
182.5	0.498051	0.507922	0.779718	0.435764	0.783371				182.5	0.431983	0.226243	0.605815	0.545878	0.473743	0.50603	1.11069
182.6	0.301297	0.383933	0.380409	0.449879	0.642103				182.6	0.351311	0.460533	0.678946	0.387962	0.553524	0.468923	1.00246
182.7	0.392843	0.4767	0.413398	0.475054	0.641088				182.7	0.365397	0.768158	0.604395	0.285453	0.432277	0.563946	1.05706
182.8	0.429925	0.426055	0.330279	0.444453	0.834673				182.8	0.446602	0.313288	0.478553	0.417109	0.560839	0.38924	1.16524
182.9	0.425866	0.395851	0.635297	0.492061	0.740199				182.9	0.351989	0.378931	0.551174	0.382411	0.439715	0.538083	1.12021
183	0.441915	0.397174	0.536912	0.367401	0.776334				183	0.294108	0.0606896	0.46129	0.48786	0.431724	0.429783	0.984711
183.1	0.22134	0.450927	0.834952	0.497088	0.777074				183.1	0.407688	0.615351	0.835035	0.357857	0.433063	0.41806	1.1503
183.2	0.317036	0.455097	0.490094	0.401739	0.729813				183.2	0.395577	0.147015	0.788654	0.35199	0.499624	0.588823	1.12613
183.3	0.443548	0.492788	0.651633	0.363863	0.824154				183.3	0.51257	0.447319	0.754421	0.400044	0.501181	0.518964	1.03493
183.4	0.545119	0.473548	0.27341	0.396805	0.683391				183.4	0.363828	0.744267	0.61934	0.407854	0.465496	0.325494	1.02052
183.5	0.389698	0.424949	0.403962	0.44306	0.705743				183.5	0.35783	0.312225	0.504307	0.486375	0.40392	0.440538	1.12851
183.6	0.469513	0.443528	0.719272	0.426021	0.850245				183.6	0.332759	0.0204574	0.636881	0.482418	0.566255	0.567677	1.01725
183.7	0.383756	0.508399	0.72475	0.435214	0.744125				183.7	0.322918	0.677126	0.528617	0.463473	0.538545	0.42247	1.13367
183.8	0.476296	0.459755	0.228872	0.423664	0.518129				183.8	0.412609	0.0231374	0.476541	0.459695	0.489585	0.344196	1.09782
183.9	0.408447	0.473619	0.364529	0.428627	0.916886				183.9	0.500313	0.672077	0.639452	0.545654	0.513883	0.575793	1.11438
184	0.394468	0.452695	0.417051	0.445808	0.753621				184	0.23199	-0.0154553	0.624869	0.394315	0.536118	0.557604	0.947898
184.1	0.431884	0.4104	0.362415	0.385753	0.813375				184.1	0.369145	0.240999	0.670982	0.393386	0.502948	0.525137	1.06308
184.2	0.283476	0.412925	0.30362	0.446767	0.812457				184.2	0.36586	0.538666	0.594893	0.320429	0.500176	0.475738	0.967142
184.3	0.369659	0.582768	0.3214	0.395997	0.853426				184.3	0.38485	0.150823	0.660161	0.365895	0.559994	0.538923	1.23003
184.4	0.425012	0.469006	0.386151	0.39486	0.778902				184.4	0.318559	0.253397	0.454005	0.461311	0.469702	0.608133	1.12053
184.5	0.486283	0.397076	0.409737	0.42455	0.706811				184.5	0.374792	0.377384	0.848134	0.524923	0.4517	0.473803	1.14838
184.6	0.354583	0.423222	0.553475	0.417541	0.70112				184.6	0.346737	0.086024	0.68833	0.446849	0.422743	0.522876	1.08318
184.7	0.31045	0.512012	0.796664	0.425559	0.859128				184.7	0.445747	0.295296	0.558357	0.574652	0.466839	0.419997	1.05738
184.8	0.37423	0.516238	0.432519	0.376761	0.799234				184.8	0.339979	0.605437	0.577627	0.46653	0.473787	0.484229	1.09589
184.9	0.55255	0.430699	0.511093	0.427944	0.866083				184.9	0.316434	0.271427	0.856813	0.383263	0.450819	0.56485	1.01049
185	0.46142	0.559682	0.568918	0.444922	0.889381				185	0.348747	0.615765	0.45395	0.418355	0.448468	0.605909	1.11337
185.1	0.466306	0.456931	0.526487	0.384632	0.717063				185.1	0.326328	0.584852	0.599383	0.460675	0.443705	0.445888	1.04052
185.2	0.478512	0.43175	0.497151	0.421817	0.843577				185.2	0.334251	0.379165	0.53468	0.401158	0.389715	0.431251	1.07693
185.3	0.339085	0.3122	0.204361	0.451166	0.880187				185.3	0.329439	0.418651	0.5418	0.619443	0.420446	0.367652	1.10343
185.4	0.458977	0.437684	0.146464	0.422366	0.692216				185.4	0.354862	0.550922	0.593844	0.411759	0.468233	0.560884	1.08597
185.5	0.551081	0.46209	0.784584	0.34439	0.766783				185.5	0.387039	0.254481	0.448993	0.314332	0.431123	0.535724	1.21614
185.6	0.331794	0.445695	0.50123	0.40691	0.72392				185.6	0.265134	0.351967	0.671115	0.439391	0.429394	0.375641	1.0833
185.7	0.420201	0.497461	0.512996	0.417591	0.727408				185.7	0.405304	0.359751	0.53915	0.389635	0.526599	0.395354	1.03648
185.8	0.317341	0.463058	0.381402	0.408585	0.729231				185.8	0.274515	0.398006	0.54155	0.369747	0.551259	0.468383	1.079
185.9	0.352503	0.392512	0.684127	0.437921	0.840569				185.9	0.482077	0.393229	0.479537	0.419634	0.573347	0.446553	1.21847
186	0.421557	0.543705	0.517728	0.534124	0.658946				186	0.346016	0.849189	0.463834	0.466917	0.549175	0.565905	1.13821
186.1	0.461105	0.525919	0.228827	0.379328	0.905873				186.1	0.428885	0.277386	0.409066	0.464262	0.479573	0.368505	1.02059
186.2	0.380928	0.51923	0.308177	0.42284	0.909977				186.2	0.383102	0.208785	0.625997	0.555574	0.411875	0.481915	1.03399
186.3	0.548568	0.449677	0.390444	0.389312	0.798695				186.3	0.301875	0.389623	0.342098	0.512964	0.461564	0.435802	1.09401
186.4	0.520598	0.657124	0.554289	0.386016	0.768018				186.4	0.42141	0.333436	0.55172	0.415218	0.472877	0.435064	1.00736
186.5	0.493365	0.538646	0.605414	0.527889	0.755421				186.5	0.340276	0.144008	0.845135	0.473824	0.486147	0.40456	1.03844
186.6	0.401053	0.451648	0.413395	0.378864	0.799144				186.6	0.350232	0.254061	0.758116	0.493029	0.482506	0.570117	1.0894
186.7	0.320603	0.435679	0.350876	0.422961	0.835759				186.7	0.477527	0.38709	0.419267	0.358683	0.503538	0.56845	1.1378
186.8	0.503909	0.419138	0.0237776	0.353234	0.698368				186.8	0.256072	0.245858	0.804695	0.28852	0.480183	0.56863	1.15965
186.9	0.3596	0.56445	0.623044	0.351875	0.866045				186.9	0.483562	0.485203	0.477767	0.433397	0.482509	0.47529	1.09667
187	0.392155	0.452811	0.4196	0.371315	0.655061				187	0.448495	0.530583	0.618099	0.478777	0.404667	0.581812	1.08031
187.1	0.234785	0.426361	0.189285	0.529506	0.866268				187.1	0.354464	0.0823473	0.513467	0.496308	0.425792	0.44597	1.16467
187.2	0.328245	0.463474	0.660967	0.369868	0.783682				187.2	0.332995	0.272064	0.774426	0.367328	0.48231	0.409856	1.16542
187.3	0.467835	0.39942	0.491116	0.350183	0.876657				187.3	0.328001	0.037534	0.658621	0.452235	0.525909	0.360372	0.881752
187.4	0.425083	0.495869	0.355444	0.387934	0.843241				187.4	0.233732	0.00422507	0.473077	0.208028	0.366041	0.422626	1.13948
187.5	0.421233	0.57939	0.406414	0.529574	0.764315				187.5	0.436574	-0.0106237	0.587282	0.435691	0.481758	0.540104	1.05929
187.6	0.576528	0.462657	0.455503	0.40526	0.785132				187.6	0.277368	-0.0942965	0.543453	0.154627	0.519622	0.461532	1.03969
187.7	0.520928	0.436547	0.196327	0.31531	0.743434				187.7	0.38914	0.656095	0.709066	0.473334	0.389951	0.517167	1.11823
187.8	0.277647	0.555684	0.465964	0.46132	0.710381				187.8	0.419819	0.15438	0.583065	0.396187	0.447006	0.471734	1.03646
187.9	0.352273	0.47478	0.615444	0.394779	0.645527				187.9	0.289169	0.332663	0.682333	0.390761	0.481865	0.463831	1.10006
188	0.392864	0.520389	0.400993	0.414282	0.747081				188	0.333877	0.33001	0.533097	0.503052	0.432855	0.396254	1.14846
188.1	0.414642	0.528602	0.393598	0.485682	0.75006				188.1	0.274711	0.352125	0.606797	0.483585	0.554844	0.517273	1.06471
188.2	0.393659	0.481976	0.185506	0.386047	0.624517				188.2	0.421049	0.318653	0.708256	0.49403	0.442762	0.54163	1.10483
188.3	0.267718	0.570566	0.211767	0.417827	0.855154				188.3	0.392175	0.150354	0.777757	0.499553	0.391474	0.616306	1.16758
188.4	0.413837	0.601089	0.417492	0.418172	0.721091				188.4	0.333338	-0.0067726	0.488732	0.489654	0.443952	0.543711	1.04608
188.5	0.420971	0.56476	0.442762	0.413287	0.57247				188.5	0.348615	0.282457	0.510359	0.361645	0.404371	0.663857	1.17006
188.6	0.413782	0.521918	0.199199	0.363155	0.769225				188.6	0.497952	0.287033	0.514392	0.454879	0.461829	0.57993	0.938989
188.7	0.438994	0.528408	0.488014	0.351845	0.759609				188.7	0.356509	0.13282	0.593136	0.385949	0.542964	0.425732	0.970985
188.8	0.505984	0.624257	0.482545	0.357962	0.666011				188.8	0.480163	0.248238	0.615874	0.525853	0.478065	0.67014	1.02758
188.9	0.435383	0.572101	0.507661	0.373955	0.888335				188.9	0.567224	0.172306	0.567087	0.390867	0.472817	0.535939	1.12059
189	0.577667	0.595644	0.195289	0.395324	0.650661				189	0.39657	0.502149	0.592404	0.267776	0.515209	0.383724	1.03814
189.1	0.471605	0.503788	0.632359	0.369909	0.731749				189.1	0.450568	0.140686	0.727941	0.403054	0.455721	0.571578	1.10996
189.2	0.415218	0.52712	0.137796	0.366222	0.660048				189.2	0.401786	0.414222	0.460648	0.609856	0.464677	0.44929	1.09654
189.3	0.349256	0.454297	0.373454	0.440615	0.752514				189.3	0.545345	0.350186	0.509933	0.489596	0.528601	0.320518	1.04291
189.4	0.444966	0.574202	0.418943	0.491395	0.596553				189.4	0.409019	0.26196	0.487792	0.463629	0.573423	0.58148	1.12155
189.5	0.410084	0.482903	0.27004	0.377431	0.660438				189.5	0.299372	0.333131	0.57648	0.19193	0.499737	0.413689	1.11142
189.6	0.508158	0.464623	0.394089	0.380898	0.646453				189.6	0.32303	0.348912	0.501835	0.430534	0.402275	0.509409	1.00334
189.7	0.405927	0.511405	0.402844	0.329544	0.58899				189.7	0.383769	0.174261	0.625345	0.559319	0.510779	0.572866	1.09132
189.8	0.504632	0.480366	0.32125	0.427823	0.620479				189.8	0.311423	0.184774	0.578604	0.480094	0.530842	0.465724	1.05063
189.9	0.505064	0.709646	0.170216	0.410789	0.606225				189.9	0.235153	0.38026	0.485704	0.436317	0.470316	0.532624	0.984015
190	0.464552	0.571635	0.543155	0.384341	0.665534				190	0.382389	0.306087	0.578469	0.473579	0.516083	0.456748	1.13779
190.1	0.523244	0.601088	0.31306	0.39721	0.616056				190.1	0.450316	0.307252	0.714073	0.596539	0.436201	0.469356
190.2	0.608046	0.606608	0.37352	0.402654	0.508219				190.2	0.0775756	0.405572	0.524268	0.449186	0.540218	0.466102
190.3	0.397322	0.596413	0.276989	0.434165	0.632932				190.3	0.344373	0.264983	0.566942	0.28742	0.436591	0.535603
190.4	0.580384	0.559021	0.660661	0.369587	0.551085				190.4	0.425548	0.586105	0.602577	0.45465	0.427383	0.565027
190.5	0.532653	0.466874	0.313152	0.472343	0.623559				190.5	0.365893	0.557987	0.753179	0.348104	0.392517	0.312479
190.6	0.532667	0.57915	0.545757	0.406113	0.710325				190.6	0.490115	0.479696	0.678324	0.371296	0.532149	0.369829
190.7	0.505432	0.597732	0.163934	0.46833	0.660514				190.7	0.432812	0.133675	0.482607	0.461407	0.511995	0.578262
190.8	0.322556	0.563325	0.306697	0.31389	0.639145				190.8	0.367109	0.118636	0.670699	0.407661	0.507952	0.304329
190.9	0.459594	0.548738	0.217013	0.40135	0.506144				190.9	0.534189	0.395844	0.556375	0.43715	0.416748	0.494037
191	0.592143	0.57328	0.365616	0.386366	0.66106				191	0.355887	0.298853	0.683455	0.318355	0.468067	0.434254
191.1	0.477258	0.67911	0.263241	0.419486	0.563113				191.1	0.387373	0.268158	0.493531	0.497194	0.594603	0.448855
191.2	0.434644	0.502879	0.361169	0.384666	0.485006				191.2	0.429682	0.276046	0.510383	0.547721	0.537876	0.479668
191.3	0.305633	0.517646	0.293763	0.437228	0.783648				191.3	0.545314	0.366838	0.822263	0.416218	0.543604	0.381176
191.4	0.563046	0.529166	0.548405	0.462746	0.686423				191.4	0.488337	0.270719	0.411267	0.337979	0.465129	0.61526
191.5	0.459462	0.67345	0.433642	0.403538	0.490365				191.5	0.391454	0.528954	0.497678	0.544594	0.555005	0.430638
191.6	0.397809	0.594173	0.209644	0.354211	0.647481				191.6	0.432066	0.257003	0.264853	0.399643	0.458752	0.541132
191.7	0.506596	0.543816	0.120658	0.34719	0.655545				191.7	0.385186	0.3961	0.703733	0.473175	0.485017	0.534036
191.8	0.528442	0.542334	0.318042	0.345462	0.687544				191.8	0.411497	0.541875	0.687498	0.372849	0.569225	0.483668
191.9	0.475809	0.599649	0.429891	0.379814	0.596113				191.9	0.487275	0.132858	0.370934	0.501713	0.494598	0.489378
192	0.406596	0.593648	0.342265	0.333256	0.60546				192	0.324092	0.326322	0.709744	0.461981	0.556673	0.467736
192.1	0.402326	0.576651	0.251223	0.363583	0.620902				192.1	0.467224	0.224342	0.444268	0.447717	0.524163	0.497937
192.2	0.519649	0.583268	0.392908	0.361521	0.573744				192.2	0.500241	0.578741	0.443426	0.472888	0.558017	0.457399
192.3	0.399867	0.558992	0.533936	0.352817	0.666868				192.3	0.431262	0.240749	0.754968	0.448158	0.456459	0.381744
192.4	0.485737	0.624997	0.310968	0.40503	0.672416				192.4	0.523743	0.32781	0.553076	0.44329	0.514177	0.498712
192.5	0.240658	0.590822	0.258482	0.360454	0.662964				192.5	0.438569	0.568386	0.558157	0.416815	0.582302	0.540042
192.6	0.476732	0.722339	0.353917	0.354765	0.656527				192.6	0.397512	0.502776	0.489477	0.554254	0.438618	0.512977
192.7	0.498111	0.598457	0.261394	0.449456	0.689882				192.7	0.299506	0.312814	0.62885	0.521186	0.520396	0.534319
192.8	0.419865	0.609089	0.248136	0.423659	0.624371				192.8	0.304787	0.135674	0.575528	0.448879	0.407866	0.588303
192.9	0.521982	0.588133	0.306749	0.42367	0.650587				192.9	0.479116	0.360073	0.414253	0.496788	0.493636	0.531409
193	0.456943	0.717898	0.167026	0.375958	0.564507				193	0.411528	0.740852	0.585863	0.333853	0.52658	0.259023
193.1	0.440596	0.640477	0.486654	0.400845	0.680283				193.1	0.551557	0.433576	0.638489	0.589792	0.487002	0.451256
193.2	0.486092	0.575392	0.238805	0.404051	0.561859				193.2	0.543984	0.332004	0.508433	0.519741	0.501733	0.407793
193.3	0.457644	0.61566	0.293977	0.37301	0.538219				193.3	0.386087	0.202243	0.490701	0.431149	0.433413	0.622496
193.4	0.444463	0.60551	0.105484	0.363208	0.542566				193.4	0.498543	0.258452	0.528256	0.272915	0.451195	0.459306
193.5	0.433941	0.538575	0.127858	0.415623	0.749939				193.5	0.45324	0.494725	0.606103	0.429462	0.49112	0.389523
193.6	0.4432	0.545524	0.373884	0.406113	0.546632				193.6	0.398622	0.604527	0.696196	0.433855	0.5243	0.459386
193.7	0.501986	0.634582	0.073335	0.359693	0.570988				193.7	0.423631	0.473585	0.503156	0.310882	0.466283	0.532983
193.8	0.486133	0.741046	0.143765	0.383249	0.426322				193.8	0.262677	0.139678	0.465652	0.487888	0.446743	0.451433
193.9	0.425147	0.600593	0.14412	0.418752	0.634084				193.9	0.372171	0.638555	0.538568	0.306271	0.510124	0.494206
194	0.387993	0.560849	0.0601574	0.447103	0.618537				194	0.412942	0.222196	0.572151	0.255447	0.443395	0.370416
194.1	0.338282	0.647779	0.131132	0.342308	0.519681				194.1	0.408897	0.550955	0.526567	0.524618	0.38209	0.398427
194.2	0.530957	0.522447	0.218292	0.311726	0.403603				194.2	0.527648	0.386567	0.550418	0.532986	0.36904	0.476169
194.3	0.392141	0.578905	0.0943593	0.283344	0.654943				194.3	0.353408	0.084842	0.722777	0.371507	0.496063	0.516836
194.4	0.378743	0.564838	0.0962645	0.353269	0.51585				194.4	0.373223	0.381011	0.652719	0.430416	0.480289	0.383577
194.5	0.396852	0.597557	0.354515	0.373758	0.653588				194.5	0.365013	0.595235	0.733741	0.381168	0.465315	0.485144
194.6	0.329921	0.622358	0.361798	0.348248	0.504024				194.6	0.375337	0.422415	0.421976	0.429068	0.399875	0.537994
194.7	0.230204	0.567355	0.403648	0.325193	0.822693				194.7	0.325368	0.410186	0.598843	0.545641	0.514525	0.416386
194.8	0.42239	0.598325	0.293048	0.397758	0.582697				194.8	0.412951	0.556969	0.595412	0.622797	0.479539	0.558309
194.9	0.41038	0.635684	0.372031	0.358926	0.51646				194.9	0.274754	0.354359	0.731154	0.3091	0.4636	0.355289
195	0.445085	0.499669	0.135967	0.350408	0.537287				195	0.330222	0.622279	0.338852	0.352877	0.465636	0.413959
195.1	0.324116	0.619194	0.381363	0.384602	0.620047				195.1	0.374361	0.177802	0.672863	0.437011	0.481626	0.416164
195.2	0.37748	0.599227	0.162537	0.433703	0.553228				195.2	0.402928	0.101695	0.781863	0.460505	0.44222	0.33044
195.3	0.564377	0.559183	0.383688	0.422892	0.472661				195.3	0.325778	0.0667141	0.379602	0.437881	0.50517	0.484141
195.4	0.380484	0.594607	0.646441	0.361707	0.591482				195.4	0.417064	0.161069	0.545431	0.37203	0.481198	0.60693
195.5	0.438937	0.587145	-0.00135732	0.434539	0.634484				195.5	0.378711	0.613695	0.56071	0.464263	0.505115	0.411621
195.6	0.43798	0.668865	0.45632	0.440922	0.618983				195.6	0.569587	0.396013	0.655973	0.453204	0.475937	0.535508
195.7	0.554987	0.521299	0.0254362	0.349397	0.659284				195.7	0.476399	0.508865	0.68909	0.574274	0.490041	0.612329
195.8	0.484403	0.679564	0.533352	0.366656	0.633802				195.8	0.256722	0.401394	0.502336	0.272812	0.451755	0.503576
195.9	0.499194	0.660181	0.229359	0.353278	0.521044				195.9	0.347196	0.384552	0.69501	0.214735	0.531626	0.408285
196	0.385382	0.570578	0.143991	0.373394	0.518033				196	0.206246	0.769629	0.472349	0.374863	0.476756	0.36962
196.1	0.441402	0.621231	0.00081284	0.480504	0.654101				196.1	0.412524	0.249339	0.374916	0.518101	0.433465	0.446339
196.2	0.396628	0.520061	0.426105	0.414518	0.582727				196.2	0.397283	0.26872	0.491835	0.434591	0.561341	0.388185
196.3	0.547413	0.634606	0.318709	0.412026	0.46114				196.3	0.314685	0.663356	0.636988	0.356557	0.431876	0.442625
196.4	0.519348	0.646644	0.124972	0.426401	0.463737				196.4	0.36795	0.110481	0.318796	0.314209	0.452446	0.447892
196.5	0.374811	0.67142	0.439996	0.421309	0.600902				196.5	0.363682	0.397091	0.525489	0.490488	0.517712	0.41571
196.6	0.343878	0.619654	-0.052234	0.332507	0.616328				196.6	0.249657	0.366429	0.58253	0.396954	0.495421	0.5258
196.7	0.509901	0.674731	0.275772	0.337526	0.523154				196.7	0.296167	0.506719	0.613997	0.404565	0.446119	0.482189
196.8	0.483455	0.645791	0.238934	0.40191	0.563535				196.8	0.277493	1.04971	0.695023	0.370507	0.533102	0.619849
196.9	0.431322	0.650913	0.285561	0.455459	0.646179				196.9	0.419519	0.587391	0.665402	0.488267	0.482693	0.668522
197	0.342695	0.551578	0.232051	0.421614	0.588948				197	0.260053	0.533339	0.567286	0.545436	0.510591	0.552755
197.1	0.526114	0.680425	0.572522	0.422005	0.466648				197.1	0.238352	0.148736	0.533475	0.436726	0.402599	0.550823
197.2	0.488481	0.585739	0.111085	0.356774	0.598722				197.2	0.531669	0.483319	0.608599	0.427939	0.562897	0.405259
197.3	0.375422	0.766742	0.36946	0.402151	0.625692				197.3	0.424553	0.337179	0.615126	0.551323	0.587683	0.323766
197.4	0.408892	0.556296	0.0364632	0.377417	0.493407				197.4	0.438926	0.436354	0.578803	0.460567	0.613262	0.512211
197.5	0.374031	0.734616	0.449906	0.416288	0.593672				197.5	0.269711	0.593165	0.592723	0.373293	0.373319	0.493819
197.6	0.496897	0.66936	0.444261	0.446145	0.556472				197.6	0.28499	0.179414	0.602317	0.288988	0.533131	0.448054
197.7	0.470766	0.565845	0.244241	0.391004	0.623993				197.7	0.387385	0.435738	0.478161	0.426929	0.566877	0.502794
197.8	0.500238	0.672731	0.375725	0.378453	0.543195				197.8	0.417648	0.588709	0.591321	0.416494	0.448591	0.543468
197.9	0.392362	0.655898	0.621651	0.380401	0.626478				197.9	0.526151	0.269008	0.280683	0.619065	0.544085	0.540699
198	0.374996	0.71945	0.448314	0.399872	0.672168				198	0.230306	0.431321	0.524889	0.306168	0.527699	0.412717
198.1	0.52245	0.650535	0.126255	0.365612	0.394048				198.1	0.423449	0.305319	0.55503	0.402999	0.534826	0.500835
198.2	0.471877	0.585823	0.234404	0.374745	0.330789				198.2	0.293564	0.323528	0.451489	0.447396	0.552578	0.450937
198.3	0.537005	0.62647	0.307507	0.395197	0.498743				198.3	0.363293	0.417866	0.487372	0.546083	0.481131	0.535584
198.4	0.560144	0.683717	0.355998	0.348763	0.447819				198.4	0.384382	0.567694	0.430445	0.363163	0.500866	0.421146
198.5	0.313054	0.585174	0.304647	0.426276	0.689765				198.5	0.439328	0.459923	0.503525	0.461195	0.559899	0.456651
198.6	0.364631	0.752161	0.326804	0.445458	0.713273				198.6	0.279054	0.360176	0.555422	0.561393	0.467926	0.444846
198.7	0.457537	0.713728	0.112789	0.378668	0.447225				198.7	0.359793	-0.0385836	0.584322	0.351635	0.542613	0.567567
198.8	0.573679	0.644085	0.283677	0.382119	0.62192				198.8	0.30636	0.415132	0.596757	0.459691	0.492963	0.441573
198.9	0.481529	0.710496	0.0718943	0.391267	0.602655				198.9	0.138696	0.217059	0.60556	0.472983	0.480838	0.44737
199	0.489371	0.661883	0.189175	0.431455	0.673304				199	0.26479	0.226009	0.519106	0.522938	0.480807	0.28541
199.1	0.453548	0.6305	0.0611701	0.36911	0.485308				199.1	0.485662	0.242661	0.601124	0.430543	0.508089	0.568543
199.2	0.421005	0.71175	0.4962	0.412211	0.504897				199.2	0.343133	0.59183	0.682462	0.470738	0.526046	0.374764
199.3	0.445461	0.655971	0.211189	0.305958	0.56358				199.3	0.247354	0.425797	0.259316	0.464318	0.488035	0.397331
199.4	0.455197	0.73034	0.0581856	0.37877	0.682877				199.4	0.217696	0.377198	0.509544	0.30335	0.533825	0.405466
199.5	0.499553	0.728674	0.231454	0.477267	0.649982				199.5	0.193994	0.395375	0.424138	0.448319	0.464304	0.392151
199.6	0.397342	0.659874	0.235853	0.433856	0.436176				199.6	0.323673	0.456317	0.628566	0.406848	0.516532	0.400695
[truncated: 1,013 more rows]
[truncated: 2 more columns]

## Sheet: g, h
None									+ Gαq
	ΔFRETr								+ β1, γ2	ΔFRETr
Time(sec)	sample_1	sample_2	sample_3	sample_4	sample_5				Time(sec)	sample_1	sample_2	sample_3	sample_4	sample_5	sample_6	sample_7
0	0	0	0	0	0				0	0	0	0	0	0	0	0
0.1	0.056217	-0.124828	-0.269399	-0.006752	-0.129145				0.1	0.159045	-0.1452	0.342509	-0.281048	0.12198	0.029535	0.083327
0.2	0.015601	-0.114212	0.075309	-0.035366	0.106264				0.2	0.099955	-0.12206	0.065868	-0.249588	0.118068	0.074402	0.075667
0.3	-0.182083	-0.131712	-0.347534	-0.021454	0.074238				0.3	-0.020313	-0.23078	0.206867	-0.155932	0.14571	0.111303	0.054824
0.4	-0.074825	-0.045123	-0.157151	-0.06035	0.185726				0.4	0.017405	-0.11726	0.192675	-0.060622	0.128996	0.017308	0.064052
0.5	-0.069874	-0.091815	-0.294179	-0.035184	-0.097065				0.5	-0.000434	-0.91399	0.209445	0.021205	-0.018287	0.087109	0.036816
0.6	0.047473	-0.021821	-0.072326	-0.02954	-0.060559				0.6	0.066914	-0.59922	0.200508	-0.112318	0.129803	0.039912	0.099844
0.7	0.070515	-0.029433	0.01985	0.005409	0.102942				0.7	0.135295	-0.28548	0.367026	-0.163245	0.180159	0.080565	-0.008774
0.8	0.168969	-0.038983	0.042906	-0.04045	0.083863				0.8	0.05392	-0.33131	0.037124	0.002133	0.030176	0.02226	0.043736
0.9	-0.050698	0.008855	-0.237255	-0.141767	-0.209331				0.9	0.124125	-0.62753	0.099136	0.02763	0.138713	0.00145	0.021714
1	-0.023643	-0.102419	-0.177124	-0.023338	-0.135466				1	0.153675	0.05081	0.12453	-0.06472	0.170136	0.033735	-0.033506
1.1	-0.111277	0.026824	0.132611	-0.032778	-0.081411				1.1	0.148755	-0.57714	0.110305	-0.109213	0.155487	0.054261	-0.039873
1.2	-0.021285	-0.071555	0.031622	-0.000896	-0.026674				1.2	0.076031	0.67481	0.194012	-0.007971	0.110896	0.092651	0.034955
1.3	0.034878	0.05751	-0.281677	-0.102363	-0.146555				1.3	0.094256	-0.10008	0.101418	-0.331147	0.127895	0.067704	-0.160629
1.4	0.078665	-0.056991	0.06989	-0.064591	0.104939				1.4	0.195965	0.53374	0.316547	-0.162773	0.105353	0.050802	-0.059793
1.5	0.049268	-0.049667	-0.140636	-0.061747	0.1268				1.5	0.106195	0.6057	0.152915	0.135667	0.105741	0.047076	0.053695
1.6	0.038718	-0.006399	-0.035452	-0.028396	-0.076658				1.6	0.167005	-0.31208	0.256306	0.079061	0.244	-0.061841	0.033129
1.7	-0.013324	-0.091687	0.231183	-0.057719	-0.02488				1.7	0.01227	0.05744	0.124484	0.219915	0.20734	-0.001238	-0.143889
1.8	0.106253	0.062653	-0.126601	0.049422	-0.049223				1.8	0.055853	-0.67542	0.241006	-0.159875	0.135651	0.032473	-0.057432
1.9	0.016175	-0.04582	0.194625	-0.063886	0.121351				1.9	0.03818	-0.18005	0.290257	-0.058768	0.036344	0.132963	0.050233
2	0.080114	-0.064626	-0.002535	-0.075502	0.067942				2	0.099377	0.42422	0.192534	-0.048836	0.159646	0.074218	-0.103862
2.1	-0.053027	-0.088682	0.162653	0.011092	0.222225				2.1	0.149115	-0.59334	0.130877	-0.023265	0.193385	0.110435	-0.190536
2.2	0.091408	-0.024986	0.077692	-0.034563	-0.066454				2.2	0.218325	-0.06671	0.211634	0.104211	0.157185	0.042157	0.11836
2.3	0.07999	-0.032706	0.259447	0.008746	0.084245				2.3	-0.065479	-0.20416	0.163916	-0.210181	0.109329	0.054997	0.1769
2.4	0.094114	-0.092161	-0.360503	-0.035636	-0.051249				2.4	0.228055	0.35331	0.236697	0.115433	0.081394	0.071539	0.002063
2.5	0.093206	-0.094822	-0.104888	-0.091384	-0.055824				2.5	0.052365	-0.10037	0.23535	-0.029251	0.133874	-0.065335	-0.005618
2.6	0.005887	-0.088712	0.166895	-0.046933	-0.050785				2.6	0.090336	-0.1955	0.299465	-0.180024	0.184735	0.028074	-0.028954
2.7	0.077093	-0.012004	-0.091157	-0.062515	0.041973				2.7	0.230125	-0.0923	0.248093	0.016409	0.156604	-0.010541	-0.120992
2.8	-0.001143	-0.091729	0.099893	-0.044653	0.046703				2.8	0.106905	0.13118	0.409095	-0.245903	0.112888	0.0419	0.076061
2.9	-0.060796	-0.150851	0.105307	-0.065894	-0.273529				2.9	0.052151	-0.64417	0.142434	-0.094658	0.120885	0.038713	-0.1372
3	-0.014212	-0.070689	-0.340528	-0.061005	0.087468				3	0.097783	-0.209	0.296224	-0.221553	0.0507	0.082762	-0.104499
3.1	0.005671	0.005117	-0.25173	-0.115781	-0.115212				3.1	0.151855	-0.09551	0.273434	0.020677	0.127756	0.017348	-0.089812
3.2	0.0117	-0.001818	0.123659	-0.067425	-0.052487				3.2	0.144745	0.1756	0.247857	0.021067	0.100983	0.069951	-0.064696
3.3	0.055485	-0.06633	0.173086	-0.076822	0.08948				3.3	0.069143	-0.90571	0.25284	0.060468	0.110335	0.021443	0.035194
3.4	-0.033538	-0.062575	-0.217813	-0.05263	0.116625				3.4	0.190365	-0.63477	0.254824	-0.027323	0.12704	0.056398	-0.050067
3.5	0.032716	-0.08716	-0.151789	-0.12757	0.013626				3.5	0.088243	-0.21033	0.17241	-0.044319	0.049246	0.050122	0.014111
3.6	0.022985	-0.037762	-0.469455	-0.053557	-0.003326				3.6	0.09914	0.37327	0.114356	0.072235	0.104769	0.104135	-0.120837
3.7	-0.028875	-0.038925	0.042337	-0.048534	-0.089625				3.7	0.137235	0.3659	0.279314	0.07852	0.191116	0.153025	-0.095197
3.8	0.037846	-0.002111	0.127168	-0.127059	0.090638				3.8	0.071103	0.35926	0.252816	-0.152639	0.116428	-0.021632	-0.054132
3.9	0.017045	-0.03715	0.096544	-0.063816	0.010506				3.9	0.125805	-0.51058	0.266979	-0.01439	0.101641	0.164263	-0.028727
4	0.010127	-0.151151	-0.050844	-0.082461	0.114319				4	0.132715	-0.21367	0.222533	-0.066972	0.167976	0.048379	0.050696
4.1	0.083389	-0.031605	-0.233682	-0.085988	-0.066263				4.1	0.08231	-0.21903	0.450257	-0.253264	0.197149	0.088124	0.075625
4.2	0.057179	-0.003729	-0.007654	-0.106979	0.016106				4.2	0.154175	-0.63381	0.342367	0.070239	0.19883	-0.033861	-0.095547
4.3	-0.001433	-0.098619	0.223654	-0.083518	0.095503				4.3	0.118985	-0.31912	0.376283	-0.094563	0.267086	0.023264	-0.088781
4.4	0.006366	0.067781	-0.007041	-0.098773	-0.04056				4.4	0.106115	-0.14922	0.014353	0.190257	0.208678	0.058014	0.036978
4.5	-0.040059	-0.048251	-0.318525	-0.057974	-0.115561				4.5	-0.020212	0.66074	0.26373	0.018816	0.138063	0.062459	0.022545
4.6	0.011466	-0.09265	0.144975	-0.076927	-0.102691				4.6	0.102885	0.29627	0.292906	-0.226452	0.087473	-0.037263	-0.089051
4.7	-0.033686	-0.044572	-0.007019	-0.060504	0.037304				4.7	0.139405	-0.32488	0.244792	0.350057	0.21108	0.05224	-0.21579
4.8	-0.080751	-0.124416	-0.163405	-0.075391	-0.040312				4.8	0.188975	-0.82956	0.276453	0.09845	0.116999	0.056713	-0.116505
4.9	0.011112	-0.074665	0.529033	-0.034304	-0.05485				4.9	-0.006203	0.41948	0.30761	-0.172522	0.179854	0.057401	0.009357
5	-0.006355	0.074122	-0.234382	-0.113941	-0.056382				5	0.093306	-0.61173	0.038586	0.230801	0.156537	0.019659	-0.029886
5.1	0.123763	0.004156	-0.194	-0.071189	0.123883				5.1	0.175375	0.07105	0.400428	0.024374	0.161346	0.027009	0.114128
5.2	0.13424	-0.103009	-0.044317	-0.059398	-0.065823				5.2	0.187205	-0.46738	0.154297	-0.071208	0.196443	0.072019	-0.125537
5.3	-0.007155	0.012517	-0.16384	-0.023937	0.02434				5.3	0.054102	0.20584	0.366768	-0.080096	0.147594	0.061626	-0.164202
5.4	-0.017819	0.072988	0.129648	-0.085593	-0.118261				5.4	0.170935	-0.07095	0.377948	-0.024264	0.131926	0.036447	-0.100918
5.5	0.073207	-0.146742	0.13066	-0.073596	0.118028				5.5	0.155735	-0.16206	0.282573	-0.073853	0.124605	0.01549	-0.001606
5.6	0.067215	-0.037832	0.023125	-0.065917	0.079086				5.6	-0.023159	0.69395	0.245633	-0.010332	0.154543	0.060479	-0.055676
5.7	0.064909	-0.03437	-0.144504	-0.030226	0.030714				5.7	0.133945	-0.17404	0.194472	0.039559	0.165837	-0.01772	0.029902
5.8	0.036886	0.025573	-0.281984	-0.156441	-0.006579				5.8	0.160075	0.38652	0.249082	0.00212	0.126761	-0.014394	0.126101
5.9	-0.0256	-0.057703	-0.193488	-0.118321	0.081596				5.9	0.152645	0.44412	0.367461	-0.145665	0.092123	0.028125	-0.098826
6	-0.069074	-0.002903	0.246925	-0.127315	0.00897				6	0.008671	-0.01583	0.206668	-0.163462	0.170567	0.011299	-0.093631
6.1	0.015049	0.001214	-0.202194	-0.047987	-0.000381				6.1	0.221595	-0.41793	0.348009	-0.061543	0.1759	-0.031051	-0.050374
6.2	-0.005011	0.034798	-0.006722	-0.060294	0.118958				6.2	0.10057	0.48222	0.106517	0.130478	0.221756	0.046871	0.092467
6.3	-0.05353	-0.046441	-0.124132	-0.079158	0.171647				6.3	0.092927	0.08273	0.214063	-0.109491	0.238452	0.081523	0.001467
6.4	-0.137119	-0.023377	-0.213512	-0.075389	-0.083275				6.4	0.068196	-0.32332	0.204676	-0.183089	0.149076	0.054455	-0.063291
6.5	0.025855	0.040762	-0.072899	-0.134462	-0.084294				6.5	0.143175	0.03908	0.318591	-0.001	0.192618	0.07619	-0.127721
6.6	0.001355	-0.098476	-0.087194	-0.072032	-0.16213				6.6	0.234215	0.69931	0.301611	0.153965	0.101089	0.113535	-0.04469
6.7	0.095816	0.010768	-0.264213	-0.124108	-0.03114				6.7	0.120775	0.13177	0.26604	-0.163871	0.199437	0.050737	0.057352
6.8	0.112148	-0.055892	0.067208	-0.086648	-0.061954				6.8	0.011714	0.43319	0.185244	0.306504	0.150586	0.045994	-0.090519
6.9	-0.086362	-0.015793	-0.094184	-0.083138	0.011614				6.9	0.201725	-0.563	0.276803	0.148792	0.149373	0.062658	-0.053454
7	-0.04741	-0.033948	-0.047601	-0.151935	0.038233				7	0.093067	-0.44136	0.372665	-0.216196	0.178552	0.07856	-0.028009
7.1	0.045841	-0.045051	0.160523	-0.131981	0.039422				7.1	0.205145	-0.42809	0.274628	0.055447	0.108517	0.019461	0.039987
7.2	-0.134948	-0.072775	-0.023918	-0.068769	-0.084655				7.2	0.154315	0.01011	0.221842	-0.184208	0.100187	0.099844	-0.16401
7.3	0.00331	-0.099402	0.018966	-0.083405	0.052543				7.3	0.075715	0.44083	0.205397	-0.059014	0.162342	0.062139	-0.150943
7.4	0.098957	-0.051493	0.264207	-0.082309	-0.001819				7.4	0.05698	-0.43825	0.381413	0.089185	0.153182	0.079349	-0.092984
7.5	-0.018801	0.010941	-0.015278	-0.069163	-0.204176				7.5	0.017678	-1.18933	0.160233	-0.046765	0.134229	0.040174	-0.131308
7.6	0.073445	-0.014637	0.192656	-0.054697	0.024436				7.6	0.031665	-0.22965	0.418185	0.156252	0.194586	0.042636	-0.022669
7.7	0.041087	-0.046696	0.225754	-0.061628	0.115024				7.7	0.164735	-0.6327	0.382402	0.21872	0.136373	-0.004664	-0.050834
7.8	0.026961	-0.066744	-0.088849	-0.116355	0.123056				7.8	0.167915	-0.53715	0.229803	0.072638	0.115481	0.022816	-0.12088
7.9	-0.077723	0.010687	-0.109449	-0.048617	-0.054279				7.9	0.213185	0.55851	0.257071	0.242747	0.054512	0.001518	-0.022036
8	-0.082604	-0.075461	-0.009036	-0.107472	0.074876				8	0.050455	0.29713	0.189645	-0.041454	0.206893	0.061789	-0.150084
8.1	0.035048	-0.044549	-0.259909	-0.123895	0.035797				8.1	0.188905	-0.11234	0.221224	0.028395	0.2288	0.030576	-0.066683
8.2	0.016234	-0.018657	-0.041489	-0.109516	-0.247864				8.2	-0.036065	-0.01682	0.191824	0.047454	0.144105	0.032165	-0.05196
8.3	-0.043931	-0.06588	0.144304	-0.095258	-0.178832				8.3	0.210925	0.31026	0.172947	0.228509	0.153915	0.034909	-0.177254
8.4	0.094635	0.012876	-0.084312	-0.150752	-0.225089				8.4	0.129885	-0.35986	0.195873	-0.173442	0.045642	0.070766	-0.061817
8.5	0.053454	-0.148574	0.131073	-0.141045	-0.179793				8.5	0.177025	0.90207	0.222166	0.059924	0.120295	-0.0686	-0.000805
8.6	-0.003367	-0.076819	-0.011514	-0.104712	-0.278934				8.6	0.161285	0.48165	0.328403	0.092961	0.129581	-0.003499	-0.091591
8.7	-0.204058	-0.061608	0.013685	-0.090173	-0.182027				8.7	0.074062	0.17976	0.119905	0.184805	0.155066	0.059423	-0.110494
8.8	0.061855	0.034103	-0.077912	-0.103982	-0.268237				8.8	0.178785	-0.18091	0.166771	0.17211	0.201942	0.116865	-0.08691
8.9	0.038269	0.065807	0.040754	-0.110263	-0.411908				8.9	0.122285	-0.13941	0.270218	0.013045	0.13576	-0.028656	-0.085885
9	0.0154	-0.03767	0.026653	-0.116447	-0.224379				9	0.102182	-0.34836	0.286281	0.04444	0.158742	0.054298	-0.15459
9.1	0.060292	-0.130808	-0.239571	-0.103474	-0.13804				9.1	0.160625	-0.4318	0.305965	-0.066705	0.107432	0.075722	-0.003981
9.2	-0.027696	0.02144	-0.282192	-0.095813	-0.351212				9.2	0.176885	-0.50831	0.323924	0.172316	0.147896	0.153305	-0.072266
9.3	0.004948	-0.059689	0.013357	-0.111758	-0.162097				9.3	0.150345	-0.67785	0.179022	-0.013483	0.197694	0.083901	-0.040443
9.4	0.110951	-0.037658	0.102674	-0.05657	-0.067127				9.4	0.118895	-0.10079	0.30296	0.274169	0.117758	0.104373	-0.035124
9.5	0.075486	-0.081223	0.004414	-0.148665	-0.218175				9.5	0.111275	0.06799	0.265661	0.028314	0.12564	0.062825	-0.143517
9.6	-0.02189	-0.070854	-0.019496	-0.127393	-0.218218				9.6	0.183375	0.4104	0.240252	-0.129476	0.068132	0.051309	-0.16335
9.7	0.081744	-0.043432	-0.18926	-0.087661	-0.195115				9.7	0.004539	-0.30169	0.247561	-0.072631	0.18101	-0.005897	-0.019263
9.8	0.111435	-0.001804	0.021875	-0.073839	-0.350822				9.8	0.1014	0.63831	0.250568	0.133287	0.222322	0.077822	-0.026243
9.9	0.028696	-0.048326	0.15507	-0.128149	-0.206635				9.9	0.128025	0.91244	0.329312	0.098097	0.143313	-0.028841	-0.049511
10	-0.078322	-0.080673	-0.000317	-0.083824	-0.246134				10	0.014613	0.71025	0.162844	0.144206	0.133429	0.037895	0.006789
10.1	0.046572	-0.000598	0.057053	-0.065899	-0.232792				10.1	0.063596	-0.14918	0.287669	-0.034296	0.111773	0.010531	-0.126964
10.2	0.092757	-0.076821	0.40975	-0.090775	-0.310732				10.2	0.163805	0.2443	0.313026	0.150725	0.126085	0.024075	0.006941
10.3	0.051569	-0.024341	0.292789	-0.126197	-0.228281				10.3	0.041747	0.14582	0.154311	0.36314	0.225299	-0.012062	-0.21053
10.4	0.173983	-0.093239	0.012497	-0.121886	-0.243269				10.4	0.077647	-0.86984	0.155003	-0.016895	0.076595	0.152324	-0.144328
10.5	0.01747	-0.059116	-0.002287	-0.071216	-0.220856				10.5	0.061905	-0.565	0.107745	-0.13546	0.120214	0.059098	-0.188537
10.6	0.021397	-0.045629	-0.066865	-0.079551	-0.280981				10.6	0.042228	-0.64614	0.33324	0.022685	0.042241	0.087889	0.019563
10.7	-0.031468	-0.101047	-0.220754	-0.087385	-0.378209				10.7	0.141325	-0.31216	0.209358	0.116781	0.160191	0.05068	-0.142881
10.8	0.060303	-0.046796	-0.1691	-0.116393	-0.218782				10.8	0.226125	0.68394	0.289824	0.234143	0.137779	0.105711	-0.16098
10.9	-0.100539	-0.076182	0.143601	-0.094554	-0.232965				10.9	0.084075	-0.33578	0.095317	-0.157262	0.117369	0.08955	-0.006907
11	0.052187	-0.092452	-0.083966	-0.129449	-0.084173				11	0.119685	0.07393	0.207063	-0.001623	0.208975	-0.058018	-0.144265
11.1	-0.001274	-0.021015	0.130325	-0.145918	-0.008159				11.1	0.095683	0.26017	0.168286	0.316269	0.134506	0.091896	-0.00306
11.2	0.041428	-0.105642	0.181241	-0.10218	-0.091934				11.2	0.043967	0.438	0.308083	-0.007983	0.175643	0.083865	-0.096234
11.3	0.053193	-0.127117	-0.155773	-0.087388	0.059474				11.3	0.077489	0.50044	0.126782	0.265365	0.112405	-0.007426	0.009593
11.4	-0.002836	-0.003739	-0.052171	-0.096004	0.082708				11.4	0.122735	0.867	0.09161	0.023197	0.204229	0.09105	-0.175555
11.5	0.040055	-0.023088	-0.14956	-0.102209	-0.180657				11.5	0.128035	-0.65402	0.018743	0.167703	0.208381	0.072051	-0.125259
11.6	-0.000722	-0.041694	0.213485	-0.143199	-0.036477				11.6	0.054133	-0.07628	0.201397	0.062485	0.08679	0.061775	-0.168602
11.7	-0.003515	-0.068095	-0.177723	-0.121032	-0.107257				11.7	0.263495	0.23276	0.182196	0.03647	0.169093	0.09665	-0.027624
11.8	0.005294	-0.097699	0.075321	-0.135137	-0.178152				11.8	0.128035	-0.20965	0.277568	-0.148281	0.215112	0.055216	0.047886
11.9	0.030059	0.115992	-0.288838	-0.112331	0.022915				11.9	0.135935	-0.35023	0.273137	0.213463	0.212673	0.012794	-0.227804
12	0.193206	-0.00061	0.157033	-0.105529	-0.143924				12	0.03628	0.54419	0.189633	0.126653	0.121376	0.108086	-0.021192
12.1	0.132482	0.040423	-0.034663	-0.11304	-0.07048				12.1	0.075499	0.12351	0.272972	0.074777	0.069049	0.094338	-0.248578
12.2	0.084209	-0.126284	-0.096043	-0.109187	-0.056023				12.2	0.158095	0.39513	0.275443	0.267289	0.193073	0.031186	-0.148389
12.3	0.071083	-0.034855	-0.137808	-0.172494	-0.031342				12.3	0.139515	-0.18198	0.305839	0.19808	0.151602	0.010735	-0.057568
12.4	0.086379	-0.093556	-0.135574	-0.098001	-0.181323				12.4	0.106325	0.13397	0.242549	0.315386	0.107287	0.107903	-0.032086
12.5	0.052915	-0.032449	-0.117376	-0.122031	0.009019				12.5	0.113045	0.07255	0.443871	-0.001811	0.051971	0.042212	-0.092545
12.6	-0.020798	-0.033649	-0.074487	-0.059743	-0.235435				12.6	-0.015001	-0.18298	0.162885	0.137203	0.176354	0.056541	-0.036426
12.7	0.082849	-0.085317	0.22798	-0.195701	-0.041145				12.7	0.101638	-0.01229	0.254455	0.190281	0.170243	0.070259	-0.140206
12.8	0.045184	-0.169236	0.145368	-0.121902	-0.075368				12.8	0.154905	-0.52251	0.221542	0.47474	0.174312	-0.065812	-0.195538
12.9	-0.05724	-0.030092	0.100918	-0.106708	0.055099				12.9	0.083542	0.06043	0.317755	0.083003	0.060875	0.078752	-0.027722
13	-0.078068	-0.048799	-0.113861	-0.109067	-0.060092				13	0.119305	0.01511	0.330088	0.227138	0.129389	0.048426	0.023193
13.1	-0.037705	-0.033072	0.100239	-0.13078	0.139394				13.1	0.230155	0.42882	0.076854	0.075431	0.153452	0.11527	-0.122294
13.2	-0.020857	-0.150586	-0.048247	-0.134263	-0.070109				13.2	0.131395	0.08072	0.214646	0.402227	0.176614	0.032321	-0.111617
13.3	-0.040699	-0.080518	0.204121	-0.087342	0.025338				13.3	0.058782	-0.13213	0.105068	0.392582	0.107454	-0.013364	-0.17788
13.4	-0.070732	0.025145	-0.058229	-0.068094	-0.057845				13.4	0.050093	-0.49556	0.288259	-0.010001	0.136249	0.032898	-0.178859
13.5	-0.018297	-0.047832	0.070278	-0.137451	-0.123598				13.5	0.098963	1.01404	0.028581	0.047382	0.10579	0.04158	-0.016225
13.6	0.062115	-0.082594	-0.174496	-0.167872	-0.11772				13.6	-0.007146	0.60981	0.313878	0.303807	0.16293	0.033921	-0.094057
13.7	0.01711	-0.086764	0.200035	-0.085023	0.028936				13.7	0.153635	-0.0214	-0.008538	-0.080619	0.088132	0.132026	-0.052211
13.8	0.121106	-0.027971	-0.264191	-0.111747	-0.035722				13.8	0.168785	0.26674	0.301386	-0.1803	0.270042	0.195244	-0.10777
13.9	-0.059549	0.027562	0.137191	-0.105535	-0.11319				13.9	0.118655	-0.59383	0.153165	0.406653	0.1092	0.015016	-0.073908
14	0.01644	-0.00473	0.161993	-0.122555	0.066188				14	0.081295	0.14048	0.31954	0.172913	0.100504	0.073463	-0.01158
14.1	0.08823	-0.059874	-0.192293	-0.132812	-0.107666				14.1	-0.004817	0.42399	0.179793	0.328138	0.183628	0.036487	-0.080718
14.2	0.083708	-0.061927	-0.008505	-0.139825	-0.034049				14.2	0.107615	0.35176	0.216139	0.035103	0.12782	0.076434	-0.07402
14.3	0.115585	-0.122518	-0.14085	-0.12581	0.025736				14.3	0.133065	0.50615	0.22007	0.230598	0.127707	0.038554	-0.110014
14.4	0.120874	-0.090575	0.009623	-0.135722	-0.066306				14.4	0.129845	0.1397	0.212512	0.438724	0.167689	-0.017505	-0.197775
14.5	0.025638	-0.019324	0.010349	-0.117398	-0.180714				14.5	0.133945	0.38075	0.281099	0.007549	0.182301	0.11885	-0.212816
14.6	0.002159	-0.05593	0.014975	-0.105848	0.019085				14.6	0.01316	0.08823	0.361743	-0.132609	0.142859	0.076289	-0.152778
14.7	0.092587	-0.089289	-0.05403	-0.138608	0.013791				14.7	0.205175	0.16003	0.242804	0.034805	0.074624	0.017543	0.041597
14.8	-0.020223	-0.032882	-0.123594	-0.118738	-0.034669				14.8	0.119115	-0.03452	0.198881	0.064962	0.16227	0.046111	-0.035752
14.9	-0.012237	-0.020529	-0.21431	-0.121885	-0.005311				14.9	0.160825	-0.0738	0.083617	0.390376	0.195499	-0.044848	-0.071712
15	0.132612	-0.137549	0.151895	-0.128542	-0.103112				15	0.171235	-0.30335	0.185559	0.066135	0.176753	-0.039132	0.019573
15.1	0.062089	-0.016747	0.232608	-0.108662	-0.032019				15.1	0.074461	-0.10511	0.318733	0.036627	0.139456	0.019638	-0.041073
15.2	0.029296	0.04074	-0.12835	-0.187327	0.086417				15.2	0.048938	-0.08413	0.134598	0.104069	0.169214	0.026254	0.00962
15.3	0.105667	-0.004067	-0.140217	-0.156912	0.007754				15.3	0.188455	0.47794	0.181247	0.125652	0.070465	0.02272	-0.090991
15.4	0.005842	-0.041983	0.251108	-0.078052	-0.202444				15.4	0.072405	-0.26061	0.215816	0.25534	0.035984	-0.004323	-0.077194
15.5	0.025576	0.012445	-0.23619	-0.122626	-0.01148				15.5	0.111735	0.41581	0.282471	0.146091	0.233436	-0.002126	-0.119654
15.6	0.104301	-0.056087	0.563578	-0.136836	-0.079154				15.6	0.148475	0.56543	0.234667	0.082093	0.178159	0.047786	-0.14591
15.7	0.076548	0.001104	-0.137779	-0.077786	0.156988				15.7	-0.012939	0.07509	0.313893	0.080243	0.158081	0.038589	-0.095304
15.8	-0.010873	-0.008743	-0.00952	-0.12476	-0.101207				15.8	0.01253	0.21201	0.140263	-0.088207	0.123069	0.043879	-0.05222
15.9	-0.021073	-0.032247	0.281909	-0.088706	-0.068319				15.9	0.103685	-0.00831	0.292248	0.18302	0.178932	0.028227	-0.239783
16	0.007782	0.044828	0.091457	-0.109789	-0.088261				16	0.077634	-0.45542	0.14651	0.142722	0.202677	-0.043534	-0.099868
16.1	0.073173	-0.048308	0.098221	-0.118747	0.002174				16.1	0.215435	0.19984	0.123462	0.039747	0.101007	0.041092	-0.176205
16.2	0.113532	-0.153721	-0.073597	-0.079865	-0.094183				16.2	0.165415	0.19246	0.263191	0.311748	0.152554	-0.049093	-0.199458
16.3	-0.002	-0.033969	0.179541	-0.101017	-0.086264				16.3	-0.048698	-0.20237	0.232485	0.261621	0.10865	0.029146	-0.138943
16.4	-0.043706	-0.084916	0.055306	-0.139319	-0.184348				16.4	-0.014616	0.16827	0.38919	0.147196	0.179166	-0.030251	-0.072838
16.5	0.079869	-0.086645	0.0065	-0.061038	-0.055565				16.5	0.014285	0.32341	0.260929	0.16858	0.125033	-0.000413	-0.192668
16.6	-0.095981	-0.102933	0.265163	-0.134571	0.008309				16.6	0.090727	0.15494	0.248361	0.227431	0.108361	0.009104	-0.079339
16.7	0.096468	-0.026801	0.059986	-0.070559	0.032289				16.7	0.093421	0.08218	0.296702	0.009355	0.253282	0.038414	-0.038739
16.8	-0.015447	-0.041564	-0.155747	-0.097743	0.147984				16.8	0.142655	1.14939	0.324748	0.109941	0.202053	0.055782	-0.221366
16.9	-0.024943	-0.027961	0.053019	-0.142309	-0.126128				16.9	0.118815	-0.15884	0.173282	0.51167	0.185829	0.032314	-0.101337
17	0.024666	0.052374	0.035977	-0.086211	0.189186				17	0.070415	0.17305	0.154691	0.115662	-0.021453	0.095658	-0.089208
17.1	0.094878	0.045788	-0.010913	-0.102834	0.081316				17.1	0.024958	0.00281	0.204396	0.071031	0.143149	0.02351	0.040194
17.2	0.002403	0.025272	0.041766	-0.120649	-0.036544				17.2	0.189845	-0.62953	0.223171	-0.049993	0.188781	0.151912	-0.230458
17.3	0.04856	-0.031903	-0.085286	-0.074206	0.041628				17.3	0.015029	-0.17519	0.236762	0.237137	0.15383	0.103662	-0.094062
17.4	-0.011882	-0.039423	-0.102629	-0.120199	0.108605				17.4	0.080975	0.11369	0.256741	0.241163	0.059583	0.019748	-0.053434
17.5	-0.045501	-0.029385	-0.161255	-0.070946	0.005755				17.5	0.061955	0.23804	0.312455	0.103617	0.098083	0.024283	-0.167229
17.6	0.027525	0.053096	-0.219269	-0.134276	-0.057435				17.6	0.171515	-0.53281	0.184248	0.133802	0.144293	0.036225	-0.119918
17.7	0.008641	-0.061386	0.093752	-0.09587	0.049829				17.7	0.178345	0.11665	0.111793	0.286164	0.093275	0.04329	-0.176274
17.8	-0.018268	-0.105328	-0.187087	-0.1078	0.090744				17.8	0.011682	0.40746	0.427597	0.171904	0.20619	0.018713	-0.066331
17.9	-0.07887	-0.002766	0.189454	-0.048333	-0.004182				17.9	0.195115	-0.33283	0.007153	0.197369	0.035324	-0.068831	-0.039261
18	-0.158977	-0.052565	0.228824	-0.062093	0.033841				18	0.068519	0.55757	0.210711	0.124815	0.131482	0.041151	-0.175152
18.1	0.116976	-0.082273	-0.079751	-0.112051	-0.007315				18.1	0.111335	-0.23628	0.227883	0.172636	0.176158	-0.069412	-0.234519
18.2	-0.018807	-0.064959	-0.056568	-0.062642	-0.000994				18.2	0.138585	-0.10622	0.245226	0.209363	0.191573	0.015627	-0.11721
18.3	-0.023689	-0.018341	-0.055609	-0.114245	0.051433				18.3	0.131415	-0.88493	0.102827	0.185611	0.131448	0.060255	-0.172413
18.4	0.137273	-0.003877	-0.289579	-0.051133	0.190561				18.4	-0.018083	0.33707	0.266383	0.253896	0.114006	0.018003	-0.187156
18.5	0.008302	-0.119182	-0.276806	-0.100069	0.032023				18.5	0.093923	-0.04403	0.146184	0.257619	0.147683	0.029249	-0.054267
18.6	0.00468	-0.134418	-0.09743	-0.071256	0.166613				18.6	-0.055849	0.88327	0.160177	0.322354	0.165173	0.056039	-0.10166
18.7	0.173249	0.017488	0.054753	-0.088599	-0.041986				18.7	0.178545	0.53364	0.197456	0.172636	0.115992	0.078447	-0.143975
18.8	0.03133	-0.071527	-0.200354	-0.106788	-0.020945				18.8	0.134345	-0.56398	0.20272	0.250417	0.134667	0.066432	-0.187318
18.9	0.058454	0.042697	0.14337	-0.05862	0.093581				18.9	0.060735	0.34371	0.1075	0.078399	0.03527	-0.008492	-0.053783
19	-0.084004	-0.040554	0.214418	-0.088347	-0.00572				19	0.131195	0.01821	0.408969	0.182336	0.168813	0.144671	-0.112469
19.1	-0.00895	-0.084309	-0.080746	-0.090265	0.095628				19.1	0.188975	-0.39018	0.339163	0.269626	0.037855	-0.000822	-0.048647
19.2	-0.021113	0.024745	0.014349	-0.140334	0.160839				19.2	0.156145	0.58567	0.25777	0.118183	0.143879	0.037734	-0.084015
19.3	0.046822	0.051428	0.188573	-0.088479	0.236748				19.3	0.301225	-0.1772	0.3723	0.023998	0.102023	0.010917	-0.131741
19.4	0.05882	-0.170225	-0.209138	-0.091941	0.097828				19.4	0.04855	-0.2413	0.197384	0.182114	0.084701	0.006791	-0.27801
19.5	-0.022088	-0.064867	0.032152	-0.127494	0.017239				19.5	0.181425	0.84946	0.108824	0.294852	0.172988	0.049635	-0.119119
19.6	0.084787	-0.084105	-0.126608	-0.119176	-0.040247				19.6	0.112575	-0.30946	0.371364	-0.020867	0.13816	0.049887	-0.100602
19.7	0.056016	-0.129805	-0.260348	-0.061055	0.101457				19.7	0.051082	0.27283	0.250515	0.140761	0.091967	0.084152	-0.224542
19.8	0.009714	-0.094341	0.070301	-0.0806	0.042488				19.8	0.091586	-0.0729	0.327594	0.257726	0.135033	-0.025944	-0.188446
19.9	-0.01375	0.042452	-0.022125	-0.097682	0.142767				19.9	0.115995	0.20001	0.179987	-0.05699	0.145117	0.027107	-0.221366
20	0.228616	-0.008236	-0.041197	-0.061623	0.130956				20	0.087746	0.54862	0.064077	0.297453	0.164086	0.029555	-0.101289
20.1	-0.040727	-0.145813	-0.197129	-0.124139	0.169142				20.1	0.069443	-0.13257	0.447216	0.172297	0.132617	0.054532	-0.106211
20.2	-0.009866	-0.08087	-0.289149	-0.131425	0.047856				20.2	0.085866	-0.07541	0.261185	0.152997	0.122376	-0.012154	-0.241942
20.3	0.051813	-0.010981	-0.023488	-0.172791	-0.108292				20.3	0.024284	0.43685	0.306701	0.221072	0.055656	0.120158	-0.210358
20.4	0.030057	0.027918	0.119938	-0.115825	0.151841				20.4	0.03851	-0.36957	0.206349	0.126165	0.045835	0.028826	-0.193345
20.5	-0.011164	-0.063344	-0.020259	-0.072719	0.194333				20.5	0.032863	0.45719	0.121815	0.140918	0.15356	0.094087	-0.202009
20.6	0.029791	-0.002216	-0.176576	-0.066664	0.206417				20.6	0.156515	0.60337	0.130271	-0.08984	0.121755	0.06179	0.039918
20.7	0.05788	-0.162971	-0.13728	-0.110967	0.191689				20.7	0.099242	-0.20918	0.216645	0.279014	0.203714	0.008688	-0.208416
20.8	-0.013942	-0.128789	-0.110338	-0.049369	0.09507				20.8	0.007313	1.58197	-0.049645	0.35277	0.121613	0.049788	-0.158783
20.9	-0.112454	-0.042671	-0.083839	-0.11453	0.165129				20.9	0.112625	-0.34273	0.377688	0.30797	0.141832	-0.030047	-0.055328
21	-0.001694	-0.119549	-0.231232	-0.086495	0.151516				21	0.196685	-0.19243	0.10197	0.100896	0.152113	-0.042359	-0.028535
21.1	0.045429	-0.068141	-0.102367	-0.080496	0.203733				21.1	0.051355	1.14763	0.272852	0.454561	0.029278	0.013867	-0.308208
21.2	0.105394	-0.101528	0.193094	-0.130954	0.28295				21.2	0.112165	0.06043	0.174586	0.044748	0.017595	0.066353	-0.156553
21.3	0.066139	-0.00427	-0.01601	-0.144173	0.236908				21.3	0.076474	-0.36271	0.172494	0.275586	0.137032	0.03874	-0.163563
21.4	0.048498	-0.031796	0.117574	-0.123721	0.360875				21.4	0.059291	0.08847	0.284661	0.196205	0.110066	-0.015578	-0.078652
21.5	0.023778	-0.055682	-0.112748	-0.124807	0.200811				21.5	0.115905	-0.17113	0.084626	0.038743	0.122368	-0.030035	-0.04781
21.6	0.119731	-0.121109	-0.089262	-0.050292	0.080655				21.6	-0.032306	0.15012	0.319943	0.162628	0.114984	-0.018998	-0.233122
21.7	0.033976	0.05639	0.060507	-0.055119	0.245846				21.7	0.09637	0.63031	0.336477	0.139214	0.079479	-0.062219	-0.185664
21.8	-0.025085	-0.139334	-0.150639	-0.087667	0.112114				21.8	0.098773	0.36431	0.156695	0.400795	0.084869	0.028532	-0.074546
21.9	0.062189	-0.051583	0.111341	-0.094625	0.298392				21.9	0.087659	0.22446	0.442188	0.021304	0.121441	-0.012337	-0.091801
22	0.002043	0.066942	0.258982	-0.079839	0.10485				22	0.116655	-0.29613	0.109867	0.071194	0.146996	-0.009215	-0.047288
22.1	0.058712	-0.005782	-0.244247	-0.123412	0.304071				22.1	0.052074	0.70057	0.148891	0.069449	0.146391	0.014216	-0.223351
22.2	-0.049054	0.023065	-0.115972	-0.096497	0.186708				22.2	0.024642	-0.03366	0.140299	-0.044414	0.027805	0.109434	-0.121523
22.3	0.101568	-0.117279	0.056745	-0.079024	0.320423				22.3	0.09453	0.51461	0.215849	0.312664	0.196752	0.118273	-0.129516
22.4	0.014664	-0.034359	-0.019957	-0.036456	0.376611				22.4	-0.029402	0.5395	0.263427	0.498223	0.130757	-0.018535	-0.132316
22.5	0.048027	-0.001832	-0.157797	-0.047635	0.028795				22.5	0.10104	0.4091	0.19395	0.201336	0.136671	0.046155	-0.148219
22.6	-0.058114	-0.132139	-0.052442	-0.114676	0.265217				22.6	0.025669	0.46314	0.322806	0.038405	0.145363	-0.058164	-0.14039
22.7	0.076715	-0.116734	-0.475704	-0.034443	0.184511				22.7	-0.067838	-0.43205	0.166405	0.124502	0.152487	0.009666	-0.248186
22.8	0.127895	-0.10363	-0.157417	-0.115435	0.146661				22.8	0.222055	1.25516	0.184802	0.181995	0.125516	0.047008	-0.112098
22.9	-0.043933	0.011131	-0.097103	-0.086568	0.315977				22.9	0.156425	0.00492	0.151575	-0.009063	0.057094	-0.016286	-0.158927
23	0.168789	-0.054206	0.11357	-0.085676	0.098684				23	0.123985	-0.14692	0.08751	0.292335	0.116785	-0.037243	-0.164387
23.1	0.117661	-0.016095	-0.27075	-0.061421	0.17411				23.1	-0.01216	0.67265	0.321343	0.268191	0.123416	0.144819	-0.148045
23.2	0.024856	-0.11984	-0.149185	-0.081212	0.22362				23.2	0.150925	0.44524	0.218355	0.163952	0.156472	0.050299	-0.151097
23.3	0.072694	-0.138621	0.033428	-0.012609	0.308374				23.3	0.075727	0.41872	0.186617	0.272907	0.046192	-0.00025	-0.179368
23.4	0.047735	-0.220563	-0.166994	-0.089028	0.191726				23.4	0.021097	0.5966	0.284941	0.31585	0.132362	0.013709	-0.173954
23.5	0.027669	-0.046776	0.099108	-0.047389	0.314396				23.5	-0.06801	0.48276	0.256254	0.085894	0.198498	0.080069	-0.122141
23.6	0.13205	-0.007985	-0.112964	-0.051415	0.255529				23.6	0.059984	0.70613	0.300363	0.117224	0.058293	-0.04503	-0.225267
23.7	0.103752	-0.167827	-0.279233	-0.102747	0.387765				23.7	0.117525	-0.41592	0.380305	0.251266	0.172807	-0.044631	-0.220048
23.8	0.109848	-0.028113	-0.027897	-0.068886	0.108559				23.8	0.029668	0.49758	0.12089	0.150383	0.153603	0.035182	-0.1978
23.9	-0.009529	-0.089312	0.068981	-0.086904	0.268666				23.9	0.141725	0.52515	0.242576	-0.04649	0.02901	0.071613	-0.147371
24	0.043106	-0.151766	-0.210278	-0.053687	0.128372				24	0.143405	-0.69156	0.298235	0.241662	0.137048	0.00042	-0.172447
24.1	0.076096	-0.116392	-0.125693	-0.091285	0.324566				24.1	0.094759	0.27291	0.008768	-0.078339	0.064407	0.058019	-0.122145
24.2	0.131012	-0.032422	-0.411755	-0.023566	-0.056723				24.2	0.216365	0.2322	0.287076	0.320226	0.203083	0.024451	-0.24903
24.3	0.104208	-0.076654	-0.109418	-0.064299	0.007352				24.3	0.083647	0.71204	0.296504	0.250652	0.119725	-0.017197	-0.309554
24.4	0.140342	-0.052748	-0.284338	-0.008211	0.161548				24.4	-0.081526	0.40945	0.130813	0.024189	0.041455	-0.06254	-0.120717
24.5	0.003045	0.070058	-0.126582	-0.051423	0.35445				24.5	0.142095	-0.26457	0.196023	0.272182	0.122462	-0.100379	-0.040222
24.6	0.163499	-0.141151	-0.190608	-0.048147	0.127517				24.6	0.077574	-0.1392	0.259921	0.492461	0.087316	-0.052239	-0.10139
24.7	0.138432	-0.091154	-0.20127	-0.0482	0.071698				24.7	0.138925	-0.53943	0.230741	0.111891	0.16604	0.03501	-0.239887
24.8	0.046859	-0.094695	-0.205793	-0.108733	0.120036				24.8	0.081002	0.14848	0.386021	-0.140079	0.138484	-0.001377	-0.129866
24.9	0.026357	0.027836	-0.070816	-0.027596	-0.069952				24.9	0.032187	0.14032	0.192042	0.05414	0.079221	-0.001903	-0.007096
25	-0.022624	0.042815	-0.189689	-0.098411	-0.056731				25	0.043366	0.66723	0.207931	0.149306	0.196818	0.023604	-0.337437
25.1	0.07812	-0.026264	-0.175533	-0.071485	0.088592				25.1	0.063681	-0.39864	0.193372	0.230943	0.091546	0.088288	-0.102877
25.2	0.008466	-0.029851	-0.353552	-0.046695	-0.186387				25.2	0.071379	0.4876	0.274653	0.256972	0.123904	0.033583	-0.127901
25.3	0.128925	0.04519	-0.194202	-0.163156	0.052168				25.3	0.07762	0.46736	0.111975	-0.06746	0.062386	0.005528	-0.201129
25.4	0.044187	-0.091386	-0.380217	-0.148453	0.029882				25.4	0.016157	-0.10456	0.015347	0.12437	0.061992	0.01843	-0.249601
25.5	0.066888	-0.053648	-0.240765	-0.042458	0.134057				25.5	0.142385	-0.02455	0.204004	0.234688	0.178927	0.063162	-0.202442
25.6	0.031224	0.007811	-0.243385	-0.021834	0.006936				25.6	0.122365	0.39626	0.296212	0.321181	0.130526	-0.103556	-0.145693
25.7	0.049588	-0.036	-0.234763	-0.075142	0.083809				25.7	0.242405	0.27569	0.205569	-0.156838	0.072496	-0.007964	-0.275075
25.8	0.057649	-0.093329	-0.215131	-0.044988	0.166754				25.8	0.183975	1.10349	0.008354	0.048707	0.046995	0.014738	-0.122273
25.9	0.074737	-0.033828	0.096119	-0.091273	-0.007839				25.9	0.148165	0.82178	0.199302	0.030455	0.155087	-0.010485	-0.277023
26	0.124562	-0.047329	-0.004021	-0.103249	0.225192				26	0.211645	0.67528	0.39713	0.133482	-0.001137	0.031089	-0.138588
26.1	0.163165	-0.008417	0.037933	-0.077643	0.021032				26.1	-0.024879	0.55626	0.258067	0.270237	0.021168	0.028115	-0.21254
26.2	0.01694	-0.047617	0.009994	-0.100397	-0.115276				26.2	0.091455	0.74238	0.326799	0.19839	0.153328	0.003385	-0.213259
26.3	0.173981	-0.085435	-0.375585	-0.03694	0.112706				26.3	0.125595	0.09589	0.022873	0.109806	0.089876	-0.017069	-0.180282
26.4	0.162618	-0.074486	-0.111183	-0.061895	0.084229				26.4	0.024478	1.11782	0.311968	0.176636	0.095367	0.053369	-0.176283
26.5	-0.013082	-0.003861	-0.184895	-0.079498	0.08634				26.5	-0.013003	0.04519	0.170201	0.059821	0.056858	0.00541	-0.15595
26.6	0.022813	-0.171495	-0.144654	0.00182	-0.076157				26.6	0.207625	0.11515	0.246753	0.171142	0.094362	0.034065	-0.222185
26.7	0.000742	-0.086735	-0.426677	-0.0401	-0.120797				26.7	0.105685	0.46818	0.135182	0.131824	0.073972	-0.038326	-0.215312
26.8	-0.126239	-0.002444	-0.204769	-0.093154	-0.189865				26.8	0.069954	0.05261	0.279653	0.042885	-0.012997	0.035649	-0.141867
26.9	0.116934	-0.016547	-0.171648	-0.113378	-0.13889				26.9	0.060587	0.04698	0.335241	0.075921	0.090022	0.018408	-0.107818
27	0.090867	-0.057204	-0.095231	0.019045	0.087187				27	0.155535	0.04764	0.249665	0.147353	0.049214	-0.008485	-0.358869
27.1	0.119959	-0.085244	-0.221137	-0.064404	-0.005481				27.1	0.108805	-0.11373	0.046502	0.040037	-0.008345	-0.022573	-0.173411
27.2	-0.157264	0.039582	-0.101306	-0.053079	0.157762				27.2	0.212415	-0.17279	0.148631	0.25938	0.135915	-0.048283	-0.251287
27.3	0.091681	0.009118	-0.299246	-0.060258	-0.025884				27.3	0.044935	0.00167	0.151791	0.053751	0.08919	0.043977	-0.099693
27.4	0.14826	-0.119262	-0.337361	-0.05732	-0.060152				27.4	-0.064754	1.07024	0.122119	0.342305	0.064736	0.077295	-0.345923
27.5	0.091937	-0.069714	-0.220322	-0.094395	-0.007369				27.5	0.128435	1.14841	0.214774	0.015068	0.017293	0.006852	-0.121628
27.6	0.042197	-0.011118	-0.128023	-0.097762	-0.047088				27.6	0.183965	0.51037	0.238024	0.137041	0.101533	0.007452	-0.171235
27.7	-0.044901	-0.030056	-0.181263	-0.083377	-0.140719				27.7	0.160725	0.83407	0.263074	0.140413	0.06724	0.021593	-0.167394
27.8	-0.013795	-0.090508	-0.303153	-0.050939	0.099826				27.8	0.099007	0.99623	0.285631	0.1369	0.080637	-0.096178	-0.272994
27.9	-0.041673	0.005364	-0.001365	-0.050957	-0.070899				27.9	0.167175	0.59643	0.275548	-0.135959	0.105086	-0.090704	-0.215498
28	0.089832	-0.102132	-0.005942	0.018109	0.011679				28	0.106875	0.23197	0.241385	0.27442	0.096548	-0.069093	-0.233693
28.1	0.041016	-0.056006	-0.265444	-0.037882	0.013818				28.1	-0.014582	0.3651	0.163761	0.154586	0.111474	-0.06072	-0.137265
28.2	0.028948	-0.117807	0.053455	-0.147697	-0.08686				28.2	0.132545	0.72692	0.240472	-0.07382	0.018294	0.007844	-0.134958
28.3	0.165092	-0.013383	-0.367629	0.004706	-0.084736				28.3	0.055279	0.31304	0.075494	0.30081	0.061711	-0.036993	-0.299627
28.4	0.090215	-0.044853	-0.173749	-0.114881	0.135876				28.4	0.225345	-0.00835	0.220601	0.210444	0.13641	0.047172	-0.117741
28.5	-0.017298	-0.087608	-0.102729	-0.064953	0.022558				28.5	0.197185	0.31851	0.328958	0.236781	0.073368	0.006577	-0.317076
28.6	0.179781	-0.023479	0.04148	-0.087376	0.022082				28.6	0.05962	-0.30803	0.360052	0.127362	0.132104	0.033382	-0.190588
28.7	0.063902	-0.063523	-0.543414	-0.054473	-0.007243				28.7	0.151225	-0.23812	0.242495	0.380033	0.070893	-0.094607	-0.322441
28.8	0.108719	-0.010102	-0.344458	-0.039097	-0.085187				28.8	0.121345	-0.00775	0.208309	0.224126	0.097127	0.014185	-0.168221
28.9	0.029292	0.001456	0.07326	-0.020861	0.171622				28.9	0.206965	0.19214	0.241661	0.336058	0.134316	-0.062727	-0.018899
29	0.001544	-0.143988	-0.131157	-0.130999	-0.006892				29	0.197605	0.41496	0.173477	-0.056677	0.108827	0.061525	-0.251289
29.1	0.153625	-0.117849	-0.394095	-0.060893	0.049628				29.1	0.204635	0.57688	0.261569	0.189716	0.044431	0.092473	-0.19487
29.2	-0.007996	-0.029808	-0.032079	-0.08416	-0.214481				29.2	0.149805	-0.49408	0.165644	0.126386	0.120141	-0.056502	-0.178666
29.3	0.038925	-0.129256	0.036987	-0.121079	0.248501				29.3	0.067822	0.47767	0.179566	0.268901	0.064507	0.004729	-0.193827
29.4	-0.024061	-0.139568	-0.299458	-0.067009	-0.024486				29.4	0.179935	-0.21049	0.265064	0.133412	0.073743	-0.014162	-0.200015
29.5	0.088831	-0.069062	-0.168299	-0.049123	-0.054182				29.5	0.231835	1.30779	0.2856	0.281333	0.100453	0.085601	-0.134932
29.6	0.141542	-0.063041	-0.403309	-0.091258	-0.137764				29.6	-0.023371	0.19414	0.222607	0.135132	0.239554	0.032203	-0.295611
29.7	0.16009	-0.099354	-0.234561	-0.030836	0.124516				29.7	0.095358	-0.34971	0.132727	0.011082	0.106021	-0.002947	-0.136314
29.8	0.061655	-0.097933	0.012241	-0.074269	-0.063001				29.8	0.128255	0.08798	0.148975	0.217227	0.082985	-0.053742	-0.189711
29.9	0.135618	-0.089877	-0.272136	-0.057923	-0.00081				29.9	0.104255	0.04311	0.347055	0.253881	0.125248	-0.045687	-0.139181
30	0.085104	-0.116992	0.216762	-0.077595	-0.010704				30	0.093639	0.65925	0.141278	-0.024554	0.045431	0.04224	-0.197425
30.1	0.093931	0.005114	-0.148441	-0.094138	0.167054				30.1	0.08759	0.35809	0.235038	-0.025063	0.166441	-0.038158	-0.149235
30.2	0.025598	0.008334	0.088176	-0.082517	-0.111738				30.2	0.111205	-0.30727	0.201485	0.10016	0.032198	0.086168	-0.213829
30.3	0.076906	-0.06033	-0.243418	-0.052794	0.169299				30.3	0.089762	-0.0025	0.304982	0.083802	0.061267	-0.013468	-0.221308
30.4	0.121922	-0.075499	-0.211937	-0.076703	0.015821				30.4	0.127075	0.16807	0.193366	-0.019463	0.161965	0.015365	-0.280997
30.5	0.124311	-0.063122	-0.073664	-0.133283	0.169372				30.5	0.04797	0.162	-0.007856	-0.024741	0.057478	0.017447	-0.22839
30.6	0.080902	0.030561	-0.008492	-0.071058	-0.047434				30.6	0.114275	-0.12818	0.376127	0.136841	0.050924	-0.049552	-0.165359
30.7	0.126664	-0.061082	-0.081069	-0.051574	0.180706				30.7	0.201965	0.30378	0.283273	-0.008439	0.092371	0.085579	-0.058325
30.8	0.114539	-0.091274	-0.220322	-0.104895	-0.122419				30.8	0.240745	-0.02447	0.032531	0.210784	0.10352	0.006058	-0.191078
30.9	0.154415	-0.0056	-0.231198	-0.078074	-0.0023				30.9	0.142625	0.21952	0.232036	0.444057	0.002619	-0.027937	-0.134809
31	0.036885	-0.079215	0.057287	-0.070057	-0.059488				31	0.176655	-0.02626	0.099085	0.019488	0.011675	-0.068874	-0.237627
31.1	0.091998	-0.145228	-0.020937	-0.106304	0.010517				31.1	0.047154	-0.00122	0.158452	0.144734	0.08033	0.013277	-0.057293
31.2	0.130265	-0.071555	-0.289162	-0.052595	0.002977				31.2	0.186175	-0.26636	0.044034	0.236769	0.059522	0.096159	-0.158857
31.3	0.099344	-0.145563	-0.279261	-0.117691	-0.039736				31.3	-0.037908	0.47289	0.117666	0.161754	0.044533	0.016774	-0.093786
31.4	0.061549	-0.120408	0.055308	-0.148265	-0.257708				31.4	0.266325	0.13243	0.212673	-0.230356	0.187271	-0.03726	-0.205075
31.5	0.043869	-0.092753	-0.000675	-0.081287	0.012162				31.5	0.206575	-0.10934	0.022793	0.058502	0.111114	-0.006391	-0.192217
31.6	0.038496	-0.074909	-0.087782	-0.125778	-0.013849				31.6	0.127775	-0.09972	0.243237	0.065536	0.091346	-0.001617	-0.137982
31.7	0.06442	0.003462	-0.178498	-0.048921	0.041345				31.7	0.067656	0.06021	0.222678	-0.002995	-0.04609	0.001377	-0.205052
31.8	-0.024207	-0.08586	-0.287766	-0.095798	0.107117				31.8	0.182285	-0.45499	0.196545	-0.053212	0.07684	-0.029653	-0.109916
31.9	0.056858	-0.015636	-0.1579	-0.0742	-0.124558				31.9	0.065972	0.00167	0.227704	0.050912	0.13547	0.023327	-0.03392
32	0.176588	0.023762	-0.223492	-0.095352	0.003216				32	0.129985	0.08354	0.298556	0.21873	0.067003	-0.056875	-0.095308
32.1	0.017705	-0.119246	0.067509	-0.172139	-0.117621				32.1	0.058073	0.34845	0.153408	0.059732	0.006701	0.011915	-0.223191
32.2	0.089457	-0.058007	-0.038955	-0.032826	0.020704				32.2	0.172835	0.29789	0.268321	0.027585	0.117755	0.020194	-0.16743
32.3	-0.047035	-0.013163	-0.031184	-0.049016	0.191534				32.3	0.065686	0.99415	0.070205	0.260177	0.083779	0.046801	-0.156696
32.4	0.031232	0.02611	-0.140644	-0.146124	-0.130775				32.4	0.093691	0.36425	0.095484	-0.016381	0.013516	0.012848	-0.167394
32.5	0.028285	-0.064837	0.062439	-0.14419	-0.057493				32.5	0.079904	0.27676	0.216651	-0.050107	0.03947	-0.001936	-0.249715
32.6	0.049388	-0.043305	-0.272955	-0.117899	-0.127206				32.6	0.142015	0.7062	0.231721	0.052714	0.07008	-0.033729	-0.281481
32.7	0.043275	-0.02354	-0.088054	-0.119711	-0.093311				32.7	-0.065509	0.02012	0.2035	0.329753	0.031239	0.076502	-0.184366
32.8	0.177534	-0.19152	-0.186349	-0.14455	0.208499				32.8	0.085476	0.60718	0.331887	0.458986	0.094445	-0.077783	-0.07081
32.9	-0.054209	-0.175771	0.084378	-0.071741	-0.114112				32.9	0.089695	0.76807	0.119411	-0.057366	0.036758	-0.014951	-0.028348
33	0.264872	0.002319	-0.208721	-0.145782	0.112597				33	0.038038	-0.0051	0.188935	0.036615	0.068738	-0.066932	-0.130054
33.1	0.035724	-0.052573	-0.171263	-0.144431	0.103438				33.1	0.047731	-0.20832	0.268905	-0.167746	0.137534	0.017947	-0.159452
33.2	0.025541	0.011393	0.115677	-0.063598	0.002679				33.2	0.076741	0.59548	0.07569	0.202122	0.146565	0.063953	-0.293276
33.3	0.177034	-0.051542	-0.139473	-0.073712	0.045951				33.3	0.147935	0.7225	0.144844	0.046947	-0.012373	-0.031948	-0.252787
33.4	-5.1e-05	-0.039856	0.183447	-0.104121	-0.11215				33.4	-0.055097	-0.24024	0.260444	-0.180723	0.099211	0.006707	-0.230703
33.5	0.012076	-0.033139	-0.230494	-0.113087	-0.102395				33.5	0.071069	0.54765	0.206802	-0.025481	0.093333	-0.046669	-0.251612
33.6	0.052975	-0.119908	-0.178026	-0.138739	-0.124913				33.6	0.041601	0.24477	0.077703	0.192525	0.167455	0.051346	-0.187296
33.7	0.083369	0.012707	-0.030244	-0.177568	0.14225				33.7	0.076654	0.5881	0.280149	0.129325	0.132507	-0.05103	-0.138459
33.8	0.104874	-0.07045	-0.062373	-0.172925	0.016094				33.8	0.115715	-0.07558	0.133023	0.100905	0.026176	-0.022732	-0.113428
33.9	0.24775	0.022021	0.041154	-0.154052	0.044663				33.9	0.065914	0.75112	0.095985	0.003883	0.118835	0.126674	-0.144949
34	0.140563	-0.095825	0.269289	-0.066626	0.043564				34	0.143625	-0.51019	0.304672	0.020605	-0.021559	0.039681	-0.179258
34.1	0.210078	-0.086772	-0.068416	-0.195063	-0.094435				34.1	0.127695	-0.4297	0.299716	0.158953	0.141623	-0.047057	-0.188688
34.2	0.143885	-0.165165	0.21867	-0.108071	0.124562				34.2	0.03263	0.14557	0.104143	-0.012561	0.058758	-0.067193	-0.228705
34.3	0.094124	-0.07328	-0.169113	-0.143515	-0.037563				34.3	0.038444	-0.0684	0.378619	-0.118838	0.161814	-0.013207	-0.189533
34.4	0.044136	-0.084175	0.35786	-0.127784	0.051621				34.4	0.154705	0.46989	0.248604	0.016912	-0.03778	0.0492	-0.24019
34.5	0.023708	-0.139851	-0.333007	-0.056992	0.094542				34.5	-0.022837	1.09297	0.280602	0.155619	0.043715	0.017536	-0.111594
34.6	0.087522	-0.072906	-0.463328	-0.109026	-0.038942				34.6	0.050528	0.10795	0.036945	0.099415	0.122427	-0.047052	-0.089794
34.7	0.028045	-0.039745	-0.062377	-0.124527	0.004804				34.7	0.077064	0.29012	0.285089	0.33531	0.120277	0.019141	-0.174499
34.8	0.080926	0.011744	-0.219527	-0.107147	-0.000278				34.8	0.096716	0.64025	0.131234	-0.0526	0.047907	0.110307	-0.155922
34.9	0.112476	-0.064154	0.186449	-0.101397	0.011419				34.9	-0.064678	0.62277	0.113814	0.221671	0.103737	-0.035764	-0.322505
35	0.166303	-0.040423	-0.084059	-0.10501	0.160231				35	0.134265	-0.08652	0.219323	0.050881	0.090586	0.069229	-0.241312
35.1	0.085649	-0.082351	-0.0983	-0.149989	-0.016368				35.1	0.173225	0.32152	0.16692	0.017277	0.147558	-0.04341	-0.149648
35.2	0.068784	-0.011865	0.135447	-0.106013	0.016124				35.2	0.097801	0.53855	0.308577	0.122186	0.056923	0.074261	-0.321278
35.3	0.169533	-0.008673	0.053969	-0.135517	-0.173923				35.3	0.040872	0.49897	0.141674	-0.184519	0.067784	0.030392	-0.132307
35.4	0.162349	-0.002748	-0.228514	-0.140014	0.068968				35.4	0.092597	0.6396	0.311117	-0.171412	0.124712	-0.076957	-0.21637
35.5	0.082155	-0.049957	0.014168	-0.055379	0.106312				35.5	0.114255	-0.20435	0.194348	-0.102816	0.117678	-0.062325	-0.113736
35.6	0.078403	0.041158	0.037628	-0.127203	-0.020013				35.6	0.036923	1.02548	0.294363	-0.168372	0.11575	0.020718	-0.182648
35.7	0.024328	-0.098141	0.001665	-0.11006	-0.139177				35.7	0.190765	0.15854	0.282267	0.501846	0.099523	-0.024099	-0.065225
35.8	0.224517	-0.148815	-0.113531	-0.097978	0.016036				35.8	0.004521	0.06012	0.336814	0.124275	0.02871	-0.030339	-0.122995
35.9	0.052221	-0.040655	-0.201268	-0.138657	-0.140944				35.9	-0.036718	-0.09766	0.227639	0.258079	0.124249	-0.013297	-0.176408
36	0.175118	-0.13904	-0.135225	-0.078317	-0.066539				36	0.033075	0.33671	0.202778	0.022196	0.013273	0.047038	-0.11006
36.1	0.007104	-0.125782	-0.164616	-0.193675	-0.045837				36.1	0.049291	-0.40388	-0.060121	0.428118	0.059435	0.032542	-0.142055
36.2	0.000645	-0.009852	-0.029256	-0.120182	0.094773				36.2	0.153825	0.06564	0.108215	-0.025668	-0.018665	0.007993	-0.121715
36.3	0.081613	-0.131658	-0.052715	-0.127827	-0.03755				36.3	0.037094	0.18001	0.202047	0.083478	0.057178	0.014911	-0.069097
36.4	0.114343	-0.08257	-0.053406	-0.162302	-0.111141				36.4	0.128775	0.09988	0.142708	-0.091674	0.086964	-0.03489	-0.233618
36.5	0.221043	-0.030619	-0.005712	-0.103229	0.026963				36.5	0.060286	0.50995	0.047708	-0.073591	0.062232	-0.057386	-0.052827
36.6	0.125407	-0.070163	-0.050961	-0.205573	0.048418				36.6	0.011313	0.00941	0.153433	-0.033755	0.039988	-0.053244	-0.149713
36.7	-0.007862	-0.056047	-0.178421	-0.116429	0.046965				36.7	0.158725	0.27407	0.060485	-0.047374	0.10267	-0.058438	-0.229834
36.8	0.029568	-0.017094	0.088032	-0.118336	0.040347				36.8	0.036848	0.48082	0.157907	-0.009178	0.039398	0.006008	-0.172353
36.9	0.124432	-0.140035	-0.037429	-0.126613	0.030289				36.9	0.064197	0.34598	0.24833	0.074108	-0.003859	0.063127	-0.163425
37	0.09434	-0.100494	-0.19615	-0.163563	-0.081203				37	-0.078356	0.66462	0.315971	0.059378	-0.010522	-0.045852	-0.233736
37.1	0.037967	-0.148405	-0.097346	-0.089148	-0.072895				37.1	0.04612	0.71355	0.016598	0.170416	0.135071	0.031765	-0.285383
37.2	0.086925	-0.171043	0.195437	-0.208788	0.103744				37.2	0.047146	0.05661	0.261174	0.192419	0.14627	-0.033729	-0.125125
37.3	0.144146	-0.151457	0.156754	-0.13499	0.029501				37.3	-0.000934	0.64402	0.209482	0.15882	-0.009311	0.033835	-0.256209
37.4	-0.062084	-0.0798	-0.133902	-0.150703	0.143523				37.4	0.109755	0.4279	0.11604	-0.034788	0.067226	0.00138	-0.039311
37.5	0.151057	-0.18163	-0.111617	-0.181961	-0.046865				37.5	0.032656	-0.17462	0.267905	-0.067664	0.025591	0.046043	-0.22868
37.6	0.112432	-0.149498	-0.209731	-0.150574	-0.190136				37.6	0.058822	0.30077	0.208756	0.204259	0.068146	0.104314	-0.148737
37.7	0.102917	-0.07562	-0.007065	-0.156615	0.209315				37.7	-0.008316	0.10303	0.206627	0.281103	0.043563	-0.004454	-0.178055
37.8	0.134128	-0.142645	-0.05934	-0.136201	-0.058794				37.8	0.095921	-0.13952	0.108298	-0.150263	0.036811	-0.057249	-0.122172
37.9	-0.012436	-0.159205	-0.037881	-0.167967	0.023871				37.9	0.029866	0.09582	0.126128	0.161306	0.049619	-0.000449	-0.151052
38	0.147713	-0.019257	-0.139475	-0.169396	-0.005226				38	-0.021155	0.26626	0.225613	0.282996	0.02156	0.020861	-0.191972
38.1	0.106151	-0.145779	-0.00861	-0.158353	-0.113179				38.1	0.177355	0.11953	0.099868	0.23339	0.046001	0.0306	-0.212663
38.2	0.116993	-0.151582	0.0168	-0.160813	-0.077319				38.2	0.071953	0.36219	0.2372	0.368905	0.077343	-0.011435	-0.17772
38.3	0.025691	-0.082852	0.036619	-0.12321	0.045351				38.3	0.160715	0.62416	0.402246	0.294735	0.07528	0.010336	-0.177212
38.4	0.046846	-0.058657	0.046757	-0.226152	0.137409				38.4	0.073957	0.11773	0.258642	0.189716	0.073825	-0.013493	-0.062404
38.5	-0.009627	-0.076543	-0.108023	-0.194552	0.027949				38.5	0.113955	-0.03516	0.13452	0.08692	0.066232	-0.01112	-0.149258
38.6	0.168031	-0.144425	0.048351	-0.19548	0.151512				38.6	0.134745	0.11037	-0.023088	-0.081277	0.035892	-0.059179	-0.215676
38.7	0.231433	-0.121997	-0.000828	-0.159932	0.12971				38.7	0.072489	-0.00856	0.093568	0.159155	0.021036	-0.028405	-0.051593
38.8	0.070341	-0.050939	-0.152805	-0.197944	0.118245				38.8	-0.000519	0.5647	0.265771	0.017257	0.032051	0.072879	-0.105954
38.9	0.24318	-0.096557	0.238437	-0.11108	0.010979				38.9	0.106645	0.25408	0.032654	0.074355	0.071558	-0.025534	-0.073036
39	0.168716	-0.178057	0.048166	-0.102688	0.027338				39	0.04967	-0.22985	0.150935	-0.205141	0.07651	0.071554	-0.259463
39.1	0.117668	-0.015052	-0.119926	-0.212484	-0.111432				39.1	-0.009966	0.44315	0.21796	0.202612	0.019388	-0.003408	-0.266953
39.2	0.101051	-0.129887	0.085167	-0.141913	0.039663				39.2	0.077059	0.16178	0.058984	0.074905	0.052941	0.078988	-0.147166
39.3	0.039017	-0.115522	0.079937	-0.208704	-0.169003				39.3	0.114435	0.48139	0.092959	0.414092	0.085015	0.062906	-0.18236
39.4	0.225146	-0.112136	0.27808	-0.106062	-0.124206				39.4	0.090826	-0.1117	0.149465	0.227769	0.08025	0.126114	-0.128977
39.5	0.088141	-0.130092	0.255883	-0.109652	-0.077681				39.5	-0.017058	0.18844	0.264075	-0.089321	0.044728	0.0969	-0.172681
39.6	0.112398	-0.108755	0.04569	-0.099654	0.090411				39.6	0.092523	0.49792	0.181416	0.099238	-0.030238	0.004444	-0.138959
39.7	-0.025178	-0.130438	-0.04338	-0.149298	0.074613				39.7	0.02811	-0.18429	0.273454	0.259339	0.110517	0.069691	-0.199531
39.8	0.0054	-0.061816	0.06547	-0.176552	-0.060067				39.8	0.086074	0.18546	0.2393	0.291603	0.093721	-0.005281	-0.138331
39.9	0.066112	-0.171168	0.264313	-0.183725	0.108117				39.9	0.166325	0.23583	0.311171	0.0347	0.078644	-0.048889	-0.172591
40	0.191824	-0.125862	0.039983	-0.203837	0.213784				40	0.193825	-0.36197	0.122945	0.201585	0.069101	0.022507	-0.175764
40.1	0.046508	-0.045603	0.310207	-0.105949	0.063278				40.1	0.00381	0.47321	0.284398	0.06096	0.061777	0.037099	-0.209051
40.2	0.048973	-0.193737	0.047606	-0.147309	0.14275				40.2	0.152545	0.32379	0.366197	0.206825	0.06253	-0.022846	-0.080229
40.3	0.017592	-0.01754	0.218307	-0.150515	-0.07629				40.3	0.138285	0.1769	0.21141	0.137811	0.055096	0.014762	-0.191711
40.4	0.03969	-0.044796	-0.124635	-0.159985	0.259627				40.4	0.112475	-0.06238	0.089571	0.001566	0.13135	-0.062711	-0.193709
40.5	0.063104	-0.113548	0.073519	-0.1715	0.17156				40.5	0.244025	0.14533	0.29848	-0.152161	0.172572	-0.034199	-0.212141
40.6	0.096241	-0.05387	-0.022489	-0.183151	0.048767				40.6	0.024027	0.31969	0.333524	0.120102	0.066257	0.007422	-0.164868
40.7	0.074239	-0.091084	0.129383	-0.137754	0.048876				40.7	0.153965	0.63429	0.277962	0.227738	0.153912	-0.035682	-0.021366
40.8	0.019218	-0.19985	-0.169472	-0.151652	0.058025				40.8	0.046941	0.46078	0.089201	0.060027	0.045453	0.014155	-0.173884
40.9	0.018426	-0.147259	-0.146456	-0.115259	0.027872				40.9	0.053004	0.32847	0.12763	0.116051	0.057329	-0.000904	-0.099048
41	0.078188	-0.060039	0.228409	-0.127337	0.274945				41	0.235245	0.2066	0.271679	0.013183	0.008989	0.085129	-0.15992
41.1	0.04519	-0.097558	-0.049972	-0.153052	0.088041				41.1	0.0114	0.01131	0.316217	0.196647	-0.053128	-0.03174	-0.267559
41.2	-0.061644	-0.060559	0.121565	-0.154243	0.118859				41.2	-0.022955	0.27732	0.256984	0.008725	0.076347	0.095026	-0.106751
41.3	-0.059137	-0.106346	0.125511	-0.158017	-0.030275				41.3	0.138445	-0.37122	0.189125	0.038054	0.0725	-0.006717	-0.203069
41.4	0.016701	-0.0074	0.040744	-0.157081	0.029374				41.4	0.053747	0.72061	0.197726	0.029475	0.025792	0.011756	-0.094019
41.5	0.161223	-0.047691	0.141676	-0.137194	0.093359				41.5	0.128655	0.20001	0.182483	-0.017916	0.003222	-0.017907	-0.199357
41.6	0.092694	-0.116734	0.067306	-0.133264	0.061341				41.6	0.232515	-0.09673	0.365024	0.26581	0.076074	-0.067865	-0.070687
41.7	0.016263	-0.124889	-0.045429	-0.184245	0.256174				41.7	0.026102	-0.30796	0.330589	0.496629	0.037315	-0.051124	-0.16743
41.8	0.247008	-0.07475	-0.098743	-0.146943	0.164111				41.8	0.197995	0.59416	0.104203	0.259127	0.068986	0.041255	-0.251802
41.9	0.164713	-0.080352	-0.047168	-0.184965	0.059551				41.9	0.074903	0.84569	0.064225	-0.148604	0.034168	0.055441	-0.068095
42	0.059854	-0.151716	0.198989	-0.195785	-0.032606				42	0.021918	0.48747	0.25087	0.079016	0.018608	0.004272	-0.292032
42.1	0.113934	-0.127499	-0.165098	-0.148215	0.215518				42.1	0.005467	-0.51696	0.317029	0.178296	0.123226	0.019332	-0.190221
42.2	0.102741	-0.197602	0.159615	-0.144949	0.361493				42.2	0.019723	0.16859	0.193522	0.077833	0.058791	7.9e-05	-0.155717
42.3	0.043739	-0.033302	0.198065	-0.178107	0.024362				42.3	0.141205	-0.0891	0.183972	0.019739	0.070117	-0.017097	-0.147958
42.4	0.091138	-0.141198	0.111472	-0.148546	0.034945				42.4	0.09487	0.47491	0.254598	0.274039	0.096887	-0.021371	-0.224472
42.5	0.207345	-0.171281	0.02964	-0.188139	0.161658				42.5	0.060641	-0.63694	0.129936	0.128547	0.096257	0.073815	-0.117414
42.6	0.083415	-0.062026	-0.417857	-0.166186	0.081539				42.6	0.169135	-0.35518	0.289397	0.035993	0.054123	-0.030704	-0.191955
42.7	-0.070466	-0.024972	0.386839	-0.149354	0.06638				42.7	0.078223	-0.14782	0.117625	-0.02161	0.200611	0.084859	0.011075
42.8	-0.036425	-0.072633	0.214128	-0.126937	0.212253				42.8	0.0628	1.13727	0.134715	0.121679	0.094839	-0.08774	-0.094613
42.9	0.031924	-0.153787	0.059121	-0.090842	0.037596				42.9	0.076137	0.07496	0.198079	0.18094	0.062924	0.08329	-0.154732
43	0.055913	-0.097526	-0.08041	-0.151648	0.068086				43	0.223915	-0.20617	0.388122	0.234267	0.07092	-0.055826	-0.093532
43.1	0.026369	-0.127921	0.242154	-0.105925	0.127383				43.1	0.100974	0.05379	0.244445	0.188826	0.088538	0.000379	-0.194889
43.2	0.129463	-0.134993	0.044549	-0.167607	0.227842				43.2	-0.018093	0.44259	0.052365	-0.220254	0.09304	-0.019137	-0.076583
43.3	0.140699	-0.157229	-0.133485	-0.177764	0.294456				43.3	0.074124	-0.11561	0.212854	0.03618	-0.002605	-0.064742	-0.137911
43.4	-0.001213	-0.171765	0.005715	-0.142566	-0.008692				43.4	0.036788	0.25631	0.142852	0.186083	0.057793	-0.109792	-0.229209
43.5	0.038254	-0.064557	0.021704	-0.198561	0.014179				43.5	0.033468	1.10862	0.228889	-0.240812	0.020624	0.036221	-0.207968
43.6	0.008922	-0.102037	-0.220698	-0.148602	-0.043753				43.6	-0.039492	-0.56017	0.120153	-0.05355	0.095429	-0.042996	-0.204192
43.7	0.0443	-0.127704	0.060657	-0.220055	0.339573				43.7	0.051686	-0.68686	0.200975	0.254005	0.065807	-0.041007	-0.090562
43.8	0.011535	-0.146049	-0.082698	-0.168786	0.308188				43.8	0.106525	0.61248	0.17856	0.25148	0.142028	0.046126	-0.137405
43.9	0.157098	-0.140665	0.057427	-0.182264	0.279826				43.9	0.201275	1.03876	0.194216	0.443806	0.096598	0.047672	-0.175182
44	-0.014213	-0.009686	-0.138713	-0.139682	0.130258				44	0.012417	-0.44511	0.412614	0.251159	0.064963	-0.015028	-0.197859
44.1	0.06109	-0.073554	-0.13752	-0.191901	0.225689				44.1	0.05736	0.528	0.158331	0.277471	0.023698	-0.05041	-0.153592
44.2	0.138708	-0.168896	0.246675	-0.166108	0.175743				44.2	0.104125	0.04942	0.271463	0.217952	0.076874	0.03869	-0.179489
44.3	0.141633	-0.105097	-0.207733	-0.118341	0.345048				44.3	0.143405	0.86312	0.24502	0.210223	0.0593	0.032112	-0.239164
44.4	0.183198	-0.18413	0.137017	-0.132009	0.29153				44.4	-0.002643	0.60323	0.160351	0.035131	0.053133	-0.00331	-0.15403
44.5	0.05691	-0.122482	-0.147424	-0.149284	0.269859				44.5	0.114885	0.89452	0.230018	0.147538	0.095575	-0.11084	-0.169092
44.6	0.073953	-0.155421	0.039325	-0.183162	0.094532				44.6	0.114125	0.63079	0.064546	-0.223308	0.075446	0.001642	-0.02845
44.7	0.11937	-0.0927	0.028802	-0.139349	0.142922				44.7	0.160345	0.27666	0.339947	-0.046715	0.046108	-0.0368	-0.212531
44.8	0.113611	-0.171148	-0.165841	-0.172175	0.131528				44.8	0.002647	-0.3421	0.176884	0.409161	0.065233	-0.022497	-0.122187
44.9	-0.032079	-0.007069	0.144309	-0.185138	0.337667				44.9	0.103135	0.73123	0.246411	0.49179	0.082997	-0.025709	-0.074703
45	0.084414	0.001533	0.108418	-0.145705	0.301688				45	0.045157	-0.2004	0.259948	0.036238	0.157062	-0.01313	-0.12492
45.1	0.143788	-0.154603	-0.309452	-0.166706	0.161906				45.1	0.127945	0.35465	0.133154	0.028326	0.04826	-0.032649	-0.093078
45.2	0.048168	-0.086973	0.369753	-0.190886	0.102258				45.2	0.132225	-0.1362	0.203057	0.164565	0.006067	0.00841	-0.138655
45.3	0.0801	-0.049251	0.012563	-0.184984	-0.025036				45.3	0.120985	0.71015	0.199367	-0.006162	0.022978	0.002031	-0.216287
45.4	-0.093949	0.010521	-0.205533	-0.11935	0.088426				45.4	0.084854	0.5736	0.274964	0.022627	0.075145	-0.032012	-0.179043
45.5	0.132235	-0.143882	0.146224	-0.151261	0.268401				45.5	0.088145	-0.32602	0.208547	0.171848	0.094475	-0.041367	-0.124144
45.6	0.071979	-0.143256	-0.134567	-0.147928	0.2402				45.6	0.053008	0.11215	0.287921	0.212123	0.075602	-0.059924	-0.015316
45.7	0.099929	-0.08454	0.173831	-0.199346	0.093476				45.7	0.308885	0.11812	0.257447	0.004003	0.103399	0.0351	-0.240725
45.8	0.007219	-0.030012	-0.202222	-0.183542	0.274938				45.8	0.190405	0.04612	0.261385	0.146219	-0.003691	-0.035365	-0.229275
45.9	0.076936	-0.079907	-0.123919	-0.155983	0.239508				45.9	0.106435	-0.25166	0.317199	-0.02525	0.106486	-0.014696	-0.107003
46	0.102568	-0.130053	-0.137093	-0.168955	0.107164				46	0.080027	-0.17251	0.266491	0.030455	0.077323	0.041512	-0.224987
46.1	0.048486	0.086136	-0.060579	-0.215065	0.477816				46.1	0.08883	-0.46986	0.22418	-0.051708	0.010589	-0.04446	-0.146847
46.2	0.012824	-0.038696	-0.405525	-0.146772	0.228474				46.2	0.421455	0.941	0.195983	-0.160586	0.166142	-0.009105	-0.084153
46.3	0.044101	-0.150002	-0.135253	-0.168061	0.276365				46.3	0.117555	0.30734	0.189156	0.317794	0.064105	-0.068579	-0.170644
46.4	0.084163	-0.18594	-0.178332	-0.123213	0.223242				46.4	0.102133	0.08314	0.170249	-0.009582	0.040804	0.03493	-0.147813
46.5	0.22898	-0.067342	-0.087754	-0.193991	0.021316				46.5	0.05747	-0.08589	0.285511	0.035651	-0.031192	0.037852	-0.130186
46.6	0.075354	-0.066586	-0.05976	-0.149035	0.188322				46.6	0.053752	0.03185	0.212162	0.034144	0.012752	0.006979	-0.104972
46.7	0.017849	-0.048555	-0.310509	-0.145383	0.051216				46.7	0.184885	0.13848	0.397157	0.102551	0.032321	-0.08504	-0.068908
46.8	-0.00078	-0.120413	0.069743	-0.150589	-0.016828				46.8	0.191115	0.65379	0.253039	0.216205	-0.040115	0.085828	-0.284382
46.9	-0.005814	-0.087825	-0.252028	-0.171647	-8.5e-05				46.9	0.009251	0.17745	0.118168	0.1577	0.025727	-0.077577	-0.173846
47	0.06573	-0.038171	0.068922	-0.251035	0.079905				47	0.164605	-0.33916	0.204115	0.240529	0.083384	0.00052	-0.032619
47.1	0.138315	-0.059822	0.195231	-0.137382	-0.172397				47.1	0.0769	0.39862	0.195568	0.234702	-0.023216	0.028878	-0.086193
47.2	0.065986	-0.105004	-0.257621	-0.188287	0.047712				47.2	0.078826	0.76376	0.235952	0.376048	-0.025617	-0.04371	-0.123941
47.3	0.00368	-0.072547	-0.134914	-0.108747	-0.152347				47.3	-0.008268	0.36425	0.322929	0.344506	0.056795	0.032708	-0.092141
47.4	0.060999	-0.211637	0.021384	-0.151594	-0.02311				47.4	-0.00638	0.57293	0.188068	0.015441	0.080998	-0.049467	-0.221015
47.5	0.132729	-0.116745	-0.020999	-0.136821	-0.025256				47.5	0.147365	0.60613	0.221669	0.029846	0.145025	-0.05125	-0.205256
47.6	0.139625	-0.093935	-0.009644	-0.148143	0.063282				47.6	0.180015	0.4524	0.033728	-0.148082	0.069244	-0.10293	-0.109539
47.7	0.024742	-0.174913	-0.263531	-0.130521	-0.048121				47.7	0.142335	-0.06423	0.150525	0.292335	-0.033677	0.024926	-0.133437
47.8	0.152511	-0.179741	-0.406846	-0.127995	-0.068426				47.8	0.035738	-0.04524	0.249024	0.060096	0.031948	0.010382	-0.162094
47.9	0.205833	-0.113067	-0.24773	-0.156645	-0.021351				47.9	0.04037	0.24911	0.269974	0.083657	0.007148	-0.007077	-0.190958
48	0.119255	-0.139699	-0.379724	-0.211003	-0.070458				48	0.107945	0.17621	0.195762	0.136203	0.05027	0.020675	-0.249226
48.1	0.02109	-0.115052	-0.458383	-0.163291	-0.030118				48.1	0.06486	0.00125	0.235533	0.127809	0.007281	0.061242	-0.127666
48.2	0.175118	-0.108259	-0.177817	-0.184602	-0.046523				48.2	0.135905	0.28782	0.329415	0.183622	0.119081	-0.021541	-0.104903
48.3	0.15166	-0.126671	-0.102934	-0.1814	0.040717				48.3	0.06851	-0.56881	0.181333	0.196897	0.007734	-0.010148	-0.186207
48.4	0.129891	-0.159902	-0.162247	-0.235767	-0.086988				48.4	0.072181	0.12704	0.228793	0.1423	0.059702	0.008405	-0.256487
48.5	-0.029379	-0.132257	-0.392621	-0.203503	-0.070123				48.5	0.128325	-0.22807	0.329884	-0.203474	0.138206	0.019175	-0.052878
48.6	0.078416	-0.109055	-0.342574	-0.169763	-0.217667				48.6	0.137175	0.12505	0.39234	0.023439	-0.039195	-0.015918	-0.154326
48.7	0.075872	-0.14553	0.083782	-0.190569	0.001024				48.7	0.029112	-0.22633	0.310383	0.011737	-0.028126	-0.042763	-0.085226
48.8	0.099553	-0.2311	-0.294188	-0.10276	0.005243				48.8	0.040173	-0.20755	0.267873	0.25268	0.101576	-0.032616	-0.144319
48.9	0.238917	-0.058543	-0.427516	-0.172003	-0.10373				48.9	0.043421	-0.18387	0.210109	0.231621	0.129487	-0.028346	-0.171797
49	0.091895	-0.148396	-0.423938	-0.158345	-0.082287				49	0.131265	0.09463	0.256493	0.231693	-0.028827	0.014126	-0.146801
49.1	0.10556	-0.193656	-0.370593	-0.16735	-0.078079				49.1	-0.063646	0.52094	0.028405	0.032166	0.023475	-0.066955	-0.062887
49.2	-0.005357	-0.153647	-0.09542	-0.206211	0.005368				49.2	0.093257	0.0229	0.055295	0.283136	0.095435	0.000948	-0.221211
49.3	0.064788	-0.09424	-0.267745	-0.160915	0.008127				49.3	0.118975	0.73834	0.253885	0.306528	0.11212	0.056229	-0.303789
49.4	0.086928	-0.08515	-0.48412	-0.163987	0.044841				49.4	0.214715	0.54252	0.281491	0.047442	0.026787	-0.050252	-0.290808
49.5	0.053121	-0.123699	-0.253914	-0.181569	-0.147489				49.5	-0.007259	0.12682	0.194573	0.518468	0.005904	-0.013895	-0.197397
49.6	0.152159	-0.179209	-0.390658	-0.141034	0.032846				49.6	0.222275	0.00279	0.293975	0.219392	0.049172	-0.016818	-0.040828
49.7	0.136518	-0.089617	-0.22924	-0.158238	-0.188295				49.7	0.198595	0.08751	0.261813	-0.241795	0.112242	-0.021506	-0.226353
49.8	0.118276	-0.07743	-0.084844	-0.200399	-0.058344				49.8	0.064614	0.27789	0.24665	0.106191	0.096265	-0.083486	-0.247036
49.9	0.095947	-0.123245	-0.168036	-0.21042	-0.054065				49.9	0.060416	-0.69646	0.191764	-0.02322	0.010676	-0.05938	-0.181476
50	-0.048794	-0.132332	-0.553077	-0.16631	-0.046072				50	0.051066	0.59945	0.07056	-0.006331	0.033711	0.016475	-0.160849
50.1	0.156341	-0.074938	-0.436899	-0.182626	-0.004862				50.1	-0.015386	-0.07058	0.049837	-0.265659	0.028373	-0.216682	-0.175488
50.2	0.120547	-0.179459	-0.308972	-0.149857	-0.110858				50.2	-0.186069	-0.4312	-0.121031	-0.420107	-0.176087	-0.293121	-0.265135
50.3	-0.135012	-0.108408	-0.229874	-0.179262	-0.03				50.3	-0.228444	-0.0643	-0.364017	-0.500805	-0.406964	-0.391538	-0.381309
50.4	-0.122685	-0.081797	-0.194027	-0.263641	0.084411				50.4	-0.285443	0.03189	-0.301054	-0.508222	-0.374064	-0.391576	-0.493209
50.5	-0.184501	-0.133316	-0.200866	-0.308692	-0.253008				50.5	-0.24012	-0.7848	-0.332468	-0.492891	-0.381391	-0.415516	-0.549967
50.6	-0.091687	-0.150885	-0.218416	-0.399084	-0.115054				50.6	-0.280081	-0.21603	-0.195729	-0.670319	-0.467062	-0.376731	-0.600436
50.7	-0.231188	-0.311628	-0.520526	-0.364068	-0.192393				50.7	-0.379455	-0.69199	-0.294256	-0.76226	-0.410256	-0.435396	-0.624777
50.8	-0.343664	-0.344132	-0.498379	-0.418729	-0.175888				50.8	-0.374113	-0.65594	-0.231907	-0.450256	-0.418876	-0.415093	-0.634938
50.9	-0.145232	-0.441526	-0.543642	-0.434293	-0.249692				50.9	-0.348051	-1.1287	-0.266746	-0.631198	-0.401104	-0.409053	-0.56661
51	-0.177712	-0.385791	-0.687353	-0.464036	-0.147834				51	-0.309345	-0.90147	-0.269571	-0.608607	-0.492094	-0.418318	-0.658345
51.1	-0.1895	-0.479605	-0.72267	-0.485303	-0.288846				51.1	-0.44627	-0.47819	-0.279045	-0.298589	-0.52814	-0.406193	-0.704356
51.2	-0.260481	-0.449491	-0.772193	-0.427252	-0.284888				51.2	-0.449148	-0.76626	-0.294781	-0.473573	-0.588375	-0.368172	-0.787242
51.3	-0.227877	-0.484737	-0.578744	-0.49086	-0.096902				51.3	-0.413761	-0.76711	-0.39732	-0.850067	-0.513487	-0.375043	-0.656945
51.4	-0.307935	-0.454498	-0.552199	-0.502673	-0.231484				51.4	-0.480046	-0.38907	-0.280846	-0.547892	-0.575781	-0.461879	-0.731023
51.5	-0.178417	-0.387037	-0.485237	-0.44953	-0.433607				51.5	-0.372277	-0.47701	-0.353481	-0.919277	-0.52199	-0.420683	-0.79586
51.6	-0.206802	-0.516379	-0.667896	-0.504072	-0.309404				51.6	-0.381785	-0.27269	-0.329104	-0.602928	-0.579099	-0.389052	-0.734433
51.7	-0.279639	-0.520041	-0.630099	-0.430917	-0.151674				51.7	-0.437903	-1.00151	-0.275532	-0.471845	-0.618515	-0.439769	-0.790965
51.8	-0.303627	-0.479279	-0.661208	-0.412429	-0.181984				51.8	-0.47063	-1.00967	-0.251812	-0.733454	-0.693122	-0.445895	-0.644595
51.9	-0.221933	-0.507187	-0.427438	-0.504962	-0.297263				51.9	-0.451979	-0.88777	-0.331416	-0.420875	-0.609569	-0.455499	-0.738907
52	-0.229308	-0.499026	-0.390715	-0.44517	-0.203841				52	-0.515352	-1.12553	-0.387562	-0.439633	-0.677626	-0.522325	-0.71733
52.1	-0.059425	-0.444238	-0.76244	-0.504874	-0.372423				52.1	-0.680357	-0.95033	-0.39032	-0.660688	-0.621866	-0.442786	-0.814705
52.2	-0.299178	-0.531371	-0.510767	-0.492135	-0.216664				52.2	-0.491565	-1.19818	-0.356063	-0.619736	-0.681543	-0.418238	-0.675434
52.3	-0.303813	-0.491141	-0.758281	-0.456726	-0.230262				52.3	-0.623122	-1.27328	-0.47195	-0.675037	-0.667745	-0.411568	-0.733214
52.4	-0.277476	-0.408947	-0.613302	-0.507809	-0.171408				52.4	-0.599834	-0.66099	-0.528336	-0.719806	-0.667713	-0.450773	-0.998129
52.5	-0.237911	-0.396052	-0.857508	-0.497305	-0.25658				52.5	-0.742991	-0.96103	-0.493651	-0.671333	-0.686791	-0.404829	-0.75521
52.6	-0.239979	-0.460787	-0.923956	-0.47252	-0.198476				52.6	-0.661252	-1.35744	-0.476498	-0.366266	-0.696962	-0.508859	-0.834721
52.7	-0.198395	-0.491723	-0.576072	-0.4667	-0.323722				52.7	-0.541074	-1.13051	-0.373387	-0.688679	-0.724168	-0.536599	-0.920741
52.8	-0.171184	-0.515282	-1.07668	-0.551655	-0.354748				52.8	-0.536432	-1.65697	-0.420709	-0.82333	-0.700904	-0.488067	-0.881061
52.9	-0.23275	-0.433819	-1.03328	-0.516999	-0.335645				52.9	-0.646039	-1.48758	-0.450743	-0.627915	-0.772188	-0.447461	-0.800586
53	-0.214852	-0.512923	-0.961769	-0.547556	-0.209304				53	-0.680842	-1.90522	-0.511294	-0.779566	-0.735547	-0.415881	-0.90117
53.1	-0.259259	-0.588761	-1.02055	-0.571554	-0.204563				53.1	-0.669675	-1.54032	-0.455426	-0.712521	-0.830608	-0.462183	-1.03674
53.2	-0.324943	-0.553606	-1.05916	-0.596993	-0.126008				53.2	-0.680107	-2.14062	-0.543588	-0.786909	-0.620867	-0.531216	-0.882687
53.3	-0.243989	-0.543361	-0.918206	-0.566072	-0.316809				53.3	-0.578868	-1.85042	-0.529848	-0.680386	-0.78229	-0.495833	-0.980772
53.4	-0.231053	-0.596494	-1.02842	-0.56582	-0.296023				53.4	-0.701856	-1.9173	-0.553877	-0.781803	-0.741911	-0.44386	-0.969754
53.5	-0.328818	-0.589477	-1.08086	-0.648253	-0.381381				53.5	-0.899831	-1.55769	-0.67089	-0.686846	-0.876981	-0.502251	-1.03874
53.6	-0.32268	-0.541053	-0.950379	-0.592869	-0.302767				53.6	-0.633954	-0.9299	-0.679455	-0.719229	-0.786155	-0.493642	-1.14463
53.7	-0.256832	-0.627529	-0.940285	-0.622373	-0.4783				53.7	-0.833859	-1.89737	-0.532699	-0.773861	-0.751112	-0.574519	-1.01104
53.8	-0.320305	-0.689723	-1.17275	-0.611887	-0.205991				53.8	-0.632295	-1.33723	-0.482777	-0.779682	-0.739383	-0.511279	-1.06395
53.9	-0.361862	-0.614377	-0.963815	-0.682802	-0.488979				53.9	-0.706606	-1.33897	-0.584956	-0.825831	-0.854198	-0.494875	-1.1221
54	-0.368539	-0.621357	-1.1632	-0.698465	-0.3601				54	-0.716862	-1.77363	-0.609479	-0.68194	-0.767525	-0.533263	-1.09041
54.1	-0.389865	-0.621348	-1.07909	-0.639369	-0.405376				54.1	-0.723528	-1.66979	-0.640613	-0.774374	-0.793448	-0.525625	-1.08979
54.2	-0.393339	-0.623355	-0.984662	-0.736816	-0.308299				54.2	-0.668758	-1.73939	-0.605945	-0.654883	-0.823833	-0.576428	-1.08136
54.3	-0.323337	-0.711206	-0.843812	-0.659731	-0.42456				54.3	-0.768734	-1.57028	-0.705132	-0.723579	-0.771481	-0.557153	-1.23391
54.4	-0.374088	-0.702237	-1.01335	-0.676535	-0.465209				54.4	-0.804747	-1.49932	-0.62748	-0.765349	-0.772074	-0.575888	-1.1264
54.5	-0.477861	-0.613178	-1.077	-0.704698	-0.478116				54.5	-0.666637	-1.32311	-0.713067	-0.608072	-0.835934	-0.526382	-1.10854
54.6	-0.400735	-0.820747	-1.10122	-0.712499	-0.388785				54.6	-0.792566	-1.82104	-0.848616	-0.823112	-0.763345	-0.592745	-1.15167
54.7	-0.485274	-0.672925	-1.16384	-0.70352	-0.664706				54.7	-0.813553	-1.66562	-0.584548	-0.889209	-0.855232	-0.59207	-1.23064
54.8	-0.407546	-0.738996	-1.17178	-0.725632	-0.442735				54.8	-0.708221	-1.46089	-0.743842	-0.995824	-0.931544	-0.504596	-1.12811
54.9	-0.623583	-0.72005	-1.16773	-0.669699	-0.613823				54.9	-0.716375	-1.54759	-0.72782	-0.581462	-0.836047	-0.570864	-1.12485
55	-0.476286	-0.761299	-1.23592	-0.734642	-0.456707				55	-0.772468	-2.08179	-0.691063	-0.681476	-0.861333	-0.583964	-1.18475
55.1	-0.523655	-0.69118	-1.05647	-0.684286	-0.485229				55.1	-0.780544	-1.71725	-0.703512	-0.69468	-0.780812	-0.600301	-1.07625
55.2	-0.491056	-0.722253	-1.0654	-0.754989	-0.565536				55.2	-0.820297	-1.0164	-0.642712	-0.562981	-0.827525	-0.58781	-1.14776
55.3	-0.45997	-0.766999	-1.21454	-0.719768	-0.724972				55.3	-0.934955	-1.62332	-0.698556	-0.808293	-0.829485	-0.530188	-1.15176
55.4	-0.574234	-0.764232	-1.167	-0.689206	-0.57646				55.4	-0.793599	-1.67129	-0.6294	-0.928823	-0.884479	-0.654515	-1.26539
55.5	-0.462385	-0.745108	-1.19288	-0.676525	-0.74357				55.5	-0.772894	-1.01759	-0.67602	-0.529696	-0.775392	-0.582031	-1.2182
55.6	-0.472485	-0.796291	-1.24681	-0.73094	-0.704395				55.6	-0.816905	-1.01594	-0.644034	-0.555941	-0.854201	-0.611763	-1.19726
55.7	-0.440454	-0.739051	-1.08246	-0.756309	-0.657475				55.7	-0.732865	-1.43735	-0.745635	-0.608098	-0.88258	-0.592551	-1.27514
55.8	-0.568351	-0.738434	-1.06112	-0.71441	-0.623027				55.8	-0.803112	-1.58134	-0.746917	-0.895988	-0.83627	-0.567512	-1.23137
55.9	-0.483933	-0.755744	-1.14488	-0.715749	-0.522012				55.9	-0.823403	-1.88187	-0.68879	-0.61942	-0.757998	-0.505282	-1.15581
56	-0.476825	-0.739348	-1.10841	-0.704461	-0.680045				56	-0.764469	-1.66965	-0.688489	-0.857501	-0.858591	-0.576436	-1.17378
56.1	-0.593975	-0.798407	-1.17327	-0.747925	-0.717409				56.1	-0.692158	-1.39849	-0.76819	-0.803583	-0.876437	-0.619892	-1.08911
56.2	-0.491174	-0.809212	-1.20822	-0.719815	-0.671521				56.2	-0.858649	-1.57668	-0.71766	-0.467149	-0.840947	-0.588528	-1.14618
56.3	-0.556938	-0.833273	-1.14006	-0.737383	-0.599226				56.3	-0.770018	-1.42829	-0.678754	-0.828225	-0.815502	-0.528988	-1.24833
56.4	-0.633717	-0.777149	-1.21383	-0.740589	-0.696057				56.4	-0.797784	-1.67086	-0.779847	-0.856527	-0.861996	-0.585278	-1.20516
56.5	-0.638507	-0.811153	-1.07659	-0.661843	-0.614696				56.5	-0.804134	-1.52084	-0.605861	-0.690002	-0.790551	-0.690723	-1.17835
56.6	-0.586859	-0.805982	-1.19476	-0.702992	-0.686434				56.6	-0.858652	-1.54454	-0.677521	-0.999751	-0.781466	-0.602399	-1.27421
56.7	-0.595297	-0.788368	-1.21337	-0.749134	-0.628121				56.7	-0.771514	-1.05569	-0.59413	-0.892825	-0.871967	-0.560112	-1.25714
56.8	-0.585324	-0.788171	-1.17546	-0.73306	-0.72011				56.8	-0.804132	-1.46911	-0.735688	-0.628229	-0.809581	-0.599158	-1.21371
56.9	-0.658791	-0.750728	-1.18182	-0.774951	-0.762465				56.9	-0.703021	-1.13817	-0.682029	-0.945919	-0.771468	-0.561302	-1.21548
57	-0.616104	-0.737499	-1.01993	-0.751983	-0.637107				57	-0.66348	-1.78343	-0.636207	-1.01573	-0.820023	-0.6357	-1.28683
57.1	-0.608612	-0.739057	-1.06057	-0.764821	-0.588602				57.1	-0.782963	-1.49488	-0.753088	-0.887291	-0.849172	-0.564408	-1.2413
57.2	-0.684212	-0.78182	-1.02834	-0.75598	-0.534462				57.2	-0.694484	-1.6881	-0.689599	-0.840038	-0.796404	-0.592185	-1.22362
57.3	-0.635624	-0.805844	-1.15932	-0.723122	-0.532969				57.3	-0.701785	-1.63509	-0.69518	-0.671008	-0.812167	-0.553663	-1.14971
57.4	-0.615021	-0.798388	-1.18832	-0.72514	-0.467335				57.4	-0.69688	-1.58184	-0.698235	-0.779888	-0.820046	-0.526486	-1.20698
57.5	-0.670377	-0.772911	-1.05771	-0.752207	-0.575691				57.5	-0.679732	-1.58473	-0.660483	-0.962235	-0.81406	-0.635373	-1.26604
57.6	-0.610239	-0.836876	-1.15765	-0.775217	-0.661451				57.6	-0.780638	-1.63762	-0.722521	-0.882007	-0.83275	-0.599029	-1.29347
57.7	-0.585435	-0.738402	-1.02358	-0.766372	-0.820247				57.7	-0.633364	-1.98345	-0.742667	-0.699933	-0.93988	-0.585576	-1.21238
57.8	-0.522207	-0.760718	-1.23346	-0.693403	-0.672195				57.8	-0.804515	-1.70933	-0.635791	-0.97892	-0.824484	-0.584498	-1.13228
57.9	-0.733186	-0.817791	-1.0231	-0.754294	-0.665467				57.9	-0.617356	-1.52631	-0.738607	-1.06076	-0.844532	-0.532604	-1.18088
58	-0.612097	-0.773135	-1.0705	-0.738864	-0.878475				58	-0.632713	-1.64886	-0.823909	-0.859705	-0.879795	-0.551046	-1.16212
58.1	-0.618262	-0.876442	-1.30205	-0.737708	-0.77497				58.1	-0.668607	-1.92358	-0.683214	-0.614586	-0.896955	-0.556296	-1.26729
58.2	-0.603999	-0.80185	-1.16708	-0.70728	-0.623123				58.2	-0.648338	-1.30189	-0.74145	-1.00924	-0.822562	-0.56725	-1.11039
58.3	-0.577243	-0.797153	-0.923092	-0.694358	-0.855443				58.3	-0.675386	-1.70955	-0.629095	-0.844701	-0.820682	-0.647586	-1.14364
58.4	-0.557025	-0.801891	-1.03219	-0.744967	-0.810998				58.4	-0.741531	-1.57507	-0.841369	-0.904098	-0.862322	-0.594838	-1.19346
58.5	-0.752596	-0.802079	-1.09517	-0.73172	-0.706887				58.5	-0.771853	-1.40426	-0.583717	-0.641285	-0.820251	-0.573881	-1.27147
58.6	-0.621685	-0.801544	-1.23352	-0.780256	-0.751972				58.6	-0.682443	-1.4859	-0.571657	-0.894978	-0.899924	-0.633123	-1.20952
58.7	-0.649065	-0.81493	-1.0808	-0.749832	-0.895217				58.7	-0.75128	-1.3575	-0.694268	-1.08573	-0.85558	-0.653245	-1.15791
58.8	-0.651339	-0.807078	-1.03587	-0.746757	-0.824543				58.8	-0.61327	-1.83006	-0.643559	-0.948241	-0.776458	-0.59254	-1.28793
58.9	-0.591129	-0.784388	-1.01201	-0.773391	-0.602292				58.9	-0.822289	-2.01297	-0.721679	-1.21368	-0.861331	-0.544141	-1.2111
59	-0.68985	-0.791154	-1.07203	-0.742617	-0.777232				59	-0.666417	-1.30915	-0.654807	-0.891014	-0.822883	-0.634366	-1.21433
59.1	-0.673426	-0.770372	-0.957385	-0.726366	-0.817123				59.1	-0.562761	-1.59571	-0.70932	-1.01691	-0.846852	-0.644056	-1.18327
59.2	-0.716411	-0.857175	-1.06409	-0.746633	-0.718826				59.2	-0.764968	-1.18029	-0.645198	-0.859277	-0.82403	-0.529993	-1.27956
59.3	-0.685096	-0.785439	-1.03106	-0.754268	-0.646457				59.3	-0.618749	-1.73545	-0.728589	-0.889885	-0.762475	-0.628867	-1.21647
59.4	-0.603227	-0.867997	-0.999258	-0.711777	-0.595469				59.4	-0.648867	-1.73054	-0.753958	-0.937558	-0.781595	-0.549869	-1.17946
59.5	-0.621237	-0.811999	-1.07789	-0.74815	-0.650251				59.5	-0.778478	-1.65381	-0.747241	-1.02358	-0.818788	-0.504938	-1.24702
59.6	-0.680298	-0.790846	-1.01752	-0.755134	-0.720802				59.6	-0.74162	-2.03029	-0.628504	-1.17018	-0.705636	-0.581371	-1.25061
59.7	-0.653055	-0.843438	-1.1456	-0.689152	-0.708458				59.7	-0.680345	-1.63718	-0.653864	-0.803649	-0.814681	-0.54025	-1.27229
59.8	-0.573132	-0.777089	-0.983706	-0.797702	-0.709102				59.8	-0.619992	-1.73252	-0.667318	-0.894677	-0.863934	-0.532197	-1.44696
59.9	-0.627969	-0.83956	-0.946555	-0.760142	-0.660201				59.9	-0.517481	-1.452	-0.676173	-0.976498	-0.803152	-0.579215	-1.22483
60	-0.657204	-0.802847	-0.963919	-0.746364	-0.785661				60	-0.909597	-1.96332	-0.663661	-1.05251	-0.803187	-0.621743	-1.26543
60.1	-0.693392	-0.85058	-0.95995	-0.7517	-0.857641				60.1	-0.743864	-1.59409	-0.683318	-1.02923	-0.765319	-0.456828	-1.19535
60.2	-0.71514	-0.74919	-1.15799	-0.738621	-0.827072				60.2	-0.758913	-1.94021	-0.597706	-0.9807	-0.837198	-0.613596	-1.22967
60.3	-0.598972	-0.783145	-0.990319	-0.770897	-0.872641				60.3	-0.757961	-1.28985	-0.598514	-0.854573	-0.743162	-0.592073	-1.2376
60.4	-0.700999	-0.851245	-1.1579	-0.738526	-0.779223				60.4	-0.641638	-2.12943	-0.62013	-0.992882	-0.786972	-0.482012	-1.23679
60.5	-0.723687	-0.833486	-0.978674	-0.728275	-0.748065				60.5	-0.775939	-1.85718	-0.484761	-0.7273	-0.851485	-0.542537	-1.28969
60.6	-0.622821	-0.796348	-1.0306	-0.727126	-0.769045				60.6	-0.750792	-1.53484	-0.601002	-1.23354	-0.823584	-0.600056	-1.30295
60.7	-0.615942	-0.825091	-0.875479	-0.770547	-0.634665				60.7	-0.763513	-0.92792	-0.577502	-1.12343	-0.856631	-0.466773	-1.29708
60.8	-0.651265	-0.841675	-1.02012	-0.74683	-0.694867				60.8	-0.722798	-2.04965	-0.659	-1.00023	-0.833841	-0.573589	-1.30606
60.9	-0.630759	-0.785053	-0.903739	-0.783208	-0.767642				60.9	-0.703261	-1.66359	-0.713464	-1.18727	-0.816362	-0.616629	-1.28369
61	-0.63807	-0.905228	-1.18283	-0.743245	-0.834496				61	-0.628221	-1.58492	-0.618454	-1.10041	-0.779944	-0.559989	-1.27581
61.1	-0.628203	-0.847518	-1.07441	-0.735206	-0.710766				61.1	-0.642725	-1.55086	-0.488976	-0.861379	-0.775806	-0.58843	-1.22355
61.2	-0.671348	-0.745634	-0.846675	-0.77444	-0.747344				61.2	-0.60764	-1.86182	-0.60051	-0.954487	-0.823652	-0.600882	-1.18959
61.3	-0.731111	-0.79369	-1.08389	-0.775184	-0.767202				61.3	-0.652868	-1.47733	-0.540903	-0.812176	-0.771386	-0.587087	-1.30422
61.4	-0.656092	-0.840242	-1.04851	-0.747914	-0.713179				61.4	-0.802051	-1.63724	-0.516593	-1.01282	-0.801113	-0.535882	-1.20432
61.5	-0.66933	-0.747892	-0.890524	-0.737732	-0.726374				61.5	-0.699132	-1.93366	-0.617208	-1.16617	-0.817899	-0.527913	-1.41763
61.6	-0.725299	-0.879189	-1.02063	-0.714213	-0.839683				61.6	-0.577479	-1.49942	-0.778886	-0.859491	-0.885321	-0.664222	-1.22608
61.7	-0.772077	-0.823509	-1.01916	-0.772905	-0.798027				61.7	-0.691054	-1.06887	-0.747176	-1.08278	-0.810625	-0.580715	-1.34555
61.8	-0.582101	-0.876292	-1.12468	-0.737571	-0.541337				61.8	-0.538777	-2.16821	-0.538976	-1.09811	-0.741792	-0.620814	-1.37848
61.9	-0.694132	-0.810358	-1.13327	-0.75911	-0.67944				61.9	-0.671424	-1.44697	-0.573199	-1.30767	-0.78822	-0.587442	-1.23936
62	-0.6856	-0.896861	-1.13375	-0.722257	-0.761294				62	-0.60271	-1.46374	-0.539964	-1.14643	-0.763146	-0.569093	-1.29481
62.1	-0.610331	-0.867958	-1.07516	-0.715749	-0.763466				62.1	-0.713665	-1.76152	-0.643207	-0.996857	-0.767389	-0.527472	-1.22166
62.2	-0.698551	-0.75709	-1.01516	-0.736606	-0.858202				62.2	-0.682946	-1.21466	-0.590244	-1.06523	-0.750509	-0.528791	-1.2344
62.3	-0.72441	-0.836151	-1.03962	-0.782327	-0.715755				62.3	-0.722856	-0.73427	-0.407621	-0.904485	-0.803281	-0.592749	-1.16053
62.4	-0.654758	-0.779044	-0.944484	-0.756312	-0.745718				62.4	-0.644613	-1.7167	-0.478286	-1.01527	-0.759763	-0.528237	-1.24245
62.5	-0.591019	-0.758393	-0.988526	-0.774319	-0.846494				62.5	-0.727817	-1.86948	-0.632709	-0.987805	-0.78548	-0.550588	-1.27498
62.6	-0.713216	-0.764334	-0.940705	-0.785573	-0.554443				62.6	-0.616221	-1.46525	-0.495962	-1.02772	-0.774795	-0.588984	-1.11305
62.7	-0.676421	-0.854504	-0.980524	-0.742837	-0.769895				62.7	-0.603817	-1.26673	-0.679241	-1.15141	-0.823882	-0.601266	-1.10349
62.8	-0.627726	-0.884658	-1.21357	-0.777289	-0.674831				62.8	-0.699909	-1.60102	-0.583853	-1.26273	-0.837225	-0.556189	-1.20538
62.9	-0.689302	-0.817102	-1.10843	-0.727785	-0.658225				62.9	-0.552386	-1.19074	-0.517837	-0.815278	-0.763098	-0.543301	-1.27383
63	-0.698158	-0.753258	-1.05862	-0.769225	-0.671735				63	-0.640295	-1.70241	-0.681047	-1.2715	-0.81247	-0.513504	-1.19501
63.1	-0.633539	-0.864694	-1.03676	-0.77179	-0.783041				63.1	-0.684997	-1.66833	-0.521448	-1.13995	-0.7675	-0.54985	-1.17463
63.2	-0.714287	-0.846977	-1.15278	-0.780246	-0.811707				63.2	-0.748474	-1.48982	-0.444458	-0.989075	-0.829619	-0.603012	-1.26242
63.3	-0.646214	-0.821723	-1.25217	-0.771731	-0.730197				63.3	-0.761476	-1.39274	-0.725662	-0.883239	-0.794593	-0.592381	-1.23247
63.4	-0.594457	-0.876906	-1.10681	-0.750221	-0.645309				63.4	-0.658294	-1.36028	-0.565233	-1.06918	-0.815477	-0.540125	-1.29555
63.5	-0.657742	-0.829953	-1.20899	-0.763273	-0.722685				63.5	-0.711482	-1.42372	-0.537771	-1.05152	-0.843302	-0.538098	-1.192
63.6	-0.607403	-0.859164	-1.05927	-0.747719	-0.773129				63.6	-0.755733	-1.00197	-0.610566	-0.834402	-0.798511	-0.581154	-1.26537
63.7	-0.67951	-0.849825	-1.10025	-0.755196	-0.80875				63.7	-0.663382	-1.54266	-0.639265	-1.18184	-0.814768	-0.531965	-1.25857
63.8	-0.713325	-0.857187	-0.976951	-0.746067	-0.765002				63.8	-0.680715	-0.96338	-0.656345	-1.18987	-0.831036	-0.636276	-1.28353
63.9	-0.771735	-0.845827	-1.13008	-0.761184	-0.946829				63.9	-0.712974	-1.95494	-0.555105	-1.17281	-0.784156	-0.554849	-1.26526
64	-0.618944	-0.831609	-0.963413	-0.730504	-0.712789				64	-0.737823	-1.3787	-0.562529	-1.20957	-0.917674	-0.611646	-1.25768
64.1	-0.74842	-0.866923	-1.03181	-0.728378	-0.647594				64.1	-0.642968	-1.17211	-0.642469	-1.26738	-0.802275	-0.533483	-1.30286
64.2	-0.581775	-0.769812	-1.07105	-0.799965	-0.622612				64.2	-0.688623	-1.8092	-0.599731	-1.03682	-0.735763	-0.481344	-1.34225
64.3	-0.664625	-0.844433	-1.00399	-0.793766	-0.794171				64.3	-0.619142	-1.24777	-0.503636	-1.10719	-0.81641	-0.560014	-1.29118
64.4	-0.67031	-0.858685	-1.19312	-0.776767	-0.704118				64.4	-0.61458	-1.89101	-0.453848	-0.99732	-0.726712	-0.491749	-1.20051
64.5	-0.689133	-0.829136	-1.16431	-0.704121	-0.902711				64.5	-0.650328	-1.44316	-0.559905	-1.31582	-0.804444	-0.552554	-1.26639
64.6	-0.608749	-0.796405	-1.05459	-0.742681	-0.752778				64.6	-0.646388	-1.98633	-0.559617	-1.09954	-0.754691	-0.508466	-1.22001
64.7	-0.717062	-0.837378	-0.807047	-0.755124	-0.621295				64.7	-0.494985	-1.7389	-0.354629	-1.14046	-0.724569	-0.611376	-1.21437
64.8	-0.550591	-0.884133	-1.11058	-0.791178	-0.903271				64.8	-0.67825	-1.48645	-0.530907	-0.919297	-0.800704	-0.523639	-1.33031
64.9	-0.640325	-0.854093	-0.970188	-0.797352	-0.82862				64.9	-0.673453	-1.22331	-0.614252	-1.03883	-0.832215	-0.571173	-1.25069
65	-0.641331	-0.80829	-0.691255	-0.749455	-0.737632				65	-0.749712	-1.38777	-0.498931	-1.05621	-0.793648	-0.538323	-1.21011
65.1	-0.611633	-0.869674	-0.916985	-0.745275	-0.645655				65.1	-0.659174	-1.27705	-0.515535	-1.20833	-0.759992	-0.603133	-1.24643
65.2	-0.692059	-0.815081	-0.817027	-0.799377	-0.917365				65.2	-0.642677	-1.56123	-0.678978	-1.12912	-0.745333	-0.542204	-1.24283
65.3	-0.645426	-0.818077	-1.13633	-0.739613	-0.835893				65.3	-0.594611	-1.74866	-0.464206	-0.97052	-0.87739	-0.558332	-1.29534
65.4	-0.679487	-0.828485	-0.921199	-0.779992	-0.899091				65.4	-0.579438	-1.32222	-0.643855	-1.0863	-0.684097	-0.513606	-1.19555
65.5	-0.680823	-0.829633	-0.992248	-0.720436	-0.764726				65.5	-0.718851	-1.57794	-0.616941	-1.21119	-0.672329	-0.511098	-1.28001
65.6	-0.551279	-0.899277	-0.992916	-0.730034	-0.621066				65.6	-0.740039	-1.33629	-0.575924	-1.04266	-0.758854	-0.634339	-1.31983
65.7	-0.62723	-0.853924	-0.917646	-0.76839	-0.689387				65.7	-0.74089	-1.73743	-0.494944	-1.1211	-0.8248	-0.554732	-1.22392
65.8	-0.613544	-0.86383	-0.972112	-0.710561	-0.789941				65.8	-0.702508	-1.84706	-0.510522	-0.968293	-0.768007	-0.529773	-1.26285
65.9	-0.676766	-0.831762	-0.98397	-0.79804	-0.691207				65.9	-0.684239	-1.27323	-0.487841	-1.16329	-0.785618	-0.5393	-1.28824
66	-0.649248	-0.906671	-1.01926	-0.770538	-0.741148				66	-0.642056	-1.28643	-0.493739	-1.09245	-0.88863	-0.576235	-1.16696
66.1	-0.653301	-0.875943	-0.856458	-0.740981	-0.676682				66.1	-0.716433	-1.65595	-0.452835	-1.31124	-0.839664	-0.616936	-1.29541
66.2	-0.659339	-0.875234	-1.13134	-0.788709	-0.732873				66.2	-0.693692	-1.48037	-0.40571	-1.25331	-0.770354	-0.485792	-1.22762
66.3	-0.664377	-0.89262	-0.94209	-0.801951	-0.740288				66.3	-0.648432	-1.432	-0.496101	-0.883774	-0.811655	-0.629716	-1.2838
66.4	-0.659213	-0.789731	-1.12267	-0.74619	-0.667688				66.4	-0.679528	-1.5775	-0.499326	-1.11164	-0.804847	-0.560603	-1.27242
66.5	-0.717284	-0.840171	-0.949879	-0.762078	-0.929753				66.5	-0.694842	-1.41948	-0.583246	-0.930002	-0.746698	-0.515069	-1.16601
66.6	-0.66975	-0.817993	-1.01307	-0.751562	-0.773165				66.6	-0.530159	-1.23899	-0.485167	-0.997676	-0.804979	-0.567988	-1.21359
66.7	-0.637799	-0.831328	-1.07282	-0.771399	-0.708155				66.7	-0.708396	-0.91894	-0.494885	-1.16508	-0.794268	-0.545664	-1.30413
66.8	-0.690483	-0.8665	-0.82077	-0.782645	-0.629399				66.8	-0.733586	-1.53502	-0.535566	-1.1695	-0.823981	-0.518157	-1.14717
66.9	-0.633966	-0.826294	-0.952612	-0.73339	-0.727987				66.9	-0.554442	-1.03063	-0.560893	-1.18917	-0.664931	-0.488377	-1.17438
67	-0.674927	-0.806441	-0.884545	-0.760525	-0.747601				67	-0.638656	-1.04667	-0.591978	-0.896866	-0.75649	-0.556195	-1.27962
67.1	-0.656651	-0.835663	-0.941683	-0.788846	-0.703338				67.1	-0.667398	-1.28154	-0.552501	-0.911172	-0.946234	-0.561953	-1.18497
67.2	-0.721132	-0.816256	-0.869737	-0.733117	-0.672664				67.2	-0.583771	-1.41325	-0.510813	-1.20044	-0.733497	-0.493153	-1.27052
67.3	-0.7241	-0.907425	-0.968205	-0.708405	-0.683706				67.3	-0.646135	-1.27047	-0.616066	-1.27458	-0.738642	-0.539691	-1.27136
67.4	-0.729573	-0.920709	-1.15548	-0.787845	-0.699791				67.4	-0.71638	-0.98058	-0.674318	-1.14009	-0.765351	-0.538114	-1.31484
67.5	-0.720503	-0.91485	-1.09725	-0.75081	-0.715909				67.5	-0.846827	-0.96859	-0.550514	-1.23365	-0.829713	-0.567047	-1.17475
67.6	-0.666762	-0.772153	-1.09392	-0.774068	-0.746914				67.6	-0.670415	-1.13973	-0.493096	-1.23112	-0.77496	-0.59989	-1.17588
67.7	-0.619383	-0.876056	-0.917372	-0.802605	-0.757831				67.7	-0.653758	-0.49878	-0.570846	-1.18525	-0.753308	-0.450129	-1.26091
67.8	-0.721457	-0.911934	-1.02651	-0.738189	-0.883097				67.8	-0.643917	-0.90624	-0.430206	-1.10058	-0.73188	-0.586411	-1.24053
67.9	-0.625622	-0.855467	-1.09026	-0.811209	-0.841239				67.9	-0.619294	-0.67247	-0.654152	-1.32288	-0.813782	-0.570233	-1.28709
68	-0.720392	-0.875767	-0.910401	-0.776974	-0.745973				68	-0.690943	-1.13133	-0.601219	-0.912257	-0.831243	-0.492645	-1.13013
68.1	-0.612784	-0.929543	-1.01004	-0.746289	-0.727153				68.1	-0.760821	-1.18838	-0.507986	-1.13134	-0.775813	-0.496071	-1.25321
68.2	-0.72158	-0.846147	-1.07651	-0.799459	-0.632942				68.2	-0.62749	-1.53603	-0.557131	-1.10185	-0.704354	-0.554261	-1.17055
68.3	-0.567349	-0.859056	-1.08709	-0.746067	-0.714149				68.3	-0.719171	-1.30272	-0.346955	-1.22976	-0.801427	-0.51716	-1.31946
68.4	-0.700359	-0.81181	-1.10827	-0.740191	-0.743876				68.4	-0.647445	-0.8958	-0.516841	-1.17059	-0.827238	-0.595117	-1.20904
68.5	-0.616768	-0.847092	-1.06753	-0.729358	-0.709249				68.5	-0.624451	-1.11459	-0.431439	-0.965337	-0.756512	-0.540373	-1.18881
68.6	-0.597059	-0.811243	-0.957619	-0.706995	-0.636805				68.6	-0.55288	-1.23642	-0.510977	-1.24235	-0.782168	-0.515149	-1.22569
68.7	-0.702039	-0.850935	-1.22509	-0.762222	-0.800447				68.7	-0.676135	-1.2755	-0.41786	-1.11497	-0.779503	-0.603042	-1.26154
68.8	-0.736505	-0.881047	-1.18808	-0.801641	-0.651074				68.8	-0.503271	-1.06681	-0.558214	-1.23	-0.818251	-0.552558	-1.23172
68.9	-0.705705	-0.858616	-1.14634	-0.769643	-0.721245				68.9	-0.737097	-1.43606	-0.487378	-1.14572	-0.802167	-0.545456	-1.19157
69	-0.669271	-0.933346	-1.2543	-0.76203	-0.813721				69	-0.73863	-1.53642	-0.567839	-1.20001	-0.804561	-0.5765	-1.21281
69.1	-0.682821	-0.82103	-1.25181	-0.764889	-0.755328				69.1	-0.676345	-1.98969	-0.656235	-1.06591	-0.731993	-0.502227	-1.12254
69.2	-0.650733	-0.860739	-1.04836	-0.741014	-0.80917				69.2	-0.676445	-1.42242	-0.569122	-1.06927	-0.756718	-0.557277	-1.20278
69.3	-0.669524	-0.83492	-1.05646	-0.715776	-0.743487				69.3	-0.617753	-1.4839	-0.430013	-1.30296	-0.792788	-0.456432	-1.14352
69.4	-0.711498	-0.849041	-0.942249	-0.720158	-0.764141				69.4	-0.638421	-1.36808	-0.607212	-1.12956	-0.864288	-0.532987	-1.24166
69.5	-0.815473	-0.858191	-1.24885	-0.708917	-0.697782				69.5	-0.678086	-1.65907	-0.460523	-1.23206	-0.798304	-0.521189	-1.24339
69.6	-0.667821	-0.904065	-1.09991	-0.758309	-0.798734				69.6	-0.664024	-1.61131	-0.407726	-1.18888	-0.773487	-0.534067	-1.21218
69.7	-0.619393	-0.79146	-1.03035	-0.732165	-0.719292				69.7	-0.723269	-1.75367	-0.50526	-1.18575	-0.767255	-0.557905	-1.23944
69.8	-0.725123	-0.814108	-1.00855	-0.721614	-0.785461				69.8	-0.638174	-1.71821	-0.46052	-1.01958	-0.811638	-0.534692	-1.18701
69.9	-0.645957	-0.809886	-0.931469	-0.751822	-0.590282				69.9	-0.651567	-1.26282	-0.584326	-1.27454	-0.747847	-0.556451	-1.16451
70	-0.740812	-0.89373	-0.952229	-0.773796	-0.732233				70	-0.583021	-1.07218	-0.46052	-1.14252	-0.825384	-0.576995	-1.31214
70.1	-0.671055	-0.867046	-1.03703	-0.761724	-0.731752				70.1	-0.762974	-1.31484	-0.33307	-1.04586	-0.873663	-0.570001	-1.28136
70.2	-0.763343	-0.813209	-1.09648	-0.749133	-0.801518				70.2	-0.577138	-1.66776	-0.455341	-0.988874	-0.892302	-0.560872	-1.24802
70.3	-0.595331	-0.841735	-1.02107	-0.709257	-0.679208				70.3	-0.579774	-1.0511	-0.533192	-1.20615	-0.780634	-0.453059	-1.22925
70.4	-0.61654	-0.876752	-1.04716	-0.795595	-0.887859				70.4	-0.691165	-1.34293	-0.533467	-0.917561	-0.693418	-0.508458	-1.24298
70.5	-0.52363	-0.855412	-1.05627	-0.762468	-0.68631				70.5	-0.606454	-1.78637	-0.242523	-1.20762	-0.763613	-0.516139	-1.18612
70.6	-0.566714	-0.867481	-0.954098	-0.803376	-0.747218				70.6	-0.531978	-1.2431	-0.652307	-1.21987	-0.770028	-0.615397	-1.26049
70.7	-0.67448	-0.90448	-1.03321	-0.758256	-0.74614				70.7	-0.573417	-1.02481	-0.380827	-1.36853	-0.825798	-0.508484	-1.25485
70.8	-0.759363	-0.845439	-1.1125	-0.750969	-0.857385				70.8	-0.493228	-0.86419	-0.415994	-0.937874	-0.818458	-0.542533	-1.29039
70.9	-0.710326	-0.875841	-1.04451	-0.709594	-0.677621				70.9	-0.607236	-0.83885	-0.453709	-1.22624	-0.78358	-0.529788	-1.38172
71	-0.632276	-0.888663	-1.06882	-0.771799	-0.714147				71	-0.625305	-0.78283	-0.579869	-1.01754	-0.814404	-0.425924	-1.40557
71.1	-0.634976	-0.83437	-1.0358	-0.763328	-0.877809				71.1	-0.629176	-1.87204	-0.473144	-0.914256	-0.828666	-0.482873	-1.24365
71.2	-0.757408	-0.922565	-1.12489	-0.727222	-0.695733				71.2	-0.578179	-1.30246	-0.386487	-1.16383	-0.828794	-0.516785	-1.23541
71.3	-0.78247	-0.939879	-1.07697	-0.697224	-0.837657				71.3	-0.579954	-1.36998	-0.345344	-1.11483	-0.803211	-0.537359	-1.31296
71.4	-0.656774	-0.894775	-1.22394	-0.762414	-0.795318				71.4	-0.68597	-1.55747	-0.572172	-1.10228	-0.737195	-0.550226	-1.39023
71.5	-0.768093	-0.899574	-1.15589	-0.762926	-0.795384				71.5	-0.676695	-1.27451	-0.348969	-1.10729	-0.632376	-0.478262	-1.12597
71.6	-0.697264	-0.906644	-1.07702	-0.751342	-0.628972				71.6	-0.733449	-1.50439	-0.461972	-1.01903	-0.715229	-0.567092	-1.25832
71.7	-0.642328	-0.854635	-0.994203	-0.75289	-0.78879				71.7	-0.678736	-1.75351	-0.456608	-1.03817	-0.77323	-0.629522	-1.17839
71.8	-0.709768	-0.790708	-1.17676	-0.74462	-0.846299				71.8	-0.615575	-0.93113	-0.462134	-1.091	-0.790155	-0.511977	-1.20328
71.9	-0.646388	-0.887945	-1.04185	-0.738245	-0.796925				71.9	-0.714695	-1.56278	-0.358204	-1.24584	-0.744885	-0.583847	-1.25917
72	-0.649666	-0.858331	-1.04598	-0.699593	-0.629175				72	-0.610462	-1.21138	-0.469754	-1.2987	-0.866964	-0.538116	-1.22065
72.1	-0.631599	-0.846264	-0.963493	-0.755923	-0.896371				72.1	-0.549343	-0.97155	-0.481509	-1.10149	-0.743258	-0.467245	-1.18886
72.2	-0.728483	-0.832059	-1.0111	-0.720257	-0.805433				72.2	-0.581882	-1.21219	-0.633019	-0.993454	-0.772766	-0.478233	-1.2413
72.3	-0.627755	-0.862688	-1.08677	-0.673394	-0.710638				72.3	-0.650475	-1.32482	-0.454312	-1.25186	-0.754603	-0.575657	-1.26206
72.4	-0.725989	-0.843558	-1.23236	-0.716982	-0.669235				72.4	-0.658456	-1.09358	-0.598829	-1.25072	-0.760845	-0.49639	-1.26405
72.5	-0.70729	-0.843765	-1.10246	-0.733198	-0.827737				72.5	-0.696583	-0.94735	-0.504578	-1.10511	-0.801777	-0.565256	-1.2885
72.6	-0.59503	-0.882222	-1.05794	-0.696213	-0.6055				72.6	-0.657667	-1.43486	-0.533421	-1.12992	-0.835116	-0.552072	-1.21643
72.7	-0.72438	-0.833984	-0.939057	-0.742929	-0.690906				72.7	-0.561147	-1.73003	-0.39438	-1.26448	-0.842255	-0.53486	-1.23118
72.8	-0.734206	-0.873141	-0.969308	-0.744646	-0.77333				72.8	-0.829758	-1.20045	-0.436427	-1.23104	-0.810608	-0.544737	-1.24555
72.9	-0.688728	-0.79311	-1.03602	-0.706533	-0.684062				72.9	-0.590849	-1.71811	-0.449517	-0.973903	-0.711696	-0.539468	-1.17641
73	-0.7088	-0.792883	-1.34968	-0.697788	-0.789418				73	-0.642374	-1.67597	-0.445523	-1.08089	-0.737762	-0.470566	-1.26928
73.1	-0.686144	-0.846834	-1.02971	-0.787337	-0.674438				73.1	-0.574895	-1.0572	-0.378532	-1.04694	-0.74687	-0.557558	-1.24357
73.2	-0.688259	-0.804364	-1.23168	-0.726408	-0.941662				73.2	-0.678708	-1.7882	-0.539613	-1.13335	-0.735706	-0.532498	-1.17478
73.3	-0.67453	-0.925171	-1.28758	-0.711708	-0.820294				73.3	-0.687022	-0.97836	-0.344338	-1.09399	-0.818543	-0.536362	-1.22943
73.4	-0.717389	-0.862685	-1.22656	-0.718411	-0.739046				73.4	-0.760951	-1.67316	-0.451817	-1.14707	-0.774763	-0.529895	-1.30691
73.5	-0.694012	-0.847338	-1.08759	-0.661478	-0.889795				73.5	-0.624065	-1.21405	-0.446375	-1.42389	-0.721021	-0.581405	-1.13286
73.6	-0.677993	-0.849147	-1.07423	-0.735943	-0.737737				73.6	-0.665443	-1.20976	-0.404193	-1.16921	-0.802596	-0.513352	-1.2374
73.7	-0.754667	-0.895351	-1.12488	-0.745342	-0.714724				73.7	-0.636077	-1.70779	-0.566547	-1.1358	-0.728168	-0.496313	-1.18665
73.8	-0.710738	-0.85092	-1.14159	-0.712963	-0.74074				73.8	-0.718416	-1.82107	-0.438466	-1.17258	-0.771179	-0.530787	-1.25159
73.9	-0.751935	-0.887335	-0.858153	-0.757667	-0.599456				73.9	-0.67646	-2.02594	-0.53636	-1.25025	-0.751249	-0.503242	-1.34842
74	-0.743545	-0.817033	-1.05739	-0.742762	-0.813637				74	-0.609233	-0.62919	-0.315546	-1.06469	-0.754112	-0.433502	-1.24321
74.1	-0.701618	-0.843546	-1.17067	-0.724938	-0.764141				74.1	-0.75158	-1.35521	-0.407622	-1.27038	-0.689431	-0.553271	-1.26105
74.2	-0.752725	-0.88041	-1.20144	-0.699702	-0.765689				74.2	-0.564246	-1.28266	-0.316492	-1.08901	-0.750651	-0.604463	-1.28938
74.3	-0.593353	-0.819525	-1.04394	-0.761218	-0.720718				74.3	-0.527859	-1.61728	-0.422594	-1.22717	-0.758687	-0.563849	-1.28329
74.4	-0.688704	-0.814306	-1.13288	-0.75459	-0.689417				74.4	-0.641102	-1.6305	-0.43591	-0.820348	-0.79829	-0.526925	-1.27478
74.5	-0.687196	-0.863861	-1.04365	-0.687886	-0.679493				74.5	-0.580569	-0.86212	-0.537575	-1.07141	-0.769413	-0.507077	-1.19102
74.6	-0.602177	-0.849695	-1.19125	-0.733801	-0.859479				74.6	-0.681057	-1.66816	-0.37253	-1.26486	-0.762634	-0.466072	-1.24645
74.7	-0.618504	-0.819389	-0.981114	-0.720324	-0.721957				74.7	-0.601356	-1.33025	-0.353215	-1.43156	-0.781744	-0.574798	-1.28259
74.8	-0.713105	-0.814132	-1.05217	-0.720861	-0.839792				74.8	-0.552498	-1.68104	-0.444299	-1.21037	-0.762788	-0.472451	-1.20866
74.9	-0.725033	-0.895014	-1.09092	-0.736476	-0.771252				74.9	-0.649422	-1.21129	-0.433541	-0.918794	-0.672045	-0.557933	-1.10938
75	-0.700848	-0.900402	-1.17359	-0.720763	-0.692215				75	-0.665425	-0.94316	-0.338091	-1.31887	-0.718696	-0.523964	-1.26375
75.1	-0.736318	-0.901802	-1.12871	-0.647823	-0.90291				75.1	-0.615851	-1.49132	-0.552059	-1.20003	-0.735971	-0.548748	-1.22044
75.2	-0.751676	-0.910863	-1.05086	-0.713166	-0.736893				75.2	-0.430287	-1.22788	-0.542902	-1.24481	-0.766006	-0.536141	-1.21999
75.3	-0.733919	-0.851491	-1.14968	-0.720602	-0.781544				75.3	-0.558243	-1.49517	-0.428177	-1.07294	-0.611749	-0.540389	-1.131
75.4	-0.720646	-0.823037	-1.26379	-0.75368	-0.767229				75.4	-0.702641	-1.26851	-0.422974	-1.23128	-0.733487	-0.497568	-1.30684
75.5	-0.630108	-0.825583	-1.29674	-0.731845	-0.811414				75.5	-0.625176	-0.5508	-0.513796	-1.30803	-0.82863	-0.526154	-1.16275
75.6	-0.699699	-0.88634	-1.1208	-0.772182	-0.959399				75.6	-0.573808	-1.76209	-0.515901	-1.32334	-0.790857	-0.467663	-1.24897
75.7	-0.722323	-0.833834	-1.1392	-0.68711	-0.906236				75.7	-0.671932	-1.26108	-0.485376	-1.16662	-0.7506	-0.473238	-1.22176
75.8	-0.708686	-0.871198	-1.14045	-0.747357	-0.804259				75.8	-0.646665	-0.64622	-0.461483	-1.0861	-0.724469	-0.504484	-1.21556
75.9	-0.740325	-0.816107	-1.18746	-0.691293	-0.765393				75.9	-0.534339	-1.06047	-0.416616	-1.21022	-0.689095	-0.51656	-1.23505
76	-0.728486	-0.856563	-1.15124	-0.706593	-0.695989				76	-0.546243	-1.17536	-0.57716	-1.04473	-0.808328	-0.546565	-1.24584
76.1	-0.601705	-0.806698	-1.1996	-0.739063	-0.573292				76.1	-0.559448	-1.26857	-0.364362	-1.15998	-0.806238	-0.443506	-1.15974
76.2	-0.686233	-0.846667	-1.24671	-0.763265	-0.787092				76.2	-0.666162	-1.23511	-0.313055	-1.1601	-0.757153	-0.485091	-1.20788
76.3	-0.69864	-0.830171	-1.2897	-0.728095	-0.821498				76.3	-0.581342	-1.11336	-0.48984	-1.28505	-0.783059	-0.459842	-1.20741
76.4	-0.558347	-0.832493	-1.14549	-0.704807	-0.847421				76.4	-0.569036	-1.54649	-0.654478	-0.966833	-0.732534	-0.602527	-1.20333
76.5	-0.72095	-0.88385	-1.18348	-0.764951	-0.734629				76.5	-0.646397	-1.51985	-0.360667	-1.10252	-0.803802	-0.547284	-1.24116
76.6	-0.693243	-0.876357	-1.04762	-0.74155	-0.839332				76.6	-0.518637	-1.43489	-0.394141	-1.05132	-0.720924	-0.502826	-1.17656
76.7	-0.689655	-0.867947	-1.23551	-0.733514	-0.740092				76.7	-0.572438	-0.46416	-0.347917	-1.17595	-0.789586	-0.534151	-1.20686
76.8	-0.725977	-0.820299	-1.14308	-0.70655	-0.876052				76.8	-0.547359	-0.83715	-0.470357	-1.16254	-0.779981	-0.600751	-1.2601
76.9	-0.622129	-0.839002	-1.11824	-0.779081	-0.703581				76.9	-0.523714	-1.81845	-0.515271	-1.29307	-0.739413	-0.534828	-1.19447
77	-0.656126	-0.851403	-1.16348	-0.697198	-0.760772				77	-0.728445	-1.23147	-0.528225	-1.12045	-0.822386	-0.542927	-1.2545
77.1	-0.709566	-0.837844	-1.02706	-0.702083	-0.645739				77.1	-0.556769	-0.78438	-0.524389	-1.19725	-0.798385	-0.590403	-1.24231
77.2	-0.723959	-0.843196	-1.25085	-0.747976	-0.734453				77.2	-0.667411	-1.36859	-0.507224	-1.22962	-0.681095	-0.567483	-1.2598
77.3	-0.72095	-0.86911	-1.11287	-0.705949	-0.781055				77.3	-0.702754	-1.31464	-0.554394	-1.14149	-0.761439	-0.530447	-1.19572
77.4	-0.687349	-0.836006	-1.18459	-0.770098	-0.794128				77.4	-0.582261	-1.37867	-0.39875	-1.12338	-0.751401	-0.52791	-1.14909
77.5	-0.633377	-0.896642	-1.05133	-0.732893	-0.698857				77.5	-0.685515	-1.33927	-0.399806	-1.09784	-0.734571	-0.58414	-1.14679
77.6	-0.614064	-0.833998	-1.117	-0.734461	-0.790231				77.6	-0.493424	-0.8985	-0.529017	-1.1497	-0.773035	-0.539512	-1.15079
77.7	-0.687608	-0.823305	-1.16237	-0.698413	-0.646432				77.7	-0.646469	-1.34626	-0.355034	-1.12789	-0.647616	-0.592659	-1.2077
77.8	-0.663804	-0.836284	-1.06401	-0.722014	-0.636732				77.8	-0.590318	-1.4142	-0.489353	-1.1808	-0.684991	-0.534052	-1.21563
77.9	-0.695127	-0.876931	-1.23078	-0.704804	-0.821637				77.9	-0.601698	-0.90012	-0.607358	-1.07472	-0.737048	-0.458167	-1.32217
78	-0.724584	-0.820206	-1.0972	-0.759697	-0.759013				78	-0.634016	-1.34937	-0.44468	-1.10849	-0.756222	-0.48842	-1.21767
78.1	-0.625913	-0.850861	-0.994131	-0.744027	-0.625207				78.1	-0.690013	-1.46168	-0.441397	-0.9625	-0.766844	-0.490035	-1.33467
78.2	-0.658098	-0.850995	-1.29994	-0.735115	-0.724731				78.2	-0.710239	-1.19439	-0.469022	-0.95593	-0.832223	-0.501911	-1.19426
78.3	-0.64222	-0.75582	-1.21794	-0.754638	-0.645864				78.3	-0.618869	-1.25351	-0.450297	-1.34838	-0.742969	-0.547134	-1.25572
78.4	-0.724437	-0.836871	-0.979632	-0.715712	-0.888094				78.4	-0.645454	-1.3407	-0.45489	-1.14114	-0.801208	-0.503772	-1.27209
78.5	-0.706087	-0.900061	-1.10567	-0.745197	-0.776846				78.5	-0.600748	-1.04899	-0.517335	-1.2468	-0.743856	-0.464882	-1.19446
78.6	-0.730388	-0.847379	-1.28484	-0.728311	-0.739778				78.6	-0.666509	-1.25919	-0.63032	-1.14295	-0.809058	-0.533079	-1.26267
78.7	-0.734098	-0.813987	-1.13421	-0.791016	-0.611202				78.7	-0.504349	-0.91511	-0.527579	-1.40291	-0.807925	-0.588786	-1.1907
78.8	-0.714182	-0.865858	-1.07929	-0.754515	-0.764347				78.8	-0.589139	-1.12443	-0.49468	-1.06935	-0.729136	-0.543759	-1.22279
78.9	-0.644844	-0.853171	-1.03855	-0.728777	-0.743991				78.9	-0.623236	-1.34338	-0.514099	-1.19035	-0.742421	-0.583514	-1.20409
79	-0.7256	-0.869097	-1.10993	-0.776908	-0.713429				79	-0.574241	-0.9329	-0.50565	-1.17229	-0.760524	-0.524737	-1.31927
79.1	-0.661688	-0.868004	-1.15637	-0.758524	-0.879006				79.1	-0.532179	-1.94481	-0.581916	-1.04635	-0.767508	-0.533507	-1.27707
79.2	-0.766902	-0.783638	-1.18237	-0.741733	-0.74424				79.2	-0.704011	-1.68799	-0.365998	-1.18867	-0.773485	-0.5409	-1.18045
79.3	-0.66483	-0.806462	-1.01572	-0.730896	-0.736291				79.3	-0.733328	-1.55593	-0.530481	-1.18771	-0.793061	-0.530989	-1.28693
79.4	-0.845402	-0.804841	-1.10466	-0.7556	-0.745195				79.4	-0.624446	-1.23141	-0.446871	-0.945531	-0.720298	-0.489678	-1.32958
79.5	-0.710734	-0.793676	-1.17964	-0.739541	-0.813424				79.5	-0.545395	-1.16422	-0.539751	-0.984242	-0.780307	-0.491817	-1.22367
79.6	-0.757282	-0.808686	-1.0945	-0.695984	-0.829189				79.6	-0.663181	-1.10611	-0.453051	-1.2593	-0.773624	-0.560791	-1.23113
79.7	-0.707485	-0.878457	-1.0918	-0.712634	-0.776105				79.7	-0.510432	-1.18117	-0.322702	-1.12574	-0.823561	-0.541038	-1.16616
79.8	-0.657584	-0.813757	-1.13292	-0.736358	-0.794133				79.8	-0.596589	-1.007	-0.421489	-0.972029	-0.858396	-0.588471	-1.09564
79.9	-0.671758	-0.877101	-1.14818	-0.724123	-0.676857				79.9	-0.671993	-1.24851	-0.374888	-1.09059	-0.792856	-0.612411	-1.22671
80	-0.659035	-0.815359	-0.989018	-0.715674	-0.797193				80	-0.526369	-0.59525	-0.501918	-1.20291	-0.818348	-0.517904	-1.21517
80.1	-0.673849	-0.814964	-1.15128	-0.743269	-0.759912				80.1	-0.683242	-0.96132	-0.382957	-1.29378	-0.768966	-0.533933	-1.24153
80.2	-0.722439	-0.830224	-1.00018	-0.741749	-0.682501				80.2	-0.613935	-1.03135	-0.491093	-1.22662	-0.822843	-0.621798	-1.12157
80.3	-0.644851	-0.760798	-1.12195	-0.757937	-0.698507				80.3	-0.522937	-0.34633	-0.655442	-1.19407	-0.796289	-0.519457	-1.16895
80.4	-0.67448	-0.834368	-1.06353	-0.758978	-0.800931				80.4	-0.686987	-1.52974	-0.410161	-1.14936	-0.778597	-0.584544	-1.29086
80.5	-0.707065	-0.772221	-1.06298	-0.747404	-0.623931				80.5	-0.587386	-1.28326	-0.410517	-1.15297	-0.840756	-0.555923	-1.21504
80.6	-0.665262	-0.840042	-0.982367	-0.711678	-0.654394				80.6	-0.694334	-1.19937	-0.415228	-1.24745	-0.722739	-0.569054	-1.05969
80.7	-0.717621	-0.819961	-1.02938	-0.731928	-0.743667				80.7	-0.570712	-1.65454	-0.328006	-1.18447	-0.775285	-0.48607	-1.13037
80.8	-0.718389	-0.835081	-0.767201	-0.729319	-0.738283				80.8	-0.517404	-1.01605	-0.318518	-1.2501	-0.870656	-0.496011	-1.16983
80.9	-0.733435	-0.854933	-1.12415	-0.737588	-0.726989				80.9	-0.578935	-1.42997	-0.481589	-1.02001	-0.772012	-0.499465	-0.992782
81	-0.729263	-0.80642	-1.0476	-0.727304	-0.871803				81	-0.65077	-0.74288	-0.443828	-1.03683	-0.769926	-0.512689	-1.06909
81.1	-0.684119	-0.867423	-0.988032	-0.692819	-0.779701				81.1	-0.694342	-1.11868	-0.336176	-1.20645	-0.83235	-0.521865	-0.946587
81.2	-0.667228	-0.763041	-0.905027	-0.768589	-0.705259				81.2	-0.64622	-1.16555	-0.414339	-0.950476	-0.798487	-0.511177	-0.981448
81.3	-0.643704	-0.855116	-1.01418	-0.715005	-0.634021				81.3	-0.684382	-1.46714	-0.537541	-0.872596	-0.852275	-0.6075	-0.98008
81.4	-0.743173	-0.805947	-1.06645	-0.742381	-0.672749				81.4	-0.590797	-1.8745	-0.372221	-1.19674	-0.758957	-0.55003	-0.863388
81.5	-0.656746	-0.865929	-1.18979	-0.696673	-0.753923				81.5	-0.569416	-1.16735	-0.442506	-1.13815	-0.749404	-0.493495	-0.883701
81.6	-0.578322	-0.885013	-1.04987	-0.728883	-0.773704				81.6	-0.499761	-1.05288	-0.550046	-1.40891	-0.768694	-0.583313	-0.817061
81.7	-0.680543	-0.798626	-1.01609	-0.738073	-0.731454				81.7	-0.590763	-1.07936	-0.522027	-0.998267	-0.778139	-0.481883	-0.920422
81.8	-0.728418	-0.836529	-1.04588	-0.721319	-0.78434				81.8	-0.618553	-1.00981	-0.592211	-1.1353	-0.866958	-0.571481	-0.775962
81.9	-0.749761	-0.806502	-1.11076	-0.774318	-0.789796				81.9	-0.566575	-0.78267	-0.492109	-1.21907	-0.807007	-0.548208	-0.824812
82	-0.685506	-0.725596	-1.09359	-0.763564	-0.925498				82	-0.654643	-1.47096	-0.405067	-1.06961	-0.730621	-0.587429	-0.812281
82.1	-0.697213	-0.840849	-1.181	-0.722809	-0.821904				82.1	-0.706112	-1.81953	-0.396916	-1.06227	-0.853187	-0.532104	-0.798481
82.2	-0.70363	-0.776944	-1.03738	-0.733839	-0.729814				82.2	-0.643045	-0.85733	-0.336744	-0.929339	-0.861249	-0.556407	-0.872534
82.3	-0.623284	-0.766445	-0.981326	-0.71224	-0.711501				82.3	-0.657636	-1.18999	-0.455484	-1.23166	-0.874647	-0.5033	-0.790363
82.4	-0.639775	-0.741916	-1.04229	-0.737052	-0.818516				82.4	-0.576182	-0.94709	-0.551012	-0.995578	-0.845721	-0.578159	-0.75513
82.5	-0.747271	-0.867301	-1.23598	-0.762015	-0.691825				82.5	-0.673856	-0.72978	-0.464123	-1.01436	-0.788086	-0.582027	-0.710488
82.6	-0.742357	-0.84187	-1.11317	-0.776666	-0.852357				82.6	-0.693158	-0.90251	-0.594362	-1.05351	-0.847969	-0.529551	-0.933655
82.7	-0.683988	-0.897273	-1.12639	-0.779704	-0.786303				82.7	-0.642674	-0.37825	-0.417	-1.10274	-0.804506	-0.499579	-0.727848
82.8	-0.679994	-0.795121	-0.960472	-0.742714	-0.778417				82.8	-0.667927	-0.40527	-0.320353	-1.27108	-0.849183	-0.548057	-0.696509
82.9	-0.670577	-0.818283	-0.962969	-0.723172	-0.603488				82.9	-0.677282	-1.53648	-0.517893	-1.20753	-0.784041	-0.537073	-0.661126
83	-0.642251	-0.855729	-1.08162	-0.705442	-0.737296				83	-0.622551	-0.7418	-0.363579	-0.99716	-0.726158	-0.487634	-0.645805
83.1	-0.709543	-0.842492	-0.998628	-0.746685	-0.685712				83.1	-0.673636	-1.69582	-0.374182	-1.04449	-0.77712	-0.543329	-0.582609
83.2	-0.665757	-0.821916	-1.1421	-0.712276	-0.630612				83.2	-0.591897	-0.96685	-0.495156	-1.0079	-0.799703	-0.582913	-0.737664
83.3	-0.760051	-0.803419	-1.05631	-0.729453	-0.520568				83.3	-0.623694	-1.6082	-0.571553	-1.23578	-0.795612	-0.549344	-0.78555
83.4	-0.704665	-0.776968	-1.14558	-0.717284	-0.830403				83.4	-0.574482	-1.62447	-0.41158	-1.1455	-0.726453	-0.535584	-0.619637
83.5	-0.727979	-0.808439	-0.99374	-0.732914	-0.67997				83.5	-0.634237	-1.44666	-0.490486	-1.08045	-0.867194	-0.514792	-0.633255
83.6	-0.739269	-0.793798	-0.808881	-0.78264	-0.855645				83.6	-0.708093	-0.74724	-0.422068	-0.898501	-0.771596	-0.538028	-0.671632
83.7	-0.669117	-0.842421	-1.11117	-0.757005	-0.844204				83.7	-0.666881	-1.15863	-0.460972	-1.18563	-0.789559	-0.504177	-0.690007
83.8	-0.757029	-0.842838	-1.139	-0.748517	-0.84331				83.8	-0.615404	-1.486	-0.461806	-0.874192	-0.8493	-0.526047	-0.733441
83.9	-0.700064	-0.803191	-0.991043	-0.727755	-0.622167				83.9	-0.688888	-1.06155	-0.57444	-1.37249	-0.731552	-0.503789	-0.813537
84	-0.675837	-0.784627	-1.00683	-0.718746	-0.846511				84	-0.603625	-1.04399	-0.312861	-1.06883	-0.851521	-0.612185	-0.706246
84.1	-0.746739	-0.811266	-0.997026	-0.769415	-0.67837				84.1	-0.677016	-1.46108	-0.492315	-1.23132	-0.803218	-0.51358	-0.668759
84.2	-0.788895	-0.74898	-0.893358	-0.740587	-0.818617				84.2	-0.607176	-1.14896	-0.437551	-1.41524	-0.812006	-0.538281	-0.707446
84.3	-0.767368	-0.791178	-1.04738	-0.688432	-0.594925				84.3	-0.566994	-0.66803	-0.565378	-0.904375	-0.735079	-0.514644	-0.73696
84.4	-0.727606	-0.842995	-0.917382	-0.756766	-0.659984				84.4	-0.665381	-1.14363	-0.375809	-1.04885	-0.823922	-0.550688	-0.513674
84.5	-0.61947	-0.793237	-1.10679	-0.696861	-0.718746				84.5	-0.521939	-0.78744	-0.473357	-1.21099	-0.792905	-0.514843	-0.703661
84.6	-0.708344	-0.820777	-1.01489	-0.750908	-0.972509				84.6	-0.642096	-1.08558	-0.593435	-1.24658	-0.748631	-0.589438	-0.589083
84.7	-0.678096	-0.771131	-1.21812	-0.729228	-0.796978				84.7	-0.660568	-1.1313	-0.257383	-1.0416	-0.79252	-0.646266	-0.59182
84.8	-0.771998	-0.772491	-0.970045	-0.768526	-0.668807				84.8	-0.569727	-0.75741	-0.452416	-1.28123	-0.72362	-0.552024	-0.663363
84.9	-0.72773	-0.788213	-1.06038	-0.779113	-0.83705				84.9	-0.569652	-0.85474	-0.473478	-1.03383	-0.899275	-0.582341	-0.702642
85	-0.704779	-0.831481	-1.01767	-0.785755	-0.75685				85	-0.746063	-1.39282	-0.453319	-1.33663	-0.90042	-0.508442	-0.657037
85.1	-0.551756	-0.831749	-1.13011	-0.738667	-0.612278				85.1	-0.677651	-1.05754	-0.487879	-1.1239	-0.839293	-0.530416	-0.650067
85.2	-0.745132	-0.79281	-0.916005	-0.73876	-0.864561				85.2	-0.678005	-1.09537	-0.323145	-1.07692	-0.828107	-0.444732	-0.582909
85.3	-0.61355	-0.856088	-1.02912	-0.770479	-0.843697				85.3	-0.737092	-1.31617	-0.506265	-1.10967	-0.862175	-0.488948	-0.661368
85.4	-0.678907	-0.795655	-0.894293	-0.731669	-0.717095				85.4	-0.781876	-1.34526	-0.474628	-1.07161	-0.779094	-0.534684	-0.651875
85.5	-0.627986	-0.778949	-1.07123	-0.68941	-0.614117				85.5	-0.558503	-1.25506	-0.462811	-1.33344	-0.76701	-0.536432	-0.621533
85.6	-0.682961	-0.797758	-1.00868	-0.779513	-0.850432				85.6	-0.683448	-0.62812	-0.38416	-1.09221	-0.854566	-0.434988	-0.618321
85.7	-0.675205	-0.834414	-0.968493	-0.754808	-0.686436				85.7	-0.622942	-0.56353	-0.60631	-1.20694	-0.814556	-0.507751	-0.615952
85.8	-0.642817	-0.824448	-1.08691	-0.728089	-0.726968				85.8	-0.635675	-1.43996	-0.494294	-1.05187	-0.781989	-0.604208	-0.625054
85.9	-0.691123	-0.789068	-1.04181	-0.742237	-0.74396				85.9	-0.58842	-0.91691	-0.333197	-1.21047	-0.896347	-0.541923	-0.649618
86	-0.645613	-0.868065	-1.01986	-0.694482	-0.600403				86	-0.721568	-1.60447	-0.31053	-1.3237	-0.766068	-0.543616	-0.608542
86.1	-0.621724	-0.822482	-0.910823	-0.677735	-0.834327				86.1	-0.647127	-1.01122	-0.498589	-1.08101	-0.81371	-0.534239	-0.611199
86.2	-0.612386	-0.836102	-0.76162	-0.729442	-0.886796				86.2	-0.683813	-1.16892	-0.480136	-1.09281	-0.831075	-0.54778	-0.625326
86.3	-0.632264	-0.810149	-0.858012	-0.746438	-0.654069				86.3	-0.574216	-1.01084	-0.682122	-1.21035	-0.883489	-0.541894	-0.547377
86.4	-0.675646	-0.7706	-1.03537	-0.821493	-0.649957				86.4	-0.568313	-1.07483	-0.459122	-1.35855	-0.867044	-0.544487	-0.594535
86.5	-0.70171	-0.7958	-1.09152	-0.748145	-0.808338				86.5	-0.678469	-1.33307	-0.519536	-1.07177	-0.842286	-0.498697	-0.541939
86.6	-0.72918	-0.80958	-0.913447	-0.791845	-0.775105				86.6	-0.578768	-1.06182	-0.56458	-1.32021	-0.806574	-0.520523	-0.622133
86.7	-0.722466	-0.797627	-0.777232	-0.782214	-0.761034				86.7	-0.596533	-1.29147	-0.551739	-1.01543	-0.842534	-0.550362	-0.687621
86.8	-0.662249	-0.783307	-0.941766	-0.731036	-0.821893				86.8	-0.573858	-0.91754	-0.521097	-1.05018	-0.80616	-0.598738	-0.531613
86.9	-0.606487	-0.773844	-0.832847	-0.752778	-0.805916				86.9	-0.581395	-0.98757	-0.453754	-0.996166	-0.852608	-0.585289	-0.512668
87	-0.559282	-0.769917	-0.932461	-0.723285	-0.771954				87	-0.609894	-1.03461	-0.374239	-1.06082	-0.807724	-0.522422	-0.657943
87.1	-0.618774	-0.711513	-1.00133	-0.736261	-0.788259				87.1	-0.600232	-1.63861	-0.502392	-1.32566	-0.775204	-0.543489	-0.613445
87.2	-0.734912	-0.736139	-0.929761	-0.766864	-0.735825				87.2	-0.666074	-1.42732	-0.394341	-1.30487	-0.800023	-0.517483	-0.584419
87.3	-0.768903	-0.789382	-0.992309	-0.743323	-0.695452				87.3	-0.73773	-1.11021	-0.454254	-1.14994	-0.906045	-0.529866	-0.579358
87.4	-0.722154	-0.83003	-1.07697	-0.756421	-0.7663				87.4	-0.594554	-0.46504	-0.44481	-1.24837	-0.784799	-0.551227	-0.621852
87.5	-0.779326	-0.778391	-0.861448	-0.688942	-0.884673				87.5	-0.605955	-0.52271	-0.599685	-1.26372	-0.818389	-0.498336	-0.710777
87.6	-0.783205	-0.821873	-1.041	-0.706148	-0.743848				87.6	-0.584705	-1.48244	-0.551451	-1.27392	-0.807564	-0.48042	-0.685192
87.7	-0.664476	-0.88566	-0.911657	-0.713427	-0.825375				87.7	-0.66527	-0.80255	-0.580384	-1.16837	-0.839321	-0.562123	-0.683422
87.8	-0.653594	-0.818454	-0.867906	-0.745473	-0.701783				87.8	-0.679593	-0.97386	-0.545083	-1.05462	-0.826915	-0.519393	-0.633315
87.9	-0.681656	-0.797516	-0.933063	-0.758774	-0.819073				87.9	-0.604796	-0.821	-0.547295	-1.26204	-0.798722	-0.581806	-0.572887
88	-0.71429	-0.845373	-0.831024	-0.72143	-0.872696				88	-0.667684	-0.88616	-0.498015	-1.28412	-0.804221	-0.541224	-0.525663
88.1	-0.658538	-0.812609	-1.07085	-0.73955	-0.721872				88.1	-0.646111	-1.10174	-0.511445	-0.883086	-0.906792	-0.541612	-0.598195
88.2	-0.644079	-0.726884	-0.929633	-0.742978	-0.76216				88.2	-0.693748	-0.97339	-0.485068	-1.07453	-0.844714	-0.530745	-0.555353
88.3	-0.651759	-0.75596	-0.961582	-0.731165	-0.784472				88.3	-0.615637	-1.71585	-0.466834	-1.04234	-0.802172	-0.604472	-0.578327
88.4	-0.617996	-0.77289	-1.03314	-0.713685	-0.743871				88.4	-0.697707	-1.07693	-0.304002	-1.00198	-0.915423	-0.528669	-0.601974
88.5	-0.690476	-0.835955	-1.15802	-0.733837	-0.875085				88.5	-0.605365	-0.56122	-0.439658	-1.11194	-0.796519	-0.523749	-0.653545
88.6	-0.621118	-0.759354	-1.09387	-0.754642	-0.823895				88.6	-0.578642	-1.11808	-0.63505	-1.03756	-0.908795	-0.533793	-0.687139
88.7	-0.62808	-0.844909	-0.92651	-0.79018	-0.775921				88.7	-0.581638	-0.79584	-0.457078	-0.999813	-0.700144	-0.578855	-0.566561
88.8	-0.679926	-0.831115	-0.952521	-0.783542	-0.582394				88.8	-0.634144	-1.06797	-0.441052	-1.08296	-0.86297	-0.511377	-0.533646
88.9	-0.659788	-0.803882	-0.922927	-0.741601	-0.582074				88.9	-0.78871	-0.91386	-0.566621	-1.148	-0.835803	-0.443071	-0.61717
89	-0.609457	-0.841421	-1.15611	-0.698171	-0.83335				89	-0.73155	-1.4233	-0.422805	-1.23657	-0.805663	-0.488682	-0.660582
89.1	-0.75092	-0.785775	-0.930335	-0.739765	-0.756504				89.1	-0.656451	-1.05975	-0.447654	-1.15216	-0.86354	-0.650859	-0.768035
89.2	-0.649955	-0.764767	-1.19984	-0.728212	-0.713429				89.2	-0.685019	-0.64524	-0.529959	-1.36994	-0.832604	-0.522462	-0.547535
89.3	-0.612245	-0.839883	-0.946515	-0.724968	-0.787159				89.3	-0.717888	-0.29612	-0.5339	-1.0614	-0.842143	-0.477844	-0.709735
89.4	-0.820461	-0.812825	-1.02862	-0.734168	-0.727994				89.4	-0.706317	-1.25511	-0.500272	-1.12998	-0.817086	-0.497796	-0.69371
89.5	-0.6923	-0.805954	-1.09968	-0.689554	-0.785633				89.5	-0.621292	-0.60955	-0.543525	-1.26536	-0.831875	-0.556854	-0.659585
89.6	-0.68082	-0.785855	-1.08365	-0.737913	-0.81173				89.6	-0.567244	-1.06562	-0.508483	-1.2599	-0.888613	-0.566098	-0.530504
89.7	-0.632161	-0.784618	-1.03064	-0.783616	-0.806324				89.7	-0.66317	-0.26904	-0.383211	-1.03974	-0.855016	-0.549627	-0.564506
89.8	-0.770898	-0.812047	-1.0262	-0.722214	-0.721015				89.8	-0.724644	-1.12191	-0.546125	-1.35903	-0.828446	-0.580167	-0.724165
89.9	-0.663993	-0.860789	-1.1624	-0.756565	-0.876236				89.9	-0.596583	-1.2788	-0.580124	-1.31808	-0.890154	-0.568446	-0.540807
90	-0.711055	-0.819551	-1.04212	-0.776927	-0.758578				90	-0.525309	-0.97708	-0.483715	-1.19176	-0.83253	-0.595818	-0.727887
90.1	-0.639127	-0.810268	-1.07222	-0.746142	-0.708078				90.1	-0.766451	-0.48969	-0.62329	-1.15053	-0.815655	-0.563812	-0.618782
90.2	-0.712022	-0.795076	-1.12467	-0.758657	-0.786622				90.2	-0.544161	-1.23142	-0.437066	-1.36839	-0.818431	-0.604366	-0.564264
90.3	-0.728543	-0.75732	-0.903013	-0.738507	-0.726758				90.3	-0.649484	-0.89423	-0.371083	-1.26354	-0.853764	-0.546109	-0.592483
90.4	-0.68413	-0.768537	-1.00278	-0.769011	-0.655838				90.4	-0.692888	-1.4946	-0.672226	-1.12586	-0.818686	-0.562858	-0.608926
90.5	-0.742082	-0.765725	-1.09149	-0.759731	-0.805553				90.5	-0.567213	-1.22585	-0.490399	-1.25941	-0.857615	-0.54732	-0.668257
90.6	-0.688573	-0.747506	-1.07893	-0.717676	-0.707615				90.6	-0.633336	-0.79907	-0.552985	-1.23635	-0.792276	-0.553783	-0.64668
90.7	-0.591915	-0.767582	-1.06912	-0.740348	-0.805534				90.7	-0.677305	-0.59948	-0.459781	-1.07043	-0.872723	-0.52202	-0.606615
90.8	-0.686612	-0.80079	-1.02909	-0.773526	-0.697048				90.8	-0.677264	-0.7004	-0.430064	-1.16398	-0.862457	-0.539972	-0.589511
90.9	-0.616135	-0.753051	-1.11825	-0.774386	-0.696949				90.9	-0.644467	-0.69213	-0.339212	-1.15874	-0.809054	-0.51608	-0.543969
91	-0.676022	-0.804246	-1.16431	-0.749471	-0.712618				91	-0.652118	-0.55094	-0.377735	-1.2077	-0.856568	-0.553389	-0.610151
91.1	-0.684178	-0.869806	-1.16883	-0.74393	-0.750896				91.1	-0.606155	-1.6635	-0.434243	-1.13587	-0.790927	-0.602828	-0.706581
91.2	-0.697085	-0.856276	-1.11742	-0.73506	-0.667535				91.2	-0.604909	-0.87096	-0.519416	-0.812194	-0.813804	-0.550391	-0.589955
91.3	-0.625206	-0.856794	-1.2339	-0.737145	-0.730264				91.3	-0.641673	-1.62674	-0.488442	-1.00399	-0.84758	-0.549224	-0.595493
91.4	-0.5769	-0.85369	-1.05441	-0.785558	-0.644275				91.4	-0.713002	-1.191	-0.648881	-0.976065	-0.878461	-0.515753	-0.657712
91.5	-0.706493	-0.812881	-1.19058	-0.774264	-0.811351				91.5	-0.562979	-1.1942	-0.459444	-1.15496	-0.861822	-0.597853	-0.674125
91.6	-0.776882	-0.778116	-1.13828	-0.757985	-0.766219				91.6	-0.572287	-1.09252	-0.40929	-1.09412	-0.849044	-0.520283	-0.649774
91.7	-0.746899	-0.806837	-1.05507	-0.748142	-0.726219				91.7	-0.603077	-0.86616	-0.529181	-1.11415	-0.833274	-0.513827	-0.587891
91.8	-0.74457	-0.81905	-1.20717	-0.793498	-0.817567				91.8	-0.573873	-1.05222	-0.384425	-1.33778	-0.949182	-0.550271	-0.729828
91.9	-0.630367	-0.838216	-1.12024	-0.741984	-0.699359				91.9	-0.68921	-0.93125	-0.612184	-1.16034	-0.877055	-0.543903	-0.624718
92	-0.663835	-0.80835	-1.02611	-0.737164	-0.686102				92	-0.506534	-1.44501	-0.528459	-0.957228	-0.835701	-0.546001	-0.579377
92.1	-0.540551	-0.795044	-1.11297	-0.748676	-0.755188				92.1	-0.541955	-0.82513	-0.610012	-0.998105	-0.773715	-0.553133	-0.657517
92.2	-0.638898	-0.82157	-1.145	-0.760742	-0.396615				92.2	-0.583764	-1.52346	-0.37932	-1.00245	-0.788313	-0.506186	-0.688944
92.3	-0.586278	-0.85115	-0.948913	-0.796322	-0.673458				92.3	-0.618373	-1.39733	-0.395331	-1.08501	-0.83071	-0.601722	-0.608926
92.4	-0.664341	-0.781267	-1.07036	-0.731149	-0.683659				92.4	-0.684271	-1.39097	-0.439331	-1.06962	-0.835057	-0.529307	-0.576157
92.5	-0.742359	-0.75329	-1.07005	-0.75674	-0.796874				92.5	-0.601753	-0.98008	-0.476629	-1.24535	-0.866352	-0.547221	-0.536902
92.6	-0.806025	-0.797421	-1.04769	-0.708793	-0.557446				92.6	-0.757535	-0.43025	-0.490367	-0.716721	-0.852623	-0.584782	-0.736814
92.7	-0.634995	-0.766546	-1.0155	-0.746267	-0.720236				92.7	-0.639764	-1.6278	-0.445439	-1.06845	-0.777312	-0.587219	-0.686823
92.8	-0.720019	-0.730263	-0.964999	-0.747957	-0.595027				92.8	-0.584011	-0.37199	-0.55936	-1.17169	-0.837736	-0.566464	-0.731025
92.9	-0.777385	-0.763138	-1.08105	-0.76361	-0.751179				92.9	-0.527809	-1.26599	-0.403812	-1.19082	-0.858986	-0.599395	-0.61039
93	-0.693691	-0.862585	-1.03268	-0.767272	-0.6858				93	-0.614959	-1.19455	-0.406561	-1.0741	-0.779588	-0.528997	-0.635191
93.1	-0.623822	-0.730268	-1.04708	-0.71447	-0.442817				93.1	-0.689771	-0.68485	-0.498317	-0.934448	-0.934131	-0.605203	-0.67748
93.2	-0.681026	-0.84627	-0.993772	-0.737883	-0.682455				93.2	-0.634902	-1.53345	-0.450855	-1.12044	-0.851271	-0.415254	-0.597558
93.3	-0.64072	-0.760977	-0.958785	-0.788314	-0.641833				93.3	-0.651115	-0.48174	-0.402271	-0.999681	-0.901241	-0.508295	-0.690623
93.4	-0.743356	-0.856256	-1.07688	-0.756611	-0.7241				93.4	-0.651764	-1.06561	-0.414776	-1.18441	-0.825381	-0.528013	-0.628328
93.5	-0.554989	-0.780755	-1.04391	-0.743616	-0.61357				93.5	-0.763826	-1.16946	-0.578879	-0.95302	-0.779571	-0.491669	-0.627631
93.6	-0.616637	-0.768805	-0.925031	-0.746805	-0.607003				93.6	-0.715264	-1.04915	-0.535321	-1.19331	-0.854779	-0.493414	-0.624296
93.7	-0.763217	-0.770824	-0.985759	-0.76654	-0.59098				93.7	-0.608035	-1.03556	-0.444237	-1.21865	-0.837621	-0.458804	-0.601129
93.8	-0.641413	-0.758086	-0.976635	-0.739849	-0.6646				93.8	-0.521255	-0.48256	-0.438773	-0.999267	-0.808372	-0.572786	-0.648367
93.9	-0.69133	-0.735359	-1.02611	-0.791954	-0.715388				93.9	-0.614689	-1.34663	-0.425503	-1.26098	-0.866907	-0.511496	-0.630138
94	-0.6036	-0.78938	-1.12779	-0.770309	-0.708812				94	-0.610255	-0.77662	-0.570245	-1.23866	-0.864838	-0.582964	-0.631482
94.1	-0.686851	-0.775832	-1.18961	-0.783441	-0.675164				94.1	-0.646673	-0.75001	-0.375301	-1.21782	-0.82376	-0.613429	-0.576117
94.2	-0.682978	-0.778826	-1.22073	-0.7557	-0.563722				94.2	-0.597111	-1.20288	-0.412649	-1.0756	-0.889851	-0.590123	-0.542136
94.3	-0.667646	-0.750669	-1.10202	-0.765159	-0.5296				94.3	-0.616665	-1.33194	-0.416304	-1.25726	-0.807408	-0.514118	-0.564484
94.4	-0.689394	-0.763775	-1.30762	-0.776168	-0.616277				94.4	-0.447651	-1.11282	-0.452525	-1.23161	-0.838051	-0.533314	-0.557586
94.5	-0.77736	-0.805634	-0.963149	-0.73718	-0.809003				94.5	-0.566376	-1.04025	-0.4547	-0.850012	-0.806566	-0.585272	-0.491722
94.6	-0.61645	-0.756502	-0.966907	-0.730471	-0.693912				94.6	-0.709066	-0.8435	-0.389524	-1.17215	-0.918944	-0.554568	-0.638769
94.7	-0.651049	-0.801037	-1.07336	-0.734048	-0.666266				94.7	-0.612675	-0.75867	-0.531092	-1.10293	-0.965605	-0.575525	-0.596303
94.8	-0.702046	-0.795411	-1.07722	-0.751085	-0.49656				94.8	-0.592426	-0.98435	-0.527272	-1.19348	-0.88578	-0.594521	-0.607723
94.9	-0.675994	-0.763508	-0.967077	-0.862553	-0.73825				94.9	-0.637957	-1.17312	-0.499034	-1.30235	-0.808067	-0.50694	-0.665698
95	-0.710821	-0.722914	-1.11319	-0.795886	-0.698902				95	-0.695938	-1.00081	-0.417897	-1.15248	-0.88	-0.575087	-0.67091
95.1	-0.631427	-0.706152	-1.08925	-0.783745	-0.496942				95.1	-0.765522	-1.1536	-0.415427	-1.28692	-0.819377	-0.519047	-0.518756
95.2	-0.662891	-0.765912	-1.21574	-0.807811	-0.659613				95.2	-0.683472	-1.03415	-0.455746	-1.11646	-0.835249	-0.569426	-0.622359
95.3	-0.704313	-0.785246	-0.991155	-0.798562	-0.668941				95.3	-0.600589	-0.79044	-0.297295	-1.06585	-0.80242	-0.486962	-0.705552
95.4	-0.69888	-0.725232	-1.18281	-0.78906	-0.651287				95.4	-0.705795	0.03105	-0.441472	-1.211	-0.81988	-0.576454	-0.651873
95.5	-0.608084	-0.765076	-0.999553	-0.793346	-0.618968				95.5	-0.688295	-0.81898	-0.478665	-1.07505	-0.894012	-0.516358	-0.624933
95.6	-0.638436	-0.771591	-1.05097	-0.783466	-0.734415				95.6	-0.639908	-0.92404	-0.419733	-1.11651	-0.855667	-0.59262	-0.561926
95.7	-0.713101	-0.729775	-1.04413	-0.77451	-0.673345				95.7	-0.652352	-0.90886	-0.354968	-1.2014	-0.789323	-0.516694	-0.607975
95.8	-0.612247	-0.79699	-1.23572	-0.770625	-0.694633				95.8	-0.534761	-0.96531	-0.541603	-1.10252	-0.873403	-0.515633	-0.650796
95.9	-0.594651	-0.829968	-1.03405	-0.829359	-0.607926				95.9	-0.607154	-0.74346	-0.568346	-0.94855	-0.902879	-0.517858	-0.622083
96	-0.596551	-0.811481	-1.07907	-0.793067	-0.625091				96	-0.695079	-0.61576	-0.199716	-1.05726	-0.783554	-0.585811	-0.735883
96.1	-0.63923	-0.7923	-1.07454	-0.779465	-0.670587				96.1	-0.614997	-0.96438	-0.349187	-1.18835	-0.844166	-0.540942	-0.574397
96.2	-0.647903	-0.791887	-1.01438	-0.811604	-0.683433				96.2	-0.635273	-1.08523	-0.321826	-1.11041	-0.856607	-0.54541	-0.581672
96.3	-0.610044	-0.816137	-1.03212	-0.824283	-0.70419				96.3	-0.676725	-0.85945	-0.3694	-1.1928	-0.890809	-0.569852	-0.602689
96.4	-0.657855	-0.770027	-1.12599	-0.78479	-0.606324				96.4	-0.593402	-0.91261	-0.529462	-0.905939	-0.847164	-0.497655	-0.54757
96.5	-0.646154	-0.763492	-0.894658	-0.749417	-0.51179				96.5	-0.665347	-1.88166	-0.439801	-1.20046	-0.905574	-0.564746	-0.69044
96.6	-0.671286	-0.754067	-0.877466	-0.766527	-0.508509				96.6	-0.563159	-1.4892	-0.451994	-0.978219	-0.821822	-0.545512	-0.651838
96.7	-0.673996	-0.781294	-1.03216	-0.788955	-0.440059				96.7	-0.742056	-1.04297	-0.523282	-1.20057	-0.84833	-0.576557	-0.600758
96.8	-0.592052	-0.757195	-1.03177	-0.756605	-0.336044				96.8	-0.575684	-0.8027	-0.423219	-1.07022	-0.854318	-0.626614	-0.553692
96.9	-0.588277	-0.790318	-1.00759	-0.782126	-0.447609				96.9	-0.477035	-1.22853	-0.509743	-1.35425	-0.824336	-0.545822	-0.646678
97	-0.680716	-0.753649	-1.11549	-0.789703	-0.52372				97	-0.577319	-1.29424	-0.290279	-1.31008	-0.810786	-0.56167	-0.524544
97.1	-0.716994	-0.800938	-1.07788	-0.762863	-0.52996				97.1	-0.574203	-0.59105	-0.442456	-1.09194	-0.851401	-0.552905	-0.667648
97.2	-0.739004	-0.727127	-1.01878	-0.819118	-0.511422				97.2	-0.667918	-1.638	-0.601819	-1.1935	-0.839981	-0.554674	-0.649557
97.3	-0.683188	-0.763791	-0.958807	-0.78595	-0.560584				97.3	-0.63887	-1.16232	-0.384829	-1.08528	-0.827893	-0.53431	-0.678682
97.4	-0.634618	-0.696857	-0.991333	-0.776237	-0.569704				97.4	-0.587168	-0.89108	-0.238982	-1.11789	-0.887922	-0.524972	-0.626668
97.5	-0.622468	-0.77145	-1.05814	-0.806447	-0.436153				97.5	-0.668117	-1.48522	-0.448934	-1.34038	-0.850082	-0.493879	-0.604882
97.6	-0.584262	-0.785687	-1.04769	-0.753398	-0.463561				97.6	-0.487571	-1.11109	-0.525708	-1.02933	-0.813473	-0.5615	-0.634102
97.7	-0.678745	-0.773801	-0.930204	-0.763538	-0.58681				97.7	-0.744054	-0.79376	-0.478544	-0.941952	-0.752149	-0.541558	-0.520319
97.8	-0.561332	-0.774283	-1.1719	-0.801183	-0.625611				97.8	-0.693442	-0.99396	-0.574097	-1.44859	-0.889826	-0.581868	-0.702592
97.9	-0.586511	-0.715106	-1.12916	-0.765366	-0.478633				97.9	-0.700707	-0.68202	-0.410283	-1.11646	-0.898469	-0.579876	-0.524356
98	-0.640963	-0.830136	-1.02846	-0.772696	-0.658362				98	-0.646452	-1.60249	-0.628828	-1.0323	-0.860878	-0.486519	-0.679617
98.1	-0.738172	-0.776982	-1.00158	-0.831283	-0.678613				98.1	-0.729775	-0.38036	-0.394776	-1.00452	-0.849847	-0.567846	-0.537321
98.2	-0.564218	-0.701291	-1.10215	-0.842656	-0.391697				98.2	-0.744413	-1.16042	-0.508553	-1.29189	-0.960166	-0.604125	-0.688934
98.3	-0.662351	-0.846375	-1.11624	-0.817775	-0.539918				98.3	-0.614349	-1.56506	-0.52273	-1.14047	-0.863687	-0.573369	-0.598148
98.4	-0.696862	-0.829829	-1.13713	-0.827061	-0.338929				98.4	-0.615083	-0.82313	-0.548832	-1.11082	-0.890606	-0.527466	-0.738087
98.5	-0.680042	-0.778048	-1.01554	-0.815144	-0.619705				98.5	-0.642777	-1.53166	-0.455895	-1.04551	-0.827209	-0.5547	-0.685096
98.6	-0.766019	-0.709614	-1.098	-0.824495	-0.621296				98.6	-0.706963	-0.69824	-0.55068	-1.39824	-0.878129	-0.577079	-0.680158
98.7	-0.640859	-0.730197	-1.23305	-0.799384	-0.525646				98.7	-0.495392	-0.51227	-0.536169	-1.18455	-0.911563	-0.60673	-0.613986
98.8	-0.654495	-0.745418	-1.08242	-0.801372	-0.54595				98.8	-0.706849	-1.09927	-0.433325	-1.20134	-0.842253	-0.633161	-0.628905
98.9	-0.569167	-0.791623	-0.95513	-0.798468	-0.559635				98.9	-0.667439	-1.46453	-0.603993	-1.11168	-0.865651	-0.508586	-0.535345
99	-0.690859	-0.728539	-1.15162	-0.81615	-0.27886				99	-0.609088	-0.72705	-0.641013	-0.929615	-0.892897	-0.599502	-0.749573
99.1	-0.668576	-0.815969	-1.06599	-0.780546	-0.557686				99.1	-0.565533	-1.35204	-0.453837	-1.01603	-0.898995	-0.576777	-0.673668
99.2	-0.655991	-0.754291	-0.92431	-0.769513	-0.57319				99.2	-0.637382	-1.38857	-0.415094	-1.08837	-0.855458	-0.57536	-0.661339
99.3	-0.630796	-0.796416	-1.13753	-0.76372	-0.588712				99.3	-0.593942	-1.51614	-0.409074	-1.204	-0.825762	-0.606222	-0.630798
99.4	-0.664211	-0.716639	-1.16477	-0.81599	-0.608395				99.4	-0.715094	-0.66014	-0.403474	-1.19902	-0.875023	-0.524861	-0.540953
99.5	-0.620236	-0.726345	-1.05384	-0.722952	-0.321777				99.5	-0.731404	-1.15814	-0.482647	-0.938072	-0.925873	-0.600251	-0.570294
99.6	-0.663085	-0.660346	-1.11478	-0.799204	-0.453249				99.6	-0.743287	-1.49565	-0.464512	-1.28531	-0.878976	-0.514774	-0.595949
99.7	-0.614647	-0.787933	-1.2741	-0.797263	-0.612301				99.7	-0.649945	-1.06032	-0.522746	-1.11582	-0.859295	-0.594123	-0.643983
99.8	-0.62486	-0.73444	-1.14233	-0.830876	-0.492611				99.8	-0.636571	-1.04856	-0.353322	-1.02632	-0.886088	-0.553553	-0.593913
99.9	-0.688314	-0.703531	-0.915288	-0.815337	-0.405029				99.9	-0.604287	-1.15902	-0.565725	-0.985312	-0.885918	-0.607987	-0.60521
100	-0.605727	-0.716782	-0.970441	-0.828063	-0.481109				100	-0.586934	-1.18203	-0.658854	-1.31364	-0.897833	-0.583845	-0.652321
100.1	-0.591725	-0.71404	-1.2466	-0.829739	-0.573739				100.1	-0.574278	-1.72527	-0.578198	-1.01138	-0.829082	-0.547163	-0.578909
100.2	-0.59999	-0.816657	-1.29124	-0.812454	-0.36486				100.2	-0.501477	-1.51999	-0.42447	-1.22069	-0.848246	-0.511846	-0.657169
100.3	-0.740268	-0.730774	-0.905237	-0.775586	-0.607473				100.3	-0.659709	-1.43364	-0.474031	-1.32173	-0.831388	-0.581936	-0.632334
100.4	-0.686862	-0.732174	-1.21458	-0.79663	-0.383939				100.4	-0.52554	-1.24924	-0.2792	-0.955449	-0.856148	-0.541743	-0.578161
100.5	-0.695566	-0.778787	-1.11852	-0.756543	-0.576299				100.5	-0.511044	-1.33897	-0.408111	-1.06451	-0.846153	-0.623525	-0.537519
100.6	-0.673635	-0.787949	-0.915466	-0.809462	-0.578543				100.6	-0.52688	-0.9819	-0.550068	-1.12571	-0.879712	-0.541382	-0.610873
100.7	-0.685752	-0.756615	-1.0873	-0.739817	-0.620303				100.7	-0.618373	-1.3169	-0.404954	-1.20454	-0.849577	-0.593732	-0.618435
100.8	-0.61491	-0.808511	-1.08385	-0.818485	-0.442506				100.8	-0.541782	-0.9234	-0.296578	-1.33655	-0.886072	-0.569414	-0.568892
100.9	-0.533734	-0.820018	-1.09586	-0.79422	-0.508902				100.9	-0.694042	-1.9559	-0.329756	-1.32184	-0.828565	-0.543405	-0.686043
101	-0.593494	-0.777409	-1.19868	-0.769884	-0.397746				101	-0.556015	-1.05728	-0.477235	-1.37818	-0.92665	-0.584037	-0.721236
101.1	-0.697537	-0.733141	-1.14468	-0.873627	-0.611183				101.1	-0.548733	-1.24372	-0.441777	-1.03625	-0.915309	-0.56384	-0.539011
101.2	-0.690449	-0.776814	-1.08516	-0.812815	-0.440853				101.2	-0.647624	-0.64244	-0.441528	-1.37557	-0.839001	-0.5714	-0.619781
101.3	-0.560604	-0.82446	-1.21067	-0.864019	-0.34749				101.3	-0.675982	-0.7091	-0.327859	-1.17704	-0.972225	-0.563243	-0.735406
101.4	-0.692861	-0.783425	-1.25129	-0.760633	-0.492612				101.4	-0.58466	-1.35048	-0.519253	-1.27868	-0.912292	-0.635558	-0.50551
101.5	-0.566981	-0.747723	-0.94921	-0.787652	-0.634948				101.5	-0.583807	-1.2589	-0.622813	-1.1277	-0.860433	-0.641636	-0.596702
101.6	-0.703742	-0.685523	-1.14633	-0.741158	-0.478462				101.6	-0.598532	-1.25387	-0.371332	-1.03895	-0.979929	-0.657302	-0.598364
101.7	-0.709304	-0.803104	-1.01657	-0.716206	-0.509252				101.7	-0.597326	-0.55913	-0.513358	-1.00927	-0.844474	-0.645981	-0.499978
101.8	-0.673009	-0.76283	-1.10016	-0.847825	-0.666476				101.8	-0.749424	-0.54926	-0.506296	-1.19417	-0.89845	-0.621861	-0.51634
101.9	-0.596881	-0.739262	-1.06413	-0.790611	-0.549637				101.9	-0.605432	-1.28643	-0.418887	-1.39157	-0.902851	-0.532239	-0.531621
102	-0.537553	-0.750323	-1.03125	-0.779734	-0.446685				102	-0.470245	-0.43786	-0.311159	-1.18411	-0.832552	-0.611412	-0.581292
102.1	-0.595911	-0.803253	-1.01639	-0.801887	-0.669923				102.1	-0.720585	-1.16659	-0.495148	-1.18823	-0.846877	-0.564905	-0.744329
102.2	-0.637969	-0.746804	-1.11548	-0.776108	-0.624974				102.2	-0.660534	-0.96964	-0.412554	-1.34241	-0.898106	-0.553039	-0.558179
102.3	-0.657672	-0.674807	-1.24302	-0.774722	-0.611155				102.3	-0.633391	-0.76407	-0.547259	-1.17145	-0.891915	-0.489768	-0.686842
102.4	-0.578359	-0.757566	-0.925611	-0.816649	-0.496054				102.4	-0.645469	-1.07734	-0.37255	-1.0937	-0.854893	-0.577755	-0.604751
102.5	-0.593754	-0.771395	-1.00874	-0.76633	-0.62232				102.5	-0.68205	-1.10154	-0.40426	-1.19776	-0.860341	-0.56709	-0.672052
102.6	-0.49944	-0.717783	-0.947865	-0.818784	-0.555843				102.6	-0.52567	-0.82268	-0.414006	-1.21666	-0.782607	-0.599129	-0.614975
102.7	-0.672581	-0.77144	-1.14869	-0.801948	-0.439109				102.7	-0.533449	-1.35881	-0.380301	-1.29134	-0.864977	-0.582806	-0.62173
102.8	-0.590783	-0.756458	-1.07317	-0.777108	-0.572303				102.8	-0.588964	-1.51592	-0.389258	-1.04983	-0.886666	-0.573414	-0.594875
102.9	-0.542666	-0.721292	-1.05877	-0.791005	-0.691952				102.9	-0.604884	-1.09793	-0.387057	-0.99018	-0.806532	-0.54248	-0.730773
103	-0.68181	-0.721881	-1.00434	-0.8367	-0.443822				103	-0.682687	-1.06121	-0.50418	-1.27926	-0.878174	-0.623144	-0.628652
103.1	-0.445217	-0.757846	-0.918777	-0.791949	-0.477933				103.1	-0.707686	-1.00495	-0.415443	-1.2542	-0.904028	-0.56785	-0.64714
103.2	-0.66437	-0.759247	-1.06891	-0.78879	-0.453271				103.2	-0.636254	-1.18332	-0.623887	-1.14802	-0.852673	-0.496022	-0.478137
103.3	-0.608454	-0.745545	-1.22351	-0.814124	-0.639505				103.3	-0.640674	-1.55426	-0.395604	-1.08097	-0.884501	-0.53523	-0.59461
103.4	-0.733821	-0.792304	-1.07159	-0.806851	-0.407516				103.4	-0.698112	-0.54648	-0.51463	-1.0369	-0.800028	-0.609048	-0.670448
103.5	-0.604535	-0.725407	-1.06607	-0.834845	-0.607808				103.5	-0.644705	-1.04745	-0.455543	-1.01133	-0.864875	-0.546974	-0.588641
103.6	-0.633675	-0.70536	-0.961039	-0.774565	-0.619072				103.6	-0.547881	-1.34103	-0.408471	-1.38767	-0.828988	-0.43548	-0.695068
103.7	-0.623505	-0.771227	-1.02193	-0.796	-0.457251				103.7	-0.811921	-0.82471	-0.334006	-1.18441	-0.883526	-0.61878	-0.599955
103.8	-0.656364	-0.802702	-0.956267	-0.710252	-0.373158				103.8	-0.603098	-1.64146	-0.54803	-1.12972	-0.956658	-0.480931	-0.61991
103.9	-0.609984	-0.688992	-1.14316	-0.80579	-0.547105				103.9	-0.550799	-0.85779	-0.354285	-1.10938	-0.813001	-0.562086	-0.586037
104	-0.646701	-0.736297	-1.18655	-0.775797	-0.746517				104	-0.629175	-0.53356	-0.54053	-1.14932	-0.90995	-0.555346	-0.496006
104.1	-0.667311	-0.731357	-0.948114	-0.757612	-0.535637				104.1	-0.573203	-1.3473	-0.47243	-1.08404	-0.902553	-0.562637	-0.540607
104.2	-0.539624	-0.753513	-0.841902	-0.788419	-0.539219				104.2	-0.527319	-0.59126	-0.514843	-1.109	-0.853509	-0.471486	-0.616252
104.3	-0.658782	-0.765497	-1.06396	-0.752786	-0.544785				104.3	-0.569146	-0.35056	-0.502709	-0.924298	-0.921748	-0.594963	-0.488758
104.4	-0.615352	-0.717568	-0.898633	-0.826838	-0.580476				104.4	-0.658312	-0.87688	-0.436329	-1.2174	-0.851242	-0.473409	-0.481197
104.5	-0.69598	-0.837775	-0.925069	-0.750787	-0.555247				104.5	-0.572351	-1.52068	-0.426582	-1.37625	-0.859401	-0.57377	-0.605485
104.6	-0.682412	-0.850597	-1.06562	-0.789306	-0.725689				104.6	-0.604953	-1.32815	-0.522547	-1.06866	-0.885907	-0.567819	-0.637253
104.7	-0.705153	-0.757343	-1.16242	-0.74426	-0.717006				104.7	-0.462506	-1.6129	-0.458567	-1.25969	-0.928621	-0.575407	-0.606641
104.8	-0.54054	-0.783786	-1.10176	-0.802103	-0.707351				104.8	-0.691877	-1.33202	-0.432848	-1.05032	-0.876593	-0.661148	-0.583321
104.9	-0.599029	-0.863948	-1.04437	-0.820329	-0.67224				104.9	-0.657904	-0.8068	-0.425045	-0.855641	-0.892672	-0.576451	-0.631726
105	-0.583708	-0.770977	-1.00661	-0.772829	-0.732448				105	-0.614227	-1.47859	-0.552497	-0.96947	-0.863465	-0.596291	-0.582101
105.1	-0.661248	-0.744638	-1.13844	-0.81349	-0.697187				105.1	-0.730118	-1.19191	-0.480671	-1.21859	-0.904234	-0.615465	-0.480534
105.2	-0.62763	-0.797665	-1.13097	-0.840377	-0.673028				105.2	-0.515993	-1.22455	-0.471591	-0.996752	-0.821177	-0.584603	-0.528121
105.3	-0.670734	-0.764431	-0.878328	-0.80537	-0.592079				105.3	-0.594705	-0.79451	-0.518642	-1.46558	-0.885467	-0.599334	-0.529422
105.4	-0.557276	-0.775601	-1.08396	-0.790741	-0.599457				105.4	-0.514841	-0.67836	-0.505679	-1.02646	-0.846746	-0.544312	-0.561892
105.5	-0.712992	-0.8197	-0.872354	-0.813665	-0.581214				105.5	-0.578643	-1.21165	-0.365664	-1.09941	-0.945032	-0.550336	-0.488444
105.6	-0.673475	-0.854856	-1.00836	-0.81794	-0.568639				105.6	-0.595059	-1.05425	-0.442779	-1.12385	-0.91187	-0.583508	-0.503493
105.7	-0.640189	-0.769355	-1.00506	-0.775248	-0.724423				105.7	-0.56164	-0.78495	-0.519891	-1.21932	-0.871643	-0.55698	-0.53929
105.8	-0.593278	-0.747677	-1.06488	-0.758102	-0.737466				105.8	-0.614908	-1.08192	-0.744438	-1.15483	-0.879609	-0.536076	-0.561264
105.9	-0.647739	-0.707901	-1.16652	-0.832321	-0.418547				105.9	-0.5919	-1.23741	-0.49038	-1.28628	-0.83746	-0.554768	-0.527304
106	-0.629662	-0.726214	-0.915621	-0.810785	-0.569371				106	-0.690041	-1.21918	-0.396925	-1.1911	-0.841014	-0.491939	-0.577114
106.1	-0.605497	-0.79694	-1.03485	-0.854083	-0.538755				106.1	-0.594395	-1.41474	-0.431098	-1.11205	-0.919665	-0.543124	-0.485591
106.2	-0.681753	-0.800999	-0.913118	-0.826147	-0.67675				106.2	-0.67771	-0.63324	-0.39863	-1.11843	-0.927431	-0.576476	-0.594609
106.3	-0.600098	-0.842045	-0.853449	-0.807794	-0.58775				106.3	-0.555579	-0.9217	-0.481285	-1.10078	-0.897397	-0.577018	-0.587872
106.4	-0.600479	-0.806483	-0.965397	-0.81682	-0.673729				106.4	-0.571263	-1.69732	-0.455869	-1.09096	-0.891464	-0.602857	-0.595737
106.5	-0.745972	-0.797294	-1.12956	-0.800432	-0.830608				106.5	-0.663714	-0.55013	-0.378072	-1.13989	-0.898427	-0.606705	-0.552146
106.6	-0.632095	-0.77953	-0.984459	-0.793633	-0.419515				106.6	-0.599745	-0.96828	-0.523224	-1.19623	-0.861711	-0.527896	-0.596433
106.7	-0.611339	-0.750773	-1.08299	-0.825882	-0.595504				106.7	-0.631817	-1.36967	-0.64007	-1.30887	-0.836564	-0.612212	-0.450416
106.8	-0.669895	-0.734456	-1.01968	-0.815383	-0.479648				106.8	-0.568614	-0.90183	-0.581445	-1.3865	-0.865561	-0.589	-0.68019
106.9	-0.57019	-0.769011	-0.966645	-0.78419	-0.706712				106.9	-0.557713	-1.35922	-0.544172	-1.0391	-0.838639	-0.602805	-0.55134
107	-0.638135	-0.798203	-1.16783	-0.785795	-0.748654				107	-0.62713	-1.51183	-0.425329	-1.24653	-0.91334	-0.55829	-0.610375
107.1	-0.65696	-0.75793	-0.856846	-0.797231	-0.42549				107.1	-0.766403	-0.86997	-0.474774	-1.20486	-0.866917	-0.529966	-0.503224
107.2	-0.705369	-0.785927	-1.00893	-0.758219	-0.577296				107.2	-0.574374	-1.01147	-0.567947	-1.19531	-0.855192	-0.556506	-0.616588
107.3	-0.712881	-0.770835	-0.970664	-0.802439	-0.64812				107.3	-0.719112	-0.51784	-0.492958	-1.25206	-0.884788	-0.488834	-0.505173
107.4	-0.625269	-0.825175	-1.09688	-0.820984	-0.529025				107.4	-0.6414	-1.3425	-0.327385	-1.18004	-0.94579	-0.485588	-0.526939
107.5	-0.629807	-0.771091	-0.99359	-0.750326	-0.47765				107.5	-0.647729	-0.96048	-0.581223	-1.00597	-0.828118	-0.574644	-0.476673
107.6	-0.600812	-0.795956	-1.07305	-0.832372	-0.728998				107.6	-0.547744	-1.14238	-0.296984	-1.26674	-0.88336	-0.580224	-0.45295
107.7	-0.682685	-0.839238	-0.978529	-0.78478	-0.587377				107.7	-0.542076	-1.55706	-0.363624	-1.19479	-0.888778	-0.599323	-0.63073
107.8	-0.709068	-0.7628	-0.859237	-0.79293	-0.564357				107.8	-0.648593	-1.22904	-0.619171	-1.20766	-0.864623	-0.514964	-0.622405
107.9	-0.691838	-0.783474	-1.02809	-0.764229	-0.650384				107.9	-0.689301	-0.96531	-0.634221	-1.03693	-0.921562	-0.571325	-0.553345
108	-0.686464	-0.793235	-1.18491	-0.71641	-0.538805				108	-0.676636	-1.0236	-0.527338	-1.09819	-0.930493	-0.568771	-0.643596
108.1	-0.679001	-0.810806	-0.984241	-0.777022	-0.598629				108.1	-0.571592	-0.71772	-0.553994	-1.2091	-0.891513	-0.571602	-0.461602
108.2	-0.542755	-0.773067	-1.02923	-0.794117	-0.736239				108.2	-0.600542	-1.30033	-0.368833	-1.22423	-0.871224	-0.61868	-0.485605
108.3	-0.644015	-0.810858	-1.16346	-0.814657	-0.699857				108.3	-0.656546	-1.30098	-0.516554	-1.16198	-0.963055	-0.558979	-0.588877
108.4	-0.759312	-0.797042	-0.93013	-0.82361	-0.572698				108.4	-0.569628	-1.40736	-0.491669	-1.22339	-0.828469	-0.509399	-0.60293
108.5	-0.784733	-0.816541	-0.916376	-0.777314	-0.704627				108.5	-0.606167	-1.21107	-0.490887	-1.20256	-0.909191	-0.617124	-0.490108
108.6	-0.560571	-0.78996	-0.987968	-0.784788	-0.639944				108.6	-0.593682	-1.17927	-0.47929	-1.18208	-0.929178	-0.621575	-0.522389
108.7	-0.627787	-0.78995	-0.95587	-0.767982	-0.753548				108.7	-0.703968	-0.6972	-0.464175	-1.11012	-0.909337	-0.604974	-0.703337
108.8	-0.674513	-0.723262	-1.03116	-0.80102	-0.843				108.8	-0.586087	-1.41806	-0.455868	-1.22981	-0.862914	-0.601917	-0.542068
108.9	-0.530965	-0.785997	-0.660802	-0.80848	-0.534848				108.9	-0.671126	-1.76612	-0.605325	-1.2024	-0.848233	-0.500613	-0.592619
109	-0.775946	-0.800759	-1.01309	-0.818492	-0.805506				109	-0.689563	-1.41309	-0.478422	-0.967627	-0.880425	-0.52627	-0.438082
109.1	-0.731123	-0.825493	-0.866504	-0.795718	-0.568711				109.1	-0.530184	-1.29285	-0.52903	-1.34362	-0.856646	-0.570204	-0.43549
109.2	-0.666784	-0.760701	-0.910224	-0.767249	-0.678732				109.2	-0.517307	-1.43661	-0.666554	-1.17857	-0.907731	-0.525305	-0.541931
109.3	-0.674872	-0.801483	-0.828723	-0.797524	-0.746474				109.3	-0.658549	-0.87646	-0.552408	-1.21824	-0.88318	-0.593212	-0.656767
109.4	-0.740112	-0.802804	-0.988642	-0.803612	-0.646489				109.4	-0.668767	-1.86803	-0.501884	-1.20678	-0.901081	-0.563975	-0.531298
109.5	-0.601368	-0.853482	-0.992339	-0.838301	-0.756729				109.5	-0.585	-0.92624	-0.496484	-1.13035	-0.889617	-0.600227	-0.506055
109.6	-0.642537	-0.710008	-0.851229	-0.834446	-0.659445				109.6	-0.586827	-0.70492	-0.529671	-1.50296	-0.900098	-0.561772	-0.557339
109.7	-0.584475	-0.797333	-0.912595	-0.80629	-0.776335				109.7	-0.501695	-0.92003	-0.505744	-1.21688	-0.945735	-0.586519	-0.540145
109.8	-0.538754	-0.77954	-0.88263	-0.785391	-0.779417				109.8	-0.590766	-0.5214	-0.494432	-1.13289	-0.861503	-0.557977	-0.460434
109.9	-0.639086	-0.813216	-0.95261	-0.777669	-0.736317				109.9	-0.584896	-1.66874	-0.371409	-1.45242	-0.820212	-0.615816	-0.65709
110	-0.591627	-0.771378	-1.14685	-0.813777	-0.676428				110	-0.549184	-1.64343	-0.235757	-1.46751	-0.946895	-0.53122	-0.521043
110.1	-0.620209	-0.844617	-1.05128	-0.838897	-0.642718				110.1	-0.636233	-1.31958	-0.38991	-1.08404	-0.923189	-0.532846	-0.572308
110.2	-0.577225	-0.719029	-0.83873	-0.789562	-0.572881				110.2	-0.603379	-0.48802	-0.599698	-1.38931	-0.852543	-0.589555	-0.478532
110.3	-0.527369	-0.768501	-1.03402	-0.789932	-0.56723				110.3	-0.483508	-0.91524	-0.446495	-1.41344	-0.902683	-0.523243	-0.465944
110.4	-0.750001	-0.784661	-0.766139	-0.791423	-0.918802				110.4	-0.651358	-0.15186	-0.447863	-1.30655	-0.904604	-0.588667	-0.553884
110.5	-0.638768	-0.740912	-1.0255	-0.785183	-0.606381				110.5	-0.661576	-1.05246	-0.521271	-1.3049	-0.92345	-0.547463	-0.395707
110.6	-0.644803	-0.749564	-0.961251	-0.782898	-0.659295				110.6	-0.54356	-1.29984	-0.437394	-1.28393	-0.95304	-0.582228	-0.608487
110.7	-0.482506	-0.696498	-0.995609	-0.81642	-0.714061				110.7	-0.663279	-2.06516	-0.456518	-1.33279	-0.908958	-0.572007	-0.502233
110.8	-0.666222	-0.838568	-0.840631	-0.781619	-0.50802				110.8	-0.597834	-1.47354	-0.504049	-1.23209	-0.954961	-0.609261	-0.472799
110.9	-0.592592	-0.844227	-1.08462	-0.813635	-0.803809				110.9	-0.558243	-1.32567	-0.426498	-1.24339	-0.886703	-0.585374	-0.60928
111	-0.612558	-0.819362	-0.891525	-0.77672	-0.715162				111	-0.629278	-0.6919	-0.390241	-1.33737	-0.92756	-0.538615	-0.385892
111.1	-0.594085	-0.735555	-0.891655	-0.812015	-0.564743				111.1	-0.593797	-1.24189	-0.563774	-1.16477	-0.843114	-0.538247	-0.562499
111.2	-0.68868	-0.802456	-1.03439	-0.835564	-0.603413				111.2	-0.63165	-0.79494	-0.560081	-1.43884	-0.795125	-0.5898	-0.436837
111.3	-0.624136	-0.745371	-0.897881	-0.782056	-0.682909				111.3	-0.556889	-1.73436	-0.49205	-1.22076	-0.878222	-0.570525	-0.48083
111.4	-0.563705	-0.790198	-0.996069	-0.76016	-0.653668				111.4	-0.583551	-1.23689	-0.451573	-1.11972	-0.810691	-0.588608	-0.495293
111.5	-0.619237	-0.788412	-0.707751	-0.832572	-0.821392				111.5	-0.612871	-1.22894	-0.577989	-1.14672	-0.823507	-0.591442	-0.489959
111.6	-0.614955	-0.829405	-0.820987	-0.76894	-0.508243				111.6	-0.539514	-1.30069	-0.421183	-1.32871	-0.952079	-0.564253	-0.49888
111.7	-0.676238	-0.811435	-0.919162	-0.830816	-0.68753				111.7	-0.632783	-1.26629	-0.439521	-1.29026	-0.908505	-0.609077	-0.300089
111.8	-0.639802	-0.760286	-0.793311	-0.781975	-0.721952				111.8	-0.59781	-1.20936	-0.414185	-1.18932	-0.915742	-0.571119	-0.450477
111.9	-0.658854	-0.779064	-1.0539	-0.771717	-0.617149				111.9	-0.569403	-1.63057	-0.510293	-1.23929	-0.949669	-0.529937	-0.584768
112	-0.595753	-0.743528	-0.909441	-0.827612	-0.635355				112	-0.532008	-0.60275	-0.689897	-1.15656	-0.933568	-0.541825	-0.441782
112.1	-0.558668	-0.825285	-1.01407	-0.797569	-0.769685				112.1	-0.665795	-1.52727	-0.522598	-1.19606	-0.933015	-0.559909	-0.556853
112.2	-0.596201	-0.829328	-0.825944	-0.828285	-0.725955				112.2	-0.676288	-0.92339	-0.469579	-1.34538	-0.833036	-0.632864	-0.595272
112.3	-0.58993	-0.761316	-0.626851	-0.769325	-0.716381				112.3	-0.625618	-1.15659	-0.496385	-1.16786	-0.922727	-0.586954	-0.510123
112.4	-0.611529	-0.744407	-0.701696	-0.830019	-0.744644				112.4	-0.642516	-1.35856	-0.440999	-1.32636	-0.875975	-0.588191	-0.427811
112.5	-0.628894	-0.869902	-1.03013	-0.789656	-0.764457				112.5	-0.484914	-1.41027	-0.519095	-0.89673	-0.911207	-0.524872	-0.519949
112.6	-0.507911	-0.789211	-1.12743	-0.7884	-0.635455				112.6	-0.504016	-1.14147	-0.358783	-1.22214	-0.927697	-0.520998	-0.614152
112.7	-0.573527	-0.715495	-0.772782	-0.813545	-0.732936				112.7	-0.638246	-0.55802	-0.521209	-1.07404	-0.88172	-0.551457	-0.500255
112.8	-0.545722	-0.780179	-0.835786	-0.799571	-0.724049				112.8	-0.607418	-1.62324	-0.372801	-1.196	-0.933711	-0.608913	-0.464628
112.9	-0.66877	-0.80792	-0.928745	-0.760883	-0.835812				112.9	-0.457153	-1.13603	-0.404106	-1.21571	-0.982318	-0.57593	-0.580129
113	-0.688221	-0.824941	-0.908052	-0.789152	-0.64364				113	-0.604434	-0.52252	-0.610707	-1.36052	-0.869036	-0.5412	-0.571562
113.1	-0.650327	-0.766739	-1.13815	-0.732721	-0.770535				113.1	-0.567216	-0.93429	-0.493611	-1.24532	-0.951102	-0.570693	-0.448653
113.2	-0.622335	-0.824557	-1.01806	-0.789113	-0.526088				113.2	-0.557306	-0.98662	-0.414013	-1.20195	-0.875343	-0.52649	-0.463371
113.3	-0.563893	-0.799446	-0.889129	-0.810161	-0.679366				113.3	-0.558366	-1.23032	-0.447489	-1.20907	-0.915646	-0.519896	-0.534209
113.4	-0.630522	-0.854932	-0.970176	-0.809456	-0.672925				113.4	-0.620786	-1.45131	-0.613226	-1.26182	-0.944033	-0.619918	-0.455308
113.5	-0.631573	-0.778157	-0.989073	-0.812773	-0.759022				113.5	-0.683944	-1.24664	-0.586359	-1.23767	-0.885904	-0.579188	-0.640684
113.6	-0.675865	-0.79791	-0.790775	-0.810902	-0.546178				113.6	-0.410746	-1.56773	-0.525136	-1.13676	-0.937934	-0.64511	-0.370696
113.7	-0.670204	-0.841699	-0.937284	-0.792909	-0.620393				113.7	-0.53073	-0.56765	-0.528089	-1.22669	-0.963474	-0.566754	-0.493009
113.8	-0.626188	-0.780849	-0.944756	-0.81775	-0.738297				113.8	-0.629009	-1.05543	-0.602317	-1.2154	-0.940635	-0.563236	-0.448866
113.9	-0.7108	-0.754565	-0.779199	-0.777073	-0.752684				113.9	-0.511867	-0.62124	-0.452098	-1.21237	-0.88856	-0.544509	-0.561249
114	-0.667219	-0.710999	-0.961054	-0.785129	-0.527764				114	-0.604542	-0.79636	-0.379815	-1.28156	-0.874277	-0.54701	-0.459558
114.1	-0.64363	-0.835087	-0.89969	-0.811065	-0.803571				114.1	-0.548407	-1.98098	-0.604945	-1.22591	-0.910637	-0.617821	-0.403587
114.2	-0.578614	-0.811463	-1.08186	-0.800104	-0.553337				114.2	-0.437004	-0.77137	-0.383838	-1.29466	-0.910154	-0.630381	-0.48294
114.3	-0.632402	-0.811557	-0.668933	-0.772591	-0.51361				114.3	-0.597327	-0.89923	-0.508657	-1.31939	-0.871424	-0.590021	-0.508069
114.4	-0.603629	-0.875371	-0.82325	-0.783005	-0.642479				114.4	-0.612185	-0.96448	-0.453444	-1.13054	-0.966771	-0.577401	-0.462442
114.5	-0.63601	-0.83599	-0.817562	-0.805046	-0.580566				114.5	-0.60132	-1.0448	-0.587678	-1.26319	-0.937009	-0.544989	-0.352143
114.6	-0.638104	-0.798739	-1.12041	-0.771408	-0.57293				114.6	-0.659217	-1.1352	-0.579459	-1.14943	-0.885433	-0.536945	-0.477405
114.7	-0.76402	-0.821474	-0.820125	-0.778646	-0.611863				114.7	-0.530753	-1.21148	-0.448845	-1.34102	-0.905517	-0.476334	-0.554761
114.8	-0.583444	-0.777344	-0.987747	-0.808623	-0.703728				114.8	-0.503393	-1.24057	-0.390682	-1.36516	-0.828478	-0.538457	-0.552998
114.9	-0.527524	-0.799073	-1.00368	-0.771091	-0.709686				114.9	-0.575694	-1.28672	-0.596806	-1.13127	-0.896841	-0.476795	-0.547776
115	-0.574846	-0.811071	-0.962466	-0.827688	-0.636542				115	-0.632428	-1.1025	-0.52465	-1.25112	-0.878263	-0.527244	-0.433964
115.1	-0.578992	-0.768068	-1.03001	-0.786714	-0.758314				115.1	-0.62133	-1.30055	-0.51124	-1.29553	-0.869634	-0.550618	-0.540492
115.2	-0.628472	-0.790245	-0.884575	-0.815006	-0.501037				115.2	-0.66921	-1.20254	-0.547402	-1.20066	-0.933679	-0.548436	-0.538626
115.3	-0.579731	-0.817967	-0.822711	-0.808897	-0.592475				115.3	-0.617154	-1.45015	-0.478402	-1.09374	-0.86507	-0.635571	-0.509947
115.4	-0.612946	-0.889756	-0.891296	-0.802715	-0.601731				115.4	-0.582265	-1.18391	-0.548752	-1.22458	-0.825338	-0.635261	-0.461225
115.5	-0.682972	-0.851232	-0.951004	-0.769245	-0.671423				115.5	-0.726351	-1.65173	-0.57347	-1.17429	-0.912684	-0.602051	-0.602939
115.6	-0.652042	-0.871103	-0.968789	-0.790521	-0.759455				115.6	-0.690254	-1.05549	-0.510016	-1.11603	-0.875393	-0.617676	-0.525272
115.7	-0.618179	-0.823417	-0.979493	-0.812557	-0.528755				115.7	-0.662448	-0.97544	-0.738819	-1.20272	-1.0262	-0.585269	-0.462265
115.8	-0.589864	-0.81444	-0.806844	-0.782681	-0.535495				115.8	-0.578569	-0.97556	-0.556638	-1.20535	-0.84553	-0.594387	-0.520195
115.9	-0.607425	-0.851896	-0.982435	-0.817164	-0.625677				115.9	-0.615382	-0.96156	-0.370191	-1.28707	-0.915958	-0.552648	-0.460921
116	-0.564154	-0.849787	-0.916634	-0.750034	-0.462201				116	-0.709239	-1.50722	-0.567783	-1.10909	-0.893529	-0.575813	-0.467388
116.1	-0.625157	-0.819596	-0.979831	-0.808491	-0.765124				116.1	-0.644406	-1.45405	-0.510546	-1.1348	-0.977461	-0.468918	-0.383575
116.2	-0.691037	-0.798913	-0.624848	-0.829638	-0.541513				116.2	-0.630663	-1.57939	-0.551154	-1.11927	-0.855493	-0.538837	-0.383813
116.3	-0.63562	-0.757263	-0.790676	-0.789064	-0.487364				116.3	-0.662906	-0.80487	-0.426443	-1.15328	-0.867862	-0.481352	-0.440137
116.4	-0.502504	-0.801427	-0.912817	-0.816245	-0.777575				116.4	-0.620566	-1.08642	-0.511432	-1.12095	-0.942359	-0.568503	-0.594425
116.5	-0.68118	-0.890845	-0.818137	-0.832968	-0.445521				116.5	-0.489813	-0.90464	-0.691325	-1.45257	-0.826681	-0.579121	-0.463623
116.6	-0.579318	-0.922402	-0.835256	-0.804782	-0.660298				116.6	-0.553514	-0.63009	-0.697435	-1.5287	-0.888194	-0.601204	-0.535581
116.7	-0.637212	-0.801225	-0.793987	-0.805865	-0.720952				116.7	-0.631353	-1.14324	-0.514798	-1.28907	-0.893842	-0.512973	-0.463558
116.8	-0.757695	-0.830592	-0.827482	-0.837997	-0.739626				116.8	-0.721304	-1.39197	-0.617698	-1.19468	-0.970303	-0.594069	-0.476758
116.9	-0.581915	-0.746342	-0.937905	-0.878495	-0.50256				116.9	-0.617213	-1.65832	-0.543097	-1.21167	-0.883406	-0.540631	-0.372796
117	-0.605224	-0.83309	-0.932045	-0.802391	-0.557577				117	-0.736281	-1.19794	-0.666883	-1.07909	-0.953911	-0.553453	-0.346204
117.1	-0.634963	-0.794203	-0.926833	-0.815026	-0.683002				117.1	-0.569109	-1.26488	-0.590942	-1.27229	-0.890498	-0.548829	-0.370004
[truncated: 1,833 more rows]
[truncated: 2 more columns]
