# Supplementary material for: Two-step structural changes in M3 muscarinic receptor activation rely on the coupled Gq protein cycle
Source: Nat Commun. 2023 Mar 8;14:1276. doi: 10.1038/s41467-023-36911-4 (PMC9992711; doi:10.1038/s41467-023-36911-4)
Supplement: Supplementary file 3 — Source Data [file 41467_2023_36911_MOESM3_ESM.zip › 2. Data for Supplementary Figures/Supplementary Figure 13.xlsx]

## Sheet: Sheet1
GTP										GTPγS
	Relative FRETr										Relative FRETr
Time(sec)	sample_1	sample_2	sample_3	sample_4	sample_5	sample_6	Average	SEM		Time(sec)	sample_1	sample_2	sample_3	sample_4	sample_5	sample_6	sample_7	sample_8	Average	SEM
0	0.986923	0.993522	0.997744	0.996043	1.00665	1.00239	0.997211	0.00281026		0	0.993617	0.995493	0.990218	1.02477	0.988603	1.01639	1.00852	1.02407	1.00521	0.00535124
0.1	0.999793	0.994923	1.00356	1.007	0.981984	0.986265	0.995587	0.00401589		0.1	1.02221	0.977493	1.00299	1.05237	1.01501	1.01244	1.00792	0.994679	1.01064	0.00769668
0.2	1.00257	0.991413	0.991861	1.00088	1.04044	1.00301	1.00503	0.00739414		0.2	1.01678	0.998572	0.984236	1.01401	1.01798	1.01673	0.991645	1.00579	1.00572	0.00457728
0.3	1.00597	0.997127	1.0049	1.00059	0.982625	0.997122	0.998056	0.00344356		0.3	1.01186	1.00943	0.99195	0.981971	0.996125	1.00059	1.01025	1.01333	1.00194	0.00398104
0.4	0.995973	0.996685	1.00937	0.99697	1.00254	1.01096	1.00208	0.0027371		0.4	1.00655	1.02955	0.978993	1.01193	0.983825	0.993694	1.00447	1.00257	1.00145	0.00568668
0.5	0.994282	0.996241	0.998088	1.00538	0.986961	1.00026	0.996869	0.00252119		0.5	0.995904	1.00727	0.995872	0.987446	1.00335	1.04376	0.996871	0.993658	1.00302	0.00619239
0.6	1.01953	0.98923	1.00585	0.980532	0.993627	1.0031	0.998645	0.00562728		0.6	1.00043	0.976011	1.01475	0.974298	0.997905	1.05611	1.03361	0.993886	1.00587	0.0099074
0.7	1.00089	0.996607	0.990542	1.00013	1.00339	0.997785	0.998223	0.00181862		0.7	0.97927	1.00352	1.00814	0.987067	0.988054	1.03244	1.00732	1.00338	1.00115	0.00586286
0.8	0.991293	1.00431	1.00592	0.998974	0.993433	0.984913	0.996474	0.00329952		0.8	1.0102	1.0036	1.01433	0.954556	0.99805	0.957266	0.984877	0.999918	0.99035	0.00812985
0.9	1.01629	0.998688	0.995738	1.00433	0.984109	0.996266	0.999237	0.00434768		0.9	0.989573	1.01187	1.00282	0.97355	1.00013	1.03424	0.99068	0.987516	0.998797	0.00649254
1	0.997799	0.992756	1.00461	0.996939	0.987219	0.991585	0.995151	0.00245664		1	1.01764	0.967632	0.996745	1.01837	1.01739	1.00116	1.00863	0.995033	1.00283	0.00604459
1.1	0.992861	1.00009	1.00364	0.991624	1.00807	0.990288	0.997762	0.00296496		1.1	1.00315	1.0021	1.0079	1.01051	1.00285	1.05427	0.994664	1.01025	1.01071	0.00648682
1.2	0.980035	0.995349	0.988443	1.00471	0.994025	1.01283	0.995898	0.00474408		1.2	1.0058	1.02172	0.978279	1.00567	1.01896	0.969846	1.00836	1.00619	1.00185	0.00649033
1.3	1.00047	1.00368	0.998009	1.00507	0.998471	0.996683	1.0004	0.00136345		1.3	0.991845	0.996482	0.994746	1.0292	1.01191	1.00542	0.987942	1.02471	1.00528	0.00544996
1.4	0.988703	0.999916	0.985913	1.01118	1.01791	0.99465	0.999712	0.0051641		1.4	0.996993	1.0035	0.994703	0.97727	0.996219	1.04446	1.00342	1.00072	1.00216	0.00672355
1.5	1.02021	0.999822	0.987424	1.00324	0.985501	0.99264	0.998141	0.00523125		1.5	1.01422	1.00182	1.0017	1.0078	1.01437	1.00217	0.998003	1.00872	1.0061	0.00216621
1.6	1.01071	1.00146	1.00402	1.00259	1.01805	0.999373	1.00603	0.00287196		1.6	0.995194	0.999761	0.987512	1.0134	0.996889	1.0324	1.01409	1.00193	1.00515	0.00501488
1.7	1.00304	1.0005	1.0119	0.996825	0.983055	1.00337	0.999782	0.00391333		1.7	1.02824	0.995008	0.994918	1.01518	0.985712	0.992253	1.01647	1.00384	1.00395	0.00518204
1.8	1.00035	1.00022	0.996988	0.999789	0.990963	1.0079	0.999367	0.00224289		1.8	1.00583	0.972164	1.00651	1.02547	1.00023	0.95608	1.00134	0.982596	0.993777	0.00781915
1.9	1.00235	0.996657	0.995454	1.0065	0.990302	1.00487	0.999356	0.00254904		1.9	1.01643	0.995612	1.00973	1.03167	0.985546	1.00248	1.00642	0.993638	1.00519	0.00512045
2	1.00315	1.00576	0.996331	0.997074	1.01982	0.994236	1.00273	0.00385856		2	1.01373	0.994962	0.999824	1.03725	0.99928	0.94748	1.01988	0.99612	1.00107	0.00922146
2.1	1.00626	1.00441	1.01593	1.00346	1.00202	0.99386	1.00432	0.00290979		2.1	0.983717	1.0317	1.00009	0.980488	1.01824	0.994562	1.02391	1.0092	1.00524	0.00661458
2.2	1.00596	1.00309	1.00966	0.987306	0.981097	0.996608	0.997288	0.00456182		2.2	1.00915	0.992275	0.990266	0.965081	0.970517	1.0248	0.99697	0.98523	0.991787	0.00685255
2.3	1.00836	1.00604	0.997134	0.999187	1.0127	0.987012	1.00174	0.00377342		2.3	1.00529	0.98399	1.00353	0.957427	1.01465	0.988204	0.995887	1.00317	0.994019	0.00627307
2.4	0.99846	1.00121	0.999014	1.00611	0.986689	0.99627	0.997959	0.00263478		2.4	1.0107	1.01243	0.998312	0.995131	0.995268	1.01561	0.983793	0.992495	1.00047	0.00396113
2.5	0.987043	1.00711	1.00026	0.995978	1.01746	1.00198	1.00164	0.0041924		2.5	0.998194	1.01387	1.00115	1.01936	1.02399	0.96905	0.980752	1.00799	1.00179	0.00669975
2.6	1.01755	1.01037	1.00665	1.01055	0.99845	1.00966	1.00887	0.00254632		2.6	1.01804	0.999095	1.00168	0.993645	1.02589	1.02017	1.00022	1.00401	1.00784	0.00416283
2.7	0.992175	1.00243	1.0071	1.00491	1.00773	1.01358	1.00465	0.00292031		2.7	0.975799	0.995151	1.00675	0.976305	1.01331	0.97286	0.993109	0.991563	0.990606	0.00524867
2.8	1.00738	1.00368	1.00553	1.01071	1.01044	1.00254	1.00671	0.00139418		2.8	1.01034	0.998477	1.01724	1.03332	0.975569	1.02	1.00891	0.9832	1.00588	0.00681137
2.9	1.00027	0.998164	1.00016	1.00063	0.98159	0.988403	0.994871	0.00326332		2.9	1.00108	1.01487	1.01017	0.978606	0.997106	1.01155	0.991875	0.997519	1.00035	0.00421793
3	0.99242	1.0024	1.00279	0.998348	1.00014	1.0096	1.00095	0.00231278		3	0.987942	0.992026	1.02216	0.985337	0.991467	0.972777	0.982297	1.01302	0.993379	0.00576525
3.1	1.00103	0.996702	1.0063	0.997601	1.01004	1.00384	1.00258	0.0021034		3.1	1.01335	1.01181	1.00813	0.99793	0.984237	0.974317	1.00772	0.990951	0.998555	0.00503712
3.2	1.00126	0.999352	1.00046	0.99047	0.992363	1.00212	0.99767	0.00202691		3.2	0.97241	1.00248	0.978385	1.01848	1.00192	1.00544	1.00396	1.01853	1.0002	0.00592866
3.3	1.00208	1.00361	1.01537	1.00269	1.00223	1.01817	1.00736	0.00300565		3.3	0.995046	0.995791	0.996037	0.988096	0.975911	0.98533	1.00292	1.00518	0.993039	0.00338816
3.4	0.996546	1.00952	1.00171	0.991621	1.01661	1.01721	1.00554	0.00433531		3.4	1.00695	0.991462	0.986728	0.971618	0.986688	0.987767	0.985611	0.982858	0.987461	0.00346614
3.5	0.985215	1.00015	1.01367	0.996692	0.987857	1.00158	0.997527	0.00420182		3.5	0.989708	1.01846	0.996493	0.987872	0.975539	0.977667	1.00369	1.0459	0.999416	0.00825979
3.6	0.990805	1.00695	0.988624	1.00514	0.990967	0.993885	0.996061	0.00323835		3.6	1.02541	0.9732	0.982649	0.97784	1.01606	1.03941	0.986106	0.986152	0.998353	0.00879348
3.7	0.983238	0.997078	0.996758	1.00161	1.00189	0.993256	0.995638	0.00281378		3.7	0.992807	1.03055	0.980127	1.04011	0.984186	1.01272	1.00959	0.989471	1.00495	0.00780134
3.8	0.987706	1.00208	0.992234	1.0069	0.998484	0.993669	0.996845	0.00286374		3.8	1.00116	1.00284	0.997357	1.03261	0.975545	0.953632	0.993383	1.00632	0.995356	0.00817129
3.9	1.00881	0.994352	0.994595	0.999566	1.00068	0.998062	0.999345	0.00216505		3.9	0.969054	1.00344	1.00322	0.978437	1.01198	0.986772	0.982209	0.99919	0.991788	0.00524587
4	0.984931	0.998974	0.989731	1.00173	1.02578	1.00231	1.00058	0.00578663		4	0.992374	0.998352	0.995469	1.00857	0.98986	0.97964	1.00526	1.02347	0.999125	0.0047147
4.1	0.993947	1.0039	1.00477	1.00211	0.989472	1.01132	1.00092	0.0032299		4.1	0.994944	0.99368	1.00919	1.02192	1.00943	0.972792	0.980318	0.98955	0.996479	0.00575895
4.2	0.992765	0.99127	1.00169	1.0019	1.01179	0.992559	0.998662	0.00325871		4.2	0.979308	0.994017	1.0254	0.98917	1.01269	0.983635	1.00671	0.98828	0.997401	0.00564324
4.3	0.99462	1.00067	0.998112	0.993125	1.00655	1.00885	1.00032	0.00258734		4.3	0.98056	1.01653	0.999702	0.998629	1.00081	1.0085	0.979307	0.995743	0.997472	0.00447463
4.4	0.994108	1.00123	0.999995	0.998432	0.983114	0.99641	0.995548	0.00269447		4.4	0.978995	0.995085	1.02029	0.980035	0.996059	0.964848	1.00838	0.994447	0.992267	0.00619518
4.5	0.980685	1.00307	0.993569	0.989275	1.00763	0.996308	0.995089	0.00394099		4.5	1.00529	0.978116	1.00631	0.998929	1.02033	0.985466	1.01022	1.00572	1.0013	0.00481116
4.6	0.993552	1.00009	0.987797	0.991582	1.01901	0.999975	0.998668	0.00451713		4.6	0.990108	0.994834	1.00359	1.00066	1.00016	0.999029	1.00483	0.97817	0.996423	0.00309482
4.7	0.986031	1.00243	1.00822	0.998445	1.00591	0.988058	0.998182	0.00378033		4.7	0.989799	1.00123	1.01064	1.00477	0.998796	1.00548	1.00828	0.997627	1.00208	0.00236303
4.8	0.996356	1.00358	0.992396	1.00117	1.01012	0.986287	0.998319	0.0034587		4.8	0.992402	0.9997	0.999726	1.01805	1.00998	0.997901	1.00317	0.982612	1.00044	0.0037765
4.9	0.986683	0.995862	1.00089	1.00172	0.977721	0.998048	0.993487	0.00384624		4.9	0.988294	1.01446	0.977237	1.00197	1.01539	0.988321	0.999774	1.00116	0.998325	0.00466807
5	0.988356	0.997509	1.00006	1.00394	0.998734	0.989313	0.996319	0.00252902		5	1.01059	1.006	1.01382	1.00893	1.01888	1.0088	1.02591	0.989188	1.01026	0.00377538
5.1	0.973257	0.97487	0.95947	0.967057	0.94732	0.973246	0.96587	0.00438347		5.1	1.00164	0.975992	0.98394	0.978499	0.987277	0.97537	1.00117	0.955374	0.982408	0.00531986
5.2	0.965526	0.974812	0.95747	0.947587	0.963691	0.952815	0.960317	0.00397927		5.2	0.983387	0.96461	0.982006	1.00763	0.978898	0.977872	0.979793	0.966966	0.980145	0.00461186
5.3	0.965136	0.958998	0.959437	0.945785	0.944634	0.935751	0.951623	0.00459316		5.3	0.975888	0.960624	0.956305	0.945768	0.936616	0.953937	0.965094	0.96486	0.957387	0.00432501
5.4	0.949756	0.952622	0.95713	0.936867	0.959552	0.941493	0.94957	0.00361817		5.4	0.96887	0.961311	0.959902	0.936723	0.948924	0.950513	0.961376	0.961811	0.956179	0.0035938
5.5	0.939497	0.951685	0.950406	0.930341	0.944293	0.934203	0.941737	0.00352277		5.5	0.950572	0.949027	0.96347	0.962103	0.967027	0.98762	0.959263	0.964208	0.962911	0.0042013
5.6	0.942648	0.942376	0.940485	0.935159	0.94833	0.945791	0.942465	0.0018511		5.6	0.950845	0.945002	0.971171	0.993184	0.940937	0.947701	0.954119	0.949518	0.95656	0.00612252
5.7	0.940051	0.941894	0.937285	0.931587	0.928726	0.931331	0.935146	0.00218032		5.7	0.959847	0.945044	0.949779	0.952644	0.949876	0.917067	0.957243	0.938802	0.946288	0.00478235
5.8	0.947356	0.940537	0.933617	0.933446	0.942011	0.931881	0.938142	0.00249894		5.8	0.956578	0.954412	0.950591	0.998363	0.934595	0.954817	0.954466	0.911548	0.951921	0.00858942
5.9	0.944126	0.949619	0.938661	0.933044	0.923471	0.934356	0.937213	0.00373363		5.9	0.965666	0.982919	0.953408	0.959211	0.928332	0.929788	0.964007	0.940864	0.953024	0.00669498
6	0.93729	0.947696	0.931938	0.93879	0.933218	0.942204	0.938523	0.00238598		6	0.957437	0.955099	0.950123	0.948682	0.954115	0.946772	0.930005	0.964618	0.950856	0.00358081
6.1	0.953984	0.94821	0.931318	0.925828	0.948892	0.925189	0.938903	0.00526118		6.1	0.946652	0.930866	0.938496	0.957857	0.945686	0.926868	0.938624	0.95672	0.942721	0.00395462
6.2	0.941715	0.949002	0.929524	0.923786	0.918908	0.930602	0.932256	0.00458263		6.2	0.952021	0.941813	0.954202	0.936235	0.933465	0.935817	0.936021	0.937249	0.940853	0.00280772
6.3	0.950455	0.943246	0.925354	0.927312	0.949273	0.929884	0.937587	0.00465023		6.3	0.94639	0.95684	0.938397	0.947635	0.922197	0.962807	0.94496	0.947626	0.945857	0.00429026
6.4	0.940518	0.942769	0.9293	0.925917	0.932209	0.937133	0.934641	0.00269172		6.4	0.949676	0.957707	0.93514	0.950077	0.944553	0.926751	0.94705	0.941982	0.944117	0.003398
6.5	0.937801	0.930683	0.919228	0.926752	0.945958	0.923165	0.930598	0.00402964		6.5	0.956498	0.933024	0.953866	0.959555	0.932802	0.964359	0.948617	0.944852	0.949197	0.00414434
6.6	0.942192	0.93538	0.929261	0.927793	0.930628	0.941172	0.934404	0.00252861		6.6	0.960522	0.94551	0.951304	0.93928	0.923057	0.952548	0.936167	0.936118	0.943063	0.00418122
6.7	0.956053	0.939799	0.928422	0.923582	0.94331	0.92584	0.936168	0.0051143		6.7	0.952791	0.948174	0.947662	0.954493	0.9361	0.929955	0.931922	0.938032	0.942391	0.00337711
6.8	0.9402	0.941668	0.91908	0.910512	0.919277	0.917764	0.92475	0.00528704		6.8	0.951369	0.956992	0.946415	0.957145	0.943209	0.916919	0.920712	0.956626	0.943673	0.00572681
6.9	0.948866	0.933418	0.928423	0.919511	0.929095	0.928672	0.931331	0.00396685		6.9	0.945936	0.939806	0.963127	0.922803	0.930146	0.943627	0.948132	0.956061	0.943705	0.00461051
7	0.934561	0.9396	0.925246	0.91969	0.945154	0.925172	0.93157	0.00400005		7	0.957723	0.948545	0.930516	0.937827	0.91662	0.904614	0.926653	0.964487	0.935873	0.00722355
7.1	0.92689	0.933979	0.929174	0.91761	0.928286	0.918389	0.925721	0.00263067		7.1	0.941341	0.945311	0.949453	0.950691	0.934969	0.938681	0.917729	0.9632	0.942672	0.00470151
7.2	0.924748	0.937321	0.922474	0.910542	0.909977	0.917571	0.920439	0.00417658		7.2	0.938135	0.950124	0.953445	0.918956	0.919396	0.932546	0.919206	0.932339	0.933018	0.00483807
7.3	0.911251	0.93429	0.930149	0.926776	0.948814	0.920427	0.928618	0.00521043		7.3	0.949315	0.939711	0.955166	0.93792	0.942494	0.933424	0.912727	0.93237	0.937891	0.0045062
7.4	0.926454	0.947681	0.920535	0.909109	0.926717	0.917638	0.924689	0.0053091		7.4	0.926058	0.958292	0.953615	0.978393	0.91924	0.923538	0.908577	0.927549	0.936908	0.00840523
7.5	0.920263	0.924205	0.907441	0.918626	0.937752	0.914337	0.920437	0.00417707		7.5	0.961395	0.926464	0.944242	0.927602	0.91013	0.927535	0.948485	0.947163	0.936627	0.00581346
7.6	0.923332	0.936533	0.911435	0.925659	0.947253	0.922405	0.92777	0.00508646		7.6	0.962481	0.94302	0.94706	0.950402	0.938242	0.928364	0.931563	0.939511	0.94258	0.00384799
7.7	0.907251	0.923276	0.910846	0.905555	0.916728	0.913998	0.912942	0.0026683		7.7	0.956013	0.942096	0.946928	0.924513	0.93906	0.936583	0.924105	0.941903	0.9389	0.00379799
7.8	0.914186	0.932173	0.910662	0.906623	0.944441	0.89685	0.917489	0.00717305		7.8	0.930524	0.940299	0.928616	0.90562	0.916805	0.914228	0.92424	0.961802	0.927767	0.00616757
7.9	0.900694	0.923415	0.911309	0.896162	0.915772	0.908436	0.909298	0.00405198		7.9	0.967906	0.964951	0.960479	0.967392	0.920987	0.900635	0.937652	0.952876	0.94661	0.0087668
8	0.892184	0.932677	0.911588	0.901456	0.923994	0.912272	0.912362	0.00598523		8	0.953252	0.936345	0.956187	0.949913	0.929587	0.922367	0.912047	0.922169	0.935234	0.00580357
8.1	0.902026	0.924903	0.914929	0.894562	0.922252	0.886744	0.907569	0.00633466		8.1	0.948996	0.936986	0.960662	0.952669	0.909564	0.923219	0.942064	0.931463	0.938203	0.00588077
8.2	0.883996	0.922419	0.905551	0.902897	0.943959	0.892276	0.908516	0.00885978		8.2	0.950774	0.951234	0.936527	0.959157	0.911614	0.936674	0.917489	0.948559	0.939004	0.00599136
8.3	0.89435	0.915833	0.895967	0.898408	0.929695	0.897592	0.905308	0.00583088		8.3	0.938461	0.930543	0.948025	0.930662	0.912034	0.907908	0.917689	0.943999	0.928665	0.00524633
8.4	0.896009	0.922325	0.898868	0.897863	0.92834	0.901223	0.907438	0.00575304		8.4	0.943199	0.941315	0.944914	0.963016	0.92856	0.890863	0.928591	0.920539	0.932625	0.00754142
8.5	0.889914	0.918282	0.905747	0.893361	0.916432	0.902883	0.904436	0.00473743		8.5	0.939919	0.938547	0.96166	0.961072	0.924922	0.935395	0.929038	0.938189	0.941093	0.00477672
8.6	0.899696	0.918414	0.911275	0.890593	0.89683	0.883778	0.900098	0.00525328		8.6	0.956088	0.936253	0.950456	0.940755	0.922478	0.925269	0.907927	0.920044	0.932409	0.00578277
8.7	0.893743	0.912717	0.898293	0.897871	0.917583	0.89876	0.903161	0.00391187		8.7	0.926993	0.946983	0.956127	0.925995	0.911333	0.916251	0.923603	0.952792	0.93251	0.00604098
8.8	0.893236	0.911453	0.894983	0.883769	0.921754	0.885258	0.898409	0.00616701		8.8	0.955124	0.937108	0.965381	0.968191	0.934751	0.909527	0.923676	0.933474	0.940904	0.0072392
8.9	0.881609	0.912628	0.902183	0.888443	0.931982	0.887087	0.900655	0.00779543		8.9	0.946943	0.935605	0.934856	0.983604	0.911964	0.939668	0.918164	0.932579	0.937923	0.00765182
9	0.893399	0.912238	0.89185	0.88743	0.927237	0.891991	0.900691	0.00637944		9	0.949045	0.924118	0.966168	0.925353	0.903678	0.901813	0.917622	0.919989	0.925973	0.00772068
9.1	0.881704	0.904581	0.894241	0.877384	0.914939	0.888364	0.893535	0.00579708		9.1	0.94269	0.949408	0.95166	0.95775	0.929131	0.883615	0.901432	0.944871	0.93257	0.00936726
9.2	0.884872	0.902749	0.888392	0.876985	0.895607	0.888184	0.889465	0.00362325		9.2	0.951142	0.945977	0.958255	0.942453	0.931465	0.918061	0.910689	0.938477	0.937065	0.00574118
9.3	0.879299	0.910844	0.890287	0.881061	0.886279	0.87454	0.887052	0.00525883		9.3	0.933968	0.94713	0.937599	0.933864	0.919368	0.923787	0.913171	0.930398	0.929911	0.00381915
9.4	0.881412	0.906436	0.881202	0.885736	0.908123	0.899118	0.893671	0.00506688		9.4	0.939567	0.935932	0.956588	0.925592	0.913403	0.900736	0.938679	0.920698	0.928899	0.00617756
9.5	0.891761	0.891479	0.887005	0.868772	0.920029	0.889924	0.891495	0.00671616		9.5	0.93183	0.962177	0.931917	0.97437	0.935599	0.906803	0.925909	0.931842	0.937556	0.00749272
9.6	0.883245	0.894286	0.87888	0.867816	0.917895	0.885373	0.887916	0.00695993		9.6	0.947479	0.952701	0.947537	0.936468	0.939651	0.898648	0.921206	0.936353	0.935005	0.00621577
9.7	0.881299	0.893398	0.882674	0.87533	0.906673	0.88215	0.886921	0.00461472		9.7	0.923084	0.928876	0.953423	0.910761	0.92283	0.914042	0.921925	0.929921	0.925608	0.00459975
9.8	0.886959	0.893479	0.886298	0.872931	0.914938	0.884383	0.889831	0.00571456		9.8	0.960264	0.927577	0.942461	0.932789	0.931594	0.869498	0.909457	0.935673	0.926164	0.00952849
9.9	0.906351	0.895597	0.885848	0.868361	0.895101	0.87431	0.887595	0.00583556		9.9	0.957772	0.952871	0.955902	0.929055	0.943524	0.88375	0.951261	0.913723	0.935982	0.00917962
10	0.891311	0.887787	0.887141	0.867747	0.911701	0.886977	0.888777	0.00571858		10	0.961697	0.953464	0.948384	0.926642	0.928998	0.934074	0.934288	0.946669	0.941777	0.00444967
10.1	0.885845	0.892401	0.88651	0.880043	0.894427	0.882064	0.886881	0.0022992		10.1	0.949674	0.909378	0.960027	0.907706	0.926231	0.916996	0.905262	0.925003	0.925035	0.00711382
10.2	0.892723	0.88518	0.882576	0.87905	0.886129	0.874252	0.883318	0.00258706		10.2	0.943556	0.959329	0.945101	0.9549	0.952963	0.86237	0.923694	0.943837	0.935719	0.0111506
10.3	0.903152	0.88926	0.885519	0.873699	0.900535	0.872944	0.887518	0.00524172		10.3	0.945461	0.934976	0.951658	0.961808	0.919942	0.936458	0.917655	0.941483	0.93868	0.00529317
10.4	0.902818	0.878585	0.88558	0.870359	0.902122	0.886839	0.887717	0.00524582		10.4	0.938602	0.95909	0.941947	0.947646	0.920662	0.887708	0.947793	0.936402	0.934981	0.00780252
10.5	0.89837	0.888425	0.873686	0.866751	0.89655	0.885074	0.884809	0.00511436		10.5	0.949628	0.936887	0.934819	0.92359	0.944521	0.924556	0.932141	0.934028	0.935021	0.00315265
10.6	0.881908	0.88824	0.887097	0.866907	0.899307	0.877518	0.883496	0.00446806		10.6	0.951203	0.950415	0.938262	0.922816	0.94527	0.914383	0.972854	0.933813	0.941127	0.00644168
10.7	0.887229	0.883232	0.888216	0.864079	0.875619	0.875776	0.879025	0.00371929		10.7	0.958261	0.943217	0.946212	0.928864	0.913768	0.896466	0.93123	0.914981	0.929125	0.00712954
10.8	0.896388	0.882942	0.881155	0.873617	0.876342	0.884363	0.882468	0.0032412		10.8	0.96108	0.94887	0.932917	0.913794	0.923226	0.883957	0.925068	0.905998	0.924364	0.00856206
10.9	0.887017	0.880822	0.887215	0.872403	0.879005	0.866296	0.878793	0.00336518		10.9	0.964138	0.920662	0.936266	0.970447	0.929345	0.907504	0.937623	0.931797	0.937223	0.00741418
11	0.882518	0.882851	0.888097	0.862608	0.889351	0.877074	0.880417	0.00398943		11	0.9355	0.951194	0.937607	0.935604	0.935426	0.914397	0.94645	0.949454	0.938204	0.00412357
11.1	0.894766	0.882081	0.886135	0.861913	0.874275	0.877054	0.879371	0.00456877		11.1	0.970834	0.915769	0.954614	0.944453	0.932449	0.910669	0.933226	0.941593	0.937951	0.00694812
11.2	0.880091	0.878322	0.879466	0.870018	0.895734	0.873247	0.87948	0.00362528		11.2	0.917013	0.941155	0.96087	0.918433	0.938915	0.895026	0.922307	0.924133	0.927231	0.00696267
11.3	0.891909	0.889802	0.887144	0.868021	0.879112	0.87748	0.882245	0.00369397		11.3	0.967063	0.93415	0.954361	0.96904	0.931483	0.902853	0.919985	0.922241	0.937647	0.00838827
11.4	0.897693	0.877777	0.879668	0.858259	0.883696	0.869707	0.8778	0.00542013		11.4	0.942913	0.946758	0.948817	0.916086	0.93539	0.920682	0.929975	0.920024	0.932581	0.00454614
11.5	0.886326	0.876636	0.880208	0.862038	0.899255	0.885813	0.881713	0.00503629		11.5	0.933936	0.908767	0.926445	0.933817	0.917697	0.888346	0.949044	0.910968	0.921128	0.00664817
11.6	0.896383	0.878028	0.887556	0.855103	0.875692	0.876476	0.878206	0.00565954		11.6	0.953821	0.936468	0.940806	0.949729	0.944476	0.927163	0.941113	0.937268	0.941356	0.00292047
11.7	0.876065	0.884992	0.877655	0.869332	0.8961	0.883609	0.881292	0.0037503		11.7	0.951689	0.931727	0.946779	0.902529	0.939207	0.920855	0.9196	0.911722	0.928013	0.00610713
11.8	0.880078	0.881627	0.878157	0.858429	0.885922	0.881747	0.87766	0.00398586		11.8	0.936337	0.9276	0.936849	0.929553	0.937581	0.896729	0.954472	0.92562	0.930593	0.0057828
11.9	0.8845	0.881172	0.868522	0.871714	0.887656	0.871054	0.877436	0.00327226		11.9	0.941726	0.933228	0.958014	0.96252	0.922623	0.900465	0.941979	0.913857	0.934301	0.0075274
12	0.889247	0.876888	0.876342	0.870883	0.88156	0.865727	0.876774	0.00334373		12	0.951828	0.924733	0.954947	0.898113	0.939677	0.919154	0.947105	0.93968	0.934405	0.00679504
12.1	0.877954	0.880986	0.886456	0.856059	0.863871	0.879288	0.874103	0.00473272		12.1	0.957579	0.945138	0.941345	0.908955	0.925211	0.919934	0.938592	0.92122	0.932247	0.00566335
12.2	0.879297	0.876829	0.881116	0.869166	0.893553	0.876294	0.879376	0.00328759		12.2	0.94642	0.967252	0.96147	0.918253	0.95213	0.919761	0.932424	0.933559	0.941409	0.00648836
12.3	0.875371	0.8704	0.876227	0.866676	0.866485	0.873474	0.871439	0.00174012		12.3	0.962189	0.946549	0.937236	0.961469	0.933751	0.903926	0.951889	0.940131	0.942143	0.00661284
12.4	0.886551	0.875106	0.881274	0.856698	0.90002	0.880403	0.880009	0.0058093		12.4	0.929743	0.936842	0.942563	0.985129	0.956865	0.902004	0.920508	0.914945	0.936075	0.00923014
12.5	0.878221	0.874849	0.874059	0.848959	0.876438	0.868899	0.870237	0.00444457		12.5	0.941435	0.928514	0.947158	0.958828	0.931937	0.927604	0.925051	0.934133	0.936833	0.00408842
12.6	0.878892	0.881708	0.883137	0.853334	0.882225	0.881783	0.876847	0.00473817		12.6	0.949481	0.93696	0.950669	0.946318	0.937334	0.881905	0.94577	0.924753	0.934149	0.0080477
12.7	0.880538	0.885411	0.865125	0.859616	0.888784	0.871494	0.875161	0.00474468		12.7	0.946982	0.93267	0.944159	0.954746	0.937541	0.907988	0.927219	0.931702	0.935376	0.0050519
12.8	0.883192	0.876452	0.876536	0.861445	0.874788	0.880482	0.875483	0.00307694		12.8	0.941631	0.95337	0.943547	0.969427	0.950382	0.88465	0.938831	0.907056	0.936112	0.00963353
12.9	0.874131	0.877377	0.874318	0.847514	0.876355	0.869944	0.86994	0.00460478		12.9	0.943722	0.932569	0.932637	0.942354	0.956403	0.888486	0.937217	0.926276	0.932458	0.00706176
13	0.88866	0.887739	0.882825	0.856656	0.877834	0.861348	0.875844	0.00558791		13	0.950982	0.937558	0.949647	0.931342	0.947688	0.930074	0.938783	0.92553	0.938951	0.00341818
13.1	0.889045	0.889847	0.878525	0.855521	0.896717	0.874933	0.880765	0.00600496		13.1	0.945117	0.933758	0.97003	0.936995	0.933404	0.927708	0.936985	0.910986	0.936873	0.00589073
13.2	0.878295	0.877225	0.875126	0.858298	0.870272	0.871114	0.871722	0.00298745		13.2	0.932555	0.92118	0.971531	0.945284	0.91539	0.898243	0.908811	0.925894	0.927361	0.00810073
13.3	0.875056	0.880944	0.869594	0.859022	0.887666	0.864203	0.872748	0.00434507		13.3	0.938301	0.914441	0.960878	0.929629	0.937284	0.896197	0.927814	0.919144	0.927961	0.00674756
13.4	0.877222	0.876072	0.886212	0.846652	0.852276	0.861036	0.866578	0.00638028		13.4	0.92633	0.928029	0.95062	0.934444	0.923675	0.927139	0.948648	0.916339	0.931903	0.00425921
13.5	0.876708	0.876801	0.874588	0.856458	0.875969	0.872553	0.87218	0.0032111		13.5	0.939158	0.926171	0.944486	0.957366	0.95529	0.927402	0.944611	0.936367	0.941356	0.00406621
13.6	0.887799	0.867437	0.88413	0.855568	0.886086	0.86951	0.875088	0.00527564		13.6	0.953008	0.941164	0.926389	0.911027	0.948085	0.913331	0.92165	0.921127	0.929473	0.00563498
13.7	0.89705	0.874553	0.873168	0.860902	0.876763	0.852366	0.872467	0.00623271		13.7	0.929324	0.92385	0.94932	0.935733	0.937329	0.902447	0.972405	0.916912	0.933415	0.00748033
13.8	0.890251	0.869397	0.874351	0.858271	0.869315	0.869533	0.871853	0.00427026		13.8	0.943334	0.927278	0.953791	0.919987	0.939288	0.873105	0.961104	0.925666	0.930444	0.00959854
13.9	0.87658	0.874617	0.883809	0.847122	0.896994	0.872739	0.87531	0.00669748		13.9	0.950574	0.939317	0.944877	0.931292	0.926057	0.906831	0.940943	0.93635	0.93453	0.00478338
14	0.882758	0.873983	0.884003	0.859828	0.892583	0.875793	0.878158	0.00455499		14	0.938482	0.911926	0.954348	0.90023	0.947819	0.916301	0.949701	0.926583	0.930674	0.00704455
14.1	0.884044	0.872035	0.879942	0.851369	0.866123	0.871759	0.870879	0.00469329		14.1	0.971273	0.931357	0.950586	0.932898	0.934401	0.925373	0.932817	0.910089	0.936099	0.0063878
14.2	0.894201	0.876255	0.876641	0.860436	0.876377	0.868044	0.875326	0.00459971		14.2	0.935362	0.931752	0.935798	0.953331	0.913005	0.90418	0.934834	0.920689	0.928619	0.00544464
14.3	0.872783	0.865847	0.884283	0.849244	0.890198	0.864065	0.87107	0.00604458		14.3	0.94853	0.924573	0.942488	0.971447	0.940527	0.898682	0.962105	0.941046	0.941175	0.00789665
14.4	0.880716	0.861931	0.871598	0.860437	0.888873	0.875489	0.873174	0.00447143		14.4	0.940094	0.942441	0.943572	0.916786	0.933662	0.951583	0.942657	0.925786	0.937073	0.0039472
14.5	0.877967	0.872837	0.874963	0.859706	0.891678	0.872825	0.874996	0.00420429		14.5	0.956261	0.936394	0.963208	0.94353	0.941417	0.902867	0.952641	0.911728	0.938506	0.00750061
14.6	0.874892	0.871265	0.873654	0.850239	0.877622	0.874678	0.870392	0.00411679		14.6	0.922068	0.916086	0.96891	0.941335	0.946436	0.896357	0.93982	0.913643	0.930582	0.00808691
14.7	0.883837	0.875186	0.871345	0.853189	0.870406	0.863193	0.869526	0.00427357		14.7	0.939391	0.909278	0.961732	0.916493	0.929493	0.881838	0.929457	0.921958	0.923705	0.00821014
14.8	0.878269	0.87593	0.882696	0.855711	0.899479	0.883233	0.87922	0.00578227		14.8	0.948204	0.914011	0.942082	0.940193	0.955241	0.918646	0.942595	0.914459	0.934429	0.00574171
14.9	0.891124	0.870167	0.875066	0.856197	0.886161	0.856207	0.872487	0.00599105		14.9	0.936948	0.897806	0.960196	0.909326	0.94206	0.907379	0.951247	0.907961	0.926615	0.00837368
15	0.876631	0.873976	0.884974	0.851715	0.883076	0.87057	0.87349	0.00488717		15	0.946438	0.923367	0.961255	0.936796	0.950286	0.90942	0.950019	0.926196	0.937972	0.00609324
15.1	0.884519	0.866262	0.882343	0.84785	0.867565	0.870103	0.869774	0.00539559		15.1	0.943694	0.905674	0.975058	0.912021	0.951	0.915322	0.967486	0.910854	0.935138	0.00977398
15.2	0.886244	0.868344	0.870629	0.849709	0.875607	0.860057	0.868432	0.00514544		15.2	0.944266	0.928541	0.94669	0.9437	0.93746	0.897669	0.933536	0.922156	0.931752	0.00570444
15.3	0.88054	0.874632	0.882191	0.850714	0.890303	0.863261	0.873607	0.00586716		15.3	0.935971	0.922213	0.935941	0.919282	0.952383	0.89054	0.955977	0.918829	0.928892	0.0074334
15.4	0.873801	0.874751	0.873197	0.871925	0.888287	0.867129	0.874848	0.00290148		15.4	0.941655	0.933704	0.971385	0.921305	0.9421	0.884582	0.944156	0.921403	0.932536	0.00883371
15.5	0.889565	0.872495	0.874944	0.866893	0.879312	0.860194	0.873901	0.00414199		15.5	0.938205	0.89331	0.969332	0.947753	0.95162	0.920426	0.942874	0.912241	0.93447	0.00861472
15.6	0.866578	0.871868	0.884418	0.858255	0.859941	0.881529	0.870432	0.00444977		15.6	0.933286	0.898995	0.950066	0.939916	0.96743	0.905536	0.954233	0.909849	0.932414	0.0088834
15.7	0.885191	0.876344	0.863843	0.849963	0.872398	0.866101	0.868973	0.0049161		15.7	0.941675	0.95298	0.964936	0.933943	0.965683	0.903742	0.951351	0.906156	0.940058	0.00853379
15.8	0.88867	0.87232	0.884416	0.848514	0.878547	0.871322	0.873965	0.00578478		15.8	0.932811	0.896376	0.966773	0.958197	0.959296	0.935796	0.966438	0.910789	0.940809	0.00939189
15.9	0.877947	0.869149	0.877992	0.848343	0.866036	0.863906	0.867229	0.00448538		15.9	0.945001	0.928033	0.975663	0.953748	0.963445	0.93948	0.954968	0.893959	0.944287	0.00883962
16	0.893133	0.877165	0.87233	0.853522	0.873714	0.858136	0.871333	0.00579452		16	0.930104	0.9279	0.937893	0.951181	0.940263	0.917235	0.930974	0.896273	0.928978	0.00584582
16.1	0.868193	0.872768	0.866533	0.851003	0.887422	0.860915	0.867806	0.00496994		16.1	0.93139	0.905618	0.944528	0.944706	0.983089	0.929163	0.954131	0.898828	0.936432	0.00951129
16.2	0.871739	0.865752	0.878268	0.859198	0.885355	0.877449	0.87296	0.00385061		16.2	0.939079	0.899304	0.954377	0.972828	0.96378	0.91317	0.944166	0.908134	0.936855	0.00961807
16.3	0.874706	0.870693	0.89262	0.853947	0.891313	0.866063	0.87489	0.00610526		16.3	0.941836	0.907849	0.957066	0.97481	0.933886	0.953588	0.943503	0.905609	0.939768	0.00840565
16.4	0.880862	0.875608	0.873248	0.855406	0.899574	0.864231	0.874821	0.00616818		16.4	0.904538	0.91974	0.934896	0.980368	0.986156	0.917314	0.942049	0.895244	0.935038	0.0117861
16.5	0.884566	0.864096	0.883905	0.84645	0.893506	0.864828	0.872892	0.00712767		16.5	0.951616	0.925439	0.963161	0.933476	0.969534	0.918128	0.954457	0.915603	0.941427	0.00739752
16.6	0.876603	0.873472	0.871311	0.862731	0.885145	0.868445	0.872951	0.00310778		16.6	0.951469	0.903133	0.965812	0.968229	0.956157	0.904466	0.963758	0.908191	0.940152	0.0103971
16.7	0.875765	0.867827	0.879036	0.85494	0.876421	0.862129	0.869353	0.00386029		16.7	0.932079	0.921869	0.957312	0.979859	0.948097	0.919639	0.963807	0.905745	0.941051	0.00895562
16.8	0.877259	0.870194	0.871208	0.84875	0.877807	0.862251	0.867912	0.0044743		16.8	0.939957	0.916366	0.952715	0.931363	0.959464	0.937035	0.933074	0.92544	0.936927	0.0049405
16.9	0.880439	0.867061	0.879967	0.855338	0.874821	0.868746	0.871062	0.00387289		16.9	0.943286	0.926494	0.971691	0.970483	0.959401	0.898978	0.945291	0.900025	0.939456	0.0101854
17	0.886498	0.867992	0.872705	0.857004	0.88815	0.868455	0.873467	0.00487199		17	0.94949	0.940826	0.966047	0.988256	0.997339	0.890632	0.938953	0.915953	0.948437	0.0125589
17.1	0.859157	0.864051	0.868578	0.845463	0.8649	0.867413	0.861594	0.00349168		17.1	0.971557	0.895897	0.956425	0.975992	0.960212	0.874377	0.925247	0.897449	0.932145	0.0138587
17.2	0.880745	0.861932	0.880832	0.851778	0.886744	0.865356	0.871231	0.00554611		17.2	0.931647	0.89549	0.967491	0.96127	0.961516	0.923661	0.963281	0.909312	0.939208	0.00988121
17.3	0.878387	0.868156	0.879079	0.850087	0.879785	0.867832	0.870554	0.00465938		17.3	0.947439	0.905985	0.970486	0.945068	0.968366	0.919828	0.936415	0.91354	0.938391	0.00852649
17.4	0.888535	0.867628	0.872205	0.859905	0.883131	0.876425	0.874638	0.00424485		17.4	0.940807	0.92744	0.945966	0.964432	0.953065	0.899208	0.944857	0.909929	0.935713	0.00779937
17.5	0.870987	0.868423	0.873168	0.85214	0.869339	0.870629	0.867448	0.00313168		17.5	0.962047	0.90372	0.959409	0.934012	0.940116	0.891797	0.968867	0.898331	0.932287	0.0108826
17.6	0.875389	0.87325	0.880613	0.839162	0.881721	0.883132	0.872211	0.00679136		17.6	0.935166	0.904885	0.961899	0.97186	0.956475	0.93365	0.954181	0.907939	0.940757	0.00874977
17.7	0.887396	0.86357	0.874969	0.852663	0.901138	0.861837	0.873596	0.00736631		17.7	0.937292	0.923916	0.951041	0.971478	0.966841	0.927486	0.941518	0.92419	0.94297	0.00659751
17.8	0.87957	0.87599	0.872591	0.849607	0.897	0.865417	0.873362	0.00640888		17.8	0.9478	0.912498	0.950372	0.952236	0.944091	0.932973	0.944942	0.915872	0.937598	0.00551139
17.9	0.882742	0.8733	0.880874	0.847719	0.871924	0.870747	0.871218	0.00510974		17.9	0.909061	0.905276	0.976511	0.926158	0.944993	0.894883	0.950368	0.911592	0.927355	0.00980482
18	0.8788	0.872315	0.880563	0.850432	0.890931	0.876305	0.874891	0.00551241		18	0.952599	0.911542	0.938503	0.953472	0.957987	0.912677	0.950186	0.913656	0.936328	0.00721141
18.1	0.861415	0.874131	0.869286	0.851209	0.88315	0.86025	0.866574	0.00462583		18.1	0.949564	0.902711	0.953758	0.98164	0.959813	0.865887	0.949557	0.921213	0.935518	0.0130753
18.2	0.86577	0.865539	0.873595	0.850477	0.874107	0.873537	0.867171	0.00371133		18.2	0.941879	0.903568	0.958752	0.975017	0.943624	0.928139	0.938548	0.92786	0.939673	0.00757236
18.3	0.879084	0.862795	0.874931	0.855561	0.902744	0.86183	0.872824	0.00697209		18.3	0.939055	0.91769	0.968383	0.958838	0.981039	0.930341	0.944704	0.92508	0.945641	0.00782249
18.4	0.884048	0.871817	0.871359	0.851622	0.886265	0.868278	0.872232	0.00509196		18.4	0.925268	0.925145	0.95144	0.946886	0.948764	0.918356	0.961375	0.889666	0.933363	0.00823672
18.5	0.87925	0.857576	0.876487	0.847915	0.88199	0.866038	0.868209	0.00550756		18.5	0.917965	0.898691	0.966082	0.955172	0.972817	0.904984	0.943977	0.907961	0.933456	0.0104414
18.6	0.878452	0.865112	0.873393	0.848957	0.885336	0.866919	0.869695	0.00514383		18.6	0.944863	0.91064	0.95343	0.968739	0.956336	0.897761	0.957857	0.920429	0.938757	0.00909515
18.7	0.879652	0.87268	0.874843	0.856155	0.874203	0.870126	0.871277	0.00328323		18.7	0.924311	0.90904	0.957302	0.949819	0.962277	0.936308	0.954433	0.921872	0.93942	0.006872
18.8	0.895079	0.874445	0.875603	0.857884	0.900735	0.874831	0.879763	0.00638497		18.8	0.923274	0.913411	0.949489	0.949224	0.969513	0.884333	0.946071	0.918844	0.93177	0.00951897
18.9	0.88899	0.873419	0.874921	0.854739	0.882929	0.855101	0.871683	0.00577812		18.9	0.943422	0.916584	0.952087	0.952791	0.954251	0.912318	0.95505	0.898516	0.935627	0.00805512
19	0.877385	0.869195	0.867886	0.847903	0.884583	0.865422	0.868729	0.00507239		19	0.928178	0.914843	0.971133	0.951134	0.951272	0.918959	0.966357	0.892834	0.936839	0.00970545
19.1	0.895374	0.871657	0.867969	0.848784	0.857192	0.876244	0.869537	0.00658928		19.1	0.935805	0.915549	0.957981	0.945553	0.940565	0.884451	0.967796	0.919057	0.933345	0.00936604
19.2	0.88596	0.868843	0.874052	0.840345	0.882616	0.856053	0.867978	0.00702627		19.2	0.916767	0.905266	0.966794	0.95245	0.953742	0.912072	0.958569	0.91197	0.934704	0.00895826
19.3	0.882332	0.86348	0.875909	0.859109	0.888896	0.864809	0.872423	0.00481983		19.3	0.942048	0.900828	0.947085	0.924858	0.961825	0.944553	0.955646	0.913647	0.936311	0.00749478
19.4	0.877579	0.873173	0.875379	0.846753	0.868905	0.861029	0.867136	0.00472345		19.4	0.917648	0.898821	0.968948	0.97021	0.959497	0.904167	0.946834	0.901895	0.933502	0.0109959
19.5	0.877773	0.867959	0.875117	0.854955	0.881722	0.869648	0.871196	0.00385597		19.5	0.93214	0.915067	0.950015	0.939492	0.957576	0.915469	0.962206	0.91615	0.936014	0.00685237
19.6	0.878677	0.873434	0.86873	0.847605	0.873301	0.873215	0.86916	0.00449905		19.6	0.921737	0.903879	0.984525	0.964903	0.944461	0.906288	0.957801	0.908809	0.93655	0.0108495
19.7	0.891511	0.870261	0.864759	0.853742	0.88232	0.860774	0.870561	0.00574331		19.7	0.920926	0.926997	0.946394	0.933366	0.936566	0.942006	0.942385	0.900353	0.931124	0.00531329
19.8	0.880385	0.865927	0.877973	0.844226	0.879897	0.857352	0.867626	0.00599009		19.8	0.937064	0.885676	0.962411	0.892641	0.988176	0.915997	0.937135	0.903371	0.927809	0.0125092
19.9	0.884074	0.869593	0.882283	0.84977	0.870278	0.877285	0.872214	0.00510591		19.9	0.929876	0.905614	0.981025	0.923686	0.947974	0.890996	0.941485	0.89701	0.927208	0.0105562
20	0.877563	0.868827	0.86588	0.853714	0.867844	0.862282	0.866018	0.00321391		20	0.947261	0.908255	0.953307	0.945048	0.956236	0.938603	0.941086	0.906133	0.936991	0.00681949
	sample_1	sample_2	sample_3	sample_4	sample_5	sample_6	Average	SEM			sample_1	sample_2	sample_3	sample_4	sample_5	sample_6	sample_7	sample_8	Average	SEM
% ON, Step1	48.879	46.1323	58.8455	52.9545	55.7136	51.937	52.4103	1.86839		% ON, Step1	100	100	100	100	100	72.4362	100	60.6642	91.6376	5.58637
% ON, Step2	51.121	53.8677	41.1545	47.0455	44.2864	48.063	47.5897	1.86839		% ON, Step2	0	0	0	0	0	27.5638	0	39.3358	8.36245	5.58637
Step1, Tau ON (s)	0.22392	0.22568	0.33854	0.15039	0.2655	0.2738	0.246305	0.0256631		Step1, Tau ON (s)	0.27953	0.14993	0.23092	0.17493	0.1907	0.41249	0.29025	0.3457	0.259306	0.0318733
Step1, Relative FRETr	0.94279	0.939532	0.925733	0.923111	0.93205	0.932812	0.932671	0.00310591		Step1, Relative FRETr	1.13321	1.01647	0.574133	0.889162	0.866459	0.957538	0.938145	0.738861	0.889247	0.0605319
