# Supplementary material for: Two-step structural changes in M3 muscarinic receptor activation rely on the coupled Gq protein cycle
Source: Nat Commun. 2023 Mar 8;14:1276. doi: 10.1038/s41467-023-36911-4 (PMC9992711; doi:10.1038/s41467-023-36911-4)
Supplement: Supplementary file 3 — Source Data [file 41467_2023_36911_MOESM3_ESM.zip › 2. Data for Supplementary Figures/Supplementary Figure 14.xlsx]

## Sheet: sheet1
+ WT Gαq												+ Gαq(Q209L)													+ Gαq(R183C)
	ΔFRETr												ΔFRETr													ΔFRETr
Time(sec)	Sample_1	Sample_2	Sample_3	Sample_4	Sample_5	Sample_6	Sample_7	Sample_8				Time(sec)	Sample_1	Sample_2	Sample_3	Sample_4	Sample_5	Sample_6	Sample_7	Sample_8	Sample_9				Time(sec)	sample_1	sample_2	sample_3	sample_4	sample_5	sample_6
0	-0.00299012	0.0296669	-0.0083102	-0.0608403	-0.139123	0.0220184	-0.0144348	-0.272608				0	0.0210815	0.0210285	-0.0147857	-0.0492548	-0.0350656	-0.0358277	0.0726198	-0.0386187	-0.0467669				0	-0.117701	0.0060519	-0.019168	-0.0379389	0.0202491	-0.00872029
0.1	0.0145029	0.0271529	-0.0190942	-0.0504563	-0.0226632	-0.0100386	-0.00931582	-0.219196				0.1	0.0181075	0.0121855	0.0139853	-0.0445488	-0.0328116	-0.0398867	-0.0245972	-0.0186037	0.0258571				0.1	0.0177505	-0.0036071	0.00160174	-0.00979886	0.00213614	0.0201207
0.2	-0.00913612	0.0200569	-0.0686882	-0.0728733	-0.0387842	-0.00758259	-0.00662082	-0.173252				0.2	-0.00613155	0.0280785	-0.00137769	-0.0344638	-0.0144566	-0.0174477	-0.0225252	-0.000225686	-0.0384829				0.2	-0.0259205	0.0062199	-0.00379566	-0.00586486	0.0171851	-0.0107633
0.3	0.0182229	0.0159279	-0.0342682	-0.0147843	-0.0170252	0.0177354	-0.0149418	-0.210916				0.3	-0.00836655	0.0255225	0.00573531	0.00853124	-0.0174626	-0.0503637	0.0860718	0.0149623	-0.0012539				0.3	0.235147	-0.0061991	0.000435035	-0.0279669	0.0255461	0.0278217
0.4	0.0305219	0.0332819	-0.0715062	0.0249947	-0.0111212	0.0269894	-0.00677582	-0.17039				0.4	-0.0106925	0.0247605	0.000133314	-0.0425298	-0.0317816	-0.0546387	-0.0428442	-0.0432717	-0.0673689				0.4	-0.141418	0.0072449	0.00412724	-0.0285269	0.0159351	0.00714171
0.5	0.0306579	0.0341309	0.0052968	-0.0429333	-0.0393372	-0.0280876	0.000224176	-0.106493				0.5	-0.0346015	-0.0214465	-0.0437977	-0.0678768	-0.0295216	-0.0559907	-0.00252122	-0.00783769	0.0148921				0.5	-0.107774	-0.0129741	-0.00381576	-0.0161879	0.0313141	0.000162706
0.6	0.0321729	0.0049679	-0.0177382	0.00134173	0.0386938	0.00995741	0.00822318	-0.17283				0.6	-0.00630255	0.0158695	0.0431313	-0.0647368	-0.0323586	0.0349983	0.0247618	-0.0268247	-0.0583299				0.6	0.0987905	0.0118729	0.0120529	-0.0428219	0.0271021	-0.00172229
0.7	0.0403749	0.0349499	0.0075448	0.00782473	-0.0957382	0.0149244	-0.00909782	-0.19261				0.7	0.00965145	0.00091851	-0.0348027	-0.0320408	-0.0179316	-0.0135377	0.0331168	-0.0284087	-0.0440989				0.7	-0.275679	0.0028119	0.0105633	-0.0323459	0.0229781	0.00701271
0.8	0.0147949	0.0138149	0.000208804	0.0410007	0.00196478	0.00525741	-0.0100458	-0.127787				0.8	0.0386675	0.0190785	-0.00784069	-0.00250076	-0.00645559	-0.0192547	0.0145498	-0.0163367	-0.0642399				0.8	-0.150058	0.0023739	-0.000898665	-0.0488249	0.0107021	-0.00267729
0.9	0.0142909	0.0223789	-0.0035832	0.0230837	-0.0931902	-0.00739659	0.0129952	-0.120571				0.9	0.00798945	0.00150151	-0.00499369	-0.0367858	-0.0295186	-0.0658897	0.00796178	-0.0328417	-0.0152889				0.9	0.00159453	0.0080529	0.0118443	-0.0408169	0.00859514	0.0191167
1	0.0323389	0.0147729	-0.0076422	0.0341067	-0.0456012	0.0299194	0.00140618	-0.0976159				1	0.0246285	0.0399405	-0.0492317	0.0152402	-0.0353146	-0.0257167	-0.0264652	0.00379031	-0.0113049				1	-0.00768647	-0.0088291	-0.00505166	-0.0357219	-0.00448886	0.0103087
1.1	0.0247799	0.0126299	-0.0344492	0.0356167	0.0255018	-0.00344859	0.00774018	-0.125404				1.1	-0.0486925	0.0126295	-0.00173669	-0.103482	-0.0278166	-0.0394277	0.0446598	-0.0241157	-0.0381919				1.1	-0.147208	-0.0036691	-0.0120595	-0.00996986	0.0455931	0.0313037
1.2	0.000843882	0.0411109	-0.0151822	-0.0143533	-0.0855152	-0.00548559	0.00849918	-0.112505				1.2	0.0365635	0.0177295	-0.0283027	-0.0420158	-0.0125646	-0.0601177	-0.0115182	-0.0365867	0.0033951				1.2	0.0392605	-0.0089901	0.0136167	-0.0223069	0.0358711	-0.0230053
1.3	0.0419739	0.0213439	0.0126208	-0.0276163	-0.0283422	0.00627441	0.00738818	-0.0937419				1.3	0.00612645	0.0304015	-0.00902469	-0.0413278	-0.0259716	-0.0328717	-0.00254522	-0.00773869	-0.0142619				1.3	-0.148382	0.0110439	-0.0117055	-0.0199679	0.0183931	0.0198667
1.4	0.0117839	0.0565679	-0.0529842	0.0199817	0.0407928	-0.00354959	0.0142152	-0.101507				1.4	0.0110035	0.0224475	-0.00669269	0.0178542	-0.0229136	-0.0365097	-0.0380042	-0.00661569	-0.0204579				1.4	-0.0684225	-0.0087321	-0.00704636	-0.0480909	0.00868014	0.0155657
1.5	0.0494869	0.0247849	0.0221498	0.0204497	-0.00495522	0.0377254	-0.0237858	-0.160128				1.5	0.0359105	0.0155005	-0.0156577	-0.0264758	-0.0117716	0.000304314	0.0147898	-0.0342537	0.0180861				1.5	0.127333	-0.0047761	-0.00590156	-0.0352679	0.0119651	-0.0137083
1.6	0.0162289	0.0302899	-0.0260002	0.0154777	-0.0416692	0.00694041	-0.0115938	-0.0740139				1.6	0.0230405	0.00119751	-0.0190617	0.0134272	-0.0288556	-0.0122467	-0.0465802	-0.0114947	-0.0268389				1.6	-0.0908195	-0.0114501	0.00958344	-0.0234739	0.0204231	-0.0271923
1.7	0.0270259	0.0162869	0.0140898	0.0473677	-0.00466122	0.0204744	-0.0125568	-0.0760599				1.7	0.00613645	0.00176351	-0.0184617	-0.0415608	-0.00478759	-0.0574097	0.0305068	0.0172323	-0.0464209				1.7	-0.33242	0.0036079	-0.00708066	0.00265714	0.0193401	0.00429571
1.8	-8.41176e-05	0.0163979	-0.0659892	-0.00274127	-0.0966982	0.0345564	-0.00234082	-0.147423				1.8	-0.0155845	0.00664651	0.0152683	-0.0131108	-0.0154186	-0.0287407	0.00853078	-0.0151487	-0.0294399				1.8	-0.193984	0.0016209	-0.00739816	-0.00771886	0.0304271	0.00338371
1.9	0.0284659	0.0334739	-0.0318432	0.0175427	0.0739608	0.00829941	-0.00470682	-0.0921549				1.9	0.00750645	0.00155051	-0.00420669	-0.0397118	-0.0242086	-0.0250687	-0.0652192	-0.0202727	-0.123136				1.9	0.0184925	-0.0103661	0.0213925	-0.0354539	0.0534741	-0.0120673
2	-0.00716712	0.0087939	-0.0313692	-0.0211853	0.0287938	0.0412614	-0.0142288	-0.137435				2	0.00842445	-0.00373249	-0.0428757	0.0290192	-0.0284106	0.00527031	0.0297788	-0.0173727	0.0171991				2	0.0123965	-0.0064811	0.00359404	-0.0287009	0.00227514	0.00224771
2.1	0.0212569	0.0420769	-0.0044812	-0.00231027	-0.00785922	0.00858741	-0.0110268	-0.0933229				2.1	0.0412295	-0.0202605	-0.00118869	-0.0200328	-0.0214946	-0.0206487	0.0287058	-0.0253637	-0.0087309				2.1	0.182304	-0.0126081	-0.00173896	-0.0458819	0.0378261	-0.0137143
2.2	0.0444859	0.0294789	-0.0120802	0.00466973	0.0276218	0.0289704	-0.0105198	-0.188295				2.2	0.00883845	0.00190951	-0.00450969	-0.0234698	-0.0113076	0.0191493	0.0365098	-0.0673767	-0.0778439				2.2	0.0195775	-0.0057911	-3.94647e-05	0.00478514	0.0201081	0.0128427
2.3	0.0116599	0.0384859	-0.0032682	0.0624707	-0.0281182	0.0414504	-0.0338448	-0.169342				2.3	0.0231735	0.00069751	0.0120893	-0.00234976	-0.0292646	-0.00204169	0.0201848	0.0156073	0.0053111				2.3	-0.0596155	0.000110902	0.00115504	-0.0318879	0.0176991	-0.00353829
2.4	0.0213779	0.0113329	-0.0047092	0.0334747	-0.0205722	0.0244754	0.00678918	-0.133846				2.4	0.0512465	-0.0196205	-0.0329017	0.0369262	-0.0210226	-0.0438487	-0.0134212	-0.0208827	-0.0254279				2.4	-0.224346	0.0092489	-0.00231806	-0.0339349	0.0138421	0.00338771
2.5	-0.00501212	0.0050399	-0.0095442	-0.0130983	0.0376678	0.0214474	0.00213618	-0.104988				2.5	0.0367385	-0.00507349	0.0388303	0.0252972	-0.0212906	-0.0509477	-0.0430062	-0.0388557	0.0652971				2.5	-0.124432	-0.0013091	-0.0144653	-0.00909886	0.0428841	-0.0201443
2.6	0.0176139	0.0091429	0.0423918	-0.0355263	-0.0350092	0.00927541	-0.00752782	-0.173068				2.6	0.0280175	-0.0153715	0.00273531	-0.0343778	-0.0133746	-0.0701227	-0.00438822	-0.0150007	-0.0420209				2.6	-0.0630445	0.0076059	-0.00388476	-0.0214479	0.0435721	0.0216067
2.7	0.0615509	0.0206449	-0.0085982	-0.000202275	-0.0722732	0.0233634	-0.00310882	-0.119446				2.7	0.0281715	-0.00664449	0.0118483	-0.0203178	-0.0108076	-0.0370137	0.00413178	-0.0390657	-0.0700559				2.7	-0.00462647	-0.0022601	-0.00245536	-0.00888986	0.0310891	-0.0294843
2.8	-0.00329212	0.0364209	-0.0153622	0.0435217	0.0163778	0.0362264	0.00402018	-0.136597				2.8	0.0414605	0.0305565	0.00262731	0.00641924	-0.00473559	-0.0552897	0.00347078	-0.0372877	0.000684098				2.8	-0.0186535	0.0078769	-0.00228846	-0.0291839	0.0431701	-0.0160313
2.9	0.0228319	0.0353919	-0.0015912	-0.00708527	-0.0281492	0.0283144	0.00220418	-0.129089				2.9	0.0785105	0.0182565	-0.0112717	-0.0346428	-0.00931959	-0.0274137	0.0534208	-0.0704087	-0.0321839				2.9	-0.112089	-0.0092781	-0.0130241	-0.0210999	0.0126591	0.00829571
3	0.0197079	0.0161969	-0.0256152	-0.0184003	8.87843e-05	0.0127614	0.00227918	-0.170513				3	0.000735451	0.0378635	0.00274231	0.0163172	-0.00266459	-0.0363337	-0.0240712	-0.0557877	-0.0180089				3	-0.157012	-0.0066461	-0.000873365	0.00594214	0.0245211	0.0124437
3.1	0.0577289	0.0315949	-0.0045332	0.0169127	-0.125874	-0.000466588	-0.0124898	-0.104222				3.1	0.00947345	0.0281355	0.0102323	0.00559924	-0.0105836	-0.0538717	-0.0455362	-0.0394117	-0.0104509				3.1	-0.209508	-9.80392e-08	0.00305184	-0.0193629	0.0182311	0.00909371
3.2	0.0330899	0.0159409	0.0095868	-0.0123343	-0.0316862	0.0435894	-0.00947082	-0.11649				3.2	0.0272355	0.0158605	0.00274831	-0.0674208	-0.00913159	-0.0120147	-0.0423282	-0.0357667	0.0177431				3.2	0.00558553	-0.0050491	0.00467734	-0.0180749	0.0156191	-0.00229729
3.3	0.0503829	0.0413009	-0.0401032	0.0275587	0.0411068	0.0132754	0.0125722	-0.183193				3.3	-0.00900955	0.0144255	0.0317743	-0.00657876	-0.0194876	-0.0678517	0.0259398	-0.0474347	-0.0313269				3.3	-0.00128847	0.0173659	-0.00297056	-0.0192839	0.0130441	0.0166207
3.4	0.0187099	0.0252249	-0.0106872	0.0462837	-0.0682402	0.000134412	-0.00960082	-0.184912				3.4	0.0174445	0.0278535	0.0177643	-0.00375076	-0.0104126	-0.0543757	-0.0287512	-0.00104869	0.0277381				3.4	0.191099	-0.0084531	0.00958674	-0.0190899	-0.00763086	0.0420127
3.5	0.0730049	0.0378759	-0.0150002	0.0107047	-0.0828692	0.0131764	-0.00190282	-0.204271				3.5	-0.0179125	0.00543051	0.00892331	-0.0280168	-0.0229936	-0.0229517	0.0591258	-0.0151737	-0.0753549				3.5	0.0787095	0.0040389	-0.0101667	-0.0166399	0.00823314	0.0309927
3.6	0.0287929	-0.0077601	-0.0149742	-0.0107423	-0.0275402	-0.00188159	0.00700318	-0.0760899				3.6	-0.0132305	0.00725151	0.0473003	0.0486662	-0.0133366	0.0248963	0.00667478	-0.0258097	0.0351601				3.6	0.173449	0.0034119	0.0201706	-0.0183849	-0.0172859	0.0448107
3.7	0.0380719	0.0273689	0.0126248	0.00498273	0.0274318	-0.00167559	-0.00224282	-0.0919099				3.7	0.0406865	0.0508455	0.00450531	0.0360602	-0.0185746	-0.0390687	-0.0298122	-0.0214767	0.0074511				3.7	-0.0859885	0.0054359	-0.00487716	-0.000139863	0.0127371	-0.00173829
3.8	-0.00372312	0.0076459	-0.0050232	0.0428897	-0.0418082	0.0455114	-0.00204682	-0.157837				3.8	0.0167615	0.0258745	-0.0190777	-0.0289618	-0.0113956	-0.00528369	-0.00255722	-0.0454747	-0.0134249				3.8	-0.0429565	0.0028299	-0.00719666	-0.00911586	0.00500914	0.00537071
3.9	0.0233399	0.0161809	0.0157598	0.0302877	0.0130818	-0.0151146	-0.0193018	-0.123012				3.9	0.0494635	-0.00567449	-0.00601869	-0.0667748	-0.0147586	-0.0660947	-0.0455892	-0.0507887	-0.0189049				3.9	-0.117576	-0.0037921	0.00929614	-0.0266089	0.0235661	0.00674671
4	-0.00153612	0.0212219	0.0054128	-0.0338703	-0.0374662	0.0124324	0.0160462	-0.0980149				4	0.0335035	0.0305715	-0.0315757	-0.0171138	-0.0212146	-0.0205107	-0.0412862	-0.0385997	-0.0453749				4	-0.278836	0.0113219	-0.00257666	0.000407137	-0.00204686	-0.0296963
4.1	0.0259379	0.0308759	-0.0212582	0.00799673	-0.108134	-0.000285588	-0.00421482	-0.0969739				4.1	0.00937245	0.0277415	-0.00154869	-0.0650078	-0.0208576	0.0135703	0.0311088	-0.00361969	0.0217401				4.1	-0.148516	0.0049019	-0.0166904	-0.0225459	0.0339921	0.0365357
4.2	0.0596319	0.0264589	0.0257768	0.0132027	0.0198998	-0.000641588	0.0201392	-0.0863259				4.2	0.00667945	0.00524451	0.0132693	-0.0100918	-0.0167346	-0.0352477	0.0138148	-0.0184507	-0.0648199				4.2	0.0881395	0.0103459	0.00296254	-0.0127639	0.0124441	0.00140571
4.3	0.0252829	0.0223649	-0.0505462	0.0942087	-0.0327842	0.0140094	0.00103418	-0.105048				4.3	-0.00562455	0.0171995	0.0140093	-0.0347008	-0.00941859	-0.0277867	0.0329968	-0.00457369	-0.0115829				4.3	-0.220834	-0.0034531	0.0228561	-0.0363729	0.0205411	-0.0333983
4.4	0.0287819	0.0168449	-0.0125372	-0.0106253	-0.0647912	0.0330394	-0.000271824	-0.0668909				4.4	0.0552765	0.0144775	0.00708631	0.0490642	-0.0148896	-0.00561969	-0.0165792	0.0101083	0.0279191				4.4	0.00118353	0.0161709	-0.0140198	-0.0310659	0.0333331	-0.00526529
4.5	0.0221069	0.0088349	-0.0119722	-0.0134263	-0.0747342	-0.0216306	-0.0206488	-0.198207				4.5	0.0351535	0.0109535	-0.0132637	-0.0313788	-0.0127396	0.00531131	0.0433868	-0.0268947	-0.0317509				4.5	-0.0796395	0.0106309	0.00433394	-0.00498786	0.00802414	0.0150707
4.6	0.0370679	0.0099819	0.0018548	0.00593973	-0.131365	-0.00209159	-0.00476982	-0.146095				4.6	0.0801405	0.0320415	0.000174314	-0.0624718	-0.0203336	0.0525373	0.0110098	-0.0184677	-0.0119629				4.6	-0.00851147	-0.0099981	-0.00407806	0.00809514	0.0246411	0.0291897
4.7	0.0393229	0.0255479	-0.0338402	0.0678057	-0.0550112	-0.0243946	-0.0138418	-0.0763619				4.7	0.0222545	0.0153505	0.00147731	-0.00384776	-0.00252759	-0.0276587	0.000699784	-0.00350169	-0.0020859				4.7	-0.352971	0.0066829	-0.000741565	-0.00552886	0.0223061	0.000748706
4.8	0.00690188	0.0032309	0.000496804	-0.00917427	-0.0346512	0.0130244	0.00767718	-0.126126				4.8	0.0198735	0.0210385	-0.0242117	0.00605824	-0.0170636	0.00350531	-0.00603122	-0.00219969	-0.0289409				4.8	-0.0899125	0.0020779	0.0104761	0.0222951	0.0134991	-0.0307883
4.9	0.0143009	0.0085189	-0.000944196	-0.00876827	0.00552278	0.0456114	0.000884176	-0.0403489				4.9	-0.0200335	0.0165435	-0.00116069	-0.0592628	-0.0208786	0.0160993	-0.00890522	-0.0634897	-0.0361569				4.9	-0.170073	-0.0027861	0.00800854	0.0140321	0.00384914	0.00692371
5	0.0485159	0.0090219	-0.0132502	0.0187277	-0.0115162	0.0213874	-0.0190148	-0.13933				5	-0.00701055	0.0206395	-0.0153657	0.0245482	-0.0152296	-0.0467387	-0.0321362	-0.0351987	-0.0745029				5	0.0555135	0.000383902	-0.0149294	-0.0311529	-0.0159999	0.00668571
5.1	0.0293519	-0.0099641	0.0050088	0.00561473	-0.0638972	0.0312894	-0.0101058	-0.0854499				5.1	0.0264495	-0.0137455	0.00217431	-0.0476248	-0.0366786	0.0192893	0.0484878	-0.00625269	-0.0438679				5.1	-0.148076	-0.0076591	0.0157294	-0.0225049	0.0190291	0.0162147
5.2	0.0450409	0.0169709	-0.0349972	-0.00283727	-0.0793812	0.0454454	0.00501218	-0.0962819				5.2	0.0685915	0.0246805	-0.0336757	0.0546822	-0.0108486	-0.0566297	0.00622078	-0.00701069	-0.0154229				5.2	0.147629	0.0053429	-0.00124926	-0.0320729	0.0298501	0.0102797
5.3	0.0256389	0.0133289	0.0207598	-0.0185653	-0.0816572	0.0183264	0.000914176	-0.174769				5.3	0.00911645	0.0301095	-0.0138337	-0.0288558	-0.00994359	-0.0147607	-0.00171522	-0.00150769	-0.0478799				5.3	0.0330955	0.0145299	-0.00847706	-0.00874786	0.0188311	-0.00704429
5.4	0.0164629	0.0499659	0.0027688	0.00966273	-0.00195522	0.0120764	-0.00882582	-0.0279089				5.4	0.0417885	0.00531151	0.0122923	-0.0366948	-0.00544459	-0.0413967	0.00910178	-0.00696769	-0.0206479				5.4	0.0211285	-0.0080301	-0.00823386	-0.00170486	0.0117821	-0.00500529
5.5	0.0122919	-0.000304098	-0.0378302	0.00838973	-0.102118	0.00489041	0.00644518	-0.124751				5.5	-0.0298925	0.0346285	-0.00241369	-0.00551376	-0.0184866	-0.0563127	-0.0708162	-0.0216187	-0.0065599				5.5	-0.0697915	-0.0095801	-0.00777066	-0.0308059	0.0532551	0.00782871
5.6	0.0279199	0.0053919	-0.0041162	0.0600747	-0.0744402	0.0210504	-0.0132488	-0.123325				5.6	0.0616835	0.0351945	0.00386831	-0.0649718	-0.00718459	-0.0170557	-0.0523102	-0.0152717	-0.0180119				5.6	-0.148933	0.0025099	0.00621624	-0.0181339	0.0220821	0.00957171
5.7	0.0247869	0.0161079	0.0052708	0.0386207	-0.0279062	0.0268534	-0.00335982	-0.0748179				5.7	-0.00802355	-0.0118285	-0.0203977	0.00340024	-0.0163016	-0.0463337	-0.0798232	0.0276763	-0.0285359				5.7	0.0381815	-0.0034811	0.0151358	0.000167137	0.0303221	0.0148637
5.8	-0.00225612	0.0095869	-0.0331112	0.0356607	-0.0115162	0.00787141	-0.0149558	-0.0313589				5.8	0.0184015	0.0266985	-0.0280257	-0.0379818	-0.0157346	-0.0233287	0.0193738	0.0247983	0.0266661				5.8	-0.0914865	0.000503902	-0.000552765	-0.0201449	0.0462341	0.0642317
5.9	0.00703988	0.0211899	0.0028198	-0.00528427	0.00781078	0.0356444	-0.00188182	-0.160994				5.9	0.00323445	0.0883965	-0.0157187	-0.0133318	-0.0119196	-0.0524667	-0.0201942	-0.0237487	-0.0177839				5.9	0.108644	0.0046399	-0.0134723	0.00275814	-0.00166586	0.0373227
6	0.0621439	0.0133779	-0.0463582	-0.00689627	-0.0919362	0.00241041	0.00693618	-0.0817889				6	0.0558525	0.0177375	-0.0224247	-0.0316528	-0.00252559	-0.0107277	0.0200418	0.0104073	-0.0189609				6	-0.175061	0.0081889	-0.0243866	0.00387514	-0.0181529	0.0198547
6.1	0.0255339	0.0200289	-0.0562292	-0.00242527	-0.183101	0.0139294	-0.0154108	-0.118528				6.1	0.00964845	0.0476125	-0.0224977	0.0109862	-0.00646859	-0.0238547	0.0290098	-0.00708569	0.0239911				6.1	-0.00716747	-0.0070121	0.00912854	-0.0275149	0.0312421	-0.00204329
6.2	0.0347829	0.0304619	-0.0350402	0.0515247	-0.0723442	0.00544941	-0.00196382	-0.10234				6.2	0.0140765	0.0117585	0.000157314	0.0157172	-0.0164906	0.00917731	0.0142788	-0.00460069	-0.0078789				6.2	-0.0246515	0.0136999	0.00283174	-0.0251699	0.0294511	-0.0234293
6.3	-0.00485812	0.0141349	0.0252008	0.0522947	-0.101412	-0.0174836	-0.00398782	-0.0839709				6.3	0.0591645	0.00352151	-0.0425307	-0.0427238	-0.00693659	-0.0142837	0.00402378	-0.0376067	-0.0407459				6.3	-0.0309885	-0.0021981	0.00397794	-0.00704986	0.00356514	0.00205671
6.4	0.0343269	0.0087839	-0.0353702	0.0811467	-0.108672	-0.00837459	-0.00877482	-0.0834429				6.4	0.0258205	0.0451345	0.0143453	-0.0458328	-0.00592659	-0.0285877	0.0116788	-0.00747069	0.0272861				6.4	-0.102573	-0.0024301	-0.00388546	0.00225714	-0.000576863	0.0291677
6.5	0.0294269	0.0079289	0.0077678	-0.0109643	-0.122968	-0.0120056	0.00880618	-0.0760299				6.5	0.0416065	0.0376695	0.00323531	-0.0241608	-0.0103326	-0.0639447	0.0180548	0.0167393	-0.0032819				6.5	-0.168421	-0.0064111	-0.00656276	0.00867214	-0.0125909	0.0747027
6.6	0.0413199	0.0232729	-0.0520262	-0.00655227	-0.0409002	0.0141694	-0.00239682	-0.12061				6.6	0.0335035	0.0571185	-0.00903069	0.0499442	-0.0113056	-0.0129537	0.0135688	0.0257803	-0.0212169				6.6	-0.113056	0.0046429	0.0100884	-0.0154759	0.0426171	0.0110587
6.7	0.0275189	0.0136459	-0.0069652	0.0234857	0.00334178	0.0320594	-0.00194482	-0.114243				6.7	0.0258785	-0.00316949	0.0345963	0.0213202	-0.00678859	-0.0200707	0.0334338	0.0146083	-0.0117379				6.7	0.0153535	0.0036619	-0.0157207	-0.0351039	-0.0144839	0.00469871
6.8	0.0448119	0.0129289	-0.0501502	0.0278077	-0.135479	-0.0142096	-0.00947782	-0.0963919				6.8	0.00912245	0.0154145	0.0285733	-0.0178128	-0.0222036	-0.0253607	-0.0179102	0.0120963	0.0237231				6.8	-0.121748	-0.0108621	0.0113826	-0.0123599	0.0371391	-0.00140129
6.9	0.0395759	0.0321779	-0.0404552	0.00966873	0.0148258	0.00460841	0.0223802	-0.0970229				6.9	0.0236175	0.0426855	0.00534331	-0.0474278	-0.0106186	0.00480931	0.0372038	0.000536314	0.0114531				6.9	0.0727745	0.000268902	0.000192135	-0.00632886	0.0191041	0.0159527
7	0.0679339	0.0265939	-0.0331752	0.00890573	-0.0636432	0.000547412	-0.0133308	-0.0774179				7	0.0465005	0.0419825	-0.0210637	-0.0377558	-0.0181196	0.0549963	0.0163288	0.0251153	-0.0144709				7	-0.134262	0.0086369	-0.00625776	-0.00583986	0.0114331	-0.00597229
7.1	0.00271188	0.0152879	-0.0170062	0.0376247	0.0301698	-0.00521359	-0.0117598	-0.159722				7.1	0.000608451	-0.00062649	0.00942031	-0.0347008	-0.00347659	-0.0187967	-0.00513922	0.0132033	0.0422231				7.1	-0.108433	-0.0052481	-0.00347116	0.00526514	0.0415671	0.0319587
7.2	0.0416479	0.0194059	0.0048768	0.0420227	-0.0718492	0.0230444	-0.00583682	-0.0856479				7.2	-0.00984655	0.0128345	0.0104053	-0.00489776	-0.0242776	0.00257031	0.0426118	0.0239623	-0.0037409				7.2	-0.227222	0.0163869	0.00235824	0.00275014	0.0601031	0.00339071
7.3	0.0645679	0.0339399	-0.0371862	-0.00924227	-0.0458682	0.00811841	-0.0151308	-0.135115				7.3	0.0730645	0.0107495	0.00808031	0.0341652	-0.000936588	-0.0160547	-0.0454242	0.00537731	0.0564211				7.3	0.0262785	-0.0150811	0.0168768	-0.00256586	0.0245671	-0.0194053
7.4	0.0136299	0.0290539	0.0174868	0.0270947	-0.0228292	-0.00125859	-0.0100438	-0.00365986				7.4	0.0315115	0.0356995	0.00873931	-0.0510478	-0.0121586	0.0553173	-0.0344532	0.0277253	0.0272441				7.4	-0.0806055	-0.0060021	0.00454454	-0.0185709	0.0269111	0.0178517
7.5	0.0433119	0.0252439	-0.0085302	0.0103727	0.0230248	0.00278041	0.0238912	-0.0866959				7.5	-0.00649055	0.0582435	0.0145423	-0.0497568	-0.00370659	-0.0393157	0.00815978	-0.00576169	-0.0401759				7.5	-0.0714705	-0.0139131	-0.000222665	0.000528137	-0.0130759	0.0468017
7.6	0.00758288	0.0364049	0.0022838	0.0483837	-0.0505512	0.0117094	0.00907418	-0.105469				7.6	0.0330355	0.0358435	-0.0216397	0.0103192	-0.0167676	-0.00643769	-0.0213002	0.0253623	0.0536391				7.6	0.0204635	-0.0087351	-0.00793806	1.91373e-05	-0.0142449	0.0185187
7.7	-0.00442212	0.0302149	-0.0210282	0.00725773	-0.0586882	0.0386534	0.0148062	-0.137626				7.7	0.0642385	0.0217515	-0.0120647	-0.0457538	-0.00511459	-0.0377097	-0.0326352	0.0246853	-0.0378719				7.7	-0.000887471	-0.0132431	-0.00939706	-0.0149369	0.0313331	0.0414867
7.8	0.0399809	-0.0041521	0.0114808	-0.0236893	-0.0535322	-0.00309759	-0.00296582	-0.0814229				7.8	-0.0246985	0.0475715	0.00196731	0.0861262	-0.00640659	-0.0276617	0.0576298	0.00661431	-0.0193239				7.8	0.0573005	-0.0152381	0.0208308	-0.0136759	0.00858814	-0.0127613
7.9	0.0324789	0.0238629	0.0120438	0.0168327	-0.0825132	0.0265164	-0.00344382	-0.11441				7.9	0.0403845	0.00062551	0.0473363	0.00714224	-0.0138236	0.0200673	-0.00189222	0.0164003	-0.0122369				7.9	-0.0982065	0.0133309	0.00285464	-0.0146569	-0.0308909	-0.00783029
8	0.0292459	0.0161929	-0.0397142	0.000743725	-0.0241472	0.0203234	0.0142652	-0.0339749				8	-0.00601555	0.0373965	-0.0225127	-0.0618118	-0.00584459	-0.0196897	-0.00197122	0.0338113	-0.0048429				8	-0.103017	-0.0145051	0.00684604	0.000675137	0.0237761	0.0661797
8.1	0.0438729	0.0117159	-0.0177392	-0.00919927	-0.0410062	0.0127594	-0.00233382	-0.148818				8.1	-0.0164045	0.0425105	-0.00651469	-0.0220228	-0.0140466	-0.0456297	0.0217808	-0.0129847	-0.0434399				8.1	-0.19786	-0.000305098	0.00119044	-0.0230589	0.0187341	0.0557237
8.2	0.0490439	-0.0066671	-0.0173012	0.00730173	-0.0569452	0.0379264	-0.0199088	-0.101148				8.2	0.0254485	0.0358825	-0.0164997	0.0158792	-0.0289636	-0.0240637	-0.0274662	0.00386831	-0.0307409				8.2	-0.0501215	-0.0070051	0.00114704	-0.00755286	0.0310311	0.0347787
8.3	0.0392559	0.0231749	0.0189348	0.0262477	-0.0467802	0.0222394	0.00222818	0.0143631				8.3	0.0495375	0.0425105	0.0160953	-0.0701638	-0.00715759	0.0288963	-0.0284732	0.0155373	0.0420211				8.3	0.0240805	0.0103109	-0.0110953	-0.0252679	0.0248521	0.0218797
8.4	-0.00623912	0.0195059	-0.0452882	-0.0129243	-0.00878322	0.0130124	-0.0208438	-0.101391				8.4	-0.0150195	0.00105951	-0.000873686	0.0237902	-0.000181588	-0.0210707	-0.0227942	0.0444403	0.0286091				8.4	0.193524	-0.0038811	-0.00518886	-0.0161129	0.0302431	-0.0280323
8.5	-0.0371691	0.0263529	0.0282568	-0.0467613	-0.0582992	0.0366274	-0.00386482	-0.120877				8.5	0.0468145	0.0126595	0.00374131	-0.0236218	0.00256441	-0.0186807	-0.00326522	0.0129823	0.0223901				8.5	-0.0590085	-0.0092751	-0.00525626	-0.0139549	-0.00454886	0.0267597
8.6	0.0278039	0.0209669	-0.0043692	-0.0191663	0.0553918	0.0131624	0.00976918	-0.0471969				8.6	0.0493245	0.0325745	0.0168043	0.0142192	0.00906741	0.0410483	-0.0218092	0.0178973	0.0121401				8.6	-0.0862565	0.0097779	-0.00355066	0.00582614	0.0257991	0.0110177
8.7	-0.0192481	0.0197039	-0.0467472	0.0517027	-0.0831422	0.00262441	0.00621518	-0.16587				8.7	-0.0339355	0.0564705	0.0461603	0.0237642	-0.0210786	0.0178793	-0.0261902	0.0477343	-0.0166239				8.7	-0.131119	0.000219902	-0.0114033	-0.00168286	0.00672314	0.00460871
8.8	0.0273739	0.0084599	-0.0512642	0.00869973	-0.0659112	0.00174141	-7.98235e-05	-0.0513059				8.8	0.0439605	0.0187955	0.0123733	0.0295122	-0.0204636	-0.0160487	0.0745308	0.0296133	0.0390311				8.8	0.16081	0.0122969	-0.00417166	0.0120711	0.0333751	0.0373487
8.9	0.0434379	0.0051249	-0.0484992	-0.00820727	-0.0505182	0.00371341	0.00181218	-0.125338				8.9	-0.0511835	0.0213225	0.0140823	-0.0283498	-0.0157286	0.0575023	0.00226678	0.00555931	-0.0339369				8.9	-0.181416	-0.0070881	-0.00222636	0.0167881	0.0116231	0.0376497
9	0.00789988	0.0169189	-0.0219902	0.0265667	-0.0683952	0.0218684	0.0113672	-0.130343				9	0.0545955	0.0521235	0.0570813	-0.0207448	-0.0299526	-0.00143169	-0.0376772	-0.00580669	-0.0273839				9	0.0603765	0.0065729	0.0131409	-0.00920186	0.0496991	0.0293877
9.1	0.0134849	0.0361679	-0.0236712	0.0254367	0.0161768	-0.0111306	-0.00811382	-0.172534				9.1	0.0251985	0.0319665	0.0172853	-0.0144868	0.000195412	-0.0489697	-0.0217692	0.0143573	0.0256061				9.1	0.0222485	0.0134549	0.00577414	0.000208137	-0.00730786	0.0593177
9.2	0.0287779	0.0143169	-0.0111292	0.00104273	-0.0854882	0.0467334	0.00384118	-0.0859899				9.2	0.0106845	-0.00061449	-0.0275347	0.0206432	-0.0118376	-0.0487417	0.0119158	0.0396133	-0.0256989				9.2	-0.194574	0.0062389	0.0101077	-0.00216186	0.0281841	0.0319397
9.3	-0.0201131	0.0314199	-0.0051922	-0.0536303	-0.0441402	0.00313641	-0.0226978	-0.00757486				9.3	0.0205675	0.0535035	0.0278123	0.0335792	-0.0136446	-0.0366137	-0.00788022	0.00981631	0.0457101				9.3	0.103427	0.000950902	-0.00821416	-0.00683386	0.0169691	-0.0226443
9.4	0.0611529	0.0027539	-0.0163632	0.0158287	-0.0155592	0.0132814	-0.00115582	-0.00310986				9.4	0.0320375	0.0126975	-0.00198169	0.0218232	-0.00275259	-0.0251267	-0.0174122	-0.0178587	-0.0379739				9.4	-0.0309055	-0.0037581	0.00249954	0.0198031	0.0242171	0.0219297
9.5	0.00720788	0.0121619	-0.0714732	0.0180917	-0.119208	0.0131864	0.00305918	-0.0779909				9.5	0.00627145	-0.00071549	-0.00974369	0.00868424	-0.00927459	-0.00948669	-0.0511322	0.0479643	-0.0151479				9.5	-0.0819985	-0.0144341	0.0151212	0.0220591	0.00949514	0.0328317
9.6	0.0281789	0.0133149	-0.0272622	0.0158707	0.0305468	-0.00948459	-0.000770824	-0.0150989				9.6	0.0100185	0.0372755	0.0138483	-0.0116808	-0.00820959	-0.00966569	0.0265368	0.0195943	0.0404011				9.6	0.0528165	-0.0031811	0.000832135	-0.0156249	0.0438791	0.00431571
9.7	-0.0174521	0.0132369	0.0017868	0.00465473	0.00394678	0.000693412	0.00970818	-0.105667				9.7	-0.0185745	-0.0101755	0.0363773	0.0170472	-0.0131696	-0.0215407	-0.0237362	0.00567031	0.0116981				9.7	-0.0373965	-0.0034561	-0.00263546	-0.00845986	0.0291151	0.0161237
9.8	0.00186088	0.0139719	-0.0039812	0.0116147	-0.0665102	0.00218241	0.00398418	-0.0869469				9.8	0.0333315	0.0664945	0.00978731	0.00952124	-0.0140386	0.0104393	0.0284578	0.0560103	-0.0278929				9.8	-0.0979495	-0.0099571	-0.00446006	-0.0192299	-0.00952886	0.0183597
9.9	0.0300779	0.0083119	0.0125108	0.0305657	0.0132938	-0.00179959	-0.0104008	-0.0845429				9.9	0.000714451	0.0739965	0.0217723	-0.0117688	-0.0156276	-0.000627686	-0.000409216	-0.0467317	0.0252951				9.9	-0.201479	-0.0093001	0.0113156	-0.0252349	-0.0177119	-0.0242353
10	0.0231589	0.0110529	0.0011178	0.0755097	-0.00829322	0.0164254	0.00483118	-0.0598239				10	0.00587245	0.0215545	0.0234533	-0.0596088	0.0103264	-0.0401987	0.0370718	-0.00659869	-0.0145099				10	-0.0942095	-0.000325098	0.0148991	0.0126641	0.0129031	-0.00959229
10.1	0.0492139	0.0285609	-0.0169452	-0.00777527	-0.0697922	0.00106541	-0.0145698	-0.0530179				10.1	0.0485645	0.00075951	0.0390893	0.0376242	-0.0137536	0.00784831	-0.0382592	-0.0150527	-0.0204699				10.1	0.126815	-0.000274098	0.00225124	-0.0128839	0.0366421	-0.0153813
10.2	0.0411569	0.0328729	0.0227388	0.00420873	-0.0824272	0.00180841	0.00227418	-0.0569439				10.2	0.0125995	-0.00692449	-0.00806769	0.0348522	-0.0269506	0.00921831	0.0666418	-0.00682669	-0.0072539				10.2	0.0520545	-8.9098e-05	0.00956264	-0.00145086	0.0448231	0.0364497
10.3	0.0611379	0.0212329	-0.0275622	-0.0128963	0.0193608	-0.00462559	-0.00569082	0.0141761				10.3	-0.0396065	0.0100525	-0.0184107	0.0192982	-0.0209296	0.0102633	0.0291218	0.0155043	0.0104401				10.3	-0.0774195	0.0028129	-0.00375796	0.0102701	0.0405261	0.0247157
10.4	0.0282029	0.0126389	0.000904804	0.0201097	-0.0121932	0.0220914	-0.00414182	-0.00773286				10.4	-0.0226295	0.00468451	0.000555314	-0.0693638	-0.0106516	-0.0540327	0.0511008	0.0123303	-0.0389089				10.4	0.0417205	-0.0055511	0.00752534	-0.0168219	0.00299714	0.0363057
10.5	0.0134429	0.0087399	-0.0049962	0.0414827	-0.0654072	0.00731541	-0.00751482	-0.0750359				10.5	0.0620435	0.0361165	-0.00137469	2.35294e-07	-0.0113506	-0.00229469	0.0198758	0.0131393	-0.000145902				10.5	-0.101923	0.0124409	0.000943635	-0.00213386	0.0100121	0.0181347
10.6	0.0423889	-0.0031711	-0.0079802	0.00289073	-0.0187892	0.00364941	-0.00132482	-0.102923				10.6	0.00497245	0.0249315	0.0244363	0.0442922	-0.000716588	-0.0280057	0.0539788	0.00492931	-0.0145649				10.6	0.0823055	0.0047019	0.000885335	-0.0272749	0.0345321	-0.00203729
10.7	-0.0101801	0.0201699	0.0059158	-0.0147963	-0.0601592	-9.45882e-05	-0.00623382	-0.108227				10.7	0.0230885	0.0424225	0.0234973	0.0303512	-0.00758859	-0.0183357	0.0323908	-0.0165727	-0.0214159				10.7	-0.0559425	-0.0148921	0.00167654	0.00373914	0.0214911	0.0264017
10.8	0.0100059	0.0140359	-0.0373452	0.0200067	-0.0389982	0.00746641	0.00622318	-0.0822119				10.8	0.0519185	0.0283215	-0.00238669	0.0294682	-0.000358588	-0.0284887	-0.0464692	0.0418743	0.0795281				10.8	-0.179488	-0.0071451	-6.25647e-05	0.00279514	0.0418761	0.0246927
10.9	0.00702388	0.0202589	-0.0061532	-0.0248303	0.00137078	0.0117654	-0.0145798	-0.0210039				10.9	0.00740245	0.0406855	0.0259413	0.0563372	-0.00469059	-0.0166167	0.0299098	0.0103833	-0.0650469				10.9	-0.250074	0.0063479	0.0169005	-0.0342959	0.0274151	-0.0341613
11	0.0315999	0.0236849	0.0628138	0.0241267	-0.0911712	0.00362341	-0.0241378	-0.0306639				11	-0.00877855	0.0301775	0.0138993	-0.0307088	-0.00281559	0.00869231	0.0493248	0.0370503	-0.0023469				11	-0.0373525	-0.0051901	0.00260164	-0.0151739	-0.0224859	-0.0163923
11.1	0.0191119	0.0051039	0.0103798	-0.0168553	-0.0167412	-0.00449959	-0.00520082	0.00793214				11.1	0.0388455	0.0149605	0.00622931	-0.0386548	-0.0141236	-0.0259377	0.0298588	0.0314453	0.0059561				11.1	-0.199677	-0.0126581	0.0192925	-0.0432879	0.0229461	0.0131007
11.2	0.0611819	-0.0040731	0.0771498	0.0923587	-0.00531322	0.0201634	0.00860018	-0.0232809				11.2	0.0362855	0.0217385	0.00697231	0.000833235	-0.0145126	-0.0173367	-0.0128492	0.0561383	-0.0073949				11.2	-0.0722575	-0.000371098	0.000336335	0.00260314	-0.00199686	0.0398387
11.3	0.0410209	0.0190019	-0.0303072	0.00306573	0.0464288	0.0199314	0.00157918	-0.14707				11.3	-0.0140275	0.0137445	0.0170013	-0.0159938	0.00485341	-0.0503817	0.0273898	0.00991431	-0.0209229				11.3	-0.168147	-0.0049671	0.00393484	-0.00952886	0.00705514	0.0343327
11.4	0.0335219	0.0191549	0.0068798	0.0477877	0.000385784	-0.00947259	0.00583118	-0.00150386				11.4	0.0144755	0.0199415	-0.00233469	-0.00454376	1.44118e-05	-0.0105847	-0.00799522	-0.0180087	0.0193731				11.4	0.00991253	0.0075569	0.010354	-0.0284679	0.0266651	-0.0301513
11.5	-0.0326271	0.0153829	0.0261598	-0.0323623	-0.00579522	0.0416964	-0.00225182	-0.00248586				11.5	-0.0132015	-0.0120665	-0.0172127	-0.0197178	-0.00119459	-0.0533727	-0.0463612	-0.0353327	-0.0045309				11.5	-0.0603035	-0.0055921	0.0216339	0.0132931	0.0169331	0.0150957
11.6	0.0131449	0.0051209	0.0100938	0.0119527	0.0303368	0.00912441	0.00396918	0.0324611				11.6	0.0349375	0.0155145	-0.00250469	0.0260572	-0.0137686	-0.0519707	-0.0196082	0.0156353	-0.0786219				11.6	0.0658535	0.000890902	-0.0197924	-0.0125569	-0.00211186	-0.0270683
11.7	0.0503199	0.0099779	-0.0289072	-0.0246193	-0.00981122	0.0171184	0.0119752	-0.0226549				11.7	-0.0956985	-0.00560449	0.0114243	0.00113124	0.00374341	0.00381831	0.00735178	0.0202253	-0.0073099				11.7	-0.271753	0.0038389	0.0108975	-0.00280086	0.00193314	0.0430847
11.8	0.0145969	0.0039099	-0.0039712	0.0196797	-0.0214702	-0.0333756	0.00819018	-0.0789479				11.8	-0.00459255	-0.00283949	-0.00296669	-0.0303718	0.00311141	-0.00876869	0.0108078	0.0759663	-0.0050639				11.8	0.12791	-0.0126921	0.00857084	-0.0125009	0.0108211	0.000793706
11.9	0.00997988	0.0132249	0.0439488	-0.00159827	-0.0292792	0.00233341	0.0124802	-0.0318819				11.9	-0.0517145	0.0360995	0.0457303	-0.0227038	-0.0131946	-0.0608077	-0.0128912	0.0202943	0.0122751				11.9	-0.257348	-0.0267561	0.00207294	-0.0133899	0.0342151	-0.000541294
12	0.0233839	0.0131369	-0.0065052	0.0160937	0.0130048	0.0298124	0.00624018	0.00450714				12	0.0198575	0.0404995	0.000387314	0.0306892	-0.0207986	0.00220231	0.0712198	0.00867931	0.0257171				12	0.0401345	0.000777902	0.0108005	0.00682914	0.0357981	0.0410007
12.1	0.0851199	0.0179039	0.0061088	-0.0533333	0.0315668	0.0100554	-0.0150078	-0.15861				12.1	0.00148245	0.00140051	0.0244953	0.0290802	-0.00699159	-0.0346927	-0.0225222	-0.00517469	-0.0396419				12.1	0.0503925	-0.0035121	-0.0186753	0.0325951	0.0419931	-0.00222829
12.2	0.0362949	0.0193159	0.0336948	0.0538407	0.00601978	0.0298184	0.000961176	-0.0720059				12.2	0.0117715	0.00076551	0.00444331	0.0184882	-0.0127806	-0.0418927	-0.0545272	-0.0119537	-0.0052429				12.2	0.137063	-0.0015501	0.00156604	0.00993014	0.0411171	0.0172417
12.3	0.0461749	0.0126089	0.0223918	0.0215767	0.0210768	0.00662941	0.0194452	-0.0810579				12.3	0.0127655	0.0323655	0.0200363	-0.00812776	-0.00347959	0.00306331	0.00826478	0.00140331	-0.0192139				12.3	0.0587505	-0.0047721	0.00547014	0.0148391	0.0244071	0.00168971
12.4	-0.00574012	0.0060789	-0.0239452	0.00555573	0.0126148	0.0347894	-0.0205678	-0.0679229				12.4	-0.0379695	-0.0145245	-0.0217087	0.0241832	-0.0134076	-0.0304987	-0.0229422	0.0130613	0.0248331				12.4	0.0294645	-0.0181901	0.0151016	-0.000809863	0.00647114	0.0504247
12.5	0.0364369	0.0282739	0.0183978	-0.0291133	-0.0527182	0.0309514	0.00802918	-0.15176				12.5	0.0563025	0.0310895	0.00207131	0.0708332	-0.00806259	-0.00438769	-0.00852622	0.0378603	0.0198571				12.5	-0.138566	-0.0276181	0.00178954	-0.00693786	0.00577214	0.0284637
12.6	0.0655069	0.0280319	-0.0054902	-0.0227333	0.0294128	0.0345314	0.00737218	-0.0192659				12.6	-0.000542549	0.00163151	0.00275331	-0.0341188	-0.00889759	-0.0492167	0.0368258	0.000208314	-0.0065169				12.6	-0.0662645	0.0064329	0.00468734	-0.0103099	-0.00542486	-0.00706029
12.7	-0.00108112	0.0078039	0.0315568	0.0149347	-0.0304652	0.0307144	-0.000489824	-0.0962889				12.7	0.0368545	0.00961751	0.0185033	0.0292192	-0.000570588	-0.0173957	-0.0222632	0.0489103	-0.0637299				12.7	-0.139739	-0.0041711	-0.0261862	0.00145114	0.0354841	-0.00397229
12.8	0.0295629	0.0198949	0.0391708	-0.0246133	-0.0869922	-0.0113546	0.00202518	-0.0888089				12.8	-0.0127315	0.00383551	0.00583131	-0.00659376	-0.00828459	-0.0357757	0.0651028	0.0359373	0.000261098				12.8	-0.234189	0.0064989	0.0215811	-0.00583186	0.00313714	-0.00842829
12.9	0.0238609	0.000129902	0.0034458	-0.0430103	-0.0601912	0.0162854	0.000824176	-0.0404929				12.9	-0.00445255	-0.00826449	-0.00211769	0.0501342	-0.0128246	-0.0612677	-0.0313102	0.0310363	-0.0117119				12.9	-0.00158547	0.0133399	-0.00195146	-0.0218339	0.0267381	0.0501847
13	0.0116489	0.0097879	0.0221718	-0.0106863	-0.112818	0.0103164	-0.00385182	-0.0447509				13	-0.0449915	0.0355625	0.0346623	0.0331482	-0.00672159	-0.0447357	-0.0170632	0.000329314	0.0358341				13	-0.0913605	0.0060659	0.00447884	-0.00381186	0.0123101	-0.00742129
13.1	-0.000332118	0.0094369	0.0151108	-0.0176903	-0.0570522	0.0204364	-0.00242782	-0.0341839				13.1	-0.00552955	0.0257605	0.0258743	-0.0137538	-0.00770059	-0.0359647	0.0130578	0.0376833	0.0384471				13.1	-0.0145025	-0.0045771	-0.00760046	0.00583614	0.0259001	-0.0167353
13.2	0.0203079	0.0069229	-0.0026792	-0.0111003	-0.00552522	0.0179804	-0.0175048	0.103692				13.2	-0.0101745	-0.00780349	0.0434913	-0.00415876	-0.00149359	-0.0274257	-0.0156772	0.0469343	-0.0128089				13.2	-0.0751755	0.0124049	0.0129462	-0.000129863	0.0133721	0.0197037
13.3	-0.0671921	0.0335579	0.0126348	-0.0305143	-0.0196452	0.0360344	-0.00398082	-0.0354319				13.3	0.0205165	0.0409275	0.0170963	-0.0353968	-0.00965659	0.0450633	0.0203438	-0.00175869	-0.0449309				13.3	-0.107964	0.0118749	0.0114424	-0.0117459	0.0258791	0.0271727
13.4	0.00807488	0.0013969	-0.0067012	0.0156157	-0.0390922	0.0200404	0.0110692	-0.00804786				13.4	0.0140675	0.0333295	-0.00350069	-0.00357176	-0.0181286	-0.0237257	-0.0312662	0.0106713	-0.0116559				13.4	-7.94706e-05	0.0108099	0.023759	0.0164431	0.0471401	-0.0136833
13.5	0.0128489	0.0035229	-0.0062402	-0.00306527	-0.0325202	-0.00390559	0.00325118	-0.114481				13.5	0.0227905	0.0496655	0.00532331	0.00133124	-0.0105276	-0.0234937	0.00416678	-0.0247077	-0.0245999				13.5	0.0329095	-0.0177401	-4.06471e-06	0.0190971	-0.00387986	-0.00316929
13.6	0.0266669	-0.0033861	0.0018508	0.0342187	0.0839648	0.0260424	0.00772018	-0.0100699				13.6	-0.00766955	-0.00406149	0.0117733	-0.0786488	0.00110941	-0.0121087	-0.0626392	0.0554273	-0.0159349				13.6	-0.149725	-0.000681098	-0.022333	0.0209891	-2.86275e-06	-0.0155663
13.7	0.0158289	0.0025019	0.0269148	0.00718373	0.00633778	0.0297444	-0.00365682	-0.0702309				13.7	0.0694225	0.0327925	-0.00357169	0.00369624	-0.00813759	-0.0413607	0.0279538	0.0739443	-0.0181099				13.7	-0.0352735	0.0071089	0.00258874	-0.00737586	0.0147091	0.00784771
13.8	0.0161699	0.0247899	-0.0201622	0.0240337	-0.0415542	0.0348734	-0.00305682	-0.0986039				13.8	0.00167245	0.0555405	0.00840931	-0.0975038	0.00854441	-0.0563897	-0.0362642	-0.0133057	0.0397321				13.8	-0.0702995	0.0027609	0.0113279	0.00546314	0.0188681	-0.00821129
13.9	0.0219679	0.0236729	0.0500558	0.0105207	-0.0396392	0.0373424	-0.0151938	-0.0666459				13.9	-0.0187365	-0.00159549	0.0180633	0.00548924	-0.00886959	-0.0192857	0.0447968	0.0268953	-0.0440289				13.9	-0.116131	-0.0021221	0.00881854	-0.0175049	0.0304691	-0.0376873
14	-0.00115912	0.0109089	-0.0234612	0.0387187	-0.0740562	0.00710041	-0.00179382	-0.0255709				14	0.0128415	0.0196895	0.0302863	-0.00903176	0.0206914	0.0192373	0.0499888	0.0351833	0.0273011				14	-0.0841895	-0.0032181	-0.0130967	-0.00918086	0.000307137	-0.0147503
14.1	0.0284289	0.0090509	-0.0405742	-0.00757427	-0.000378216	0.0140794	0.00534318	-0.17852				14.1	0.0185845	0.00961151	0.0564943	0.00334924	-0.00605659	-0.0101047	0.0422948	0.00152531	-0.0174069				14.1	0.120017	-0.0131271	0.000653935	-0.0132199	0.0284901	-0.00614429
14.2	0.0152849	0.0071509	-0.0067662	0.0315277	-0.0131502	0.0192164	-0.0189618	-0.10932				14.2	-0.00204855	0.0293355	0.0159813	-0.0210588	-0.0213386	-0.0140317	0.00405078	0.00496031	0.0034241				14.2	0.0322865	0.0035569	0.00431514	-0.0346269	0.0149061	-0.0142463
14.3	0.00392688	0.0253209	0.0319618	0.0530707	0.00664778	0.00384041	-0.00379182	-0.0495929				14.3	0.0460765	-0.00372849	0.0316153	0.0379682	0.00642041	-0.0372007	-0.0446412	-0.000759686	-0.0360799				14.3	0.117866	-0.0047661	-0.0371237	-0.0316529	0.0212591	-0.0110213
14.4	0.0266429	0.0025909	-0.0146242	0.0232167	0.0203068	0.0173754	0.00149518	-0.146895				14.4	-0.0384055	0.0410105	-0.00342769	0.0125822	-0.00394459	-0.0343287	-0.0308752	0.0265913	-0.0069039				14.4	0.0840685	-0.0034121	0.00927004	-0.000725863	0.00497714	0.0205167
14.5	0.0121899	-0.0198131	-0.0274862	0.0431897	-0.0907232	0.0299764	-0.0100558	0.0558461				14.5	0.0413015	0.0135135	0.0157113	-0.0328798	-0.0262596	-0.0365257	0.0363448	-0.0192227	0.0234511				14.5	-0.168382	0.000852902	-0.00394266	0.0302581	0.0341311	0.0320717
14.6	0.0121699	0.0208319	0.0282828	0.0166557	-0.123275	0.0153664	-0.0111718	-0.0460659				14.6	0.0270735	0.0550005	0.0276293	-0.000708765	-0.0115746	0.0284523	-0.0228812	0.0161133	0.0029371				14.6	-0.188281	0.0016909	0.00159954	0.0149591	0.0667091	-0.00204529
14.7	0.0522889	0.0197329	0.0441278	0.0355547	-0.0144102	0.0325904	-0.0104898	-0.0626689				14.7	0.0516405	0.0166485	0.0278093	0.0569852	-0.0171536	0.00380031	0.0656788	0.0843903	0.0296451				14.7	-0.15578	-0.0071281	-0.00792026	-0.0105409	0.00925914	-0.0134153
14.8	0.0132659	0.0294049	-0.0309972	0.0520227	-0.0922892	0.0422854	0.00631118	-0.152229				14.8	0.0439845	0.0513655	0.000437314	0.00578024	-0.00977459	0.0201013	0.00555778	0.0525633	-0.0248269				14.8	-0.152171	-0.0073541	0.00298074	-0.000893863	0.0100521	-0.00649829
14.9	-0.00914912	0.0274629	0.0309148	0.0511247	-0.0504862	-0.00732159	0.00100218	-0.0698729				14.9	-0.00802955	0.0308765	0.00611531	0.00628024	0.00296941	-0.0294997	-0.0273392	-0.00490869	0.0053611				14.9	0.113382	-0.0088671	1.58353e-05	-0.00183686	-0.00407386	0.00178571
15	0.00547688	-0.0016671	-0.0112612	-0.0108883	0.00495478	0.0216284	-0.0155948	-0.0630879				15	0.0583275	0.0367915	-0.0165917	0.000252235	-0.0276176	0.00149231	0.0514098	-0.00672269	-0.0214609				15	0.0618725	-0.0020891	-0.00815476	-0.0131659	0.0268211	0.0425907
15.1	0.0675589	0.0213339	0.0089518	0.0268817	0.0217248	-0.00117559	0.0142972	-0.0927469				15.1	-0.0527625	0.0306575	0.0342793	-0.0238458	-0.00304659	-0.0694777	-0.0305452	0.0499333	-0.0051929				15.1	-0.0866945	-0.0140941	-0.00850896	-0.0337449	-0.0231419	0.00384871
15.2	0.00666588	0.0296259	0.0082518	0.0815117	-0.0206872	0.0199124	0.00958418	-0.0362149				15.2	0.0107385	0.0166805	0.0202943	-0.0150678	-0.00759259	-0.0234467	-0.00103422	0.0224263	-0.0023479				15.2	-0.0857535	-0.0106761	-0.00334046	0.00327214	-0.00374986	0.00521971
15.3	0.0305879	-0.0149051	0.0011708	0.0513957	-0.0595222	-0.0176246	-0.0212588	-0.0462419				15.3	-7.6549e-05	0.0418935	0.0242373	0.00575424	-0.00201659	0.00795131	-0.00449322	-0.0266027	-0.0091819				15.3	-0.127866	-0.0058541	-0.0132348	0.0129471	-0.0206019	-0.00418729
15.4	0.0124539	0.0091679	-0.0098582	0.0339177	-0.0885352	0.00142441	0.00230018	-0.0427239				15.4	0.0448485	0.0405695	0.00170631	-0.0171978	-0.00227559	0.0210333	0.0223898	0.0397763	0.0088861				15.4	-0.0532985	-0.0191191	0.000705535	0.00843814	0.0266871	0.0165857
15.5	0.00893888	0.0414659	0.0576188	0.00523173	-0.0685682	0.0172924	-0.00296482	-0.0644759				15.5	0.00732445	0.0100855	0.0315763	0.0373132	-0.0137576	-0.0398957	0.0365658	0.0190143	0.0127741				15.5	-0.0837885	-0.0197261	0.000759135	-0.0119439	0.0223001	0.0190617
15.6	0.0336859	-0.0035131	0.0132018	0.0456207	0.101372	0.0405844	-7.48235e-05	-0.0304639				15.6	-0.0122765	-0.00961249	0.0381983	-0.0190698	-0.00997559	-0.0139817	0.0421018	0.0436163	-0.0260309				15.6	-0.126328	0.0040009	0.00564574	-0.00171386	-0.0143069	0.0331217
15.7	0.0161259	0.0078779	0.0012058	-0.00714627	-0.0512692	0.0346734	-0.0140078	-0.00331286				15.7	0.0219575	0.0362675	-0.00388169	0.0678182	-0.0146296	0.000789314	-0.00548622	-0.00366269	0.0265761				15.7	-0.100964	-0.0271901	0.0147874	0.0229311	-0.0180059	0.0130597
15.8	0.0194479	0.0321609	0.0229438	0.0126637	-0.0309462	0.0196554	-0.00343282	-0.0565549				15.8	0.0109505	0.0570935	0.00895831	0.00920024	-0.00109159	0.0269153	0.0233448	0.0331693	0.000795098				15.8	0.0762365	0.0010489	0.0212625	0.0197891	-0.0115099	0.0407687
15.9	0.0483189	0.0267479	-0.0221632	-0.00410927	-0.104996	0.0396994	0.0114452	-0.119876				15.9	0.0365395	0.00442651	-0.0309327	-0.0421478	0.00482941	-0.0323937	-0.0493862	0.0322423	0.0081291				15.9	-0.179231	-0.0075351	-0.00389666	-0.0129999	-0.0352109	-0.0133883
16	0.00894388	0.0341399	0.0113778	0.00199573	-0.0676072	0.0136394	-0.00736382	-0.0435339				16	0.00492945	0.0840025	0.00400831	0.0464082	-0.0195026	0.0412853	-0.0245192	0.0255443	0.0404571				16	0.0327895	0.0064559	0.00162264	0.0258161	0.00445814	0.0346377
16.1	0.0464019	0.0193849	0.0350058	0.0581067	-0.0675702	0.0156484	0.000370176	-0.0179259				16.1	0.0580575	0.0321775	-0.00867869	0.00920924	-0.00751559	-0.0166167	0.0245448	-0.0165737	0.0311691				16.1	-0.0826635	0.000231902	-0.000756265	0.00388914	-0.0198529	0.00837771
16.2	0.00377488	-0.0017411	-0.0198562	-0.0167773	0.0337558	0.0221284	-0.00120682	-0.0483209				16.2	-0.0382305	0.0186075	0.0420233	-0.0157528	-0.00408459	0.0132603	-0.0455702	0.0194093	0.0378301				16.2	-0.201601	0.0097609	0.0121395	-0.00825886	-0.0135479	-0.00979429
16.3	0.0405259	0.0219829	0.0059278	0.0336697	0.0543788	-0.00448659	0.0139952	0.00934514				16.3	0.0138395	0.0309285	0.0226153	0.00656724	-0.00251659	0.0338763	-0.0130792	0.0109733	0.0132261				16.3	-0.111352	-0.0047841	-0.0104136	-0.00208286	-0.0166869	0.0293187
16.4	-0.0219061	0.0055949	0.0010038	0.0138067	-0.0256162	-0.00274059	-0.00148682	-0.0593979				16.4	0.00215145	0.0385025	0.00996231	0.0497062	0.0112384	-0.00621069	0.0372338	0.0354063	-0.0143649				16.4	0.115658	0.000909902	-0.00121376	-0.000136863	0.0318391	0.0325217
16.5	0.0563269	-0.0104861	-0.0011822	-0.00881427	0.0298648	0.00562841	0.0119682	-0.0764889				16.5	-0.0237185	0.0700125	-0.0161397	0.0677872	-0.00553959	-0.0293087	-0.0665912	-0.0226837	-0.0016109				16.5	0.00828353	0.0117899	-0.0155417	0.00707614	-0.000748863	0.0284507
16.6	-0.00771212	-0.0012131	-0.0087982	-0.00105427	-0.0180062	0.0170144	0.0295592	-0.0714739				16.6	-0.00590455	0.0244795	0.0118923	0.0479852	-0.00869659	0.00531831	-0.000158216	0.0453893	0.0019151				16.6	-0.0376895	-0.0076981	-0.00604606	0.00443914	-0.000736863	0.00737571
16.7	0.0342679	0.0043299	-0.0242292	0.0336877	0.0677258	0.0156334	0.0164772	-0.0313539				16.7	-0.0524195	-0.00278449	-0.0124857	0.0694832	-0.0211546	-0.0198327	0.0282338	0.0265553	-0.0055489				16.7	-0.269532	0.0078539	0.00990584	-0.0123219	0.0100811	0.0559037
16.8	0.0459509	0.0064149	-0.0018062	0.0305307	-0.0424192	0.0113734	-0.00227882	0.0105651				16.8	0.0352905	0.0490545	0.000980314	-0.0130138	0.00706241	-0.0171177	0.00900478	0.0349893	0.0285081				16.8	-0.0976485	0.0063889	-0.00469446	0.0273411	-0.00375686	-0.0162933
16.9	0.0136999	0.0131809	0.0097578	-0.00534527	0.0585488	0.0406394	-0.00511482	-0.0804219				16.9	-0.0161045	0.0219375	-0.0112267	0.0288982	-0.0160476	-0.0388497	-0.0154842	0.0682473	-0.0522129				16.9	0.0362595	-0.0080201	0.00390974	-0.00740586	0.0152381	-0.0137403
17	0.0188189	0.0035069	0.0110368	0.0193577	-0.0213562	0.0471794	-0.00737182	-0.0235529				17	0.0640775	0.0284805	-0.0170427	0.0330832	-0.0214336	-0.0616827	0.0795798	-0.0130117	-0.0105799				17	-0.200818	0.0144509	0.00323154	-0.00594086	-0.00764786	-0.0446983
17.1	0.00151188	-0.000560098	-0.0076032	-0.0270823	-0.0743492	0.0347094	0.00457218	-0.00363886				17.1	0.0140825	0.0266535	-0.00589669	-0.0391018	-0.00642559	0.0148853	0.0213598	0.0192033	0.0404921				17.1	-0.119982	0.0067399	-0.00144436	-0.000696863	0.0117671	0.0133207
17.2	-0.00482812	0.000159902	0.0179408	-0.0557083	0.0322288	0.0521194	-0.0242308	-0.0256999				17.2	-0.00251855	0.0217505	0.0110103	0.0260432	0.00355841	0.0196273	0.0475158	-0.0188277	0.0677741				17.2	-0.119459	-0.0038511	-0.00832106	0.0225551	-0.0123979	0.0143227
17.3	-0.0200141	0.0195419	-0.0174002	0.00583673	0.0260208	0.0142094	-0.00267082	-0.0707719				17.3	-0.0299155	0.0401555	0.00453231	0.0221572	-0.00294559	0.0483163	0.0134318	0.0596953	-0.0112519				17.3	-0.0612915	-0.0103671	0.000360635	0.0365261	-0.00709486	0.0148937
17.4	0.0152299	-0.0035661	-0.0091702	0.104813	0.0724448	0.0118184	0.0131112	-0.0386829				17.4	-0.0162805	0.0525885	0.0121573	0.0315072	-0.00926559	0.0172383	-0.0416702	0.0150513	-0.0085359				17.4	-0.0709075	0.0045249	-0.0178882	-0.0176539	0.0170391	0.00158771
17.5	0.0403769	0.0259769	0.0028368	0.0255777	0.0352808	0.00325841	0.0107092	-0.0101929				17.5	0.0605625	0.0235445	0.0427503	0.00864224	0.00697541	-0.00923669	0.0225298	0.00447431	0.0197801				17.5	-0.0217655	-0.0215541	0.000240935	0.0169471	0.00894914	-0.0213253
17.6	0.00491388	0.0066319	-0.0157802	0.0464037	-0.0561282	0.00873941	-0.00688382	-0.0380789				17.6	0.00991645	0.0222275	0.0121193	0.0502282	-0.00268259	-0.0183447	-0.0153092	0.0240103	0.0056351				17.6	-0.225017	-0.0221081	0.0148377	0.00908714	0.0155451	-0.00598429
17.7	0.0424999	0.0387819	0.0058838	-0.0358043	-0.0769362	-0.0230996	0.00970018	-0.0547449				17.7	0.0153655	0.0416855	0.0115113	0.0440712	-0.00291559	-0.00887569	0.0836188	0.0248963	0.0098711				17.7	-0.0618795	0.0055069	0.0177987	0.00171214	0.00468814	0.0276937
17.8	0.00995388	0.0139669	0.0020178	-0.0375393	-0.0735822	-0.0130996	0.00403718	-0.0527789				17.8	0.0228935	0.0153585	0.0147853	-0.00629176	0.00621041	-0.0249947	0.0190078	-0.0307967	0.0822821				17.8	-0.101487	0.0076049	-0.00481066	-0.0107259	0.0193291	-0.00846429
17.9	0.00123888	0.0035049	-0.0407292	-0.00363827	0.109573	0.0272834	-0.00344082	0.00962614				17.9	-0.00721055	0.0652995	0.0135573	0.0332512	-0.00455059	0.0230053	-0.0255282	0.0311763	-0.0314719				17.9	-0.0915785	-0.0047831	0.0244784	0.00226214	0.0154261	-0.00113229
18	-0.00958012	0.0211769	-0.0027402	0.0117727	0.0207618	-0.0107186	-0.0114078	-0.0900339				18	0.0725315	0.0125445	-0.00889469	0.0245932	-0.0174476	-0.00498869	-0.0381432	-0.0165617	-0.0220499				18	0.0342835	0.0072469	-0.00406446	-0.00801586	0.0392591	0.00943671
18.1	-0.0117261	-0.0072551	0.0133818	-0.0252393	-0.0617452	-0.000423588	0.0136662	-0.0353209				18.1	0.0146595	-0.00772749	0.00700531	-0.0436608	-0.0102296	0.00240431	0.0167548	0.00712431	0.0150141				18.1	-0.275149	0.0066289	-0.0278506	0.00147914	-0.00542286	-0.00203629
18.2	0.0424739	0.0395719	-0.0619812	-0.0156013	0.0239568	0.0327904	0.000692176	-0.12015				18.2	0.0752465	0.0220905	-0.00852669	0.0470692	0.000632412	-0.0397937	-0.0146002	0.0114893	0.0049151				18.2	0.0873035	-0.0045111	0.0115962	0.0161521	0.0422051	0.0206207
18.3	0.00831388	0.0153099	-0.0193542	0.0305697	-0.0128572	0.0133354	-0.00296782	0.0666001				18.3	-0.0322705	0.0643735	0.00556231	0.00136124	-0.0116196	0.0189013	-0.00992722	0.00489031	0.0142331				18.3	0.0845385	0.000255902	0.0152685	0.0148751	0.0183841	0.0424217
18.4	-0.00672512	0.0129829	-0.0288012	0.0240557	-0.0424562	-0.0156576	0.00367618	-0.00495286				18.4	-0.00819355	0.0129005	0.0329043	-0.00330376	-0.00546859	-0.0456367	0.0227858	0.0337393	-0.0152299				18.4	-0.0266225	0.0078989	0.000322635	-0.00419086	-0.0103349	-0.00571529
18.5	0.00494988	0.0146499	-0.0247332	0.0195077	-0.0524962	0.0320434	-0.00374382	0.0241531				18.5	-0.00807255	0.0116365	0.0190453	-0.00449376	-0.0146116	-0.00792369	0.0371798	-0.0348667	0.0439511				18.5	-0.209176	-0.0092141	-0.0187012	0.00406114	0.0137181	0.0124447
18.6	0.0389809	0.0119299	0.0113308	0.0404737	-0.0834512	-0.0150286	-0.00729782	-0.00494086				18.6	0.0259845	0.00931851	0.0151143	-0.0259958	-0.0213386	-0.00776769	0.0154048	-0.00204969	0.0044081				18.6	-0.144692	-0.0094741	-6.09647e-05	-0.0270939	-0.0178269	0.00320271
18.7	0.0150219	0.0113469	0.0174448	0.0361067	0.0478598	0.0312304	0.0135912	-0.0813079				18.7	0.0237765	0.00886651	0.0126443	0.0661572	-0.0179476	-0.00391569	0.00383878	0.0562713	0.0038471				18.7	0.0520375	-0.0092541	0.00980844	0.0113811	-0.00329786	0.0298077
18.8	-0.00231112	0.0237569	-0.0230172	0.0362567	0.0829218	-0.0262906	0.00374118	-0.0221379				18.8	-0.00181555	0.0219175	0.0316803	0.0513252	-0.00301459	-0.0430407	-0.00659822	-0.00275569	0.0160751				18.8	-0.11858	-0.0089601	0.0167264	0.0253401	0.0389721	-0.0489603
18.9	0.0113999	0.0176769	-0.0136452	0.0492027	0.00648478	0.00554741	0.0123332	-0.107563				18.9	-0.0103955	-0.0180045	-0.00331169	0.0347752	-0.0156916	-0.0125697	-0.0291652	0.00479131	0.0317981				18.9	0.0410795	0.0162519	0.00608924	-0.0136149	0.0206461	-0.00876329
19	-0.00280512	0.0058169	-0.0235182	0.0423497	-0.0157752	0.0117764	-0.0124838	-0.0487599				19	0.00854845	0.0199495	0.0102133	0.0267162	-0.0189326	-0.0197197	0.0454018	0.0381433	-0.0040309				19	-0.272077	0.0033939	-0.00248136	-0.00264586	-0.00199286	0.0122357
19.1	0.0175679	0.0101369	-0.0282382	-0.0679003	0.0474668	0.0119844	0.00917918	-0.0361529				19.1	-0.00516555	0.0317905	0.0145653	0.0307032	-0.00705659	0.0602583	0.0537638	0.0522383	0.0200921				19.1	-0.199219	0.0052709	-0.0158456	-0.0178769	0.0232831	0.0311897
19.2	0.0203649	0.0211009	-0.0264222	-0.0304313	-0.0509522	0.00728341	-0.0240378	-0.0156149				19.2	0.0335895	0.0571895	0.0239433	0.0326572	-0.00583859	-0.0607637	0.0677988	0.0466633	0.0126231				19.2	-0.175806	0.000370902	0.00565864	-0.00109986	0.00103814	0.0282857
19.3	-0.00234612	0.0167539	-0.0044442	-0.00326927	-0.00529222	0.00160541	-0.00834482	-0.0893689				19.3	-0.0100425	0.0239355	-0.00542869	0.0318092	-0.0144616	0.0241003	-0.0126572	0.00246831	0.0213511				19.3	-0.0776855	0.0182269	0.0128199	-0.0116929	0.0145551	0.00899671
19.4	-0.00343212	0.0296519	0.0342718	0.000475725	-0.0712562	0.0296514	0.00204618	-0.0592879				19.4	0.00929845	0.0331805	0.0190923	-0.0177388	-0.00585559	0.0105063	-0.00837522	0.0270733	0.0042671				19.4	0.0470935	-0.0202351	-0.0186209	-0.00523386	0.00344114	-0.0278443
19.5	0.00543988	0.000432902	-0.0244302	0.0402897	0.0358598	0.00659541	0.00598018	-0.0901379				19.5	0.0257515	0.0289315	0.0128543	0.0117122	-0.00696159	-0.00729469	-0.00370122	0.0450873	0.0306391				19.5	-0.114809	0.0020349	0.0183289	-0.00141186	0.0535501	0.0160257
19.6	-0.00392112	0.0113839	-0.0285892	0.00265773	0.00556178	0.0203404	0.00829018	-0.0487479				19.6	0.0181085	0.0426615	0.00389231	0.0316412	-0.00404959	-0.00860669	-0.00949322	0.0342723	0.0149941				19.6	0.0205135	-0.0067271	0.00626994	-0.0227069	0.00349114	0.00570071
19.7	0.00497988	0.0226679	0.0362778	-0.0154703	0.00828078	-0.0213806	-0.000423824	-0.0473239				19.7	-0.00323155	0.0359335	0.0437723	0.00239224	-0.0195436	-0.0410677	0.0221558	0.0186803	-0.0506369				19.7	0.0715355	-0.0079911	0.00615524	-0.00241486	0.00145514	0.00232871
19.8	-0.00233512	0.0051069	-0.0050072	0.00266373	-0.0574762	0.00191841	-0.0194478	-0.0579179				19.8	0.0197325	0.00690351	0.0476023	0.0311612	-0.00916659	-0.0381267	-0.0245362	0.0363563	0.0085381				19.8	-0.163202	-0.0086121	0.00805654	-0.00426286	-0.0281069	-0.0128753
19.9	0.00910488	0.0017959	0.0386808	0.0134987	0.0393208	0.0123424	0.00753018	-0.0525139				19.9	0.0420685	-0.0147215	-0.00583169	-0.0284368	-0.00452059	-0.0311757	-0.0162112	-0.0287597	0.0258661				19.9	-0.0141785	-0.0176111	-0.00695456	0.00421114	0.0187231	0.0111527
20	0.0187689	0.0123589	-0.0044442	0.0208557	-0.0599092	0.0131714	0.0173782	0.0910961				20	-0.0193495	0.0191385	-0.0144567	0.00686524	-0.00507659	0.0536453	0.0497708	0.0208253	-0.0620229				20	0.0904385	0.0036589	0.010939	0.00797114	0.0220361	0.0530217
20.1	0.0108089	0.0184649	-0.0323752	0.0111167	0.0407468	0.0149144	0.0145672	-0.0325899				20.1	-0.00175655	0.0264025	-0.00406769	-0.0519948	-0.00780959	-0.0315667	0.0110628	0.0263333	0.0352791				20.1	-0.0315065	-0.0045581	-0.0162206	-0.0239019	0.0148961	0.0191857
20.2	0.0194009	0.0118579	-0.0072702	-0.0253763	-0.0683862	0.00719541	0.00133318	0.0424281				20.2	-0.000659549	0.0463565	0.0276913	0.0252072	0.00520141	-0.0172867	0.0163788	-0.0157297	-0.0057069				20.2	0.0138185	-0.0070121	-0.00894576	-0.00863186	-0.000322863	-0.0268323
20.3	-0.00280112	-0.0030681	-0.0173452	0.0329357	-0.0161672	-0.000238588	0.00266418	-0.0344409				20.3	-0.00576755	-0.00291349	0.0155383	0.0341952	-0.00928259	0.0130393	-0.0664812	0.0395633	-0.0274429				20.3	-0.0904465	0.0102759	0.0101771	-0.0170569	0.00108614	0.0260157
20.4	-0.00870812	0.0163499	-0.0014352	-0.0150073	-0.00115822	0.0141294	0.0112752	0.0398071				20.4	0.0169185	0.0165995	0.0227653	0.0698332	-0.00703059	0.0283833	0.0453948	0.0559673	-0.0570849				20.4	-0.000878471	0.0144549	0.0205139	0.000747137	-0.0209129	-0.0260403
20.5	0.0160479	0.0101029	-0.000223196	-0.0197983	0.0481488	0.0150644	-0.0118918	0.0693071				20.5	-0.0302065	0.00919951	-0.00771269	0.00615624	-0.00568959	0.00429431	0.0446918	0.0352903	0.0464691				20.5	-0.0608205	-0.0046271	0.00136404	-0.0105529	-0.0206919	-0.0225753
20.6	0.0332509	0.0157029	0.0420858	0.0114417	0.106118	0.00712741	0.00626718	-0.0890439				20.6	-0.00522355	0.0170495	0.00128631	0.0993192	0.00379141	0.0440973	-0.0192432	-0.000653686	0.0299711				20.6	0.118893	-0.0112131	-0.00187736	0.00835814	0.00603614	-0.0261123
20.7	-0.00780112	0.0125319	0.0144558	0.00545473	-0.0647462	0.0205874	0.000509176	0.0125321				20.7	-0.000101549	0.00808951	0.0356443	0.0252542	-0.00314659	0.000194314	-0.0288072	0.0259363	0.0048451				20.7	-0.0585195	0.0059429	-0.0112049	-0.00943986	0.0102361	0.00568671
20.8	0.0199909	0.0229829	-0.0352772	-0.0511503	-0.0341832	-0.00478859	0.00260318	-0.00968286				20.8	-0.00592855	0.0232915	-0.0142957	-0.0207478	-0.0116766	-0.0598237	0.00427778	0.0245393	-0.0139729				20.8	-0.0742715	0.0084539	0.00142664	-0.0279229	-0.0190039	-0.0201693
20.9	0.0436479	0.0186119	-0.0118822	0.0139447	-0.0649832	0.00480141	-0.0308808	-0.0201689				20.9	-0.0561835	-0.0345005	0.0100993	0.0142902	-0.00762359	0.0428803	-0.0194822	-0.000968686	0.0252081				20.9	-0.149097	0.0024049	-0.0115054	0.000394137	0.00242614	-0.0442323
21	-0.0267321	0.0180129	-0.0303342	0.0176037	-0.0340562	-0.00201659	-0.00370482	-0.00946686				21	0.0809975	0.0282345	-0.0160677	0.00642124	-0.0261266	-0.0238837	0.0585308	0.0163173	0.0495871				21	0.0464725	-0.0041041	-0.0132339	0.0466091	0.00589014	-0.00378029
21.1	0.0178479	0.0161249	-0.0577682	0.0385347	0.0250218	0.0118254	-0.000702824	-0.0157849				21.1	0.0177945	-0.00063749	0.00784131	-0.000514765	0.00627341	-0.0257457	-0.00665622	0.0235183	0.0380871				21.1	0.164891	0.0016359	0.00388944	0.00474914	0.0109691	0.00927971
21.2	0.0372269	0.0197969	0.0027568	0.0435507	0.0649428	0.0119964	-0.00496982	-0.0536489				21.2	-0.0212995	0.0132955	-0.0216977	-0.00865976	0.00951541	-0.00634369	-0.0143172	0.0347053	0.0098341				21.2	0.0552715	-0.0114691	-0.00368566	-0.0125649	0.00432314	0.0244167
21.3	-0.0231451	0.0452659	-0.000849196	0.0132747	0.135139	-0.0170406	0.00413618	-0.00978586				21.3	0.0231355	0.0519675	0.00586031	-0.0166468	-0.0136226	0.00943231	0.00248878	-0.00663069	0.0063031				21.3	-0.0850055	0.0039879	0.00634094	-0.000134863	0.0273631	0.0258997
21.4	0.0238609	-9.80392e-08	0.0054268	0.00404973	-0.0349422	0.0252464	0.00622218	-0.0787049				21.4	0.0324635	0.0240595	-0.0371907	0.00511824	-0.00378359	-0.0187257	0.00343578	-0.00190569	0.0799101				21.4	0.0476775	0.0027719	0.00882624	0.0111231	-0.00186286	-0.0151993
21.5	0.0112129	0.0121709	-0.0121582	-0.0150523	-0.0614022	0.00858941	0.00541518	0.0105501				21.5	-0.0259975	0.0396605	-0.00162269	-0.00355176	0.000789412	0.00788831	0.0128208	0.00100831	0.0268221				21.5	0.0987915	-0.0055561	-0.00569306	0.00210314	0.00783814	-0.0190923
21.6	0.0155359	0.0072049	-0.0116422	-0.0169373	0.00539378	0.0176834	-0.00151082	-0.0826409				21.6	0.0184045	0.0273395	-0.0104177	-0.0240048	-0.000518588	-0.0530117	-0.0120642	-0.0413947	-0.0016099				21.6	0.0723955	-0.0059281	0.0275513	0.00856014	0.00317014	-0.0334673
21.7	0.0160179	0.0110139	0.0278248	0.0116277	-0.0179652	0.00332141	-0.00296882	0.00397614				21.7	-0.00743955	0.0184015	-0.00138769	0.00573524	-0.0137656	-0.0662417	-0.0335432	-0.0380537	-0.0132209				21.7	-0.0540095	-0.0139061	0.0133727	0.0178111	0.00145514	0.0107227
21.8	0.0297759	0.0319319	0.0303978	0.0445407	0.0358688	-0.00439359	-0.00682582	0.0363051				21.8	0.0276355	-0.00314849	-0.0105937	0.0247102	-0.00989159	0.00517531	0.0158158	0.0264993	0.0062871				21.8	0.0428105	-0.0122991	-0.00303346	0.00933314	0.00373014	-0.0219493
21.9	-0.00648312	0.0193909	-0.0032902	0.0349267	-0.0992772	-0.0135746	0.00368618	0.0584311				21.9	0.0301945	0.00222951	0.0151083	0.0378552	-0.0173526	0.0382493	0.00916178	-0.00589069	0.0105371				21.9	-0.0803105	-0.0022021	-0.00164676	0.0105771	0.0199401	-0.0211333
22	0.0312609	0.0282669	-0.0018052	-0.0364683	0.0136218	0.00191041	0.00294418	0.000935137				22	0.00735845	-0.0133445	0.0208263	-0.0642208	-0.00668259	-0.0365497	-0.0280532	-0.0204577	0.0625211				22	-0.174925	0.0024339	-0.0152154	-0.00879186	0.0281831	0.0105097
22.1	0.0470089	0.0080489	-0.0355032	0.00359273	-0.0225072	-0.0242696	0.0179002	0.0546711				22.1	0.0176595	0.00994451	0.00241931	-0.0419138	-0.00747659	-0.0263527	-0.00482222	0.0278723	0.0311151				22.1	-0.108992	-0.0058541	0.0185972	-0.0152329	-0.0123079	0.0268687
22.2	-0.0114501	0.0067389	0.0224438	-0.00303727	-0.0661222	0.0142494	-0.00188782	-0.0652039				22.2	0.00569745	0.0606025	-0.00472969	-0.0360158	-0.00564159	-0.0116797	0.000286784	-0.0119227	0.0542091				22.2	-0.0453465	-0.0105401	0.0157851	0.00327414	-0.000535863	0.0189977
22.3	-0.0237691	0.0213289	-0.0173262	0.0343497	0.0955058	0.0157324	-0.00141482	-0.0399299				22.3	0.0270365	0.0295025	0.00554931	0.0283092	0.00940341	-0.0711247	0.0118288	0.0142253	-0.0046269				22.3	0.0395515	0.0048149	0.00446064	-0.0195829	-0.0212629	0.00633871
22.4	-0.0290881	-0.0018971	0.0090548	-0.0165573	0.0301218	0.00979041	0.0135812	-0.0470939				22.4	-0.0351865	-0.0131135	0.0179793	-0.0878998	0.00614541	-0.0133637	-0.0311852	0.0337743	0.0040151				22.4	-0.167137	-0.0023241	-0.00696266	0.0326021	-0.00966586	0.0277947
22.5	-9.71176e-05	-0.0153741	0.0126758	-0.00935227	-0.00982222	-0.00813059	-0.0134248	-0.0184399				22.5	0.0284745	-0.0122145	0.0187873	0.0666782	-0.00995459	-0.0325007	0.0550218	0.00675331	0.0471091				22.5	0.187861	-0.0238581	0.00731924	-0.0168179	0.0169261	-0.00538929
22.6	-0.0293661	0.0159379	0.0066078	-0.0330123	0.0920028	-0.00614659	-0.0127108	-0.0164629				22.6	0.0150935	0.0235875	-0.0378327	0.00257724	-0.0133796	0.00135731	-0.0359612	0.0477473	0.0242011				22.6	0.0271895	-0.0143861	0.00448444	0.0145811	0.00897014	-0.0299713
22.7	-0.0237261	-0.0086511	-0.000192196	0.00969273	0.0498258	-0.00493159	0.00427118	-0.0800949				22.7	0.0160565	0.0350885	-0.0127157	0.0671602	-0.0157276	-0.0327297	-0.0129972	-0.00966169	-0.0025309				22.7	-0.263568	-0.0096491	-0.0133443	-0.0255139	-0.00166586	0.0170317
22.8	0.0386459	0.0137689	-0.0160512	0.0204307	0.0200208	-0.0160556	-0.0121998	-0.0460729				22.8	0.0493355	0.00636551	-0.00445269	-0.00827876	0.00173041	0.0319953	0.0338938	0.0150833	0.0370751				22.8	0.0504425	0.0123339	0.0109986	-0.00134886	0.00194714	-0.00942429
22.9	0.0165759	0.0181679	-0.0234382	0.0227437	-0.0557942	-0.0254006	-0.00501882	-0.0508589				22.9	-0.00240755	0.0197595	0.0241603	0.00405924	-0.00584159	-0.0713927	-0.0164582	0.00196031	0.0197091				22.9	-0.101118	0.0017659	0.00978864	-0.0126789	0.0120661	-0.0489053
23	0.0278359	0.0219929	-0.0035252	0.000716725	0.00446678	0.0175594	-0.00492982	-0.0432099				23	-0.0246575	-0.00550649	0.00215731	0.0231152	-0.00881859	0.00619331	0.0425698	0.0114693	-0.0434249				23	0.1028	-0.0209441	0.000117135	0.00359114	0.0189751	0.0243677
23.1	-0.00555812	0.0226849	-0.0146152	-0.0334543	0.0944158	-0.000513588	-0.000736824	-0.0235689				23.1	-0.0418535	0.0357945	0.00200631	0.0516602	-0.0119386	-0.0740077	-0.0194542	0.0320063	0.0118431				23.1	0.185799	-0.0081191	-0.00530746	-0.0357509	0.0208651	-0.00723529
23.2	0.0113349	0.0180419	0.0096268	0.0133477	0.116485	0.00645541	-0.00655182	-0.00284286				23.2	0.00334345	-0.0257205	0.0195083	-0.0457808	-0.00880359	0.0203533	0.00952978	0.0281543	-0.0019329				23.2	-0.139664	0.0037909	0.0225102	0.00672714	0.0336231	0.0305627
23.3	0.0428919	0.0045169	0.0365348	-0.00287327	0.0100828	-0.0240406	0.00138718	-0.122328				23.3	0.0319875	0.0300865	-0.000491686	-0.00405676	-0.00790659	-0.0107667	0.0249198	0.0735623	-0.0371729				23.3	-0.100853	0.000586902	-0.00715246	-0.00639786	-0.00129986	0.0127447
23.4	-0.0169471	0.0015129	0.0013868	0.0411937	0.0232018	0.00600441	0.0192452	-0.0682389				23.4	0.0195155	-0.00057049	0.0148983	-0.0683708	-7.95882e-05	0.0217343	0.0263538	0.0379083	0.0201711				23.4	-0.108188	0.0029379	-0.00998126	-0.00474886	-0.00253886	0.0331247
23.5	-0.000952118	0.0216399	0.0163138	0.0354437	0.0683128	0.0169774	0.00342218	-0.0221809				23.5	0.0158215	0.0140755	0.0363573	-0.000959765	0.00851941	-0.0186637	-0.0610122	0.0239093	-0.0019539				23.5	0.213097	-0.0078181	0.00495864	-0.0166689	0.00200314	0.0428567
23.6	0.0323959	0.0273589	-0.0285712	-0.0103903	-0.0130402	0.0107914	0.00831718	-0.00631486				23.6	-0.00597055	0.0396825	0.00420931	0.0190752	-0.00142959	0.00176231	-0.0214192	0.00195031	0.0349081				23.6	-0.138669	-0.0127601	0.0140349	0.0106261	-0.00972686	0.0207047
23.7	0.00954988	0.0063069	-0.0123812	0.0610327	0.0774838	-0.0186156	0.00530318	-0.0871219				23.7	-0.0141965	-0.0379625	-0.000162686	0.0309002	-0.0101416	-0.0436187	0.00507278	-0.0474497	-0.0076309				23.7	-0.228854	0.0171319	0.000268535	0.00983014	0.0135821	-0.0245373
23.8	0.0319349	0.0350719	0.0072618	-0.00113927	0.0194478	0.00843441	0.00637218	0.0100821				23.8	0.0203975	-0.00784849	-0.0107327	-0.0346468	-0.0313616	-0.0551547	0.0196388	0.00967531	0.0261531				23.8	-0.131365	-0.0041621	0.00432934	0.0107801	-0.0106609	-0.0108643
23.9	0.0184319	0.0078199	0.0124608	-0.0226603	-0.0816802	0.00355341	-0.00710082	-0.0295179				23.9	0.0523275	-0.0112395	0.00510931	-0.00536276	-0.0136656	-0.0117427	0.0221908	0.0212243	-0.0482059				23.9	-0.247068	-0.0070081	-0.00964876	-0.00290486	0.0264271	0.0285307
24	-0.00927512	0.0123739	-0.0084162	-0.00280027	-0.102318	-0.0290846	-0.00549482	-0.00989986				24	0.0305595	-0.00502649	0.00151331	0.00604524	0.00745141	0.00620131	0.0707178	0.00790831	0.0538221				24	-0.228375	-0.0089041	-0.0160733	0.000575137	0.0431471	-0.0692973
24.1	-0.0163881	0.0375789	0.0702618	-0.0122703	0.0230548	-0.00375859	-0.0172408	-0.0121729				24.1	0.0310365	0.0392415	-0.0250867	-0.0469658	0.0168124	0.0198103	0.00649978	0.0474703	0.0715971				24.1	-0.158877	0.0032309	0.011472	-0.0137239	0.00435014	-0.0149803
24.2	0.0180199	0.0130939	0.0012338	-7.12745e-05	0.0249578	-0.00957559	-0.00802082	-0.00885186				24.2	0.0122295	0.0111275	0.0285913	0.0189482	0.00368941	0.0654373	-0.0285232	0.00647931	0.0265551				24.2	-0.150931	-0.0129961	0.00118864	0.0170261	0.0222481	-0.00254329
24.3	-0.00390812	0.0236359	0.0172868	0.0255987	-0.0299862	0.0185024	0.00621418	0.00155914				24.3	0.0128445	0.0257385	0.0152473	-0.0499788	-0.000432588	-0.00406769	0.0294608	0.0147713	0.0129781				24.3	0.0716105	0.0021399	9.51353e-05	0.0209191	0.00641714	0.00588271
24.4	-0.0301131	0.0094429	0.0359758	0.00432673	0.0527328	0.0145644	-0.0100768	-0.0985469				24.4	0.000445451	0.0134515	0.0463933	0.0331942	-0.00237859	-0.0209397	0.0228728	0.000414314	0.0336111				24.4	-0.178569	-0.0139531	-0.0172824	-0.00885386	0.0141891	-0.0258003
24.5	0.00154188	0.0066939	-0.0141302	-0.0600363	-0.144364	0.0374784	-0.00595382	-0.0230519				24.5	-0.00519655	-0.00729149	-0.00689469	-0.00421876	-0.00606859	-0.000858686	0.00539678	0.0435053	-0.0014979				24.5	-0.154459	-0.0031891	-0.00600756	0.00654314	0.0344451	-0.0302653
24.6	-0.0373541	0.0321759	-0.0183262	0.0316127	0.0977958	0.0154874	-0.0137618	-0.0413329				24.6	-0.0626975	0.0117735	0.00523831	0.0106972	0.00157641	-0.0153537	-0.0287402	0.0252203	0.0313791				24.6	-0.0656435	0.0096649	-0.0173103	-0.00177386	0.00286914	-0.00396729
24.7	0.0382209	0.0251879	-0.0013742	-0.0149453	0.120763	0.0203464	-0.00807282	0.0516521				24.7	0.0204235	0.0503965	-0.00971869	-0.0165688	0.00196441	0.0186043	-0.00655622	-0.0301767	0.0344421				24.7	-0.106296	-0.0170961	-0.00358456	-0.00138386	0.00128014	-0.0102233
24.8	-0.0429901	0.0036379	-0.0073042	-0.00873327	0.0268438	-0.00210259	-0.00532782	-0.0684179				24.8	0.0136415	0.00205351	-0.0378197	-0.0403058	-0.00638859	-0.0478527	0.0270338	0.0205513	0.0397151				24.8	0.00291953	0.0115679	-0.0109741	0.0222701	-0.0156039	0.00206171
24.9	0.0186049	0.0077889	0.0146488	-0.0162833	0.0230598	0.00516341	0.00419718	0.0442611				24.9	0.0523845	0.00127151	0.0188673	0.00955624	-0.0115896	0.0552663	0.0867338	-0.00256669	0.0146131				24.9	-0.0162765	-0.0081031	-0.00399386	0.00907814	0.0128651	-0.0429793
25	-0.0268351	0.0225469	0.0398528	0.0254817	-0.0769752	-0.00203259	0.0168352	-0.0537529				25	-0.0564035	0.00179651	0.0364643	0.109825	0.00390741	-0.0107757	-0.00787122	-0.0263747	0.0559651				25	0.189644	-0.0055701	0.00196914	0.0241461	-0.0131509	0.0105617
25.1	-0.00658212	0.0174979	0.0066578	0.0155477	0.0475788	0.000875412	-0.0118408	-0.0741899				25.1	-0.0165485	0.00719251	0.0263523	-0.0324128	0.00780841	0.0345613	-0.00485522	0.00385131	-0.0138799				25.1	-0.0813585	-0.0075691	0.0184708	0.00139114	-0.0463079	-0.0409063
25.2	0.0363809	0.0240719	-0.0117832	0.00663873	0.0128108	0.0322834	-0.0123188	-0.0343169				25.2	-0.0206655	-0.00615849	-0.00463969	-0.00866476	0.00990441	-0.0309447	0.0110768	-0.00589969	-0.0336099				25.2	-0.190588	2.3902e-05	0.015125	-0.0275599	-0.0246009	0.0293477
25.3	0.0176049	0.0167099	-0.0336742	0.00426873	0.114445	0.0127794	0.00593318	0.0750781				25.3	0.00437245	0.0124395	0.0145083	-0.0383738	-0.00799259	0.00196831	0.0137278	-0.0127177	0.0612421				25.3	-0.0614535	0.0029059	0.00366564	-0.0160649	-0.0174379	0.0222837
25.4	-0.0172581	0.0275399	0.0096178	0.00265873	-0.0150362	0.0226844	0.0201662	-0.0415989				25.4	-0.0689475	0.0183525	-0.00489469	-0.00694576	-0.0114696	0.00376331	-0.0578612	0.0173353	0.0038901				25.4	-0.0979935	0.0082419	-0.0172772	0.0164501	0.0333121	-0.0110753
25.5	-0.00780012	0.0127749	0.0299078	-0.0345773	0.0216558	0.0345904	0.0142642	0.0323051				25.5	-0.0163215	-0.0203715	0.0606143	-0.00891576	-0.0133396	0.0152733	-0.0179432	0.0344073	0.0081151				25.5	-0.134978	-0.0086941	0.00660214	-0.0133489	-0.0449649	0.0140587
25.6	0.0497349	0.0111359	0.0096708	-0.0244723	0.0204788	-0.0344116	0.00927818	-0.0954429				25.6	-0.0354375	-0.0237995	0.0178823	0.0139262	0.00371841	-0.0616117	-0.00509622	0.00113131	4.3098e-05				25.6	0.0566765	0.0032719	0.00218734	0.00669114	0.00395814	0.00168371
25.7	0.0263169	0.0109969	0.0196388	0.0100017	-0.0537802	0.00203241	-0.000810824	-0.0443439				25.7	0.0124905	0.0180465	0.0155213	0.00213224	-0.00455559	-0.0366487	0.0129258	0.0497723	0.0488501				25.7	-0.0621515	-0.0083141	0.0273228	-0.0177859	-0.0192779	-0.0129573
25.8	-0.00995812	0.000394902	0.0127498	-0.0348703	0.00867878	0.00996641	0.00307718	0.0192021				25.8	0.0373545	-0.00722549	0.0111883	0.00856824	-0.00548859	0.0563913	0.00109378	0.0348803	-0.0047539				25.8	-0.242755	-0.0098091	0.00142814	-3.08627e-05	0.0246661	-0.0227753
25.9	0.0200839	0.0206369	0.0071038	-0.0209803	-0.0107392	0.0143104	-0.000440824	-0.0745769				25.9	0.0248575	-0.0180505	0.00138531	0.0863482	-0.00894659	-0.0146367	-0.00730422	-0.0285777	-0.0330629				25.9	-0.0995855	-0.0041291	0.00219114	0.00476614	-0.00686786	-0.0182693
26	0.0416979	-0.0055501	-0.0379862	0.00148473	-0.0815912	0.0126114	-0.00535982	0.0346501				26	0.0213895	0.0179545	-0.0180007	-0.0148118	-0.00710859	0.0105913	-0.00767422	0.00958031	0.0103461				26	0.0336415	-0.0113151	0.00517384	-0.00666386	0.0326941	0.0462197
26.1	0.00815388	0.0107969	-0.0120322	-0.0103543	0.0763618	-0.0100086	-0.00148382	-0.0187459				26.1	0.0214225	-0.0108385	0.0277833	-0.0121978	-0.0174616	0.0117593	0.00220978	0.0145363	-0.0357289				26.1	-0.12846	0.0103129	0.0111165	0.0196421	0.0559871	0.0158227
26.2	-0.0343651	0.0167209	-0.0165432	-0.00521727	-0.0739772	0.0507364	-0.00318682	-0.00249286				26.2	-0.0187865	0.0169715	0.000199314	-0.0525978	0.000301412	-0.00496669	-0.103434	-0.00427369	-0.0014409				26.2	0.0924685	-0.0095041	0.0172687	-0.0139379	-0.00985686	-0.0131003
26.3	0.0140949	0.0078609	-0.0503792	0.00434073	-0.0112822	0.00470441	0.0167232	-0.103902				26.3	0.0268795	0.0301965	0.0186733	-0.0305088	-0.0107896	-0.00718269	0.00195778	-0.0430477	-0.0076149				26.3	-0.00161447	-0.0038051	0.015408	0.00222214	-0.0145969	0.0341867
26.4	0.0422649	-0.0121191	0.0466388	0.0110107	-0.0131692	0.000273412	0.00466418	0.124558				26.4	0.0741735	-0.0160435	0.0113283	0.0465512	0.00561441	0.0269783	0.0859908	0.00650731	-0.0091629				26.4	-0.185969	-0.0059551	-0.00944766	0.0267841	0.0256901	-0.0207383
26.5	-0.00500212	0.0273499	0.0069888	0.00237373	0.0315368	-0.0167506	0.00737218	-0.0974579				26.5	0.00603845	-0.0124675	0.0132783	0.00414424	0.0184394	0.0147083	-0.0164692	0.0236323	-0.0287079				26.5	0.126353	-0.0156211	-0.00325926	-0.0111709	0.0120931	0.000140706
26.6	0.0332619	0.0073489	0.0061878	0.0315687	0.0395498	0.00681041	-0.000522824	0.0307941				26.6	0.000660451	0.0291735	0.00307631	0.0203162	-0.00307959	-0.0118317	-0.0464422	0.0145733	0.0487331				26.6	-0.0517005	-0.0215631	0.0154841	-0.0295469	0.00930614	0.0401547
26.7	0.0153389	0.0058179	-0.0142402	0.00129873	0.0659238	0.00829941	-0.0107218	-0.0303289				26.7	0.00387645	0.0422405	-0.00665569	-0.0444878	0.0132674	0.0435703	0.0230468	-0.0315027	-0.0140379				26.7	0.0708255	0.0035859	0.0206922	-0.0213729	-0.0160869	0.0344927
26.8	0.0173449	0.0283099	0.0184108	-0.0213663	0.0977638	-0.00484459	-0.0162488	0.0984051				26.8	0.0378105	0.0278205	-0.0174857	0.00902324	0.00868341	-0.00899169	0.0268578	0.0209123	-0.0413529				26.8	-0.160615	-0.000596098	-0.00418446	-0.0176399	0.0316311	-0.0226923
26.9	-0.00184712	0.0136929	-0.0177072	-0.00550127	0.0940998	0.0105884	-0.00183682	0.0342431				26.9	0.00920545	0.0243165	-0.0128427	0.00657124	0.00462341	-0.0392077	-0.00275022	-0.00919469	-0.0333929				26.9	-0.0836575	0.0010549	0.00184364	0.0341391	0.0312761	0.00341171
27	0.00341788	0.0089589	0.0339208	-0.0389863	-0.0572152	-0.0137806	0.0162812	-0.0316529				27	0.0129165	-0.0438535	0.0304923	-0.00310876	-0.0145566	0.0411893	0.0265038	0.00874731	0.0173771				27	-0.00588347	-0.0192411	0.0177375	-0.0170299	0.00318414	0.00310371
27.1	0.0359169	0.0132429	-0.0047942	-0.0115103	0.0681868	0.0146154	0.00655118	0.00560114				27.1	0.0485585	-0.0231065	-0.00237969	-0.00508576	-0.00791159	0.00806731	0.0151118	0.0351623	0.0057951				27.1	0.101675	-0.000529098	-0.00243296	0.0226701	-0.00271986	-0.0190563
27.2	0.0203469	0.0094029	0.0460488	-0.0137103	0.0825528	0.0188814	-0.00705682	-0.0318419				27.2	0.0594395	0.0212485	-0.00320269	0.00418524	-0.00709659	-0.0105407	0.0105868	0.00125931	0.0439901				27.2	0.0548665	0.0057339	0.00531614	-0.00259986	-0.00174586	0.0190137
27.3	0.00851588	0.0067499	0.000626804	-0.00238527	-0.0602852	-0.00902959	0.00713318	-0.112287				27.3	0.0611185	0.0125805	0.0113373	0.0235142	0.00996141	-0.00953569	0.0581318	0.0404113	0.0366041				27.3	-0.162366	-0.0100521	0.0124903	0.0353961	0.00160714	-0.0192183
27.4	-0.0246021	0.0017369	0.0529138	-0.0225643	0.0774068	0.0498144	-0.0197388	-0.0393349				27.4	-0.0180345	0.0505535	0.0112273	0.000685235	0.00251441	-0.0537897	0.0199048	0.0530023	-0.0021609				27.4	-0.222447	0.0019949	0.0120722	-0.00202386	0.0194071	-0.00980729
27.5	-0.0150891	0.0276629	-0.0068902	-0.0222253	-0.0721152	-0.0166016	0.0111222	0.00568214				27.5	-0.0111315	0.00994051	-0.00190869	0.0685642	0.0186434	0.0611443	0.00131578	0.0225313	0.0247821				27.5	-0.19988	-0.0078651	-0.0118884	0.00418714	0.0465291	0.00624371
27.6	-0.0129321	-0.0032541	0.0461018	0.00435873	-0.0793092	0.00102741	-0.0212038	0.00144414				27.6	0.0301005	-0.0168705	0.0209633	-0.00782376	-0.0126176	-0.0272467	0.0618978	0.00459031	-0.0356789				27.6	0.0502195	0.0034339	-0.00786086	0.0161251	0.0163151	-0.0110473
27.7	-0.00961412	0.0140199	0.0329968	-0.0177553	-0.0907262	-0.0180156	-0.00100782	-0.0782159				27.7	-0.0127905	0.0115365	-0.00652069	0.0123772	-0.00297759	-0.0417977	0.0238448	0.0383923	0.0344251				27.7	-0.0947445	-0.0078741	-0.000850465	-0.0253749	-0.00464686	-0.0166263
27.8	0.0299009	0.0055619	0.0466668	-0.0278963	0.0152188	-0.00143559	0.00171018	-0.0245469				27.8	-0.0643175	-0.0204255	0.0114993	-0.0146818	-0.0184886	0.0246113	0.0270688	0.0292873	-0.0313069				27.8	-0.154328	-0.0043411	-0.00784016	0.00158714	0.00183814	0.0343387
27.9	0.00154188	0.0024569	0.0067578	-0.0476383	0.118281	-0.00753959	-0.000363824	0.0229301				27.9	-0.0274175	0.0125165	0.00483631	-0.0137108	-0.00473559	0.00864131	0.0173538	0.000434314	0.0233451				27.9	-0.124709	-0.0261361	-0.019604	0.0235911	0.0329661	0.0127357
28	0.00638888	0.0387749	0.0108758	-0.00755027	0.0133298	0.00579741	0.00665018	0.0327361				28	0.00294445	0.00642651	0.00960931	0.0289182	-0.00138759	0.0263453	-0.0221652	0.00492931	0.0262131				28	0.0928725	0.0152349	-0.00770636	-0.0190889	0.0183051	0.00149071
28.1	-0.00618012	0.0113219	-0.0108012	-0.0416413	0.00473878	-0.00933159	0.00919218	-0.0382269				28.1	-0.0139635	0.00497551	0.0102083	-0.0618928	-0.0188916	0.0206643	-0.00691022	0.0170713	0.0397521				28.1	-0.172427	-0.0166161	-0.00525236	0.0179801	0.0177521	0.00382871
28.2	0.0622979	0.0078459	-0.0252762	-0.0280143	-0.0572212	-0.0180066	0.0112672	-0.0442689				28.2	0.0193275	0.0157965	0.0442843	-0.0405458	-0.0113686	0.0246303	-0.0188052	0.0345553	0.0247251				28.2	-0.194936	2.90196e-06	-0.0123809	0.0108041	-0.0241009	0.00764671
28.3	-0.0291351	-0.000840098	-4.41961e-05	0.0298017	-0.0704142	-0.00645259	0.00794318	-0.0748959				28.3	-0.0149905	-0.00345549	-0.00503669	-0.00409276	-0.0215466	0.0613383	0.00776378	0.0264993	0.0160811				28.3	0.0615955	0.0096349	-0.00502246	-0.0331639	-0.00384486	-0.0142143
28.4	0.0235369	0.0327759	0.0028318	-0.0231883	0.0901368	0.0110594	0.00454618	-0.0374539				28.4	-0.0346935	0.0306615	0.0223163	-0.00352676	0.00316041	0.0165933	-0.0335552	0.0105283	-0.0335889				28.4	0.0155245	-0.0106121	-0.0104657	-0.00285586	0.00319114	0.00103271
28.5	-0.000179118	-0.0018751	0.0240498	-0.0372343	-0.0512692	-0.0174456	0.00467918	0.0381571				28.5	0.0106435	0.00614451	0.0234893	-0.0116428	-0.00492459	0.00973531	0.00228778	0.00530431	0.0941911				28.5	-0.0949925	0.0023529	0.00778614	-0.0243169	-0.00175586	0.0354007
28.6	0.0142339	0.0113259	-0.0236082	0.00164073	0.0747608	0.00262641	-0.00255382	-0.0188769				28.6	0.0207125	0.0118265	-0.0112937	-0.0419778	-0.00726159	0.0182273	-0.0141852	0.0376693	0.0327871				28.6	-0.119645	0.0035939	0.00597524	0.0239331	0.0202081	-0.00668329
28.7	0.0136079	0.0066119	0.0212738	-0.0297283	0.0406448	-0.0110556	-0.00663782	-0.00191486				28.7	-0.00782255	0.0250815	0.0132893	-0.0144858	0.000683412	-0.0125137	0.0133558	0.0253023	-0.0153619				28.7	0.0727605	-0.0094191	-0.0121376	-0.00998786	0.0297471	-0.0275663
28.8	-0.0176371	0.000403902	0.0524688	-0.0138453	0.0212188	-0.0149146	0.00748918	-0.0539509				28.8	-0.0701065	0.0167225	-0.0129067	-0.00955376	-0.0207886	-0.0281747	-0.0290932	-0.00755969	0.0337061				28.8	0.202092	-0.0026061	-0.0105527	0.00496514	0.00154114	-0.00327229
28.9	0.00990988	0.0120609	0.0073248	0.00391073	0.0142438	0.00990741	0.00700318	-0.0482759				28.9	-0.00686955	0.0112005	0.000505314	0.0435322	-0.00873459	-0.0203217	0.000836784	0.00741231	0.0425801				28.9	0.196342	0.0308349	0.0116282	-0.0156749	0.0162871	-0.0204953
29	0.00507088	0.0124169	0.000183804	-0.0501553	-0.0913082	-0.00944259	-0.00384182	0.0738561				29	-0.00929255	0.00718151	-0.0165607	0.0448242	0.0122624	-0.0125097	0.00863378	0.0520803	-0.0233529				29	0.0839715	0.0144209	0.00732584	0.00254214	0.0240541	-0.00128229
29.1	0.0289809	0.0025629	-0.0011602	0.0151177	0.131686	0.0226124	-0.000359824	-0.0531599				29.1	-0.0191625	-0.00997749	-0.0122457	0.0536442	-0.00482959	0.0333343	0.0145038	0.0344203	-0.0150179				29.1	-0.13262	0.0097199	0.00115384	0.0198991	0.00314014	-0.00874529
29.2	0.0514729	0.0139469	0.0114248	-0.0283733	0.111441	0.0302354	-0.00586182	0.0225631				29.2	0.0574685	0.0197725	-0.0426597	-0.00236376	-0.00244159	-0.0152137	0.0379098	0.00259131	0.0230271				29.2	-0.0740735	0.0120839	-0.00338396	0.00675014	0.00838714	-0.0245343
29.3	0.0303219	0.0153269	0.0355638	0.0221907	0.143004	-0.000214588	-0.00576782	0.0214131				29.3	-0.0367075	0.00647151	0.00664031	0.0144682	-0.00152859	0.0170023	0.0513468	0.0379183	0.0159781				29.3	-0.0784365	-0.0109851	-0.000467865	0.00719914	0.00852314	0.0214777
29.4	-0.0181911	0.0179219	-0.0453732	-0.0445883	0.145661	0.0117464	0.00547318	-0.0158639				29.4	-0.00213355	0.0344805	0.00876431	-0.0231048	0.00931141	0.0223003	-0.0203142	0.0156843	-0.0092819				29.4	-0.0577135	-0.0109331	0.0109097	0.00830714	-0.00206386	0.0212157
29.5	0.0401089	0.0140279	-0.0401752	0.0262497	-0.00162522	-0.00346059	0.00131418	0.0312321				29.5	-0.0107525	-0.0157695	0.0297563	0.00344724	0.00435841	0.0313043	-0.0395542	-0.0126397	0.0037341				29.5	-0.160876	0.0036189	0.00873754	-0.0516569	-0.0375139	0.0248687
29.6	-0.0661841	-0.0049861	0.0118688	-0.00204227	-0.0281792	-0.00865359	0.00520618	0.0151111				29.6	0.0318075	-0.0331785	-0.00172869	-0.0157938	0.0107184	0.0185833	-0.0274512	0.0208883	0.0325471				29.6	-0.164076	0.0113809	0.0102464	0.0185471	0.0190711	-0.0160033
29.7	-0.0102171	0.0136519	0.0126178	-0.0122723	-0.00262122	0.0203624	0.0201392	0.0162331				29.7	-0.00396955	-0.0126815	0.00968031	-0.0123118	-0.0172896	0.00872431	-0.0235502	0.0184323	-0.0182019				29.7	-0.0635515	0.0063779	0.00862374	-0.00938486	0.0198461	0.0401117
29.8	-0.0162711	0.0197419	0.0088548	0.0441247	0.0601288	0.00711841	0.0144632	0.0138951				29.8	-0.00677155	-0.0198045	0.0358293	0.0206862	-0.00638159	-0.0502877	0.0205278	0.00910131	0.0357191				29.8	0.0489175	0.0223669	0.00874564	0.00686314	-0.00384786	-0.0603213
29.9	-0.0145191	0.0054579	-0.0297512	-0.0152613	0.0327818	-0.0283986	-0.0136978	-0.0537169				29.9	-0.0127035	0.0430725	0.0126243	0.00642624	0.00768141	-0.0275077	-0.0135982	-0.0167277	0.0522761				29.9	-0.173635	-0.0128691	0.0145034	0.00713614	-0.0110559	-0.0111063
30	0.0777489	0.0307189	-0.0043412	0.00701773	-0.0515182	0.00973141	0.0214542	0.0500621				30	0.00547945	-0.00194349	0.0231373	0.0679422	-0.00234059	-0.0270777	0.0524388	0.0218203	-0.0131719				30	0.0131095	-0.0067801	-0.00137516	-0.00980586	-0.00284686	-0.0152583
30.1	0.00291988	0.0116169	0.0128948	-0.0466523	-0.0373872	0.0192884	0.0130272	0.0208081				30.1	-0.00634955	-0.00979649	0.0529283	0.00528924	-0.0131066	-0.0631007	-0.00288122	-0.0100737	0.0250701				30.1	-0.102194	-0.0031801	0.00464294	0.00365314	0.0229071	-0.0276903
30.2	0.0322859	-0.0035101	0.0278088	0.0167167	-0.0215862	-0.0176766	0.0184762	-0.0152859				30.2	0.00509345	-0.0146625	-0.00914369	0.0704742	-0.00565959	0.0507293	0.0226728	0.0514383	0.0617891				30.2	0.114897	-0.0112461	0.0199477	-0.0154879	0.0213021	0.0258547
30.3	-0.00524712	0.0014879	-0.0251572	-0.0207573	0.0272848	-0.0296016	-0.00354582	0.00182414				30.3	-0.0269975	0.00580151	0.0182383	-0.0246608	0.00659141	-0.000398686	0.00989178	-0.00992369	0.0292051				30.3	-0.164306	-0.0258561	0.00410144	-0.000817863	-0.0156359	0.0148857
30.4	0.0476029	0.0021559	-0.0204372	0.00374273	-0.0276662	-0.0107466	0.0126062	0.00449714				30.4	0.0233065	0.0133445	0.0126013	0.0357992	0.00152541	0.0271213	-0.0110612	0.0134443	0.0084161				30.4	-0.22955	-0.0122641	-0.00333016	-0.00341586	0.0358111	0.0121137
30.5	0.0104839	0.0153449	-0.0157912	-0.0206753	-0.0200792	-0.00132459	0.00410018	0.0560351				30.5	0.0580285	0.00246651	-0.0414207	-0.00246876	-0.00845759	-0.0455607	0.0352908	0.0726953	-0.0103879				30.5	-0.124737	0.0169719	0.016405	-0.00554086	0.00507314	-0.00389429
30.6	-0.00572512	0.0144399	-0.0281752	0.0304867	-0.00741022	0.00535441	-0.00253082	-0.00834486				30.6	0.0364245	-0.00787449	-0.0439517	-0.0318408	-0.00509659	0.000504314	0.0510688	-0.0114177	0.0149731				30.6	0.151486	-0.0088181	-0.00846886	0.00116614	-0.00620186	-0.0174503
30.7	0.0471029	0.0053829	0.0291138	0.0111087	-0.00217722	-0.0101296	0.00346418	-0.0143619				30.7	-0.00228855	-0.0311155	-0.00525169	-0.0587788	0.00723941	0.00372131	0.00131178	0.0140383	0.0175761				30.7	-0.11985	-0.0169351	0.00303134	0.00752014	0.0294041	-0.00152429
30.8	0.0185909	0.0112679	-0.0194292	0.0260977	-0.0188902	-0.0295546	0.00329418	-0.0743939				30.8	-0.0502105	0.0417725	0.00210331	0.00573524	-0.0127476	0.0160243	-0.0530662	-0.0254147	-0.0272289				30.8	-0.132939	0.0053449	0.0126072	0.0127141	0.0282161	0.0202937
30.9	0.00888088	0.0168379	-0.0106132	-0.0177113	0.0293998	0.0326764	-0.00161182	0.00744214				30.9	-0.0293445	0.0227325	0.00672131	-0.0509898	-0.00442459	-0.0215747	-0.0234932	-0.00136369	-0.0018539				30.9	-0.126987	0.000909902	0.00297444	0.0269761	0.0435171	0.0261907
31	-0.0143711	0.0169959	0.0329948	-0.0364493	-0.0275372	-0.00547459	0.0132382	0.0249681				31	-0.0151885	0.0147945	-0.0102317	0.0231112	-0.0141456	-0.00420169	0.0390948	-0.0105777	-0.0597099				31	-0.138563	0.0168329	0.00488354	0.00195814	-0.00698686	-0.0240313
31.1	0.0140159	0.0051749	-0.0254312	-0.00152727	0.00481778	-0.00521059	-0.0100178	-0.0129499				31.1	-0.00350055	0.0181885	0.00522231	0.0147592	0.00147941	-0.0147517	-0.00686722	0.0475143	-0.0297869				31.1	-0.0325605	-0.0194601	0.0147455	-0.0262159	-0.00912286	0.0223977
31.2	0.0195919	-0.0044031	-0.0280972	-0.0512023	0.0230988	0.0170874	0.00232718	-0.00446786				31.2	-0.000491549	0.0361975	-0.00536569	0.0116822	-0.00615259	-0.0439727	0.00911878	0.0164463	0.0618561				31.2	-0.167911	-0.0169061	0.00384894	-0.0185299	0.0266631	0.0110667
31.3	0.0511349	0.0292679	-0.0021012	-0.00429327	-0.0789832	-0.0145766	-0.00350082	-0.0199049				31.3	-0.00759555	0.00389851	-0.000195686	0.0374262	-0.00836259	-0.0258177	-0.00311822	-0.0105327	0.0191221				31.3	0.0198345	-0.0132361	-0.00179196	0.0117071	-0.000429863	-0.0220753
31.4	0.0104789	0.0116569	-0.0163522	0.0209267	0.0777028	0.0303484	-0.0175728	0.0372801				31.4	-0.0184155	0.0203665	0.00773931	0.00930024	-0.0138876	0.0306123	0.0403328	0.0108343	0.0258101				31.4	-0.103032	-0.0106141	-0.00237736	0.00433414	-0.00986186	0.0500837
31.5	0.00346588	0.0103309	-0.0196232	-0.0197143	-0.00559722	-0.00190259	0.0143492	-0.0512479				31.5	-0.0176775	0.0176575	-0.0106367	0.0111732	0.0107784	-0.0369677	0.00320978	-0.0325297	0.0223701				31.5	-0.168682	-0.000183098	0.0219998	-0.0154419	0.00925214	0.0109557
31.6	0.00649788	0.0154799	-0.0158552	0.0145337	0.0636758	-0.000602588	0.00210218	-0.0405219				31.6	-0.00969055	0.0116745	-0.0125807	-0.00447776	-0.00244559	-0.0301637	-0.0655032	0.0541203	0.0503711				31.6	-0.153509	-0.0027181	0.0218054	-0.0154959	0.00205914	-0.0310423
31.7	-0.0320251	0.0242589	-0.0216262	0.0310877	0.0403008	-0.0195366	-0.00285882	-0.0358719				31.7	-0.0193755	0.0106995	0.0214453	0.0626132	-0.0130206	-0.0391957	0.00258278	-0.0418767	0.0157721				31.7	-0.173755	-0.0107601	-0.00211986	0.00351014	0.00373214	0.00664071
31.8	0.00203188	0.0035139	0.0764818	-0.0472483	-0.11168	-0.0264956	0.0149482	-0.0255869				31.8	-0.0221635	0.0196305	-0.0199017	-0.0471718	-0.0126286	0.0588013	0.0172058	0.0149713	0.0111801				31.8	-0.193698	0.0018199	0.00740254	-0.00814986	-0.00364986	-0.00439829
31.9	0.0514049	0.0328729	-0.0159822	0.0269797	-0.0138642	0.00552341	-0.0115148	-0.0157889				31.9	-0.0351865	0.0112745	-0.00994069	-0.0110068	-0.00354959	-0.00950969	0.00333078	0.0408363	-0.0196469				31.9	-0.159974	-0.0027221	-0.0218199	0.0247051	-0.000915863	0.0162807
32	-0.00457612	0.0083889	0.0351738	0.0336537	0.0425338	-0.00941159	-0.000104824	0.0254961				32	0.0145435	-0.0169485	0.0201653	0.0674472	-0.00535559	-0.0295127	0.0168948	-0.0118477	-0.0186929				32	-0.0829525	-0.0082941	-0.0133636	-0.0119529	0.0190391	-0.0205403
32.1	-0.0104921	0.0318889	-0.0324092	-0.0242113	-0.0239682	-0.0191276	-0.00967582	0.00614914				32.1	0.0160195	-0.0197655	-0.0194077	0.0629272	0.00608441	-0.0546017	0.0209168	-0.00360669	0.0054241				32.1	0.0534365	0.000252902	-0.0165058	-0.0209549	-0.00363286	0.0408887
32.2	-0.0170191	-0.0116241	-0.0159982	-0.0252093	0.0758938	0.00633641	0.0132222	-0.0423129				32.2	-0.0275405	0.00493651	0.0275263	-0.0227498	0.00415841	-0.00180669	-0.0329622	0.0501883	0.0507231				32.2	-0.13773	-0.0115751	-0.00290436	-0.0241409	-0.0190439	-0.0221903
32.3	0.000988882	0.0017939	0.0182008	-0.00663027	0.0414618	0.00176141	0.00982718	-0.00992186				32.3	-0.00984355	-0.00097749	-0.00523869	0.00795524	-0.00931859	0.0531323	0.0718058	-0.0367687	-0.0395299				32.3	-0.0779975	0.0046389	-0.0154635	-0.00412186	0.0121101	0.0608157
32.4	-0.00778512	0.0099689	0.0096878	-0.0188753	-0.0860982	-0.0437276	-0.0188128	-0.0614789				32.4	0.0197685	0.00292251	0.00533731	-0.0211478	-0.0206956	0.0245983	0.0195718	0.0103023	0.0151641				32.4	0.183917	-0.0031181	-0.00944766	-0.0204379	-0.0138549	0.000935706
32.5	0.0110389	0.0188339	0.0136828	-0.0523393	-0.0375222	-0.0190656	-0.00300682	0.0113261				32.5	0.0245585	-0.0110515	0.0523653	0.0812962	-0.00165459	-0.0602467	0.0336648	-0.0168877	-0.0191279				32.5	-0.0786415	0.0196599	0.00444094	0.0241171	-0.00464686	-0.0137133
32.6	0.0282689	-0.0057871	0.0348658	0.0193097	0.0199608	0.00579341	0.0157202	0.0359601				32.6	0.0149595	-0.00054249	0.00627531	0.00435324	0.00578641	-0.0540697	0.0238508	-0.00541969	-0.0402519				32.6	0.0456055	-0.0167391	0.00573824	-0.00635086	0.00525314	-0.0449983
32.7	0.0423059	0.0055379	0.0150718	-0.0298053	0.0371138	-0.00989959	0.0281012	-0.0456869				32.7	-0.0220565	0.0222805	0.0238543	0.00352324	-0.00615159	0.0153213	0.00350478	-0.000361686	-0.0038779				32.7	0.265392	0.0083579	0.00855964	0.00898414	0.0215451	0.00322571
32.8	-0.0133051	0.0116559	0.0033558	0.0459857	0.100725	-0.00186559	0.00276518	-0.0188389				32.8	-0.0133075	0.0210285	-0.00815669	0.0492772	0.0120004	-0.0216797	0.0253988	0.0392803	0.0295271				32.8	-0.0790035	0.0100499	-0.00126646	-0.0227389	0.0168841	0.0100707
32.9	0.0263089	0.0111419	0.0055758	0.00902673	0.0110478	0.00562941	0.00611518	0.0200701				32.9	0.0207065	0.0286025	0.0122533	-0.0989188	0.00584641	-0.0245087	0.0555658	-0.00987669	-0.0394219				32.9	0.0502505	0.0058549	0.000538435	0.0106931	0.0373331	0.0311597
33	-0.0134251	0.0042549	0.0212078	0.0216287	0.0646248	0.00764741	0.00247218	0.0207411				33	0.0823875	0.0139655	0.00323331	0.00873124	-0.00311259	0.0164753	0.00747378	0.0264103	0.0196721				33	-0.0844235	0.000893902	-0.00720486	-0.0241699	-0.00520586	-0.0340453
33.1	0.0300699	0.0183329	0.0208638	-0.0323143	-0.0226482	-0.0141376	0.00819818	-0.0317729				33.1	0.0709995	-0.0140525	0.0396403	0.0580142	-0.000927588	-0.0393737	-0.0257362	0.0237443	-0.0468799				33.1	0.00613053	-0.0024611	0.00198734	0.00897114	0.0104331	0.00926771
33.2	-0.00607912	0.0010769	0.0375378	0.0351117	0.118469	0.000250412	-0.00326482	-0.00138186				33.2	0.0105375	-0.0191385	0.0271443	-0.0477888	0.00472241	0.00926431	-0.00141322	0.00248531	-0.0072119				33.2	0.230383	0.0240049	0.00595864	0.00579914	0.0408721	-0.00722629
33.3	-0.00927512	0.0046759	-0.0014062	-0.0202093	0.0873048	0.00482741	0.0213562	0.0294491				33.3	0.0123425	-0.0289855	0.0438223	0.0183332	0.00529341	0.00158531	0.0223818	0.0541573	0.0086631				33.3	-0.0704455	0.0072689	-0.00539556	-0.0108259	0.0472231	0.0150107
33.4	0.00221888	0.0109249	0.0273458	-0.0102183	-0.0130262	-0.0100936	0.000215176	-0.0261689				33.4	-0.0221705	0.00598051	0.00309831	0.0288862	0.00497441	0.00121331	-0.0344002	0.0163733	-0.0266389				33.4	0.0576585	0.0090179	0.00264824	0.0231631	0.00598714	0.0511617
33.5	0.00787188	0.0173659	-0.0119652	-0.00744527	0.0768428	0.00509541	0.0153292	-0.0976289				33.5	-0.00563155	-0.0199295	0.0348363	0.00605424	-0.0143726	0.00288731	0.0545458	0.0457443	0.0247891				33.5	-0.0198505	-0.0218621	0.000971835	0.0157971	0.0555341	0.00937071
33.6	0.0237489	0.0122269	-0.0014572	-0.0259623	-0.0786812	0.0298854	0.000694176	0.0827521				33.6	-0.0289635	0.0345505	0.0235373	0.0284452	-0.00575559	-0.0531257	0.0341768	0.0243663	0.0406751				33.6	0.130333	-0.0162891	-0.0101632	0.0326111	-0.00407886	-0.0326123
33.7	0.00240088	0.0274259	-0.0119912	0.0263367	0.0230828	0.00363341	0.00327618	-0.0175539				33.7	-0.0171065	-0.0314125	-0.00174469	-0.00189976	0.00641241	0.00859031	-0.00456522	0.00320231	-0.0083319				33.7	0.00821253	0.0081499	0.00254124	-0.00152986	0.0120541	-0.0219643
33.8	0.00860888	-0.0104441	-0.0158412	-0.0342503	0.00719678	-0.00179859	-0.0181818	0.103658				33.8	-0.0656685	0.00568551	0.0145863	0.0133882	-0.0154926	-0.0143757	0.0634968	0.0340733	0.0132821				33.8	0.0585665	0.0073469	-0.00396276	-0.0130979	-0.0296739	0.0332697
33.9	-0.0107761	0.0099629	-0.0281112	-0.0321523	-0.0343972	0.00290641	0.0202132	0.0110011				33.9	-0.00575955	0.0134745	0.00364731	-0.0375968	-0.00990959	-0.0167927	0.0136518	-0.0235117	0.0364381				33.9	-0.0356465	-0.0060081	0.00941434	-0.0108079	-0.0143859	-6.22941e-05
34	-0.0204401	0.0020969	-0.0168482	-0.0248403	0.0617168	-0.0246626	0.000423176	0.0525251				34	-0.0320975	0.0186885	0.0258683	-0.0316678	0.00162841	0.00856531	-0.0242142	0.0120003	0.0425481				34	0.118778	-0.0132891	0.0173685	0.00188914	-0.0200119	-0.0168563
34.1	0.0326989	0.0149439	0.0174928	-0.0334833	-0.0163372	0.0103434	0.0120232	0.0490421				34.1	-0.0406645	0.0134505	0.00920631	-0.0280948	-0.00826459	0.0125093	-0.0684052	0.00496831	0.0144851				34.1	-0.168232	-0.0148671	-0.00116086	-0.0168319	0.00995614	-0.0105123
34.2	0.0185619	0.0284029	0.0125928	0.0284667	0.0530468	-0.0122526	0.00823718	-0.0582259				34.2	-0.0445065	-0.0131425	0.0308443	-0.0165678	-0.00125759	-0.0442897	0.0408208	0.00963131	-0.000741902				34.2	-0.10644	0.0077689	-0.00871246	0.0214211	0.00114214	-0.00550229
34.3	-0.00386712	2.9902e-05	-0.0344382	0.00605873	0.0361718	-0.0133296	-0.00431082	-0.0309319				34.3	0.00668145	-0.0106665	0.00670931	0.0538482	0.00530141	0.0341193	0.0616338	0.0231703	-0.0039339				34.3	-0.172983	-0.0034801	-0.000736965	-0.00941486	0.0158241	0.00235571
34.4	-0.00837412	0.000475902	-0.0052952	-0.0238743	0.0283348	0.00565841	0.0173782	0.00250914				34.4	0.0164585	-0.0184015	0.0238933	-0.0259888	-0.00429159	0.000418314	0.00125978	-0.0269887	0.0475671				34.4	-0.142982	-0.0047161	-0.00329026	0.0114641	-0.00888386	0.0147457
34.5	0.0180799	-0.0115411	0.0170218	-0.0451703	0.0577628	0.00477241	-0.00336782	0.0121741				34.5	-0.0771055	-0.0237835	0.0223603	-0.0582408	-0.00113459	-0.0313927	0.00196678	-0.0132247	0.0593831				34.5	0.0479335	-0.0115891	-0.000303565	0.00262814	0.00761714	-0.0286883
34.6	0.0332149	0.0115399	0.0204118	-0.0306983	-0.00222022	-0.00460159	0.0107622	0.0941741				34.6	0.0284465	0.0102235	0.0190623	0.0480842	0.00216041	0.0129153	0.0517188	-0.0205157	-0.0081139				34.6	0.105648	-0.0125501	-0.00940346	-0.0121259	-0.0197929	-0.00152429
34.7	0.000520882	-0.0053601	0.0127518	0.0170877	0.0779788	-0.0313186	0.0165242	-0.0471099				34.7	-0.0331425	-0.0158865	0.0385653	0.0157242	0.00863041	0.0567403	-0.00396822	0.0331413	0.0256791				34.7	0.00191153	-0.0011831	-0.000953865	0.00747714	-0.00933986	0.0174837
34.8	0.0119229	-0.0040841	0.0231358	0.00566373	0.00944278	-0.0109256	0.000335176	0.00457614				34.8	-0.0269765	-0.00842349	-0.00752569	-0.00851076	-0.0139526	0.0521043	0.0303268	-0.000641686	-0.0259859				34.8	-0.138937	-0.0012631	-0.0184311	0.0136901	0.00229914	0.0230607
34.9	-0.0138521	0.0139789	-0.0219492	-0.0399283	0.0126368	0.0218214	-0.00780282	0.0190181				34.9	-0.0195785	0.0478185	-0.0323447	-0.0453358	0.00676441	-0.0149257	-0.0208982	0.00959631	0.0034491				34.9	-0.0543605	-0.0036141	-0.00201326	0.0350351	0.0274841	0.0306327
35	0.0435209	0.0215029	-0.0334532	-0.0154393	0.00381578	-0.0120676	-0.0142118	-0.106869				35	-0.00816155	0.0278135	-0.0189667	0.0338232	0.00287941	-0.0432467	-0.0299062	0.0262853	0.0361401				35	-0.240241	-0.0014091	0.00410624	-0.00188086	0.0422071	0.0713277
35.1	0.0195419	-0.0039821	-0.0280622	0.00723073	0.0178948	-0.0333856	0.000731176	0.0307851				35.1	-0.0218635	0.0350135	-0.0279607	-0.0581518	0.00580641	0.0184763	-0.0199022	0.0409193	-0.0017199				35.1	-0.1417	-0.0113131	0.00659764	-0.00499786	-0.0102349	0.0188647
35.2	-0.0202661	0.0055729	0.0432718	0.0140207	-0.0345292	0.0152714	0.00301118	-0.0524969				35.2	-0.0162545	0.0294715	0.00648031	-0.0364478	-0.000340588	0.0346923	0.0498798	-0.0318257	-0.0041139				35.2	-0.111547	-0.0045801	0.0135026	-0.0122619	-0.000404863	-0.00970329
35.3	0.00327988	-0.000592098	0.0269388	-0.00645727	0.0193688	-0.0120696	0.0148162	0.0286691				35.3	-0.0167375	-0.0272525	0.0107633	-0.00165776	2.24118e-05	-0.0107897	0.0237338	0.0144413	0.0096011				35.3	0.193452	0.0038579	0.00715474	-0.0185319	0.0343001	0.00156671
35.4	0.0135689	0.0368739	0.0095818	0.0241217	0.0442038	-0.00743459	0.000541176	-0.0598579				35.4	-0.0245205	0.00092651	-0.00353669	0.0925192	-0.0182376	0.0193663	0.00176878	0.000715314	-0.0124989				35.4	-0.119228	-0.0039581	0.00181984	-0.0140139	0.0278661	0.0256867
35.5	-0.000240118	0.0089489	0.0054988	-0.0180713	0.0838248	-0.00395059	0.0194332	-0.00800786				35.5	0.000854451	0.0100005	0.0303283	0.0111542	-0.00368259	0.00330331	0.0240778	0.0153593	-0.0219829				35.5	0.18498	-0.0064921	0.00202084	0.00954214	-0.0131309	0.0440657
35.6	0.0200009	0.0171839	-0.0616852	0.0139377	0.0632198	0.0151244	-0.00554582	-0.00494886				35.6	-0.0144285	0.0300885	0.0164643	0.0850002	-0.0216776	0.0335273	0.0273908	-0.0142357	0.0411921				35.6	0.107226	-0.0038771	0.00951904	-0.0114109	0.0227881	0.00375871
35.7	-0.0181521	-0.0010571	-0.0293722	-0.0254113	0.0734268	-0.00999159	-0.00284882	-0.0651869				35.7	0.00963545	-0.0128365	0.0257163	0.0185872	-0.0119016	-0.0152657	0.0380848	0.0130733	0.0311501				35.7	-0.152697	-0.0080901	-0.00178786	-0.00229786	0.0165231	0.0387537
35.8	0.0626169	-0.0086851	-0.0139432	-0.0180563	-0.0710052	-0.00915559	0.00695018	0.0108171				35.8	-0.00195955	0.00996251	0.0153223	-0.0160878	-0.0130176	0.0631593	-0.00677722	0.0245613	0.0259041				35.8	-0.0177735	-0.0097541	0.0258399	-0.0166949	-0.00160986	0.0249547
35.9	0.0269549	-0.0020661	0.0179688	-0.0346993	-0.0346372	-0.0140786	-0.00654682	0.0354761				35.9	-0.0276825	0.0228345	0.00756231	-0.0177788	0.00674841	-0.0248417	0.0309648	0.0296863	0.0258851				35.9	-0.0659965	0.0014899	-0.00836506	-0.00492486	0.0181871	-0.0357813
36	0.0120119	0.0050979	-0.0182072	-0.0247423	-0.0615392	0.00778641	0.00781918	-0.0740689				36	-0.0132835	0.0244575	-0.0237177	0.0174782	0.00262941	-0.0183377	-0.0160742	0.0222823	-0.0207829				36	-0.0562075	-0.0046451	0.00538684	0.00848114	-0.0131859	0.0288797
36.1	0.0160459	-0.0022841	0.0146148	-0.0358883	0.0520748	-0.0105016	0.00341418	0.0539041				36.1	0.00998745	0.00953651	-0.0109407	-0.0120668	-0.0115396	-0.0151367	-0.0108422	-0.00277869	-0.0389989				36.1	0.0757275	-0.0045731	-0.00576276	0.00950314	0.0131451	0.00323471
36.2	-0.00747212	0.0236579	0.0367528	-0.0564603	-0.0321522	-0.0190456	0.00357118	-0.0269069				36.2	-0.0197405	0.0130505	0.00203631	-0.00316376	-0.00422359	0.0150763	0.0321938	-0.0175287	-0.0126639				36.2	-0.0362825	-0.0053081	0.0166467	-0.0367459	-0.00731986	-0.00179829
36.3	-0.0119451	0.0153899	0.0447008	-0.0644763	-0.0690032	0.00880341	-0.00240482	0.00520514				36.3	0.00866545	0.0440595	0.0637563	0.0268082	0.00204041	0.0212823	0.0349328	-0.00304569	0.0461691				36.3	-0.0174375	-0.0072201	-0.00281006	0.0217971	-0.0122339	0.00812671
36.4	-0.0109841	0.0074929	-0.0209392	-0.000991275	0.126847	0.0203634	0.0114782	-0.0276259				36.4	-0.0182335	0.00673251	0.00985931	-0.0348358	0.00691841	0.00277531	-0.0134042	-0.00331369	7.0098e-05				36.4	-0.170024	0.0023689	-0.00959116	-0.0145569	0.00543514	0.0271877
36.5	-0.00912012	0.0010929	-0.0268742	-0.00626627	0.0927268	0.00382541	-0.0170298	0.0512131				36.5	-0.00295355	-0.0166895	-0.00798669	0.0254882	0.00699741	-0.0309337	-0.0776082	0.00960531	0.0016011				36.5	-0.193934	-0.0097181	-0.00224526	0.00831214	0.00543214	-0.0217043
36.6	0.0339949	0.0063729	-0.0282872	0.0493017	0.0223488	-0.0277856	0.00460918	0.00459014				36.6	0.00180345	0.0142655	-0.00331469	-0.0196818	-0.0157166	-0.0208217	0.0878968	0.0284453	-0.0438689				36.6	0.0193335	0.0118239	0.00739864	0.00366014	0.0291231	-0.0375313
36.7	-0.000381118	-0.000942098	0.0280258	0.0266827	0.0267508	0.00773641	0.00365818	0.0199501				36.7	-0.0422465	0.0160285	-0.00966169	-0.0277478	0.0104604	-0.00738169	0.0100128	-0.0193267	0.000516098				36.7	-0.240383	0.0190579	-0.00794116	-0.00743086	-0.0117089	0.0290347
36.8	0.0162179	-0.0117411	0.0207288	0.0145557	0.0780318	0.0139544	-0.0123178	0.0227581				36.8	-0.0229195	-0.00457649	0.0263593	0.0267872	-0.00446259	0.0122753	0.0128438	0.0373013	-0.0159519				36.8	-0.0771945	-0.000821098	-0.00107916	-0.0214219	0.0140391	-0.0105163
36.9	0.0107939	0.000842902	0.0423428	-0.0279373	-0.0270822	-0.0195946	0.00701818	0.0827461				36.9	-0.0266515	0.0112875	0.0426403	-0.0437128	0.00121441	0.0421393	0.0157398	-0.00466069	0.0222941				36.9	0.183972	-0.0047651	0.0125989	0.0192471	0.0169801	0.0424747
37	0.0118919	0.0028009	0.0246178	0.00260973	0.00859078	0.0173964	-0.00792882	0.0475531				37	0.000501451	0.0464305	0.0157173	0.0138122	-0.00280859	-0.0212967	-0.0214092	0.0123253	0.0697681				37	0.0528525	0.0085759	0.00520224	-0.00365486	-0.0206149	-0.0425493
37.1	-0.00677012	0.0144589	0.0170088	-0.0252353	-0.0102122	-0.0135226	-0.00636482	0.0707351				37.1	0.0387975	0.0528465	0.0145963	-0.0320568	0.0133914	-0.0463307	0.0162508	0.00905031	0.0109211				37.1	-0.0857755	0.000547902	0.0129308	0.0133641	-0.00541986	-0.0214793
37.2	-0.0354601	0.0078399	0.0172718	0.0267077	-0.0314172	-0.0179926	0.0160872	0.0311641				37.2	-0.0166605	0.0229315	0.00443131	0.0137012	0.0117864	-0.0146497	-0.0108642	0.00910231	0.0173001				37.2	0.275406	-0.0084001	0.0130558	-0.0196249	0.0182131	0.0233777
37.3	0.0393209	0.0085829	0.0290998	-0.0332153	0.00811078	-0.00136159	-0.00551682	-0.0605859				37.3	0.0572025	0.0403805	-0.0164277	0.00317224	-4.25882e-05	-0.0496097	-0.0494772	-0.0357607	-0.0136249				37.3	-0.0119555	0.0128559	-0.00209636	0.00920814	0.0138471	0.00680771
37.4	0.00413488	-0.0019951	-0.0326852	0.00607173	-0.0465532	0.00583341	0.0157882	0.00473414				37.4	0.0175345	0.0321575	-0.0115177	-0.00921476	-0.0159926	0.0169303	-0.0942372	0.0739153	0.0377241				37.4	-0.0947195	-0.0151741	0.0135462	0.0159801	0.0342931	-0.0290673
37.5	0.0418469	-0.0032651	-0.0169382	0.0461167	-0.0152962	0.0178744	2.51765e-05	-0.0909749				37.5	0.000518451	-0.0208385	0.0302933	0.0312782	-0.00917759	-0.0626497	0.0667128	0.0137143	0.0489151				37.5	-0.0219325	0.0041229	-0.00185926	-0.0178489	0.00839514	-0.0143693
37.6	-0.00138812	-0.0074761	-0.0032452	0.0198937	-0.0534062	-0.00181659	0.00847218	0.0676411				37.6	0.0195545	-0.0230295	0.0305713	-0.0156328	0.00488141	0.0393773	0.0201578	-0.00980369	-0.0194709				37.6	-0.182518	-0.0078761	-0.00469576	0.0167471	0.000855137	0.0285047
37.7	0.0156899	0.0266039	0.0531068	0.0106067	0.0590408	0.00479041	0.00487118	-0.0449129				37.7	0.0749195	-0.0170065	0.000869314	0.0106462	0.00217141	-0.00313069	-0.0319562	-0.0292237	-0.0077469				37.7	-0.0197605	0.0069539	0.00707964	-0.00931486	0.00655514	-0.0168203
37.8	0.0112609	-0.0050531	0.0139908	0.00748773	0.0101078	0.00784941	-0.00742182	0.0330461				37.8	0.0759375	0.0198025	0.00793031	0.0174302	0.00496241	0.0885133	0.0307628	0.00326931	0.0201901				37.8	0.174098	0.0016309	0.00527864	-0.0344269	-0.0202989	-0.0135273
37.9	0.0420669	0.0192349	-0.0042102	0.0231117	-0.0186642	-0.0128816	0.0238222	0.0253621				37.9	0.0331335	-0.00466349	0.0188463	-0.0101318	0.00437141	-0.0349927	-0.0291842	0.0618383	-0.0387409				37.9	-0.0441695	-0.0117971	0.00190814	0.00394214	-0.0204549	0.0326527
38	0.0167819	-0.000506098	-0.0202832	-0.0238253	-0.00397022	-0.000361588	-0.0228048	0.0882581				38	0.0265715	-0.0199835	0.00686331	0.0407972	0.00585941	0.00980231	-0.0340252	-0.00226069	-0.0155219				38	-0.0839335	0.0138149	0.00154194	0.0290371	-0.0112329	0.00346671
38.1	-0.0154631	-0.0056281	0.0124398	-0.00130527	0.0422338	0.0221674	-0.00827882	-0.0334899				38.1	0.0356245	0.0123185	0.00270531	0.0588552	0.00854641	-0.0198677	-0.0402312	0.0158193	0.0050351				38.1	-0.0315115	0.0066859	-0.00652286	0.0118321	0.0295511	0.0225777
38.2	0.0287969	0.0109039	-0.0163242	0.0155907	0.0363928	-0.00151559	0.0179272	-0.0123059				38.2	0.0223965	0.0249445	-0.0312627	-0.0416768	-0.0128366	-0.0395947	0.0437998	-0.0267037	0.0021091				38.2	-0.230379	-0.0100011	-0.0201388	-0.0202669	-0.0143989	-0.0146683
38.3	0.0304609	0.0083589	0.000710804	0.0338457	-0.0626382	-0.00418359	0.000548176	0.0281801				38.3	0.00315045	0.00726851	0.00895831	-0.0200108	0.000633412	-0.0248837	0.00256078	-0.0173897	0.0121921				38.3	0.137355	-0.0211611	0.00652534	0.0112861	-0.00238186	0.0360137
38.4	0.00958788	0.0109259	0.0198358	-0.0265843	-0.00842522	-0.0130556	0.00653218	0.0290601				38.4	-0.0301815	-0.00354949	0.00230231	-0.0412618	0.00107541	0.0209753	0.0730888	-0.0328457	0.0093571				38.4	-0.160259	-0.0137691	0.00478384	-0.00513686	-0.0147009	-0.00489529
38.5	0.0147749	0.0132729	0.0080588	-0.0127943	-0.0981162	-0.00322059	-0.0112218	0.0647461				38.5	-0.0228645	0.0324045	0.0378453	0.0395732	0.00175341	0.0181793	-0.00286522	-0.0203777	0.000774098				38.5	-0.153509	0.000869902	0.00426024	-0.0186969	-0.00742686	-0.0206943
38.6	0.00792988	-0.0027101	-0.0073042	-0.0286153	0.00378578	-0.0101026	0.00627318	0.0440651				38.6	0.0109225	0.0370685	0.0230013	0.0597592	-0.00670059	0.0162563	-0.00267322	0.00850531	-0.0173049				38.6	-0.0574275	-0.0097331	0.00579214	-0.000997863	-0.00228986	0.00298971
38.7	0.0189349	0.0114209	0.0364868	0.0328067	0.00635278	0.00619541	0.000581176	-0.0673239				38.7	0.0315685	0.0225555	-0.00843169	0.0183352	0.00267641	-0.0300537	0.0282788	0.00333531	-0.0307049				38.7	-0.0318265	0.0030539	-0.018979	-0.0277239	0.0249681	0.00257771
38.8	0.0356299	-1.3098e-05	-0.0215032	0.0205017	-0.110953	0.0137994	0.0141242	-0.000751863				38.8	-0.0324365	-0.0265455	0.00584631	-0.0279948	0.00469241	-0.00706469	0.0255118	-0.00666969	0.0277601				38.8	-0.187907	-0.0030701	0.00675444	-0.00638386	0.0250441	0.00238571
38.9	0.0279579	0.0010089	-0.0053852	0.0122947	-0.00149822	-0.0316026	-0.00864782	-0.0511109				38.9	0.0223815	0.0119695	-0.000509686	0.0249362	-0.00361759	-8.76863e-05	0.0401988	-0.00196969	0.0091791				38.9	0.116344	-0.0080191	0.00572014	-0.00646886	0.0130771	-0.0141603
39	-0.000421118	0.0076679	-0.0110002	0.0154697	-0.0162922	0.00140541	0.0153352	0.00217214				39	-0.00741455	-0.00188249	-0.00602669	0.0756982	0.00478441	0.0171083	0.0479788	-0.0101097	-0.0046329				39	0.0409485	-0.0047601	-0.00488266	-0.0122939	0.00689514	-0.0336513
39.1	-0.00766612	-0.0063121	-0.0088802	0.0144627	-0.0353332	0.00866041	0.00403618	0.0298201				39.1	0.0430325	0.0297185	0.0266413	-0.0255288	0.0169664	0.0492903	0.0200938	0.00268731	0.0208621				39.1	0.00394253	-0.0163221	-0.00150106	-0.0238599	0.0317731	0.0233867
39.2	0.0116469	-0.0038721	0.0214608	-0.00978827	0.0524338	0.00832941	0.00776818	-0.0403039				39.2	0.0299935	0.0120685	0.00917831	0.0278872	-0.0180626	-0.0462477	-0.0271162	-0.0157797	-0.0434349				39.2	0.0587455	-0.0140341	0.00741424	-0.00316886	-0.00541286	-0.0378503
39.3	0.0273709	0.0037489	0.0167298	0.00310473	0.00982778	-0.0172876	0.00420818	-0.0581649				39.3	-0.0294795	-0.00238649	-0.0439907	0.0137832	0.0189394	-0.0411737	0.00385278	-0.0419737	-0.0114509				39.3	-0.0986355	-0.0160701	0.0191181	-0.0136269	0.0138011	-0.00266829
39.4	-0.0261811	0.0095689	0.0052188	-0.00295927	0.000835784	0.0169034	-0.0193448	1.21373e-05				39.4	-0.0184215	0.0285185	-0.00432969	-0.00604776	-0.0125006	-0.0246057	0.0339158	-0.00695869	-0.0467619				39.4	0.0146805	-0.0206861	0.00648064	0.00299814	-0.00215686	-0.0122053
39.5	-0.0395831	-0.0081611	0.0805618	0.0366437	-0.0231392	-0.0178876	-0.00766782	0.0238561				39.5	-0.0578765	-0.0264145	-0.0232937	0.0495772	-0.00418759	0.0306373	0.0178378	-0.0287857	0.0758341				39.5	-0.0331395	-0.0013081	0.0185562	0.00168514	0.000531137	0.0266907
39.6	-0.00818312	0.0116569	0.0104568	0.0184757	-0.0154752	-0.000213588	0.0103472	-0.0115289				39.6	-0.00743655	-0.00140249	0.00525231	-0.0173248	0.00514141	0.0624113	-0.0127852	0.0176263	-0.0633609				39.6	0.0762755	-0.0163631	-0.000485365	-0.00655386	0.0513931	0.0274637
39.7	0.0235269	0.0065379	0.0197138	0.0461657	-0.0142782	0.00772941	-0.00786182	0.00909514				39.7	-0.0485685	-0.00271749	-0.0175207	-0.00514076	0.00835441	-0.0347777	-0.000526216	0.0153803	0.000566098				39.7	-0.00621447	0.0019269	-0.00764556	-0.00287386	-0.00866586	-0.0226113
39.8	-0.00771212	0.0033759	0.0582548	-0.0287603	-0.0501232	-0.0110416	0.00168618	0.0201551				39.8	-0.0132225	-0.0238085	0.0225193	-0.00487076	-0.00378559	-0.0191517	0.0307338	-0.0114567	0.0135131				39.8	-0.0528915	-0.0074361	0.00635634	0.0205621	0.00589214	-0.0185893
39.9	0.0182629	-0.0102821	-0.0028272	-0.0585103	0.0556628	-0.00327859	0.000666176	0.0178581				39.9	0.0121645	0.0441375	0.0147603	0.0170182	-0.00851959	-0.0135737	0.0123638	-0.0111857	-0.0021739				39.9	0.101329	-0.0096991	0.00515884	0.00988614	0.00139114	-0.00306929
40	0.00325588	0.0180339	-0.0032782	-0.0270243	0.0404708	-0.0121246	-0.000155824	0.0584411				40	-0.0116785	0.00531951	-0.00320169	0.0192062	-0.00688059	0.0566113	-0.0311562	0.0731063	0.0216671				40	0.0126605	0.0112399	-0.0151084	-0.00582986	0.0159591	-0.0130043
40.1	0.0610039	0.0022309	0.0158128	-0.0175333	-0.0172082	-0.0167196	-0.0105848	0.0104671				40.1	-0.0337045	0.0285615	-0.0144807	0.0319472	0.0177424	-0.0146337	-0.0256802	0.0126863	-0.0169839				40.1	0.0894895	-0.0108931	-0.00981076	-0.00424386	-0.0275609	-0.00742129
40.2	0.0118839	0.000856902	0.0491788	-0.0114383	-0.00359322	0.0126324	0.0205932	-0.0315539				40.2	0.0175465	-0.0140735	-0.0201027	-0.0661988	0.00775141	-0.0271477	-0.0202082	-0.0127817	0.0116711				40.2	-0.0121585	-1.2098e-05	0.00659994	0.0146181	0.00645014	0.0213397
40.3	0.0240979	-0.0057931	0.0362138	-0.0130363	-0.0150632	-0.00231859	0.000329176	0.0341401				40.3	-0.0202185	-0.0184405	0.0235833	-0.0420378	-0.00106159	0.00836031	-0.0169862	-0.0267837	0.0226601				40.3	-0.137368	-0.0147881	0.0113098	0.0175591	0.00776614	0.0194707
40.4	-0.0133661	-0.0051331	-0.0327472	0.00899573	-0.0124822	0.00795941	0.00901018	-0.00913786				40.4	-0.0153285	0.00033651	0.00272231	0.0189422	-0.0165126	0.00993231	-0.00926122	-0.00688769	0.0047611				40.4	-0.15018	0.0124189	0.0141474	0.00182914	-0.00787186	-0.0550043
40.5	0.0110289	-0.0095611	0.0253798	-0.0138653	0.00496778	0.0286074	0.00507818	0.00506514				40.5	-0.0174535	0.00739751	-0.00354769	-0.0187198	-0.0116586	0.00301431	0.0368688	0.00546531	-0.0175169				40.5	0.123385	0.0046279	0.0192377	-0.0107129	0.00594514	-0.0170743
40.6	-0.0107241	0.0021719	0.0249608	-0.00506727	-0.0186432	-0.00762559	-0.000550824	0.0811581				40.6	-0.0469995	0.0321235	-0.0199187	0.00668424	0.00250041	-0.00847669	-0.0239392	0.00765031	0.000700098				40.6	-0.159838	-0.0087651	-0.0113776	-0.0185269	-0.0113339	0.0216947
40.7	0.0167819	-0.0036041	0.0170018	0.0115517	0.0100538	0.0225934	0.00888918	-0.00586686				40.7	0.00888745	-0.0158755	-0.0230637	0.0306712	0.0258044	-0.0390797	-0.00447422	0.0123023	-0.0469499				40.7	0.00378153	-0.000476098	-0.00365846	0.00240314	0.00809514	0.0105107
40.8	-0.0239431	-0.000682098	0.0282058	-0.0199373	-0.0268282	-0.0211406	0.0227442	-0.0167489				40.8	0.0156655	0.0233355	-0.0141927	0.00720024	-0.00628459	-0.00856169	0.0396788	-0.0331607	-0.0012519				40.8	0.0466155	0.0305999	0.00860114	-0.00232386	0.0220261	-0.0140813
40.9	0.0251039	0.0082909	-0.0321972	-0.0299373	-0.0983142	-0.00158359	0.00352118	0.0706601				40.9	0.0125235	-0.0280555	-0.0436307	0.00921624	0.00382341	0.0311403	-0.000279216	0.0257273	0.0509731				40.9	-0.0397985	0.0140029	0.0181046	-0.0135259	-0.00137886	0.0301197
41	0.0107689	0.0194169	-0.0133112	0.0192217	-0.0368722	0.00123541	0.0137492	-0.00831986				41	-0.0104175	-0.0203975	0.0267913	0.0209762	-0.0101556	0.00939931	-0.000348216	-0.0222257	0.0244811				41	0.0804255	0.0056079	-0.00977506	-0.00829186	-0.0195889	-0.0325723
41.1	0.0147739	-0.0034461	0.0578668	-0.00752027	0.0510878	-0.0227406	-0.00520782	0.0295001				41.1	0.0249465	-0.0258675	0.0223873	-0.0660978	0.00131841	-0.0149197	0.0893368	-0.0288947	-0.0255669				41.1	-0.108857	-0.0036861	-0.00399476	-0.00289086	-0.00386686	-0.0160253
41.2	-0.0143251	-0.0048351	-0.0394712	-0.0149233	-0.0371412	0.0119784	0.00388118	0.0336361				41.2	-0.00296855	-0.0248435	-0.0104377	-0.00460176	0.00164541	-0.0202007	-0.0132482	0.00790931	-0.0497229				41.2	0.0700405	-0.0024611	0.00338114	-0.00834586	-0.00484686	0.00520771
41.3	0.00444588	0.0162189	0.0326798	0.0111327	0.0990328	0.0104624	-0.0139378	-0.0418089				41.3	0.0125935	-0.0126305	0.0322063	-0.0162078	-0.00368859	0.0230133	0.0350808	0.0299093	-0.000769902				41.3	0.126537	0.0030669	0.00198834	0.0100271	-0.00407286	0.0113567
41.4	-0.0353271	0.0021279	0.0099558	0.00794773	0.0814588	0.00993341	-0.00771182	0.00550514				41.4	-0.0293065	-0.0253625	-0.0131827	-0.0474628	0.0100954	-0.0217457	0.00305478	0.00666031	0.0544731				41.4	-0.103607	0.0081719	-0.00311096	0.0111631	0.0224761	-0.0243123
41.5	0.00606188	-0.0130821	0.0432278	0.0211137	-0.0132302	-0.0269556	-0.000423824	-0.0437829				41.5	0.0395605	0.0197665	0.00646431	-0.0176628	0.00239941	0.0253493	0.0150338	-0.0241877	0.0068191				41.5	-0.130641	-0.0125201	0.00446594	-0.0205519	-0.000926863	0.0226897
41.6	0.00829388	0.0098119	0.0346878	0.0205877	0.000313784	-0.0179066	-0.00525582	0.0446891				41.6	0.0370585	-0.0109955	0.00749631	0.0834482	0.0164684	-0.00341269	-0.0603012	0.0415363	-0.0081599				41.6	0.22981	-0.0018191	0.00681034	0.0139891	-0.0371399	0.0285657
41.7	0.0462859	-0.0146391	0.0368038	-0.0178353	0.00825078	-0.00860659	0.00150018	-0.0446779				41.7	-0.0150335	0.00970051	-0.0200377	-0.0207878	-0.0114356	0.0136603	0.0379158	0.0179193	-0.0032109				41.7	0.0145175	0.0138729	-0.0183765	0.00353014	0.00801914	0.0553787
41.8	-0.0268681	-0.0021671	0.0118668	-0.0605653	-0.0234842	-0.00178559	0.00412318	0.0799691				41.8	0.00755045	0.0140615	-0.00407869	0.00555124	-0.00968759	0.0141563	0.0300328	-0.00121669	-0.0255709				41.8	-0.0544365	-0.0129781	-0.000747065	0.00561614	0.0340291	-0.0443853
41.9	0.00960788	-0.0107401	-0.0020362	-0.0180693	0.000859784	0.00265841	0.0102942	0.0711571				41.9	0.00827445	-0.0251375	0.00930031	-0.0301668	0.000902412	-0.0167327	-0.0427882	0.0269833	0.0067981				41.9	-0.0944635	0.0032129	0.0232818	-0.00764386	0.0201981	-0.00800129
42	0.0475539	0.0085659	-0.0029912	-0.0383493	0.0951538	-0.00561859	0.0128292	-0.00447086				42	0.00430245	-0.00612949	0.00736631	0.0281632	-0.00615259	-0.0363127	-0.0339582	-0.00667869	0.0032711				42	-0.00321747	0.0111759	0.0161369	-0.0353429	0.0302061	-0.0588323
42.1	0.0130819	0.0114809	0.0239558	-0.0392913	-0.0526912	0.0193274	0.00443818	0.0334041				42.1	0.0129775	0.0357095	-0.00711969	0.0459192	0.00289641	-0.0190997	0.00321978	0.0127543	-0.0281709				42.1	-0.229714	-0.000336098	-0.0161719	0.00926214	0.0359581	-0.0128023
42.2	0.0331079	-0.0134161	0.0147358	-0.00628027	-0.0429042	0.00187241	0.00551318	-0.000553863				42.2	-0.0211585	0.0348205	0.00624331	0.0147552	0.00291441	0.000493314	0.0374378	-0.00253469	0.0374021				42.2	-0.206013	0.0267239	0.00569114	-0.00372286	-0.00698286	0.0190437
42.3	0.00817888	0.0156969	-0.0318792	-0.0219423	-0.0813712	-0.0292196	-0.0142768	0.0464401				42.3	-0.0118865	-0.0251755	0.00416531	0.0582742	-0.00122159	-0.0491557	-0.00186722	-0.00583669	0.0244751				42.3	0.0175285	-0.0104971	0.00232654	0.0207331	0.00887214	-0.0210073
42.4	0.0213199	0.0038799	0.0187208	-0.0362333	-0.0402012	-0.00435759	0.0132282	-0.000441863				42.4	-0.0612815	-0.0137875	-0.0190537	-0.00566576	0.00198141	0.0258023	-0.0255212	-0.0103937	-0.0249089				42.4	0.0538285	-0.0021221	0.00237664	0.00329814	0.00709714	-0.0337873
42.5	-0.000994118	0.0050439	0.0416008	-0.0424613	0.0621968	0.0119854	0.00862818	-0.0660659				42.5	-0.00136855	-0.00931149	0.0280833	-0.0209668	-0.00648959	-0.0314137	0.0224888	-0.000250686	0.0182501				42.5	-0.0756025	0.0068929	-0.0135085	0.0206901	-0.0105659	-0.0185733
42.6	-0.0132541	-0.0079791	0.0053588	-0.0612213	-0.00847222	0.0190584	0.0107012	0.0299691				42.6	0.00269345	-0.0112285	-0.0214967	-0.0569808	0.00396241	-0.0157467	-0.00370622	-0.0206907	-0.0241919				42.6	-0.0279655	0.0147969	-0.00498936	-0.0299609	-0.00508186	-0.00808129
42.7	0.0195849	0.0140039	0.0487038	-0.0341913	-0.00457422	0.0246544	0.00459018	0.0191431				42.7	-0.0311095	-0.00064649	-0.0350637	-0.00539876	-0.0114586	-0.00782169	0.0483718	0.0257233	0.0160431				42.7	-0.0166865	-0.0045301	0.00833494	-0.0179689	0.0557211	-0.00899729
42.8	-0.0135961	7.8902e-05	-0.0207482	0.0437867	-0.0407352	0.0115394	0.00549718	0.0133591				42.8	-0.0227205	-0.00382249	-0.0243817	0.00459724	-0.00125559	0.0293163	0.0441468	-0.0305437	-0.0070239				42.8	-0.0947385	-0.0049641	-0.00245646	-0.00315086	0.0195731	-0.00791529
42.9	-0.00372712	0.000613902	-0.0433392	0.00873973	-0.0186412	0.0159694	-0.00698982	0.00922114				42.9	-0.00178155	0.00039451	0.00327031	-0.0436378	0.00302241	-0.0267857	0.0107368	0.0198073	-0.0085949				42.9	-0.227546	-0.0044071	0.00150774	0.0135471	-0.00944286	0.0244327
43	0.0265549	-0.0069761	-0.0092912	0.0305687	-0.0126332	-0.0111416	0.00485918	-0.0845589				43	0.0184575	-0.0315925	0.0199883	-0.0134528	-0.00845559	0.0420153	0.0468208	0.0204003	0.0041931				43	0.112385	-0.0064411	-0.0107327	0.0298831	0.0306461	0.00868571
43.1	0.000518882	0.0149289	0.0092398	-0.00293827	0.00683878	0.0207954	-0.00922482	0.0335721				43.1	-0.0150335	-0.00554749	-0.0249157	0.00203424	0.00481941	-0.0135477	0.0661248	0.0461913	-0.0255289				43.1	0.0559295	-0.0079521	0.0106795	0.00942814	-0.0168799	0.0109217
43.2	-0.0434231	0.0111579	-0.0236512	0.0236947	0.0243298	0.00586841	0.00803818	-0.00661386				43.2	-0.0235305	0.0106045	-0.0151037	0.00261924	-0.00797859	-0.0133047	-0.0366132	0.00253231	-0.0133809				43.2	0.0346045	0.0017259	0.0195512	-0.0132869	-0.00352486	0.0167747
43.3	-0.0223681	-0.0044911	0.0349188	0.0143407	-0.0442522	-0.0438756	-0.0115468	-0.0511349				43.3	-0.0548575	0.0150445	-0.0116487	0.0694832	-0.00102159	-0.00480669	0.0265698	0.0240383	-0.0611169				43.3	-0.00392047	-0.0038231	0.00328874	-0.0146279	0.0364461	0.00697871
43.4	-0.00370212	-0.0163331	-0.0143852	0.0327357	0.0116358	-0.00165459	0.00880118	-0.00618486				43.4	-0.0128415	-0.0206525	0.000611314	-0.0266958	-0.00254159	0.0261323	-0.00658222	0.0220803	-0.0455159				43.4	0.100734	0.000371902	0.00510884	-0.00973486	0.0377801	-0.0323633
43.5	0.0117379	0.000796902	0.0131428	-0.0387553	-0.0449382	-0.00589559	0.00569718	-0.0488749				43.5	0.0223965	-0.0215415	0.0317853	0.0292152	0.0155464	-0.0359487	-0.0278372	-0.0108867	0.0590561				43.5	0.0355515	-0.0022401	-0.00530286	-0.00253186	-0.0169929	0.0334227
43.6	0.0192419	0.0060019	0.0034458	0.0225317	0.00626778	0.0171424	-0.00277382	0.0234971				43.6	-0.00100555	-0.00942549	-0.00488469	-0.00943776	-0.00158959	-0.0143197	0.0226568	0.0531003	0.0302781				43.6	0.202427	0.0010019	0.00106994	-0.00496286	0.0201211	-0.0201123
43.7	-0.00398912	0.0191419	0.0050128	-0.0286193	0.00198578	-0.0128706	0.0318772	-0.0556269				43.7	-0.0124985	-0.0210225	-0.0118007	-0.0288898	0.0122464	0.00437531	0.0428458	-0.0284087	-9.2902e-05				43.7	-0.167843	-0.0014651	-0.00741836	-0.0121129	0.0111241	0.0175107
43.8	0.0577699	0.0085489	-0.0076822	-0.0179163	-0.0765422	0.00574541	0.00557018	-0.0500069				43.8	-0.0131105	0.00213051	0.00894731	0.0304782	0.00132941	-0.0146607	-0.0466722	-0.00614869	-0.0215449				43.8	-0.00636147	-0.0058101	0.0175255	0.0148161	-0.0373789	-0.00382029
43.9	-0.0135091	0.0075079	-0.0042762	-0.0192393	0.172856	0.0147474	0.00349918	0.115312				43.9	-0.0128885	-0.00194449	0.0224383	0.0227602	-0.00560559	0.0301313	-0.00582522	0.0188783	0.0328441				43.9	0.0405775	-0.0195751	-0.00279046	-0.0131169	0.0120501	-0.0189233
44	-0.00134212	0.0054239	-0.0210162	0.00603673	0.0815308	-0.0183196	0.0136012	0.0762231				44	0.0109005	0.0223495	-0.00215569	0.0178822	-0.000809588	0.0201183	-0.00522022	-0.00979369	-0.0230559				44	-0.159311	0.0055399	0.000723735	0.00194314	0.0229431	-0.0150183
44.1	-0.0159781	-0.0221581	-0.0203922	0.0146447	0.0147178	-0.0120636	-0.00355482	-0.0553179				44.1	-0.0483555	-0.0145955	-0.0223347	-0.0236298	-0.00189959	0.0335343	0.0561688	0.00783231	-0.0406259				44.1	0.0739815	-0.0045701	0.0135426	-0.0117839	-0.0432379	-0.0120583
44.2	0.0174379	0.0120549	-0.000712196	-0.00140627	-0.0370602	0.0387224	-0.0214208	0.0157481				44.2	-0.0434685	-0.0271105	-0.00666369	0.0169392	0.000441412	-0.0494497	-0.0164892	0.0146283	0.0063321				44.2	-0.0878775	2.90196e-06	-0.0112981	-0.0283039	0.00797314	-0.000180294
44.3	0.00129588	0.000708902	0.0102458	-0.00807427	-0.0247912	-0.00793559	0.0111112	-0.0302549				44.3	-0.0525565	-0.00288449	0.0381423	0.00241924	0.00588141	0.0330963	0.000454784	0.0477643	0.0015581				44.3	0.121804	0.0192199	-0.00900676	-0.00226486	0.0203601	0.00216671
44.4	0.0173079	0.0013259	-0.0175002	0.00929973	0.0309698	-0.0282786	-0.00345882	-0.0584629				44.4	-0.0246485	0.00331251	0.00602831	-0.117129	0.00282241	0.0146123	0.00582278	-0.0107017	-0.0545419				44.4	-0.142524	-0.0028961	0.00303774	-0.0200889	-0.00239286	0.0690427
44.5	-0.00186312	0.0097259	0.0141838	-0.00226527	0.0356748	-0.0248946	-0.0121618	-0.0202809				44.5	-0.00541955	0.00372651	0.0139543	0.0137282	-0.0177216	0.0203563	0.0374518	0.00920431	-0.0367509				44.5	-0.0512495	-0.0176751	-0.000506665	-0.00112286	0.0174081	-0.0115583
44.6	-6.41176e-05	0.0280309	-0.0160152	-0.0306813	-0.0286902	-0.00204859	0.0238802	-0.0287659				44.6	0.0344565	0.00336951	-0.0126867	-0.0760258	0.0111804	-0.0221807	-0.0124612	0.0267333	-0.0037629				44.6	-0.0379175	-0.0077551	-0.0104238	0.0235071	0.000536137	0.000809706
44.7	0.0281079	0.0124309	-0.0357072	0.00900373	-0.0297542	-0.00647959	0.0123922	-0.00498086				44.7	0.0509815	-0.00481649	0.0163603	-0.00420776	-0.0113646	0.0427573	-0.00820622	-0.0206907	0.0200711				44.7	-0.00726847	0.0025549	-0.00872466	-0.0253629	0.0155391	-0.00778329
44.8	-0.0182461	-0.0030831	0.0014948	0.0165477	-0.0748272	-0.00398359	0.0143322	0.0609961				44.8	-0.0130905	0.0205335	-0.0233057	0.0295542	-0.00579959	-0.0455837	-0.0429522	0.0152143	-0.0182269				44.8	-0.243123	-0.0085211	0.00382674	-0.00650086	-0.0149379	0.0122587
44.9	0.0277869	0.0014509	-0.0212052	0.0183857	-0.0309322	-0.000415588	-0.0154758	-0.0290579				44.9	0.0199235	0.0423155	-0.0216457	0.00940724	0.00216341	0.0230013	-0.0214812	0.0130313	0.0663621				44.9	0.0234275	-0.0087741	-0.0179639	0.0110211	0.00342914	0.00944471
45	0.0181049	-0.0134871	0.0129168	0.00440573	-0.0463952	-0.0377706	-0.00395982	-0.0418069				45	-0.0173975	0.0155495	0.0264033	-0.0194018	0.0121654	-0.0249957	0.0273178	0.0215643	-0.0483489				45	-0.0973085	-0.0042461	0.00980794	-0.00897186	0.0204571	0.0125157
45.1	-0.0193541	-0.0025721	0.0099118	-0.00260627	-0.00113022	-0.00697659	0.0104642	0.0641281				45.1	-0.0304265	-0.00417449	-0.0107017	0.0608762	-0.00791859	-0.0313917	0.00570678	0.00252031	-0.0261399				45.1	-0.0111535	-0.0046121	-0.0208214	0.0269441	0.0516941	-0.00272029
45.2	-0.00778512	0.0202049	-0.0360412	0.00305473	0.0917658	-0.0187976	-0.00583982	0.00640414				45.2	-0.0290115	-0.0301165	-0.0154077	-0.0306758	-0.0107776	0.00525031	0.0113318	0.0403983	0.0226211				45.2	0.0872395	0.0073299	0.0169549	-0.00683386	-0.000603863	-0.0298873
45.3	0.0178789	-0.0100781	0.0477578	0.0178677	0.0131998	-0.0235026	0.00149618	-0.0833849				45.3	0.0308515	0.0316225	-0.00892069	0.0223112	0.0117344	-0.0108977	0.0354728	0.00114231	-0.0112229				45.3	0.114707	0.0172179	0.00396884	-0.000836863	0.00939814	0.0164987
45.4	-0.0366371	-0.0198071	0.0229188	-0.0192553	-0.0824842	0.0134724	0.00395618	0.0918121				45.4	0.0630165	0.0208045	0.0223273	0.0517092	-0.00426059	-0.0194317	0.0421038	-0.0137867	0.0140521				45.4	-0.00817547	0.0137499	-0.00893056	0.0204211	-0.000368863	-0.0211333
45.5	-0.0205271	0.0061919	-0.0100292	0.00885673	0.0104598	0.0197724	-0.00609282	-0.0689689				45.5	-0.0138995	-0.00460649	-0.0155197	0.0160442	0.0114054	0.00299131	-0.0132272	-0.00397769	-0.0101329				45.5	-0.108792	-0.0086911	-0.010432	-0.00503686	0.0135591	0.00451171
45.6	-0.0149121	-0.0069441	0.0806758	0.0479997	0.0247228	-0.0105966	-0.000383824	-0.0537999				45.6	0.0278395	0.0212925	-0.0285707	-0.0687328	0.000622412	-0.0296187	-0.00711622	-0.00174069	-0.0085099				45.6	-0.0410225	0.0079699	0.0150838	-0.0297029	0.00364614	0.0331157
45.7	-0.00416812	0.0056499	0.0255998	0.0124867	-0.0658122	-0.0245666	0.00625918	0.0615091				45.7	-0.0308425	0.00013651	-0.0110287	0.0246852	-0.00212759	0.0767833	-0.0163882	0.0313863	0.0599691				45.7	0.0130785	-0.0150821	0.00781174	0.0200621	0.0227791	0.00418571
45.8	0.00433788	0.0062079	0.0152188	0.0539227	0.0278478	0.00276741	-0.00674082	-0.0505429				45.8	0.0122065	-0.00556449	0.0372013	0.0645032	-0.0145706	0.0153743	-0.0409802	-0.00798169	0.0286461				45.8	-0.0199235	0.0090139	0.00669704	-0.0360479	-0.0158599	0.00599071
45.9	-0.00360712	-0.0054081	0.0200848	0.00832473	0.00343178	0.00485141	0.00620518	0.0227451				45.9	0.0626775	0.0121015	0.00705731	-0.0290228	0.00276341	-0.0492327	0.0177708	0.0266873	-0.0092669				45.9	-0.185938	0.0130429	0.00898834	0.00567914	-0.00541886	0.0113697
46	0.0746729	-0.0010141	0.0267408	-0.00293127	-0.000860216	0.0214334	0.00503218	-0.0169409				46	0.0209015	-0.0347575	0.00559031	0.0526162	-0.00664259	-0.0315317	-0.0176072	0.0146833	-0.0446909				46	-0.0200405	0.0052799	0.00951204	-0.0161009	0.00760614	0.00805071
46.1	-0.00331912	0.0060749	0.0093878	0.0439857	0.00853878	-0.00782359	-0.0161248	-0.00803186				46.1	-0.0457495	-0.0213295	0.00564631	-0.0230978	-0.00192759	-0.0103907	0.00796078	-0.000749686	0.0016221				46.1	0.0208605	-0.0010921	0.00377124	0.00596614	0.0277791	0.0111657
46.2	-0.0150611	0.0011259	-0.0703432	-0.00828727	0.0816198	-0.0264726	-0.00658382	-0.0525799				46.2	-0.0563605	0.0138515	0.0243743	-0.0722958	-0.00422459	-0.00644369	-0.00153822	0.00358831	-0.0016559				46.2	0.0563285	-0.0054161	-0.00642956	-0.0102659	-0.000727863	0.00106771
46.3	-0.0318851	0.0055109	0.0220828	0.0269307	-0.0151342	-0.0108436	0.00711418	0.0103071				46.3	0.00339645	0.00902351	-0.00295969	-0.00632676	-0.000140588	-0.0165587	-0.0255842	-0.00766669	-0.0207859				46.3	-0.00623847	-0.0012371	-0.00749416	0.0148991	-0.0282299	0.00958871
46.4	0.00934688	0.000841902	-0.0116322	0.0223377	-0.0576502	0.0144834	0.00496618	0.0917711				46.4	0.0185185	0.0321355	-0.0451757	0.0215892	0.0139684	0.0446173	-0.0170632	-0.0537697	-0.0330689				46.4	-0.103682	0.0060379	0.00702344	-0.00892686	-0.00687186	-0.00770029
46.5	0.0120579	0.0040369	-0.0451112	0.0466387	-0.0122312	-0.0139336	-0.00590282	0.0855811				46.5	0.0251865	0.0163265	0.00499631	-0.0364938	-0.00148159	-0.0128217	0.0423098	0.0135873	-0.0060669				46.5	0.109302	0.0079589	0.00240564	0.0210541	-0.00105886	-0.0176973
46.6	0.0307389	0.0288179	-0.0141472	-0.0357523	0.0541108	0.00827941	0.0151432	-0.000888863				46.6	0.0104885	-0.00327449	0.00192931	-0.0325658	-0.00597259	-0.0149367	-0.00411222	0.0294243	0.0131041				46.6	0.0374385	0.0192219	-0.0164898	0.00904214	-0.00439086	0.00597871
46.7	-0.0169821	0.0184919	-0.0142282	-0.0312583	-0.0847302	0.0196254	-0.0107728	-0.0109979				46.7	-0.0745945	0.0357725	0.00427331	-0.0397908	-0.00223159	0.0195133	-0.0549772	0.0271053	0.0484581				46.7	-0.0876415	0.0048129	-0.00225636	0.00842714	0.00243814	0.0349387
46.8	-0.0304231	0.0103589	0.0201998	-0.0599243	-0.0446512	0.00194241	-0.00790682	0.0740891				46.8	0.0295125	-0.0164835	0.0132543	0.0456682	-0.00523959	-0.0107047	0.0366598	-0.000367686	0.0168361				46.8	0.262496	-0.0033561	0.0207788	-0.0175529	0.00662814	0.0274547
46.9	0.0311109	0.0037539	-0.0261352	0.0316097	0.0591818	0.00792841	-0.00391382	-0.0505109				46.9	0.0233565	0.00158851	-0.00868069	-0.0126828	-0.0124096	-0.0293337	0.0211028	-0.0180287	-0.000880902				46.9	-0.205372	-0.0017711	-0.00719376	0.0354691	-0.00913886	0.0254507
47	-0.00214512	-0.000992098	0.0022988	0.0267247	-0.00166822	0.00876741	-0.0236738	-0.0993679				47	-0.00885755	-0.0223485	0.00597231	0.0133892	0.0129564	0.000560314	-0.00977722	-0.0380817	-0.0207969				47	0.203691	-0.0174821	0.00637384	-0.00225486	-0.0256089	-0.0384853
47.1	-0.0185891	-0.0113761	0.0136338	-0.0445613	-0.0105262	0.00133641	0.0136702	-0.0320499				47.1	-0.00557555	-0.0274565	-0.00733669	0.0749742	0.00327441	0.0199893	0.0143548	0.00931131	-0.0140559				47.1	-0.0283855	0.0070749	-0.0147405	0.0236891	-0.0336579	-0.0132193
47.2	-0.0219471	-0.0162851	3.28039e-05	0.0529417	0.0113658	0.0258634	-0.00300482	0.0276971				47.2	-0.0170585	0.00785251	-0.00980669	0.0228092	0.00551441	-0.0200987	0.0922318	-0.00648169	0.0024331				47.2	-0.147586	0.0047279	0.00815494	-0.0111829	-0.0581839	0.0240007
47.3	-0.0393551	-0.0131751	-0.0070612	0.00893873	-0.0656182	0.0148554	0.00322218	0.0708581				47.3	-0.00637955	-0.00512649	-0.00563169	-0.0404728	-0.00294359	0.0266473	-0.0300422	-0.0345677	0.0317981				47.3	-0.118083	-0.0033951	-0.00618056	-0.00156086	0.00138614	-0.0257523
47.4	-0.0480711	0.0025909	0.0157888	0.0270917	-0.0104422	-0.00625859	-0.000604824	-0.0384489				47.4	0.0534835	0.0293155	0.00459331	-0.00445076	-0.00595059	-0.00739169	-0.00227522	0.0210873	-0.0127589				47.4	0.151965	-0.0011151	0.00240534	0.0336131	0.0265761	-0.0215293
47.5	-0.0293721	-0.0026391	0.0127298	-0.0174413	0.0527728	0.00598841	-0.00654582	0.103463				47.5	0.0297645	-0.0367195	0.000880314	-0.000408765	-0.00223459	0.0142963	0.0231008	0.0394223	-0.0394039				47.5	-0.177353	0.0011349	0.00252374	0.00578714	0.0329931	0.0138517
47.6	0.0297899	0.000216902	0.0086688	-0.0300233	0.0441188	-0.0110416	-0.00697382	-0.0472039				47.6	0.0209395	-0.0346255	0.00245831	0.0473672	0.00970441	0.0684503	0.0264308	0.0138263	0.0130391				47.6	0.0767505	-0.0042881	-0.00507146	-0.0240239	-0.0162239	0.00496371
47.7	-0.00594812	-0.0095481	-0.0165312	0.0395787	-0.0419352	0.0214614	-0.00588982	-0.0185249				47.7	0.0202635	0.0343455	0.0317403	0.0125272	0.0198264	-0.0127387	-0.00173922	0.00420431	-0.0010109				47.7	-0.0261065	-0.0177081	-0.013958	0.00104114	-0.0410429	0.0406797
47.8	0.0161969	0.0022769	-0.0162832	-0.00166627	0.0295008	-0.0290076	0.000632176	0.0274291				47.8	-0.0300425	-0.00826249	0.00911531	-0.0664468	-0.00708759	0.00292131	-0.00751422	0.00415431	0.0107991				47.8	0.0351395	0.0038089	0.000427235	-0.00602786	-0.00676186	0.00618571
47.9	-0.0116461	-0.0031141	-0.0066362	-0.00893927	0.0550618	0.0110284	-0.0123548	-0.0412079				47.9	0.0426235	-0.0130065	-0.0142857	0.0161382	-0.00169459	-0.0300877	-0.0108812	0.0259743	-0.0540599				47.9	-0.0529305	-0.0065461	-0.0205382	0.00246714	-0.00821686	0.0212467
48	0.00613288	0.0049079	-0.0104642	-0.0382403	0.0748828	0.0310354	0.0313722	-0.0794849				48	0.0374505	-0.00177349	-0.00609069	0.00598624	-0.000388588	0.0261723	0.0122318	-0.0153107	0.0689521				48	-0.155825	-0.000626098	0.00214254	0.0300111	0.0220491	-0.0253623
48.1	-0.00421812	-0.0092581	0.000981804	-0.0416113	-0.0339062	0.00730141	0.00571818	-0.0597209				48.1	-0.0234705	0.00496951	-0.00476069	0.0265612	0.000664412	0.00869431	-0.00428522	-0.0158007	-0.0209929				48.1	-0.190009	-0.0051371	-0.0147461	-0.00706086	-0.00305386	-0.0313253
48.2	-0.00488012	0.0026519	0.0126228	0.0380937	-0.0709262	-0.0178156	-0.00523082	0.0485561				48.2	-0.0114955	-0.0449315	0.0100313	-0.0128838	-0.00321359	0.00768231	-0.0154322	-0.0217197	-0.0112769				48.2	-0.0473955	0.0101389	-0.00426796	0.00342514	0.0186261	-0.0157633
48.3	0.0304509	-0.0039451	0.0118238	0.0177027	0.0647338	0.0155564	0.00695318	-0.0385789				48.3	-0.00635455	0.0102315	-0.0121127	-0.0215358	0.0136904	-0.0150907	-0.0333542	0.0210393	-0.0105399				48.3	0.258278	-0.0079371	0.013876	-0.0193359	0.0178031	0.00922771
48.4	-0.00975712	0.000800902	-0.0602802	0.00627373	0.0485708	0.0170634	-0.00717382	-0.0121699				48.4	0.00752445	0.0306165	-0.0328727	0.00382224	-0.0108456	-0.0431217	-0.0115432	-0.0138877	0.0267921				48.4	0.00888953	-0.0036111	-0.0145508	-0.0100749	-0.000936863	-0.0223333
48.5	-0.0153811	-0.000470098	-0.0401492	0.000222725	0.0167908	0.0146144	0.000857176	-0.0232959				48.5	-0.0561855	-0.0221655	0.00722831	-0.0422768	0.00507341	0.0181263	0.0238798	-0.0141937	-0.0325209				48.5	0.0591795	-0.0174181	0.00320824	-0.0501139	0.00259814	0.0185087
48.6	0.0143389	0.0165999	0.0210108	-0.0222933	-0.0205762	0.0166314	0.00820918	0.00899314				48.6	0.00691845	-0.0221585	0.0140433	-0.0575468	0.0131524	-0.0266387	-0.00701622	0.0298003	0.0090201				48.6	-0.0962465	0.0099719	-0.00773496	0.0286291	-0.0199019	-0.00129129
48.7	-0.0184081	-0.0272451	-0.0137442	-0.0573553	-0.0102742	0.0286054	-0.00486282	0.0972811				48.7	0.0201265	0.00554951	0.00187331	0.00960824	-0.00915859	-0.0212257	0.0142278	0.0124093	0.0301301				48.7	-0.0723835	0.0123769	0.00271284	-0.0123499	-0.00238186	-0.0607253
48.8	0.0267979	-0.0131071	0.0140958	-0.0238163	0.0680508	-0.00585959	0.00166818	0.0261461				48.8	-0.0123055	-0.00038549	0.0244623	0.0188332	-0.0141106	-0.00259869	-0.00293822	-0.00958069	-0.0106579				48.8	0.234033	0.0014419	-0.00780036	-0.0195639	-0.00225886	-0.00720929
48.9	0.0131969	0.0098689	-0.0023082	-0.00905027	-0.0321282	-0.000643588	-0.0141498	-0.0298669				48.9	-0.0779215	-0.0376625	-0.0205597	0.0607462	-0.0167816	-0.00511769	-0.0159492	0.000599314	0.0221941				48.9	0.122426	-0.0140941	0.010498	0.00126214	-0.0163809	-0.00859529
49	0.00242688	0.0098679	-0.0053912	-0.0218483	-0.0536002	0.00145341	0.00897318	-0.0704129				49	0.0263005	0.0151035	0.00256431	0.0166042	0.00549441	0.0371553	0.0418398	-0.0178487	-0.0190989				49	-0.188008	0.0075459	0.00529184	-0.0148939	-0.0223409	0.00799771
49.1	0.00842988	-0.0282541	-0.0040942	-0.0422553	0.00203578	0.00959941	0.00204718	0.0900101				49.1	0.00672045	-0.0170435	0.0188703	-0.0204268	-0.00402459	0.00923531	0.0449508	-0.0166587	-0.0089189				49.1	0.0919715	-0.0058991	0.000833635	-0.0220729	0.0433571	-0.0353623
49.2	-0.0318231	0.0012419	0.0070108	0.0132827	0.0808448	-0.0114386	0.00207318	-0.00897986				49.2	-0.0501755	0.0176195	0.0275943	-0.0584558	0.00319841	0.0345503	-0.00398122	-0.00872969	0.0098291				49.2	-0.0571955	0.0063399	0.00653774	-0.00928486	0.0171421	-0.000916294
49.3	0.00572488	-0.0050661	-0.0218762	-0.0410903	-0.0391612	0.0141724	0.0197392	0.0459601				49.3	-0.00632455	-0.0127755	-0.0141017	-0.0316768	-0.0111756	-0.0277717	-0.0426882	-0.00886869	-0.0226449				49.3	0.143999	0.000108902	-0.00217426	0.0134431	0.00184514	-0.0333073
49.4	0.00921888	0.0098269	-0.0090852	-0.00569227	0.0333418	-0.0144776	-0.00400182	-0.0321289				49.4	-0.0335935	0.0151405	-0.00221869	0.0164562	-0.00473459	-0.00500169	-0.0122952	0.0108983	-0.0231509				49.4	-0.0458685	-0.0038041	-0.00849886	-0.0104509	-0.000174863	-0.00198429
49.5	0.00205588	-0.0130231	0.0014188	-0.0348203	-0.0619672	-0.0258856	-0.000655824	0.0295251				49.5	0.00635045	-0.0262915	0.00747131	-0.0484948	0.00504641	0.0244903	-0.0689082	-0.0115767	-0.0159179				49.5	-0.0382475	0.0080379	0.000957835	-0.00410186	0.00682214	0.0312687
49.6	0.0201009	0.0104369	-0.0129442	0.0160457	0.0251078	-0.0216336	-0.0102658	-0.0258049				49.6	-0.0287215	0.0322435	-0.0129617	0.0556462	0.00286141	-0.0171747	-0.0140462	-0.0587817	-0.0412459				49.6	0.0671575	-0.0201401	-0.00699906	0.0181151	0.0127231	-0.0138383
49.7	0.0391839	0.0074079	-0.0157142	-0.00503127	-0.0142512	-0.0105116	0.0141942	-0.0589349				49.7	0.0535875	0.00127251	0.00946731	0.0259542	0.00650741	0.0274543	0.00895378	0.00479931	0.0087691				49.7	-0.0866735	-0.0015651	0.00677874	0.0232911	-0.00541886	0.0196557
49.8	0.00263488	0.0212399	0.0161958	-0.00815827	-0.0331132	-0.0197106	0.0120012	0.0113821				49.8	-0.0276125	0.00083551	-0.0121767	-0.0218638	0.0111084	0.000157314	0.00329078	0.00222131	0.0338431				49.8	0.142873	-0.0054681	0.00687644	-0.00605986	-0.0334799	0.00991771
49.9	0.0134869	-0.0018451	0.0396268	0.0202047	-0.0399522	-0.00390659	0.00311918	0.0880441				49.9	0.0204295	-0.00457649	-0.00789269	0.00119224	0.00137341	0.0182333	-0.0384872	-0.0247087	0.0405531				49.9	0.102363	0.0061679	0.0328695	0.00693014	-0.00464186	0.00730571
50	0.0184809	0.0380899	-0.0306252	0.0531177	-0.0518882	0.000631412	0.0166012	-0.0389319				50	-0.0201005	-0.0471915	-0.000811686	-0.0272578	0.0189984	0.0181223	-0.00882522	0.0204733	-0.0118709				50	-0.125968	-0.0297411	0.0378902	0.0242291	-0.00977486	0.0241887
50.1	0.0347539	0.0279489	-0.0286762	-0.0245703	0.0322588	-0.000775588	-0.000602824	-0.0286819				50.1	0.0488515	0.00283251	0.0205793	0.0390582	-0.00145459	0.0608213	0.0173778	0.0472643	0.0205661				50.1	0.0251415	0.0037489	0.0275536	0.00742914	-0.00314186	0.0136827
50.2	0.0242139	-0.0202671	0.0031528	-0.000573275	0.0490878	-0.0194026	0.0115372	0.00576314				50.2	-0.0197965	-0.00140349	0.0538993	0.0840342	0.0104274	0.0157393	-0.0187112	-0.0141847	0.0100571				50.2	0.10618	0.000198902	0.029867	0.0362551	0.0578121	0.0420217
50.3	-0.0128431	-0.0219681	-0.0223542	-0.0663153	0.102496	0.00492841	0.00875618	0.00366114				50.3	-0.00711155	0.0117265	1.13137e-05	0.117179	0.00437141	0.0369953	0.0207898	0.0527733	0.0182001				50.3	0.220926	0.0192499	0.0141288	0.0451821	0.0606071	0.0187657
50.4	0.0207549	-0.0038911	0.000807804	0.000856725	0.1611	0.0201674	-0.00121182	-0.0778889				50.4	0.00161745	-0.0171075	0.0119223	0.0957182	0.00316041	0.0509383	0.0542478	0.0240563	-0.0021199				50.4	0.00964553	0.0295729	0.0181536	0.0447141	0.0541171	0.00370371
50.5	0.0230069	0.0118239	-0.0201712	0.106342	0.0647848	0.0128204	0.0130422	-0.0609429				50.5	-0.0887505	-0.0104305	0.0306953	0.112922	0.0195424	0.0281143	0.0847068	0.0417373	0.0106891				50.5	0.23418	0.0111249	0.0229651	0.0297441	0.0501341	-0.000898294
50.6	0.0589629	0.0092659	-0.0124662	0.0507807	0.132235	-0.0216926	0.00478518	-0.0487199				50.6	-0.0629345	0.0130785	0.0206583	0.143896	0.0130174	0.0195113	0.0618898	-0.00320869	0.0226581				50.6	0.171971	0.0183169	0.0482421	0.0477331	0.0612731	0.0253627
50.7	0.0500129	-0.0026051	0.0119508	0.109046	0.110693	-0.00381459	0.00937418	-0.0258139				50.7	-0.0675985	-0.00419749	0.00272131	0.117259	0.0211994	0.0471923	0.0671368	0.0289703	-0.0274279				50.7	0.00967953	0.0225309	0.0340927	0.0586461	0.0649191	0.0104117
50.8	0.0891449	0.0146719	-0.0114222	0.101592	0.105379	0.00737741	0.0205082	-0.0113349				50.8	-0.0213555	0.0272765	0.0107693	0.11306	0.0270784	0.00867331	0.140472	0.0369103	0.0374341				50.8	0.0334195	0.0155339	0.0378567	0.0650721	0.116126	0.0369717
50.9	0.0337869	-0.0016321	-0.0103042	0.169939	0.114175	0.00671241	0.0301052	0.0778611				50.9	-0.0784355	0.00503151	0.0353783	0.125342	0.0180914	0.0712803	0.0540988	0.0317573	0.0315321				50.9	0.182202	0.0166029	0.0300674	0.0657511	0.0751741	0.0251157
51	0.0685609	0.0332629	0.0510378	0.119343	0.0980838	0.00155341	0.0204942	0.0245731				51	-0.107058	0.0385665	0.0129863	0.11619	0.0263654	0.0387483	0.0925598	0.0548873	-0.0043909				51	0.0930445	0.0291769	0.0461171	0.0396631	0.0721951	0.0663327
51.1	0.0532189	0.0309059	0.0255108	0.131357	0.0610668	-0.0132286	0.0274492	-0.00987086				51.1	-0.117564	0.00986951	0.00608031	0.106021	0.0163114	0.0163153	0.00411778	0.0723943	-0.0043819				51.1	0.266001	0.0071989	0.0204222	0.0417771	0.0737501	0.0129567
51.2	0.0755779	0.0283509	0.0540758	0.108538	0.0381068	-0.00102759	0.0327672	-0.0362019				51.2	-0.0571245	0.0574955	0.0549033	0.188565	0.0231334	0.0428253	0.0379898	0.0188233	0.0446401				51.2	0.16375	0.0104539	0.0365245	0.0646101	0.0680941	0.0166327
51.3	0.0650889	0.0555479	0.0276418	0.11701	0.171072	0.00388941	0.0313172	0.0638801				51.3	-0.0880285	0.0150945	0.0162143	0.151367	0.0150614	0.0168583	0.0900218	0.0305613	-0.0420549				51.3	0.339143	0.0089079	0.0413772	0.0564721	0.0556851	0.00910971
51.4	0.0993659	0.0566949	0.0336388	0.141418	0.0271998	0.00591141	0.0182422	0.0486641				51.4	-0.0692315	-0.00921949	0.0488003	0.0751952	0.0264894	0.0554843	0.0489198	0.0867453	0.0570601				51.4	0.328803	0.0259989	0.033318	0.0446221	0.0630381	0.0406317
51.5	0.0493159	0.0441329	0.10707	0.112261	0.145865	0.0340724	0.0212762	0.0254441				51.5	-0.117396	0.0131575	-0.0148237	0.121372	0.0418134	0.0423453	0.0589228	0.0297533	0.0712281				51.5	-0.0133035	0.0027929	0.0202219	0.0438141	0.0841291	0.00929871
51.6	0.0777799	0.0415509	0.126191	0.130867	0.0419388	0.0270384	0.0193842	0.213495				51.6	-0.0816275	0.0136495	0.0264173	0.0759582	0.0211924	0.0594593	0.113504	-0.0159827	0.0375301				51.6	0.0131935	0.0129449	0.0475987	0.0609171	0.0504851	0.0227117
51.7	0.0895149	0.0720279	0.0875748	0.176015	0.130572	0.00649341	0.0251432	0.115387				51.7	-0.100114	0.0252215	0.0398453	0.150322	0.0281094	0.0303543	0.0638858	0.0638813	0.0332871				51.7	0.11268	0.0080169	0.0592243	0.0346241	0.0415321	-0.00397429
51.8	0.106013	0.0662649	0.103541	0.151071	0.0262668	0.0329024	0.0111612	0.160397				51.8	-0.0941445	-0.00204549	0.0275953	0.189057	0.0244424	0.0654093	0.0655738	0.0430873	-0.0183159				51.8	-0.0367405	0.0092759	0.0272276	0.0509121	0.0748691	0.00900771
51.9	0.112418	0.0643049	0.151533	0.219951	0.0184398	0.0553644	0.0549252	0.114814				51.9	-0.135582	0.00548451	0.0109083	0.108349	0.0313224	0.0360813	0.0521688	0.0276873	-0.0031289				51.9	0.186496	0.0026289	0.0397332	0.0238211	0.0741761	0.0329587
52	0.0991109	0.0585829	0.0863098	0.1569	0.198632	0.0464084	0.0260682	0.155536				52	-0.0797325	0.0238925	0.0563763	0.166913	0.0269554	0.0879723	-0.0205892	0.0374893	-0.0044949				52	0.139554	0.0074949	0.027001	0.0377171	0.0579751	0.00908071
52.1	0.109695	0.0443199	0.106768	0.113957	0.0995048	0.0410604	0.0304882	0.150979				52.1	-0.0711085	-0.0165825	0.0412933	0.189521	0.0306894	0.0350593	-0.0207922	0.0456663	-0.0067279				52.1	0.143313	0.0067059	0.0517447	0.0482011	0.0827311	0.0354137
52.2	0.0863199	0.0686199	0.160876	0.11221	0.147805	0.0481684	0.0358092	0.106898				52.2	-0.0576425	0.0164835	0.0283483	0.132761	0.0285194	0.0800223	0.0904198	0.0571103	-0.0121319				52.2	-0.0295925	-0.0028391	0.0358846	0.0483451	0.0638451	0.0451237
52.3	0.125656	0.0600649	0.119871	0.140386	0.0340448	0.0737554	0.0225922	0.0449761				52.3	-0.129033	0.0383825	0.0258773	0.138923	0.0167804	0.0135283	0.14908	0.0139363	0.0128591				52.3	-0.0131325	0.0160959	0.0209397	0.0390201	0.0774621	0.00534571
52.4	0.0511579	0.0496269	0.148377	0.165576	0.163726	0.0676544	0.0249862	0.101045				52.4	-0.104329	-0.0109555	0.0112633	0.130194	0.0276144	0.0472083	0.0681848	0.0812063	-0.0457019				52.4	0.0496125	0.0198099	0.0369761	0.0534361	0.0699371	0.0147277
52.5	0.0679469	0.0585489	0.107161	0.142193	0.0146618	0.0686764	0.0133892	0.201453				52.5	-0.101204	0.00554451	0.00187731	0.144844	0.0286124	-0.0137097	0.0123328	0.0418673	-0.0424179				52.5	-0.00552047	0.0072899	0.0305785	0.0842861	0.0402011	0.0267287
52.6	0.0804989	0.0785729	0.124033	0.144099	0.196702	0.0595884	0.0216432	0.143408				52.6	-0.0811655	0.00774251	-0.00491869	0.176554	0.00979841	0.000589314	0.0453748	0.0155923	-0.0340189				52.6	0.38395	0.0113949	0.0346929	0.0849151	0.0658021	0.0444447
52.7	0.0843809	0.0650039	0.128085	0.165874	0.0780738	0.101284	0.0350852	0.0564471				52.7	-0.0951115	0.0210385	-0.00245369	0.133672	0.0462614	0.0273843	0.124487	0.0591083	-0.0153139				52.7	0.181612	0.0213789	0.0386483	0.0503181	0.0870471	0.0233667
52.8	0.0673209	0.0442879	0.131617	0.198053	0.191789	0.0840094	0.0346862	0.121638				52.8	-0.0719715	0.0119725	0.0288463	0.155928	0.0391584	0.0341633	0.144579	0.0666683	-0.0327749				52.8	0.101647	0.0324659	0.0504369	0.0468851	0.0627241	-0.00991129
52.9	0.0831669	0.0727789	0.177358	0.189438	0.109167	0.0816554	0.0298362	0.0436791				52.9	-0.0258995	-0.0361535	0.0489643	0.0860282	0.0276294	0.0788523	0.0869698	0.0417843	-0.0231519				52.9	0.0756195	0.0245959	0.039113	0.0257111	0.0870171	0.0152167
53	0.0766259	0.0676559	0.141497	0.183319	0.0262658	0.0596304	0.0347602	0.0485821				53	-0.0892575	0.0375815	-0.000230686	0.109556	0.0138084	0.0134933	0.0928728	0.0697433	0.0040921				53	-0.0664025	0.0209169	0.0243958	0.0851321	0.0643141	0.0283497
53.1	0.136359	0.0453879	0.0517838	0.179242	0.100933	0.0398034	0.0277282	0.170075				53.1	-0.0964975	-0.0100315	0.0164213	0.0631572	0.0285904	0.0788053	0.0346948	0.0287053	0.0110541				53.1	0.227986	0.0194429	0.0456291	0.0665091	0.0866051	0.0360317
53.2	0.0453189	0.0535179	0.12711	0.0858137	0.0619988	0.101183	0.0120912	0.140146				53.2	-0.106498	0.0128375	0.0152303	0.130177	0.0293974	0.00947031	0.0777928	0.0449103	0.0083071				53.2	-0.0591285	0.0132489	0.0276463	0.0350901	0.0850771	0.0218787
53.3	0.0634209	0.0597869	0.1919	0.158802	0.150188	0.0669914	0.0446312	0.104917				53.3	-0.136204	0.0302085	0.0333803	0.132953	0.0211544	0.0429873	0.0893548	0.0403973	-0.0309639				53.3	0.128433	0.0249039	0.0495863	0.0333471	0.0500341	-0.00350729
53.4	0.0828899	0.0551749	0.0743928	0.184274	0.157862	0.0792964	0.00900618	0.189446				53.4	-0.0813295	0.0155735	0.00594131	0.140666	0.0160894	0.0682903	0.0571588	0.0832983	-0.0056229				53.4	0.0863485	0.0143599	0.0458347	0.0348851	0.0725541	0.0426997
53.5	0.0919219	0.0588859	0.119458	0.20843	0.13908	0.0586144	0.0357622	0.131474				53.5	-0.158405	0.0384455	0.0384603	0.166491	0.0257504	0.0380843	0.145092	0.0259423	-0.0292229				53.5	-0.0467845	0.0156189	0.0295086	0.0518161	0.0904541	0.000309706
53.6	0.109066	0.0705019	0.126398	0.148036	0.137422	0.101646	0.0185232	0.0653811				53.6	-0.114789	-0.00690449	0.0559673	0.0964932	0.0234704	0.0238713	0.0700458	0.0208993	-0.0373939				53.6	-0.0419345	0.0186329	0.0232924	0.0595681	0.0483421	0.0367037
53.7	0.0737869	0.0652149	0.183111	0.119924	0.0999858	0.0387284	0.0350922	0.133205				53.7	-0.0684445	0.0220775	0.0350583	0.182648	0.0204244	0.0166973	0.110861	0.0288673	0.0343931				53.7	0.0774115	0.0151329	0.0147263	0.0408761	0.0532631	0.0315467
53.8	0.0884839	0.0529239	0.168274	0.136372	0.0330598	0.0498704	0.0326512	0.123346				53.8	-0.0779965	0.0158515	0.0172923	0.115823	0.0438104	-0.0177747	0.0728778	0.0657413	-0.0343559				53.8	-0.0351475	0.0317799	0.035954	0.0346961	0.0531381	0.0430047
53.9	0.114195	0.0590229	0.190348	0.200674	0.0449738	0.0701684	0.0375042	0.117403				53.9	-0.0592275	0.00372151	0.0577263	0.0882602	0.0380334	0.0551913	-0.00121522	0.0206593	0.0207761				53.9	-0.00864047	0.0265109	0.0408401	0.0450351	0.0972001	0.0288187
54	0.0941119	0.0663949	0.146884	0.166882	0.120592	0.10668	0.0431462	0.124622				54	-0.0622145	0.0494975	0.00544431	0.105274	0.0424444	-0.0107867	0.0840228	0.0549643	0.0293701				54	0.285807	-0.000783098	0.0368075	0.0359491	0.0762601	0.0214177
54.1	0.0855909	0.0821039	0.15299	0.175451	0.162498	0.0721434	0.0341522	0.211873				54.1	-0.0867415	0.0513175	0.00214531	0.175717	0.0102954	-0.00930069	0.0582908	0.0347303	-0.0055949				54.1	0.0456055	0.0276759	0.0358148	0.0332761	0.0558901	0.0468137
54.2	0.107551	0.0807599	0.153218	0.200633	0.0225848	0.0860854	0.0365372	0.183931				54.2	-0.0832315	0.00391951	0.00295931	0.184184	0.0352054	0.0234393	0.0102368	0.0111983	0.0386781				54.2	-0.24328	0.0274289	0.0395423	0.0497171	0.0687771	0.0169267
54.3	0.0905869	0.0819619	0.182199	0.175391	0.0612048	0.0746344	0.0338582	0.0489841				54.3	-0.110643	0.0489145	0.0423993	0.0985192	0.0288234	0.0106643	0.0396238	0.0145423	-0.0779359				54.3	0.0299755	0.0190269	0.0336977	0.0353511	0.0677161	0.0116897
54.4	0.0959749	0.0741159	0.157166	0.183892	0.14347	0.0523764	0.0247762	0.161427				54.4	-0.115661	0.0174295	0.0307423	0.109917	0.0358824	0.0526583	0.0729928	0.0378113	-0.0297139				54.4	0.13605	0.0272219	0.03705	0.0728841	0.0683651	0.00917071
54.5	0.0601739	0.0623919	0.158302	0.137451	0.143306	0.0627684	0.0446052	0.172956				54.5	-0.0924715	-0.00750349	0.0507643	0.191021	0.0342984	-0.0278507	0.106873	0.0151273	-0.0011969				54.5	0.429927	0.0088549	0.0539862	0.0509061	0.0742361	-0.00485729
54.6	0.0349899	0.0549059	0.170464	0.160617	0.0784678	0.0898304	0.0363492	0.165427				54.6	-0.0776845	-0.0129075	-0.0110317	0.157988	0.0273254	0.0393363	0.120524	0.0602893	-0.0430469				54.6	-0.0387065	0.0293689	0.0295294	0.0455601	0.0465221	0.0200987
54.7	0.0778319	0.0517259	0.131511	0.122221	0.143031	0.0601444	0.0347932	0.0960161				54.7	-0.137971	0.00472851	0.0222163	0.0890242	0.0352684	0.0704983	0.0959158	0.0281643	0.0434971				54.7	-0.0502495	0.0116679	0.015578	0.0715921	0.0729381	0.0380037
54.8	0.104791	0.0752899	0.121512	0.20503	0.0760688	0.0298784	0.0347632	0.0842291				54.8	-0.0938095	0.0287645	0.0132683	0.141048	0.0444464	-0.00774569	0.0850588	0.0596063	-0.0411669				54.8	-0.0179135	0.0110589	0.0281942	0.0472411	0.113874	0.0652847
54.9	0.0768939	0.0860809	0.186613	0.137887	-0.0352262	0.0923044	0.0336512	0.118812				54.9	-0.0594685	0.0427275	0.0288583	0.128783	0.0294314	0.0146733	0.117407	0.0784403	-0.0435779				54.9	0.261308	0.0112089	0.034089	0.0430911	0.0598111	0.0349487
55	0.112674	0.0726939	0.137724	0.138843	0.0939848	0.0333174	0.0169422	0.187953				55	-0.13311	0.00120451	0.0427253	0.0636132	0.0358534	0.0358683	0.0645568	0.0360913	-0.0704659				55	0.118741	0.0266919	0.0247694	0.0239301	0.0770261	0.00260671
55.1	0.10384	0.0459379	0.163836	0.194095	-0.00296422	0.0457674	0.0285342	0.108953				55.1	-0.0951295	-0.0186155	0.0178313	0.0939042	0.00137041	0.0743843	0.0889448	0.0517003	0.0213871				55.1	0.0805515	-0.0056821	0.0356506	0.0417401	0.0627401	0.0287907
55.2	0.120935	0.0564289	0.16012	0.120571	0.168497	0.0790894	0.0259762	0.158164				55.2	-0.114302	0.0217825	0.0367813	0.112418	0.0279024	0.0666763	0.0900198	0.0252603	-0.0255979				55.2	0.206738	0.0146179	0.0348992	0.0312501	0.0709631	0.0412797
55.3	0.0918769	0.0692209	0.162533	0.195857	0.106437	0.0506834	0.0259992	0.10224				55.3	-0.101807	0.0340245	0.0390223	0.0954402	0.0325484	0.0466793	0.109368	0.0231403	0.0112331				55.3	0.112387	0.0162459	0.0316131	0.0582861	0.0926921	0.0614457
55.4	0.0639789	0.0533789	0.187564	0.170552	0.153078	0.0684134	0.0305652	0.0428291				55.4	-0.112601	0.00996051	0.0318463	0.124548	0.0147544	0.0115893	0.0453818	0.0659843	-0.0505419				55.4	0.114032	0.0185409	0.0313633	0.0631781	0.0616151	0.00722071
55.5	0.0772059	0.0716759	0.194324	0.162256	0.200734	0.0813484	0.0315222	0.136558				55.5	-0.0673775	0.00766051	0.0288933	0.137713	0.0503444	0.0195813	0.0606248	0.0466433	-0.0182259				55.5	0.120772	0.0298049	0.0466886	0.0543101	0.0879131	0.0374827
55.6	0.110296	0.0515959	0.15373	0.15651	0.15913	0.0630014	0.0361232	0.133114				55.6	-0.0750165	-0.00630449	0.00955631	0.121817	0.0362344	0.0290723	0.0655328	0.0541533	-0.0187639				55.6	0.0388235	0.0264379	0.0183102	0.0701531	0.0644721	0.0332517
55.7	0.120967	0.0656219	0.184499	0.111753	0.102386	0.0935814	0.0252262	0.11834				55.7	-0.0848575	0.0113655	0.00467631	0.116521	0.0275744	-0.0310297	0.0826728	0.0246733	-0.0031119				55.7	0.155077	0.0147239	0.038859	0.0426711	0.0705121	0.0457937
55.8	0.0783409	0.0581309	0.194068	0.141418	0.0129818	0.0659174	0.0330322	0.143197				55.8	-0.117971	-0.00400249	-0.00723969	0.138318	0.0351734	0.0285313	0.0673858	0.0270083	0.0471081				55.8	0.0640645	0.0136139	0.0482413	0.0689901	0.0997011	0.0253137
55.9	0.121593	0.0998549	0.14655	0.196516	0.0918338	0.0450784	0.0274352	0.131355				55.9	-0.103262	0.0224225	0.0364133	0.120948	0.0402414	0.0481723	0.119528	0.0735673	-0.0991979				55.9	0.152917	0.0320419	0.040453	0.0467341	0.0836481	0.0561597
56	0.105678	0.0607709	0.131932	0.19278	0.00435878	0.0481934	0.0309122	0.0820631				56	-0.129048	-0.00053349	0.0100603	0.0973282	0.0310914	0.0422993	0.0322268	0.00734331	0.0082521				56	0.173836	0.0182549	0.0479835	0.0439891	0.0760031	0.0532867
56.1	0.0602199	0.0452839	0.161347	0.139334	0.0705158	0.0534344	0.0216102	0.0830491				56.1	-0.11972	0.0147055	0.0219353	0.258764	0.0129694	0.0280973	0.103222	0.0264063	-0.0039609				56.1	0.11932	0.0130839	0.0371145	0.0354831	0.0431551	0.0545367
56.2	0.0812779	0.0849629	0.201694	0.163394	0.145851	0.0612584	0.0251362	0.136179				56.2	-0.0989885	0.0119215	-0.00898169	0.155593	0.0362664	0.0240323	0.0895938	0.00333431	-0.0387349				56.2	-0.0165385	0.0126149	0.0371485	0.0676731	0.0674861	0.00684171
56.3	0.0842769	0.0520199	0.213425	0.154912	0.0680558	0.0847374	0.0241772	0.120011				56.3	-0.116763	0.0232225	-0.00203969	0.196812	0.0186044	0.0289853	0.0367268	0.0661773	-0.000275902				56.3	-0.0386345	-0.0061511	0.020754	0.0478261	0.0352401	0.00168271
56.4	0.0648009	0.0803809	0.242889	0.153713	0.204191	0.0473664	0.0389102	0.128305				56.4	-0.0585925	0.0120565	0.0436073	0.177863	0.0371324	0.00884331	0.112731	0.0326873	-0.0342209				56.4	0.00409553	0.0039459	0.029972	0.0661041	0.0839181	0.0604297
56.5	0.0764579	0.0593889	0.266573	0.177094	0.0514968	0.0639464	0.0394322	0.114066				56.5	-0.107604	0.00868951	0.0318563	0.156106	0.0405564	0.0633853	0.0168678	0.0148213	-0.0380969				56.5	0.0602335	0.0146159	0.058959	0.0421891	0.0703381	0.00931771
56.6	0.0987989	0.0769579	0.17596	0.150033	0.11648	0.0231854	0.0293182	0.100784				56.6	-0.104721	-0.00151749	-0.00339369	0.131646	0.0338404	0.0899693	0.103657	0.0487573	-0.0227659				56.6	0.0847975	0.0123519	0.0217234	0.0352111	0.0600741	-0.0102583
56.7	0.0460149	0.0898599	0.132204	0.20345	0.0693998	0.0513674	0.0224082	0.161176				56.7	-0.117119	0.00043351	0.0480023	0.128051	0.0232304	0.0345123	0.106602	-0.00646669	-0.0222459				56.7	0.184143	0.0053329	0.0216151	0.0675001	0.0663611	0.0154167
56.8	0.0557809	0.0559329	0.176202	0.214726	0.0746658	0.0518734	0.0322632	0.169136				56.8	-0.0883035	0.0511585	0.0381653	0.0805902	0.0189704	0.0643493	0.0944208	0.0197753	-0.0146729				56.8	0.0440275	0.0173029	0.0264754	0.0337621	0.0801971	0.0365697
56.9	0.0712059	0.0569039	0.156782	0.175961	0.0452228	0.0580694	0.0340252	0.151256				56.9	-0.138673	0.0324025	0.0428553	0.132122	0.0237954	0.00887831	0.0427338	0.0751583	-0.0845829				56.9	0.320758	0.0234189	0.0272268	0.0574701	0.0729641	0.0114767
57	0.0668299	0.0737599	0.176257	0.163587	0.0820358	0.0764774	0.00258918	0.0468481				57	-0.0551045	0.0194295	0.0303013	0.155174	0.0268804	0.0708203	0.0627558	0.0871633	-0.0639959				57	0.268312	0.0157399	0.0240143	0.0625951	0.110243	0.0400967
57.1	0.0672479	0.0523869	0.179444	0.173393	0.134832	0.101895	0.0325562	0.130601				57.1	-0.0713965	-0.00759749	-0.00505669	0.155418	0.0246074	0.0692643	0.100361	0.0611763	0.0109281				57.1	0.110102	0.0027509	0.0423903	0.0536931	0.0781041	0.0459007
57.2	0.103663	0.0599759	0.14016	0.150922	0.0178598	0.0268024	0.0341972	0.166067				57.2	-0.0621815	-0.0331805	0.000370314	0.184105	0.0338074	0.0462803	0.101629	0.0219133	0.0073781				57.2	-0.0433985	0.0110349	0.0301583	0.0687531	0.0272951	0.00263171
57.3	0.0867339	0.0567159	0.171046	0.165117	-0.00345022	0.0747594	0.0202322	0.0666661				57.3	-0.122682	0.0160785	0.0422263	0.139519	0.0154304	0.0259593	0.132194	0.0667313	-0.0396159				57.3	-0.0321745	0.0260759	0.0161996	0.0580241	0.0816861	0.0287237
57.4	0.0901229	0.0659169	0.222484	0.163676	0.0137608	0.0550454	0.0231532	0.164075				57.4	-0.127084	0.0141605	0.0136323	0.175453	0.0426764	0.0123543	0.107757	0.0338013	-0.0067219				57.4	0.141971	0.0253169	0.0290733	0.0510241	0.0497961	0.0570677
57.5	0.10509	0.0620049	0.155616	0.143456	0.130013	0.0977634	0.0402842	0.107235				57.5	-0.0528525	0.0473575	0.0143763	0.151762	0.0359704	0.0449303	0.0855648	0.0347293	0.0078241				57.5	0.00898353	0.0220909	0.0333239	0.0573921	0.0538151	0.00953171
57.6	0.110417	0.0834259	0.138141	0.16781	0.143814	0.0533264	0.0399962	0.169874				57.6	-0.131181	0.0159375	0.0186853	0.144052	0.0425634	0.0164973	0.0409928	0.0372763	-0.0386859				57.6	-0.0726965	0.0156979	0.0336839	0.0408801	0.0572791	0.0266137
57.7	0.0794279	0.0587799	0.204878	0.185968	0.13838	0.0371544	0.0368182	0.137228				57.7	-0.0937505	0.0170975	0.00629931	0.0792512	0.0233904	0.0716063	0.0830148	0.0693903	-0.0198899				57.7	0.211634	0.0252219	0.0403234	0.0614541	0.0779921	0.0196897
57.8	0.100991	0.0611709	0.173614	0.161614	0.0586788	0.0650724	0.0254152	0.0793861				57.8	-0.104984	0.0241415	-0.00402169	0.161222	0.0447314	0.0532013	0.127257	0.0362093	-0.0407639				57.8	0.109405	0.0225869	0.0336376	0.0488411	0.0907681	0.0203697
57.9	0.1223	0.0600599	0.162201	0.135132	0.0729548	0.0593144	0.0271382	0.207006				57.9	-0.104932	-0.00528549	0.0148983	0.207774	0.0410544	0.0401243	0.137963	0.00579231	-0.0085009				57.9	0.397546	0.0113449	0.0375586	0.0367291	0.0468281	0.0370187
58	0.146609	0.0718109	0.154197	0.118427	0.00858778	0.0418304	0.0281402	0.0758341				58	-0.122391	-0.0134585	0.0179003	0.123077	0.0395324	0.0756323	0.0622988	0.00460831	-0.000294902				58	0.334362	0.0083079	0.0409784	0.0131871	0.0703551	0.0728067
58.1	0.101329	0.0846739	0.188327	0.199399	0.0393228	0.0421344	0.0112022	0.142978				58.1	-0.130904	0.00984551	0.0443703	0.150161	0.0553034	0.0277993	0.0761038	0.0854513	0.0078771				58.1	0.184575	0.0203659	0.0238272	0.0633871	0.0961081	0.0409437
58.2	0.0662439	0.0578909	0.18625	0.183144	0.253395	0.0690764	0.0319762	0.192771				58.2	-0.105351	0.0356145	-0.00314669	0.165277	0.0264704	0.0465923	0.0438398	0.00285131	0.0277311				58.2	0.137326	0.0365129	0.0436735	0.0391761	0.0844391	-0.00265529
58.3	0.136631	0.0820599	0.16677	0.106206	0.13446	0.0767404	0.0132572	0.0566741				58.3	-0.102364	-0.00107749	0.0381993	0.150582	0.0464074	0.0614763	0.0710968	0.0579873	0.0033121				58.3	0.320628	0.0168419	0.0426107	0.0225711	0.0704251	0.00715971
58.4	0.119461	0.0891539	0.185752	0.169017	0.0457868	0.0837174	0.0210232	0.243338				58.4	-0.0494975	0.0636755	0.0186763	0.163593	0.0198364	0.0505803	0.0486188	0.0242323	-0.0252439				58.4	0.121984	0.0154439	0.0438098	0.0583211	0.0609781	0.00854971
58.5	0.0929579	0.0649229	0.19665	0.168515	0.0789548	0.0686334	0.0256762	0.0262641				58.5	-0.0615325	0.0247585	-0.0154677	0.17556	0.0250544	0.0884663	0.0658218	0.0255933	-0.0267989				58.5	0.0692865	0.0220459	0.0348626	0.0231701	0.0361931	0.0337237
58.6	0.0734489	0.0551839	0.158222	0.179023	0.0111418	0.0102244	0.0219582	0.112065				58.6	-0.120949	0.0182625	0.00809631	0.111815	0.0148644	0.0264883	0.11355	0.0638053	-0.0152859				58.6	0.178488	0.0299899	0.0450575	0.0952841	0.0951701	0.0379227
58.7	0.0852409	0.0534759	0.16515	0.155223	0.0585498	0.0778954	0.0405232	0.0886181				58.7	-0.128892	0.0243935	-0.00298469	0.161792	0.0363854	0.0719603	0.107757	0.0596143	-0.0207839				58.7	0.202811	0.0178069	0.0264304	0.0650311	0.0838501	0.00181271
58.8	0.0855459	0.0613029	0.168874	0.186444	0.0921128	0.0550964	0.0251142	0.259741				58.8	-0.111045	0.0251235	-0.00408069	0.166837	0.0383434	0.131459	0.106078	0.0533073	-0.0273399				58.8	0.139301	0.0216969	0.0285038	0.0508061	0.0515771	0.0490317
58.9	0.130979	0.0785629	0.185735	0.197116	0.0933478	0.0544174	0.0242632	0.191718				58.9	-0.130261	0.0404945	0.0221843	0.18981	0.0410584	0.00526631	0.0636108	0.0439783	-0.0122579				58.9	0.252675	0.0281019	0.0250775	0.0636541	0.0580741	0.0423607
59	0.121647	0.0855169	0.137943	0.157556	0.0717458	0.0511704	0.0245502	0.147913				59	-0.0898445	0.0365625	0.0373733	0.128173	0.0291834	0.0318773	0.0742948	0.0257333	-0.0157169				59	0.124902	0.0215939	0.0551255	0.0440611	0.0453211	0.0167837
59.1	0.14382	0.0738889	0.144282	0.150819	0.0853668	0.0862014	0.00215318	0.157242				59.1	-0.113836	0.00652151	0.0462833	0.126706	0.0437384	0.0404013	0.155039	-0.0178647	-0.0233889				59.1	0.253419	0.0287219	0.0538723	0.0299491	0.0776821	0.0895997
59.2	0.0879619	0.0773879	0.20201	0.229019	0.119078	0.0562464	0.0418592	0.200797				59.2	-0.140994	0.00468151	0.0155343	0.144982	0.0281444	0.0468403	0.0531008	0.0399633	0.0288441				59.2	0.267769	0.0017409	0.0308148	0.0529161	0.0550331	0.0265177
59.3	0.106588	0.0524099	0.179688	0.189975	0.0740488	0.0681034	0.0235392	0.117748				59.3	-0.11254	0.0257225	0.0182253	0.127249	0.0305404	0.00767531	0.0769118	0.0579633	0.0107771				59.3	0.0411985	0.0144809	0.0203907	0.0573311	0.0597631	0.0192447
59.4	0.0852539	0.0600029	0.197081	0.156572	0.145077	0.0894164	0.0331152	0.151249				59.4	-0.0471235	0.0101085	0.0109003	0.134467	0.0259344	0.0801833	0.0410298	0.0200743	0.0066221				59.4	0.273871	0.0085659	0.0555596	0.0262191	0.0410421	0.0227137
59.5	0.117623	0.0801329	0.199701	0.136482	-0.0336142	0.0490644	0.0261712	0.110316				59.5	-0.0855795	0.0266905	0.0292993	0.135279	0.0186104	0.0585803	0.0657668	0.0129713	-0.0081729				59.5	0.424981	0.0138039	0.0484132	0.0821191	0.0947201	0.0394117
59.6	0.0835559	0.0519199	0.170589	0.172393	0.0605958	0.0518144	0.0291952	0.158545				59.6	-0.136121	0.0281715	0.0256113	0.153565	0.0381674	0.0385773	0.132826	0.0559343	0.0112881				59.6	0.103626	0.0271469	0.026767	0.0529971	0.0791191	0.0674797
59.7	0.0808539	0.0633749	0.202062	0.211145	0.162595	0.0826814	0.0323122	0.0764581				59.7	-0.0927585	0.0171755	0.0158883	0.22657	0.0218384	0.0178273	0.112544	-0.0200517	-0.0316939				59.7	0.0489705	0.0078189	0.0412934	0.0377011	0.0732341	0.0476347
59.8	0.0862329	0.0726979	0.120118	0.15192	0.0805178	0.0661194	0.0327582	0.125387				59.8	-0.127922	-0.00862849	0.00252931	0.165718	0.0354374	0.0268833	0.127383	0.0259043	0.0026521				59.8	0.2292	0.0364789	0.033725	0.0715601	0.0937211	0.0373417
59.9	0.0678149	0.0675109	0.187202	0.181908	0.0932508	0.0403224	0.0210932	0.0821251				59.9	-0.124534	0.0104645	0.0327753	0.134778	0.0302374	0.0661013	0.0479818	0.0321933	0.0121831				59.9	0.0627645	0.0311709	0.0448313	0.0568001	0.0365861	0.0559177
60	0.0346039	0.0891619	0.177191	0.134922	0.178409	0.0380474	0.0232522	0.159198				60	-0.127457	0.0230945	0.0178523	0.184258	0.0334864	0.0685603	0.103361	0.0164523	0.0220711				60	0.114344	0.0046479	0.0609738	0.0469331	0.0672601	0.0310407
60.1	0.0591989	0.0740119	0.208868	0.102834	0.185509	0.0462844	0.0226392	0.218923				60.1	-0.0919835	0.0253745	0.00320231	0.12421	0.0220354	0.0373423	0.159487	0.0350743	-0.0059819				60.1	0.159057	0.0117579	0.030149	0.0784571	0.0755421	0.0104347
60.2	0.110358	0.0580789	0.195341	0.146826	0.237394	0.0396674	0.0282742	0.0887121				60.2	-0.151482	0.0431795	0.0369833	0.0897812	0.0261124	0.0459893	0.117185	0.0536703	-0.0036349				60.2	0.200682	0.0166479	0.0467828	0.0609091	0.0490841	0.0197077
60.3	0.0935779	0.0537229	0.157555	0.188168	0.0469308	0.0579684	0.0255972	0.103476				60.3	-0.145068	0.0342635	0.0100703	0.140679	0.0446774	-0.0179337	0.00688878	0.0347723	0.0312661				60.3	0.277926	0.0217269	0.045744	0.0531461	0.0653931	0.0221157
60.4	0.148038	0.0582209	0.156927	0.140428	0.127135	0.0775654	0.0250952	0.299131				60.4	-0.118901	0.0374965	0.0294673	0.130901	0.0391584	0.0733363	0.112331	0.0552173	-0.0355569				60.4	0.331369	0.0265869	0.0310672	0.0610301	0.0661961	0.0299737
60.5	0.0862609	0.0571799	0.140573	0.125317	0.194608	0.0432534	0.0312742	0.202271				60.5	-0.0811465	0.0427465	0.0186483	0.0922572	0.0346804	0.0627233	0.0764478	0.0709783	-8.0902e-05				60.5	0.227811	0.0233839	0.0152668	0.0532861	0.0689701	0.0864467
60.6	0.0801669	0.0768309	0.148561	0.179094	0.124087	0.0488344	0.00945718	0.0674131				60.6	-0.136916	0.0164155	0.0239613	0.159775	0.0507294	0.0435723	0.0796458	0.0999003	-0.0290789				60.6	0.194078	0.0094749	0.0243003	0.0683531	0.0895261	0.0482647
60.7	0.0976979	0.0833109	0.173041	0.192714	0.122825	0.0445124	0.0327082	0.0970941				60.7	-0.13067	0.0301285	0.0217343	0.138851	0.0321214	0.0153333	0.00906578	0.0452323	-0.0304879				60.7	0.215797	0.0239089	0.0369422	0.0638451	0.0816551	0.0215487
60.8	0.107719	0.0862669	0.180982	0.156246	0.0958388	0.0456804	0.0352502	0.212956				60.8	-0.133371	-0.00091949	0.0120003	0.150792	0.0213564	0.0729953	0.0440948	0.0477583	-0.0154649				60.8	0.12992	0.0434789	0.0298811	0.0704191	0.0956251	0.0309267
60.9	0.12387	0.0636009	0.21148	0.104188	-0.0289532	0.0552354	0.0279442	0.109365				60.9	-0.0985735	0.0185065	0.0303123	0.196204	0.0406444	0.0315263	0.108154	0.0432183	-0.0098559				60.9	0.192296	0.0313549	0.0560913	0.0647981	0.0675241	0.0265487
61	0.0951269	0.0654669	0.0922438	0.195806	0.0507408	0.0453274	0.0364982	0.239135				61	-0.0971835	0.00211951	0.00402031	0.0764032	0.0447504	0.0808093	0.0886618	0.0171463	-0.0145039				61	0.0540655	0.0302939	0.0498806	0.0400101	0.0692501	0.0397997
61.1	0.0660389	0.0660379	0.104001	0.15488	0.219199	0.0577164	0.0271812	0.224988				61.1	-0.108789	-0.00166149	0.0314973	0.142156	0.0542654	0.0109563	0.103306	0.0377193	0.0127211				61.1	0.124348	0.0085019	0.0288426	0.0538671	0.0540691	0.0383987
61.2	0.0705789	0.0719249	0.162814	0.161552	0.0376728	0.0667394	0.0331842	0.151875				61.2	-0.136926	0.0228665	0.0389083	0.131079	0.0270734	0.0547203	0.0533968	0.0709763	0.0166431				61.2	0.0984265	0.0128929	0.0484995	0.0493111	0.0374091	0.0120417
61.3	0.0905099	0.0788279	0.229517	0.176818	0.0204908	0.0647714	0.0415922	0.235556				61.3	-0.127844	0.00129951	0.0513273	0.126793	0.0378624	0.0417053	0.115258	0.0525593	-0.0504919				61.3	0.0835735	0.0298399	0.0593514	0.0394111	0.0774881	0.0155617
61.4	0.10136	0.0666669	0.157424	0.141286	0.0906668	0.0446364	0.0489492	0.0608421				61.4	-0.176184	0.00175251	0.0598953	0.107085	0.0394354	0.0604943	0.0156598	0.0653143	-0.0132369				61.4	0.172695	0.0198859	0.0264703	0.0392611	0.0912871	0.0287527
61.5	0.102393	0.0616509	0.18045	0.152053	0.180423	0.0495334	0.0295442	0.149356				61.5	-0.117811	0.00042251	0.0341763	0.183158	0.0264664	0.0633883	0.0549718	0.0416233	-0.0431329				61.5	0.155079	-0.0037981	0.0449081	0.0486141	0.0668251	0.0236077
61.6	0.0588139	0.0894039	0.18886	0.173888	0.116612	0.0433154	0.0444892	0.126684				61.6	-0.114236	0.0129285	0.0471633	0.120095	0.0311784	0.0719203	0.0605468	0.0268763	-0.000135902				61.6	0.121135	0.0186019	0.0422658	0.0296651	0.0346651	0.0318487
61.7	0.119378	0.0677729	0.187195	0.217518	0.188158	0.0488964	0.0507862	0.232722				61.7	-0.0869165	-0.00895749	0.0131543	0.105979	0.0538754	0.0202073	0.117631	0.0120603	-0.0030709				61.7	0.264026	0.0424899	0.0401575	0.0810071	0.0485301	0.00349671
61.8	0.0532639	0.0678829	0.183831	0.154873	0.101706	0.0513044	0.0370962	0.0335091				61.8	-0.0938305	0.0284875	0.0317603	0.194685	0.0416834	0.0275063	0.0856268	0.0246593	-0.0561139				61.8	0.185977	0.000745902	0.0726234	0.0674471	0.0438601	0.0120097
61.9	0.143815	0.0699599	0.165182	0.144035	0.123996	0.0353134	0.0246882	0.158849				61.9	-0.101795	0.0450395	-0.00317169	0.10615	0.0444884	0.0393573	0.111646	0.0219183	-0.0212609				61.9	0.347747	0.0124369	0.0430543	0.0505411	0.0405331	0.000444706
62	0.0958649	0.0904559	0.164818	0.138441	0.0564878	0.0612394	0.0393582	0.171053				62	-0.146669	0.00352751	0.0578883	0.167845	0.0260834	0.0347433	0.114868	0.0666633	-0.0108009				62	0.454343	0.0278019	0.0304908	0.0272981	0.0358891	0.00255871
62.1	0.0848779	0.0674039	0.220453	0.156177	0.119876	0.0835894	0.00837318	0.219307				62.1	-0.168012	0.00118751	0.0423843	0.132978	0.0270574	0.0321713	0.112882	0.000502314	0.0426791				62.1	0.224156	0.0201009	0.0310113	0.0463491	0.0796421	0.0354597
62.2	0.0694549	0.0520459	0.119982	0.126546	0.0606948	0.0398524	0.0189462	0.0994531				62.2	-0.10823	0.0179305	0.0467203	0.124293	0.0436644	0.0349063	0.113639	0.0872793	-0.0270819				62.2	-0.0168335	0.0220699	0.0312961	0.0657771	0.0806941	0.0155807
62.3	0.102421	0.0758769	0.208348	0.17454	0.144742	0.0686284	0.0506182	0.167495				62.3	-0.134618	0.00338051	0.00558331	0.176997	0.0370354	0.0165603	0.116998	0.0176013	0.0073821				62.3	0.24203	0.0012779	0.0236313	0.0876861	0.0652681	0.0534567
62.4	0.0631629	0.0655009	0.180099	0.154364	0.178532	0.0383334	0.0189722	0.158739				62.4	-0.12939	0.0172915	0.0477473	0.189636	0.0311804	0.0590513	0.135194	0.0371043	-0.0208659				62.4	0.0487035	0.0194569	0.0322058	0.0299411	0.0556981	0.0397887
62.5	0.126303	0.0707359	0.183615	0.14883	0.0839058	0.0570274	0.0266742	0.169233				62.5	-0.170112	0.0320525	0.0148073	0.0904822	0.0297514	0.0562793	0.0810558	0.0874953	-0.0078879				62.5	0.302833	0.0104039	0.026117	0.0596521	0.0341871	0.0395827
62.6	0.0871309	0.0525749	0.19553	0.172758	0.0788748	0.0662444	0.0444942	0.105635				62.6	-0.142903	0.0159165	0.0460443	0.112769	0.0541704	0.0777273	0.0624938	0.0704423	-0.0356889				62.6	0.0844925	0.0145169	0.0245707	0.0441701	0.0886511	0.0626477
62.7	0.0843379	0.0943619	0.181197	0.137246	0.106885	0.0592764	0.0306122	0.0666241				62.7	-0.118244	0.0365925	0.0545223	0.190006	0.0280894	0.0558843	0.128871	0.0439823	-0.0057029				62.7	0.230734	0.0316909	0.0341836	0.0519981	0.0829581	0.0308837
62.8	0.126681	0.0715399	0.145182	0.139301	0.0439298	0.0128444	0.0185352	0.102962				62.8	-0.153907	-0.0354385	0.0394713	0.0988762	0.0388654	0.0493873	0.111287	0.0519773	0.0020681				62.8	0.0742645	0.0138379	0.0298967	0.0326501	0.0276991	0.0653847
62.9	0.0855779	0.0831259	0.153601	0.17817	0.0707968	0.0912654	0.0250272	0.179709				62.9	-0.10347	0.0192265	0.0208033	0.153303	0.0415784	0.0714833	0.0926868	0.00956831	-0.0427439				62.9	0.149377	0.0180689	0.0143613	0.0687341	0.0376261	0.0194197
63	0.131797	0.0525869	0.171572	0.195524	0.140744	0.0699754	0.0243782	0.149921				63	-0.135507	0.0131425	0.0147833	0.15649	0.0341904	0.00812731	0.145274	0.0210053	0.0035081				63	0.139702	0.0066249	0.0497918	0.0672671	0.0662851	-0.0190613
63.1	0.0954429	0.0690659	0.157619	0.146374	0.112215	0.0809054	0.0477202	0.177084				63.1	-0.137554	-0.00495449	0.0360343	0.0762192	0.0437994	-0.0107537	0.0879588	0.0616643	-0.0471549				63.1	0.0972805	0.0274519	0.0243285	0.0297661	0.0478051	0.00829071
63.2	0.0738429	0.0746179	0.172129	0.205629	0.0659798	0.0545794	0.0109212	0.109898				63.2	-0.107536	0.0216035	0.0332353	0.101899	0.0355544	0.0509103	0.0879428	0.0608003	0.0153631				63.2	0.235802	0.0260299	0.0406325	0.0551201	0.0370131	0.0210907
63.3	0.0805459	0.0632009	0.207065	0.22238	0.290651	0.0514084	0.0269582	0.132446				63.3	-0.13657	0.0500555	0.0274983	0.113466	0.0203694	-0.00999269	0.137638	0.0741403	-0.0095679				63.3	0.0417505	0.0146419	0.0412171	0.0537571	0.0644461	0.00839871
63.4	0.0767059	0.0687489	0.162771	0.137531	0.167394	0.0537204	0.0473372	0.122457				63.4	-0.0993805	0.0126905	0.0377863	0.115863	0.0509944	0.0384353	0.143472	0.0593683	-0.0755239				63.4	0.272482	0.0124609	0.0383949	0.0693581	0.0445671	0.0872847
63.5	0.0505429	0.0470549	0.11507	0.159921	0.215841	0.0533274	0.0366812	0.105521				63.5	-0.119209	0.0269765	0.0310553	0.12284	0.0186674	0.0758403	0.122646	0.0273753	0.000953098				63.5	0.0667005	0.0230319	0.0412202	0.0522991	0.105928	0.0157737
63.6	0.112241	0.0844389	0.171983	0.140672	0.12619	0.0633704	0.0312282	0.224703				63.6	-0.111137	-0.00929449	-0.0170717	0.202149	0.0468954	0.0535673	0.142624	0.0558393	-0.0226339				63.6	0.295655	0.0140849	0.0181718	0.0469761	0.0812691	0.0135767
63.7	0.1017	0.0617919	0.190909	0.18223	0.249073	0.0527164	0.0250632	0.146266				63.7	-0.123778	0.0343595	0.0427053	0.144077	0.0385264	0.0237243	0.131438	0.0254123	0.0096381				63.7	0.176148	0.0260389	0.0199585	0.0396491	0.0229601	-0.0385193
63.8	0.0960329	0.0721459	0.152435	0.161014	0.0728088	0.0361894	0.0246932	0.119905				63.8	-0.0821335	0.0186575	0.0138693	0.0847562	0.0394544	0.0784403	0.0735378	0.0663823	0.0501751				63.8	-0.0535115	0.0205229	0.0449008	0.0676691	0.0667791	-0.00367729
63.9	0.0777219	0.0808769	0.119478	0.175668	0.137446	0.0347014	0.00687418	0.193679				63.9	-0.125697	-0.00214149	0.0130493	0.199869	0.0500134	-0.00548769	0.0933408	0.0109293	-0.0353919				63.9	0.110275	0.0243749	0.023238	0.0797631	0.104295	0.0612897
64	0.0637609	0.0504309	0.182016	0.142172	0.156363	0.0646274	0.0311802	0.153549				64	-0.151294	-0.00142349	0.0403643	0.166334	0.0253084	-2.68627e-06	0.0846498	0.00794131	-0.0255459				64	-0.153663	0.0093529	0.0403254	0.0516741	0.0588611	0.00407571
64.1	0.0999919	0.0690659	0.211846	0.103608	0.26348	0.0473294	0.0155882	0.0983751				64.1	-0.122207	0.0308025	0.0409503	0.220774	0.0464014	0.0303593	0.0703328	0.0225773	0.0070301				64.1	0.221621	0.0177029	0.03189	0.0811151	0.0515871	0.00749971
64.2	0.0565609	0.0723639	0.1788	0.169586	0.0989298	0.0699044	0.0167982	0.118346				64.2	-0.125471	-0.0226405	-0.0211617	0.148458	0.0503154	0.0495323	0.0555218	0.0238543	0.0069801				64.2	-0.0509145	0.0174639	0.0272743	0.0465791	0.0517201	0.0252097
64.3	0.110064	0.0563749	0.222129	0.16686	0.175885	0.0381564	0.0365112	0.16087				64.3	-0.128881	0.0212075	0.0214793	0.151059	0.0445334	0.0420363	0.0435998	0.0179263	-0.0171909				64.3	-0.0378985	0.0192989	0.0430929	0.0433131	0.0590311	0.0250417
64.4	0.0851859	0.0684039	0.140043	0.15306	0.109513	0.0812174	0.0284482	0.106253				64.4	-0.126116	0.0391495	0.0146043	0.0897122	0.0300864	0.0693983	0.12136	-0.0101227	0.0068401				64.4	0.0169985	0.0117839	0.0493933	0.0744671	0.0661671	0.00557571
64.5	0.0858019	0.0833339	0.143461	0.196268	0.113009	0.0463584	0.0357282	0.125553				64.5	-0.1167	0.0454525	0.0350073	0.15937	0.0228564	0.0282623	0.0541118	0.0526003	-0.0700579				64.5	0.315064	0.0090649	0.0302224	0.0584021	0.0756031	0.00667971
64.6	0.0845199	0.0787699	0.200712	0.242591	0.144732	0.0473044	0.0306132	0.0538411				64.6	-0.11615	0.0184235	-0.000998686	0.169535	0.0435414	-0.00679469	0.135055	0.0331453	-0.0333889				64.6	0.278812	0.0259089	0.0218214	0.108758	0.0644701	0.0247167
64.7	0.0861069	0.0610399	0.157783	0.20285	0.146381	0.0718924	0.0272922	0.216642				64.7	-0.0984355	0.0566125	-0.00279569	0.14735	0.0463864	0.0143843	0.0977408	0.0538263	-0.0419239				64.7	0.187567	0.0435759	0.0245284	0.0204261	0.0383901	0.0136497
64.8	0.104472	0.0701229	0.213433	0.193668	0.0839738	0.0798504	0.0315622	0.12606				64.8	-0.138436	0.0253955	0.00969031	0.173964	0.0472384	0.0266973	0.0863258	-0.00760969	0.0614791				64.8	-0.0239425	0.0149709	0.023709	0.0761371	0.0169781	0.0186057
64.9	0.0538459	0.0707329	0.166642	0.190822	0.149623	0.0890194	0.0312882	0.151018				64.9	-0.158418	0.0204295	0.0182053	0.160208	0.0333454	0.0680223	0.0676838	0.0670383	0.0101371				64.9	0.0847245	0.0314649	0.0158699	0.0389751	0.0707791	0.0549977
65	0.0775949	0.0563599	0.205524	0.115328	0.0212988	0.0936304	0.0419312	0.131795				65	-0.143591	0.0527035	0.000605314	0.181529	0.0395934	0.0249803	0.0581578	0.0547553	0.0390131				65	0.180692	-0.0032641	0.0332005	0.0953091	0.0556461	0.0352877
65.1	0.0739429	0.0676169	0.186848	0.195422	0.211659	0.0582754	0.0463852	0.119696				65.1	-0.143784	0.0402135	0.00273931	0.186195	0.0372254	0.0602583	0.110348	0.0615973	-0.0061869				65.1	0.0319065	0.0259899	0.0313907	0.0629951	0.0683711	-0.0168193
65.2	0.0852409	0.0622989	0.140017	0.103597	0.13302	0.0529474	0.0405352	0.120716				65.2	-0.113816	0.0282855	0.0490073	0.178342	0.0567794	0.0862363	0.0703778	0.0791493	0.0147411				65.2	-0.0556275	0.0271959	0.0305839	0.0229521	0.0337091	0.00664171
65.3	0.10468	0.0878889	0.185943	0.213306	0.103035	0.0314544	0.0428822	0.0715641				65.3	-0.146422	0.0368035	0.0225883	0.122806	0.0503114	0.0456343	0.0710378	0.0717243	0.0050201				65.3	0.217517	0.0196949	0.0145446	0.0606711	0.0482931	-0.0199093
65.4	0.101878	0.0713209	0.233018	0.149035	0.237084	0.0433334	0.0283392	0.16588				65.4	-0.145897	0.0350125	0.0251233	0.131493	0.0471404	0.0477543	0.112181	0.0375703	-0.0421859				65.4	0.0643845	0.0241609	0.0187153	0.0296621	0.0605771	0.00148871
65.5	0.0575789	0.0782049	0.169049	0.156727	0.0342628	0.0517924	0.0304802	0.123562				65.5	-0.150422	-0.0134815	0.000783314	0.128464	0.0358114	0.0531053	0.0729928	0.0336253	-0.0186149				65.5	0.204383	0.0290279	0.0307453	0.0678541	0.0571701	0.0341967
65.6	0.0993349	0.0852159	0.151557	0.188734	0.10029	0.0757724	0.0255292	0.0794391				65.6	-0.157051	0.0167625	-0.0113037	0.131063	0.0370134	0.000482314	0.237284	0.0157613	-0.0265409				65.6	0.268488	0.0031369	0.0426963	0.0445351	0.0735901	0.000352706
65.7	0.0626739	0.0743139	0.179889	0.121593	0.208449	0.0546184	0.0184412	0.0722161				65.7	-0.134793	0.0475545	0.00671631	0.127446	0.0259204	-0.00125669	0.0510898	0.0471373	0.0129341				65.7	0.0733135	0.0283069	0.0336784	0.0543111	0.0980271	0.0340357
65.8	0.0790989	0.0896159	0.203182	0.141202	0.113535	0.0551004	0.0186872	0.153837				65.8	-0.123303	-0.00441049	-0.0210577	0.173274	0.0417984	0.0500253	0.0923078	0.0246593	0.0274071				65.8	0.144564	-0.0017731	0.027276	0.0330111	0.0654921	0.0465417
65.9	0.0882619	0.104252	0.204522	0.183191	0.0627388	0.0394164	0.0536372	0.18193				65.9	-0.145365	0.0205315	0.0228003	0.0684562	0.0351984	-0.00662969	0.0546228	0.0201783	0.0240411				65.9	0.143294	0.0047859	0.0102248	0.0721811	0.0427801	0.0374867
66	0.0530079	0.0626419	0.125192	0.176393	0.0851448	0.0451524	0.0183752	0.0460371				66	-0.0855065	0.0429095	0.000823314	0.10298	0.0358974	0.00902731	0.0613298	0.0583183	0.0017371				66	0.228391	0.0112759	0.0406285	0.0636971	0.0779001	0.0218827
66.1	0.0829309	0.0572189	0.149096	0.224351	0.125315	0.0461074	0.0275722	0.213409				66.1	-0.110668	0.0395995	0.0125333	0.182925	0.0362014	0.0290433	0.148191	0.0364383	-0.0128429				66.1	0.372573	0.000474902	0.0355686	0.0775491	0.0575271	0.0426557
66.2	0.0817009	0.0976109	0.149839	0.1069	0.0926148	0.0284614	0.0447222	0.0563641				66.2	-0.126752	0.0121945	-0.0227557	0.202087	0.0505044	0.00947831	0.14252	0.0159203	-0.0081339				66.2	0.00488553	0.0087249	0.0247649	0.0363671	0.0715551	0.0387857
66.3	0.0619089	0.0698079	0.1647	0.211244	0.0395468	0.0263104	0.0425082	0.0800561				66.3	-0.0898475	-0.00613549	0.0329063	0.0544552	0.0407884	0.0873163	0.0982668	0.0563323	0.0132391				66.3	0.178421	0.0037119	0.0598836	0.0540961	0.0486151	-0.00406129
66.4	0.0635579	0.0531959	0.172517	0.182812	0.0933168	0.0827714	0.0359682	0.163488				66.4	-0.219371	0.00859251	0.0303143	0.138396	0.0298604	0.00431931	0.0897678	0.0827863	0.0102541				66.4	-0.0374205	0.0063379	0.0454771	0.0636941	0.0606751	0.0256107
66.5	0.0593719	0.0694609	0.183228	0.138271	0.0289618	0.0476654	0.0297622	0.0690911				66.5	-0.17737	0.0145485	-0.0189197	0.108404	0.0329184	-0.00308869	0.129537	0.0637143	-0.0555429				66.5	0.175302	0.0221899	0.0316998	0.0563181	0.0308241	0.0691487
66.6	0.0662099	0.0692509	0.184789	0.104775	0.0816708	0.0717774	0.0381852	0.0992631				66.6	-0.167907	-0.00948649	-0.00889269	0.148526	0.0250264	0.0188213	0.0846898	0.0114693	-0.0102779				66.6	0.0606985	-0.0024311	0.02622	0.0314141	0.0705221	0.0597137
66.7	0.0954179	0.0537679	0.190399	0.173189	0.228854	0.0322284	0.0313992	0.206402				66.7	-0.137014	0.0391625	0.0204633	0.119732	0.0266704	0.0287643	0.101334	0.0648753	-0.0260979				66.7	0.331753	-0.0041601	0.0427868	0.0467151	0.0566691	0.0453557
66.8	0.112526	0.0835599	0.219704	0.152251	0.0953058	0.0661124	0.0452502	0.0837391				66.8	-0.112724	0.0304365	0.0138843	0.147482	0.0407334	0.0115073	0.116287	0.0398803	-0.0322649				66.8	0.227018	0.0215799	0.032881	0.0690401	0.0702041	0.0425587
66.9	0.0773739	0.0806219	0.198397	0.180879	0.0658728	0.0584484	0.0375292	0.123185				66.9	-0.129548	-0.00403749	0.00189931	0.167815	0.0218264	0.00676831	0.121009	0.0154393	0.0013121				66.9	0.248127	0.0243689	0.0488815	0.0686281	0.0444551	0.0182807
67	0.118617	0.0680349	0.14072	0.188334	0.0854328	0.0129004	0.0352622	0.113811				67	-0.132899	0.0165805	-0.00263269	0.146614	0.0513554	0.00400331	0.103026	0.0706113	-0.0057469				67	0.13427	0.0135549	0.0229356	0.0663721	0.0542591	0.0356117
67.1	0.0652509	0.0750629	0.136577	0.179419	0.219304	0.0736064	0.0440602	0.162173				67.1	-0.131822	0.0158695	0.0122493	0.190876	0.0319154	0.00555331	0.0996408	0.0395483	-0.0055489				67.1	0.23196	0.0382929	0.0501164	0.0462571	0.0164841	0.0608387
67.2	0.0845259	0.0702289	0.18481	0.147222	0.132537	0.0606364	0.0331582	0.132236				67.2	-0.11124	0.0341865	0.0140383	0.106225	0.0241784	0.0837973	0.104141	0.0457353	0.0402861				67.2	-0.0654845	0.0134409	0.046542	0.0548931	0.0578601	0.0316717
67.3	0.111367	0.0825089	0.18242	0.152116	0.0380488	0.0568414	0.0370392	0.118429				67.3	-0.110718	0.0184435	-0.0327217	0.138173	0.0375674	0.00270231	0.11993	0.0721853	-0.0290119				67.3	0.216422	0.0205629	0.0324183	0.0458951	0.0803681	0.0353007
67.4	0.0715069	0.0698099	0.120687	0.148176	0.0913948	0.0894974	0.0371452	0.158086				67.4	-0.162439	0.0350605	-0.00365769	0.184428	0.0290864	0.0473583	0.0902078	0.0452553	0.0077431				67.4	0.0995125	0.0286109	0.0320697	0.0539721	0.0532761	0.0293447
67.5	0.102573	0.0600169	0.131869	0.159153	0.100579	0.0823984	0.0340782	0.122789				67.5	-0.177645	-0.00093849	0.0307663	0.136559	0.0343294	0.0184663	0.0986048	0.0935603	-0.0219989				67.5	0.138409	0.0169049	0.0254745	0.0568951	0.0525381	0.0337187
67.6	0.167489	0.0735349	0.198394	0.116907	0.0906628	0.0517554	0.0392162	0.0940221				67.6	-0.135423	-0.00225449	0.0137133	0.113702	0.0301184	0.120825	0.0852108	0.0350973	0.0276051				67.6	0.132407	0.0413119	0.0482405	0.0476691	0.0343461	0.0410047
67.7	0.0823949	0.0642739	0.147327	0.145047	0.131153	0.0630774	0.0366212	0.134293				67.7	-0.133801	0.0442245	0.0207413	0.125011	0.0406934	0.0413763	0.0904788	0.0482843	-0.0428229				67.7	0.0106055	0.0290239	0.0337588	0.0333841	0.0651971	0.0432367
67.8	0.102297	0.0656759	0.169782	0.137692	0.0971828	0.0342284	0.0305532	0.17675				67.8	-0.159076	0.0443575	-0.0132857	0.157383	0.0465634	0.0962483	0.0968938	0.0639403	0.0061351				67.8	0.245823	0.0243809	0.0308646	0.0802851	0.0788321	-0.0308893
67.9	0.0860909	0.0782809	0.110185	0.14107	0.130874	0.0726614	0.0413722	0.0662801				67.9	-0.119115	0.0215725	-0.00557469	0.16927	0.0373634	0.120288	0.112022	0.0462283	0.0347421				67.9	0.355016	0.0090979	0.0351527	0.0477771	0.0567891	0.00685971
68	0.0636859	0.0596639	0.147163	0.177481	0.128353	0.0747844	0.0349922	0.106591				68	-0.0925965	0.0393305	0.0493933	0.118575	0.0211184	0.0395723	0.0938238	0.0352473	0.0177621				68	0.161961	0.0278619	0.0551345	0.0286261	0.0539751	0.0310467
68.1	0.127279	0.0537809	0.0970078	0.160282	0.107339	0.0579214	0.0331782	0.0782761				68.1	-0.158502	0.0295275	-0.00850669	0.0850062	0.0428974	0.0822133	0.0190318	0.0461923	0.0207621				68.1	0.0910445	0.0168459	0.0256321	0.0401601	0.0734391	0.00108971
68.2	0.0802869	0.0662799	0.194721	0.164819	0.165315	0.0664244	0.0258602	0.194389				68.2	-0.127456	0.0135745	-0.0120117	0.0940482	0.0334164	0.0230813	0.0590258	0.0292243	-0.0156919				68.2	0.0230425	0.0333799	0.0330786	0.0649021	0.0715591	0.0543067
68.3	0.0724659	0.0904199	0.159516	0.144888	0.128797	0.0218984	0.0325872	0.197494				68.3	-0.150621	0.0272835	0.00495131	0.131134	0.0408824	0.0217583	0.100544	0.00864831	-0.0688989				68.3	0.291996	0.0104559	0.0387172	0.0515461	0.0570921	0.0234277
68.4	0.100329	0.0481269	0.186316	0.132698	0.0649438	0.0605934	0.0472322	0.0868291				68.4	-0.151209	0.00506651	-0.0238237	0.200779	0.0465944	0.0461903	0.0816258	0.0885323	-0.0256859				68.4	0.10772	0.0259679	0.051045	0.0610521	0.0393701	-0.0197943
68.5	0.0734209	0.0758359	0.176066	0.186998	0.0655108	0.0577854	0.0336402	0.103581				68.5	-0.0960405	0.0620845	0.0172223	0.147304	0.0531194	0.0352143	0.0508388	0.00520531	0.0061451				68.5	0.0500035	-0.0122561	0.0544293	0.0587491	0.0375251	0.0343557
68.6	0.0239949	0.0401259	0.163652	0.162479	0.0754588	0.0493864	0.0237772	0.201562				68.6	-0.125884	0.0439805	0.0316873	0.22364	0.0360514	0.0161703	0.0916828	0.0414583	-0.0049109				68.6	0.147128	0.0325129	0.0301663	0.0387991	0.0546461	-0.0182923
68.7	0.100823	0.0725439	0.224494	0.172372	-0.0182852	0.0339994	0.0287212	0.113488				68.7	-0.202302	0.0134725	-0.00399969	0.148503	0.0312774	0.0160283	0.0764778	0.0516313	-0.0506919				68.7	0.0268795	0.0215299	0.0585101	0.0502461	0.0897251	0.0381537
68.8	0.0863909	0.102799	0.177732	0.179976	0.0365358	0.0254524	0.0366632	0.218057				68.8	-0.128761	0.00945551	0.0406833	0.138393	0.0228304	0.0260823	0.107825	0.0456423	0.0421881				68.8	-0.00214747	0.0181479	0.0378366	0.0542201	0.0554611	0.00782071
68.9	0.0977069	0.0622989	0.153546	0.139506	0.119585	0.0652884	0.0275132	0.17071				68.9	-0.147433	0.0262075	0.00116931	0.120572	0.0351134	0.0357143	0.0829068	0.0339703	-0.0124369				68.9	-0.0262045	0.0165959	0.0383352	0.0506771	0.0333651	0.0378417
69	0.0981579	0.0890059	0.181722	0.182393	0.0738878	0.0766214	0.00711818	0.108788				69	-0.105508	-0.00355749	0.0137783	0.127673	0.0476804	0.0749233	0.0809318	0.0372393	-0.0123639				69	0.0738515	0.0115169	0.0207739	0.0733301	0.0530471	0.0301347
69.1	0.0815119	0.0592519	0.199818	0.118945	0.111629	0.0689884	0.0232352	0.0659781				69.1	-0.174765	0.0155995	0.0470993	0.153212	0.0344124	0.0357013	0.0970108	0.0665533	0.0700271				69.1	0.334496	0.0213949	0.0387302	0.0269921	0.0496791	0.0112937
69.2	0.111338	0.0877639	0.182063	0.17466	0.11081	0.0241444	0.0400942	0.1938				69.2	-0.108122	0.0420115	0.0152903	0.112609	0.0376364	-0.0183577	0.133987	0.0355343	0.0017031				69.2	0.0811375	0.0301439	0.0275993	0.0619551	0.0468691	-0.00117229
69.3	0.120506	0.0789499	0.191003	0.197179	0.0659278	0.0714014	0.0404892	0.151132				69.3	-0.137569	0.0150725	0.0302803	0.114834	0.0349044	0.0380493	0.150418	0.0188753	0.0152421				69.3	0.0682445	0.0345949	0.0339047	0.0492891	0.0746131	0.0102267
69.4	0.0738929	0.0943999	0.162684	0.154653	0.0551198	0.0645064	0.0179082	0.192596				69.4	-0.156648	0.0224825	0.000576314	0.145409	0.0335914	0.0179403	0.110557	-0.0144797	0.0410191				69.4	-0.102583	0.0106219	0.048897	0.0739941	0.0695011	0.0118907
69.5	0.0829279	0.0522329	0.200042	0.163856	0.162283	0.0282574	0.0455622	0.10938				69.5	-0.165741	0.0201825	0.0285623	0.111405	0.0396774	0.0316853	0.0385158	0.0799783	0.0291631				69.5	0.0260055	0.0222319	0.057467	0.0536031	0.0971271	0.0360997
69.6	0.0724359	0.0798319	0.157013	0.189861	0.0838598	0.0527074	0.0389672	0.172948				69.6	-0.151174	0.0496085	0.00248531	0.115308	0.0305404	0.000669314	0.105057	0.0184723	0.0205781				69.6	0.119565	0.0298959	0.0537547	0.0378661	0.0579671	0.0500567
69.7	0.0314189	0.0746649	0.152745	0.160737	0.0685668	0.0542414	0.0471432	0.134488				69.7	-0.18821	0.0492885	0.0457923	0.133453	0.0402404	-0.00974869	0.0287408	0.0474963	0.0087011				69.7	0.0864555	0.0286749	0.0393941	0.0419091	0.0412301	0.0267307
69.8	0.106454	0.0807659	0.191749	0.166661	0.0786908	0.0766624	0.0246562	0.164169				69.8	-0.13569	0.00413751	0.0117453	0.200133	0.0265304	0.0340693	0.0836268	0.0488833	0.0114961				69.8	0.124566	0.0311209	0.0417306	0.0432671	0.0442901	0.0174537
69.9	0.115089	0.0859659	0.190206	0.208486	0.110637	0.0565074	0.0582692	0.0862841				69.9	-0.206624	0.0211385	0.000716314	0.157664	0.0427584	0.0880783	0.0661368	0.0462133	0.0220631				69.9	0.0223885	0.0210759	0.0393787	0.0374151	0.0623691	0.00528171
70	0.0926099	0.0559409	0.176669	0.189159	0.154742	0.0536474	0.0279782	0.18801				70	-0.133096	0.0643395	0.00422131	0.107058	0.0287094	0.00528831	0.0699448	0.0669533	0.0304631				70	0.142332	0.0139409	0.0424253	0.0338851	0.0457221	0.0283667
70.1	0.0850489	0.0829249	0.246843	0.196482	0.116146	0.0176144						70.1	-0.172945	0.00465451	-0.0155507	0.164514	0.0335944	0.0435313	0.118161	0.0426003	-0.0082149				70.1	0.0174495	0.0129399	0.025311	0.0304271	0.0625541	-0.00182829
70.2	0.0939459	0.0920159	0.196449	0.19167	0.124622	0.0507744						70.2	-0.163864	0.0330695	-0.0212077	0.208322	0.0477374	0.0461053	0.151223	0.0147193	-0.0433869				70.2	0.18604	0.0181969	0.040709	0.0514601	0.0340671	0.0150967
70.3	0.0766839	0.0749969	0.178277	0.152067	0.0386498	0.0375404						70.3	-0.131274	0.0409305	0.0465353	0.160497	0.0512854	0.0633423	0.0486768	0.0210583	0.0160841				70.3	0.228217	0.0338559	0.0619602	0.0827921	0.0721531	0.0445567
70.4	0.0971719	0.0647439	0.125094	0.151568	0.0761318	0.0770144						70.4	-0.151464	0.0525245	0.0594713	0.123233	0.0377034	0.0361253	0.0452528	0.0602763	-0.0240819				70.4	0.211504	0.0209699	0.0329206	0.0805801	0.0245011	0.0300597
70.5	0.0974179	0.0766739	0.10846	0.116401	0.0609538	0.0704724						70.5	-0.143431	0.0351725	0.00793631	0.138847	0.0278504	0.0744473	0.106153	0.0461343	-0.0233549				70.5	0.0420135	0.0149039	0.0393893	0.0737861	0.0450971	0.0189687
70.6	0.0675479	0.0698849	0.208656	0.145914	0.0927188	0.0839534						70.6	-0.15374	0.0289675	-0.00866869	0.135296	0.0378104	0.0155963	0.160926	0.0226223	0.000822098				70.6	0.000769529	0.0419559	0.041606	0.0448211	0.0605381	-0.0121143
70.7	0.0715439	0.0702929	0.212617	0.118014	0.10802	0.0600454						70.7	-0.149404	0.0130885	0.0306023	0.157978	0.0472074	0.0670413	0.0619118	0.0319093	0.0081841				70.7	0.0692025	0.0233569	0.0377938	0.0868691	0.0461691	0.0365827
70.8	0.118077	0.0908809	0.181275	0.141418	0.0386318	0.0772314						70.8	-0.126225	0.0579685	0.000277314	0.176809	0.0439784	0.0478153	0.123694	0.0228323	-0.0417169				70.8	0.107341	0.0052189	0.0475459	0.0709631	0.0649931	0.0230617
70.9	0.0951989	0.0755119	0.223405	0.232572	0.0398298	0.00548741						70.9	-0.0939295	-0.0442225	0.00813431	0.224125	0.0403164	0.0492683	0.0926338	0.0242673	-0.0384769				70.9	0.144039	0.0163319	0.0550123	0.0673911	0.0311311	0.0164587
71	0.0922949	0.0692239	0.192851	0.130741	0.0699198	0.0469694						71	-0.127027	0.0302065	0.0186323	0.11221	0.0380084	0.0834873	0.121955	0.0603063	-0.0226589				71	0.173728	-7.1098e-05	0.0519777	0.0309801	0.0636011	0.0458377
71.1	0.0988969	0.0643109	0.151566	0.243878	0.0868458	0.0367664						71.1	-0.186156	-0.00586249	0.00145831	0.0967792	0.0311994	0.000754314	0.0802688	0.0257493	-0.0621869				71.1	-0.00726847	0.0294129	0.0521575	0.0492261	0.0701751	0.0592627
71.2	0.10262	0.0760879	0.10888	0.170682	0.146904	0.0553774						71.2	-0.166125	0.0128015	-0.000500686	0.192807	0.0397614	0.0419063	0.0788308	-0.00699569	-0.0277319				71.2	0.354877	0.0111049	0.0519696	0.0695251	0.0194521	-0.00566829
71.3	0.0966289	0.0902729	0.164423	0.169361	0.172356	0.0454664						71.3	-0.161595	0.00710751	0.0267443	0.188935	0.0354114	0.0356303	0.13393	0.0719243	0.0387091				71.3	0.226369	0.0250929	0.0214742	0.0482251	0.0331251	0.0245977
71.4	0.100098	0.0680609	0.179581	0.110618	0.16027	0.0516704						71.4	-0.137363	0.0335315	0.0245453	0.189706	0.0357104	0.00427431	0.103488	0.0635273	-0.0394029				71.4	0.126798	0.0163929	0.0465304	0.0711561	0.0737301	0.0316487
71.5	0.0961229	0.0638889	0.156395	0.204974	0.111796	0.0390964						71.5	-0.209474	0.0382695	0.0256323	0.193905	0.0427474	0.0531133	0.0701608	0.0613113	-0.0375309				71.5	0.141326	0.0364929	0.0172988	0.0471801	0.0230471	0.0252787
71.6	0.0886569	0.0535579	0.136574	0.204852	-0.0141252	0.0622514						71.6	-0.108399	0.0255805	-0.0147237	0.203502	0.0543894	0.00697531	0.0644478	0.0527643	-0.0137709				71.6	0.335923	0.0040819	0.0457383	0.0549991	0.0885161	0.0578947
71.7	0.0954719	0.0634039	0.205803	0.197081	0.0519148	0.0366384						71.7	-0.123014	-0.0132045	0.0186943	0.148546	0.0209274	0.0429133	0.0688408	0.0382733	0.0184241				71.7	0.0776405	0.0124939	0.0211529	0.0427551	0.0793431	0.0370347
71.8	0.107735	0.0958889	0.171004	0.183851	0.198864	0.0633674						71.8	-0.143096	0.0280485	0.0163073	0.195314	0.0349174	0.0621033	0.0454238	0.0523503	-0.0848369				71.8	0.0142595	0.0357419	0.0152602	0.0462171	0.0271731	0.0420307
71.9	0.0856899	0.0646499	0.177939	0.15707	-0.000877216	0.0826244						71.9	-0.0995435	0.00707851	0.00907831	0.23944	0.0458164	0.0415303	0.0644658	0.107744	0.0029401				71.9	0.408962	0.0266439	0.0219018	0.0449221	0.0908821	0.0294767
72	0.0566919	0.0782429	0.186515	0.195176	0.0134408	0.0658944						72	-0.136493	0.0243445	-0.000433686	0.10797	0.0331004	0.0497733	0.108791	0.0347503	-0.0025419				72	0.392382	0.0060979	0.0613199	0.0679331	0.0273881	0.000629706
72.1	0.0964349	0.0577409	0.149856	0.0981747	0.147204	0.0681734						72.1	-0.0860205	0.0342075	0.0175483	0.194402	0.0448594	0.0351043	0.0768318	0.0537703	-0.0135829				72.1	0.126729	0.0131699	0.0302768	0.0279961	0.0752591	0.0272167
72.2	0.0604569	0.0634249	0.193864	0.113634	0.0839438	0.0606914						72.2	-0.124933	0.0431395	-0.0129377	0.121014	0.0499944	0.0668293	0.143603	0.0201443	-0.0010089				72.2	-0.0719485	0.0177529	0.0480334	0.0425361	0.0487591	-0.00305329
72.3	0.0712539	0.0612589	0.17102	0.177387	0.145603	0.0355524						72.3	-0.161615	0.00802651	-0.0140137	0.209166	0.0500664	0.0125143	0.0650748	0.0131513	-0.0391269				72.3	0.0378225	0.0301939	0.0380813	0.0635761	0.0483481	0.0527197
72.4	0.0605129	0.0786279	0.182539	0.174868	0.0454128	0.0556194						72.4	-0.173459	0.0104965	0.00339231	0.13472	0.0429244	-0.00134169	0.0510538	0.0339843	0.0057031				72.4	0.217475	0.0237039	0.0242764	0.0431841	0.0836811	0.0427147
72.5	0.0909179	0.0632379	0.166228	0.121908	0.0387428	0.0513194						72.5	-0.143554	0.0223025	0.0171463	0.131504	0.0360874	0.0288413	0.0958008	0.00552831	-0.0386309				72.5	-0.0583045	0.0158399	0.0474995	0.0753731	0.0759981	0.0128777
72.6	0.0683109	0.0702769	0.184169	0.166532	0.123715	0.0771374						72.6	-0.135238	0.0320025	-0.00603669	0.177298	0.0419244	-0.0163427	0.0900458	0.0570293	-0.0070129				72.6	0.00746153	0.0268749	0.0428736	0.0712121	0.0602851	0.0119767
72.7	0.0823179	0.0864029	0.187674	0.166203	0.143188	0.0630424						72.7	-0.207299	0.0443725	-0.00166069	0.192846	0.0342844	0.0315113	0.0484858	-0.00302869	-0.0113569				72.7	0.1086	0.0338479	0.0521507	0.0754291	0.0595051	-0.0255893
72.8	0.0830879	0.0760969	0.154095	0.194918	0.0567628	0.0607154						72.8	-0.133624	0.0807155	-0.00417669	0.227919	0.0398574	0.0244803	0.0917408	0.0100833	-0.000565902				72.8	0.294988	0.0243139	0.0508058	0.0486881	0.0542001	0.0383357
72.9	0.0679169	0.0574179	0.181071	0.192897	0.12743	0.0631464						72.9	-0.153284	0.0407785	0.0115073	0.118526	0.0228514	0.0110703	0.0879838	0.0422863	-0.0231659				72.9	0.27215	0.0249069	0.0342976	0.0548551	0.0715371	-0.0137893
73	0.102458	0.0817129	0.195076	0.167375	0.103419	0.0270344						73	-0.116182	0.0508555	-0.00821769	0.113768	0.0370144	0.0227813	0.0746778	0.0505963	-0.0146329				73	0.118928	0.0079119	0.0531169	0.0391701	0.0727391	0.0142417
73.1	0.0897209	0.0689049	0.161514	0.177742	0.159721	0.0284814						73.1	-0.125083	0.00172051	-0.0215347	0.155867	0.0404934	0.00967131	0.0902708	0.0227293	0.0037171				73.1	0.00164253	0.0042639	0.0311257	0.0733621	0.0770891	0.0685947
73.2	0.0474939	0.0700989	0.184779	0.167771	-0.0310482	0.0297664						73.2	-0.174882	0.0165365	-0.0109857	0.184151	0.0393964	0.0139053	0.0626568	0.0427093	0.0539321				73.2	0.243584	0.0107059	0.0426951	0.0483621	0.0853001	0.0355977
73.3	0.0933259	0.0757309	0.172621	0.204338	0.0146018	0.0409314						73.3	-0.126497	0.0114295	-0.00574569	0.184332	0.0396624	0.0282543	0.0687298	0.0874313	-0.0257879				73.3	0.388512	0.0166939	0.0303548	0.0479001	0.0366791	-0.0139443
73.4	0.0873919	0.0675659	0.1896	0.144244	0.111256	0.0447714						73.4	-0.177529	0.00994351	-0.0113277	0.209028	0.0435984	0.0651673	0.110779	0.0356393	0.000662098				73.4	0.164592	0.0329419	0.0340346	0.0533461	0.0676651	0.0552477
73.5	0.109266	0.0643999	0.16769	0.210462	-0.00300422	0.00996241						73.5	-0.202045	-0.00102149	0.00524231	0.138116	0.0416184	0.0267013	0.118258	0.00296831	-0.0345839				73.5	-0.197114	0.0266559	0.0369257	0.0744971	0.0166051	0.0272797
73.6	0.0852479	0.0880339	0.234021	0.153479	0.0893028	0.0589794						73.6	-0.135329	0.0263155	-0.00200869	0.104484	0.0593684	0.0208443	0.106657	0.0668193	-0.0166339				73.6	0.2097	0.0193719	0.0249215	0.0457421	0.0493251	-0.0317223
73.7	0.115466	0.0736859	0.203904	0.207459	0.148505	0.0818434						73.7	-0.0968595	-0.00737649	0.0247373	0.194767	0.00560241	0.0418113	0.0322468	0.0535343	-0.0252099				73.7	-0.00409647	0.0187419	0.0389038	0.0437661	0.0743091	0.0642027
73.8	0.0867279	0.0765589	0.20498	0.15306	0.106133	0.0534614						73.8	-0.122904	-2.14902e-05	0.00300431	0.115591	0.0383654	0.0695963	0.13814	0.0271703	-0.0022729				73.8	0.0660415	-0.0018121	0.0507415	0.0603011	0.0837271	0.0299197
73.9	0.123857	0.0670639	0.260433	0.165624	0.108396	0.0311534						73.9	-0.151796	0.0444255	-0.00269269	0.116775	0.0436194	-0.0174057	0.127347	0.0342533	0.000190098				73.9	0.0741625	0.0190139	0.0412855	0.0654381	0.106604	0.0551187
74	0.0895149	0.0665389	0.161619	0.178078	0.17262	0.0419984						74	-0.121468	-0.00144949	0.00864231	0.131085	0.0332194	0.00612231	0.0422988	0.0405453	-0.0264409				74	0.222982	0.0229989	0.0252151	0.0572271	0.0489891	0.0849207
74.1	0.0540469	0.0915359	0.166609	0.161952	0.0323588	0.0726774						74.1	-0.169392	0.00327051	0.0209543	0.148481	0.0438034	0.0244833	0.0640598	0.0340223	-0.0075759				74.1	0.0882045	0.0458429	0.0426621	0.0474471	0.0337851	0.000733706
74.2	0.101627	0.0650889	0.16257	0.19102	0.0934088	0.0667534						74.2	-0.164133	0.0378725	-0.0259977	0.0730862	0.0342484	0.0525903	0.0500848	0.0433583	0.000711098				74.2	0.0308165	0.0248219	0.0154315	0.0744701	0.0488151	0.0105007
74.3	0.102993	0.0609199	0.207786	0.1332	0.0875618	0.0579214						74.3	-0.179798	0.0276515	-0.0180787	0.185436	0.0269754	0.0122943	0.0295018	0.0164613	-0.0086859				74.3	0.233151	0.0207759	0.0399525	0.0212521	0.0522681	0.00666471
74.4	0.0704949	0.0837089	0.164986	0.141444	0.119989	0.103405						74.4	-0.163978	0.0236845	-0.00347169	0.185894	0.0337044	0.0456373	0.120914	0.0474873	-0.0318289				74.4	0.12601	0.0118009	0.0472422	0.0509191	0.0324481	0.0403227
74.5	0.0643449	0.0636079	0.0921178	0.173091	0.132287	0.0532034						74.5	-0.173867	0.0184785	-0.0210317	0.202242	0.0316224	0.0258283	0.0960338	-0.0145117	-0.0647039				74.5	-0.0529965	0.000990902	0.034734	0.0598661	0.0827791	0.0223257
74.6	0.115305	0.0788719	0.175113	0.0990967	0.0595488	0.0725044						74.6	-0.14111	-0.00497449	-0.0147207	0.214567	0.0491764	0.0328693	0.0960828	0.0213753	0.0447801				74.6	0.440971	0.0011179	0.0332687	0.0369291	0.0517131	-0.0402503
74.7	0.103759	0.0743769	0.166896	0.163615	0.134854	0.0474304						74.7	-0.114161	0.0325715	-0.00955369	0.0910532	0.0522324	0.00900031	0.129939	0.0672043	0.0341601				74.7	0.102285	0.0273539	0.039739	0.101787	0.0811591	0.0474457
74.8	0.0731109	0.0750979	0.193791	0.169896	0.0205848	0.0525854						74.8	-0.109046	0.0283265	0.0154353	0.174998	0.0425914	0.00399731	0.115749	0.0202363	0.0150151				74.8	0.124937	0.0103469	0.0324765	0.0683181	0.0810331	0.0194907
74.9	0.118564	0.100015	0.161646	0.205093	0.0824728	0.0381334						74.9	-0.162449	0.00940051	-0.0214347	0.164006	0.0309694	-0.0557557	0.0762198	0.0453093	-0.0109929				74.9	-0.204726	0.0202849	0.0485363	0.0702451	0.0800191	0.0233607
75	0.0787999	0.0814639	0.160556	0.15062	0.147004	0.0640564						75	-0.160868	0.0121965	0.0138213	0.281291	0.0335384	0.0253043	0.106328	0.00107931	-0.0429639				75	-0.0746075	0.0097229	0.0400786	0.0812181	0.0423801	0.0594237
75.1	0.0755719	0.0836679	0.172255	0.178066	0.112916	0.0248284						75.1	-0.153203	-0.00823549	-0.00530169	0.0882772	0.0350334	0.0926683	0.0305378	0.0191693	0.0132771				75.1	0.0337275	0.0159549	0.0558226	0.0491261	0.0689291	0.0307417
75.2	0.0870909	0.0641059	0.128914	0.238058	0.0589718	0.0433514						75.2	-0.180264	0.0285235	-0.0153647	0.0632942	0.0262254	0.0629563	0.0874488	0.0452903	-0.0553479				75.2	0.134428	0.0225749	0.0310716	0.0603741	0.0468671	0.0291247
75.3	0.0546199	0.102959	0.122993	0.207892	0.0839388	0.0413564						75.3	-0.138504	0.0531035	-0.0143997	0.123555	0.0383584	-0.0109947	0.11626	0.0390753	-0.0133939				75.3	0.134505	0.0272109	0.0284323	0.0677221	0.0396111	0.0468847
75.4	0.155374	0.0977829	0.220715	0.164636	-0.0338912	0.0620204						75.4	-0.147648	0.0326285	0.000919314	0.164184	0.0497364	-0.00543169	0.153093	0.0138513	-0.0210829				75.4	0.0322175	0.0189159	0.0261555	0.0624301	0.0958271	0.0341957
75.5	0.0460809	0.0728209	0.244136	0.171149	0.111578	0.0507664						75.5	-0.18212	0.0143775	-0.0350937	0.165328	0.0291874	0.0732083	0.112361	-0.000930686	0.0620601				75.5	0.274918	0.0313399	0.0327215	0.0513451	0.0475061	0.0410187
75.6	0.107148	0.0674279	0.156249	0.119556	0.0800788	0.0976324						75.6	-0.121935	0.0103995	0.00325731	0.135228	0.0586324	0.00835131	0.0719328	-0.00987069	-0.0162939				75.6	0.213648	0.0311509	0.055526	0.0360491	0.0264631	0.0455567
75.7	0.0790629	0.0909709	0.207375	0.160822	0.0907988	0.0600754						75.7	-0.197946	0.0202725	-0.0118987	0.193969	0.0400764	-0.00307669	0.123247	-0.00807069	-0.0414459				75.7	0.0694525	0.0064249	0.0296943	0.0197591	0.0716601	-0.0109283
75.8	0.0331329	0.0743189	0.165112	0.167427	0.0830518	0.0550024						75.8	-0.178325	0.0351405	-0.00479769	0.168333	0.0235264	0.0510583	0.104169	0.0612433	-0.0393479				75.8	0.114554	0.0301939	0.0411025	0.0482921	0.0781331	0.0252707
75.9	0.0871669	0.0843699	0.122014	0.144855	-0.00816922	0.0583614						75.9	-0.160077	-0.0362195	0.0388193	0.139541	0.0396404	0.0489023	0.0483068	0.0761683	-0.0331689				75.9	0.254147	0.0167409	0.0458317	0.0325981	0.0979981	0.00161271
76	0.0733209	0.0669269	0.162434	0.160316	0.145142	0.0608414						76	-0.132897	0.0182675	0.0201063	0.101237	0.0289774	0.00816431	0.0870698	0.0461093	-0.0141199				76	-0.0249235	0.0048949	0.037792	0.0583791	0.0529461	0.0351407
76.1	0.0473599	0.0691979	0.186521	0.218599	0.153239	0.0775374						76.1	-0.156624	0.0387005	0.0127213	0.156813	0.0487384	-0.00899169	0.10057	0.00423831	0.0360051				76.1	0.130135	0.0168259	0.0382824	0.0492721	0.0691711	0.0350037
76.2	0.150062	0.0698909	0.1819	0.168479	0.0433348	0.0497594						76.2	-0.159984	0.0288465	0.0164473	0.154398	0.0455294	0.0597843	0.0603988	0.0407523	0.0170901				76.2	0.208658	0.0062559	0.0413804	0.0762001	0.0594221	0.0105107
76.3	0.0867679	0.0864709	0.201219	0.269156	0.169449	0.0367104						76.3	-0.166015	-0.00094349	-0.00358269	0.112934	0.0312774	0.0296663	0.0261928	0.0328713	0.0350281				76.3	0.0349095	0.0149199	0.0273313	0.0569891	0.0921701	0.0175077
76.4	0.113187	0.0624569	0.190293	0.183993	0.0389558	0.107711						76.4	-0.172152	0.0137785	0.0379283	0.155785	0.0264374	0.0142683	0.0985878	0.0347083	-0.0132539				76.4	0.204615	-0.0054311	0.0308099	0.0514611	0.0736711	0.0241757
76.5	0.0855979	0.0979499	0.163692	0.220621	-0.0317542	0.0402374						76.5	-0.142233	-0.00266649	0.0132063	0.154554	0.0384144	0.0372733	0.0791718	0.0864113	-0.0080069				76.5	0.0942505	0.0125229	0.0281167	0.0279261	0.0701141	0.0204087
76.6	0.101011	0.0630439	0.146034	0.224811	0.0912618	0.0672264						76.6	-0.0784845	-0.00077549	0.0325203	0.145368	0.0383034	0.0188643	0.0963258	0.0401223	-0.0121279				76.6	0.0562545	-0.0011081	0.0287093	0.0745351	0.00972214	0.0271867
76.7	0.0626639	0.0908339	0.166604	0.125073	0.0511648	0.0670754						76.7	-0.157738	-0.00161349	0.0169413	0.164814	0.0275264	0.0661823	0.111003	-0.0177917	-0.0143739				76.7	0.191047	-0.0106431	0.0372863	0.0645141	0.0869971	-7.82941e-05
76.8	0.118929	0.0821569	0.170824	0.173768	0.143732	0.0607884						76.8	-0.212525	0.0202215	-0.0137087	0.0865802	0.0434574	0.0277743	0.0691588	0.0517253	-0.0327729				76.8	0.245058	0.0085059	0.0471118	0.0789001	0.0651421	0.0137977
76.9	0.10412	0.0675329	0.189815	0.171124	0.0460028	0.0864794						76.9	-0.181099	-0.00993449	-0.000990686	0.177133	0.0175744	0.0324553	0.128915	0.0603533	0.0146181				76.9	0.141173	0.0320139	0.0384747	0.0740051	0.0842691	0.0222447
77	0.101467	0.0662199	0.1701	0.149882	0.266537	0.0804784						77	-0.175578	0.0592975	0.0220393	0.134129	0.0542004	0.0182893	0.0926188	0.0104323	0.0119381				77	0.15192	0.0252599	0.0553183	0.0661411	0.0442231	0.0468277
77.1	0.0798979	0.0582679	0.201246	0.157944	0.0459338	0.0649904						77.1	-0.149108	0.0481975	-0.00791969	0.127779	0.0395934	0.0433393	0.0431088	0.0393983	0.0182461				77.1	0.2988	0.0368389	0.038218	0.0524971	0.0432061	0.0244927
77.2	0.0814939	0.0753999	0.194906	0.182574	0.0625138	0.0481724						77.2	-0.167306	0.0230565	-0.0102907	0.134925	0.0393244	-0.0462337	0.135912	0.0470313	-0.0304769				77.2	0.261643	0.0196149	0.0259451	0.0462131	0.113354	0.0296967
77.3	0.0902039	0.0701879	0.246688	0.167392	0.104341	0.0778864						77.3	-0.18036	0.0368795	-0.0175597	0.204256	0.0274084	0.0285703	0.0580478	0.0441923	-0.0381809				77.3	0.0750745	0.0248909	0.0355502	0.0687871	0.0320361	0.0282867
77.4	0.105387	0.0649539	0.189569	0.211309	0.118274	0.0740094						77.4	-0.176629	0.0179935	0.0291273	0.15416	0.0424164	0.0277233	0.0820238	0.0339773	0.0408471				77.4	0.204973	0.0130109	0.0169561	0.0463781	0.0808301	0.0247457
77.5	0.0877899	0.0722149	0.169204	0.248823	0.0834558	0.0622584						77.5	-0.117112	-0.0182465	0.0179883	0.182868	0.0432064	0.0262013	0.1088	0.0621533	0.000988098				77.5	0.0563885	-0.000155098	0.0250864	0.0246131	0.0483511	0.0685307
77.6	0.0904619	0.0794759	0.180312	0.206773	0.0539548	0.0494294						77.6	-0.15453	-0.0168835	0.00687631	0.189592	0.0534664	-0.00141069	0.0390938	-0.0112577	-0.0545339				77.6	0.131386	0.0292619	0.0394382	0.0422921	0.0472191	0.0293677
77.7	0.108927	0.0712089	0.227783	0.167275	0.144987	0.0684214						77.7	-0.131369	0.00743651	-0.00646269	0.14221	0.0342804	0.0916333	0.0631728	-0.0238077	0.0352931				77.7	0.138664	0.0134289	0.00762974	0.0578261	0.0426681	0.0572427
77.8	0.106349	0.0587399	0.218261	0.14509	-0.00935022	0.0817994						77.8	-0.114011	0.0396605	-0.0173757	0.145073	0.0305854	0.0472873	0.0695928	0.0342103	-0.0132649				77.8	0.0626555	-0.0024911	0.048362	0.0709291	0.0505921	0.0561007
77.9	0.0696229	0.0659049	0.18713	0.186598	0.106016	0.0421684						77.9	-0.163114	0.0193755	-0.0104257	0.219933	0.0357304	0.0557123	0.0825188	0.0635263	0.0010691				77.9	0.0632555	0.0124889	0.0231519	0.0589141	0.0461811	0.0208077
78	0.116043	0.0925289	0.21296	0.17962	0.0752818	0.0904094						78	-0.14289	0.0182235	0.0230543	0.0871592	0.0520444	0.0671213	0.0661958	0.0453953	-0.0301499				78	0.209512	0.0174089	0.0525628	0.0370551	0.0704691	0.0365687
78.1	0.122177	0.0801789	0.187818	0.17376	0.0750508	0.0894844						78.1	-0.0840195	0.00871851	-0.0102307	0.124873	0.0486224	0.0114863	0.149304	-0.0183497	-0.0139739				78.1	0.218405	0.0205739	0.0486918	0.0420801	0.0706221	0.00538871
78.2	0.0794849	0.0866609	0.165746	0.194127	0.0346368	0.0725614						78.2	-0.149421	0.00629851	0.0163713	0.19034	0.0381794	0.00869331	0.123343	0.0488413	0.0121041				78.2	0.299209	0.0153669	0.0237643	0.0579501	0.0627961	0.0546037
78.3	0.149221	0.0902449	0.164697	0.131525	0.144545	0.0366134						78.3	-0.154012	0.0344595	0.0238643	0.179516	0.0328974	-0.0156197	0.0707108	0.0155493	0.0290411				78.3	0.132695	-0.0015151	0.0459381	0.0498751	0.0430721	0.0489617
78.4	0.0887699	0.0765799	0.119817	0.123823	0.140977	0.0702844						78.4	-0.18391	0.0481715	0.0221253	0.184586	0.0535324	0.0661403	0.0718138	0.0445673	-0.0356489				78.4	-0.0340305	0.0227169	0.0357221	0.0768521	0.0311421	0.0457987
78.5	0.100205	0.0665779	0.19054	0.139882	0.113535	0.0444494						78.5	-0.210674	0.0374585	0.0429203	0.153275	0.0368824	0.0367933	0.104499	0.0352253	0.0010021				78.5	0.209799	0.0190489	0.0595284	0.0566071	0.0596501	0.0377167
78.6	0.0969559	0.0674169	0.236826	0.166576	0.14005	0.0676754						78.6	-0.152133	0.0226365	0.0175993	0.225079	0.0192324	0.0357023	0.0866958	0.0370923	0.0356411				78.6	0.187773	0.0313659	0.0529908	0.0320241	0.0981301	-0.00316429
78.7	0.0921599	0.0749469	0.216946	0.0825867	0.0734538	0.0351004						78.7	-0.189354	0.0750725	-0.0323737	0.122365	0.0380574	0.0658153	0.0916898	0.0708183	-0.0113719				78.7	0.120775	0.0049139	0.0547777	0.0793951	0.0496531	0.0205317
78.8	0.107509	0.0666229	0.202972	0.146435	0.122497	0.0513484						78.8	-0.144104	0.0147525	0.0217163	0.222041	0.0338104	0.00124831	0.107577	0.0761253	-0.0118039				78.8	0.169937	0.0125299	0.0253305	0.0611981	0.0840251	0.0160037
78.9	0.0534989	0.0753609	0.21268	0.145264	0.125052	0.0470074						78.9	-0.184	0.0320705	-0.0304007	0.218599	0.0431834	0.0675233	0.11922	0.0628493	-0.0062489				78.9	0.264813	2.0902e-05	0.0198696	0.0265691	0.0659901	0.0318147
79	0.0444129	0.0565739	0.172433	0.187137	0.0417448	0.0259104						79	-0.167735	-0.00973149	0.0208453	0.12996	0.0567734	0.0255843	0.0568948	0.0203063	-6.2902e-05				79	0.0358835	0.0202379	0.0187788	0.0522981	0.0700641	0.0124037
79.1	0.0613449	0.0585549	0.157336	0.162805	0.0930078	0.0703804						79.1	-0.143488	-0.00411049	0.00764431	0.17109	0.0405244	0.000426314	0.134397	0.0394593	0.0200241				79.1	0.107183	0.000887902	0.0393398	0.0777681	0.0779791	0.0454847
79.2	0.100599	0.0773439	0.207497	0.217736	0.0507198	0.0749024						79.2	-0.201841	0.0434715	0.0109833	0.137229	0.0388564	-0.0152277	0.155681	-0.00195869	-0.0581009				79.2	0.0706155	0.0057489	0.0281125	0.0804711	0.0375231	-0.00199829
79.3	0.106481	0.0723869	0.16115	0.175184	0.124232	0.0781564						79.3	-0.153185	0.0368955	0.0207303	0.187917	0.0270574	-0.00760469	0.0257238	0.0366093	0.0522431				79.3	0.373336	0.0125429	0.0412949	0.0688191	0.0530811	0.0396057
79.4	0.112949	0.0739639	0.219958	0.171972	0.0880618	0.0693394						79.4	-0.180814	-0.0192935	0.0113893	0.153059	0.0407974	0.0165693	0.0798648	0.0217783	0.0252121				79.4	0.208826	0.0189069	0.037636	0.0455811	0.0475631	0.0220557
79.5	0.107785	0.0808509	0.22271	0.1542	0.163304	0.0762454						79.5	-0.203735	-0.00404949	0.0326283	0.147924	0.0355204	0.0120543	0.112381	0.0853023	0.0075401				79.5	0.0959455	0.0319589	0.0252475	0.0821951	0.0981591	0.00423271
79.6	0.0822809	0.0848389	0.204213	0.15169	-0.0110552	0.0882444						79.6	-0.124511	0.00282151	0.00559731	0.135465	0.0488834	0.00880531	0.103204	0.0253623	-0.0180919				79.6	0.173952	0.0432159	0.0298155	0.0548651	0.0682311	0.0678007
79.7	0.0871459	0.0678479	0.215965	0.116587	0.0959368	0.0718304						79.7	-0.171086	0.00242451	0.0226353	0.150463	0.0311274	0.00344931	0.0873308	0.0188633	0.0023211				79.7	0.16271	0.0099019	0.033246	0.0696231	0.0653191	0.0258097
79.8	0.0950749	0.0731279	0.235507	0.181018	0.137996	0.0628764						79.8	-0.165403	-0.0162345	-0.0114457	0.235701	0.0367684	0.0292063	0.0919018	-0.000160686	-0.0232469				79.8	0.229624	0.0144449	0.0375828	0.0614291	0.0447021	0.0151237
79.9	0.129522	0.0936549	0.212625	0.166668	0.0288438	0.0604514						79.9	-0.163211	0.0373695	-0.00670469	0.142287	0.0418404	-0.0184147	0.0711408	0.0503173	0.0240141				79.9	0.0987285	0.0251669	0.0307992	0.0518891	0.0525191	-0.000279294
80	0.0854509	0.0703259	0.224932	0.206931	0.0198768	0.0748854						80	-0.162214	0.0156495	-0.0168807	0.234541	0.0422264	0.0302183	0.0913328	0.00141031	-0.0403749				80	-0.0290705	0.0114639	0.0202598	0.0525611	0.100589	-0.000131294
80.1	0.0632459	0.0750889	0.177935	0.206973	0.128373	0.101979						80.1	-0.139728	-0.00784649	0.0411063	0.113525	0.0301794	-0.0163537	0.0406448	0.0135343	-0.0168199				80.1	0.269398	-0.0058081	0.0209024	0.0492201	0.0575841	0.0286277
80.2	0.115587	0.0865929	0.146119	0.125488	0.173376	0.0891014						80.2	-0.108186	0.0275585	0.00391031	0.104785	0.0369474	0.0226683	0.0986458	0.0320583	-0.0069049				80.2	0.219817	0.0092629	0.0388415	0.0636411	0.0782451	-0.0328583
80.3	0.113187	0.0656989	0.192893	0.196035	0.156436	0.0576684						80.3	-0.167041	0.0114765	0.00121431	0.151564	0.0434454	-0.0146177	0.0758438	-0.00440769	-0.0045579				80.3	0.397088	0.0249779	0.0454393	0.0993081	0.0989971	0.0246357
80.4	0.0577439	0.0621819	0.194176	0.123859	-0.0352932	0.0490644						80.4	-0.13542	0.0267385	0.00964931	0.21926	0.0399414	0.00784531	0.0995568	0.0111243	0.0052771				80.4	0.197574	0.0114269	0.0304447	0.0768501	0.0290911	-0.0101763
80.5	0.0882369	0.105555	0.199601	0.186296	-0.0650452	0.0664794						80.5	-0.139313	0.0255175	0.00402231	0.172718	0.0452934	-0.0381217	0.117593	-0.00165269	-0.0051919				80.5	0.401115	0.0040589	0.0211524	0.0934491	0.0476311	0.0203157
80.6	0.124904	0.0654979	0.189555	0.150074	-0.00653522	0.0805444						80.6	-0.131347	-0.00056649	-0.0156887	0.157072	0.0568044	-0.0179347	0.0109628	0.0146443	-0.0351189				80.6	0.212066	0.0037339	0.0113916	0.0509801	0.0496221	0.00904871
80.7	0.10793	0.0846229	0.159162	0.137113	0.0495028	0.0934964						80.7	-0.165641	0.0352355	0.00599631	0.132742	0.0547484	0.0377283	0.107039	-0.0165107	0.0540261				80.7	0.224488	0.0311859	0.0378832	0.0692681	0.0569941	0.0190517
80.8	0.10742	0.0810519	0.215201	0.140856	0.0152008	0.0479154						80.8	-0.184658	0.00257351	-0.00218669	0.161202	0.0391184	-0.0257837	0.177226	-0.00934469	-0.0267969				80.8	0.0924265	0.0229449	0.020434	0.0303581	0.0333861	0.0303257
80.9	0.110787	0.0729889	0.160457	0.190747	0.0665408	0.0777944						80.9	-0.170633	0.0294075	-0.00166469	0.206641	0.0370524	0.0255273	0.0954388	0.0456433	-0.0735739				80.9	0.12443	-0.0018571	0.0564633	0.0584301	0.0731991	0.0440007
81	0.0797169	0.0897439	0.167807	0.199868	0.0263888	0.0506534						81	-0.14143	-0.0153225	0.0223603	0.224209	0.0439834	0.0301273	0.106146	0.0126253	-0.0199869				81	0.0727895	0.0261849	0.0585763	0.0593871	0.0739041	0.0686427
81.1	0.0970439	0.0946399	0.152947	0.136456	0.0593558	0.0635444						81.1	-0.176696	0.0360865	-0.00663769	0.142838	0.0405944	0.0271533	0.179427	0.00278831	-0.0128839				81.1	0.171575	0.0318389	0.0551833	0.0731491	0.0371621	0.0456527
81.2	0.0438399	0.0651499	0.169506	0.114451	0.127813	0.0410764						81.2	-0.139205	0.0366535	0.0239413	0.15948	0.0250284	0.00340031	0.0966358	0.0275983	0.122808				81.2	0.489993	-0.0075421	0.0221293	0.0475481	0.0674281	0.0396437
81.3	0.105159	0.0735049	0.191456	0.180629	0.0531658	0.0752504						81.3	-0.157559	0.0129025	0.0132993	0.183922	0.0295674	0.00129431	0.112374	0.0384143	-0.0364369				81.3	0.30571	-0.000658098	0.046899	0.0430111	0.0242811	0.0232837
81.4	0.109437	0.10141	0.181551	0.123923	0.214239	0.0559414						81.4	-0.157326	0.00570751	0.0225243	0.125804	0.0474474	0.00941431	0.0858798	-0.0171457	-0.0302909				81.4	-0.0141215	0.0167249	0.0549823	0.0511901	0.0556771	2.70588e-06
81.5	0.113528	0.0979929	0.179953	0.13624	0.0577138	0.0818214						81.5	-0.104564	0.0226545	0.00491831	0.140847	0.0298314	0.0289553	0.100329	-0.000748686	0.0283931				81.5	0.266826	0.0101929	0.0400351	0.0710011	0.0501971	0.00415971
81.6	0.126479	0.0708399	0.188986	0.180058	0.139454	0.0824664						81.6	-0.168015	0.0255465	-0.0251307	0.136006	0.0391804	0.0155963	0.125096	0.00590031	-0.0269309				81.6	0.18046	0.0034479	0.023669	0.0511091	0.0443101	0.0221537
81.7	0.104988	0.0649009	0.176941	0.204873	-0.0284832	0.0585824						81.7	-0.126114	0.0407785	0.0407203	0.170085	0.0348204	0.0208163	0.0311868	0.0453673	0.0426221				81.7	0.221625	0.0116879	0.0305636	0.0645971	0.0567971	0.0171587
81.8	0.106913	0.0870709	0.163762	0.14225	0.153381	0.0483284						81.8	-0.195457	0.0425885	0.0222153	0.180437	0.0538934	0.00155331	0.131038	0.0296113	-0.0266609				81.8	0.0321245	0.0138469	0.0406099	0.0529641	0.0796411	-0.00745229
81.9	0.0868999	0.0863639	0.173314	0.197229	0.0546918	0.0611504						81.9	-0.157824	0.0197115	-0.0347827	0.168845	0.0349564	0.0212123	0.0912558	0.00737731	0.0217201				81.9	0.0120045	0.0285019	0.0468841	0.0480671	0.0663771	0.0435157
82	0.0980279	0.0869639	0.183344	0.117882	0.0372438	0.0424614						82	-0.179074	0.0331515	0.0169563	0.156565	0.0392444	-0.00776869	0.112465	0.0491773	0.0184721				82	0.391882	0.0077059	0.0440063	0.0195321	0.0415831	0.0198057
82.1	0.1139	0.0585869	0.224799	0.105006	0.168144	0.0630914						82.1	-0.133422	0.0396735	0.0341033	0.169253	0.0272374	-0.00619269	0.0362108	0.0497653	-0.0184359				82.1	0.154876	0.0240209	0.0479978	0.0555181	0.0670871	-0.0237453
82.2	0.0903469	0.0751079	0.161607	0.0876597	0.0943078	0.0936344						82.2	-0.182176	0.0553125	0.0144913	0.219437	0.0297664	0.0717343	0.0242478	0.0403083	0.0882991				82.2	0.16715	0.0181539	0.0517842	0.0369471	0.0754521	0.0167047
82.3	0.0978559	0.0639639	0.160628	0.155947	0.0732908	0.0384374						82.3	-0.168126	0.00029951	0.00304931	0.122129	0.0457964	0.0109793	0.0726218	0.0220393	0.0050251				82.3	0.255781	0.0200749	0.0353665	0.0661701	0.0592471	0.0155027
82.4	0.0590689	0.0643679	0.223573	0.136035	0.0697858	0.0889134						82.4	-0.17986	0.0226055	0.00953031	0.126706	0.0335024	-0.00658469	0.115956	0.00163731	-0.0573899				82.4	0.0816325	0.0182899	0.0381183	0.0680831	0.0903721	0.0624787
82.5	0.0896179	0.0624759	0.17784	0.179445	0.0813208	0.0616574						82.5	-0.187391	0.0257995	0.0293903	0.0977302	0.0280244	-0.00802169	0.0750598	0.0437163	-0.0237809				82.5	0.106519	0.0201249	0.0327684	0.0664381	0.0379651	-0.0211163
82.6	0.0883969	0.0659819	0.147821	0.183923	0.166734	0.0629964						82.6	-0.124364	0.0304595	0.0355603	0.151637	0.0472814	0.00571331	0.0523258	-0.0193867	-0.0686929				82.6	0.0494195	0.0031699	0.0310428	0.0548161	0.0663461	0.0114627
82.7	0.113352	0.0922249	0.20267	0.147654	0.0589018	0.0742994						82.7	-0.147647	-0.00015949	0.00322831	0.186735	0.0611334	0.0175263	-0.0104772	0.0160803	-0.0423929				82.7	-0.0371455	0.0113599	0.0450801	0.0274701	0.0387791	0.0170577
82.8	0.104022	0.0934229	0.252595	0.137001	0.0365368	0.0721434						82.8	-0.190979	-0.0218285	0.00912231	0.224798	0.0429734	0.0136563	0.15001	0.0430193	0.0141221				82.8	-0.0228415	0.0253479	0.0353831	0.0447771	0.0505051	0.0644017
82.9	0.0943279	0.0857649	0.183894	0.206568	0.0722468	0.0749554						82.9	-0.164834	0.00163851	0.0117733	0.174533	0.0432554	-0.0234997	0.0325248	0.0279553	0.0521981				82.9	0.198291	0.0080119	0.0306138	0.0531741	0.0438541	0.0200437
83	0.0629209	0.0708909	0.139191	0.196824	0.0416788	0.0415704						83	-0.108781	0.00681951	0.0284723	0.163057	0.0551074	0.0466723	0.142103	0.0253623	-0.0080119				83	0.133518	0.0100689	0.0220435	0.0543851	0.0555961	0.0369287
83.1	0.0931109	0.0837469	0.186313	0.158219	0.143317	0.0524864						83.1	-0.188297	0.0134925	0.0271083	0.254499	0.0534644	0.0266663	0.125232	0.00793531	-0.0311659				83.1	0.236022	0.0195999	0.0264622	0.0831851	0.0651671	0.0329227
83.2	0.0872509	0.0672389	0.197602	0.222527	0.126544	0.0680454						83.2	-0.154031	0.0182705	4.33137e-05	0.20691	0.0432574	0.0176653	0.0955588	0.0484883	-0.0403629				83.2	0.105004	0.0045919	0.0559633	0.0391891	0.0716561	0.0168607
83.3	0.0959789	0.0697009	0.177138	0.187831	0.140142	0.0536684						83.3	-0.146271	0.0143245	0.0155313	0.125285	0.0423154	0.0360913	0.0797328	0.0155593	-0.0040229				83.3	0.100579	0.0211159	0.0205258	0.0442021	0.0885761	0.0403847
83.4	0.101403	0.0634809	0.183274	0.0929147	0.0278908	0.0515454						83.4	-0.162121	0.00585051	0.00127531	0.218517	0.0576494	0.00816431	0.132626	0.0361123	0.0464231				83.4	0.0922505	0.0192199	0.0429558	0.0571651	0.0516171	0.0788287
83.5	0.0770949	0.0623479	0.16408	0.217722	0.122034	0.0358224						83.5	-0.170659	0.0203575	0.0109603	0.175372	0.0387394	0.0358303	0.118657	0.0222573	-0.0410869				83.5	0.00474153	0.0141409	0.0242126	0.0892731	0.0532681	0.0500877
83.6	0.124757	0.0650169	0.156168	0.148065	0.0181598	0.0498514						83.6	-0.135245	-0.0102595	0.0125833	0.130053	0.0503654	0.0139113	0.106379	0.00511431	-0.0852759				83.6	0.0264735	0.0237489	0.0359337	0.0432811	0.0366281	0.00542471
83.7	0.0909939	0.0979259	0.129154	0.167432	0.0227908	0.0731174						83.7	-0.149799	0.0168505	-0.0244627	0.161381	0.0328824	0.00188631	0.105112	0.0505543	-0.0055209				83.7	0.138301	0.0237899	0.0231951	0.0640031	0.0556101	0.0394947
83.8	0.0815159	0.105184	0.130806	0.157659	0.0384158	0.0572494						83.8	-0.126867	0.0176015	0.0370733	0.152437	0.0279094	0.0208033	0.0390808	0.0404713	-0.0394009				83.8	0.370974	0.0279579	0.0313864	0.0588551	0.0691471	0.0343607
83.9	0.0674979	0.0686179	0.186013	0.165211	0.160831	0.0570904						83.9	-0.164211	-0.0115045	-0.00557369	0.169613	0.0486014	0.0549683	0.0442258	0.00385131	0.0011531				83.9	0.0880565	0.0158179	0.0402425	0.0529031	0.0700031	0.0388077
84	0.152253	0.0719719	0.186169	0.159974	0.0176318	0.0544084						84	-0.114532	0.0518825	-0.00444869	0.164678	0.0553764	-0.0305837	0.0621838	0.0316413	-0.0435869				84	0.0347645	0.0235459	0.0413567	0.0312421	0.0575041	0.0436767
84.1	0.0850259	0.0772919	0.197368	0.212096	0.0985568	0.0400234						84.1	-0.187205	0.0535355	0.0145393	0.15751	0.0424364	0.0422163	0.122887	0.0197143	-0.0095159				84.1	0.275225	0.0112739	0.0318475	0.0603161	0.0316091	0.00513571
84.2	0.0513489	0.0560619	0.165777	0.166871	-0.00262322	0.0537944						84.2	-0.138407	0.0230635	0.00290531	0.247673	0.0264734	0.0715773	0.119708	0.0285773	-0.0107859				84.2	0.184905	0.0243869	0.0405999	0.0427751	0.0352081	0.0639927
84.3	0.0644419	0.0725889	0.204948	0.180343	0.135216	0.0804774						84.3	-0.153664	0.0146815	0.0175463	0.167245	0.0502064	0.0376753	0.0541238	0.0788453	-0.0438959				84.3	0.148277	0.0281149	0.0466784	0.0677141	0.0670141	0.0114267
84.4	0.102985	0.0898149	0.194317	0.184068	0.146774	0.0544934						84.4	-0.191273	0.0208075	-0.000941686	0.0984962	0.0434434	0.0383353	0.0565548	0.0125983	-0.0222449				84.4	0.356175	0.0175919	0.0437098	0.0576241	0.0555961	0.0171137
84.5	0.0743869	0.0794189	0.186351	0.165074	0.0471188	0.0398664						84.5	-0.168375	0.00325751	0.00669331	0.268846	0.0403284	0.0298523	0.121474	0.0680173	-0.0254849				84.5	-0.0818115	0.0121249	0.0360451	0.0698901	0.0426921	0.0478117
84.6	0.0770619	0.0788659	0.186652	0.159584	0.175213	0.0455614						84.6	-0.149292	0.0416515	0.0276613	0.141831	0.0482674	0.0165503	0.0810418	0.0698553	-0.0336209				84.6	0.244295	0.0060289	0.053154	0.0582341	0.0578901	0.0209787
84.7	0.0916679	0.0713979	0.161676	0.197383	0.0421028	0.0801904						84.7	-0.135332	0.00679451	-0.00500469	0.0889312	0.0363734	0.0149263	0.0678118	0.0233113	-0.0236849				84.7	0.45585	0.0248149	0.0284639	0.0673661	0.0421741	0.0225717
84.8	0.103756	0.0659639	0.195547	0.147941	0.0961198	0.0647474						84.8	-0.10935	0.0166085	0.0311513	0.146861	0.0472034	0.0562163	0.10889	-0.00374769	0.0178761				84.8	-0.168748	0.0182849	0.0290666	0.0473801	0.0513241	0.0150217
84.9	0.0604819	0.0725989	0.179325	0.191122	0.0257398	0.0528394						84.9	-0.148523	0.0344525	0.00475031	0.201521	0.0220474	-0.0155637	0.0657218	0.0531213	-0.0147369				84.9	0.0480615	0.0076229	0.0249202	0.0600711	0.0583161	0.0538857
85	0.0884589	0.0597919	0.151569	0.172142	0.128242	0.0691054						85	-0.163659	0.0240395	0.0322313	0.212305	0.0432744	0.0190953	0.128456	0.0462833	0.0043251				85	0.0694935	0.0063319	0.0335682	0.0482771	0.0307281	0.0303727
85.1	0.0904649	0.0839069	0.171994	0.18113	0.0423818	0.0532824						85.1	-0.141606	0.0269905	0.0258283	0.0473892	0.0472004	0.0330413	0.0900698	0.00823631	0.0098271				85.1	0.0693255	0.0251469	0.00587384	0.0544041	0.0686871	0.0761347
85.2	0.11878	0.0766209	0.156294	0.166024	0.0769178	0.0740734						85.2	-0.153967	0.0289245	0.0188473	0.211401	0.0480094	0.0184013	0.116939	-0.0214987	-0.0540619				85.2	0.336841	0.0131449	0.044928	0.0195561	0.0539931	0.0341947
85.3	0.0927719	0.0921989	0.188355	0.167181	0.101724	0.0629964						85.3	-0.191494	0.0116395	0.0275453	0.165069	0.0381054	0.0130453	0.0515028	-0.0172547	-0.0384859				85.3	0.209718	0.0200369	0.0365374	0.0547121	0.0733121	0.0726507
85.4	0.0984359	0.0707089	0.153131	0.151319	0.0185478	0.0508914						85.4	-0.151595	0.0503685	-0.00658869	0.19729	0.0274834	-0.0279577	0.0884808	0.0616583	0.0416971				85.4	0.0590305	0.0177979	0.0332511	0.0442831	0.0801731	0.0113237
85.5	0.0846919	0.0865339	0.207304	0.181569	0.108963	0.0743464						85.5	-0.195181	0.00553251	-0.00351169	0.149515	0.0296524	0.000164314	0.0713758	0.0555983	0.0219571				85.5	0.0911295	0.0054889	0.0659879	0.0520991	0.0366211	0.0635467
85.6	0.112365	0.0540409	0.149478	0.154945	0.100413	0.0561824						85.6	-0.200403	0.00579151	0.0334783	0.118228	0.0593374	0.0352283	0.0288638	0.0393783	-0.0154639				85.6	0.153569	0.0119119	0.0333112	0.0572131	0.0785721	0.0134697
85.7	0.105201	0.0965139	0.21779	0.115532	0.109073	0.0414564						85.7	-0.109734	0.0155065	0.00614531	0.146847	0.0336794	0.0712763	0.0958058	0.0635973	0.0419811				85.7	-0.0268815	0.0082899	0.026507	0.0446591	0.0527841	0.0218197
85.8	0.108667	0.0774359	0.163348	0.153073	0.230652	0.0843544						85.8	-0.148621	0.0573545	0.0511903	0.217127	0.0292764	-0.0319067	0.0613978	0.0651293	-0.0360779				85.8	0.132451	0.0257989	0.0422946	0.0388791	0.0379171	0.0185187
85.9	0.0886219	0.0927939	0.222531	0.204643	0.0572618	0.0824034						85.9	-0.163539	0.00299151	0.0275773	0.1761	0.0497914	0.0337993	0.181506	0.0309643	-0.0292719				85.9	0.0416135	-0.000449098	0.0235276	0.0383111	0.0591701	0.0487087
86	0.0985729	0.0934049	0.157299	0.198272	0.0984818	0.0394444						86	-0.142069	0.0188505	0.0457383	0.157784	0.0534694	0.0235923	0.128144	0.0501663	-0.0312059				86	0.136201	0.0126399	0.0452156	0.0701331	0.0207651	0.0539877
86.1	0.144334	0.0840349	0.244253	0.193485	0.169998	0.0650854						86.1	-0.129733	0.0140315	0.0546493	0.165461	0.0329414	0.0153403	0.132901	0.10273	0.0175031				86.1	0.149244	0.0092159	0.0226285	0.0301381	0.0687891	0.0675787
86.2	0.0552489	0.0807679	0.167348	0.186508	0.118089	0.0548694						86.2	-0.166668	0.00839751	0.00568031	0.158796	0.0514584	0.0346183	0.128595	0.0327633	-0.0102609				86.2	0.176598	0.0189529	0.0343701	0.0567441	0.0503941	0.0181107
86.3	0.0778579	0.0750859	0.180921	0.181325	0.166955	0.0654364						86.3	-0.136777	0.0625005	-0.00844769	0.178617	0.0249964	-0.0394727	0.101763	0.0280563	-0.0731709				86.3	0.120125	0.0214689	0.0429978	0.0475401	0.0463581	0.0564717
86.4	0.0991239	0.0661109	0.17969	0.180076	-0.00178922	0.0435784						86.4	-0.112578	0.0195175	0.0100943	0.159966	0.0451454	0.0208853	0.108164	0.0421713	0.0214231				86.4	0.0973715	0.0066919	0.0236035	0.0600071	0.0490721	0.0111457
86.5	0.100281	0.0553379	0.225116	0.184328	0.294622	0.0465744						86.5	-0.133784	0.0237625	0.0314303	0.248089	0.0272104	0.0165053	0.0659748	0.0396983	0.0272121				86.5	0.156879	0.0078019	0.0393771	0.0718141	0.0309941	-0.00516029
86.6	0.11186	0.0397009	0.197987	0.0801047	0.132254	0.0571514						86.6	-0.0919305	0.0406475	0.0238363	0.136992	0.0509684	0.0448163	0.11687	0.0245593	-0.0108389				86.6	0.301275	0.0158479	0.0352799	0.0446701	0.0681481	0.0648957
86.7	0.0964369	0.0766619	0.176698	0.126752	0.0986118	0.0495544						86.7	-0.149008	0.0104105	0.0505153	0.163571	0.0222584	0.0484273	0.122177	-0.00655569	-0.0389239				86.7	0.383152	0.0221419	0.0363392	0.0751991	0.0647361	0.0440377
86.8	0.105372	0.0881209	0.132905	0.150744	0.0642108	0.0329394						86.8	-0.159063	0.0202435	0.0454393	0.170731	0.0307464	0.00741731	0.124097	0.0679203	-0.0218739				86.8	0.139398	0.0036289	0.0505618	0.0691791	0.0621211	0.0453327
86.9	0.0528679	0.0731339	0.15666	0.15259	0.137421	0.0235454						86.9	-0.159157	0.0125865	-0.00257369	0.262667	0.0373824	0.0791513	0.112882	0.0489973	-0.0464009				86.9	0.362061	-0.0017891	0.0339039	0.0924171	0.100371	0.0180777
87	0.111373	0.0690129	0.248772	0.0979367	0.109521	0.0705334						87	-0.15365	0.0269485	0.0306283	0.163006	0.0303274	0.00496031	0.0803828	0.0345363	-0.0288099				87	0.281743	0.0078269	0.0552859	0.0797951	0.0112241	0.0747297
87.1	0.0963319	0.0983709	0.135963	0.193001	0.177331	0.0798224						87.1	-0.176508	0.0217985	0.0284133	0.17461	0.0355094	0.0325073	0.119833	0.0243093	0.0082511				87.1	0.232997	0.0017249	0.0455312	0.0595061	0.0637591	0.0264317
87.2	0.0516079	0.0849549	0.132801	0.165448	0.0890208	0.0536714						87.2	-0.152385	-0.0185645	0.0134723	0.128344	0.0576604	0.0475243	0.110681	-0.00883569	-0.0359439				87.2	0.110102	0.0060429	0.0363206	0.0419071	0.0337641	0.0190707
87.3	0.0758259	0.0992569	0.200403	0.161391	0.149158	0.0529534						87.3	-0.0633325	0.00611151	0.0155383	0.208041	0.0427404	-0.0276657	0.133464	-0.0213727	-0.0073049				87.3	0.265815	0.0171209	0.0303373	0.0660601	0.0737521	0.0211647
87.4	0.0715559	0.0766549	0.158059	0.155213	0.0701028	0.0598264						87.4	-0.135696	0.0508755	-0.0425957	0.150906	0.0370684	0.000923314	0.0953768	-0.000696686	-0.0250859				87.4	0.461726	0.0107559	0.0393377	0.0497631	0.0593951	0.0297207
87.5	0.106308	0.103673	0.12268	0.112362	0.00752878	0.0763134						87.5	-0.149521	0.0111285	0.0355043	0.160756	0.0419924	-0.0448807	0.0510448	0.00741231	-0.0410319				87.5	0.104668	0.0028239	0.0217022	0.0196921	0.0677251	0.0221087
87.6	0.0789399	0.0723269	0.145228	0.142789	0.124089	0.0535794						87.6	-0.203492	-0.0261625	0.0192833	0.258025	0.0388084	0.0663033	0.0929238	0.0637863	-0.0668479				87.6	0.0714875	0.0186619	0.0345215	0.0755741	0.0469871	0.0424757
87.7	0.0523129	0.0723719	0.141871	0.204987	0.112105	0.0450404						87.7	-0.153415	0.0263415	0.0145293	0.0871592	0.0411984	-0.0179847	0.0402908	0.00416731	-0.0629909				87.7	0.0605665	0.0192049	0.035246	0.0773941	0.0605651	0.0229577
87.8	0.108815	0.0713079	0.203558	0.135059	0.108433	0.0408474						87.8	-0.184773	-0.00046049	0.0398553	0.187024	0.0293924	0.0262313	0.113018	0.0279003	-0.0531979				87.8	0.0773475	0.0174229	0.0558615	0.0778401	0.0484271	0.0364327
87.9	0.121098	0.0697889	0.17374	0.152392	0.231736	0.0705064						87.9	-0.173763	-0.0198665	0.0521243	0.10145	0.0446494	0.0389253	0.101511	0.0376053	-0.0173419				87.9	0.136986	0.0174629	0.0272468	0.0803681	0.0375121	0.00606771
88	0.0733049	0.0678999	0.152849	0.106243	0.235167	0.0637774						88	-0.185689	-0.0107445	0.0493083	0.201635	0.0339174	0.0309673	0.11627	0.0684463	-0.0298479				88	0.0637275	0.0046369	0.0453393	0.0592871	0.0747451	0.0402357
88.1	0.0522269	0.0674949	0.184969	0.16342	0.122159	0.0442294						88.1	-0.147418	-0.00472049	0.0168823	0.176547	0.0349154	0.0402453	0.0809858	0.0547323	-0.0024399				88.1	0.203682	0.0063249	0.0173029	0.0405911	0.0670221	0.0195897
88.2	0.0845879	0.0899099	0.182989	0.174026	0.0476598	0.0390634						88.2	-0.167077	0.00915351	-0.00229969	0.119658	0.0467674	0.0739263	0.109218	0.0344063	-0.0034399				88.2	0.134991	0.0148679	0.0479461	0.0550401	0.0660691	-0.00820629
88.3	0.0836219	0.0549619	0.164003	0.118979	-0.00412422	0.0555124						88.3	-0.187464	0.00876751	0.0584043	0.121215	0.0267104	0.0175063	0.106093	0.0523443	-0.0719929				88.3	0.0263135	0.000878902	0.0402413	0.108829	0.0574931	0.0296107
88.4	0.109753	0.0914509	0.168218	0.148483	0.207373	0.0689824						88.4	-0.162603	0.0458595	0.00294631	0.201234	0.0433674	-0.00307469	0.126858	0.0271873	-0.0580059				88.4	0.12142	0.0075719	0.0436117	0.0752211	0.0501011	0.0472527
88.5	0.0855549	0.0828029	0.20069	0.102868	0.142168	0.0632834						88.5	-0.152343	-0.00363849	0.0165743	0.218742	0.0498334	-0.0193997	0.139139	-0.0102697	0.0058181				88.5	0.135912	-4.4098e-05	0.0470318	0.0995551	0.0953051	-0.00153329
88.6	0.0847749	0.0857359	0.225101	0.157404	0.114042	0.0476614						88.6	-0.177971	0.0429165	0.00895931	0.182103	0.0271544	0.0358743	0.0631228	0.0399723	-0.0195269				88.6	0.103717	0.0221669	0.0466548	0.0963271	0.0620521	0.0202147
88.7	0.112503	0.0677329	0.117881	0.166843	0.122619	0.0494044						88.7	-0.196745	0.0488145	-0.0103017	0.153676	0.0421634	0.00271431	0.103897	0.0652463	0.0010081				88.7	0.167374	0.0296309	0.0391245	0.0529551	0.0721761	0.0480007
88.8	0.0853729	0.0697569	0.157339	0.158223	0.137236	0.0759244						88.8	-0.140157	0.0195425	0.0256313	0.135124	0.0431554	-0.0109097	0.111268	0.0258553	-0.0203319				88.8	0.511943	0.0261359	0.0271589	0.0802601	0.0590501	-0.0107843
88.9	0.0629099	0.0813029	0.124143	0.162595	0.0797268	0.0490874						88.9	-0.144309	0.0390225	0.0109143	0.11072	0.0449784	0.0111523	0.0549718	0.000228314	0.0232401				88.9	0.221929	-0.0145831	0.0357322	0.0628731	0.0744891	0.0272087
89	0.104809	0.0833569	0.151821	0.165249	0.0752578	0.0712214						89	-0.188282	0.0504135	-0.00504369	0.161765	0.0409354	-0.0204407	0.101724	0.0441463	0.0315601				89	0.136578	0.0202259	0.0268683	0.0465421	0.0169061	0.0267807
89.1	0.0466259	0.101335	0.103327	0.194085	0.188479	0.0217894						89.1	-0.144425	0.0593615	0.00579031	0.187018	0.0443524	0.0124873	0.0687168	0.0319063	-0.0338819				89.1	0.0231945	0.0128009	0.0174915	0.0361901	0.0519821	0.000608706
89.2	0.0963059	0.0829869	0.154955	0.163184	0.00157578	0.0572514						89.2	-0.14667	-0.00153349	0.0152033	0.154249	0.0457524	0.0297593	0.0801208	0.0340373	-0.0130919				89.2	0.253385	0.0112959	0.0511953	0.0781381	0.0376741	0.0449637
89.3	0.0955209	0.0751069	0.158013	0.145808	-0.0219372	0.0580124						89.3	-0.173198	0.00415651	-0.0311887	0.12024	0.0477824	-0.00846869	0.0811388	0.0295363	-0.0323109				89.3	0.00489453	0.0102639	0.0436142	0.0500601	0.0735311	0.0756687
89.4	0.0806149	0.0885779	0.134961	0.12525	0.138143	0.0511714						89.4	-0.172567	0.0400755	0.0433553	0.105982	0.0363324	0.0126833	0.0423798	0.00592931	-0.0072869				89.4	0.215781	0.0057329	0.0375435	0.0375871	0.0455451	-0.0245193
89.5	0.0605969	0.0412699	0.220718	0.192318	0.113475	0.0270944						89.5	-0.1385	0.0491475	0.00116731	0.23805	0.0435314	-0.00356769	0.15084	0.0200703	-0.0415979				89.5	0.0953585	0.0065329	0.0416884	0.0543581	0.0503451	0.0267857
89.6	0.0705019	0.0989369	0.161555	0.169873	0.0641708	0.0613114						89.6	-0.15455	0.0442555	0.0104763	0.242563	0.0393084	0.0421243	0.0919788	0.00553331	-0.0094629				89.6	0.398404	-0.0029551	0.0315851	0.0587261	0.0657331	-0.00395829
89.7	0.106897	0.0882229	0.158732	0.170128	0.0762188	0.0204504						89.7	-0.177388	0.0181325	0.0295043	0.135625	0.0292314	0.0321473	0.0713688	0.0231903	-0.0223439				89.7	0.519047	-0.0079871	0.0366851	0.0564571	0.0352891	0.0405177
89.8	0.10869	0.0723749	0.12603	0.188	0.0761188	0.0434404						89.8	-0.115881	0.0108065	0.0335783	0.197615	0.0552214	0.0212403	0.0790478	0.000233314	-0.0127049				89.8	0.168984	0.0243799	0.0456324	0.0558171	0.0871721	0.0419937
89.9	0.0841489	0.0708879	0.156876	0.118313	0.124863	0.0840504						89.9	-0.142183	0.0366945	0.0400323	0.154955	0.0439734	0.0219273	0.10502	0.0234743	-0.0341949				89.9	-0.0414165	0.0118589	0.047892	0.0653111	0.0361991	0.0424217
90	0.0769329	0.0636559	0.1947	0.198616	0.175325	0.0349884						90	-0.187413	0.0157865	0.0265023	0.163805	0.0384374	-0.0319477	0.0606458	0.0261583	0.0317381				90	0.127168	0.0174319	0.0465316	0.0796841	0.0532601	0.0278187
90.1	0.0833379	0.0911789	0.146774	0.19745	0.174157	0.0542604						90.1	-0.16549	0.0359015	0.0253403	0.169061	0.0501024	-0.0575497	0.101049	0.0376763	-0.0327709				90.1	0.183202	0.0138109	0.0340308	0.0796681	0.0545661	0.0266767
90.2	0.0863909	0.0763269	0.0727958	0.170078	0.000967784	0.0153324						90.2	-0.153375	0.00827151	0.0496683	0.197536	0.0316514	-0.00209269	0.0493638	0.0110883	0.0150781				90.2	0.262969	0.0178939	0.045342	0.0705621	0.0601241	0.0446717
90.3	0.0864579	0.0895559	0.125556	0.183308	0.0650988	0.0349794						90.3	-0.142586	0.0511375	0.0376233	0.168123	0.0457714	0.0141283	0.150814	0.0276973	-0.0792209				90.3	0.0800515	0.0130839	0.0342826	0.0755451	0.0723911	0.0213497
90.4	0.100669	0.0753839	0.210589	0.149149	0.0284008	0.0375714						90.4	-0.210303	0.0417175	0.00905431	0.161989	0.0458924	-0.00552269	0.0710178	0.0297103	-0.0082669				90.4	-0.0765475	0.0282899	0.045617	0.0560351	0.0803561	0.0493177
90.5	0.0723459	0.0885169	0.190052	0.188819	0.0935358	0.0900954						90.5	-0.190364	0.0210975	0.0208673	0.120384	0.0479484	0.0445673	0.131301	0.0254923	-0.0588859				90.5	0.125714	0.0059239	0.037085	0.0671051	0.0475691	0.0533787
90.6	0.0591219	0.0624289	0.168492	0.174949	0.0835248	0.0853894						90.6	-0.137354	0.0473015	0.0379983	0.135655	0.0389524	-0.0353487	0.168094	0.00582331	-0.0384839				90.6	0.20785	0.000469902	0.0331271	0.0569981	0.0538611	0.0165377
90.7	0.110239	0.0804389	0.0976308	0.164635	0.0562558	0.0335204						90.7	-0.156536	0.0345625	0.0194193	0.185467	0.0505554	-0.00831869	0.183755	0.0263523	0.000924098				90.7	0.397475	0.0075409	0.0487101	0.0833221	0.0154581	0.0629047
90.8	0.0819489	0.0768569	0.166515	0.142867	0.0914248	0.0406234						90.8	-0.138855	0.0223475	0.0120003	0.0734502	0.0432624	0.000302314	0.0662578	0.0392973	0.0134511				90.8	0.392437	-0.000787098	0.020057	0.0225181	0.0429031	0.0460147
90.9	0.0746379	0.0699479	0.169262	0.142275	0.0955958	0.0621354						90.9	-0.122492	0.0156675	0.0237683	0.145582	0.0510404	0.0630573	0.0872268	0.0405223	-0.0440639				90.9	0.0875595	0.0173269	0.0390452	0.0500951	0.0495051	0.0557407
91	0.0805819	0.0687189	0.159963	0.194492	0.00839878	0.0389884						91	-0.128704	0.0553385	0.0283973	0.350819	0.0240944	-0.0114807	0.134062	0.0436633	-0.0813879				91	0.303255	-0.0017771	0.0412329	0.0530011	0.0743181	0.0268597
91.1	0.0821879	0.0850189	0.179151	0.194059	0.0367498	0.0365104						91.1	-0.156504	0.0275095	0.0252263	0.0982052	0.0257244	0.00124531	0.114128	-0.0177267	-0.0181009				91.1	0.230192	0.0070139	0.0323123	0.0442641	0.0617821	0.0466357
91.2	0.0620179	0.0735589	0.159034	0.153938	0.0250328	0.0825174						91.2	-0.153414	0.0233225	-0.000549686	0.175206	0.0455964	0.0130553	0.114246	0.0303703	-0.0379069				91.2	-0.0199675	0.0161499	0.0341246	0.0485121	0.0550641	0.0215167
91.3	0.0832449	0.0815539	0.17734	0.163047	0.112475	0.0328794						91.3	-0.182845	0.0137645	0.0493663	0.163918	0.0149324	-0.0304337	0.115516	0.0769633	0.0040381				91.3	0.144658	0.0224379	0.0325372	0.0409761	0.0782011	0.0395277
91.4	0.0766219	0.0729339	0.154308	0.166404	0.0972938	0.0648774						91.4	-0.201916	-0.00325949	0.0381953	0.178985	0.0205654	0.00258631	0.0532258	0.0102303	-0.0463119				91.4	0.157529	0.0211059	0.0317736	0.0502821	0.0681621	0.0497937
91.5	0.0740989	0.0743809	0.145005	0.192688	0.0151798	0.0511444						91.5	-0.159148	0.0393585	0.0187493	0.0690372	0.0448744	0.00648231	0.0833098	0.0193843	-0.0519179				91.5	0.200037	0.0103109	0.0204181	0.0389171	0.0739371	0.0489947
91.6	0.0885459	0.0882369	0.176392	0.172683	0.100902	0.0314664						91.6	-0.136704	0.0326725	-0.00226769	0.156085	0.0467774	0.0265793	0.121766	0.0344213	0.0323491				91.6	0.151641	0.0241569	0.045912	0.0392001	0.0420711	0.0330747
91.7	0.109966	0.0895819	0.162222	0.172776	0.139068	0.0630594						91.7	-0.191757	0.0291705	0.0448813	0.134329	0.0391124	0.0755603	0.0886038	0.0109813	0.0094271				91.7	0.343538	0.0083809	0.0377445	0.0506981	0.0327161	0.0686927
91.8	0.0625899	0.0863209	0.111116	0.196474	0.0986428	0.0653814						91.8	-0.172023	0.00556951	0.0146133	0.122453	0.0504814	-0.00353069	0.0991238	0.0469303	-0.0273259				91.8	0.265603	0.0063329	0.0432121	0.0777271	0.0694001	0.0243087
91.9	0.0704789	0.0808099	0.1555	0.129173	0.0705498	0.0523014						91.9	-0.130317	0.0147525	0.0120663	0.198305	0.0231194	-0.0127157	0.104476	0.0302433	-0.0236549				91.9	0.314409	0.0172959	0.0157007	0.0550961	0.0414661	0.00430871
92	0.0673809	0.0724669	0.204052	0.164229	0.0959948	0.0655854						92	-0.165479	-0.0155385	-0.000467686	0.190214	0.0434844	0.0244573	0.0900848	0.0183563	0.0338731				92	0.191927	0.0016899	0.0465049	0.0338091	0.0659271	0.0523537
92.1	0.0578669	0.0988159	0.158451	0.170733	0.133773	0.0304514						92.1	-0.218937	0.0385315	0.0128763	0.157628	0.0407834	-0.0136557	0.0379118	0.0419733	0.0013221				92.1	0.249618	0.0338919	0.0324211	0.0743941	0.0553041	0.0121597
92.2	0.117894	0.0825709	0.147136	0.130084	0.112001	0.0692384						92.2	-0.12216	0.0340335	0.0290623	0.238613	0.0328774	0.0516593	0.132053	0.0558503	0.0280231				92.2	0.0259095	0.0119629	0.0189679	0.0572881	0.0309781	0.0438707
92.3	0.0949419	0.0906849	0.14124	0.135806	0.103157	0.0945134						92.3	-0.166083	0.0583845	0.0348873	0.107806	0.0523014	0.0158513	0.136387	0.0295273	0.0325831				92.3	0.249717	0.0234989	0.0158248	0.0758581	0.0290291	-0.0175003
92.4	0.0557559	0.0793909	0.178809	0.164698	0.0820628	0.0723314						92.4	-0.137818	0.0386555	0.0150173	0.146326	0.0323094	0.0199633	0.0878958	0.0259423	-0.0451729				92.4	0.203802	0.0193689	0.0323006	0.0859421	0.0627961	0.0929367
92.5	0.0771419	0.0739799	0.169048	0.234908	0.0390898	0.0388124						92.5	-0.189665	0.0188045	0.00946531	0.142919	0.0345924	0.0260193	0.0257068	0.0767623	-0.0373369				92.5	0.376556	-0.000611098	0.0409812	0.0542081	0.0406041	0.0495907
92.6	0.0736449	0.0994309	0.0889068	0.216824	0.0126298	0.0820274						92.6	-0.177465	0.0133515	0.0200753	0.0809692	0.0330064	0.00443031	0.0779468	0.0303003	-0.0102989				92.6	0.237304	0.0395449	0.0467931	0.0587741	0.0453981	0.0217147
92.7	0.114049	0.0779129	0.130381	0.173388	0.14566	0.0453874						92.7	-0.146636	-0.00342049	0.0189423	0.257322	0.0490974	0.0269573	0.0372378	0.0740263	-0.0300509				92.7	0.149789	0.0224809	0.0406524	0.0659941	0.0586601	-0.0153653
92.8	0.116189	0.0839879	0.199591	0.191567	0.179015	0.0445894						92.8	-0.140993	-0.0235695	0.0135593	0.162396	0.0320884	0.0300123	0.105418	0.0304433	-0.0223319				92.8	0.147316	0.0169429	0.0414118	0.0513521	0.0615131	0.0868397
92.9	0.0917079	0.0677539	0.157563	0.125778	0.0951258	0.0570124						92.9	-0.173875	0.0112165	0.0360953	0.192024	0.0350324	0.0386913	0.151991	0.0320403	0.0264481				92.9	0.134336	0.0083259	0.041009	0.0458751	0.0449431	0.0192157
93	0.106797	0.0984219	0.16744	0.136191	0.175846	0.0781804						93	-0.15016	0.0202915	0.0240293	0.194145	0.0311084	0.0634583	0.0825898	0.0313273	-0.0403129				93	0.152764	0.0187759	0.0357927	0.0335951	0.0604501	0.0553737
93.1	0.118274	0.0732529	0.118297	0.213651	0.0298168	0.0508484						93.1	-0.138331	0.00819351	0.0426133	0.162224	0.0452354	0.0408933	0.0465708	0.0764113	-0.0105679				93.1	0.226774	0.0095299	0.024852	0.0262651	0.0281781	-0.000533294
93.2	0.0854709	0.0701679	0.0948128	0.130202	0.13298	0.0466944						93.2	-0.165634	0.0387735	0.0440643	0.142771	0.0485764	0.0280243	0.0908758	0.0184243	0.0231821				93.2	0.401661	0.0029089	0.0460334	0.0482901	0.0834251	0.00761271
93.3	0.0591849	0.0835559	0.110887	0.192078	0.13539	0.0440924						93.3	-0.151615	0.00377551	0.0241913	0.157065	0.0381974	-0.0251727	0.110909	0.0542683					93.3	0.0849075	0.0012149	0.0360718	0.0652461	0.0523631	0.0409097
93.4	0.150903	0.0932489	0.136488	0.156082	0.0730008	0.0410494						93.4	-0.140787	0.0350595	0.00794131	0.207752	0.0472354	0.0263563	0.0868788	0.00767331					93.4	0.362817	0.0057409	0.0219231	0.0284371	0.0813341	0.0340357
93.5	0.111537	0.0795919	0.128965	0.232894	0.0864668	0.0699334						93.5	-0.229292	0.0298665	0.0185843	0.152691	0.0261474	0.0261513	0.0950178	-0.0154797					93.5	0.202557	0.0025599	0.0365556	0.0815731	0.109084	0.0742587
93.6	0.0610119	0.0830999	0.127156	0.15305	0.0484698	0.0438384						93.6	-0.158649	0.0242445	0.0362923	0.241549	0.0497784	-0.00357869	0.137791	0.0654733					93.6	0.419318	0.0274009	0.0482224	0.0701831	0.0739401	0.0166927
93.7	0.113522	0.0928479	0.120268	0.108319	0.153911	0.0368014						93.7	-0.176958	0.0404365	0.0120533	0.115968	0.0494184	0.0237803	0.112981	0.0490683					93.7	0.528415	0.0088459	0.026974	0.0683681	0.0617941	0.0281397
93.8	0.125057	0.0806749	0.161016	0.119287	0.0748968	0.0573334						93.8	-0.164254	0.0429735	-0.0407227	0.232328	0.0249544	0.0347333	0.124807	0.0653643					93.8	0.13112	-0.0024521	0.0502781	0.0898521	0.0535601	0.0346827
93.9	0.0774409	0.0725049	0.11768	0.154817	0.115485	0.0787384						93.9	-0.115491	0.0178475	0.00812131	0.0747872	0.0526594	0.0195813	0.133645	0.0137523					93.9	0.242016	0.0033259	0.0198594	0.0467851	0.0529161	0.0384017
94	0.0883909	0.106047	0.158615	0.166121	0.10375	0.0650144						94	-0.155705	0.0340975	-0.0171187	0.203809	0.0293284	-0.0251147	0.0501048	0.0292483					94	0.0318075	0.0246919	0.0367466	0.0647411	0.0392831	0.0256497
94.1	0.0744269	0.0736379	0.121735	0.186314	0.0647358	0.0796144						94.1	-0.223675	0.0368525	0.0159303	0.197687	0.0538644	0.0185303	0.0916218	0.0390613					94.1	0.0520095	-0.0097171	0.0629145	0.0546551	0.0744291	0.00366571
94.2	0.136259	0.0698709	0.129628	0.152548	0.101124	0.0537024						94.2	-0.195602	0.0345495	0.0218363	0.171586	0.0265904	0.0507213	0.0953778	0.00878731					94.2	0.223827	0.0158949	0.0457817	0.0310851	0.0585401	0.0337157
94.3	0.0977919	0.0654329	0.149857	0.227017	0.132019	0.0526744						94.3	-0.133494	-0.00971949	-0.00188569	0.1517	0.00871441	0.0143143	0.0881278	0.0251393					94.3	0.315906	0.0279949	0.029053	0.0894471	0.0855461	0.0430597
94.4	0.0923529	0.0747569	0.117233	0.15543	0.143651	0.0580334						94.4	-0.149475	0.0182505	0.00430231	0.177055	0.0309334	-0.0225037	0.114269	0.0463433					94.4	0.18046	0.0016269	0.0266115	0.0877751	0.0735361	0.00919071
94.5	0.106157	0.0883549	0.167684	0.193035	0.0459128	0.0525244						94.5	-0.212009	0.0305005	0.0369623	0.1174	0.0357774	0.0429723	0.0798698	0.0370653					94.5	0.233287	0.0197439	0.0210308	0.0626691	0.0654051	0.0380267
94.6	0.0274679	0.0681269	0.138352	0.193438	0.0863008	0.0491914						94.6	-0.211218	0.0395015	0.0350913	0.166212	0.0401384	-0.0166137	0.0429388	0.0364703					94.6	0.17601	0.0102499	0.041846	0.0639021	0.0832631	0.0720977
94.7	0.0775499	0.0769859	0.136695	0.135848	0.169572	0.0510974						94.7	-0.146065	-0.0188875	0.0404593	0.175351	0.0377254	0.0599533	0.0907308	0.0948963					94.7	0.0434225	-0.0092441	0.0302021	0.0396231	0.0508851	0.0161767
94.8	0.0767879	0.0759679	0.155656	0.176317	0.135781	0.0306204						94.8	-0.170703	0.0588665	0.0358633	0.164287	0.0382384	0.0292613	0.113058	0.0251413					94.8	0.456229	0.0225669	0.0272633	0.0724981	0.0406331	0.0126447
94.9	0.105132	0.0637979	0.181381	0.111517	0.20584	0.0281924						94.9	-0.192502	0.0161855	-0.0129207	0.136835	0.0352684	0.0161693	0.0636908	0.0214443					94.9	0.351171	-0.0076871	0.0266183	0.0487791	0.0260901	0.0435007
95	0.114481	0.0762949	0.0931818	0.176295	0.123622	0.0677614						95	-0.12538	0.0101825	0.0192643	0.165138	0.0371694	0.00994631	0.0523018	0.0885243					95	0.181917	0.0162169	0.0443946	0.0277651	0.0856281	0.0777427
95.1	0.0674759	0.0911629	0.147069	0.234244	0.104928	0.0399654						95.1	-0.135608	0.0455905	0.0328403	0.115131	0.0391934	0.0647963	0.103346	0.0291083					95.1	0.380267	0.0049099	0.0415138	0.0551221	0.100906	0.0215947
95.2	0.0805919	0.0781819	0.11609	0.198085	0.167427	0.0237924						95.2	-0.173639	0.0173015	-0.00726169	0.250001	0.0457154	0.0259983	0.0678608	0.0187373					95.2	0.41923	0.0028649	0.0112643	0.0373071	0.0543191	0.0507487
95.3	0.116475	0.0647609	0.147238	0.189247	0.134658	0.0748554						95.3	-0.198657	0.0271095	0.0298093	0.129788	0.0486694	0.0237423	0.0139678	0.0664923					95.3	0.0723505	0.0186319	0.0642216	0.0755851	0.0438941	0.0189347
95.4	0.103954	0.0793029	0.13722	0.111047	0.13632	0.0367204						95.4	-0.162677	0.0215305	0.00933331	0.1936	0.0318224	0.0257833	0.114618	0.0246343					95.4	0.364273	-0.000874098	0.0297366	0.0583681	0.0476951	0.0569767
95.5	0.0811839	0.0804739	0.15793	0.170197	0.0517448	0.0547654						95.5	-0.161605	0.0326895	0.00720231	0.125617	0.0366004	0.0112783	0.0442338	0.0294773					95.5	0.345138	-0.0024131	0.0470656	0.0607481	0.0610241	0.0496617
95.6	0.0994119	0.0819469	0.145187	0.165055	0.164158	0.0631624						95.6	-0.171758	0.0158395	0.0115033	0.16485	0.0471314	0.0384833	0.0876508	-0.00543969					95.6	0.350285	0.0150419	0.0540494	0.0486961	0.0510281	0.0388237
95.7	0.100108	0.0879329	0.153937	0.141069	0.129371	0.0430414						95.7	-0.183119	0.0369805	0.0108173	0.216211	0.0352954	0.0589823	0.150077	0.0146413					95.7	0.29221	0.0180609	0.0488117	0.0648781	0.0736261	0.0398287
95.8	0.0689499	0.0781079	0.176338	0.212368	0.10799	0.0250194						95.8	-0.158027	0.0293735	-0.00178769	0.215033	0.0568634	-0.0372467	0.0872998	0.100414					95.8	0.305215	0.0089769	0.0510344	0.0829371	0.0498471	0.0343547
95.9	0.0749119	0.0936109	0.0887338	0.159159	0.110333	0.0530674						95.9	-0.162955	0.0403835	0.00851931	0.216221	0.0375244	0.00994531	0.111193	0.0690703					95.9	0.299709	0.0231989	0.0407411	0.0573841	0.109556	0.0141607
96	0.0711939	0.0682679	0.139893	0.162259	0.12568	0.0537834						96	-0.143909	0.0329175	0.0245633	0.236724	0.0340204	0.0618473	0.0465678	0.0624963					96	0.203827	0.0026259	0.0328071	0.0696711	0.0776771	0.0264247
96.1	0.0854459	0.0784999	0.134724	0.208716	0.0852388	0.0444674						96.1	-0.194339	0.0552455	0.00402031	0.206908	0.0386234	0.0366843	0.0755528	0.0433093					96.1	0.572718	0.0102419	0.0483794	0.0441771	0.0551921	0.0329077
96.2	0.124281	0.0741669	0.153493	0.254331	0.000850784	0.0617804						96.2	-0.144663	0.0533485	-0.0124377	0.215407	0.0347664	0.00879331	0.117644	0.0281703					96.2	0.12013	0.0050359	0.0646372	0.0769151	0.00276614	0.000660706
96.3	0.0856099	0.0812279	0.162169	0.23811	-0.00772822	0.0358974						96.3	-0.197208	0.00138151	-0.0225787	0.12897	0.0538304	-0.0165617	0.0837998	0.0328823					96.3	0.0448905	0.000666902	0.0568256	0.0611401	0.0547151	0.0105727
96.4	0.0894259	0.0840969	0.108465	0.196658	0.0656248	0.0365414						96.4	-0.162166	0.0324775	0.0218443	0.203791	0.0408494	0.0129193	0.128627	0.0215863					96.4	0.144545	0.0382409	0.0382962	0.0558851	0.0711331	0.0121937
96.5	0.0723979	0.0786499	0.153692	0.165599	0.0609968	0.0374654						96.5	-0.135885	0.0555585	-0.00411769	0.128946	0.0321014	-0.00301769	0.0791178	0.0166563					96.5	0.106739	-0.0013501	0.0138247	0.000419137	0.0773741	0.0306697
96.6	0.11645	0.0803279	0.130522	0.208249	0.17028	0.0418124						96.6	-0.160735	0.0171435	0.0534153	0.225891	0.0300394	0.00804231	0.0704148	0.0112603					96.6	0.316286	0.0026279	0.0482402	0.0430411	0.0495741	0.0831577
96.7	0.0810879	0.0946769	0.13359	0.193808	0.0928808	0.0606824						96.7	-0.146615	0.0445385	0.0391443	0.119011	0.0298264	-0.0145157	0.0492858	0.0381343					96.7	0.567216	0.0046959	0.0314252	0.0688071	0.0509541	0.0559737
96.8	0.102066	0.0824609	0.131961	0.18668	0.208351	0.0582184						96.8	-0.100879	0.0495305	-0.00131069	0.123256	0.0358084	0.0158823	0.0890098	0.00119031					96.8	0.14578	-0.0037781	0.0182943	0.0657471	0.0785691	0.0417717
96.9	0.0740469	0.0845789	0.144463	0.12638	0.0690498	0.0525264						96.9	-0.144208	0.0377985	0.0147283	0.150743	0.0327644	-0.0403617	0.0396208	-0.00114569					96.9	0.383813	0.0211889	0.0561614	0.0442691	0.0631801	0.0443577
97	0.0762409	0.0867789	0.145797	0.208731	0.113793	0.0732154						97	-0.214887	0.0191015	0.0179623	0.218501	0.0421004	0.0238783	0.124489	0.0594633					97	0.20452	0.0015949	0.0247912	0.0252031	0.0766621	0.0171857
97.1	0.114684	0.0700569	0.134206	0.162908	0.0767138	0.0464814						97.1	-0.151005	0.0298645	0.00722331	0.182819	0.0372614	-0.0111657	0.116948	0.0251693					97.1	0.30556	0.0172219	0.0190095	0.0574611	0.0643851	0.0467537
97.2	0.101214	0.0745109	0.156492	0.111473	0.141448	0.0513554						97.2	-0.127186	0.0326435	0.0172523	0.2254	0.0392074	-0.00441969	0.0574178	0.0194153					97.2	0.234879	0.0086869	0.0481019	0.0273571	0.0900881	0.0740227
97.3	0.0607789	0.0783539	0.149167	0.149383	0.0594388	0.0811124						97.3	-0.128193	0.0415435	-0.00216469	0.220041	0.0354394	-0.0237457	0.109361	0.0457343					97.3	0.297832	0.0116549	0.044055	0.0426731	0.0644931	0.0207207
97.4	0.110535	0.0997709	0.177365	0.113253	0.0771958	0.0751364						97.4	-0.143094	0.0117365	-0.00289069	0.197806	0.0349014	0.0166713	0.116825	0.0426363					97.4	0.411389	-0.0021601	0.0230129	0.0542711	0.0465791	0.00140071
97.5	0.0948089	0.0786979	0.163331	0.187156	0.111328	0.0132354						97.5	-0.181979	-0.00298649	0.0218423	0.124152	0.0497404	0.0384163	0.0759218	0.0462253					97.5	0.230502	0.0058419	0.0247963	0.0893721	0.0745651	0.0492817
97.6	0.0780989	0.0925909	0.103891	0.186737	0.0137808	0.0492234						97.6	-0.192357	0.0368385	0.0109573	0.122489	0.0449734	-0.0353677	0.103031	0.0212193					97.6	0.176777	0.0088589	0.0377177	0.0661701	0.0674431	-0.00390229
97.7	0.0939349	0.0900679	0.181301	0.14131	0.107446	0.0541594						97.7	-0.115402	0.00779551	0.0303063	0.123476	0.0254024	-0.0433557	0.159485	0.0529893					97.7	0.348692	0.0132519	0.0450649	0.0432761	0.0608571	0.0789927
97.8	0.0871259	0.0861389	0.214488	0.189702	0.182345	0.0146834						97.8	-0.106659	0.0692635	0.0334663	0.188731	0.0318354	0.0617263	0.0479518	0.0279243					97.8	0.45827	-0.0145701	0.0335887	0.0825541	0.0810321	0.0701627
97.9	0.0839929	0.0716029	0.191676	0.203891	0.0283098	0.0942304						97.9	-0.150986	0.0570105	-0.00278669	0.243128	0.0437314	0.0157553	0.0754748	0.0441543					97.9	0.456954	0.0119709	0.0300598	0.0282471	0.0116231	0.0742197
98	0.0697869	0.0827169	0.176102	0.215669	0.0890048	0.0472134						98	-0.137366	0.00521051	-0.0130357	0.21693	0.0217944	0.00354931	0.0839978	0.0427263					98	0.391445	0.0124429	0.0364227	0.0667261	0.0446831	-0.0107823
98.1	0.129891	0.0778069	0.143786	0.222163	0.0633928	0.0505614						98.1	-0.16685	0.0484855	-0.0100797	0.178885	0.00871041	0.114387	0.152105	0.0217473					98.1	0.0103885	0.0128949	0.0385067	0.0502631	0.0686061	-0.0139293
98.2	0.0878069	0.0872969	0.139183	0.193623	0.164127	0.0262454						98.2	-0.15783	0.0288885	0.0106793	0.15176	0.0396904	0.0107263	0.116997	0.0149003					98.2	0.335103	0.0489549	0.0137051	0.0346631	0.0649351	0.0370927
98.3	0.0843269	0.0851489	0.16214	0.165648	0.165135	0.0197204						98.3	-0.0991055	0.0730095	0.0201823	0.0768072	0.0496354	-0.00980769	0.0342598	-0.0217577					98.3	0.0892125	0.0231809	0.0408114	0.0783431	0.0668591	0.0266857
98.4	0.113209	0.0513339	0.143918	0.210234	0.125173	0.0424174						98.4	-0.200209	0.0269605	0.0279243	0.209747	0.0302864	0.0140833	0.0756328	0.0155493					98.4	0.252872	0.0153999	0.0315759	0.0557201	0.0688081	0.0292107
98.5	0.10129	0.0819749	0.0951938	0.161373	0.12604	0.0498104						98.5	-0.119678	0.0444415	0.0269133	0.27919	0.0469254	-0.0398747	0.130422	-0.00434969					98.5	0.22465	0.0207569	0.0455433	0.0115681	0.0715141	0.0247767
98.6	0.0769339	0.0973309	0.176625	0.198313	0.0921178	0.0533234						98.6	-0.164253	0.0272585	-0.000378686	0.128042	0.0205684	-0.0430087	0.0549848	0.0735813					98.6	0.11128	-0.0056811	0.0424876	0.0493571	0.0817531	0.0240397
98.7	0.0568319	0.0903989	0.131089	0.151141	0.115685	0.0576344						98.7	-0.106796	0.0401005	0.0150903	0.194073	0.0342204	-0.0159327	0.0726558	0.0745293					98.7	0.191201	0.0014999	0.0499133	0.0635781	0.0979981	0.0168867
98.8	0.0939199	0.0841589	0.136204	0.1721	0.0976878	0.0691574						98.8	-0.158336	-0.00088249	0.0314243	0.220725	0.0298434	-0.0316837	-0.0494592	0.0662033					98.8	0.18542	0.0026929	0.0483273	0.0540351	0.0672281	0.0159937
98.9	0.0896259	0.0718799	0.125293	0.159048	0.127329	0.0496654						98.9	-0.102185	0.0691835	0.0188913	0.15807	0.0331084	0.0276473	0.0662708	0.0409843					98.9	0.350583	4.3902e-05	0.049447	0.0851101	0.0536831	0.0376957
99	0.116304	0.0735719	0.160895	0.165755	0.202259	0.0430604						99	-0.1565	0.0129995	0.0179783	0.134618	0.0277024	-0.0225707	0.0821298	0.0258353					99	0.294255	0.0264479	0.0468173	0.0389831	0.0866291	0.0519047
99.1	0.0918949	0.0787939	0.151785	0.175489	0.134615	0.0924374						99.1	-0.150852	0.0108465	0.0366363	0.266161	0.0434394	-0.00706769	0.109659	0.00435631					99.1	0.275315	0.0191159	0.0444447	0.0205001	0.0408331	0.0337137
99.2	0.103424	0.0634469	0.138151	0.217177	0.119708	0.0205794						99.2	-0.180606	0.0209545	0.0129333	0.214183	0.0470794	0.00325031	0.0755888	0.0269243					99.2	0.102699	0.0076209	0.0397699	0.0281281	0.0728861	0.0240237
99.3	0.0806589	0.0729009	0.124776	0.170117	0.221738	0.0572204						99.3	-0.182002	0.0302705	0.0191893	0.17458	0.0266444	0.0630153	0.111777	0.0546073					99.3	0.37652	0.0084879	0.0243353	0.0554751	0.0181971	0.0562157
99.4	0.114654	0.0897029	0.117879	0.172341	0.122225	0.0508504						99.4	-0.132199	0.0251975	0.0316683	0.18553	0.0448344	-0.0335727	0.0756968	0.0765363					99.4	0.0973425	-0.0230751	0.040608	0.0703211	0.0460161	0.0351657
99.5	0.0887069	0.0425969	0.151818	0.152381	0.140132	0.0538694						99.5	-0.151052	0.0295805	0.0325293	0.264287	0.0383764	-0.0140177	0.0597658	0.0747813					99.5	0.136756	-0.0038611	0.0503689	0.0726611	0.0571761	0.0449027
99.6	0.103475	0.0597389	0.132006	0.120783	0.0384158	0.0331144						99.6	-0.139035	0.0654715	0.0382673	0.191406	0.0410104	-0.0113297	0.0566858	0.00496831					99.6	0.261296	0.0284239	0.0374079	0.0691421	0.0739391	0.0332257
99.7	0.0535489	0.0737159	0.168032	0.173799	0.0923308	0.00984441						99.7	-0.174003	0.0249385	0.0312833	0.193096	0.0417494	0.00117431	0.0469768	0.0270683					99.7	0.423872	-0.0037221	0.0391761	0.0767031	0.0472791	0.0272957
99.8	0.112025	0.0737509	0.154849	0.184617	0.204951	0.0594214						99.8	-0.192863	0.0489605	0.0424813	0.190171	0.0403294	0.0887853	0.0273148	0.0208473					99.8	0.155147	0.0281779	0.0434752	0.0576881	0.0506611	0.0329227
99.9	0.0800879	0.0637339	0.176653	0.156267	0.0327388	0.0464244						99.9	-0.187533	0.0231735	0.0470843	0.198466	0.0454044	0.00385831	0.155081	0.0666293					99.9	0.263687	0.0153969	0.0374575	0.0630351	0.0571181	0.0559187
100	0.0846159	0.0963979	0.135125	0.233981	0.104491	0.0204224						100	-0.105473	0.0311975	0.00335931	0.214592	0.0499684	0.0722063	0.0834158	0.00613331					100	0.361847	0.0158399	0.027744	0.0755451	0.0718961	0.0667087
100.1	0.0940269	0.0833059	0.115582	0.165594	0.163276	0.0555404						100.1	-0.134878	0.0391985	0.0116153	0.122456	0.0437694	0.0318993	0.111736	0.0458633					100.1	0.105826	-0.0044721	0.0350092	0.0734671	0.0353301	0.0497867
100.2	0.0812789	0.0743939	0.143129	0.147634	0.153235	0.0546394						100.2	-0.183508	0.0310835	0.0417263	0.232029	0.0521914	0.0110783	0.0906078	0.0448963					100.2	0.0105635	0.0089859	0.0453741	0.0573791	0.0564781	0.000586706
100.3	0.101932	0.0932989	0.195443	0.181684	0.0198818	0.0760564						100.3	-0.134142	-0.00104049	0.0208213	0.197577	0.0391534	0.0145323	0.105173	-0.00340569					100.3	0.166508	0.0031619	0.0239266	0.0750041	0.0706251	0.0535907
100.4	0.0885539	0.0742979	0.147139	0.202126	0.0849828	0.0600694						100.4	-0.123139	0.0154555	0.0291573	0.267017	0.0301044	0.0147713	0.125994	0.0356223					100.4	0.278401	0.0222149	0.0274478	0.0309591	0.0713981	-0.00327529
100.5	0.0889139	0.0874799	0.0700298	0.169883	0.190233	0.0418774						100.5	-0.143588	0.0215915	-0.0394167	0.231241	0.0389784	0.0360033	0.101881	0.0271753					100.5	0.192201	-0.0151481	0.0239699	0.0780941	0.0833061	0.0235267
100.6	0.0761209	0.0679629	0.1232	0.218597	-0.0132082	0.0664074						100.6	-0.162098	-0.00496049	0.0386283	0.145541	0.0337954	0.0325223	0.105282	0.0840893					100.6	0.369303	0.0156779	0.0349504	0.0553101	0.0824251	0.0170497
100.7	0.101342	0.0962929	0.11402	0.183601	0.0683808	0.0416204						100.7	-0.178412	0.0396535	0.0294983	0.189486	0.0577484	0.00823731	0.0827548	0.0535043					100.7	0.412296	0.0104049	0.045953	0.0324541	0.0692741	0.0206077
100.8	0.0719139	0.108618	0.161761	0.241584	0.189781	0.0474274						100.8	-0.163212	0.0463255	0.0356153	0.223049	0.0364844	0.00477531	0.107348	-0.00291469					100.8	0.392342	0.000742902	0.0446925	0.0502101	0.0609371	0.0452707
100.9	0.0702589	0.0699979	0.160748	0.172004	0.119495	0.0427024						100.9	-0.114126	0.0450845	0.0221443	0.19841	0.0248874	0.0484503	0.149203	-0.00547069					100.9	0.169319	-0.0052341	0.0369387	0.0502051	0.0457381	0.0255897
101	0.0948889	0.0757849	0.160397	0.139989	0.161468	0.0482514						101	-0.165823	0.00095351	0.0296183	0.148023	0.0390584	0.0387883	0.124489	0.0375873					101	0.314227	0.0232999	0.0224389	0.0682461	0.0415541	0.0253047
101.1	0.0931829	0.0743119	0.111029	0.233612	0.0904348	0.0478254						101.1	-0.128607	-0.00037049	0.00563831	0.230631	0.0383694	0.0357533	0.11718	0.00814631					101.1	0.0999615	0.0378149	0.0399246	0.0725251	0.0546121	0.0468467
101.2	0.0887939	0.0658669	0.148251	0.209206	0.146521	0.0374784						101.2	-0.185882	0.0225695	0.00411631	0.206761	0.0421434	-0.0268577	0.0981238	0.0302763					101.2	0.34571	0.0261249	0.0334666	0.0762601	0.0598321	0.0462157
101.3	0.0786389	0.0816889	0.114957	0.221131	0.203278	0.0578564						101.3	-0.101276	0.0218425	0.0397453	0.139016	0.0455214	0.00676731	0.177088	-0.00228669					101.3	0.450553	-0.0092881	0.0468671	0.0344151	0.0577981	0.0223147
101.4	0.0726329	0.0939029	0.125968	0.156324	0.118421	0.0468224						101.4	-0.108969	0.0367885	0.0189373	0.183357	0.0212874	0.0425153	0.117756	0.0340163					101.4	0.0993135	0.0113789	0.0195768	0.0503571	0.0564971	0.0546627
101.5	0.119836	0.0619689	0.173103	0.181881	0.0984048	0.00841341						101.5	-0.163389	0.0678395	0.0632723	0.20452	0.0406914	0.0767623	0.0877748	0.0419353					101.5	0.345631	-0.0153221	0.0413838	0.0666641	0.0996711	0.0259097
101.6	0.0925139	0.0673169	0.164135	0.200901	0.112316	0.0702644						101.6	-0.187215	0.0231455	0.0388643	0.225407	0.0428504	0.0116873	0.0833938	0.0536993					101.6	0.253571	0.0164659	0.01881	0.0690001	0.0764241	0.0393057
101.7	0.126664	0.0875909	0.14109	0.170855	0.151112	0.0737544						101.7	-0.162378	0.0469745	0.0260833	0.143883	0.0409784	0.0243843	0.0978678	0.0217113					101.7	0.320492	0.0105049	0.031113	0.0548121	0.127346	0.0338767
101.8	0.0581299	0.0803319	0.159136	0.147412	0.0523868	0.0414594						101.8	-0.204767	0.0262425	-0.000601686	0.136674	0.0309224	0.0797573	0.0322468	0.0331713					101.8	0.406489	0.0089539	0.0256482	0.0781651	0.0803951	0.0175807
101.9	0.101345	0.0928459	0.147967	0.223186	0.0747708	0.0578434						101.9	-0.101901	0.0351765	0.00811131	0.1677	0.0470934	0.0162993	0.0323538	-0.0185847					101.9	0.00198153	0.0166949	0.0263938	0.0614731	0.0280141	-0.0562713
102	0.0764189	0.0693909	0.105258	0.144585	0.141365	0.0829074						102	-0.175247	0.0152845	0.0101043	0.276758	0.0424704	0.0429723	0.118998	0.0260813					102	0.469902	0.0122129	0.0230242	0.0513441	0.0274171	0.0273517
102.1	0.120698	0.0687709	0.180482	0.20392	-0.0103752	0.0712884						102.1	-0.187529	0.0335415	0.0137303	0.175732	0.0570034	0.00752131	0.0556988	0.0489373					102.1	0.202925	-0.0030491	0.0372386	0.0678081	0.0737431	-0.0314803
102.2	0.0840969	0.0714109	0.148901	0.146215	0.179	0.0339124						102.2	-0.117161	0.0520725	0.0305893	0.148566	0.0271804	-0.0256907	0.105427	0.0320793					102.2	0.269229	-0.000884098	0.0406152	0.0575861	0.0656171	0.0292557
102.3	0.0800499	0.0749059	0.124364	0.225884	0.104847	0.0291264						102.3	-0.160667	0.0159685	0.0418553	0.180325	0.0509444	0.00627031	0.0621498	0.0510693					102.3	0.12382	0.0099449	0.0172605	0.0429291	0.0977471	-0.0124933
102.4	0.0287889	0.0935689	0.129016	0.205199	0.0217078	0.0485074						102.4	-0.180802	0.0259295	0.0291423	0.193071	0.0502474	0.0298973	0.0834878	0.0197913					102.4	0.251276	0.0220429	0.0318994	0.0644421	0.0464181	0.0220407
102.5	0.0913059	0.106035	0.15673	0.207644	0.191318	0.0496994						102.5	-0.159154	0.0608085	0.00349131	0.254773	0.0443584	-0.0415887	0.0791498	0.0129113					102.5	0.114269	0.0150279	0.0435642	0.0353901	0.0321551	-0.00554229
102.6	0.0502489	0.0725359	0.164113	0.189061	0.0926758	0.0652024						102.6	-0.171167	0.0529745	0.00881731	0.178935	0.0254374	0.0379233	0.101399	0.0131523					102.6	0.348796	0.0066239	0.0319611	0.0434561	0.0860451	0.0386707
102.7	0.0822799	0.0890189	0.159737	0.210142	0.253158	0.0333724						102.7	-0.135624	0.0225685	0.0327403	0.119525	0.0457894	0.0187123	0.0800318	0.0197233					102.7	0.175605	-0.0036891	0.046403	0.0777181	0.0227271	-0.00472029
102.8	0.0335909	0.0915779	0.112688	0.212502	0.129607	0.0377324						102.8	-0.164262	0.0375655	0.0466703	0.272324	0.0480344	0.0634113	0.121375	0.0540433					102.8	0.250504	0.0016739	0.0111839	0.0593081	0.0733121	-0.0206463
102.9	0.0580569	0.0996839	0.146214	0.147945	0.156151	0.0507184						102.9	-0.19004	0.0465555	-0.0109647	0.264378	0.0350644	0.0232953	0.0803988	0.0448673					102.9	0.284652	0.0021509	0.0348965	0.0655641	0.0859831	0.0192107
103	0.0768949	0.0914469	0.121086	0.167085	0.149064	0.0425614						103	-0.187015	0.0469965	0.0209893	0.145645	0.0468584	0.0180973	0.122059	0.0608983					103	0.415954	0.0244449	0.0394266	0.120031	0.0734741	0.00481471
103.1	0.0754279	0.0805629	0.169961	0.18611	0.111723	0.0313954						103.1	-0.129918	0.00999151	0.0209903	0.234875	0.0580894	0.0359023	0.0632248	0.0486293					103.1	0.277668	0.0054779	0.0344629	0.0441251	0.0336541	0.0257787
103.2	0.0997459	0.0759699	0.131478	0.194124	0.0459578	0.0608314						103.2	-0.136266	-0.0341885	0.0119973	0.206316	0.0413654	-0.0145057	0.0737418	0.0702233					103.2	0.288542	0.0163479	0.020965	0.0657801	0.0669641	0.0229497
103.3	0.0708319	0.0800189	0.195432	0.208587	0.0801868	0.0496154						103.3	-0.21617	0.0745955	0.00523631	0.178801	0.0461674	0.00801731	0.0182508	0.0530853					103.3	0.25603	0.0135639	0.0290872	0.0661921	0.0545531	0.0274787
103.4	0.0793479	0.0764669	0.14519	0.173033	0.235614	0.0779744						103.4	-0.155733	0.0252495	0.0170213	0.13831	0.0293824	0.0463373	0.0464648	0.0113543					103.4	0.235023	-0.0034691	0.0333397	0.0650371	0.0743871	0.0417137
103.5	0.0712459	0.0965719	0.127573	0.190747	0.1046	0.0525964						103.5	-0.133773	0.0165705	0.0306703	0.13113	0.0388894	0.0961053	0.0890498	0.0898923					103.5	0.179669	0.0218459	0.0261668	0.0228951	0.0719841	0.0185707
103.6	0.0507129	0.104068	0.215261	0.180568	0.0910988	0.0508604						103.6	-0.142129	0.0262225	0.0161983	0.202472	0.0301794	0.0256053	0.110243	0.0292003					103.6	0.441971	0.0028279	0.0372961	0.0869631	0.0865001	-0.0149723
103.7	0.0883029	0.0829309	0.14119	0.234157	0.0194058	0.0398054						103.7	-0.168984	0.0231175	0.0458833	0.171726	0.0315794	0.0392323	0.0553098	0.00744131					103.7	0.242655	0.0146159	0.0197223	0.0648461	0.0616811	0.0237107
103.8	0.0603719	0.0808409	0.133079	0.151596	0.112079	0.0530114						103.8	-0.177518	0.0489825	0.0195613	0.158674	0.0274214	0.0313183	0.0919738	0.0526123					103.8	0.25714	0.0024979	0.025346	0.0674171	0.0302371	-0.00504129
103.9	0.0818709	0.0870079	0.129254	0.161329	0.209357	0.0552734						103.9	-0.127281	0.0589705	0.0122853	0.267241	0.0415804	-0.0150657	0.0636908	0.0348363					103.9	0.00827653	0.0177889	0.0446368	0.0517731	0.0400461	-0.00468429
104	0.114596	0.0877889	0.151564	0.150027	0.0558038	0.0566334						104	-0.129556	-0.00708449	0.00777831	0.194504	0.0406344	0.0724923	0.0822958	0.0540663					104	0.209929	0.0224569	0.0447929	0.0628121	0.0521911	0.00279171
104.1	0.114046	0.0646679	0.109208	0.175801	0.0654738	0.0562894						104.1	-0.166985	0.0269685	0.0154793	0.176494	0.0333974	0.0260283	0.105739	0.0226633					104.1	0.0514425	0.000769902	0.041715	0.0403691	0.0535351	0.0337127
104.2	0.0968709	0.0869909	0.115483	0.180762	0.00798578	0.0774144						104.2	-0.13644	0.00699451	-0.0242087	0.14075	0.0419704	-0.00953169	0.0407518	0.00213431					104.2	-0.00534147	0.0063929	0.05916	0.0620781	0.0476991	0.0301867
104.3	0.0659399	0.0864489	0.142615	0.17118	0.0856748	0.0396554						104.3	-0.142697	0.0294535	0.0192343	0.128439	0.0282144	0.0241453	0.0536208	0.00867231					104.3	0.234437	-0.0103351	0.0407829	0.0290751	0.0720781	0.0314527
104.4	0.0585339	0.0954289	0.0940618	0.185707	0.0406368	0.0480554						104.4	-0.134601	0.0177495	0.0424153	0.194032	0.0424494	0.0177363	0.0739058	0.0258383					104.4	0.152368	0.0026139	0.0398823	0.0298221	0.0426561	0.0144847
104.5	0.0922959	0.0558789	0.191583	0.21219	0.133504	0.0528004						104.5	-0.196687	0.0689655	0.00632831	0.244142	0.0426354	0.0508263	0.115665	0.0630143					104.5	0.161711	0.0131109	0.0289723	0.0497071	0.0634171	0.0513977
104.6	0.0812309	0.0795819	0.16304	0.212979	0.0602088	0.0558334						104.6	-0.195635	0.0233955	0.0443453	0.0715982	0.0342244	-0.00649669	0.0650138	-0.0211247					104.6	0.153404	0.0013929	0.0403813	0.0357521	0.0788761	0.0106057
104.7	0.0886529	0.0843739	0.111226	0.149736	0.0452948	0.0526114						104.7	-0.0992305	-0.00316949	0.0162673	0.152189	0.0470024	0.00372131	0.0775638	0.0263583					104.7	0.0229655	0.0178989	0.0445399	0.0603711	0.0854341	0.0303307
104.8	0.0964359	0.0793209	0.154103	0.157601	0.0858698	0.0633134						104.8	-0.195194	0.0157175	0.00616231	0.0884212	0.0246574	0.0307443	0.0392618	-0.00317569					104.8	0.28403	0.0042839	0.0522957	0.0811291	0.0529361	0.00988871
104.9	0.0820699	0.0904229	0.169736	0.164793	0.100109	0.0412344						104.9	-0.139459	0.0428855	0.0182503	0.124732	0.0595274	0.00475431	0.0674978	0.0575063					104.9	0.0775115	0.0022369	0.0392444	0.0635401	0.0472611	0.0372517
105	0.0740149	0.0712009	0.175557	0.181455	0.118872	0.0484854						105	-0.17678	0.0481225	0.0326883	0.156144	0.0355954	0.00653831	0.0453708	0.0359463					105	0.178099	-6.1098e-05	0.0620526	0.0688981	0.0409051	0.0308467
105.1	0.104314	0.0729959	0.152753	0.217651	0.109886	0.0435534						105.1	-0.181351	0.00335551	0.0121613	0.134804	0.0314614	0.00501431	0.0899678	0.0872563					105.1	0.26681	0.0099509	0.0200281	0.0707251	0.0733611	0.000364706
105.2	0.0620359	0.104949	0.16381	0.192177	0.173431	0.0382434						105.2	-0.166448	0.0378115	0.0320083	0.222977	0.0541424	0.0622623	0.0817258	0.00957631					105.2	0.212654	-0.0089931	0.0150117	0.0542341	0.0561561	0.0477177
105.3	0.0553489	0.0701669	0.203006	0.204679	0.188366	0.0439924						105.3	-0.179912	0.0475795	0.0298733	0.201451	0.0484484	0.0571503	-0.0183972	0.0343973					105.3	0.222714	0.0134849	0.022755	0.0374911	0.0384981	0.0303217
105.4	0.0912209	0.0711209	0.136215	0.18902	0.210272	0.0287134						105.4	-0.158526	0.0153205	0.0238293	0.193166	0.0323384	0.00172131	0.142385	0.0251093					105.4	0.135404	0.0075699	0.0511923	0.0594291	0.0746131	0.0192067
105.5	0.129338	0.0861049	0.236777	0.208102	0.0164358	0.0989524						105.5	-0.135808	0.0143395	0.0108413	0.17276	0.0462714	0.00776031	0.0510808	0.0401273					105.5	0.220679	-0.0048701	0.0348654	0.0403381	0.0513381	0.0275057
105.6	0.0799069	0.0980169	0.116566	0.166765	0.0153788	0.0290824						105.6	-0.180988	0.0555115	-0.00598969	0.189704	0.0343324	0.0534783	0.141091	0.0443713					105.6	0.163212	0.0121689	0.0524644	0.0574941	0.0601861	0.00274171
105.7	0.0621579	0.0819069	0.182232	0.153831	0.169981	0.0267734						105.7	-0.151194	0.0398075	0.0451963	0.17129	0.0267604	0.000477314	0.156669	0.0731683					105.7	0.198148	0.0175749	0.034481	0.0445261	0.0801381	0.0173067
105.8	0.0384589	0.0667499	0.144813	0.207492	0.131256	0.0496704						105.8	-0.210802	0.00017251	-0.00257169	0.148405	0.0409424	0.0654483	0.101466	0.0733243					105.8	0.218573	-0.0112561	0.0526129	0.0550031	0.0598461	0.0474447
105.9	0.0774489	0.0939089	0.142564	0.218972	0.124507	0.0561554						105.9	-0.215015	0.0209805	0.0448983	0.224881	0.0359634	0.0161233	0.104689	0.0280323					105.9	0.00974853	0.0247369	0.0370563	0.0556541	0.0296671	0.0673427
106	0.0931949	0.0668569	0.167414	0.150812	0.121279	0.0496794						106	-0.129799	0.0544845	-0.00300369	0.130305	0.0594254	-0.0128247	0.0635938	0.0359653					106	0.304808	0.0101689	0.0310322	0.0816181	0.0585021	0.0257107
106.1	0.0958209	0.0953359	0.16523	0.213538	0.14883	0.0451394						106.1	-0.16513	0.0367565	0.0100083	0.0903172	0.0462844	-0.0210087	0.0753178	-0.0104157					106.1	0.216265	0.0036749	0.00503644	0.0660301	0.0908621	-0.0135293
106.2	0.0922099	0.0808209	0.166654	0.201383	0.0101858	0.0453124						106.2	-0.176567	0.0495405	0.0205303	0.157222	0.0456884	0.0405273	0.114787	0.0583413					106.2	0.336418	-0.0151111	0.0518824	0.0632931	0.0366351	0.0499657
106.3	0.115145	0.102343	0.173906	0.162275	0.117549	0.0695184						106.3	-0.20446	0.0541265	0.0141063	0.239253	0.0404254	-0.0235507	0.106635	0.0720093					106.3	0.21117	-0.0030711	0.0271551	0.0316791	0.0487601	0.00141971
106.4	0.0985039	0.0947959	0.150518	0.24633	0.102016	0.0766764						106.4	-0.127281	-0.00614249	-8.68627e-06	0.124941	0.0477504	0.0130833	0.108693	0.0361543					106.4	0.244321	0.0036029	0.0415339	0.0518441	0.0444781	0.0420667
106.5	0.107165	0.0885599	0.135046	0.142653	0.00799078	0.0465814						106.5	-0.176681	0.0469305	0.0181573	0.158406	0.0406164	0.0112563	0.139189	0.0537983					106.5	0.356632	0.0191109	0.0231174	0.0334581	0.0593251	0.0190797
106.6	0.0897739	0.0923199	0.151258	0.244275	0.0781178	0.0297924						106.6	-0.140255	0.0158295	0.0273903	0.165152	0.0514424	-0.00350369	0.0520578	0.0458973					106.6	0.384568	0.0205259	0.0209736	0.0672491	0.0916281	0.0718477
106.7	0.0808029	0.0836399	0.186093	0.208203	0.228908	0.0714034						106.7	-0.159818	-0.0113985	-0.0166627	0.134132	0.0492504	0.0270193	0.0693478	0.0447183					106.7	0.303327	0.0211309	0.0364839	0.0751071	0.0530441	0.0154967
106.8	0.0736739	0.0783339	0.128414	0.139498	0.129104	0.0350584						106.8	-0.188346	0.0415765	0.0187183	0.126133	0.0351764	0.0478933	0.119123	0.0651613					106.8	0.620245	0.0395749	0.0285217	0.0455951	0.0337421	0.0146087
106.9	0.0858539	0.0643479	0.148049	0.172289	0.174418	0.0615324						106.9	-0.153235	0.0442255	0.0415633	0.146841	0.0470654	-0.0275267	0.128421	0.00733631					106.9	0.434811	0.0035459	0.0485019	0.0706871	0.0748791	-0.00404629
107	0.0542389	0.0844639	0.170111	0.255276	0.0946498	0.0701414						107	-0.199207	-0.00598749	0.0447303	0.143342	0.0330334	0.0653683	0.0989748	0.0363473					107	0.0565145	-0.0029491	0.0342276	0.0581101	0.0835161	0.0110727
107.1	0.0658049	0.0767739	0.118314	0.188938	0.146458	0.0306744						107.1	-0.168413	0.0157945	0.0608903	0.21294	0.0603774	0.0535133	0.0510418	-0.0181107					107.1	0.0295235	-0.0018991	0.0363054	0.0494091	0.0959591	-0.0218383
107.2	0.0841689	0.0993329	0.0744678	0.161043	0.100301	0.0538614						107.2	-0.177336	0.0339795	0.0233663	0.135898	0.0447844	-0.0156027	0.0903088	0.0479233					107.2	0.0577515	0.0242319	0.0667537	0.0561181	0.0659321	0.0412947
107.3	0.10367	0.0664679	0.141263	0.136421	0.0411338	0.0997664						107.3	-0.14223	0.0312505	0.0606183	0.195997	0.0390184	0.0512213	0.0639678	0.0328883					107.3	0.295112	0.000910902	0.0307513	0.0605721	0.0375201	0.0282677
107.4	0.0669089	0.10574	0.148529	0.172362	-0.0345592	0.0675774						107.4	-0.150417	0.0406705	0.0166843	0.167335	0.0498514	0.0272763	0.0642088	0.0107473					107.4	0.379539	0.0156619	0.0252408	0.0599891	0.0880521	0.0168537
107.5	0.0629019	0.0779599	0.183068	0.157103	0.13821	0.0510914						107.5	-0.14815	0.0323745	0.00127331	0.171189	0.0589584	0.0364803	0.139162	0.0252813					107.5	0.288311	0.0186359	0.0338777	0.0820771	0.0712331	0.0421087
107.6	0.0917589	0.0666779	0.0963468	0.189282	0.0475038	0.0649894						107.6	-0.109706	0.0446225	-0.0110817	0.241355	0.0304384	0.0113613	0.00876278	0.0547303					107.6	0.214039	0.0126319	0.0294879	0.0696221	0.0661561	0.0151747
107.7	0.0821679	0.0624119	0.119159	0.158707	0.118781	0.0757344						107.7	-0.207784	0.0145605	0.0118973	0.196965	0.0399764	0.0544963	0.138994	0.0400783					107.7	-0.0644475	0.0214119	0.0399761	0.0497151	0.0559051	0.00829771
107.8	0.0850589	0.0996899	0.198776	0.199481	0.105661	0.0340774						107.8	-0.134971	0.00330651	0.00867631	0.146633	0.0368564	0.0289153	0.105222	0.0533223					107.8	0.472786	0.0165169	0.0409039	0.0519571	0.0766101	-0.0172213
107.9	0.108708	0.0962269	0.20809	0.192765	-0.0106742	0.0392114						107.9	-0.219798	-0.00311349	0.0564233	0.183428	0.0162204	0.0759263	0.176952	0.0519813					107.9	0.283735	0.0048719	0.036416	0.0569061	0.0506871	0.00537871
108	0.0482249	0.0970619	0.137335	0.188591	0.165305	0.0528754						108	-0.17464	0.0214575	0.0379843	0.152937	0.0362984	0.00294331	0.0468878	0.0586753					108	0.268785	0.0102049	0.0297399	0.0640831	0.0564661	0.0146217
108.1	0.0846769	0.0904249	0.124635	0.19777	0.0754508	0.0316294						108.1	-0.138291	0.0119495	0.0168473	0.115847	0.0489804	0.0594513	0.0926308	0.0307903					108.1	0.151986	0.0244169	0.0118492	0.0588101	0.0538391	-0.0132973
108.2	0.0860429	0.0644639	0.209028	0.141444	0.0685728	0.0548754						108.2	-0.196148	0.0210225	0.0292553	0.249723	0.0305004	0.00782031	0.13962	0.0780683					108.2	0.34602	0.0165469	0.0391743	0.0620971	0.0643181	0.0187197
108.3	0.0783169	0.0881079	0.138436	0.175654	-0.0200412	0.0613474						108.3	-0.142933	0.0325025	-0.00769469	0.152222	0.0271134	-0.00262869	0.0947798	0.0493743					108.3	0.361535	0.0324959	0.0701328	0.0351931	0.0865601	0.0109507
108.4	0.0727139	0.0968499	0.132733	0.14147	0.134259	0.0589384						108.4	-0.19929	0.0377395	-0.0150187	0.181224	0.0376044	0.0546723	0.104705	0.0588813					108.4	0.00240553	0.0029899	0.048064	0.0576971	0.0528591	0.0238567
108.5	0.124227	0.0888549	0.10404	0.182635	0.0764228	0.0335714						108.5	-0.15025	0.0208745	0.0180543	0.155261	0.0491804	-0.0139317	0.0610948	0.00305231					108.5	0.238441	-0.0011181	0.0412582	0.0441641	0.108805	0.0187667
108.6	0.0860999	0.0927179	0.139683	0.162936	0.0172038	0.0219934						108.6	-0.169865	0.0381915	0.0357633	0.208322	0.0448274	0.0223893	0.119138	0.0468433					108.6	0.234591	0.0280729	0.0334871	0.0536651	0.0655511	-0.00315929
108.7	0.0751459	0.0821739	0.153999	0.157743	0.0431798	0.0607084						108.7	-0.155853	0.0536095	0.0488203	0.203	0.0578644	0.0487173	0.14691	0.0437003					108.7	0.120865	0.0078329	0.0380733	0.0335531	0.0536811	0.0232997
108.8	0.109915	0.0863969	0.130278	0.167644	0.16802	0.0404934						108.8	-0.222463	0.0324445	0.00769131	0.174328	0.0327284	0.00965531	0.0781388	0.0414813					108.8	0.277971	-0.0013231	0.0275306	0.0475111	0.0839851	0.0153417
108.9	0.0772589	0.0841229	0.139086	0.187795	0.130674	0.0509584						108.9	-0.15747	0.0296175	0.0184863	0.137956	0.0495214	0.0413813	0.109145	0.0230963					108.9	0.139844	0.0061719	0.0354527	0.0588151	0.0402791	0.0623947
109	0.0445569	0.0981059	0.172017	0.161658	0.124912	0.0343214						109	-0.155308	-0.0186245	0.0277903	0.165526	0.0290524	0.00990931	0.101465	0.0502703					109	0.25045	0.0118929	0.0316797	0.0448341	0.0503621	0.0716107
109.1	0.0648279	0.0882169	0.116732	0.191806	0.0922068	0.0502144						109.1	-0.129889	0.0164655	0.0396923	0.125663	0.0395304	-0.0197717	0.0563058	0.0457793					109.1	0.309912	0.0067299	0.0421578	0.0326771	0.0562081	0.0524917
109.2	0.0812549	0.0799319	0.188176	0.150084	0.0241718	0.0504994						109.2	-0.167752	0.0282375	0.0149213	0.215205	0.0464554	-0.0172467	0.126423	0.0283973					109.2	0.28436	0.0114519	0.0275425	0.0637001	0.0796741	0.0421977
109.3	0.0872739	0.0645879	0.121828	0.144171	0.0568868	0.0225224						109.3	-0.118	0.00619851	0.00850331	0.202978	0.0450494	-0.0252117	0.0569028	0.0169203					109.3	0.30331	0.0220609	0.0365291	0.0467091	0.0715201	-0.00815329
109.4	0.0867509	0.0715149	0.124729	0.261479	0.0736038	0.0297994						109.4	-0.160716	0.0157875	0.0233673	0.224883	0.0407744	-0.0290587	0.0777338	0.00766831					109.4	0.166497	0.0072919	0.0536696	0.0608301	0.0786621	0.0219167
109.5	0.0463669	0.0747399	0.150885	0.1721	0.0809298	0.0633124						109.5	-0.0998415	0.0290085	0.0404143	0.199962	0.0306924	-0.00259869	0.0900598	0.0577473					109.5	0.306929	0.0161929	0.0177478	0.0695341	0.0747901	0.0292637
109.6	0.0573589	0.0599859	0.127894	0.14209	0.0866888	0.00987941						109.6	-0.206216	0.0275085	0.00401931	0.108897	0.0352944	0.0102243	0.0961028	0.0469753					109.6	0.205143	0.0102659	0.0236802	0.0592871	0.0593801	0.0192037
109.7	0.0620969	0.0899669	0.167835	0.177721	0.109453	0.0460414						109.7	-0.184932	0.0356325	0.0282973	0.165542	0.0345844	0.00230431	0.0402998	-0.00401169					109.7	-0.0227065	0.0195599	0.0470899	0.0603071	0.0422531	0.0431117
109.8	0.0975469	0.0799699	0.192689	0.187833	0.0603078	0.0686014						109.8	-0.205095	0.00072951	0.0227963	0.165247	0.0281894	-0.0514147	0.0514398	0.0411603					109.8	0.127952	-0.0042231	0.015785	0.0839381	0.0769661	0.0214587
109.9	0.0739959	0.0735279	0.133511	0.19546	0.0998508	0.0277794						109.9	-0.13757	0.0228585	-0.00752669	0.147817	0.0529344	0.0975593	0.116782	0.0270183					109.9	0.268681	0.0039749	0.0426901	0.0164221	0.0746231	0.0319647
110	0.0559859	0.0689849	0.172872	0.196193	0.117938	0.0250724						110	-0.190401	0.0223015	0.0268103	0.246434	0.0594344	0.0296643	0.101704	-0.00499069					110	0.333661	0.0147149	0.0432932	0.0532261	0.0393391	-0.00219629
110.1	0.0763409	0.0851699	0.195043	0.162386	0.119645	0.0924554						110.1	-0.152404	0.0300135	0.0292043	0.142345	0.0362274	0.0365503	0.0877868	0.0337273					110.1	0.122741	0.0203079	0.0247037	0.0694381	0.0368601	0.0321067
110.2	0.0635079	0.0828349	0.177116	0.162234	0.0556518	0.0118184						110.2	-0.135619	0.0392165	0.0142353	0.195557	0.0443684	0.0474173	0.133093	0.0614013					110.2	0.550496	0.0138679	0.00887494	0.00853014	0.0294191	0.0393557
110.3	0.106665	0.0868689	0.137848	0.130207	0.286235	0.0487534						110.3	-0.142578	0.0168895	0.00396931	0.175247	0.0453124	-0.0251617	0.0200398	0.0354043					110.3	0.0293245	0.0046099	0.0276434	0.0776351	0.0423471	0.00406471
110.4	0.11468	0.0785129	0.142908	0.247184	0.0889798	0.0566894						110.4	-0.128552	0.0524555	0.0585363	0.239701	0.0325664	-0.0113287	0.0459258	0.00211831					110.4	0.375522	-0.000500098	0.0283294	0.0366011	0.0646301	0.0487947
110.5	0.0357719	0.0852229	0.153259	0.151203	0.242885	0.0441144						110.5	-0.14943	-0.0232995	0.0118073	0.256066	0.0498714	0.0336883	0.0909738	0.0145113					110.5	0.180841	0.0195459	0.0344242	0.0461971	0.0730821	-0.00820429
110.6	0.0795859	0.0775239	0.168196	0.157189	0.135182	0.0496164						110.6	-0.126254	0.0335795	0.0200443	0.227311	0.0265934	-0.00266569	0.0665538	0.0327163					110.6	0.391296	0.0188309	0.0412895	0.0699781	0.0580791	0.0341967
110.7	0.0813489	0.0976259	0.159426	0.216287	0.178159	0.0218894						110.7	-0.138155	0.0421245	0.0267673	0.183522	0.0458034	0.0268473	0.0845528	0.0515383					110.7	0.152318	0.0115909	0.0301583	0.0369471	0.0221851	0.0300107
110.8	0.0595849	0.0640999	0.129842	0.235222	0.160272	0.0605024						110.8	-0.195034	-0.0185345	-0.0139407	0.167265	0.0499984	0.0169683	0.0632218	0.0904123					110.8	0.698351	0.0384929	0.0440824	0.0672871	0.0781531	0.0369287
110.9	0.0555279	0.0945029	0.166906	0.138936	0.0533168	0.0354734						110.9	-0.20255	0.0462525	0.0279063	0.17968	0.0301514	0.0118623	0.0396128	0.00551031					110.9	0.261344	0.0150529	0.0528126	0.0382061	0.0578341	0.00390371
111	0.0438109	0.0724129	0.136172	0.147574	0.0192068	0.0709294						111	-0.192558	-0.00667549	0.0173523	0.174787	0.0429804	0.0223963	0.0955088	-0.00731169					111	0.484453	0.0161139	0.0259269	0.0611261	0.0905601	0.0174227
111.1	0.0703299	0.112875	0.114362	0.161172	0.0829998	0.0532944						111.1	-0.160075	0.0111015	0.0428603	0.11907	0.0462504	0.0453813	0.0948968	0.0267373					111.1	0.315424	0.0294769	0.0268585	0.0296541	0.0107761	0.0246067
111.2	0.0734769	0.0910689	0.13346	0.159059	0.212799	0.0558604						111.2	-0.132106	0.0423015	0.00645031	0.208322	0.0409864	0.0638733	0.0720048	0.0433323					111.2	0.156255	0.0141359	0.044251	0.0822191	0.0798051	0.0249077
111.3	0.0390169	0.0867269	0.114148	0.175542	0.135761	0.0331924						111.3	-0.188714	0.0159875	-0.000761686	0.180071	0.0441044	-0.0393997	0.124081	0.0353603					111.3	0.24038	0.0331839	0.0152702	0.0160381	0.0459911	0.00993271
111.4	0.0392479	0.0906549	0.15335	0.121001	0.0424558	0.0294464						111.4	-0.197854	0.0156245	0.0406453	0.126137	0.0312194	0.0559493	0.127869	0.0622683					111.4	0.242678	0.0209049	0.0218048	0.0365391	0.0770361	-0.0169723
111.5	0.100284	0.0734459	0.147365	0.170602	0.0681708	0.0228074						111.5	-0.173247	0.0332775	0.00537731	0.252809	0.0174644	0.0151483	0.147004	0.0643753					111.5	0.109975	-0.0032061	0.0338672	0.0608831	0.0440731	0.0251257
111.6	0.0744899	0.0560809	0.103935	0.212844	0.194284	0.0647234						111.6	-0.205415	0.0540335	0.0212173	0.101752	0.0568664	-0.000518686	0.0638368	0.0113533					111.6	0.472396	0.0231459	0.0372963	0.0766191	0.0477871	0.0662467
111.7	0.0764929	0.0834799	0.163477	0.155996	0.205407	0.0590824						111.7	-0.155563	-0.0182585	0.0264493	0.151139	0.0216694	0.0464933	0.128388	0.0189963					111.7	0.308301	0.0089239	0.0431184	0.0234391	0.0714481	0.0247727
111.8	0.0722419	0.0758939	0.209013	0.21243	0.203254	0.0640824						111.8	-0.213558	0.0443495	0.0340863	0.145874	0.0144364	0.00115631	0.12605	0.0568423					111.8	0.00715853	0.0124469	0.0306286	0.0701631	0.0662911	0.0369237
111.9	0.129421	0.0811509	0.141411	0.170454	0.132475	0.0424824						111.9	-0.119593	0.0616755	0.0417673	0.228836	0.0527014	0.00940431	0.136888	0.0588553					111.9	0.181705	0.0245869	0.0103627	0.0412821	0.0127491	0.0478977
112	0.0717039	0.0892689	0.149374	0.195684	0.177845	0.0374914						112	-0.12634	0.0159835	-0.0311927	0.200179	0.0374804	0.0139663	0.0461588	0.0417983					112	0.198824	0.0032679	0.0277838	0.0657301	0.102569	-0.00671829
112.1	0.114134	0.0970399	0.160623	0.201238	0.144033	0.0186104						112.1	-0.135805	0.0222605	0.0364943	0.200792	0.0404054	0.0274103	0.0156688	0.00704931					112.1	0.204077	0.0298679	0.0309004	0.0582051	0.0422611	0.0481347
112.2	0.0362649	0.105902	0.159647	0.18928	0.0407378	0.0249914						112.2	-0.143413	0.0430895	-0.00819169	0.132992	0.0519084	0.0271653	0.0645878	0.0212203					112.2	0.348102	0.0239439	0.0276762	0.0801591	0.133044	0.00830171
112.3	0.0485399	0.0691469	0.137009	0.208523	0.139706	0.0383654						112.3	-0.156539	0.0330295	0.0562923	0.197162	0.0597054	-0.00603269	0.0651958	0.0218273					112.3	0.18542	0.0184289	0.0239388	0.0713521	0.0500491	0.00164071
112.4	0.102012	0.0937199	0.165546	0.143084	0.135752	0.0787164						112.4	-0.181987	0.00301151	0.0477173	0.203707	0.0450314	0.00329031	-0.00243422	0.0209743					112.4	0.357883	0.0017169	0.0453191	0.0717291	0.0836511	0.0267087
112.5	0.0417819	0.0727879	0.148787	0.134828	0.102789	0.0496324						112.5	-0.148935	0.0291765	0.0470423	0.207595	0.0661194	-0.0350557	0.115685	0.0419583					112.5	0.196797	0.0245079	0.0374651	0.0662621	0.0647921	0.00167571
112.6	0.0532779	0.0630459	0.133637	0.19092	0.159837	0.0552004						112.6	-0.17623	0.0342995	0.0264063	0.226793	0.0451694	0.0249533	0.119306	0.0656753					112.6	0.214467	-0.0058581	0.0339924	0.0486531	0.0391371	0.0188507
112.7	0.0533649	0.0706089	0.120167	0.152053	0.0981138	0.0480564						112.7	-0.202811	0.0306615	0.0407053	0.237983	0.0378264	0.0156263	0.122148	0.0659713					112.7	0.0855475	0.0037009	0.027848	0.0412791	0.0627111	0.0212997
112.8	0.131584	0.0969549	0.12644	0.136876	0.219906	0.0469494						112.8	-0.123369	0.0368465	0.0267393	0.164187	0.0217264	0.0273633	0.0562998	0.0541653					112.8	0.153289	0.0091229	0.0340072	0.0537731	0.0703221	0.00363771
112.9	0.100702	0.106904	0.155732	0.198857	0.0957378	0.0229614						112.9	-0.157527	0.0206235	0.0125053	0.166246	0.0329034	0.0286563	0.0852918	0.0515423					112.9	0.223894	0.0067219	0.0375752	0.0648031	0.0686961	0.0226417
113	0.0702649	0.0917339	0.157143	0.147539	0.252446	0.0253874						113	-0.185791	0.0167885	0.0278653	0.167914	0.0447234	-0.0115317	0.0996838	0.0113973					113	0.264642	0.0020339	0.0348973	0.0469881	0.0489391	0.0201037
113.1	0.123452	0.0963899	0.183092	0.176276	0.180969	0.0462894						113.1	-0.199429	0.0251285	0.00890231	0.135428	0.0389954	0.00167731	0.118406	0.0629263					113.1	0.170487	0.0235289	0.0272377	0.0666801	0.0636461	0.0177477
113.2	0.0769289	0.0968739	0.132502	0.166845	0.129662	0.0162654						113.2	-0.180137	0.00946751	0.0264173	0.126368	0.0405294	0.0399453	0.116201	0.0170903					113.2	0.361068	0.0094559	0.0290272	0.0817941	0.0573771	-0.00789929
113.3	0.0415419	0.0746399	0.147971	0.175767	0.0994398	0.0230204						113.3	-0.178204	0.0140705	0.0568123	0.0881542	0.0349284	0.0536023	0.0857448	0.0365253					113.3	0.199766	0.0018429	0.0184421	0.0616261	0.0647341	0.0298177
113.4	0.10045	0.0905749	0.156078	0.166054	0.116572	0.0255024						113.4	-0.156701	0.0234815	0.0212893	0.169061	0.0197114	0.0816113	0.117589	0.0187093					113.4	0.112632	-0.0113931	0.0626001	0.0486761	0.0189781	0.0162277
113.5	0.0959429	0.0868799	0.141827	0.130791	0.0804778	0.0282794						113.5	-0.15906	0.0455915	0.0340453	0.181818	0.0462784	-0.0443907	0.14854	0.0268083					113.5	0.163761	-0.0202871	0.0370746	0.0464951	0.0367521	0.0507937
113.6	0.0962269	0.0616339	0.13131	0.175978	0.13146	0.0733264						113.6	-0.134504	0.0490405	0.0129603	0.103285	0.0309034	0.0276783	0.0543588	0.0256243					113.6	0.171404	0.0108799	0.0436694	0.0816921	0.0850741	0.0165207
113.7	0.13046	0.106266	0.151001	0.156457	0.0952508	0.0491954						113.7	-0.212262	0.00701351	0.0288503	0.172811	0.0374574	-0.0361157	0.0610488	-0.00314269					113.7	0.0701855	0.0152809	0.0369193	0.0122501	0.0605411	-0.00495729
113.8	0.0645489	0.0976829	0.184116	0.169262	0.0557088	0.0347014						113.8	-0.162407	0.0556345	-0.0263387	0.143574	0.0423854	0.00767431	0.115745	0.0366273					113.8	0.243537	0.0131819	0.0325536	0.0526421	0.0759921	-0.00998129
113.9	0.0913019	0.0812149	0.17309	0.219965	0.0615218	0.0601484						113.9	-0.195159	0.0382455	0.0239213	0.143001	0.0345334	-0.0129797	0.109883	0.00609431					113.9	0.454697	0.0112639	0.045134	0.0705501	0.0463691	0.0322627
114	0.0842079	0.0906759	0.107223	0.172967	0.198959	0.0273474						114	-0.161198	0.00121151	0.0472853	0.0888702	0.0290314	0.0318843	0.17927	0.0193933					114	0.240485	-0.0082981	0.0294865	0.0667651	0.0367321	0.00598971
114.1	0.0968679	0.0890359	0.130269	0.16942	0.147937	0.0674564						114.1	-0.124636	-0.0129065	0.0343293	0.112146	0.0584964	0.0498403	0.0782378	0.0607083					114.1	0.456443	0.0099809	0.0324175	0.0710971	0.0645311	0.0238387
114.2	0.0563749	0.0675289	0.192046	0.144046	0.0552328	0.0693614						114.2	-0.139891	0.0558495	0.0377313	0.212828	0.0536814	0.0255633	0.119597	0.0600323					114.2	0.363011	0.0222969	0.0357917	0.0521571	0.0417241	0.0332397
114.3	0.0683979	0.106422	0.11821	0.22613	0.211152	0.0306324						114.3	-0.160383	0.0299855	0.0202483	0.180948	0.0481104	0.0378783	0.124453	0.0216433					114.3	0.185799	0.0162609	0.025813	0.0581721	0.0342201	0.00395671
114.4	0.106637	0.0982619	0.115092	0.153729	0.170799	0.0442734						114.4	-0.185906	0.0270115	0.0328823	0.174584	0.0408334	0.0320103	0.0992138	0.0464723					114.4	0.582337	0.0193869	0.03835	0.0647661	0.0651801	0.0599387
114.5	0.0346559	0.0804619	0.17918	0.203685	0.149739	0.0410344						114.5	-0.0817155	-0.00994049	0.0283073	0.223811	0.0400364	0.00402031	0.148365	0.0493013					114.5	0.13793	0.0087389	0.0168474	0.0595021	0.0538151	0.0459737
114.6	0.0894939	0.106689	0.191685	0.252711	0.0651548	0.0168204						114.6	-0.191694	0.0484495	0.0380563	0.152999	0.0408164	-0.00812169	0.121369	0.0325833					114.6	0.417485	-0.0135181	0.0337355	0.0416921	0.0199201	-0.0368603
114.7	0.0400349	0.0985109	0.103979	0.154786	0.0823048	0.0481804						114.7	-0.147651	0.0403685	0.0406503	0.19049	0.0382894	0.0140083	0.0660578	0.0372393					114.7	0.212909	0.0033249	0.0413948	0.0400921	0.0535211	0.0679097
114.8	0.0327779	0.0993079	0.100116	0.167692	0.0456938	0.0722594						114.8	-0.201786	0.00661451	0.0275993	0.266574	0.0460934	0.00852431	0.0696528	0.0646743					114.8	0.282159	0.0172849	0.0283466	0.0699291	0.0723111	0.0250797
114.9	0.0414579	0.0678329	0.121099	0.186068	0.141965	0.0614304						114.9	-0.142348	0.0370305	0.0318813	0.219682	0.0134954	0.0386473	0.165967	-6.46863e-05					114.9	0.239504	0.0145599	0.0290952	0.0655311	0.0656621	0.0175357
115	0.0625159	0.0976379	0.13734	0.163375	0.104073	0.0311304						115	-0.143956	0.0519125	0.0212353	0.151393	0.0399164	0.0444713	0.104671	0.0447363					115	0.283722	0.0183589	0.0317529	0.0422811	0.0545381	0.0380877
115.1	0.0763739	0.0846379	0.140933	0.134347	0.00280478	0.0273694						115.1	-0.160708	0.0230785	0.0293973	0.162752	0.0417044	0.0459193	0.0851008	0.00794731					115.1	0.424558	0.0158009	0.0353439	0.0306981	0.0228051	0.0277967
115.2	0.0672839	0.0755539	0.129515	0.214986	0.0365368	-0.000637588						115.2	-0.144603	-0.0134265	0.00533731	0.234858	0.0494924	0.0672363	0.0818738	-0.0137557					115.2	0.0497525	0.0178959	0.0360805	0.0211391	0.0121171	0.0686047
115.3	0.0744729	0.0962159	0.15109	0.149556	0.0120968	0.0661684						115.3	-0.195899	0.0268915	0.00577631	0.127145	0.0344924	-0.0405197	0.130663	0.0357483					115.3	0.130534	0.0305159	0.0336079	0.0526051	0.0212661	0.0511477
115.4	0.0894649	0.0778389	0.13068	0.199886	0.114903	0.0372404						115.4	-0.217502	0.0352055	0.0131773	0.120898	0.0222294	-0.0279377	0.112692	0.0392273					115.4	0.381255	-0.0103911	0.0233772	0.0782241	0.0374541	0.0367397
115.5	0.0859199	0.0687159	0.163699	0.127929	0.153783	0.0185414						115.5	-0.189174	-0.0128345	0.0373733	0.12202	0.0328694	0.0503813	0.0729068	0.0126713					115.5	0.244253	-0.0054961	0.0368328	0.0589511	0.0116701	0.00530271
115.6	0.0976869	0.0726619	0.15543	0.178805	0.167223	0.0549094						115.6	-0.146671	0.0432435	0.0505003	0.204272	0.0383644	0.0159323	0.0782708	0.0160433					115.6	0.146231	0.0188359	0.0390612	0.0505051	0.0354161	0.0435847
115.7	0.0821329	0.108674	0.15617	0.158066	0.0975698	0.0477864						115.7	-0.200081	0.0142085	0.0387613	0.133993	0.0491984	0.0216073	0.0942418	0.0247393					115.7	0.54219	0.0253349	0.0509307	0.0531981	0.0766401	-0.00139429
115.8	0.0938729	0.0764499	0.15454	0.162005	0.0437548	0.0259294						115.8	-0.177847	0.0200875	-0.00447269	0.142947	0.0513244	-0.0368627	0.125299	0.0625643					115.8	0.175057	0.0086059	0.0294087	0.0347531	0.0786571	0.0628477
115.9	0.0748979	0.0993929	0.171961	0.194491	0.136505	0.0280954						115.9	-0.148594	0.0447125	0.0315843	0.234358	0.0310764	0.0393953	0.0419838	0.0707333					115.9	0.290768	0.0097179	0.0384509	0.0399341	0.0211231	0.0430727
116	0.115081	0.0850959	0.198312	0.185885	0.120599	0.00888741						116	-0.148639	0.0166815	0.0174203	0.199404	0.0291834	0.0305393	0.0424468	0.0502713					116	0.261676	0.0176069	0.0344569	0.0292261	0.0799481	0.00954171
116.1	0.0511559	0.100893	0.0868008	0.203528	0.0981668	0.0131204						116.1	-0.147313	0.0445465	0.0415013	0.228537	0.0390664	0.0111093	0.0945368	0.00553431					116.1	0.161183	0.0135279	0.0263094	0.0287521	0.0480951	0.0149987
116.2	0.0955939	0.0801189	0.16741	0.130987	0.0494108	0.0314864						116.2	-0.225488	0.0246065	0.0178793	0.22423	0.0212714	0.0312603	0.0282468	0.0547193					116.2	0.40721	-0.0066591	0.0277501	0.0616551	0.0667191	-0.0108623
116.3	0.0703869	0.0876439	0.141885	0.17609	0.0499858	0.0168814						116.3	-0.185299	0.0506925	0.0206893	0.194719	0.0569224	-0.0112207	0.102905	0.00522131					116.3	0.0566565	-0.0049491	0.0373591	0.0505191	0.0431461	0.0157187
116.4	0.102423	0.0969399	0.154119	0.0924317	0.0871478	0.0387024						116.4	-0.140594	0.0170385	0.0376423	0.115184	0.0351704	-0.0169787	0.112224	0.0272203					116.4	0.119209	-0.0063581	0.0338714	0.0515791	0.0469171	0.00989371
116.5	0.0593159	0.0829179	0.197486	0.164203	0.142042	0.0371254						116.5	-0.182793	-0.00179749	-0.0138487	0.205836	0.0370214	0.0338163	0.0895218	0.0137183					116.5	0.247371	0.0155279	0.0212747	0.0414321	0.0587281	0.00496871
116.6	0.0333749	0.0746029	0.140175	0.175372	0.174205	-0.00779359						116.6	-0.1751	0.0312115	0.0314783	0.174389	0.0288364	0.00201731	0.0807678	0.0252403					116.6	0.16483	-0.0024391	0.0261825	0.0339501	0.0638741	0.0202057
116.7	0.0579059	0.0900409	0.126282	0.144085	0.0952158	0.0479484						116.7	-0.158734	0.0518495	-0.0120527	0.13465	0.0524654	0.0149923	0.0464698	0.0467653					116.7	0.215781	-0.0045861	0.0288897	0.0535041	0.0542031	-0.00811029
116.8	0.121687	0.0808319	0.152438	0.143468	0.10457	0.0538734						116.8	-0.172095	-0.00229949	-0.0296577	0.189184	0.0484484	-0.00720169	0.107566	0.0616743					116.8	0.262844	0.0016909	0.0202245	0.0623051	0.0341741	0.0451027
116.9	0.0502839	0.0721019	0.0996748	0.179905	0.0882168	0.0157914						116.9	-0.163477	0.0300805	0.0195773	0.251897	0.0431004	0.0560483	0.0611788	-0.00460069					116.9	0.249702	0.0178679	0.0294298	0.0263411	0.0223281	0.0437127
117	0.0957109	0.0815539	0.185648	0.13379	0.0715958	0.0386354						117	-0.185906	0.0730245	0.00726131	0.231122	0.0424874	0.0242183	0.0412608	-0.00956069					117	0.174305	0.0161929	0.0432632	0.0369821	0.0428081	0.0197187
117.1	0.0892569	0.0894979	0.141271	0.159503	0.0360968	0.0304724						117.1	-0.187335	0.0363075	-0.00525269	0.204286	0.0424574	-0.0140397	0.126731	0.0214493					117.1	0.150795	0.0209579	0.0438724	0.0347721	0.0429951	0.0148857
117.2	0.0938329	0.0837929	0.18073	0.106989	0.179746	0.0279484						117.2	-0.170637	0.0231545	0.0334453	0.198628	0.0429174	-0.0454267	0.0791878	0.0703833					117.2	0.119488	0.0098289	0.0351447	0.00535914	0.0162221	0.0358287
117.3	0.104559	0.0818099	0.168854	0.151108	-0.00620722	0.0391074						117.3	-0.154909	-0.00646649	0.0266333	0.153669	0.0319904	0.00526531	0.0778728	0.0796603					117.3	-0.0103795	-0.0101681	0.0159015	0.0583901	0.0498551	-0.00109329
117.4	0.0834269	0.0696069	0.163122	0.210658	0.202623	0.0393724						117.4	-0.15355	0.0283195	0.0283093	0.215145	0.0403784	0.0185403	0.0826768	0.0299933					117.4	0.281386	0.0023949	0.0290662	0.0478341	0.00908314	-0.00672529
117.5	0.0992959	0.0912639	0.150153	0.137025	0.0842508	0.0408864						117.5	-0.140005	0.0427175	0.000722314	0.171142	0.0501124	0.0711963	0.0988378	0.0407303					117.5	0.0442705	0.0079899	0.0291193	0.0544971	0.0451391	0.0461077
117.6	0.0667359	0.0687719	0.195572	0.10934	-0.00392022	0.0199424						117.6	-0.194269	-0.00226349	0.0180853	0.268127	0.0466614	0.0107303	0.109739	0.0385803					117.6	0.357597	0.0136209	0.0550356	0.0656831	0.0222491	-0.0230563
117.7	0.0964999	0.0718169	0.170073	0.147806	0.168521	0.0561514						117.7	-0.154873	0.0129525	0.0361693	0.14272	0.0319654	-0.0307507	0.0563708	0.0733413					117.7	0.445583	0.0128879	0.0434237	0.0580671	0.0552071	0.0568157
117.8	0.0899239	0.0742889	0.0879378	0.158507	0.11894	0.0561224						117.8	-0.156467	0.00120351	0.0511863	0.155525	0.0378624	0.0255423	0.0512858	0.0458623					117.8	0.168925	0.0353239	0.0273071	0.0344691	0.0344461	0.0271177
117.9	0.109482	0.0751199	0.168478	0.126702	0.193021	0.0203964						117.9	-0.15798	0.0628015	0.0218133	0.177463	0.0418454	0.0169933	0.0573928	0.0278053					117.9	0.158343	0.0085659	0.0423129	0.0962351	0.0273671	0.0214217
118	0.0950399	0.0889049	0.14684	0.16306	0.197348	0.0597404						118	-0.171559	0.0124575	0.0652903	0.185374	0.0531904	-0.0257757	0.110154	0.0304723					118	0.0708445	0.0123149	0.0415419	0.0484401	0.00754014	0.0285917
118.1	0.0895789	0.0730039	0.132163	0.152237	0.130593	0.0628544						118.1	-0.180339	0.0119715	0.0379853	0.183522	0.0550774	-0.0165557	0.129797	0.0342293					118.1	0.0787265	0.0084269	0.0323784	0.0440921	0.0536921	0.0234117
118.2	0.0835849	0.0803739	0.138856	0.182002	-0.0257062	-0.00193859						118.2	-0.165828	-0.00628849	0.0594543	0.225288	0.0562384	0.00505231	0.0184358	0.0498423					118.2	0.55726	0.0021889	0.0519952	0.0355921	0.0386301	0.0403877
118.3	0.0762199	0.0821369	0.193964	0.156092	-0.0286922	0.0432054						118.3	-0.192608	0.0264025	0.0496253	0.209762	0.0548364	0.0356043	0.0696768	0.0531933					118.3	0.282075	0.000161902	0.0257833	0.0435251	0.0586301	0.0254457
118.4	0.0420829	0.0799359	0.158355	0.159107	0.117605	0.0363504						118.4	-0.175808	0.0387655	0.0338923	0.174866	0.0376094	-0.00662569	0.113247	0.0810413					118.4	0.105004	0.0280389	0.0493682	0.0569811	-0.00281786	-0.00503529
118.5	0.0999829	0.0958849	0.201402	0.178201	0.0483608	0.0569664						118.5	-0.187232	0.0156675	0.0355143	0.172343	0.0325094	0.0352953	0.0769578	0.0139523					118.5	0.437096	0.0222319	0.0306138	0.0480881	0.0258571	0.0660377
118.6	0.0699259	0.0831989	0.150502	0.202957	0.0628158	0.0281624						118.6	-0.128698	0.0425095	0.0215283	0.169456	0.0338054	0.00130631	0.0686968	0.0326513					118.6	0.13533	-0.0022431	0.0360009	0.0597651	0.0690241	0.0275477
118.7	0.0518299	0.0726089	0.162168	0.100499	0.0924718	0.0137164						118.7	-0.145853	0.00916951	0.000657314	0.206712	0.0232184	-0.00734869	0.100866	0.0395763					118.7	0.245822	0.0140499	0.0510417	0.0469931	0.0311161	0.0773277
118.8	0.0851289	0.0607449	0.209379	0.175543	0.190359	0.0473444						118.8	-0.139983	0.0794275	0.0382683	0.237329	0.0502994	0.0324773	0.0766268	0.0334143					118.8	0.226237	0.0029349	0.0263263	0.0739001	0.0338321	0.0356697
118.9	0.0515089	0.0905109	0.137788	0.181198	0.160963	0.0410114						118.9	-0.156475	0.00862351	0.0383063	0.19391	0.0414224	0.0822083	0.0685428	0.0382833					118.9	0.0782395	0.0186939	0.0288299	0.0732711	0.0394301	0.0370807
119	0.0937999	0.0565849	0.17222	0.118085	0.0815848	0.0427144						119	-0.183474	0.00772051	0.0304223	0.214678	0.0360234	0.00874131	0.0971458	0.0930533					119	0.198843	-0.0119941	0.0283748	0.0674711	0.0136591	-0.0127863
119.1	0.0769059	0.0671609	0.172221	0.176498	0.0171698	0.0112564						119.1	-0.235905	-0.00311649	0.0389343	0.181031	0.0336984	-0.00884969	0.118583	0.0923313					119.1	0.326436	0.000523902	0.0436632	0.0823961	0.0196541	0.0150357
119.2	0.0547269	0.0763569	0.0974238	0.133306	0.182392	0.0318384						119.2	-0.151484	0.00686551	0.0355343	0.183613	0.0322284	0.0389293	0.0875598	0.0736493					119.2	0.179585	0.0157959	0.0402403	0.0751871	0.0309011	0.0296307
119.3	0.0538169	0.0945879	0.107826	0.18507	0.183806	0.0228084						119.3	-0.164305	0.0138475	0.0264603	0.220386	0.0441174	0.0401723	0.0773498	0.0443803					119.3	0.163669	0.0279349	0.0293712	0.0808311	0.0267851	0.00584071
119.4	0.0780709	0.0892289	0.177401	0.192895	0.178761	0.0254094						119.4	-0.0851525	-0.00868349	0.0486633	0.169562	0.0431574	-0.0106347	0.104377	0.0517063					119.4	0.208739	0.0126419	0.0394366	0.0455571	0.0614721	0.0462967
119.5	0.0449529	0.0829339	0.198045	0.198794	0.136505	0.0324184						119.5	-0.166381	0.0133915	-0.00542669	0.164887	0.0283614	0.0290443	0.127833	0.0708313					119.5	0.0598545	-0.0090211	0.0369531	0.0316141	0.0230661	-0.0102333
119.6	0.0801589	0.104099	0.169466	0.210615	0.136888	0.00925541						119.6	-0.153447	0.0190155	0.0374633	0.244463	0.0399164	0.0217963	0.0869088	0.0419653					119.6	0.22414	0.0203939	0.000921435	0.0550851	0.0142571	0.0720447
119.7	0.0807109	0.0876349	0.142627	0.154353	0.0977998	0.00975241						119.7	-0.152179	0.0114575	0.0328153	0.196277	0.0371874	-0.00759369	0.0491788	0.0725013					119.7	0.0337275	0.0095949	0.0219043	0.0450041	0.0531111	0.0111437
119.8	0.0596979	0.0774529	0.114653	0.126199	0.194104	0.0425184						119.8	-0.169341	0.0343245	0.0226483	0.210896	0.0421244	0.0140083	0.0566128	0.0197983					119.8	0.251104	0.0118429	0.0405903	0.0613801	0.0173051	0.00458271
119.9	0.100194	0.0846799	0.108394	0.213089	0.0720538	0.0407954						119.9	-0.191261	0.0245765	0.0234793	0.226533	0.0344634	-0.00113969	0.0193368	0.0686733					119.9	0.143908	-0.0184861	0.0462719	0.0710471	0.0219581	0.0525547
120	0.0815629	0.0721229	0.157732	0.148795	0.106145	0.0358454						120	-0.195571	0.0360315	0.0442963	0.232097	0.0571904	0.00409331	0.0974668	0.0490273					120	0.192609	-0.0086161	0.0351973	0.0742391	0.0454051	0.0524857
120.1	0.0542479	0.0630269	0.189304	0.237476	0.0776788	0.0470014						120.1	-0.241804	0.0196375	0.00688031	0.198798	0.0303284	-0.00387769	0.108449	0.00536931					120.1	0.205776	0.0189679	0.043213	0.0541171	0.0587041	0.0612097
120.2	0.0300349	0.0739209	0.148186	0.190681	0.135157	0.0337734						120.2	-0.166741	0.0125315	0.0313063	0.182484	0.0477374	0.00909131	0.0417328	0.0170523					120.2	0.33285	-0.0025791	0.0324696	0.0523271	0.0783221	0.0166187
120.3	0.116331	0.0747189	0.150982	0.215698	0.125546	0.0184434						120.3	-0.139801	0.0301075	0.0187323	0.13391	0.0264904	0.0260823	0.0987958	-0.00649069					120.3	0.195878	0.0049169	0.0533703	0.0386081	0.0472751	0.0190467
120.4	0.0659369	0.0814779	0.161284	0.202589	0.0591968	0.0299124						120.4	-0.181258	-0.0220895	0.00385931	0.128434	0.0454064	0.0397443	0.0685518	-0.00968069					120.4	0.274983	0.0263559	0.0236695	0.0464401	0.0273911	0.0239337
120.5	0.0703299	0.0502149	0.159916	0.153599	0.0567528	0.0117674						120.5	-0.128254	0.00402851	0.0629853	0.16681	0.0364484	0.0548053	0.0640228	0.0135473					120.5	0.342002	-0.0029881	0.0294857	0.0684521	0.0217781	0.0428027
120.6	0.111786	0.0876229	0.196371	0.134654	0.107189	0.0439534						120.6	-0.185981	0.00527351	0.0131563	0.199728	0.0432874	-0.0375047	0.142724	0.0112403					120.6	0.472306	0.0132309	0.0332818	0.0264221	0.0212011	0.0184297
120.7	0.104234	0.0738899	0.127774	0.161357	0.100039	0.0532404						120.7	-0.177978	0.0618595	0.0296953	0.153535	0.0316364	0.0194873	0.0918348	0.0276953					120.7	0.339358	0.0198059	0.0108453	0.0733641	0.0625651	0.0129937
120.8	0.0637569	0.101569	0.17989	0.182436	0.0858318	0.0154904						120.8	-0.168194	-0.00773149	0.0309933	0.185287	0.0237684	0.0272083	0.136589	0.0217733					120.8	0.205989	0.0154879	0.026544	0.0382361	0.0295921	0.0154857
120.9	0.0883029	0.0844339	0.174922	0.161339	0.0961868	0.0492464						120.9	-0.190646	0.0174415	-0.00836769	0.18086	0.0331794	-0.0719887	0.111816	0.0259513					120.9	0.0181315	-0.0017101	0.0564558	0.0748171	0.0254871	0.0622707
121	0.0749589	0.0988009	0.175348	0.190988	0.152822	0.0537454						121	-0.157554	0.0344935	0.0525913	0.197303	0.0395064	-0.00131469	0.0679068	-0.0150327					121	0.236616	0.0146319	0.0417031	0.0474891	0.0499581	0.0747827
121.1	0.0900859	0.0700339	0.166586	0.129644	0.148438	0.0200594						121.1	-0.168732	-0.0300075	0.00241931	0.250123	0.0419284	0.0589413	0.0902848	0.0177353					121.1	-0.0281095	0.0086219	0.0156534	0.0485481	0.0426611	0.0589957
121.2	0.10659	0.0777039	0.201754	0.184666	0.0605498	0.0343284						121.2	-0.223031	0.0320685	-0.0104317	0.150099	0.0427524	-0.0669237	0.12964	0.0168623					121.2	0.240272	-0.0087621	0.0324232	0.0848201	0.0643401	0.0290517
121.3	0.0728889	0.0931759	0.16076	0.160223	0.142704	0.00787741						121.3	-0.120793	0.00963551	0.00256031	0.219676	0.0422964	0.0364113	0.110622	0.0742553					121.3	0.195304	0.0040709	0.0382606	0.0756721	0.0470121	0.0303007
121.4	0.0761779	0.0851469	0.181782	0.127227	0.0848008	0.0329494						121.4	-0.186547	0.0355235	0.0193413	0.100138	0.0422454	0.0286193	0.110749	0.0196383					121.4	0.18128	0.0095979	0.0361653	0.0523741	0.0226181	0.0186867
121.5	0.0284109	0.0727939	0.121923	0.141417	0.148381	0.0191264						121.5	-0.168547	0.0273935	0.0130553	0.210195	0.0186094	-0.0121687	0.11108	0.00786831					121.5	0.577631	0.0034149	0.0345846	0.0587521	0.0391221	0.0473267
121.6	0.123992	0.0754579	0.140604	0.126271	0.130606	0.0279224						121.6	-0.199268	0.0144425	0.0165693	0.181953	0.0333104	-0.0289447	0.0959258	0.0333093					121.6	0.231189	0.0142659	0.0625017	0.0221111	0.0378791	-0.0107703
121.7	0.0824389	0.0754939	0.186918	0.177367	0.0737728	0.0179584						121.7	-0.15168	-0.0116635	0.0506483	0.162267	0.0467744	-0.0116217	0.0962168	0.0100753					121.7	0.121696	0.0127099	0.0233882	0.0568911	0.0379971	0.0816557
121.8	0.0335209	0.0742749	0.168518	0.119767	0.163577	0.0243454						121.8	-0.206029	0.0206865	-0.00407869	0.162803	0.0440544	-0.00993069	0.115559	0.0311423					121.8	0.135659	0.0095299	0.0219228	0.0372061	0.0336851	0.0311427
121.9	0.108545	0.0930529	0.159355	0.172299	0.131354	0.0617034						121.9	-0.203857	0.0107595	7.03137e-05	0.15294	0.0360294	0.00429231	0.0620838	0.0312823					121.9	0.345218	0.0023279	0.039005	0.0690041	0.0577561	0.0445617
122	0.0689389	0.0993859	0.150135	0.207763	0.127723	0.0167204						122	-0.186958	-0.00073949	0.0172533	0.21622	0.0275664	-0.0180397	0.0821478	0.0828123					122	0.288675	0.0101899	0.0385102	0.0472951	0.0214391	0.0184217
122.1	0.0840339	0.0914599	0.222673	0.143673	0.0995658	0.0373954						122.1	-0.150161	0.0167655	0.0443093	0.157582	0.0401184	0.0209203	0.0462098	0.0279683					122.1	0.228298	0.0254629	0.0274849	0.0368011	0.0560531	-0.00992629
122.2	0.0732169	0.0792689	0.119137	0.13726	0.0222548	0.0284774						122.2	-0.2054	0.0386485	-0.0197077	0.143085	0.0294754	-0.0309617	0.124032	-0.0115537					122.2	0.301185	0.0293459	0.0338504	0.0504051	0.0669211	0.0263567
122.3	0.0324289	0.0976419	0.108936	0.221403	0.0529278	0.0647434						122.3	-0.209257	0.0104505	0.0198573	0.0843712	0.0521444	0.00942031	0.13125	0.11338					122.3	0.190244	0.0350179	0.0363994	0.0625391	0.0359101	0.0203957
122.4	0.0560809	0.100214	0.141071	0.191874	0.0187268	0.0158904						122.4	-0.153786	0.0252775	-0.0208507	0.234599	0.0399664	0.000719314	0.0958108	0.0346583					122.4	0.408252	0.0077659	0.0211928	0.0240251	0.0439521	0.00451171
122.5	0.0520909	0.0737159	0.146806	0.224065	0.0309088	0.0595924						122.5	-0.150262	0.0286045	0.0203273	0.215865	0.0354774	0.0111453	0.0739498	-0.000122686					122.5	0.232023	0.0074799	0.0293428	0.0687231	0.0641811	0.0215267
122.6	0.0812069	0.0821729	0.129046	0.0874967	0.144674	0.0333174						122.6	-0.209927	0.0100765	0.0321003	0.148804	0.0560574	-0.00793369	0.0952578	0.0592643					122.6	0.41046	0.0127709	0.0384548	0.0609091	0.0786631	0.00451271
122.7	0.0634709	0.0867819	0.163906	0.118132	0.111629	0.0625724						122.7	-0.137469	0.0695585	0.00793931	0.206597	0.0385574	-0.0406897	0.102119	0.0252113					122.7	0.362934	0.0143919	0.0507229	0.0345331	0.0230261	0.0432117
122.8	0.10383	0.0856609	0.161118	0.132527	0.0933578	0.0201984						122.8	-0.163208	0.0670445	0.0288643	0.192616	0.0290984	0.0303343	0.116644	0.0376203					122.8	0.302361	0.0013759	0.0316148	0.0334521	0.0593171	-0.00344129
122.9	0.0823229	0.105088	0.171658	0.166532	0.171042	0.0531624						122.9	-0.131015	0.0403305	0.0410663	0.158321	0.0327894	-0.0663457	0.0928118	0.00909931					122.9	0.396967	0.0047709	0.0425891	0.0729111	0.0441981	0.0567527
123	0.0851439	0.0805619	0.103228	0.155594	0.0653718	0.0154104						123	-0.22656	0.0140415	0.00993231	0.228328	0.0407274	-0.0399337	0.111535	0.0502723					123	0.258327	-0.0027471	0.0214768	0.0599051	0.0525181	0.0423067
123.1	0.0538019	0.0825959	0.150074	0.199351	0.0868458	0.0326564						123.1	-0.168572	0.0342385	0.00966331	0.165386	0.0447144	0.0336553	0.107963	0.0100153					123.1	0.576805	0.0263829	0.0208618	0.0787811	0.0752021	0.0462997
123.2	0.121815	0.0797719	0.147155	0.211504	0.151151	0.0482474						123.2	-0.153755	0.0212405	-0.0121947	0.206595	0.0377394	-0.0250387	0.114663	0.0454003					123.2	0.195187	0.0056529	0.0444215	0.0710651	0.0386421	0.0243847
123.3	0.0621709	0.0686109	0.172115	0.122587	0.222326	0.0216604						123.3	-0.169419	0.0202995	0.0337493	0.181218	0.0389004	-0.0295637	0.0855788	0.0142723					123.3	0.14487	0.0018899	0.0463171	0.0305721	0.0621891	0.0356537
123.4	0.0848739	0.0955259	0.150788	0.185812	0.17836	0.0248104						123.4	-0.176077	-0.00221649	0.0119763	0.165163	0.0227104	0.0730613	0.176204	-0.0274637					123.4	0.36628	0.0253109	0.0386318	0.0535331	0.0407571	0.0325767
123.5	0.0387199	0.0933049	0.179708	0.15473	0.0168878	0.00789441						123.5	-0.212227	0.0398245	0.0114063	0.188304	0.0423224	0.00720631	0.0399568	0.0877853					123.5	0.20596	0.0125449	0.0432757	0.0389531	0.0505091	0.0221627
123.6	0.102615	0.0956429	0.193711	0.148204	0.0419498	0.0316344						123.6	-0.132625	0.0252295	0.00164231	0.280198	0.0355604	-0.0116797	0.0743578	0.0401563					123.6	0.162133	0.0293399	0.0239422	0.0644781	0.0389711	0.0520607
123.7	0.0884899	0.0619709	0.214662	0.25116	0.0923308	0.0436064						123.7	-0.199717	0.0323065	0.0168053	0.209328	0.0341854	-0.0142127	0.0939448	0.0518823					123.7	0.375134	0.0134219	0.0256478	0.0431311	0.0255531	0.0337117
123.8	0.0673949	0.0856249	0.168335	0.209995	0.171245	0.0127574						123.8	-0.141548	0.0352965	0.0609733	0.14918	0.0352354	0.0567683	0.159081	0.0427133					123.8	0.26506	0.0076589	0.0300495	0.0509881	0.0520211	0.0249657
123.9	0.0808979	0.100889	0.155007	0.157182	0.196287	0.0446794						123.9	-0.158726	0.0671725	0.0181973	0.23076	0.0403254	0.0431203	0.121289	0.0231273					123.9	0.274679	-0.000819098	0.0258432	0.0619141	0.0304911	0.00185671
124	0.109475	0.0609069	0.157416	0.132938	0.103084	0.0651754						124	-0.152377	0.0183005	0.0239813	0.223689	0.0328364	-0.000363686	0.110191	0.0367323					124	0.592416	0.0201899	0.0372578	0.0525881	0.0614871	0.0212707
124.1	0.0922129	0.0770429	0.150413	0.117027	0.0319918	0.0376534						124.1	-0.190911	0.0469385	0.0262393	0.13359	0.0517944	-0.0223967	0.131273	0.0432433					124.1	0.217929	0.0097899	0.0389249	0.0188991	0.0623381	0.0705397
124.2	0.0753689	0.0954749	0.170122	0.120621	0.0606398	0.0293274						124.2	-0.15683	0.0243745	0.0229943	0.129307	0.0312794	-0.0278967	0.0836648	0.00898031					124.2	0.0323015	0.0068399	0.0212484	0.0518011	0.0350351	0.0661507
124.3	0.0895009	0.0936619	0.0926408	0.156335	0.180612	0.0450734						124.3	-0.199534	0.0439485	0.0509763	0.181283	0.0414924	-0.0275617	0.125064	0.0739583					124.3	0.290437	0.0151649	0.00915854	0.0516051	0.0219261	0.0384177
124.4	0.0551209	0.0769769	0.165398	0.19784	0.0534948	0.0149044						124.4	-0.240781	0.0166915	0.0505873	0.209329	0.0297904	0.0500833	0.0407038	0.0389163					124.4	0.212782	-0.0038911	0.0322386	0.0272331	0.0470541	0.0122487
124.5	0.0665119	0.0726559	0.162371	0.141979	0.218848	0.0188504						124.5	-0.248853	0.0419575	0.0168753	0.210498	0.0416974	0.00762131	0.0442148	0.0243863					124.5	0.152813	0.0156049	0.0463092	0.0571181	0.0694541	0.0333807
124.6	0.0823949	0.0734289	0.1638	0.184959	0.0517778	0.0435424						124.6	-0.160989	-0.00558749	0.0174963	0.182974	0.0327764	-0.00749969	0.0941868	0.0242313					124.6	0.344277	0.0284729	0.0270126	0.0624541	0.0605371	0.0421717
124.7	0.0808059	0.0771709	0.160343	0.186034	0.114068	0.0446394						124.7	-0.137774	0.0419115	0.0200453	0.163635	0.0561494	-0.0152417	0.0720908	-0.0212227					124.7	0.0800705	0.0379349	0.0298449	0.0557741	0.0388251	0.0760337
124.8	0.0477349	0.0959319	0.185621	0.191873	0.138575	0.0414714						124.8	-0.171445	-0.0138365	0.0267863	0.186839	0.0459964	-0.00151369	0.0579798	0.0436683					124.8	0.355846	0.0139659	0.0369813	0.0481191	0.0278351	0.0333837
124.9	0.0975229	0.0712049	0.149776	0.196583	0.115494	0.0444804						124.9	-0.195201	0.0335445	0.0298463	0.254903	0.0529774	-0.00809969	0.132119	-0.000143686					124.9	0.156345	0.0067679	0.0479948	0.0736051	0.0586841	0.0682187
125	0.0761199	0.0915849	0.143862	0.212888	0.0440738	0.0439134						125	-0.194092	-0.0133175	0.0237853	0.132938	0.0300154	-0.0247717	0.10724	0.00887931					125	0.52952	0.0140159	0.0398885	0.0435271	0.0591631	0.0230657
125.1	0.128792	0.0694139	0.182826	0.128467	0.161958	0.0232834						125.1	-0.147929	0.0461165	0.0530433	0.177036	0.0300584	0.0268653	0.124331	0.0126053					125.1	0.44591	0.0077599	0.0410058	0.0434601	-0.00630586	0.0749237
125.2	0.0740839	0.0925369	0.165911	0.121577	0.105841	0.0363004						125.2	-0.169561	0.00737251	0.0334843	0.137356	0.0287024	0.0662663	0.0921028	-0.00102069					125.2	0.0620605	-0.0049441	0.042348	0.0499661	0.0152301	0.0172287
125.3	0.0795019	0.0849249	0.148705	0.228846	0.108664	0.0519544						125.3	-0.176312	0.0502405	0.0198713	0.269559	0.0432634	-0.00237569	0.0406998	0.0103383					125.3	-0.00567247	0.0029159	0.0301128	0.0236251	-0.0146849	0.0282677
125.4	0.0651349	0.0841029	0.121291	0.168614	0.165841	0.0298244						125.4	-0.17391	-0.00109949	0.0326713	0.140229	0.0274384	0.00271331	0.0801208	0.0545243					125.4	0.173558	0.0046479	0.0523914	0.0229101	0.0419441	0.0282527
125.5	0.102926	0.0815769	0.142008	0.137005	-0.000888216	0.0303084						125.5	-0.123142	0.0290075	0.0144993	0.185529	0.0367864	0.0208443	0.115756	0.0663303					125.5	0.173065	0.0048289	0.0434384	0.0463451	0.0521811	0.0157637
125.6	0.0407799	0.0851589	0.156998	0.190353	0.0433768	0.0168324						125.6	-0.159983	0.0284825	0.0339683	0.245726	0.0433644	0.0419483	0.11084	0.0706223					125.6	0.281579	-0.0116391	0.0396151	0.0416751	0.0609321	0.0362957
125.7	0.0778789	0.0907249	0.1505	0.200667	0.147831	0.0388304						125.7	-0.173743	0.0218065	0.0279073	0.176539	0.0432984	0.0138023	0.110867	0.0241593					125.7	0.30032	0.0202929	0.0571347	0.0239211	0.0477591	0.0424767
125.8	0.0499649	0.0807909	0.135508	0.195876	0.0695058	0.0292934						125.8	-0.133281	0.0608735	0.0459033	0.187928	0.0377344	-0.00823669	0.148692	-0.00695369					125.8	0.262235	0.0103709	0.0487967	0.0719521	0.0218531	0.0409947
125.9	0.0393679	0.0774839	0.17167	0.157106	0.191872	0.0137384						125.9	-0.187015	0.0578435	0.0270773	0.173709	0.0392864	0.00284331	0.0579498	0.00679831					125.9	0.355002	0.0036889	0.0272162	0.0480091	0.0576881	0.00210171
126	0.104108	0.0969789	0.143648	0.150061	0.200159	0.0323104						126	-0.117074	0.0254435	0.0104013	0.197353	0.0292094	0.0327903	0.0979628	0.00157531					126	0.255296	0.0014629	0.0474856	0.0301371	0.0421081	0.0560297
126.1	0.0499879	0.0808529	0.0877078	0.155524	0.0579068	0.0335834						126.1	-0.150673	0.0396105	0.0306923	0.164899	0.0448194	-0.00765069	0.0449368	0.0319243					126.1	0.120492	0.0260969	0.0337543	0.0621421	0.0543911	0.0503257
126.2	0.0744839	0.0980349	0.154123	0.17232	0.147834	0.0214984						126.2	-0.214728	0.0402415	0.0378213	0.213004	0.0374594	0.0233163	0.106951	0.0449923					126.2	0.555308	-0.0034001	0.0361697	0.0564241	0.0640381	0.00812371
126.3	0.0941409	0.0811239	0.144131	0.189584	0.0910318	0.0257094						126.3	-0.167325	0.0242365	0.0330963	0.0599282	0.0429574	0.0666343	0.112898	0.0516413					126.3	0.317742	0.0037329	0.0289986	0.0579261	0.0761751	0.0297817
126.4	0.0374389	0.0722179	0.167552	0.150678	0.0574688	0.0412074						126.4	-0.209687	0.0221435	0.0272303	0.178702	0.0211954	-0.0484107	0.111372	0.0549593					126.4	0.629673	-0.0015751	0.0277807	0.0691181	0.0341851	0.0231197
126.5	0.0714899	0.0744059	0.147523	0.15064	0.108009	0.0353144						126.5	-0.161705	0.0185035	0.0273833	0.154321	0.0353544	0.0340853	0.0652468	0.0413183					126.5	0.298804	0.0218569	0.0506505	0.0802021	0.0227371	0.0855097
126.6	0.0888099	0.110065	0.160451	0.192213	0.164284	0.0449334						126.6	-0.195743	0.0244655	0.0429343	0.291434	0.0524344	0.0622103	0.0608658	0.0843183					126.6	0.0905765	0.0164259	0.0440802	0.0612421	0.0298971	0.0195837
126.7	0.0808739	0.0770849	0.149186	0.161552	0.143541	0.0230904						126.7	-0.206921	0.0472935	0.0341233	0.184985	0.0425454	0.0113193	0.0625138	0.0180353					126.7	0.672756	-0.0110271	0.0323192	0.0283801	0.0472471	0.0488817
126.8	0.0318349	0.0675749	0.133183	0.147812	0.110298	0.0643124						126.8	-0.168649	0.0432495	-0.00817869	0.177607	0.0513904	0.0485553	0.0866388	0.0338673					126.8	0.0638635	-0.0046741	0.0481185	0.0798161	0.0215221	0.0353267
126.9	0.0601059	0.0857759	0.17718	0.144509	0.26502	0.0203774						126.9	-0.181615	0.0158805	0.00678531	0.188892	0.0472464	0.0145363	0.104667	-0.00442269					126.9	0.505411	0.0081599	0.0351292	0.0589351	0.0427501	-0.00916529
127	0.0545079	0.0728099	0.129439	0.135093	0.0865408	0.0336224						127	-0.153474	0.0392175	0.0263903	0.263894	0.0378064	0.0352123	0.0937648	0.0244243					127	0.379524	0.0392169	0.0215285	0.0578541	0.00461614	0.0595647
127.1	0.0397189	0.0835669	0.121436	0.189217	0.140453	0.0292204						127.1	-0.182817	0.0297115	0.0284243	0.276878	0.0617904	0.0137463	0.150457	0.0118903					127.1	0.182485	0.0211209	0.0321675	0.0416931	0.0520061	0.0189717
127.2	0.0706139	0.0881989	0.187499	0.0952907	0.205226	0.0300164						127.2	-0.181739	0.0215265	0.0122413	0.243763	0.0329444	-0.0177767	0.0981878	0.0122003					127.2	0.256621	0.0210269	0.00846174	0.0576491	0.0446141	0.0349967
127.3	0.0549299	0.0677769	0.107351	0.207891	0.162495	0.0455774						127.3	-0.143148	0.0323025	0.0365343	0.147856	0.0650404	0.00637331	0.0775818	0.0460883					127.3	0.275731	0.0183599	0.0221088	0.0905411	0.0476581	-0.0161463
127.4	0.0515699	0.0656619	0.207938	0.161669	0.00163778	0.0419154						127.4	-0.180973	0.0180735	0.0253073	0.205267	0.0401974	-0.000717686	0.150623	0.00712531					127.4	0.21096	-0.0023951	0.0304004	0.0454041	0.0664201	0.0139637
127.5	0.0850329	0.0672719	0.207529	0.148964	0.0748118	0.00301941						127.5	-0.151008	0.0328705	0.0339193	0.223925	0.0345954	0.0233903	0.146444	0.0555323					127.5	0.277594	0.0077969	0.0292187	0.0798081	0.0449031	0.0270947
127.6	0.102084	0.100403	0.179765	0.117471	0.122915	0.0340604						127.6	-0.181364	0.0387915	0.0100753	0.186401	0.0385044	0.0266863	0.0328528	0.0152823					127.6	0.223743	-0.0119921	0.0280996	0.0696321	0.0284661	0.0101927
127.7	0.0535479	0.0729579	0.153689	0.208221	0.0865048	0.0109874						127.7	-0.175273	0.0302335	0.0409403	0.201245	0.0605714	0.0629253	0.0915598	0.0116183					127.7	0.280559	0.0336089	0.0265708	0.0331521	0.0539131	0.0467737
127.8	0.0442499	0.0837109	0.157056	0.116389	0.0804358	0.0198824						127.8	-0.189666	-0.0170005	0.0313903	0.135181	0.0149494	0.0278813	0.138704	0.0402013					127.8	0.262008	-0.0044521	0.0378443	0.0421131	0.0362541	-0.0219673
127.9	0.0895749	0.0976609	0.190992	0.181445	-0.00944522	0.0474424						127.9	-0.214213	0.0495235	0.0144693	0.159438	0.0272274	0.00573431	0.14599	0.0583933					127.9	0.292335	0.0266829	0.0368805	0.0563151	0.0156501	0.00430171
128	0.0773249	0.0944569	0.156571	0.151369	0.142884	0.0764664						128	-0.148207	0.0106805	0.0515303	0.123455	0.0446544	0.0168843	0.00330778	0.0350773					128	0.251923	0.0021089	0.0181612	0.0374871	0.0662241	0.0285777
128.1	0.0410749	0.0848769	0.148625	0.164155	0.152037	0.0201754						128.1	-0.242745	0.0391455	0.0206233	0.204265	0.0317584	-0.00461569	0.119736	0.0353193					128.1	0.210603	0.0069029	0.0164087	0.0476201	0.0382371	0.0419347
128.2	0.0843059	0.0732199	0.170727	0.182406	0.101238	0.0250114						128.2	-0.198641	0.0274275	-0.00300469	0.17644	0.0414104	0.0135963	0.112642	0.0389293					128.2	0.458991	0.0073529	0.0341573	0.0558851	0.0216911	0.0247287
128.3	0.0717599	0.0541069	0.191509	0.152287	0.128856	0.0288584						128.3	-0.224976	0.0392535	0.0300403	0.182615	0.0366454	0.0150373	0.0916858	0.0240813					128.3	0.293911	-0.000193098	0.0258616	0.0473811	0.0507621	0.0262027
128.4	0.0473319	0.0856889	0.104326	0.0997127	0.119739	0.0138064						128.4	-0.188808	0.0229595	0.0227773	0.188936	0.0359134	-0.0101017	0.0835268	0.0298133					128.4	0.310186	0.0053019	0.0386503	0.0576121	0.0308991	-0.00268229
128.5	0.0795489	0.0722729	0.159635	0.149645	0.139726	0.0248014						128.5	-0.169238	0.00020651	0.0119553	0.165835	0.0573974	0.00574731	0.0760018	0.0551833					128.5	0.324907	0.0037849	0.0390924	0.0144331	0.0409121	-0.00854329
128.6	0.0364809	0.0809309	0.194716	0.192454	0.0635088	0.0120584						128.6	-0.233246	0.0316235	0.00336231	0.182452	0.0531034	-0.0328337	0.10362	0.0422543					128.6	0.340683	0.0197339	0.0563623	0.0445411	0.0547271	-0.00484429
128.7	0.0578229	0.0782019	0.118521	0.187967	0.152363	0.00926341						128.7	-0.202575	0.0361195	0.0179793	0.207743	0.0495404	0.0151923	0.0787648	-0.00538969					128.7	0.239509	0.0057059	0.0448875	0.0652161	0.0253081	0.0125907
128.8	0.0369579	0.0668069	0.16924	0.145958	0.165196	-0.00491259						128.8	-0.179667	0.0252065	0.0317673	0.17334	0.0403824	0.00899631	0.0812758	0.0418793					128.8	0.319784	0.0148639	0.0438437	0.0688801	0.0429751	-0.00836829
128.9	0.0643429	0.0684689	0.113667	0.188392	0.30165	0.0366744						128.9	-0.129337	0.0361775	0.0220303	0.168447	0.0377244	0.0125893	0.0681398	0.0332963					128.9	0.348926	0.0064719	0.0468992	0.0456801	0.0626671	0.0254997
129	0.0447199	0.0757949	0.164621	0.246818	0.00812978	0.0142064						129	-0.131319	0.0267725	0.0178963	0.203647	0.0456364	0.0475963	0.0941248	0.0820433					129	0.380258	-0.0122421	0.0374451	0.0542311	0.0648071	0.0444077
129.1	0.0512199	0.0812919	0.188018	0.174831	0.0229268	0.0403454						129.1	-0.183487	0.0214335	-0.0117487	0.186601	0.0512494	0.0132113	0.127348	-0.0365827					129.1	0.226118	0.0094169	0.0407676	0.0594461	0.0173361	0.0324237
129.2	0.0700429	0.0576389	0.161201	0.210528	0.197774	0.0371934						129.2	-0.215654	0.0539055	0.0566793	0.219352	0.0457254	-0.0222077	0.181132	0.0387443					129.2	0.137021	0.0125689	0.0301017	0.0398481	0.0443611	0.0191137
129.3	0.0615009	0.0843899	0.205526	0.14965	0.114805	0.0275864						129.3	-0.199723	0.0318545	0.0167693	0.123639	0.0293934	0.0758793	0.128011	-0.00692469					129.3	0.358558	-0.0014811	0.05832	0.0389871	0.0427411	-0.00295329
129.4	0.0962139	0.0642119	0.17386	0.107766	0.0187798	0.0429914						129.4	-0.215246	0.0370425	0.00332431	0.144033	0.0269964	-0.00440169	0.0802658	0.0499083					129.4	0.12948	0.0109629	0.035196	0.0508781	0.0209181	0.0242947
129.5	0.0452929	0.0785249	0.156722	0.182564	0.121108	0.0541954						129.5	-0.185966	0.0857215	0.0206223	0.134284	0.0598374	0.0181783	0.0786608	0.0327043					129.5	0.218097	0.0147289	0.0376585	0.116111	0.0316961	0.0235247
129.6	0.0812309	0.0810789	0.170195	0.215018	0.0610778	0.0539534						129.6	-0.182552	0.0768035	0.0212563	0.162623	0.0365744	0.00762131	0.0596088	0.0590903					129.6	0.324317	0.0176309	0.0384003	0.0337251	0.0435701	-0.0128163
129.7	0.0502609	0.0927309	0.154493	0.166859	0.113617	0.00829741						129.7	-0.218528	0.0461925	0.0525383	0.152304	0.0368784	0.0313983	0.0532538	-0.00169969					129.7	0.135004	-0.0061131	0.0310234	0.0699281	0.0548751	-0.0122363
129.8	0.0866969	0.0755969	0.187246	0.15361	0.0305228	0.0370474						129.8	-0.177636	0.0302715	0.0256323	0.129515	0.0339974	0.0235923	0.0745558	0.0200913					129.8	0.342896	0.0257169	0.0218687	0.0694011	0.0349001	0.0300207
129.9	0.0384259	0.0900169	0.15562	0.141198	0.135218	0.0525544						129.9	-0.181519	0.0458395	0.0387913	0.0995952	0.0183514	0.0164173	0.114134	0.0496243					129.9	0.438152	0.0332799	0.0155563	0.0585951	0.0730451	-0.0409273
130	0.0745179	0.0922199	0.150336	0.219049	-0.0190632	0.0568124						130	-0.149757	0.0576315	0.0344483	0.191426	0.0467324	0.0268583	0.157746	0.0169373					130	0.458886	0.0311449	0.0360876	0.0639801	0.0776361	0.0494137
130.1	0.0756239	0.0801379	0.137521	0.151316	0.0824498	0.0389734						130.1	-0.159053	-0.00466049	0.0153413	0.168166	0.0240944	0.0481593	0.115167	0.0234503					130.1	0.357158	0.0075189	0.0373595	0.0632481	0.0384121	0.0161077
130.2	0.0459799	0.0732809	0.175897	0.150415	0.194482	0.0174544						130.2	-0.218801	0.0447905	0.00788331	0.172141	0.0394694	-0.00656869	0.0483448	0.0213683					130.2	0.346562	0.0139479	0.0483272	0.0399891	0.00499314	0.0387197
130.3	0.0675099	0.109081	0.137507	0.208668	0.0617298	0.0305494						130.3	-0.160914	0.0110495	0.00737831	0.15117	0.0261274	0.00926231	0.0962178	0.0170333					130.3	0.0295405	0.0179719	0.0288375	0.0293731	0.0350401	0.0591117
130.4	0.0537169	0.0875109	0.173727	0.158727	0.0986318	0.0184854						130.4	-0.165729	0.0279515	0.00985231	0.198754	0.0583374	-0.0251477	0.0320988	0.0307523					130.4	0.0346935	0.0331509	0.0530961	0.0555001	0.0454231	0.0317527
130.5	0.0482309	0.0826879	0.209061	0.165804	-0.0402952	0.0293724						130.5	-0.231688	0.0147445	0.0406723	0.170091	0.0232474	-0.0134597	0.0875848	0.0333363					130.5	0.110513	0.0125089	0.0530413	0.0702121	0.0308691	0.0251867
130.6	0.0448679	0.0588729	0.161257	0.175525	-0.0524572	0.0530934						130.6	-0.148201	0.0768905	0.00161631	0.214649	0.0420364	0.0118313	0.0953218	-0.0207187					130.6	0.240329	0.0283729	0.0393039	0.0467131	0.0131181	0.0321017
130.7	0.0762299	0.0878359	0.150451	0.140634	0.0773858	0.0393644						130.7	-0.185909	0.0105685	0.00740131	0.17693	0.0427884	0.0673293	0.0806708	0.0141863					130.7	0.265939	0.0151889	0.0423773	0.0643291	0.0260371	0.0254287
130.8	0.0669879	0.10158	0.193531	0.16661	0.234101	0.0223624						130.8	-0.200019	0.0428455	-0.00907569	0.183607	0.0335654	-0.00861469	0.0358758	0.0229813					130.8	0.160761	0.0097219	0.0226585	0.0358091	0.0657021	0.0242597
130.9	0.0360869	0.0663959	0.148234	0.187261	0.132756	0.00275241						130.9	-0.183356	0.0630985	0.0361953	0.158837	0.0407364	0.0720793	0.151508	0.0173003					130.9	0.287378	0.0040139	0.0303391	0.0631441	0.0197531	0.0278987
131	0.0492739	0.0825599	0.145312	0.171663	0.206915	0.0516534						131	-0.210501	0.0142215	0.0290023	0.211972	0.0460804	0.0186063	0.0425018	0.0319713					131	0.216265	0.0151239	0.0218964	0.0473501	0.0133431	0.0645927
131.1	0.0778169	0.0832389	0.169402	0.196656	0.185373	0.0312314						131.1	-0.191178	0.00437251	0.00257731	0.141835	0.0506894	0.00699431	0.0494348	0.0527013					131.1	0.256738	0.0185779	0.0307211	0.0390521	0.0455801	0.0155067
131.2	0.0696529	0.0637099	0.0902028	0.161824	0.114433	0.00522541						131.2	-0.138318	0.0461855	0.0256343	0.239701	0.0375864	0.0148543	0.145651	0.0214083					131.2	0.216847	0.0255659	0.0310856	0.0360631	0.0808051	0.0478357
131.3	0.0697599	0.0814899	0.189536	0.148999	0.132924	0.0171724						131.3	-0.165513	0.0113405	0.0434663	0.19431	0.0613434	-0.0437847	0.0931078	0.0364543					131.3	0.0162835	0.0285829	0.0361766	0.0446541	0.0678901	0.000719706
131.4	0.0944909	0.0614209	0.151113	0.165907	0.0543388	0.0473834						131.4	-0.163411	0.00043451	0.000474314	0.129025	0.0409574	-0.0183037	0.110773	0.0221983					131.4	0.0702245	-0.0056441	0.0353264	0.0398011	0.0337801	0.0540167
131.5	0.0648899	0.107363	0.150863	0.158392	0.238537	0.0332364						131.5	-0.178344	0.0476575	0.0323993	0.193166	0.0352134	0.00737331	0.0884688	0.0188633					131.5	0.301107	0.0061019	0.0353514	0.0648131	0.0594761	0.0484317
131.6	0.0528389	0.0757749	0.169851	0.104466	0.0681368	0.00760941						131.6	-0.173143	0.0296175	-0.00345869	0.221626	0.0301974	-0.0545397	0.0754078	0.0573613					131.6	0.185858	0.0257809	0.0324474	0.0407591	0.0344171	0.00656971
131.7	0.0476049	0.0635789	0.176719	0.144944	0.110022	0.0417654						131.7	-0.214646	0.0371945	0.0191673	0.244797	0.0404024	0.00192631	0.112042	0.0454303					131.7	0.570067	-0.0121951	0.0189842	0.0388441	0.0674711	0.0242087
131.8	0.0760519	0.0855389	0.115996	0.181826	0.184569	0.0158364						131.8	-0.172706	0.0108755	0.0583493	0.220753	0.0431464	0.000327314	0.0866458	0.00239631					131.8	0.228365	-0.0031541	0.0350046	0.0605561	0.00225914	0.0457727
131.9	0.118004	0.0810559	0.139627	0.109879	0.155765	0.0363004						131.9	-0.224341	0.0352075	0.0319843	0.105606	0.0408214	-0.0121457	0.0868908	-0.00416969					131.9	0.237441	0.0050579	0.0281678	0.0521861	0.0255431	0.00341471
132	0.0608449	0.0963839	0.138586	0.191464	0.149923	0.0730204						132	-0.195385	0.0277575	0.0164963	0.228398	0.0134474	0.0103273	0.131869	0.0264983					132	0.406945	0.0305019	0.03634	0.0543531	0.00368714	0.0558717
132.1	0.0445169	0.0979109	0.18223	0.142416	0.0456078	0.0416584						132.1	-0.199505	0.0310895	0.0150193	0.194015	0.0316394	-0.0278867	0.106437	0.0401053					132.1	-0.0266205	-0.000613098	0.0341359	0.0596421	0.0416631	0.0303497
132.2	0.0316739	0.0997249	0.172571	0.136446	0.212238	0.0559124						132.2	-0.192614	0.0131745	0.0107373	0.170361	0.0281204	0.0356503	0.0784458	0.0115983					132.2	0.320072	0.0123099	0.0445729	0.0416611	0.0545181	-0.00758429
132.3	0.0966189	0.0691479	0.173801	0.161642	0.0854778	0.0300334						132.3	-0.219376	-0.00722349	-0.00701569	0.231877	0.0408834	0.0420383	0.110435	0.0472623					132.3	0.30085	0.0144419	0.052238	0.0590371	0.0857741	-0.00185929
132.4	0.0455079	0.0809829	0.170174	0.178167	0.24308	0.0151614						132.4	-0.196423	0.0356645	0.0127703	0.178952	0.0531864	0.0299423	0.123822	0.0258753					132.4	0.193209	0.0149009	0.0404469	0.0943411	0.0441011	0.00471371
132.5	0.0559859	0.0709889	0.144362	0.181553	0.0520278	0.0419384						132.5	-0.245433	0.0420765	0.00113531	0.130343	0.0548074	0.00548131	0.129041	0.0162653					132.5	0.146006	0.0142829	0.0347604	0.0824431	0.0491921	-0.0467773
132.6	0.0887929	0.0941129	0.209448	0.1957	0.211489	0.0556484						132.6	-0.19089	0.0294565	0.00218931	0.1689	0.0486834	0.0481903	0.0658508	0.0304403					132.6	0.265892	0.0067319	0.0191122	0.0531471	0.0330621	0.0293627
132.7	0.0571359	0.0854789	0.159559	0.153824	0.00559578	0.0347374						132.7	-0.163967	0.0335765	0.0262283	0.202861	0.0480664	0.0307963	0.0864828	0.0380073					132.7	0.177681	0.0185719	0.0421628	0.0543121	0.0201731	0.0235067
132.8	0.0569579	0.0917679	0.148958	0.150445	0.110331	0.0214334						132.8	-0.184197	0.0647085	0.0220683	0.142051	0.0534134	0.0582013	0.0813778	0.0249843					132.8	0.201591	0.0268149	0.0370153	0.0604671	0.0267481	-0.0245203
132.9	0.0538029	0.0850789	0.135884	0.148585	0.0696408	0.0109564						132.9	-0.157427	0.0397285	0.0212933	0.240322	0.0296234	0.0350313	0.144464	0.0440013					132.9	0.156863	0.0125249	0.0383694	0.0682041	0.0363371	0.0135927
133	0.0764229	0.0741309	0.146162	0.143105	0.158205	0.00741841						133	-0.11274	0.0722745	-0.0165557	0.11194	0.0270314	0.0219583	0.106836	0.0209493					133	0.18838	-0.000570098	0.0227625	0.0485461	0.0338991	0.0436827
133.1	0.0535519	0.0866239	0.108547	0.176102	0.126609	0.0228364						133.1	-0.131952	0.0432305	0.0259923	0.227598	0.0547974	0.00867031	0.0615618	0.0173203					133.1	0.293462	0.0129509	0.0440257	0.0756371	0.0640461	0.0173597
133.2	0.0847409	0.0802699	0.105514	0.13041	0.172264	-0.0190056						133.2	-0.232868	0.0333255	0.0164653	0.217137	0.0461484	0.0215503	0.0354958	0.0734013					133.2	0.15163	0.0060459	0.0394167	0.0407201	0.0681601	0.0457207
133.3	0.0484469	0.0836399	0.18766	0.187701	0.113788	0.0243424						133.3	-0.147828	0.0176225	0.0145643	0.121769	0.0251144	0.0163353	0.0748388	0.00400731					133.3	0.00681653	0.0172599	0.0553745	0.0283051	0.0130041	-0.00685729
133.4	0.0737879	0.0892849	0.174537	0.127906	0.186623	0.0508534						133.4	-0.218637	0.0390295	-0.00872869	0.281591	0.0439584	0.0426033	0.0620248	0.0284173					133.4	0.261701	-0.0185711	0.0110844	0.0285221	0.0276481	0.0276367
133.5	0.0585349	0.0976939	0.135844	0.213903	0.0860728	0.0237934						133.5	-0.105278	0.0370345	-0.0130437	0.118275	0.0438984	0.0518173	0.0607378	0.0420333					133.5	0.265739	0.0092209	0.0355456	0.0349741	0.0246451	0.0333887
133.6	0.0774509	0.0842779	0.165906	0.18408	0.121122	0.0492944						133.6	-0.263522	0.0419845	0.0162123	0.167255	0.0250484	-0.0119707	0.0812798	0.0343543					133.6	0.248126	0.0167509	0.0267282	0.0513071	0.0534771	-0.00699829
133.7	0.0928309	0.0838209	0.112951	0.173714	0.0907968	0.0376624						133.7	-0.236818	0.0150375	0.0308113	0.203669	0.0198104	-0.0144787	0.0670868	0.0496403					133.7	0.301964	-0.0038091	0.0291273	0.0339171	0.0425061	0.0174187
133.8	0.0550949	0.0775449	0.196359	0.176335	0.140537	-0.00597759						133.8	-0.142012	0.0371195	0.0216023	0.206445	0.0512164	0.0394423	0.0898028	0.0383653					133.8	0.0539875	0.0235099	0.0154702	0.0358431	0.00713414	0.0230277
133.9	0.0860699	0.0720289	0.11743	0.144873	0.0630638	0.00199341						133.9	-0.170597	0.0614105	0.0133543	0.129561	0.0307244	-0.00581269	0.114087	0.0334243					133.9	0.239647	0.0178839	0.0519934	0.0455191	0.0647891	-0.0102843
134	0.102075	0.0936249	0.176563	0.282644	0.101181	0.0276394						134	-0.217201	0.0608995	0.0530483	0.202705	0.0226914	-0.00296169	0.0732618	0.000916314					134	0.187503	0.0177689	0.0321516	0.0787581	0.0520601	-0.0336553
134.1	0.0735739	0.0901409	0.153268	0.160312	0.0648918	0.0650834						134.1	-0.199581	0.00671051	0.0116593	0.152939	0.0448184	0.00176331	0.139441	0.0286343					134.1	0.316785	0.0136849	0.0366326	0.0772761	0.0185331	0.0373777
134.2	0.0532159	0.0936179	0.179081	0.223812	0.0596618	0.0495034						134.2	-0.183715	0.00644851	0.0114583	0.190826	0.0424314	0.00435631	0.0674808	0.0189063					134.2	0.294204	0.0214699	0.0282684	0.0600761	0.0614431	0.0214297
134.3	0.0364149	0.0712209	0.197838	0.166386	0.100965	0.0160004						134.3	-0.182344	0.0328625	0.0246643	0.0837392	0.0427394	-0.0105907	0.121499	0.0453313					134.3	0.327442	0.0330949	0.0337969	0.0444111	0.0160461	0.00172171
134.4	0.0850649	0.0713429	0.145588	0.168323	0.101434	0.0691504						134.4	-0.133746	0.0425615	0.00487631	0.217148	0.0342804	0.0340073	0.0570948	0.0628813					134.4	0.178278	0.0038709	0.0355063	0.0436501	0.0619021	0.0372467
134.5	0.0903749	0.0795839	0.123762	0.207144	0.213298	0.00570841						134.5	-0.194769	0.00043751	-0.0106247	0.167109	0.0314804	-0.00146369	0.0855568	0.00622531					134.5	0.212448	0.0142739	0.0481341	0.0297321	0.0338431	0.00780871
134.6	0.0689659	0.0844969	0.0943838	0.206476	0.204168	0.0682944						134.6	-0.1432	0.0531985	0.00748231	0.19606	0.0356624	-0.0159147	0.0927348	0.0414523					134.6	0.0799485	0.0116579	0.0321349	0.0662171	0.0771181	0.0463447
134.7	0.0728219	0.0949479	0.205888	0.113542	0.209074	0.0530064						134.7	-0.138178	0.0233045	0.0245163	0.109197	0.0342324	0.00207731	0.0706668	0.00641531					134.7	0.225681	0.0212859	0.0248573	0.0603671	0.0389391	0.0377567
134.8	0.0985989	0.101781	0.151987	0.162	0.204443	0.0268284						134.8	-0.187745	0.0252085	0.0255953	0.129499	0.0410214	-0.0211457	0.112914	0.0196323					134.8	0.252905	0.0177809	0.0641782	0.0462821	0.0435821	0.0477487
134.9	0.0539649	0.0943749	0.174543	0.203172	0.171468	0.0438054						134.9	-0.204514	0.0507715	-0.0107927	0.145608	0.0435524	0.0366813	0.0839718	0.0322583					134.9	0.343209	0.0076519	0.0536065	0.0279921	0.0345361	0.0476027
135	0.101147	0.0823149	0.160192	0.198141	0.0841458	0.00272841						135	-0.215954	0.0416735	0.0355653	0.115639	0.0442584	0.0183493	0.147536	0.0581393					135	0.47124	0.0035939	0.0444661	0.0701621	0.0707841	0.0249667
135.1	0.0378529	0.0918189	0.164928	0.201339	0.115382	0.0561244						135.1	-0.229162	0.0395355	0.0242373	0.194206	0.0302674	-0.0108557	0.0959228	0.0216513					135.1	0.00962853	0.0244419	0.0238997	0.0369531	0.0514291	-0.0194143
135.2	0.0473709	0.0955689	0.13439	0.180929	0.235071	0.0503254						135.2	-0.218056	0.0509955	0.00610731	0.226562	0.0522534	0.0317503	0.122352	0.0404363					135.2	0.382467	0.0105019	0.0467501	0.0378001	0.0680011	0.0291977
135.3	0.0640459	0.0949489	0.142341	0.151882	0.0883338	0.0261604						135.3	-0.144037	0.0215215	0.0413573	0.146442	0.0501734	-0.0190507	0.132009	0.0402763					135.3	0.0890265	0.0191739	0.035324	0.0211581	0.0603211	0.0239917
135.4	0.0645839	0.0734969	0.221773	0.191567	0.196687	0.0624494						135.4	-0.184541	0.0340345	0.00382231	0.195527	0.0550534	0.0112633	0.131327	0.0296173					135.4	0.251267	0.0081089	0.0284233	0.0366761	0.0463891	0.0239127
135.5	0.0799069	0.0838469	0.155643	0.155106	0.124187	0.0399744						135.5	-0.133368	0.0287665	0.0144283	0.0814612	0.0350354	0.0174133	0.0508228	0.0217613					135.5	0.116737	0.0113039	0.0368478	0.0694631	0.0667461	0.0308237
135.6	0.0344079	0.101206	0.197454	0.130244	0.0144528	0.0393474						135.6	-0.200745	0.0439815	-0.00142569	0.16387	0.0499564	0.0271563	0.0907928	0.0460393					135.6	0.323131	0.0057379	0.0420596	0.0578851	0.0133041	0.0513867
135.7	0.0739959	0.0702069	0.21167	0.193815	0.0913098	0.0554334						135.7	-0.242429	0.00830051	0.00487931	0.141825	0.0352354	0.0480203	0.0682268	0.0212353					135.7	0.190535	0.0038689	0.0325945	0.0423451	0.0726401	0.0431067
135.8	0.0553449	0.0902129	0.177978	0.162268	0.124786	0.0618524						135.8	-0.210963	0.0359905	-0.0160727	0.196744	0.0485944	-0.0306607	0.126021	0.00217431					135.8	0.270298	0.0058549	0.0270544	0.0630991	0.0436471	-0.00552429
135.9	0.0422729	0.0766319	0.216809	0.117756	0.0377128	0.0264404						135.9	-0.212432	0.0410795	0.0246643	0.20372	0.0436254	0.0207393	0.109961	0.0286983					135.9	0.106142	0.0174509	0.0341923	0.0532501	0.0644401	0.00655471
136	0.0669649	0.0807369	0.193682	0.165549	0.0623858	0.0221204						136	-0.155291	0.0551325	0.0406503	0.166086	0.0355644	0.0392493	0.102228	0.00752831					136	0.178531	0.0322639	0.040597	0.0489121	0.0392961	0.0388887
136.1	0.0678229	0.0893929	0.15183	0.250748	0.218452	0.0554894						136.1	-0.201578	0.0609175	0.0412663	0.245053	0.0454224	0.0163923	0.132322	0.0109133					136.1	0.353181	0.0164749	0.0275622	0.0349381	0.0634761	0.0322837
136.2	0.0960069	0.0892399	0.17009	0.158605	0.167062	0.0378624						136.2	-0.194549	0.00840451	0.0186823	0.177071	0.0551774	0.0385883	0.0895378	0.0537873					136.2	0.258756	0.0046849	0.0297918	0.0572861	0.0325321	0.0596857
136.3	0.0315949	0.0831659	0.192829	0.175418	0.126991	0.0411074						136.3	-0.149388	0.0486805	0.0314213	0.208322	0.0369854	0.0228693	0.0990798	0.00614531					136.3	0.275156	0.0253229	0.0459912	0.0394621	0.0684821	-0.0213613
136.4	0.0600869	0.0716419	0.164745	0.17053	-0.00540622	0.0180384						136.4	-0.183015	0.0443805	-0.0141187	0.180993	0.0377434	-0.0170347	0.0423388	0.0429993					136.4	0.0920815	-0.0075441	0.0370779	0.0646261	0.0592201	0.0429337
136.5	0.0489759	0.0914329	0.162688	0.172174	0.263486	0.0546154						136.5	-0.130789	0.0353715	0.0417043	0.187375	0.0503674	0.0136863	0.108939	0.0445983					136.5	0.267826	-0.0088011	0.0543872	0.0339301	0.0483821	0.0395327
136.6	0.0735389	0.101873	0.14681	0.218233	0.162011	0.0308954						136.6	-0.19433	0.0300775	0.0418823	0.171559	0.0311744	0.0296663	0.146187	0.0340243					136.6	0.469062	0.0267829	0.0295929	0.0457091	0.0526751	0.00989771
136.7	0.0661689	0.0982969	0.163083	0.196541	0.270898	-0.00301759						136.7	-0.227472	0.0368855	0.0181423	0.232305	0.0294724	-0.0192047	0.00905578	0.0266783					136.7	0.0682835	-0.0018101	0.0404227	0.0504191	0.0658941	0.0464957
136.8	0.0527399	0.0908079	0.143411	0.210326	0.0680918	0.0457124						136.8	-0.173246	0.0594475	0.0151923	0.133173	0.0461724	-4.36863e-05	0.139941	0.0433723					136.8	0.0442705	0.0139679	0.0416181	0.0509111	0.0468361	0.0319627
136.9	0.0439099	0.0961559	0.171648	0.14279	0.183178	0.0582104						136.9	-0.191466	0.0674585	0.0495563	0.200631	0.0478834	0.00136731	0.0827578	0.0338763					136.9	0.146085	0.0203489	0.04094	0.0853361	0.0526461	0.0404787
137	0.0217459	0.0765569	0.163619	0.134541	0.0744558	0.0663984						137	-0.209254	0.0752095	0.0296493	0.25182	0.0388364	0.0768253	0.0544758	0.0436023					137	0.200176	0.0070359	0.0499553	0.0731401	0.0591181	-0.000761294
137.1	0.100135	0.0986429	0.127335	0.157386	0.181489	-0.00652959						137.1	-0.186352	0.0509175	0.0537513	0.132619	0.0510844	0.0327263	0.173854	0.0349893					137.1	0.187063	0.0105169	0.0382095	0.0292271	0.105641	0.0171317
137.2	0.0282269	0.109886	0.214861	0.133244	0.182705	0.0201094						137.2	-0.220284	0.00581651	0.0155373	0.0757792	0.0342304	-0.0124447	0.0469938	-0.0262457					137.2	0.260765	0.0159779	0.0526749	0.0513831	0.0501161	0.0243057
137.3	0.0873649	0.0887419	0.189628	0.160995	0.186835	0.0260884						137.3	-0.182264	0.00906051	0.0176493	0.192244	0.0570374	0.0391153	0.0792418	0.00733531					137.3	0.169786	0.0234609	0.0348856	0.0780331	0.0247491	0.0107067
137.4	0.0458969	0.0803569	0.120751	0.156636	-0.000208216	0.0668764						137.4	-0.187609	-0.0114125	0.0174153	0.216819	0.0529334	0.0206103	0.100463	-0.00315669					137.4	0.179474	0.0043849	0.0245577	0.0728661	0.0358251	0.0247087
137.5	0.0272019	0.0723039	0.153402	0.178953	0.11599	0.0494524						137.5	-0.180675	0.0428905	0.0494083	0.144796	0.0462534	-0.0515207	0.0397868	0.00313631					137.5	0.240489	0.0181359	0.0270459	0.0288761	0.0473391	-0.00607729
137.6	0.0523959	0.0792359	0.133929	0.243123	0.105729	0.0301364						137.6	-0.176511	0.0544625	0.0312943	0.216516	0.0397264	0.0280703	0.104991	0.0398653					137.6	0.167576	0.0142609	0.0380836	0.0571061	0.0515891	0.00389771
137.7	0.0477249	0.0941029	0.203195	0.16948	0.136703	0.0263064						137.7	-0.137789	0.0361975	0.0140753	0.225889	0.0401524	0.0119823	0.112338	0.0226983					137.7	0.15958	-0.0046251	0.0316479	0.0543241	0.0569161	0.0180747
137.8	0.0769049	0.107325	0.185242	0.183207	0.0954458	0.00227341						137.8	-0.164697	0.0331645	0.0123223	0.16353	0.0510034	0.0345183	0.0937648	0.0404473					137.8	0.489062	-0.0024481	0.0536623	0.0603101	0.0275581	0.0516837
137.9	0.0358989	0.0715179	0.151736	0.168175	0.0986388	0.0328774						137.9	-0.190031	0.0601825	0.0264113	0.163165	0.0487624	0.0601953	0.0586618	0.0446703					137.9	0.16859	0.0232799	0.0369319	0.0635381	0.0456261	-0.00310529
138	0.0435299	0.0823579	0.144816	0.136626	0.121038	0.0312054						138	-0.154692	0.0419245	0.0351863	0.175459	0.0238454	0.0147873	0.0863788	0.00523631					138	0.0614975	0.0149249	0.0342425	0.0684591	0.0616541	0.00599971
138.1	0.0666439	0.0722649	0.104556	0.15481	0.116348	0.0526244						138.1	-0.157816	0.00077351	0.0177333	0.183588	0.0295484	-0.00791469	0.0569618	0.0552043					138.1	0.0979125	0.0046379	0.0491151	0.0302861	0.0769591	0.0367667
138.2	0.0499059	0.114222	0.169366	0.193137	0.105667	0.0353854						138.2	-0.16657	0.0177845	0.0293613	0.111754	0.0447574	0.00882931	0.0571948	0.0552003					138.2	0.368832	0.0025999	0.0287505	0.0432121	0.0501281	0.00424271
138.3	0.0578219	0.0974729	0.202009	0.179055	0.103787	0.0430364						138.3	-0.225032	0.0224405	0.0448693	0.161446	0.0471604	-0.0494567	0.0989268	0.0221083					138.3	0.369755	0.0190729	0.0348201	0.0445011	0.0429811	0.0126067
138.4	0.0683869	0.0814539	0.172498	0.166806	0.191322	0.0243454						138.4	-0.147004	0.0439075	0.0378033	0.178714	0.0403334	0.00786831	0.0771878	-0.00547469					138.4	0.242741	0.0165149	0.0453298	0.0352551	0.0650561	0.0522757
138.5	0.0497839	0.0839399	0.116761	0.164944	0.0306278	0.0432704						138.5	-0.189319	0.0201575	0.00116031	0.203293	0.0227164	0.0163693	0.106169	0.00222531					138.5	0.34837	0.0011989	0.0343862	0.0680421	0.0465461	0.00962671
138.6	0.0432719	0.0796669	0.13605	0.20473	0.21004	0.0128484						138.6	-0.175444	0.0498025	-0.00675869	0.133753	0.0446684	0.0151603	0.138652	0.0254533					138.6	0.354341	0.0187999	0.0273171	0.0374381	0.0557671	0.0311447
138.7	0.0657629	0.0700429	0.153389	0.255558	0.187375	0.00410841						138.7	-0.208032	0.0634065	-0.0160817	0.147789	0.0443434	0.00320131	0.0834218	0.0210923					138.7	0.28942	0.0224389	0.0468954	0.0526441	0.0317201	0.0283967
138.8	0.0507269	0.0844189	0.154621	0.189351	0.0183378	0.0338874						138.8	-0.19384	0.0470935	0.0605293	0.193679	0.0398624	0.0229023	0.156216	0.0311473					138.8	0.0453255	0.0150519	0.0381533	0.0827791	0.0493391	-0.00586929
138.9	0.0438319	0.0851609	0.226897	0.154001	0.207194	0.0241174						138.9	-0.217582	0.0183635	0.0147383	0.180081	0.0300434	0.0109263	0.0779728	0.00806831					138.9	0.172418	0.0193449	0.0313478	0.0468971	0.0599451	0.0466867
139	0.0274579	0.0623179	0.158279	0.184741	0.134293	0.0527294						139	-0.218254	0.0387935	0.00248731	0.222255	0.0263074	-0.0389017	0.0881788	0.0274353					139	0.531664	0.0152339	0.0378378	0.0427691	0.0546971	0.00534171
139.1	0.0421519	0.0716769	0.186845	0.201603	0.229893	0.0414704						139.1	-0.178588	0.0258405	-0.00312369	0.170069	0.0360854	0.00943631	0.136286	0.0590863					139.1	0.116359	0.0142019	0.0417646	0.0329881	0.0268151	0.00260271
139.2	0.0340169	0.0962579	0.196173	0.118439	0.0651018	0.00857141						139.2	-0.209455	0.0390195	0.00738931	0.23093	0.0329484	-0.00990769	0.0801278	0.0357803					139.2	0.205082	0.0217709	0.0310288	0.0570351	0.0166891	0.00702271
139.3	0.0542629	0.0623099	0.197658	0.161463	0.0618968	0.0181934						139.3	-0.176481	0.0642775	0.0535783	0.147578	0.0560454	0.00645131	0.0968648	0.00357231					139.3	0.351299	0.0069669	0.0525231	0.0661411	0.0478511	0.0101657
139.4	0.0244159	0.0759649	0.163094	0.135302	0.0300528	0.0320294						139.4	-0.185505	0.0763895	0.0296213	0.169239	0.0480934	-0.0140697	0.107852	0.0359723					139.4	0.39986	0.0182619	0.0166936	0.0773631	0.0694601	0.0369647
139.5	0.0340069	0.0808079	0.100365	0.20748	0.103159	0.0400994						139.5	-0.143565	0.0169855	0.0309983	0.210623	0.0546004	0.0369503	0.123792	0.00384431					139.5	-0.0338865	0.0161399	0.0495841	0.0395131	0.0923151	-0.00850929
139.6	0.0483189	0.0753469	0.163343	0.130247	0.266163	0.0382274						139.6	-0.213972	0.0419535	0.0320483	0.155085	0.0483984	-0.0167697	0.171813	0.0424373					139.6	0.102796	0.0067289	0.0509999	0.0557191	0.0287041	0.0253577
139.7	0.0665239	0.0770049	0.166845	0.188004	0.0408258	0.0238804						139.7	-0.18189	0.0306865	0.0443333	0.122747	0.0308544	0.0314163	0.118765	0.0246543					139.7	0.192632	0.0324919	0.0404177	0.0511941	0.0320251	-0.0178183
139.8	0.0741889	0.0870269	0.20099	0.169532	0.160068	0.0255164						139.8	-0.184223	0.0627835	0.0118803	0.153382	0.0372224	0.0234863	0.0685598	0.0518943					139.8	0.169269	0.0091799	0.043218	0.0658011	0.10501	0.00352671
139.9	0.0483209	0.0717769	0.223305	0.115228	0.107062	0.0421634						139.9	-0.157825	0.0460775	0.0211913	0.201538	0.0548874	0.0263033	0.0601138	0.0323913					139.9	0.350151	0.0225779	0.02996	0.0837611	0.0898451	0.0158317
140	0.0545419	0.0908149	0.224595	0.151623	0.169236	0.0469014						140	-0.191546	0.00933651	0.0247533	0.122518	0.0564534	0.0482813	0.0708728	0.0400133					140	0.172351	0.0300699	0.0461886	0.0388941	0.0172771	0.0343547
140.1	0.0428199	0.0990849	0.171386	0.196696	0.258741	0.0439624						140.1	-0.199324	0.0183195	0.0771473	0.164077	0.0261764	0.00538231	0.0895218	0.0438643					140.1	0.202291	0.0089659	0.0442938	0.0584931	0.0879921	0.000326706
140.2	0.0785419	0.104971	0.181001	0.215784	0.256377	0.0515634						140.2	-0.207993	0.0200925	-0.00625169	0.194688	0.0353004	0.0149053	0.0824488	0.0444993					140.2	0.52551	0.0123739	0.0351783	0.0746331	0.0292441	0.00235971
140.3	0.0881869	0.0957939	0.175119	0.122654	0.0931168	0.0687464						140.3	-0.167547	0.0249525	0.0175773	0.204977	0.0436804	0.00418831	0.11672	0.0329313					140.3	0.162014	0.0270699	0.0417602	0.0543711	0.0486211	0.0190727
140.4	0.0332409	0.0754019	0.128075	0.202947	0.0260338	0.0660954						140.4	-0.182099	0.00842651	0.0438963	0.191964	0.0480984	-0.0250097	0.0874458	0.0221823					140.4	0.0819905	0.0021239	0.033107	0.0148271	0.0701381	0.0217067
140.5	0.0294779	0.0842479	0.156095	0.18608	0.143375	0.0436844						140.5	-0.172163	0.0239545	0.0384853	0.136463	0.0565864	-0.0358067	0.10898	-0.0118747					140.5	0.333019	-0.0070551	0.0312385	0.0746351	0.0542851	0.0434397
140.6	0.0855419	0.0809949	0.146771	0.200769	0.110219	0.0355454						140.6	-0.136283	0.0194475	-0.00655169	0.237505	0.0394764	0.0122253	0.0647328	-0.0163507					140.6	0.142873	0.000670902	0.0572202	0.0708621	0.0376121	-0.0126443
140.7	0.0717759	0.0687399	0.196539	0.131914	0.0466128	0.0427374						140.7	-0.171314	0.00316951	0.0162013	0.178254	0.0438394	0.0341493	0.101847	0.0395883					140.7	0.270793	0.0303769	0.0389932	0.0639121	0.0627821	-0.00683429
140.8	0.0500949	0.0975279	0.209466	0.191807	0.136508	0.0375444						140.8	-0.17051	0.0346095	0.00563931	0.262945	0.0463004	-0.00433169	0.0747258	0.0117433					140.8	0.121777	0.0229939	0.0261822	0.0260641	0.0825021	0.0325887
140.9	0.0475579	0.0853269	0.11369	0.15108	0.205906	0.0454614						140.9	-0.214202	0.0250035	0.0288443	0.184216	0.0300014	0.0266273	0.101939	0.0119203					140.9	0.42453	-0.0069501	0.0303587	0.0408661	0.0680111	0.00836671
141	0.0552379	0.0824789	0.170128	0.180128	0.0746948	0.0421794						141	-0.166817	0.0575515	0.0298363	0.14028	0.0478784	0.00583331	0.0878508	0.0377323					141	0.0787305	0.0212799	0.0310406	0.0431731	0.0546091	0.0443077
141.1	0.0674259	0.0985789	0.197838	0.182457	0.113959	-0.0200806						141.1	-0.216765	0.0897135	0.0145193	0.194633	0.0473334	0.0164793	0.132135	0.0480723					141.1	0.234279	0.0160839	0.0336469	0.0306871	0.0531391	-3.22941e-05
141.2	0.0332799	0.0904549	0.151134	0.168065	0.130687	0.0167114						141.2	-0.216912	0.0461085	0.0209633	0.0865512	0.0387344	0.100948	0.0841648	0.0116333					141.2	0.10776	0.0185409	0.00659414	0.0679261	0.0414451	0.0139217
141.3	0.0611739	0.0847199	0.123268	0.174918	0.16996	0.0213934						141.3	-0.17736	0.0756115	0.0207433	0.247686	0.0512804	0.0476773	0.0609388	0.0495673					141.3	0.249806	0.0119129	0.0184802	0.0621081	0.0691851	0.0115177
141.4	0.0718009	0.106252	0.185657	0.18073	0.170404	0.0410024						141.4	-0.198376	0.00667351	0.0123513	0.231082	0.0370054	0.0116393	0.0802008	0.0247443					141.4	0.238097	0.0119459	0.0249886	0.0614851	0.0878131	0.00327671
141.5	0.0636799	0.0884439	0.137824	0.168487	0.126814	0.00927541						141.5	-0.203981	0.0389615	0.00303031	0.154178	0.0608414	0.0118213	0.0540708	0.0230603					141.5	0.196402	0.0212739	0.0292272	0.0536131	0.0353541	-0.000473294
141.6	0.0606139	0.0752559	0.167098	0.184551	0.0387278	0.0517194						141.6	-0.190811	0.0243885	0.0252603	0.163763	0.0334804	0.0287673	0.0364488	0.0392643					141.6	0.173539	0.0198019	0.0413762	0.0865881	0.0366011	0.0641757
141.7	0.0237829	0.0851489	0.203265	0.19947	0.252516	0.0371104						141.7	-0.191613	0.0121335	0.0296973	0.173019	0.0670814	0.0166433	0.0523018	0.0484613					141.7	0.261626	0.0108119	0.0305854	0.0163581	0.0501161	0.0490147
141.8	0.0618129	0.0961189	0.190936	0.219791	0.152072	0.00353841						141.8	-0.176178	0.0425225	0.0444583	0.231251	0.0389454	0.000581314	0.0789338	0.0413363					141.8	0.343888	0.0067169	0.0416765	0.0681511	0.0468681	0.0187557
141.9	0.0567579	0.111453	0.159911	0.152872	0.0319518	0.0259884						141.9	-0.220284	0.0293325	0.00359431	0.168183	0.0422584	0.0164233	0.0797308	0.00691731					141.9	0.258955	0.0153909	0.0384016	0.0414521	0.0836081	-0.00485729
142	0.0774719	0.0986119	0.140481	0.201482	0.193794	0.0180684						142	-0.164812	0.00679451	0.0250413	0.17616	0.0462394	0.0325323	0.149557	0.000237314					142	0.243542	0.0198039	0.0160799	0.0297221	0.0912141	0.0356457
142.1	0.0503589	0.0746129	0.165178	0.221455	0.0755928	0.0429944						142.1	-0.169939	0.0276755	0.0134933	0.172288	0.0546954	-0.00694369	0.0989558	0.0171483					142.1	0.0969205	0.0217389	0.0346927	0.0575711	0.0521391	0.00327771
142.2	0.0132819	0.0852909	0.149263	0.115566	0.0808458	0.0446104						142.2	-0.139287	0.0518255	-0.00500569	0.174864	0.0401164	0.0612533	0.0893058	0.0168623					142.2	0.270774	0.0145489	0.0667405	0.0388301	0.0888591	0.0657257
142.3	0.0739079	0.0778429	0.171249	0.162055	0.134822	0.0277534						142.3	-0.246613	0.0299675	0.00566531	0.154213	0.0331664	0.0589293	0.130118	0.0138903					142.3	0.340036	0.0037939	0.0328124	0.0666741	0.0353051	0.0171427
142.4	0.0355349	0.105181	0.151585	0.146563	0.0874308	0.0344164						142.4	-0.203149	0.0288885	0.0246993	0.162011	0.0521434	-0.0191517	0.0331808	0.0196193					142.4	0.115109	0.0031419	0.0488344	0.0282421	0.0159711	0.0375787
142.5	0.0583209	0.0884969	0.190171	0.210419	0.173964	0.0597524						142.5	-0.151073	0.0251425	0.0110683	0.194702	0.0475994	-0.0400607	0.126463	0.0117773					142.5	0.421886	0.0181559	0.0203716	0.0498891	0.0460501	0.00430071
142.6	0.0567749	0.0942899	0.18645	0.181597	0.159354	0.0506574						142.6	-0.183991	0.0246065	0.0117353	0.16086	0.0147594	-0.00479169	0.0567578	0.0195563					142.6	0.185858	0.0175699	0.0132276	0.0634631	0.0643421	0.00343571
142.7	0.0500639	0.0859349	0.146835	0.175335	0.104563	0.0224274						142.7	-0.175307	0.0360175	-0.00124469	0.205391	0.0495104	0.0661443	0.0118638	0.0343973					142.7	0.227873	0.0183599	0.0413958	0.0536271	0.0897441	0.00848671
142.8	0.0500189	0.103734	0.155958	0.224027	0.19021	0.0317554						142.8	-0.149126	0.0772745	0.0156583	0.288923	0.0504054	0.000482314	0.0809248	0.0382043					142.8	0.0864125	0.0220949	0.0309287	0.0474151	0.0638321	0.0145367
142.9	0.0603719	0.107837	0.180701	0.16832	0.13216	0.0223964						142.9	-0.214655	0.0437805	0.00798831	0.159698	0.0438334	0.0238633	0.0822408	0.0362433					142.9	0.500954	0.0011719	0.0368165	0.0762911	0.0656361	0.0308187
143	0.0845469	0.0970759	0.195595	0.24428	0.0176538	0.0511334						143	-0.223915	0.0360135	0.00790131	0.239257	0.0486994	-0.00180169	0.110349	0.0741583					143	0.300503	0.0097759	0.0241357	0.0653701	0.0578791	0.0180387
143.1	0.0535639	0.0845019	0.160277	0.102774	0.211711	0.0204104						143.1	-0.134875	0.0205335	0.0370853	0.157274	0.0467634	-0.00324869	0.0908058	0.0274243					143.1	0.138742	-0.0016211	0.0404015	0.0714091	0.0218091	0.0240477
143.2	0.0561699	0.0741569	0.190105	0.127568	0.0651028	0.0381834						143.2	-0.173859	0.0292575	0.0292963	0.279473	0.0292334	0.00470231	0.12568	0.0726633					143.2	0.470779	0.0264529	0.0365067	0.0516581	0.0528081	0.0262187
143.3	0.0406169	0.0810719	0.150161	0.151816	0.0761708	0.0141674						143.3	-0.180135	0.0165345	-0.0250117	0.161406	0.0574114	0.000166314	0.0823708	0.126705					143.3	0.283016	0.0049019	0.0197093	0.0552251	0.0607431	0.0284327
143.4	0.0364909	0.0643009	0.182395	0.113621	0.0311428	0.0146534						143.4	-0.234893	0.0504515	-0.0195287	0.114285	0.0436204	0.0174613	0.131717	0.0684363					143.4	0.29383	0.0244699	0.0395959	0.0345731	0.101728	0.0555137
143.5	0.0638329	0.0830819	0.120635	0.15625	0.169701	0.0121974						143.5	-0.234894	0.0282765	-0.00347369	0.189775	0.0357994	0.0124323	0.0893408	0.0728503					143.5	0.476377	0.0115909	0.0403674	0.0749911	0.0770591	0.0156117
143.6	0.0521189	0.10999	0.151368	0.171027	0.162133	0.0268564						143.6	-0.170043	0.00743451	0.0158093	0.185089	0.0406764	0.00374031	0.10237	0.0380543					143.6	0.357332	0.0348719	0.0265256	0.0628601	0.0701991	0.00217971
143.7	0.0645479	0.0936119	0.154758	0.121028	0.0898758	0.0206554						143.7	-0.191564	0.0557495	0.0121163	0.207447	0.0461104	0.00549831	0.101309	0.0300623					143.7	0.0484715	0.0044249	0.0413872	0.0727101	0.0536271	-0.00747929
143.8	0.0349639	0.0867709	0.19357	0.0815927	0.127262	0.00813741						143.8	-0.24183	0.0287255	0.0288873	0.218806	0.0467314	-0.0157087	0.158291	0.00257931					143.8	0.345208	0.0029259	0.062168	0.0531771	0.0618011	0.0379307
143.9	0.0910769	0.0939079	0.182129	0.191975	0.102522	0.0259004						143.9	-0.155535	0.0659745	0.0379293	0.216899	0.0521594	0.0324453	0.0731048	0.0401213					143.9	0.0337495	0.0122219	0.0546355	0.0235481	0.0600161	0.0319457
144	0.0169049	0.0963749	0.183811	0.168108	0.154215	0.0494024						144	-0.236775	-0.00222549	0.0183293	0.165946	0.0393874	0.0218433	0.108849	0.00186531					144	0.175991	0.0274559	0.0428121	0.0595311	0.0877251	-0.00110429
144.1	0.0499969	0.0897349	0.195641	0.188346	0.144138	0.0354924						144.1	-0.19005	-0.00267949	0.0260603	0.240138	0.0449824	-0.00665069	0.114382	0.0199773					144.1	0.51342	0.000660902	0.0328334	0.0567981	0.0531681	-0.0272193
144.2	0.0480459	0.0895269	0.0951698	0.171422	0.223546	0.0153074						144.2	-0.184708	0.00372651	0.0130143	0.217142	0.0445824	-0.00327569	0.151443	0.0300203					144.2	0.0920845	0.0162499	0.038837	0.0525481	0.0770801	0.0522847
144.3	0.0595279	0.0928749	0.20361	0.151486	0.111723	0.0582494						144.3	-0.203074	0.0223735	0.00299031	0.230583	0.0317354	0.00188831	0.0758008	0.0120913					144.3	0.218621	0.0293799	0.0529782	0.0407371	0.0510671	0.0451507
144.4	0.0294989	0.0952499	0.175193	0.14658	0.12043	0.0221604						144.4	-0.20878	0.0571365	0.0261503	0.25219	0.0386454	-0.0178287	0.0614738	-0.00557069					144.4	0.218013	0.0099999	0.0541391	0.0482741	0.0588251	0.0437237
144.5	0.0508929	0.0795529	0.174524	0.144246	0.0754148	0.0690034						144.5	-0.136285	0.0230735	0.0321453	0.206552	0.0360714	0.00596131	0.0876848	0.0970193					144.5	0.271109	0.0300909	0.0545698	0.0421961	0.0620561	0.0117577
144.6	0.0600089	0.0920279	0.194591	0.152532	0.0309868	0.0436234						144.6	-0.200706	0.0751355	0.0286883	0.168889	0.0530804	0.0172523	0.12901	0.0210433					144.6	0.148717	0.0133289	0.0233127	0.0606661	0.0562021	0.0330717
144.7	0.0952329	0.0892199	0.141734	0.185134	0.0553178	0.0408764						144.7	-0.167074	0.0629125	0.00350031	0.195789	0.0361834	0.0192073	0.0797178	0.0200743					144.7	0.222771	0.0392029	0.0293681	0.0545781	0.0367221	-0.0159143
144.8	0.0503519	0.0766949	0.148472	0.188246	0.0567418	0.0568334						144.8	-0.193682	0.0256545	0.00681831	0.164893	0.0359534	0.00726231	0.0992698	0.0360603					144.8	0.282787	0.0048419	0.0293302	0.0384271	0.0437081	-0.00990329
144.9	0.0556799	0.100202	0.168235	0.195099	0.0792018	0.0342364						144.9	-0.179179	0.0463695	0.0353053	0.197711	0.0349044	0.0665123	0.0864298	-0.00585369					144.9	0.159543	-0.0064121	0.0317945	0.0505861	0.0288971	0.0178407
145	0.0539819	0.0958599	0.147249	0.176769	0.163915	0.0286024						145	-0.192511	0.00587851	0.0281153	0.17176	0.0403454	0.0214263	0.0948468	0.0277573					145	0.559054	0.0244359	0.0274136	0.0491981	0.0759811	0.0532427
145.1	0.0590079	0.0840219	0.145902	0.173571	0.147854	0.0386764						145.1	-0.15927	0.0724505	0.00962231	0.15074	0.0404164	0.0604173	0.136486	0.0625893					145.1	0.175276	0.0122179	0.0341123	0.0191071	0.0724621	0.0345227
145.2	0.0509569	0.0867899	0.195269	0.192145	0.0528948	0.0645784						145.2	-0.257156	0.0311305	0.00551131	0.221712	0.0398134	-0.0171407	0.0971888	0.0125393					145.2	0.111408	0.0147709	0.038344	0.0473861	0.0596621	0.00568971
145.3	0.0876849	0.0827429	0.186582	0.200998	0.0731348	0.0308424						145.3	-0.194542	0.0421805	0.0101183	0.15724	0.0264774	0.0544323	0.0794448	0.106501					145.3	0.123966	0.0194899	0.0315576	0.0875021	0.0634531	0.0296427
145.4	0.0752749	0.0918639	0.198076	0.152287	0.102909	0.0288014						145.4	-0.185909	0.0400835	0.0658313	0.320369	0.0403014	0.00175031	0.129894	0.0524403					145.4	0.507427	0.0061939	0.0314483	0.0539011	0.0781541	0.0613737
145.5	0.0603429	0.0878299	0.130792	0.149413	0.0905548	0.0362254						145.5	-0.202896	-0.00759149	0.0588083	0.191602	0.0343434	0.0477693	0.142709	0.0410073					145.5	0.213351	0.0305819	0.0297105	0.0576041	0.0443571	0.0473437
145.6	0.0668889	0.0843149	0.168912	0.148207	0.286015	0.0549874						145.6	-0.201036	0.00920751	0.0391153	0.21655	0.0365224	-0.0206537	0.144523	0.0338383					145.6	0.0906765	0.0089569	0.036166	0.0576071	0.0766441	0.00283171
145.7	0.0344709	0.0677849	0.18699	0.159166	0.0393978	0.0416404						145.7	-0.177804	0.0249455	0.0260453	0.179294	0.0569064	0.0140623	0.0388418	0.00493331					145.7	0.477808	0.0257379	0.0420899	0.0497271	0.0552621	0.0330607
145.8	0.0562409	0.0905279	0.136982	0.183465	0.184345	0.0528624						145.8	-0.23095	0.0552245	0.0120813	0.226528	0.0530834	0.0322943	0.121176	0.0250533					145.8	0.405892	0.0319459	0.0397172	0.0586261	0.0752921	0.0295327
145.9	0.0847439	0.0998869	0.16142	0.201926	0.166176	0.0208334						145.9	-0.193928	0.0207695	0.0329403	0.165329	0.0267974	-0.000506686	0.0919168	0.0532063					145.9	0.10312	0.0110149	0.0401895	0.0660801	0.0343031	0.0595347
146	0.104696	0.0939079	0.17485	0.162397	0.0866118	0.0506104						146	-0.219276	0.0190035	0.0108363	0.207591	0.0373674	0.0245823	0.148289	0.0399153					146	0.312364	0.0050539	0.0401163	0.0444761	0.0808571	0.0116347
146.1	0.0430939	0.112864	0.158191	0.182948	0.0699388	0.0132804						146.1	-0.13074	0.0243015	0.0189353	0.18361	0.0500244	0.0109193	0.129066	0.0333283					146.1	0.238226	0.0130389	0.0370552	0.0253701	0.0665921	0.000274706
146.2	0.0300449	0.0844519	0.205585	0.165058	0.122657	0.0382414						146.2	-0.188486	-0.00327949	0.0245533	0.235613	0.0421804	0.0349893	0.0736978	0.0400533					146.2	0.246572	0.0122479	0.0305028	0.0806401	0.0475851	-0.00654229
146.3	0.0900729	0.0763589	0.209817	0.159931	0.0636218	0.0362294						146.3	-0.170636	0.0373135	0.00325931	0.227322	0.0347984	-0.0243737	0.0917928	0.0510153					146.3	0.115133	0.0204009	0.0504444	0.0758491	0.0987661	0.0319407
146.4	0.0846919	0.0806559	0.222718	0.125423	0.102582	0.0156884						146.4	-0.165588	0.0116275	0.0543553	0.24143	0.0523404	0.0345283	0.0934648	0.0806563					146.4	0.115432	0.0161199	0.0316378	0.0451101	0.0281011	0.0186127
146.5	0.0761129	0.103902	0.186217	0.219323	0.0628048	0.00503941						146.5	-0.20247	0.00444251	0.0351173	0.170738	0.0391914	-0.0109707	0.117229	0.0355143					146.5	0.231916	0.0056809	0.033456	0.0680321	0.0606391	0.0330657
146.6	0.0560259	0.0851619	0.171898	0.218416	-0.00313022	0.0641144						146.6	-0.161743	0.0264455	0.0244273	0.145154	0.0280704	0.00532731	0.148659	0.0551963					146.6	0.105884	0.0233669	0.0178934	0.0485221	0.0510211	0.00839971
146.7	0.110091	0.101622	0.197003	0.15236	0.0152608	0.0292894						146.7	-0.213173	0.0637085	0.0554663	0.202242	0.0278744	-0.0296947	0.101927	0.0563343					146.7	0.0293765	0.0031149	0.0236802	0.0478721	0.0708761	0.0221567
146.8	0.0686369	0.0995049	0.154904	0.210958	0.150322	0.0372524						146.8	-0.192956	0.0387075	0.0254243	0.251395	0.0503724	-0.00125569	0.100614	0.0693923					146.8	0.283338	0.0015629	0.046488	0.0478421	0.107933	0.0362917
146.9	0.0739649	0.0984399	0.195821	0.162633	0.136881	0.0754924						146.9	-0.152282	0.00357751	0.0242493	0.172121	0.0395344	0.0255443	0.0755668	-0.00716069					146.9	0.220152	0.0082079	0.0422631	0.0348141	0.0680051	0.0257977
147	0.0589879	0.0992699	0.247231	0.158092	0.230614	0.0480954						147	-0.196838	0.0299455	0.0387533	0.226022	0.0396744	-0.0428777	0.0925698	0.0338863					147	0.388854	0.0116789	0.0469038	0.0118731	0.0632531	0.0187707
147.1	0.0701159	0.0738869	0.140035	0.183799	0.0364648	0.0388374						147.1	-0.195527	0.0550645	0.0215123	0.235136	0.0360034	-0.0359427	0.0802848	0.0511913					147.1	0.315931	0.0195719	0.0359532	0.0732411	0.0408831	0.00121571
147.2	0.0293869	0.0913319	0.167259	0.177113	0.0585578	0.0424484						147.2	-0.192923	0.0622705	0.00741331	0.224042	0.0378984	0.00949531	0.0962528	0.0443883					147.2	0.327929	0.0360429	0.0588403	0.0753971	0.0505611	0.0275517
147.3	0.0553889	0.0759669	0.161847	0.170535	0.0853888	0.0316214						147.3	-0.207978	-6.4902e-06	0.00556931	0.191175	0.0389104	-0.0148757	0.110886	0.0101523					147.3	-0.00870447	0.0153709	0.0403973	0.0896051	0.0346991	0.0319357
147.4	0.0393339	0.0814879	0.166294	0.13599	0.0813778	0.0456144						147.4	-0.226282	0.0199255	0.0523523	0.23981	0.0388274	0.00883131	0.0579548	0.00703531					147.4	0.241247	0.0031119	0.0627973	0.0526811	0.0411791	0.0586277
147.5	0.104961	0.107955	0.168706	0.144566	0.0589998	0.00780041						147.5	-0.174755	0.0583925	0.0104463	0.191871	0.0573954	0.0338003	0.102052	0.0814523					147.5	0.0411825	0.0215299	0.0372338	0.0425971	0.0478991	0.0477827
147.6	0.0592209	0.0863069	0.132571	0.179801	0.146038	0.0643224						147.6	-0.135907	0.0125445	0.0603363	0.188933	0.0408994	0.00757231	0.0584848	0.0397433					147.6	0.0751485	0.0249989	0.0419377	0.0499981	0.0545711	0.0197947
147.7	0.0318249	0.0523669	0.139907	0.213665	0.0614478	0.0260074						147.7	-0.193064	0.0125885	0.0454393	0.237193	0.0464334	-0.00480369	0.0991928	0.0738173					147.7	-0.0298755	-5.9098e-05	0.0451451	0.0516741	0.0815611	0.0125877
147.8	0.0696089	0.102161	0.175996	0.178314	0.149456	0.0341714						147.8	-0.173229	0.0177405	0.0103573	0.170688	0.0485864	0.0274813	0.109997	0.0364813					147.8	0.146228	0.0268739	0.0338023	0.0594871	0.0702731	0.0301677
147.9	0.0850549	0.0916439	0.116945	0.185994	0.0962968	0.0133134						147.9	-0.220544	0.0528795	0.0116703	0.249901	0.0423934	0.0363733	0.117412	0.0107613					147.9	0.255043	0.0110119	0.028027	0.0638051	0.0994111	0.0150357
148	0.0546459	0.0818849	0.217557	0.143003	0.12743	0.0500934						148	-0.166242	0.0450765	0.0150653	0.201665	0.0401064	0.0359223	0.0870028	0.0251063					148	0.228944	0.0158449	0.0212499	0.0614981	0.0758391	0.0307957
148.1	0.0388779	0.11034	0.145548	0.181744	0.169905	0.0509824						148.1	-0.193948	0.0489475	0.0413773	0.199557	0.0464024	0.0333783	0.0786068	0.0249133					148.1	0.0915265	0.0012359	0.0192404	0.0661431	0.0716361	0.0239507
148.2	0.0257329	0.0950889	0.170206	0.157274	0.0877608	0.00260241						148.2	-0.184792	0.0578455	0.0314003	0.205835	0.0486794	-0.0104247	0.0672718	0.0388573					148.2	0.289948	0.0104709	0.0457706	0.0347941	0.0714081	0.0285207
148.3	0.0700679	0.0911229	0.200873	0.193351	-0.00962422	0.0256934						148.3	-0.19983	0.0174015	0.0164803	0.211258	0.0568784	0.0100533	0.134578	0.0554583					148.3	0.321458	0.0070079	0.0326874	0.0625361	0.0444031	0.0491557
148.4	0.00114788	0.0806779	0.152699	0.180878	0.127497	0.0390804						148.4	-0.170133	0.0144265	0.00711031	0.2371	0.0537164	0.0450183	0.0990958	0.0461483					148.4	0.182256	0.0193269	0.043751	0.0793041	0.0621461	-0.0104283
148.5	0.0581059	0.0760169	0.149454	0.207406	0.0265098	0.0469824						148.5	-0.167531	0.0474675	0.0292443	0.196031	0.0429144	0.0126343	0.121834	0.0113113					148.5	0.241397	0.0102369	0.0322911	0.0537881	0.0325711	0.0410947
148.6	0.0848829	0.0811619	0.180019	0.18884	0.0920898	0.0252324						148.6	-0.177804	0.0646695	-0.00292669	0.190053	0.0509274	0.0535983	0.107818	0.0354043					148.6	0.1291	0.0159539	0.0350105	0.0581181	0.0532851	0.0647317
148.7	0.0651429	0.0845559	0.187344	0.159466	-0.0179692	0.0599664						148.7	-0.23063	0.0190705	0.0122333	0.164153	0.0511364	0.00137531	0.113622	0.0300463					148.7	0.0628625	0.0237319	0.0409785	0.0544831	0.0444101	0.00632971
148.8	0.0259649	0.0758529	0.20397	0.174936	0.0949688	-0.000485588						148.8	-0.103465	0.0127695	0.0491593	0.203525	0.0417054	0.0265633	0.0507868	-0.00400369					148.8	0.171504	-0.0039731	0.0411085	0.0453291	0.0456811	0.00328671
148.9	0.0722939	0.0904139	0.171763	0.202009	0.0244228	0.0116954						148.9	-0.210814	0.0683635	0.0389363	0.209345	0.0476684	0.0583993	0.0766098	0.00116631					148.9	-0.0122495	0.0171549	0.0270667	0.0357521	0.0675061	-0.0186283
149	0.0376499	0.0851869	0.168029	0.184782	0.172167	0.0370424						149	-0.214401	0.0337945	0.00812031	0.191407	0.0578294	0.0339163	0.141482	0.0403773					149	0.398925	0.0367659	0.0283832	0.0567441	0.0853021	-0.0239963
149.1	0.0550499	0.0940079	0.134404	0.14104	0.0219578	0.0229124						149.1	-0.178038	0.0397075	0.0222513	0.121352	0.0347944	0.0156263	0.0842768	0.0553733					149.1	0.13008	0.0057139	0.0376691	0.0352511	0.0717541	0.0123397
149.2	0.0935079	0.10843	0.175045	0.160307	0.0670068	0.0522394						149.2	-0.201598	0.0126955	0.0301733	0.138053	0.0380584	-0.0555667	0.0337688	0.0668833					149.2	0.270755	0.0168749	0.0258872	0.0735241	0.0678001	0.0114347
149.3	0.0465779	0.0857939	0.183571	0.142626	0.0104838	0.0205984						149.3	-0.224985	0.0655205	0.0275393	0.161955	0.0501204	0.0181473	0.0961698	0.0451353					149.3	0.186715	0.0184169	0.0335413	0.0792071	0.0319091	-0.00360829
149.4	0.0737519	0.0670789	0.17488	0.164672	0.0706168	0.0325484						149.4	-0.187207	0.0454815	0.0180193	0.183409	0.0488514	0.0164973	0.0850358	0.0592693					149.4	0.399121	0.0237479	0.0236911	0.0668711	0.0647101	-0.00932229
149.5	0.0675379	0.0897059	0.142113	0.185415	0.0706608	0.0210664						149.5	-0.1783	0.0437945	0.00251831	0.30709	0.0612264	0.0267253	0.0959108	0.0253923					149.5	0.471701	0.0176009	0.0205688	0.0170891	0.0415831	-0.0283833
149.6	0.0406529	0.0954869	0.149657	0.164865	0.104192	0.0310794						149.6	-0.242848	0.0345385	0.0348663	0.215272	0.0496834	0.0101933	0.142519	0.0345703					149.6	0.400576	0.0154199	0.0235414	0.0605071	0.0495521	0.0317767
149.7	0.0896709	0.0868339	0.130078	0.170724	0.138603	0.0307854						149.7	-0.121539	0.0148465	0.0183473	0.249854	0.0283434	0.0468173	0.0366108	0.0263883					149.7	0.306004	0.0162139	0.0493235	0.0713701	0.0566551	0.0688197
149.8	0.0721519	0.105285	0.111077	0.131536	0.169625	0.0538414						149.8	-0.184697	0.0595045	-0.0201417	0.215249	0.0340894	-0.0161807	0.0659308	0.0559363					149.8	0.0237535	0.0164179	0.0242693	0.0356871	0.0671231	0.0170087
149.9	0.0647109	0.103474	0.192568	0.165764	0.0607058	0.0127024						149.9	-0.192485	0.0221975	0.0811613	0.139886	0.0343064	0.00431931	0.0778418	0.0176873					149.9	0.0939375	0.0242649	0.0398747	0.0761821	0.0470391	0.0572237
150	0.0510679	0.104245	0.21276	0.169166	0.0674298	0.0412374						150	-0.195123	0.0234025	0.0400613	0.162033	0.0482534	0.0240113	0.0770908	0.0287823					150	0.190795	0.0106829	0.0489223	0.0397161	0.0471261	0.0359927
150.1	0.0367809	0.0704919	0.194442	0.21264	0.152654	-0.0112026						150.1	-0.153105	0.0341275	-0.00339569	0.220756	0.0630254	-0.00349369	0.179294	0.0537773					150.1	0.17711	0.0101089	0.0416279	0.0760071	0.0489851	0.0364767
150.2	0.0861239	0.0897459	0.155763	0.174826	0.11274	0.0424254						150.2	-0.210892	0.0665235	0.0284993	0.20568	0.0311024	0.0126443	0.12171	0.0476083					150.2	0.0314055	0.0103289	0.0132545	0.0481271	0.0763731	0.0152177
150.3	0.0478099	0.0904189	0.189522	0.169539	0.0564798	0.0398404						150.3	-0.215974	0.0521995	0.0348403	0.231183	0.0402434	0.0570083	0.0344148	0.0397993					150.3	0.167331	0.0065979	0.0437767	0.0694971	0.0575281	0.0201837
150.4	0.0761679	0.0906599	0.147774	0.140388	0.0223808	0.0424084						150.4	-0.210059	0.00113151	0.0337363	0.259876	0.0278124	-0.00805569	0.118208	0.0545393					150.4	0.240513	0.0139849	0.0365946	0.0601611	0.0727771	0.0104297
150.5	0.0421129	0.0891009	0.186936	0.159406	0.0715828	0.0252324						150.5	-0.148478	0.0561785	0.0193593	0.154919	0.0435254	0.0577623	0.0395688	0.0554303					150.5	0.170734	0.0230779	0.0179653	0.0868601	0.0718701	0.0162507
150.6	0.0702879	0.0925339	0.170014	0.180697	0.215643	0.0183464						150.6	-0.155767	0.0464145	0.0139943	0.211991	0.0470884	0.0256283	0.112677	-0.00552969					150.6	0.0965215	0.0175589	0.0318466	0.0639211	0.129762	0.0379117
150.7	0.0513239	0.0481259	0.141796	0.11604	0.232062	0.0363634						150.7	-0.194215	0.0322685	0.0345803	0.282402	0.0430024	0.00218031	0.00559778	0.0760823					150.7	0.438152	0.0222029	0.0293426	0.0371811	0.0600001	0.0188947
150.8	0.0454299	0.0902119	0.192321	0.155225	0.0291788	0.0330844						150.8	-0.154496	0.0237845	0.0367063	0.191826	0.0392824	0.0375093	0.108857	0.0324283					150.8	0.260946	0.0266519	0.038287	0.0396921	0.0625541	0.0243887
150.9	0.0969849	0.0743689	0.15941	0.199947	0.134417	0.0611844						150.9	-0.20206	0.0346345	0.0142783	0.233997	0.0371944	-0.0509357	0.0868828	0.0108873					150.9	0.0756205	0.0251699	0.022268	0.0666681	0.0998891	0.0273607
151	0.0343359	0.102765	0.162379	0.189752	0.139514	0.0332224						151	-0.186391	0.0342015	0.0415633	0.260307	0.0407204	0.0145373	0.0782128	0.0270573					151	0.184257	0.0114409	0.026007	0.0572541	0.0309741	0.0307967
151.1	0.0449839	0.0756719	0.186271	0.238074	0.159763	0.0274134						151.1	-0.252415	0.0431245	0.0418523	0.197772	0.0425794	0.0446073	0.0282568	0.00503931					151.1	0.181329	0.0214649	0.0311248	0.0556081	0.0476871	0.0179677
151.2	0.0323639	0.0921969	0.175341	0.0827527	0.0879908	0.0117694						151.2	-0.171668	0.0356245	0.0280403	0.205315	0.0544564	0.0385163	0.122646	0.0643803					151.2	0.160031	0.0108589	0.00623194	0.0816291	0.0450401	0.00313671
151.3	0.0552489	0.0903279	0.202239	0.179238	0.000883784	0.0411624						151.3	-0.184459	0.0281925	0.0278303	0.199102	0.0437144	-0.00979269	0.0689178	0.0205433					151.3	0.214883	0.0143329	0.046635	0.0668761	0.0804941	0.0302927
151.4	0.0841039	0.0626269	0.178549	0.181045	0.0778498	0.0306374						151.4	-0.248051	0.00981551	0.0564793	0.198066	0.0510054	-0.0485167	0.0612518	0.0610713					151.4	0.200691	0.000539902	0.0468726	0.0749731	0.0755361	0.0609217
151.5	0.0554629	0.0607209	0.190814	0.145426	0.0930408	0.0619374						151.5	-0.164665	0.0195505	0.0298803	0.219782	0.0346264	0.0257583	0.0906858	0.00379931					151.5	0.0832045	0.0310209	0.0335495	0.0826711	0.100133	0.0110467
151.6	0.0422149	0.0885279	0.17884	0.102855	0.0948688	0.0275044						151.6	-0.160579	0.0373305	0.0266703	0.322859	0.0433304	0.0599723	0.0629178	0.0728233					151.6	0.159926	0.0065049	0.029893	0.0819221	0.0599231	0.0118607
151.7	0.0713179	0.0790159	0.169968	0.183192	0.0646308	0.0339154						151.7	-0.220957	0.0136105	0.0288123	0.218738	0.0361244	0.0249783	0.0631108	0.0337293					151.7	-0.128148	0.0138399	0.0416189	0.0199271	0.0677211	0.0400577
151.8	0.0639709	0.0879919	0.177765	0.176101	0.145518	0.0232564						151.8	-0.141363	0.0599175	0.00191731	0.211541	0.0441654	-0.0126307	0.107811	0.0276563					151.8	0.142906	0.0239119	0.0292393	0.0783381	0.0468971	0.0209347
151.9	0.0851849	0.0703849	0.208137	0.153085	0.0424778	0.0211194						151.9	-0.170796	0.0302265	0.0335963	0.177342	0.0404854	0.0138123	0.0543138	-0.00564769					151.9	0.267206	0.0210289	0.0399069	0.0491111	0.101028	0.0877897
152	0.0736669	0.0739679	0.189534	0.170905	0.131917	0.0280834						152	-0.0774915	0.0359765	0.0411773	0.245012	0.0392374	0.0628673	0.0584028	0.0386213					152	0.0842385	0.0204649	0.0251629	0.0497411	0.0519321	0.00275671
152.1	0.0393339	0.0735049	0.157858	0.166995	0.0200878	0.0380394						152.1	-0.195921	0.0479955	0.0192033	0.160221	0.0387214	0.0406103	0.0779188	0.0757893					152.1	0.316395	0.0255489	0.0259014	0.0525361	0.0763701	0.0667917
152.2	0.0528159	0.0813979	0.159475	0.151095	0.124462	0.0419494						152.2	-0.223451	0.0114655	-0.0161957	0.145316	0.0581384	0.0122293	0.0364738	-0.0100657					152.2	0.00922553	0.0106129	0.0212558	0.0923071	0.0519741	0.0149867
152.3	0.0683109	0.115494	0.184487	0.188018	0.135948	0.0336344						152.3	-0.145964	0.0326695	0.0211453	0.261104	0.0330584	0.0483453	0.111363	0.0175543					152.3	0.180466	0.0066529	0.0491996	0.0735311	0.0917321	-0.0112593
152.4	0.0583099	0.0802239	0.151062	0.177862	0.109886	0.0269994						152.4	-0.220314	0.0273375	0.0370283	0.140934	0.0296994	0.0241123	0.0455858	0.0211123					152.4	0.242729	0.0264689	0.0415925	0.0665371	0.0406991	0.0410437
152.5	0.0554589	0.0791379	0.0938908	0.175477	0.132626	0.0137964						152.5	-0.176294	0.00509251	-0.0233057	0.158248	0.0373524	0.00764631	0.0556128	0.0526973					152.5	0.0454645	0.0045429	0.0469162	0.0424451	0.00363814	0.0167287
152.6	0.0754129	0.110014	0.147862	0.193815	0.0687918	0.0365014						152.6	-0.178674	0.0663045	0.0128703	0.167698	0.0444454	0.00837731	0.0530498	0.0342463					152.6	0.0147485	-0.0018751	0.0198509	0.0667571	0.0771721	0.0354927
152.7	0.0691289	0.11032	0.214879	0.177072	0.0106418	0.0278144						152.7	-0.202745	0.0156775	0.0414103	0.224693	0.0236794	0.0160593	0.0848958	0.0416473					152.7	0.225845	0.0065289	0.0286181	0.0627201	0.0729171	0.0314297
152.8	0.0429709	0.0913839	0.121668	0.206476	0.0598968	0.0284954						152.8	-0.235113	0.0458395	0.0140003	0.167221	0.0583154	0.0524883	0.0481568	0.0444563					152.8	0.00894353	0.0116739	0.0210754	0.0671991	0.0463921	0.0206237
152.9	0.0435939	0.0882389	0.203435	0.115189	0.0859618	0.0502974						152.9	-0.151714	-0.0142045	0.00603931	0.286289	0.0516274	-0.0108947	0.0314688	0.0487483					152.9	0.155898	0.0281749	0.0368253	0.0353901	0.0271391	0.0329047
153	0.0590519	0.0938859	0.148604	0.21469	0.0305038	0.0356414						153	-0.179324	0.0200505	0.0244643	0.248747	0.0293884	0.0282993	0.0941198	0.0337973					153	-0.0100385	0.0132349	0.0202911	0.0524771	0.0539481	0.0410127
153.1	0.0523079	0.0831319	0.155863	0.20178	0.0699088	0.0285864						153.1	-0.15831	0.0243995	-0.00209569	0.179292	0.0404764	-0.0134617	0.0830488	0.0558823					153.1	0.364202	0.0095379	0.0232696	0.0509951	0.0923591	0.0779677
153.2	0.0383399	0.102401	0.204587	0.196309	0.152954	0.0370074						153.2	-0.18212	0.0433465	0.0171283	0.173307	0.0248384	-0.0176697	0.0983278	-0.00702569					153.2	0.172621	0.0052159	0.0177714	0.0237401	0.0662081	0.00929071
153.3	0.0561879	0.0688469	0.140329	0.153409	0.0493188	0.0684884						153.3	-0.186234	0.0347275	-0.00587469	0.255086	0.0463914	0.0192123	0.0819708	0.0347033					153.3	0.274976	0.0028609	0.0439058	0.0495471	0.0337551	0.0252607
153.4	0.0585529	0.0902839	0.152313	0.150172	0.17844	0.0477144						153.4	-0.218147	0.0632435	0.000774314	0.26043	0.0541594	0.00462031	0.122606	0.00806431					153.4	0.269016	0.0233959	0.0291187	0.0750971	0.0783611	0.0332297
153.5	0.0606549	0.0846229	0.163572	0.204526	0.0431928	0.0177854						153.5	-0.210365	0.00625951	0.00873131	0.202656	0.0442304	-0.0149957	0.113546	0.00284631					153.5	0.0900585	0.0101479	0.0437385	0.0573311	0.0510711	0.0195207
153.6	0.101362	0.105732	0.182839	0.156634	0.0583488	0.0122264						153.6	-0.214908	0.00139651	0.0313573	0.177983	0.0584724	0.0543953	0.0985588	0.0287453					153.6	0.238939	0.0138949	0.0342626	0.0751181	0.0776191	0.0101697
153.7	0.0749469	0.0869429	0.175823	0.174318	0.115555	0.0292354						153.7	-0.22151	0.0317615	0.0263273	0.15676	0.0444954	0.0479893	0.0971278	0.0309993					153.7	0.0434905	-0.0049961	0.0382199	0.0724011	0.0733281	0.0427167
153.8	0.0681589	0.0879629	0.167579	0.174872	0.109829	0.0632144						153.8	-0.225308	0.0487655	-0.0136907	0.248059	0.0495694	0.00595531	0.13234	0.0161323					153.8	0.103537	0.0070549	0.0430724	0.0534761	0.0917561	-0.0120843
153.9	0.0944309	0.126975	0.162718	0.15893	0.0367578	0.0676914						153.9	-0.258261	0.0369235	0.0129593	0.270558	0.0512284	0.0109973	0.119222	0.0913253					153.9	0.123236	0.0050039	0.0563567	0.110684	-0.00701186	0.0677957
154	0.0483909	0.101065	0.138503	0.152152	0.157811	0.0483054						154	-0.184264	0.0233955	0.0109753	0.201826	0.0585644	0.0261583	0.0772248	-0.0157487					154	0.247398	0.0028789	0.0316885	0.0510931	0.0588901	0.0291237
154.1	0.0637679	0.0845999	0.13601	0.214227	0.0315638	0.0109584						154.1	-0.159786	0.0129315	-0.00922569	0.208029	0.0371584	0.0142103	0.0967558	0.0137983					154.1	0.253999	0.0233009	0.0355917	0.0317081	0.0648751	-0.00916929
154.2	0.0477819	0.0846099	0.165296	0.109612	0.0552228	0.0269344						154.2	-0.149493	-0.00635549	0.00886731	0.197298	0.0309204	-0.00518169	0.13404	0.0156673					154.2	0.288663	0.0049459	0.0481335	0.0695221	0.0624991	0.0502957
154.3	0.0817499	0.0907919	0.201616	0.185504	0.135573	0.0518674						154.3	-0.229576	0.0666635	0.0251013	0.303933	0.0398104	-0.0278277	0.0732288	0.0392873					154.3	0.0397565	0.0147769	0.0168435	0.0438081	0.0526691	0.0249767
154.4	0.0376309	0.0920359	0.119642	0.17997	0.182295	0.0117694						154.4	-0.213973	0.0374655	0.0161773	0.263995	0.0497814	0.0565933	0.122234	-0.00436369					154.4	0.40232	0.0123369	0.0392867	0.0739671	0.0576181	0.0309657
154.5	0.0657419	0.0863609	0.179888	0.221956	-0.0233842	0.0427394						154.5	-0.147939	0.0382635	0.0492603	0.230734	0.0453454	-0.0348887	0.164636	0.0192433					154.5	0.13143	0.0101079	0.0288053	0.0630591	0.0889751	0.0346887
154.6	0.0577409	0.0922419	0.12664	0.185537	0.0566628	0.0427444						154.6	-0.13903	0.0239495	0.00664331	0.288104	0.0497964	0.0584353	0.127167	0.0211673					154.6	0.239514	0.0109769	0.0425486	0.0670861	0.0690951	0.0633427
154.7	0.0698039	0.0894669	0.168015	0.179328	0.118386	0.0385104						154.7	-0.197456	0.0102765	0.0354093	0.206994	0.0473284	-0.0498237	0.0938238	-0.00981169					154.7	0.167085	0.0166069	0.0436038	0.0216071	0.0605031	0.0351627
154.8	0.0361009	0.0887029	0.162058	0.158812	0.0552588	0.0542314						154.8	-0.172834	0.0285615	0.0446613	0.27579	0.0419684	-0.0136607	0.105297	0.0163233					154.8	0.0815335	0.0017129	0.0183951	0.0482871	0.0621351	0.0249097
154.9	0.0814449	0.0603139	0.120097	0.178394	0.0400398	0.0341844						154.9	-0.175235	0.0655125	0.0405723	0.251489	0.0439834	-0.00264669	0.104204	0.0432263					154.9	0.237518	0.0175779	0.0521537	0.0462371	0.0771111	0.0248787
155	0.0689269	0.110062	0.174555	0.135993	0.106709	0.0459584						155	-0.197813	0.00455851	0.0330693	0.23131	0.0245094	0.0286833	0.0842828	0.0204053					155	0.319669	0.0284699	0.0460671	0.0512901	0.0836831	0.0129877
155.1	0.0966989	0.112519	0.192292	0.123902	0.137251	0.0222924						155.1	-0.222889	-0.0109255	0.0288703	0.33359	0.0447504	0.0771883	0.0915668	0.00908831					155.1	0.0888685	0.0275979	0.049653	0.0525591	0.0828981	0.0192557
155.2	0.0555879	0.106561	0.172993	0.117613	0.18914	-0.00306559						155.2	-0.24871	0.0210505	0.0310273	0.258706	0.0485674	-0.00629569	0.0858298	0.0566093					155.2	0.30916	0.0151039	0.0325532	0.0737271	0.0713141	0.0171287
155.3	0.0670549	0.0925849	0.18165	0.17757	0.113327	0.0115244						155.3	-0.168953	0.0329345	0.0294343	0.256493	0.0427654	0.00670931	0.0581488	0.0408463					155.3	0.173134	0.0324529	0.0419181	0.0737671	0.0266121	0.0426687
155.4	0.0263289	0.0698369	0.195877	0.18921	0.108715	0.0303154						155.4	-0.181144	0.0251145	0.0269163	0.280244	0.0652494	0.0217023	0.0216768	0.0309773					155.4	0.179228	0.0036129	0.0304468	0.0602821	0.0877511	0.0129267
155.5	0.0276219	0.103541	0.150297	0.151167	0.117671	0.0110614						155.5	-0.16626	0.0514855	0.0395693	0.200935	0.0530124	0.0263883	0.0354168	0.0409183					155.5	0.200002	0.0285229	0.0284916	0.0374991	0.0632751	0.00988671
155.6	0.0615499	0.0778439	0.105117	0.191976	0.0631318	0.00835141						155.6	-0.170676	0.0328515	0.0499683	0.22882	0.0394224	0.0689533	0.0228798	0.0674263					155.6	0.313355	0.0243689	0.033675	0.0661141	0.0583701	0.0281077
155.7	0.0865559	0.101001	0.160267	0.148651	0.195867	0.0548574						155.7	-0.164469	0.0589715	0.0435973	0.265324	0.0643944	0.0497683	0.0838608	0.0433523					155.7	0.125629	0.0134589	0.018555	0.0683671	0.0706021	-0.0151873
155.8	0.0553749	0.112192	0.142715	0.19338	0.116863	0.0235004						155.8	-0.128043	0.0118185	0.0314733	0.200466	0.0580954	0.0719133	0.0724718	0.0242813					155.8	0.167418	0.0233239	0.0254616	0.0603151	0.0505401	0.0253657
155.9	0.0343289	0.0972069	0.20825	0.165779	0.0920948	0.0168154						155.9	-0.22067	0.0112365	0.0451353	0.316736	0.0328014	-0.0107927	0.130958	0.0521793					155.9	0.0248725	0.0071069	0.0285348	0.0643111	0.0843071	-0.00194029
156	0.0499989	0.0876209	0.128831	0.158128	0.114628	0.0384514						156	-0.216708	0.0469105	0.0534603	0.270916	0.0599974	0.0575353	0.0519268	-0.00149869					156	0.229111	0.0330259	0.0550113	0.0233831	0.0659691	0.104982
156.1	0.0613479	0.0800899	0.160883	0.165149	0.0135708	0.00782341						156.1	-0.179806	0.0333445	0.0287103	0.200165	0.0373654	0.0354803	0.0542028	0.0547763					156.1	0.254918	0.0159559	0.0330884	0.0617221	0.0575961	0.0105497
156.2	0.0685309	0.0812719	0.130509	0.196533	0.128637	0.0404444						156.2	-0.161844	-0.0115655	0.0247183	0.16199	0.0288564	0.0278053	0.140544	0.0136773					156.2	0.316122	0.0160379	0.0255365	0.0518831	0.0559241	-0.00300029
156.3	0.114768	0.107066	0.21975	0.161258	0.145668	0.0398334						156.3	-0.194465	0.0484175	0.0407363	0.26039	0.0605324	0.0159973	0.0687168	0.0440293					156.3	0.421661	0.0100629	0.0356393	0.0251801	0.0731591	0.0209637
156.4	0.0490959	0.10608	0.124661	0.207545	0.153507	0.0334994						156.4	-0.140151	0.0546645	0.0116413	0.166547	0.0468164	-0.0184647	0.116969	0.0224703					156.4	0.0447595	0.0389129	0.031939	0.0411721	0.0675281	0.0377717
156.5	0.0647389	0.0854659	0.146546	0.130132	0.159499	0.0274784						156.5	-0.229551	0.0212285	0.0623933	0.264994	0.0443784	0.0643413	0.0610188	0.0395733					156.5	0.286087	-0.0011791	0.0227285	0.0530011	0.0801371	0.00250571
156.6	0.0866769	0.101091	0.173569	0.160583	0.160434	0.0203734						156.6	-0.200549	0.0366295	0.0146833	0.138633	0.0532604	0.00934331	0.0785278	0.0414953					156.6	0.372887	0.0259059	0.0243534	0.0606611	0.0624291	0.0241067
156.7	0.0951429	0.0690119	0.164435	0.238343	0.0740718	0.0336594						156.7	-0.104536	0.0561205	0.0172483	0.196144	0.0387134	0.0290813	0.0832598	0.0208063					156.7	0.230502	0.0165549	0.0500872	0.0291111	0.0792091	0.0680047
156.8	0.113384	0.0694249	0.196242	0.150045	0.0637678	0.0398754						156.8	-0.209939	0.0583625	0.0300303	0.218451	0.0462014	-0.0212357	0.0766008	0.0345463					156.8	0.0743485	0.0198499	0.0449549	0.0596951	0.0662061	0.00940071
156.9	0.0675179	0.0781379	0.131153	0.183729	-0.0261122	0.0419224						156.9	-0.165973	0.0424655	0.0264543	0.197252	0.0567734	0.0513613	0.103987	0.0777353					156.9	0.269803	0.0139859	0.0435112	0.0665821	0.0850451	-0.0156993
157	0.0571559	0.0923549	0.164581	0.210131	0.114317	0.0292254						157	-0.169189	0.0486095	-0.00525269	0.219692	0.0568014	0.0644193	0.0972798	0.0660113					157	0.0688645	0.0171979	0.0420228	0.0730021	0.0451171	0.0385887
157.1	0.0445379	0.0995039	0.153348	0.165263	0.139094	0.0589094						157.1	-0.150749	0.0220925	0.0406323	0.238434	0.0255494	0.0304523	0.0929318	0.0413273					157.1	-0.0128495	-8.8098e-05	0.0338555	0.0614801	0.0656571	0.0192097
157.2	0.0423759	0.0960969	0.128985	0.193565	0.16528	0.0399514						157.2	-0.157371	0.0285615	0.00308731	0.17277	0.0595114	0.0246433	0.0365558	0.0297433					157.2	0.111168	0.0172489	0.0316985	0.0799701	0.0778901	0.0168237
157.3	0.0107739	0.0824239	0.199377	0.160671	0.126595	-0.0113726						157.3	-0.250844	0.0415415	0.0375523	0.197908	0.0356814	0.0194823	0.161067	0.0795833					157.3	0.0696215	0.0076489	0.02963	0.0849111	0.0515371	0.0526797
157.4	0.0797709	0.100784	0.118683	0.180304	0.118309	0.0457374						157.4	-0.197339	0.00685951	0.0363743	0.300388	0.0467594	0.00654531	0.0592628	0.0193403					157.4	0.317445	0.0125279	0.0316388	0.0789561	0.0506671	0.0360017
157.5	0.0766369	0.0896089	0.164913	0.205563	0.115461	0.0143414						157.5	-0.201597	0.0136715	0.0220833	0.138418	0.0585434	-0.0139247	0.0998568	0.0440883					157.5	0.264067	0.0104129	0.0292434	0.0398181	0.0792371	0.0291777
157.6	0.0419719	0.0687679	0.169223	0.176633	0.103512	0.0256094						157.6	-0.130899	0.0437605	0.0231693	0.122354	0.0543184	0.0309343	0.127685	0.0102983					157.6	0.216508	0.0155979	0.0540439	0.0461731	0.0741361	0.0432047
157.7	0.0742039	0.0719369	0.144088	0.208111	0.0776248	0.0333894						157.7	-0.211761	0.0351225	0.0303703	0.234012	0.0565534	0.0125703	0.0895098	0.0457183					157.7	0.0514225	0.0159359	0.0593304	0.0478051	0.0424601	0.00170171
157.8	0.0320109	0.118543	0.206568	0.154659	0.13669	0.0277634						157.8	-0.261005	0.0399875	0.0699823	0.236831	0.0414324	0.0560383	0.118184	0.0815503					157.8	0.11165	0.0225879	0.0417587	0.0492121	0.0777621	-0.0213323
157.9	0.101877	0.0744959	0.132619	0.136616	0.135935	0.0247444						157.9	-0.177959	0.0124835	0.00922731	0.213065	0.0362014	-0.0356907	0.102506	0.0444383					157.9	-0.00535147	0.0250969	0.0182356	0.11603	0.0585301	-0.00413129
158	0.0607309	0.0693899	0.163814	0.151286	0.0929208	0.0101244						158	-0.164257	0.0566535	0.0387583	0.186689	0.0405984	0.0613273	0.0950738	0.0241563					158	0.296944	0.0190189	0.0385014	0.0785891	0.0715331	-0.000772294
158.1	0.0421009	0.0769929	0.157848	0.190231	0.0535018	0.0616854						158.1	-0.248548	0.0395465	0.0503143	0.228515	0.0437624	0.00432531	0.0880128	0.0618263					158.1	0.187788	-0.0035621	0.0286365	0.0424181	0.0928281	0.00177871
158.2	0.0598639	0.0708439	0.175996	0.144797	0.127166	0.0133424						158.2	-0.136198	0.0466895	0.0313633	0.188201	0.0325624	0.0375523	0.0972548	0.0407863					158.2	0.238191	-0.0015481	0.0488377	0.0577341	0.110312	0.0348497
158.3	0.0381089	0.0842489	0.157336	0.112952	0.174571	0.0109804						158.3	-0.213016	0.0452195	0.0168613	0.216034	0.0566274	0.0355983	0.0833488	0.0485633					158.3	0.198256	0.0274689	0.0498988	0.0518041	0.0800581	0.0309777
158.4	0.0354939	0.0687649	0.141789	0.168203	0.0554648	0.0357794						158.4	-0.19815	0.0166445	0.0465493	0.195512	0.0548304	0.0430903	0.0480078	0.0655413					158.4	0.109505	0.0170129	0.0275353	0.0632281	0.0500321	0.0139817
158.5	0.0957139	0.108432	0.146869	0.194431	0.0512758	0.0431514						158.5	-0.193419	0.0414535	0.00873331	0.11879	0.0307294	0.0588743	0.0550838	0.0270363					158.5	0.228054	0.0167809	0.025344	0.0552061	0.107381	0.00100871
158.6	0.0769539	0.0940499	0.169877	0.140745	0.0176698	0.0495284						158.6	-0.239106	0.0551295	-0.00376869	0.205258	0.0594624	0.0336673	0.103184	0.0135703					158.6	0.299239	0.0150209	0.0195501	0.0660121	0.0864871	-0.00815029
158.7	0.0485629	0.0870569	0.184574	0.111607	0.0548718	0.0370884						158.7	-0.216461	0.0515305	0.0174693	0.142367	0.0480414	-0.0213617	0.0267188	0.0179053					158.7	0.257114	0.0287909	0.0434163	0.0821371	0.0743671	0.0266447
158.8	0.0855669	0.0973319	0.188678	0.114329	0.10079	0.0323934						158.8	-0.166149	0.0552405	0.0131203	0.16288	0.0348514	0.0136073	0.0768238	0.0496933					158.8	0.398566	0.0198539	0.0295776	0.0489251	0.0164911	0.0461167
158.9	0.0679029	0.0986969	0.163491	0.194254	0.108666	0.0170504						158.9	-0.194774	0.0437625	0.0541153	0.166727	0.0433024	0.0722883	0.116587	0.00432431					158.9	0.259945	0.0103209	0.0284457	0.0715321	0.0683621	-0.00878129
159	0.0876009	0.0956129	0.0943608	0.120059	0.0783328	0.0474864						159	-0.173573	0.0368765	0.00186831	0.197755	0.0431134	-0.0347567	0.0569798	0.100659					159	0.325578	0.0242209	0.0541125	0.0688151	0.0437591	0.0341997
159.1	0.0543699	0.101181	0.171644	0.170003	0.142822	0.0260994						159.1	-0.261929	0.0356485	0.0307163	0.147867	0.0428074	0.0235993	0.111505	0.0645643					159.1	0.248112	0.0061829	0.0245458	0.0565671	0.0774701	-0.00848629
159.2	0.0527549	0.0968429	0.22611	0.196277	0.191455	0.0166724						159.2	-0.198984	0.0326155	0.0515183	0.226565	0.0373544	-0.0423017	0.102695	0.0327403					159.2	0.146002	0.0042979	0.0233999	0.0622361	0.0787591	0.0169727
159.3	0.0541099	0.0952189	0.149923	0.191016	0.0760058	0.0144194						159.3	-0.25364	0.0167425	0.0124553	0.303295	0.0569274	0.0625733	0.0275948	0.0556483					159.3	0.0297705	0.0072779	0.0372291	0.0735801	0.0915201	0.0164417
159.4	0.0679379	0.0813539	0.136253	0.118252	0.199512	0.0544454						159.4	-0.158536	0.0456745	0.0410143	0.244142	0.0601664	0.0233103	0.0729708	0.0250283					159.4	0.171602	0.0108919	0.0240581	0.0645251	0.0706301	0.0485567
159.5	0.0420429	0.116255	0.151032	0.176464	0.107188	0.0202944						159.5	-0.196361	0.0344185	0.0376063	0.199217	0.0215624	0.0269743	0.133701	0.0757893					159.5	0.221496	0.0273379	0.0384096	0.0690721	0.0789151	0.0128037
159.6	0.0507579	0.0740489	0.152033	0.161381	0.0825978	0.0156404						159.6	-0.14678	0.0274455	0.0317543	0.184174	0.0223094	0.0848043	0.102061	0.0667523					159.6	0.167654	0.0098499	0.0424331	0.0354561	0.0636471	0.0509057
159.7	0.0882279	0.0932289	0.170334	0.171608	0.234515	0.0135754						159.7	-0.214863	0.0500155	-0.00182569	0.220088	0.0656554	0.0173953	0.160448	0.0276803					159.7	0.171829	0.0152069	0.0431323	0.0438981	0.0485701	0.0180057
159.8	0.0497769	0.0945679	0.148882	0.213573	0.210395	0.0111254						159.8	-0.245296	0.0554405	0.0282083	0.201137	0.0400314	0.0118883	0.115156	0.0364113					159.8	0.13946	0.0160199	0.0193031	0.0432281	0.0929111	0.0320927
159.9	0.0687689	0.109727	0.180793	0.121934	0.130195	0.0224634						159.9	-0.200442	0.0327925	0.0305853	0.137684	0.0422714	-0.0273207	0.0675478	0.0256493					159.9	0.14443	0.0120599	0.031636	0.0905331	0.118977	0.00692771
160	0.0435799	0.0712089	0.161382	0.17733	0.158022	0.0371424						160	-0.187663	0.0462395	0.0357343	0.216823	0.0566734	0.0206133	0.132569	0.0127353					160	0.265678	0.0224239	0.0108865	0.0565681	0.0936481	0.0412577
160.1	0.0800559	0.0773649	0.187881	0.230398	0.147157	0.0308884						160.1	-0.196124	0.0516515	-0.000792686	0.227333	0.0598774	-0.0260317	0.115905	0.0532813					160.1	0.0599365	0.0239119	0.0342945	0.0426231	0.0622061	0.0450737
160.2	0.0772029	0.0992039	0.158962	0.152273	0.141429	-0.00122559						160.2	-0.165793	0.0483775	0.0137243	0.163305	0.0451644	0.0370473	0.136671	0.0716843					160.2	-0.0160145	0.0185729	0.0304851	0.0233251	0.0973341	-0.0362153
160.3	0.0959419	0.0934189	0.147807	0.202429	0.0916278	0.0176714						160.3	-0.157537	-0.00324749	0.0356343	0.178049	0.0394614	0.0717613	0.0805418	0.0572953					160.3	0.358671	0.0308299	0.0297974	0.0437831	0.114218	0.0312797
160.4	0.0486699	0.0823709	0.160525	0.120235	0.0497118	0.0131044						160.4	-0.189965	0.0226795	0.0299663	0.228927	0.0458434	0.0741243	0.0877248	0.00182631					160.4	0.324992	0.0181109	0.0331768	0.0334781	0.0982181	0.0333857
160.5	0.0238529	0.0900409	0.10063	0.153529	0.0386858	0.0242724						160.5	-0.197233	0.0439935	0.0189943	0.239526	0.0546974	-0.0369497	0.108955	0.0275593					160.5	0.379633	0.0308889	0.0265101	0.0713821	0.0827861	0.0319227
160.6	0.0522989	0.0908619	0.209342	0.140711	0.181667	0.0399024						160.6	-0.171996	0.0263955	0.0740543	0.209488	0.0370454	0.0103093	0.105925	0.0551773					160.6	0.188108	0.0021609	0.0172252	0.0678781	0.0627161	0.0259367
160.7	0.0661219	0.0896639	0.11994	0.234692	0.0434378	0.00532341						160.7	-0.162673	0.0197085	0.0442723	0.169782	0.0530594	0.0661043	0.0788368	0.0307653					160.7	0.139	0.0106549	0.0369024	0.0302771	0.0684361	0.00991371
160.8	0.0487709	0.0831249	0.2113	0.147419	0.122824	-0.0170706						160.8	-0.193785	0.0417125	0.0109513	0.165501	0.0349814	0.0551623	0.103789	0.0507013					160.8	0.0278005	-0.0016831	0.0549178	0.0560101	0.0573131	0.0120357
160.9	0.0353789	0.104858	0.1669	0.171793	0.0603038	0.0377284						160.9	-0.190461	0.0502505	0.0231583	0.139944	0.0314464	0.0328153	0.132404	0.0517123					160.9	-0.0335305	0.0177089	0.0373442	0.0675501	0.0739871	0.0163487
161	0.0459689	0.102243	0.178512	0.18948	0.0571568	0.0370784						161	-0.138469	0.00265951	0.00223831	0.148463	0.0508614	-0.0314067	0.0754998	0.0253403					161	0.115881	0.0138989	0.022268	0.0248111	0.0750111	-0.0112003
161.1	0.0742829	0.0747649	0.154723	0.155194	0.0140568	0.0237264						161.1	-0.137231	0.0406795	0.0198903	0.157009	0.0608354	0.0739033	0.0848858	0.0198093					161.1	0.214537	0.0099539	0.0137598	0.0448631	0.0604231	0.0258467
161.2	0.0792159	0.0633849	0.140235	0.229257	0.119958	0.00932541						161.2	-0.270152	0.0485285	-0.00510169	0.206273	0.0420194	0.0152733	0.0798198	0.0952233					161.2	0.442965	0.0172229	0.042618	0.0839951	0.0713771	-0.00280029
161.3	0.0606569	0.0850579	0.185747	0.148039	0.0720278	0.0189264						161.3	-0.17001	0.0647055	0.0265343	0.131011	0.0458964	0.0463673	0.0828168	0.0197623					161.3	0.26467	0.0190439	0.0294918	0.0488251	0.0636831	0.0235477
161.4	0.0414469	0.0795409	0.173615	0.199388	0.0359568	0.0247504						161.4	-0.199756	0.0604215	0.0389283	0.272111	0.0485214	0.0488243	0.0176828	-0.00494569					161.4	0.288608	0.000435902	0.0315587	0.0367851	0.1038	0.0197217
161.5	0.0703429	0.0748469	0.175407	0.15793	0.231765	0.0381234						161.5	-0.187318	0.0407965	0.0113103	0.211829	0.0364424	-0.00416569	0.0943598	0.0873653					161.5	0.418668	0.0355239	0.0332566	0.0796371	0.112385	0.0247917
161.6	0.0400369	0.102576	0.119597	0.176209	0.151123	0.0334474						161.6	-0.210277	0.0147895	0.0169103	0.29414	0.0463534	-0.0118517	0.109339	0.0236933					161.6	0.219556	0.0124059	0.0258095	0.0422891	0.0971161	0.00404271
161.7	0.0462709	0.0755479	0.171003	0.158995	0.118372	0.0221544						161.7	-0.206052	0.0253675	0.0308263	0.179853	0.0473534	0.0489553	0.0873118	0.0690063					161.7	-0.0719435	0.0059079	0.0342375	0.0275111	0.0932791	0.00239871
161.8	0.0495819	0.0947529	0.165455	0.221188	0.157923	0.0246204						161.8	-0.21588	0.00165251	0.0257523	0.207736	0.0469614	0.00784431	0.0815038	0.0285023					161.8	0.323957	0.0111579	0.0275983	0.0534801	0.0766841	0.0277467
161.9	0.0948559	0.0829699	0.157118	0.186152	0.112651	0.00354441						161.9	-0.198956	0.0337375	0.0569883	0.196894	0.0583474	-0.00848069	0.14259	0.0708143					161.9	0.119471	0.0247909	0.0195034	0.0806851	0.0877561	0.0322497
162	0.0670209	0.0792129	0.173151	0.184093	0.228424	0.0303164						162	-0.199834	0.0565065	0.0287643	0.145429	0.0305054	-0.0101667	0.0822958	0.0727613					162	0.239806	0.0286639	0.039657	0.0598511	0.0765931	0.0128357
162.1	0.0430119	0.0811029	0.153323	0.169628	0.0912388	0.0214534						162.1	-0.211181	0.0519645	0.0464633	0.258322	0.0477074	0.0274203	0.0901648	0.0530813					162.1	0.0120325	0.0058229	0.0458993	0.0733431	0.110139	-0.00336829
162.2	0.0389999	0.0890379	0.137605	0.129266	0.105115	0.0156304						162.2	-0.144018	0.0322685	0.00967831	0.193701	0.0352844	0.0491833	0.0976438	0.0181173					162.2	0.251872	-0.0038481	0.0228856	0.0191231	0.0655861	0.0640327
162.3	0.103546	0.0722079	0.166814	0.133276	0.0713278	0.0316844						162.3	-0.269205	0.0195555	0.0366463	0.216111	0.0300994	0.0845993	0.0522988	0.0567443					162.3	0.103645	0.0226669	0.0364721	0.0154911	0.114201	-0.0159953
162.4	0.0408169	0.0690669	0.158118	0.219094	0.00828678	0.0404274						162.4	-0.175645	0.0318915	0.0568433	0.279012	0.0386874	-0.00627169	0.0698168	0.0303723					162.4	0.137851	0.0296609	0.0514277	0.0732321	0.0993581	-0.00663529
162.5	0.0744389	0.1005	0.169261	0.172372	0.0633018	0.0300324						162.5	-0.195027	0.0349085	0.0380243	0.258219	0.0384634	0.0600183	0.0913028	0.0103143					162.5	0.245051	0.0062659	0.049545	0.0493291	0.0874981	0.0560927
162.6	0.0697209	0.0823479	0.136676	0.165819	0.187948	0.0279494						162.6	-0.190378	0.0452785	0.0293863	0.165138	0.0417804	-0.0184707	0.106076	0.0388783					162.6	0.295302	0.0089239	0.0391801	0.0494421	0.0956561	-0.00530629
162.7	0.0577239	0.0834999	0.187115	0.133707	0.0552578	0.0302924						162.7	-0.183458	0.0226075	0.0106163	0.172482	0.0481874	0.0279593	0.0912458	0.0615373					162.7	0.134915	0.0032589	0.0345926	0.0404861	0.0638611	0.0509807
162.8	0.0834879	0.0720379	0.161356	0.193393	0.0805158	0.0174274						162.8	-0.213187	0.0516725	0.00673231	0.138372	0.0417194	0.0173303	0.0626548	0.0467363					162.8	0.258875	0.0245259	0.0279423	0.0883631	0.0712311	0.0507447
162.9	0.0403019	0.0836129	0.140476	0.120891	0.0632158	0.0510404						162.9	-0.21876	0.0225215	0.0184813	0.199134	0.0681614	0.0583973	0.0776608	0.0387563					162.9	0.158604	0.0196959	0.0398547	0.0690461	0.0852361	0.00519571
163	0.0478759	0.0713979	0.183727	0.169296	0.182432	0.0301064						163	-0.245241	0.0113425	-0.00371969	0.23321	0.0522374	-0.0122037	0.12545	0.00789731					163	0.161057	0.0243539	0.0438574	0.0524931	0.0686401	0.00618371
163.1	0.0414449	0.105917	0.129603	0.137829	0.104915	0.0217084						163.1	-0.218577	0.0680045	0.00890831	0.158552	0.0412524	0.0354343	0.0260908	0.0446433					163.1	0.196575	0.0031129	0.0500391	0.0573351	0.115494	0.0319227
163.2	0.0819009	0.0771739	0.168571	0.218923	0.145787	0.0409044						163.2	-0.196167	0.0224775	0.0352933	0.151578	0.0426404	0.0115783	0.0978528	0.0463653					163.2	0.0874875	0.0233129	0.0538752	0.0501101	0.109059	0.0135197
163.3	0.0575789	0.0817539	0.206455	0.145444	0.136127	0.0259304						163.3	-0.180693	0.0462005	0.0289263	0.18644	0.0290994	-0.00596769	0.0966628	0.0435743					163.3	0.342943	0.0284859	0.0341059	0.0789471	0.0985841	0.0146067
163.4	0.0343629	0.0841999	0.176197	0.156899	0.0193218	0.0554914						163.4	-0.191385	0.0110225	-0.0100147	0.168223	0.0365554	0.0166293	0.0820738	0.0517543					163.4	0.221496	0.0093069	0.0462349	0.0458661	0.0533651	0.0400427
163.5	0.0831789	0.0902129	0.184623	0.167142	0.0818788	0.0484204						163.5	-0.128865	0.0648225	0.000111314	0.223175	0.0659424	0.0512983	0.0418488	0.0949073					163.5	0.204043	0.0081879	0.0371801	0.0581571	0.10499	0.0472917
163.6	0.0644989	0.0713229	0.190709	0.160928	0.173582	0.0165204						163.6	-0.267342	0.0591365	0.00781131	0.225345	0.0368764	-0.00354869	0.106169	0.0507743					163.6	0.30035	0.0304889	0.0377613	0.0686191	0.0905081	0.0288407
163.7	0.0731539	0.0835949	0.147545	0.179118	0.281833	0.00172241						163.7	-0.172588	0.0439665	0.0160403	0.241922	0.0280724	-0.0249727	0.0193758	0.00574931					163.7	0.343826	0.0293389	0.0310859	0.0928641	0.0768581	-0.0147743
163.8	0.0445499	0.0898849	0.218263	0.171945	0.169363	0.0584124						163.8	-0.191644	0.0554915	0.0189153	0.156641	0.0518034	0.0408223	0.0527878	0.0354543					163.8	0.269957	0.0130409	0.0397715	0.0683171	0.10703	-3.72941e-05
163.9	0.0678239	0.0850219	0.176476	0.198662	-0.00151722	0.0491344						163.9	-0.193072	0.0102285	0.0415553	0.192688	0.0639174	0.0224933	0.0597438	0.00213331					163.9	0.395887	0.0157669	0.0171198	0.0651791	0.110157	-0.0165693
164	0.0741709	0.0976149	0.118394	0.141931	0.163062	0.0261854						164	-0.226002	0.0137445	0.0414913	0.16275	0.0592444	0.0274973	0.102821	0.0107173					164	0.0195355	0.0167579	0.0402428	0.124044	0.0749901	-0.00710229
164.1	0.0706799	0.102982	0.164566	0.153591	0.10357	0.0534984						164.1	-0.14721	0.00769651	0.0253253	0.176202	0.0527204	0.0150813	0.12241	0.0262133					164.1	0.180596	0.0284929	0.0395036	0.0534081	0.117367	0.0314707
164.2	0.0309429	0.108555	0.165594	0.171867	0.161001	0.0341484						164.2	-0.215708	0.0535835	0.00881731	0.174481	0.0482004	-0.0451107	0.0916188	0.0654973					164.2	0.136934	0.000582902	0.0401901	0.0429431	0.0975221	0.0181257
164.3	0.0656699	0.110297	0.192736	0.123583	0.123859	0.0388384						164.3	-0.134681	0.0145705	0.0313643	0.146067	0.0458444	-0.0460797	0.0657038	0.0578113					164.3	0.274014	-0.0032511	0.0261811	0.0655691	0.0787891	0.0186147
164.4	0.0758039	0.0978109	0.13886	0.179053	0.108223	0.0543104						164.4	-0.156251	0.00951751	0.00815831	0.232348	0.0558434	-0.0409127	0.147157	0.0265593					164.4	0.268243	0.0220569	0.029402	0.0364741	0.109981	-0.0100123
164.5	0.00696188	0.0915779	0.215642	0.172046	0.13883	0.0137404						164.5	-0.230517	0.0672645	0.0262613	0.169826	0.0390604	0.0167473	0.0854348	0.0620193					164.5	0.160243	0.0041149	0.05876	0.0675051	0.0863251	0.0174577
[truncated: 1,359 more rows]
[truncated: 2 more columns]
