# Supplementary material for: Two-step structural changes in M3 muscarinic receptor activation rely on the coupled Gq protein cycle
Source: Nat Commun. 2023 Mar 8;14:1276. doi: 10.1038/s41467-023-36911-4 (PMC9992711; doi:10.1038/s41467-023-36911-4)
Supplement: Supplementary file 3 — Source Data [file 41467_2023_36911_MOESM3_ESM.zip › 2. Data for Supplementary Figures/Supplementary Figure 15.xlsx]

## Sheet: c
CFPPM	Relative fluorescence intensity									YFPPM	Relative fluorescence intensity
Time [s]	Sample_1	Sample_2	Sample_3	Sample_4	Sample_5	Sample_6	Average	SEM		Time [s]	Sample_1	Sample_2	Sample_3	Sample_4	Sample_5	Sample_6	Average	SEM
0	1	1	1	1	1	1	1	0		0	1	1	1	1	1	1	1	0
6.89	0.922778	1.21118	0.963321	0.952619	1.12796	0.944	1.02031	0.0487121		6.89	1.04443	1.04158	1.01547	1.05235	1.00915	0.934939	1.01632	0.0177026
13.79	0.883184	1.15022	1.02874	1.01103	1.08733	0.809294	0.994967	0.0519631		13.79	1.08905	1.00509	0.980392	0.985669	0.992909	0.938972	0.99868	0.0202567
20.68	0.99536	1.20151	1.01406	0.958476	1.13741	0.811176	1.01967	0.0562038		20.68	1.17454	1.02132	1.02959	1.06055	0.997636	0.945508	1.03819	0.0314557
27.58	1.05442	1.27522	1.03361	1.0101	1.0758	0.764235	1.03556	0.066754		27.58	1.11002	1.03503	1.17347	1.038	0.973167	0.967352	1.0495	0.0326329
34.47	1.063	1.15774	1.08433	1.00796	1.06235	1.11059	1.08099	0.0206417		34.47	1.10932	1.10952	1.11989	1.03277	0.936615	1.05352	1.06028	0.0285654
41.38	0.975487	1.22825	0.99655	1.11088	1.14171	1.22871	1.1136	0.0447097		41.38	1.07657	1.1496	1.01982	1.04172	0.897175	1.02184	1.03445	0.0338149
48.28	1.02007	1.3124	0.964418	1.07602	1.07456	1.23576	1.11387	0.0542783		48.28	0.997879	1.15713	1.02967	1.07636	0.906951	1.05437	1.03706	0.0340491
55.18	1.08075	1.31076	0.946049	1.04063	1.015	0.955412	1.0581	0.0546547		55.18	1.04936	1.09566	0.987597	1.04101	0.898736	0.98004	1.00873	0.0280576
62.07	0.905175	1.18344	0.993159	0.94757	1.13715	1.27706	1.07393	0.0600611		62.07	1.03345	0.975863	0.976628	0.985887	0.946202	1.03085	0.99148	0.0139731
CFPCytosol	Relative fluorescence intensity									YFPCytosol	Relative fluorescence intensity
Time [s]	Sample_1	Sample_2	Sample_3	Sample_4	Sample_5	Sample_6	Average	SEM		Time [s]	Sample_1	Sample_2	Sample_3	Sample_4	Sample_5	Sample_6	Average	SEM
0	1	1	1	1	1	1	1	0		0	1	1	1	1	1	1	1	0
6.89	1.05573	0.923012	1.20068	1.11242	1.03693	1.12551	1.07571	0.0385853		6.89	1.02014	0.985925	1.00455	0.996212	0.99319	0.964039	0.994008	0.0076653
13.79	0.869743	0.807846	0.954019	0.905248	0.950766	0.969732	0.909559	0.0253279		13.79	1.00181	0.93514	1.01975	0.995175	0.995369	0.970753	0.986332	0.012082
20.68	0.868848	0.666772	1.0859	0.968787	0.99825	0.996874	0.930906	0.0599901		20.68	0.962723	0.972323	1.01846	0.977546	0.969646	1.02658	0.98788	0.0111759
27.58	0.738464	0.849381	1.04705	0.975069	0.984976	0.999835	0.932463	0.0471807		27.58	0.98261	0.976209	0.980323	1.00188	1.01187	0.956314	0.984868	0.00803047
34.47	0.865397	0.729599	1.06505	0.91755	1.06969	0.97187	0.936526	0.0528324		34.47	0.932603	0.903314	1.03758	1.01473	1.08118	1.08443	1.00897	0.0309597
41.38	0.80634	0.868156	1.03778	1.00164	1.02757	0.847343	0.931472	0.0417153		41.38	0.954819	0.92931	0.970051	1.04451	1.03028	1.01444	0.990567	0.0187147
48.28	0.993481	0.698343	1.18054	0.877307	0.97297	0.844711	0.927892	0.0664166		48.28	0.948765	0.782837	0.983377	1.03399	1.06152	0.982342	0.965472	0.0400667
55.18	0.763901	0.773547	0.991267	0.95727	1.02438	0.961507	0.911978	0.0463732		55.18	0.960394	0.761777	0.966512	1.01833	1.08203	0.925412	0.952409	0.0441511
62.07	0.890196	0.738515	1.03671	0.854927	1.04519	0.923672	0.914869	0.0473322		62.07	0.934371	0.841342	0.952422	1.04753	1.03938	0.874644	0.948282	0.0342632

## Sheet: d
CFPPM	Relative fluorescence intensity									YFPPM	Relative fluorescence intensity
Time [s]	Sample_1	Sample_2	Sample_3	Sample_4	Sample_5	Sample_6	Average	SEM		Time [s]	Sample_1	Sample_2	Sample_3	Sample_4	Sample_5	Sample_6	Average	SEM
0	1	1	1	1	1	1	1	0		0	1	1	1	1	1	1	1	0
6.89	1.0997	0.990669	0.902973	1.07484	1.04478	0.733191	0.974359	0.0560624		6.89	1.00735	1.04455	1.02435	0.986777	1.03128	0.96936	1.01061	0.011616
13.79	1.03954	1.11282	0.966596	1.12646	1.00027	0.877535	1.02054	0.0382392		13.79	1.01758	1.02301	0.98576	0.986376	1.03853	0.924724	0.995996	0.0166149
20.68	1.15688	1.10166	1.1053	0.947823	1.02346	0.870464	1.03427	0.0443634		20.68	1.0625	0.995402	0.979453	0.989887	1.00991	0.990386	1.00459	0.0122688
27.58	1.14108	0.994323	1.03022	1.159	1.09289	0.966515	1.06401	0.032301		27.58	1.00373	1.05446	0.969456	1.0383	1.07334	0.963309	1.0171	0.0185737
34.47	1.20541	1.20809	0.905569	0.996666	0.998633	0.932231	1.0411	0.0544318		34.47	1.00297	1.00913	0.969208	0.956418	1.07812	0.99228	1.00135	0.0174081
41.38	1.07566	1.13429	0.833717	0.985736	1.08365	0.794557	0.984602	0.0575597		41.38	0.989975	1.06363	1.00464	0.957925	1.01331	0.951753	0.996873	0.0167208
48.28	1.00417	1.15641	0.952393	1.09194	0.987753	0.727188	0.986643	0.0601963		48.28	0.976654	1.04205	1.04037	1.01128	0.996468	0.911418	0.996373	0.0198749
55.18	1.15087	1.28679	0.91365	1.09713	1.08529	0.923559	1.07621	0.0577825		55.18	0.962491	1.00951	0.998872	1.00151	1.01176	0.95416	0.989716	0.0101748
62.07	1.09463	1.25853	0.968262	1.13825	0.979224	1.00427	1.07386	0.0460549		62.07	0.979272	0.992211	1.02018	0.955159	0.956026	0.976085	0.979823	0.00995224
CFPCytosol	Relative fluorescence intensity									YFPCytosol	Relative fluorescence intensity
Time [s]	Sample_1	Sample_2	Sample_3	Sample_4	Sample_5	Sample_6	Average	SEM		Time [s]	Sample_1	Sample_2	Sample_3	Sample_4	Sample_5	Sample_6	Average	SEM
0	1	1	1	1	1	1	1	0		0	1	1	1	1	1	1	1	0
6.89	0.896944	0.908143	1.14149	0.977862	1.3757	0.929011	1.03819	0.0768124		6.89	0.964669	0.92624	0.952253	0.916846	0.99576	0.938283	0.949008	0.0117038
13.79	1.09391	1.0384	1.02192	0.944602	1.12337	0.970896	1.03218	0.0281046		13.79	0.938957	1.03185	1.04044	0.891109	1.03215	0.90643	0.973491	0.0281699
20.68	0.948348	0.95719	1.17507	1.01049	0.927464	0.708654	0.954536	0.0613736		20.68	0.982601	1.02816	1.0006	1.01284	0.942377	0.94506	0.985272	0.0144893
27.58	0.935777	1.07105	0.993776	0.989613	1.05617	1.01324	1.00994	0.0200478		27.58	0.943951	1.03838	1.04584	0.942266	1.08353	0.903221	0.992865	0.0294888
34.47	1.1239	1.07765	0.941264	0.951632	1.13813	1.02356	1.04269	0.0345787		34.47	0.914388	0.95141	0.980901	0.950487	1.0106	0.944701	0.958748	0.0134989
41.38	1.00156	0.983918	0.866222	1.09632	1.04501	1.27318	1.04437	0.0554601		41.38	0.917498	1.00637	0.96727	0.935058	0.982687	0.888253	0.949523	0.0179216
48.28	1.02054	0.979419	1.01823	1.03032	0.941476	1.00986	0.999974	0.0136863		48.28	0.908766	1.00979	0.984571	0.922727	1.09575	0.946665	0.978045	0.0281365
55.18	1.11687	1.12046	1.06268	1.02245	1.08469	1.12427	1.08857	0.0164811		55.18	0.912246	0.991469	1.05786	0.95036	1.1936	0.956365	1.01032	0.0417657
62.07	1.09801	1.18109	0.886298	1.03116	1.30812	1.21189	1.11943	0.0607055		62.07	0.946158	0.960364	1.02464	0.983432	1.10868	1.05492	1.01303	0.0252717

## Sheet: e, f (WT)
Sample_1								Sample_2								Sample_3								Sample_4								Sample_5								Sample_6
	CFPPM	YFPPM			CFPCyto	YFPCyto			CFPPM	YFPPM			CFPCyto	YFPCyto			CFPPM	YFPPM			CFPCyto	YFPCyto			CFPPM	YFPPM			CFPCyto	YFPCyto			CFPPM	YFPPM			CFPCyto	YFPCyto			CFPPM	YFPPM			CFPCyto	YFPCyto
Average	19.1405	64.2088		Average	4.17238	43.8934		Average	11.8728	41.3224		Average	1.94089	7.41165		Average	29.501	74.0999		Average	7.77203	51.7192		Average	19.887	70.7246		Average	7.27684	49.6485		Average	26.6878	40.2151		Average	11.7016	18.6817		Average	7.80047	24.2166		Average	1.39494	3.70301
Distance [µm]	Intensity Ch2-T1	Intensity Ch1-T2			Ch2-T1	Ch1-T2		Distance [µm]	Intensity Ch2-T1	Intensity Ch1-T2			Ch2-T1	Ch1-T2		Distance [µm]	Intensity Ch2-T1	Intensity Ch1-T2			Ch2-T1	Ch1-T2		Distance [µm]	Intensity Ch2-T1	Intensity Ch1-T2			Ch2-T1	Ch1-T2		Distance [µm]	Intensity Ch2-T1	Intensity Ch1-T2			Ch2-T1	Ch1-T2		Distance [µm]	Intensity Ch2-T1	Intensity Ch1-T2			Ch2-T1	Ch1-T2
0	7	60		Mean Intensity	5.60786	42.8544		0	12	82		Mean Intensity	1.70833	6.08333		0	70	108		Mean Intensity	11.8428	49.8143		0	35	84		Mean Intensity	5.8817	56.9468		0	50	63		Mean Intensity	11.5234	19.937		0	1	10		Mean Intensity	1.82236	8.36332			Average
0.031	12	81		Standard Deviation	9.64242	14.7887		0.029	16	82		Standard Deviation	4.33506	5.85685		0.025	50	118		Standard Deviation	7.70589	7.45361		0.025	24	64		Standard Deviation	6.74714	9.81794		0.028	20	55		Standard Deviation	8.24352	6.8955		0.028	12	25		Standard Deviation	4.37982	6.10717			SEM
0.063	20	69		Pixels	1349	1349		0.058	26	87		Pixels	1020	1020		0.05	60	113		Pixels	1457	1457		0.05	13	87		Pixels	784	784		0.056	61	70		Pixels	615	615		0.056	0	29		Pixels	653	653
0.094	33	62		Area [µm x µm]	1.32	1.32		0.087	14	80		Area [µm x µm]	0.85	0.85		0.074	53	106		Area [µm x µm]	0.9	0.9		0.074	15	91		Area [µm x µm]	0.48	0.48		0.084	30	66		Area [µm x µm]	0.48	0.48		0.084	0	32		Area [µm x µm]	0.51	0.51
0.125	57	73						0.116	27	106						0.099	35	114						0.099	25	84						0.112	52	67						0.112	2	20
0.156	16	97			Ch2-T1	Ch1-T2		0.145	22	101			Ch2-T1	Ch1-T2		0.124	31	114			Ch2-T1	Ch1-T2		0.124	30	77			Ch2-T1	Ch1-T2		0.14	45	44			Ch2-T1	Ch1-T2		0.14	1	22			Ch2-T1	Ch1-T2			Average
0.188	7	52		Mean Intensity	3.17515	45.7493		0.174	11	76		Mean Intensity	1.71214	6.09571		0.149	50	122		Mean Intensity	7.97158	54.8902		0.149	27	90		Mean Intensity	4.78296	44.5384		0.167	37	72		Mean Intensity	10.5751	18.8057		0.167	5	25		Mean Intensity	0.43989	0.15227			SEM
0.219	0	39		Standard Deviation	6.97306	14.5082		0.203	40	80		Standard Deviation	4.43499	5.72778		0.174	34	111		Standard Deviation	7.08186	7.74039		0.174	13	84		Standard Deviation	6.27361	7.00108		0.195	35	72		Standard Deviation	7.96998	6.77208		0.195	3	36		Standard Deviation	2.11836	1.26381
0.25	21	53		Pixels	1720	1720		0.232	36	79		Pixels	875	875		0.199	42	117		Pixels	1878	1878		0.198	12	80		Pixels	933	933		0.223	33	71		Pixels	639	639		0.223	1	20		Pixels	628	628
0.281	34	59		Area [µm x µm]	1.68	1.68		0.261	21	81		Area [µm x µm]	0.73	0.73		0.223	35	104		Area [µm x µm]	1.16	1.16		0.223	7	76		Area [µm x µm]	0.57	0.57		0.251	41	55		Area [µm x µm]	0.5	0.5		0.251	5	19		Area [µm x µm]	0.49	0.49
0.313	10	59						0.289	25	107						0.248	43	109						0.248	13	86						0.279	47	64						0.279	10	41
0.344	0	80			Ch2-T1	Ch1-T2		0.318	21	105			Ch2-T1	Ch1-T2		0.273	59	116			Ch2-T1	Ch1-T2		0.273	12	91			Ch2-T1	Ch1-T2		0.307	20	68			Ch2-T1	Ch1-T2		0.307	0	34			Ch2-T1	Ch1-T2
0.375	13	53		Mean Intensity	2.94592	43.8882		0.347	21	105		Mean Intensity	2.49288	7.64		0.298	50	126		Mean Intensity	6.10412	53.2611		0.298	13	85		Mean Intensity	6.81195	53.2384		0.335	54	73		Mean Intensity	10.393	17.7083		0.335	19	33		Mean Intensity	0.30032	0.05178
0.406	5	30		Standard Deviation	6.72137	14.5921		0.376	28	76		Standard Deviation	5.22705	5.85813		0.323	36	119		Standard Deviation	6.49679	7.58798		0.323	5	81		Standard Deviation	7.15598	8.22265		0.363	68	65		Standard Deviation	8.07947	6.10746		0.363	4	26		Standard Deviation	1.76173	0.74027
0.438	2	40		Pixels	1944	1944		0.405	24	91		Pixels	1317	1317		0.347	48	106		Pixels	1718	1718		0.347	15	80		Pixels	1031	1031		0.391	36	52		Pixels	687	687		0.391	1	37		Pixels	1026	1026
0.469	17	31		Area [µm x µm]	1.9	1.9		0.434	17	84		Area [µm x µm]	1.1	1.1		0.372	53	108		Area [µm x µm]	1.06	1.06		0.372	17	91		Area [µm x µm]	0.63	0.63		0.419	29	68		Area [µm x µm]	0.54	0.54		0.419	1	27		Area [µm x µm]	0.8	0.8
0.5	22	74						0.463	19	91						0.397	40	112						0.397	18	86						0.447	37	62						0.447	6	43
0.532	11	78			Ch2-T1	Ch1-T2		0.492	20	87			Ch2-T1	Ch1-T2		0.422	67	115			Ch2-T1	Ch1-T2		0.422	13	92			Ch2-T1	Ch1-T2		0.475	40	52			Ch2-T1	Ch1-T2		0.474	6	28			Ch2-T1	Ch1-T2
0.563	11	78		Mean Intensity	4.31006	45.3086		0.521	32	69		Mean Intensity	2.02759	11.8937		0.447	53	106		Mean Intensity	6.99213	54.4322		0.447	8	84		Mean Intensity	10.5481	43.7306		0.502	46	63		Mean Intensity	11.6139	18.9502		0.502	5	30		Mean Intensity	2.02434	6.68816
0.594	29	39		Standard Deviation	7.96826	14.8055		0.55	23	74		Standard Deviation	4.51023	6.36845		0.472	29	96		Standard Deviation	6.76555	7.83673		0.471	25	86		Standard Deviation	8.36634	7.3242		0.53	34	58		Standard Deviation	8.02518	6.26642		0.53	0	27		Standard Deviation	4.5563	6.1657
0.625	1	63		Pixels	1203	1203		0.579	18	64		Pixels	938	938		0.496	59	96		Pixels	2097	2097		0.496	23	90		Pixels	967	967		0.558	34	58		Pixels	462	462		0.558	0	25		Pixels	950	950
0.657	31	63		Area [µm x µm]	1.18	1.18		0.608	20	76		Area [µm x µm]	0.79	0.79		0.521	29	111		Area [µm x µm]	1.29	1.29		0.521	11	101		Area [µm x µm]	0.6	0.6		0.586	36	51		Area [µm x µm]	0.36	0.36		0.586	2	25		Area [µm x µm]	0.74	0.74
0.688	30	68						0.637	27	81						0.546	47	106						0.546	9	91						0.614	63	72						0.614	1	19
0.719	28	70			Ch2-T1	Ch1-T2		0.666	24	89			Ch2-T1	Ch1-T2		0.571	46	100			Ch2-T1	Ch1-T2		0.571	19	91			Ch2-T1	Ch1-T2		0.642	48	60			Ch2-T1	Ch1-T2		0.642	1	25			Ch2-T1	Ch1-T2
0.75	1	65		Mean Intensity	4.82292	41.6665		0.695	27	103		Mean Intensity	1.76349	5.34557		0.596	42	94		Mean Intensity	5.94951	46.1983		0.595	13	91		Mean Intensity	8.3595	49.7882		0.67	34	49		Mean Intensity	14.4024	18.0073		0.67	9	18		Mean Intensity	2.38778	3.25951
0.782	6	80		Standard Deviation	9.00043	14.1194		0.724	35	104		Standard Deviation	4.61198	5.86061		0.62	39	104		Standard Deviation	6.48343	6.97453		0.62	20	88		Standard Deviation	8.2843	7.92527		0.698	24	51		Standard Deviation	8.79236	6.44976		0.698	0	33		Standard Deviation	4.81522	5.16956
0.813	6	71		Pixels	1313	1313		0.753	31	86		Pixels	964	964		0.645	39	81		Pixels	1718	1718		0.645	34	95		Pixels	1210	1210		0.726	45	53		Pixels	616	616		0.726	7	45		Pixels	841	841
0.844	16	90		Area [µm x µm]	1.28	1.28		0.782	25	93		Area [µm x µm]	0.81	0.81		0.67	37	87		Area [µm x µm]	1.06	1.06		0.67	22	79		Area [µm x µm]	0.74	0.74		0.754	38	60		Area [µm x µm]	0.48	0.48		0.754	2	27		Area [µm x µm]	0.66	0.66
0.876	16	59						0.81	32	83						0.695	48	96						0.695	25	81						0.782	59	58						0.782	5	27
0.907	32	55						0.839	23	90						0.72	65	100						0.72	25	81						0.81	29	43						0.809	10	25
0.938	26	76						0.868	23	90						0.745	37	92						0.744	15	71						0.837	40	52						0.837	4	27
0.969	26	58						0.897	31	84						0.769	36	93						0.769	27	79						0.865	30	72						0.865	12	27
1.001	27	65						0.926	42	79						0.794	40	83						0.794	16	73						0.893	39	61						0.893	17	30
1.032	27	65						0.955	23	111						0.819	55	88						0.819	10	74						0.921	41	72						0.921	7	38
1.063	35	100						0.984	16	85						0.844	31	95						0.844	14	72						0.949	43	71						0.949	10	16
1.094	23	64						1.013	13	90						0.869	18	98						0.868	9	73						0.977	33	58						0.977	5	25
1.126	36	81						1.042	13	90						0.893	54	95						0.893	25	77						1.005	46	61						1.005	10	31
1.157	25	98						1.071	23	86						0.918	37	61						0.918	16	82						1.033	33	45						1.033	16	29
1.188	7	93						1.1	24	70						0.943	54	101						0.943	16	82						1.061	41	70						1.061	15	14
1.219	25	62						1.129	39	91						0.968	37	95						0.968	25	74						1.089	31	47						1.089	5	18
1.251	16	76						1.158	35	64						0.993	41	97						0.992	28	99						1.117	42	68						1.116	0	18
1.282	14	58						1.187	54	86						1.017	63	99						1.017	33	76						1.144	40	58						1.144	1	19
1.313	10	65						1.216	24	81						1.042	52	74						1.042	25	78						1.172	23	71						1.172	1	19
1.345	16	85						1.245	15	77						1.067	59	96						1.067	12	78						1.2	23	71						1.2	5	37
1.376	36	66						1.274	8	67						1.092	26	90						1.092	28	74						1.228	59	68						1.228	2	13
1.407	39	82						1.303	15	86						1.117	31	94						1.117	28	71						1.256	33	52						1.256	6	21
1.438	21	79						1.332	26	81						1.142	39	112						1.141	14	72						1.284	46	56						1.284	19	25
1.47	9	62						1.36	38	89						1.166	42	89						1.166	14	72						1.312	47	70						1.312	12	23
1.501	9	61						1.389	38	89						1.191	48	95						1.191	17	68						1.34	24	51						1.34	24	24
1.532	14	58						1.418	49	81						1.216	48	96						1.216	6	63						1.368	64	59						1.368	16	22
1.563	5	64						1.447	5	84						1.241	45	107						1.241	10	94						1.396	54	71						1.396	26	22
1.595	11	74						1.476	21	80						1.266	58	90						1.265	16	75						1.424	57	53						1.423	16	22
1.626	14	75						1.505	45	94						1.29	53	106						1.29	6	75						1.452	45	67						1.451	4	25
1.657	0	77						1.534	34	72						1.315	63	111						1.315	21	80						1.479	44	60						1.479	6	22
1.689	27	65						1.563	34	72						1.34	40	100						1.34	15	85						1.507	49	68						1.507	7	25
1.72	24	78						1.592	35	78						1.365	53	73						1.365	18	79						1.535	37	63						1.535	12	19
1.751	8	49						1.621	23	86						1.39	51	91						1.389	23	82						1.563	33	53						1.563	14	24
1.782	23	59						1.65	21	88						1.415	78	80						1.414	5	79						1.591	55	53						1.591	1	32
1.814	31	79						1.679	6	65						1.439	74	111						1.439	16	85						1.619	41	60						1.619	8	32
1.845	2	77						1.708	17	85						1.464	47	118						1.464	28	93						1.647	53	45						1.647	19	27
1.876	7	69						1.737	34	83						1.489	64	99						1.489	14	97						1.675	32	75						1.675	11	29
1.907	18	76						1.766	20	83						1.514	42	91						1.513	18	91						1.703	32	75						1.703	15	17
1.939	24	66						1.795	16	102						1.539	77	106						1.538	17	87						1.731	31	65						1.731	16	29
1.97	38	59						1.824	23	79						1.563	37	113						1.563	16	82						1.759	42	55						1.758	20	18
2.001	29	107						1.853	35	60						1.588	73	105						1.588	16	82						1.787	56	65						1.786	6	29
2.032	45	71						1.882	7	73						1.613	60	100						1.613	15	82						1.814	41	60						1.814	0	40
2.064	0	87						1.91	26	93						1.638	45	109						1.638	13	86						1.842	41	60						1.842	5	48
2.095	18	57						1.939	19	70						1.663	34	110						1.662	13	86						1.87	59	64						1.87	12	23
2.126	17	90						1.968	16	70						1.688	43	100						1.687	18	89						1.898	39	66						1.898	11	33
2.158	32	126						1.997	19	79						1.712	31	120						1.712	14	90						1.926	75	68						1.926	11	38
2.189	4	77						2.026	25	90						1.737	56	119						1.737	13	87						1.954	36	75						1.954	14	22
2.22	16	80						2.055	25	90						1.762	65	105						1.762	13	87						1.982	52	74						1.982	14	22
2.251	43	24						2.084	28	90						1.787	46	108						1.786	20	84						2.01	52	74						2.01	4	32
2.283	27	95						2.113	9	109						1.812	58	110						1.811	30	93						2.038	39	68						2.038	4	20
2.314	18	77						2.142	22	68						1.836	57	115						1.836	30	93						2.066	36	60						2.065	2	18
2.345	47	78						2.171	37	59						1.861	41	103						1.861	22	80						2.094	49	52						2.093	7	30
2.376	3	103						2.2	15	99						1.886	49	117						1.886	21	87						2.122	36	48						2.121	14	11
2.408	26	137						2.229	26	71						1.911	41	112						1.91	8	68						2.149	58	46						2.149	20	16
2.439	10	101						2.258	37	78						1.936	43	85						1.935	34	82						2.177	36	60						2.177	7	31
2.47	13	87						2.287	16	102						1.961	45	112						1.96	21	80						2.205	42	54						2.205	10	22
2.501	40	84						2.316	30	79						1.985	56	104						1.985	26	87						2.233	38	59						2.233	8	16
2.533	0	70						2.345	22	60						2.01	58	98						2.01	26	87						2.261	22	61						2.261	9	23
2.564	16	77						2.374	20	78						2.035	49	104						2.035	25	79						2.289	23	74						2.289	6	24
2.595	35	64						2.403	7	77						2.06	45	110						2.059	42	77						2.317	44	59						2.317	0	18
2.627	7	82						2.431	7	77						2.085	39	115						2.084	13	97						2.345	44	59						2.345	0	18
2.658	2	75						2.46	18	64						2.109	74	104						2.109	31	69						2.373	49	62						2.372	24	23
2.689	38	60						2.489	11	79						2.134	28	126						2.134	12	90						2.401	38	61						2.4	2	26
2.72	1	99						2.518	20	43						2.159	48	91						2.159	28	89						2.429	42	48						2.428	14	26
2.752	69	51						2.547	13	74						2.184	43	92						2.183	8	90						2.456	41	57						2.456	4	32
2.783	2	71						2.576	11	63						2.209	47	95						2.208	14	85						2.484	40	62						2.484	5	24
2.814	17	82						2.605	6	46						2.234	37	93						2.233	24	81						2.512	40	62						2.512	3	9
2.845	30	56						2.634	8	69						2.258	23	89						2.258	15	91						2.54	37	52						2.54	7	26
2.877	5	71						2.663	20	79						2.283	35	91						2.283	22	82						2.568	36	85						2.568	10	24
2.908	20	64						2.692	18	58						2.308	36	99						2.307	14	80						2.596	44	71						2.596	2	13
2.939	0	80						2.721	24	61						2.333	43	88						2.332	14	71						2.624	58	80						2.624	4	16
2.971	11	98						2.75	47	52						2.358	45	81						2.357	9	73						2.652	44	61						2.652	8	31
3.002	13	84						2.779	12	60						2.382	42	87						2.382	21	73						2.68	49	78						2.679	3	9
3.033	25	78						2.808	28	43						2.407	22	103						2.407	5	75						2.708	42	66						2.707	3	9
3.064	8	80						2.837	28	43						2.432	42	90						2.431	22	74						2.736	50	72						2.735	12	19
3.096	39	60						2.866	20	60						2.457	33	94						2.456	30	75						2.764	29	72						2.763	6	21
3.127	16	90						2.895	18	33						2.482	52	79						2.481	7	58						2.791	41	60						2.791	9	19
3.158	7	66						2.924	37	46						2.506	48	115						2.506	19	79						2.819	43	72						2.819	3	25
3.189	2	43						2.953	17	44						2.531	30	96						2.531	12	86						2.847	43	72						2.847	7	17
3.221	27	76						2.981	6	62						2.556	37	82						2.556	9	69						2.875	39	66						2.875	7	17
3.252	27	65						3.01	10	44						2.581	41	69						2.58	11	72						2.903	48	68						2.903	6	21
3.283	30	93						3.039	17	42						2.606	37	89						2.605	21	77						2.931	53	66						2.931	1	17
3.314	0	87						3.068	17	42						2.631	45	82						2.63	5	73						2.959	48	70						2.959	1	28
3.346	21	70						3.097	19	51						2.655	51	79						2.655	26	80						2.987	49	65						2.987	1	19
3.377	30	99						3.126	14	50						2.68	29	95						2.68	23	78						3.015	37	53						3.014	7	23
3.408	13	61						3.155	16	59						2.705	43	90						2.704	12	79						3.043	32	54						3.042	18	25
3.44	0	91						3.184	13	41						2.73	27	78						2.729	12	69						3.071	30	74						3.07	16	17
3.471	5	64						3.213	13	41						2.755	32	95						2.754	36	81						3.099	34	54						3.098	1	33
3.502	19	78						3.242	16	53						2.779	31	84						2.779	14	64						3.126	38	60						3.126	1	19
3.533	12	65						3.271	19	53						2.804	34	86						2.804	31	76						3.154	39	41						3.154	0	25
3.565	24	78						3.3	21	48						2.829	34	68						2.828	35	81						3.182	32	65						3.182	6	34
3.596	6	64						3.329	14	54						2.854	43	90						2.853	17	61						3.21	32	65						3.21	2	23
3.627	30	75						3.358	12	60						2.879	41	112						2.878	29	74						3.238	42	44						3.238	2	23
3.658	19	63						3.387	20	64						2.904	52	90						2.903	23	76						3.266	30	65						3.266	2	16
3.69	23	55						3.416	16	51						2.928	39	94						2.928	22	77						3.294	21	63						3.294	1	24
3.721	6	64						3.445	14	62						2.953	33	96						2.953	19	74						3.322	41	53						3.321	2	16
3.752	11	90						3.474	5	46						2.978	52	84						2.977	41	86						3.35	33	66						3.349	9	35
3.784	39	72						3.503	15	58						3.003	41	87						3.002	16	68						3.378	34	63						3.377	9	35
3.815	37	100						3.531	6	47						3.028	33	73						3.027	16	68						3.406	48	47						3.405	2	34
3.846	4	88						3.56	13	54						3.052	41	95						3.052	34	70						3.433	54	58						3.433	2	29
3.877	23	31						3.589	13	51						3.077	40	82						3.077	37	62						3.461	38	50						3.461	1	31
3.909	62	66						3.618	26	45						3.102	56	98						3.101	24	74						3.489	62	64						3.489	1	17
3.94	28	72						3.647	14	68						3.127	44	83						3.126	15	62						3.517	37	54						3.517	9	29
3.971	0	66						3.676	3	55						3.152	28	80						3.151	15	62						3.545	36	48						3.545	2	19
4.002	46	71						3.705	10	54						3.177	37	72						3.176	17	74						3.573	34	68						3.573	1	20
4.034	18	82						3.734	12	68						3.201	30	82						3.201	2	78						3.601	36	57						3.601	1	20
4.065	20	71						3.763	20	61						3.226	34	68						3.225	18	79						3.629	30	58						3.628	2	20
4.096	21	108						3.792	12	58						3.251	37	94						3.25	20	76						3.657	32	59						3.656	4	24
4.127	2	76						3.821	18	57						3.276	49	82						3.275	20	76						3.685	51	71						3.684	12	14
4.159	30	95						3.85	18	57						3.301	49	76						3.3	14	81						3.713	51	71						3.712	3	13
4.19	5	64						3.879	11	72						3.325	29	78						3.325	18	84						3.741	65	64						3.74	2	26
4.221	17	99						3.908	7	54						3.35	38	76						3.35	9	63						3.768	24	54						3.768	2	15
4.253	4	110						3.937	4	73						3.375	50	82						3.374	12	65						3.796	42	59						3.796	4	40
4.284	10	70						3.966	14	63						3.4	32	86						3.399	12	65						3.824	34	45						3.824	3	20
4.315	31	80						3.995	14	63						3.425	35	69						3.424	8	93						3.852	48	62						3.852	3	20
4.346	14	49						4.024	20	73						3.45	38	77						3.449	13	61						3.88	48	62						3.88	5	33
4.378	1	91						4.052	5	71						3.474	25	69						3.474	4	69						3.908	43	55						3.908	0	34
4.409	39	62						4.081	3	63						3.499	35	89						3.498	10	82						3.936	41	48						3.936	0	27
4.44	6	68						4.11	17	60						3.524	34	64						3.523	10	82						3.964	75	53						3.963	4	20
4.471	49	74						4.139	10	56						3.549	34	64						3.548	4	86						3.992	22	65						3.991	10	23
4.503	7	85						4.168	30	58						3.574	35	63						3.573	6	74						4.02	26	56						4.019	13	34
4.534	7	85						4.197	6	64						3.598	31	74						3.598	9	83						4.048	33	48						4.047	9	19
4.565	33	79						4.226	30	53						3.623	23	82						3.622	17	77						4.076	44	53						4.075	7	33
4.596	20	67						4.255	30	53						3.648	45	83						3.647	17	77						4.103	49	70						4.103	2	29
4.628	4	108						4.284	8	81						3.673	25	80						3.672	19	91						4.131	45	52						4.131	0	22
4.659	26	70						4.313	8	74						3.698	29	89						3.697	31	65						4.159	11	57						4.159	20	27
4.69	1	72						4.342	12	69						3.723	46	93						3.722	26	86						4.187	40	49						4.187	20	27
4.722	0	59						4.371	10	70						3.747	33	84						3.746	24	88						4.215	50	52						4.215	0	18
4.753	32	93						4.4	30	57						3.772	27	87						3.771	24	88						4.243	28	54						4.243	1	17
4.784	15	68						4.429	30	57						3.797	37	75						3.796	9	62						4.271	32	49						4.27	4	24
4.815	2	91						4.458	15	57						3.822	36	86						3.821	15	74						4.299	37	66						4.298	3	20
4.847	0	112						4.487	11	59						3.847	34	108						3.846	13	89						4.327	42	57						4.326	6	24
4.878	0	51						4.516	17	69						3.871	37	80						3.871	14	82						4.355	70	53						4.354	10	22
4.909	9	88						4.545	13	39						3.896	32	98						3.895	14	82						4.383	70	53						4.382	4	26
4.94	31	66						4.574	21	60						3.921	40	81						3.92	17	75						4.41	37	51						4.41	4	26
4.972	8	62						4.602	24	64						3.946	69	100						3.945	19	86						4.438	42	50						4.438	0	17
5.003	22	117						4.631	19	55						3.971	32	96						3.97	29	90						4.466	50	48						4.466	1	18
5.034	0	70						4.66	11	53						3.995	27	100						3.995	18	70						4.494	36	43						4.494	0	23
5.066	5	73						4.689	13	57						4.02	30	93						4.019	18	70						4.522	29	68						4.522	7	18
5.097	1	65						4.718	22	44						4.045	47	100						4.044	9	81						4.55	30	45						4.55	7	10
5.128	22	74						4.747	9	55						4.07	30	96						4.069	27	84						4.578	28	51						4.577	6	12
5.159	5	78						4.776	27	48						4.095	28	103						4.094	15	80						4.606	45	49						4.605	6	14
5.191	24	86						4.805	27	48						4.12	34	113						4.119	15	79						4.634	28	40						4.633	3	16
5.222	13	72						4.834	26	63						4.144	33	113						4.143	15	79						4.662	32	43						4.661	9	20
5.253	10	51						4.863	9	42						4.169	57	106						4.168	8	80						4.69	40	54						4.689	5	4
5.284	31	70						4.892	3	51						4.194	54	105						4.193	17	77						4.718	45	41						4.717	9	19
5.316	9	63						4.921	16	65						4.219	28	88						4.218	15	84						4.745	37	54						4.745	5	18
5.347	11	106						4.95	17	43						4.244	32	95						4.243	21	90						4.773	49	62						4.773	3	28
5.378	49	60						4.979	17	43						4.268	45	88						4.268	21	90						4.801	46	54						4.801	2	9
5.409	2	67						5.008	6	69						4.293	39	95						4.292	31	80						4.829	34	31						4.829	6	21
5.441	6	43						5.037	16	48						4.318	44	119						4.317	27	86						4.857	34	31						4.857	8	13
5.472	5	41						5.066	33	55						4.343	52	98						4.342	18	82						4.885	29	57						4.884	4	25
5.503	5	64						5.095	8	57						4.368	32	93						4.367	16	83						4.913	32	44						4.912	7	19
5.535	31	74						5.124	12	60						4.393	45	95						4.392	16	83						4.941	44	32						4.94	0	23
5.566	14	107						5.152	12	51						4.417	26	89						4.416	19	84						4.969	42	48						4.968	2	32
5.597	8	60						5.181	12	51						4.442	37	91						4.441	14	95						4.997	34	53						4.996	1	14
5.628	1	63						5.21	28	53						4.467	46	101						4.466	22	93						5.025	30	50						5.024	0	21
5.66	32	80						5.239	21	79						4.492	34	92						4.491	26	83						5.053	60	54						5.052	9	12
5.691	20	72						5.268	20	50						4.517	57	93						4.516	20	85						5.08	49	70						5.08	6	18
5.722	40	76						5.297	15	60						4.541	44	72						4.54	13	94						5.108	32	48						5.108	10	14
5.753	5	81						5.326	7	64						4.566	43	85						4.565	11	84						5.136	37	49						5.136	4	9
5.785	18	49						5.355	7	64						4.591	33	95						4.59	11	84						5.164	52	52						5.164	1	11
5.816	26	50						5.384	1	61						4.616	33	95						4.615	36	79						5.192	35	36						5.192	5	20
5.847	6	71						5.413	10	58						4.641	43	73						4.64	26	87						5.22	34	47						5.219	5	20
5.879	33	61						5.442	12	42						4.666	32	84						4.664	17	114						5.248	42	50						5.247	14	23
5.91	1	52						5.471	16	69						4.69	38	91						4.689	25	97						5.276	40	58						5.275	6	26
5.941	17	62						5.5	15	58						4.715	24	77						4.714	27	97						5.304	40	39						5.303	0	32
5.972	6	91						5.529	5	68						4.74	27	89						4.739	16	91						5.332	24	43						5.331	7	28
6.004	32	76						5.558	5	68						4.765	49	89						4.764	38	94						5.36	24	43						5.359	7	29
6.035	14	77						5.587	12	44						4.79	33	74						4.789	30	95						5.387	28	50						5.387	9	20
6.066	24	67						5.616	14	63						4.814	33	85						4.813	30	95						5.415	29	53						5.415	1	22
6.097	30	72						5.645	13	67						4.839	38	85						4.838	29	89						5.443	37	44						5.443	5	25
6.129	32	82						5.673	7	50						4.864	21	85						4.863	22	95						5.471	48	50						5.471	0	20
6.16	36	56						5.702	28	40						4.889	48	86						4.888	36	97						5.499	17	58						5.499	4	26
6.191	5	90						5.731	28	40						4.914	36	93						4.913	27	105						5.527	17	58						5.526	7	20
6.222	45	64						5.76	9	59						4.939	34	87						4.937	15	86						5.555	51	47						5.554	7	20
6.254	7	85						5.789	10	46						4.963	31	89						4.962	34	104						5.583	32	50						5.582	4	17
6.285	47	79						5.818	6	53						4.988	60	97						4.987	11	94						5.611	42	38						5.61	0	13
6.316	41	55						5.847	15	48						5.013	41	110						5.012	11	94						5.639	39	42						5.638	0	26
6.348	37	75						5.876	5	50						5.038	41	87						5.037	20	108						5.667	31	48						5.666	3	23
6.379	22	64						5.905	4	56						5.063	46	83						5.061	12	94						5.695	36	52						5.694	3	20
6.41	44	77						5.934	13	60						5.087	36	91						5.086	3	86						5.722	29	50						5.722	5	29
6.441	16	90						5.963	1	46						5.112	52	91						5.111	27	85						5.75	40	48						5.75	0	22
6.473	18	88						5.992	5	50						5.137	49	108						5.136	13	109						5.778	16	67						5.778	3	11
6.504	13	70						6.021	10	50						5.162	48	101						5.161	18	98						5.806	47	46						5.806	10	31
6.535	26	77						6.05	12	34						5.187	48	83						5.186	21	100						5.834	37	47						5.833	8	19
6.566	28	53						6.079	6	52						5.212	38	78						5.21	29	93						5.862	21	50						5.861	7	22
6.598	2	68						6.108	1	59						5.236	53	80						5.235	29	93						5.89	43	51						5.889	4	19
6.629	18	95						6.137	39	44						5.261	36	106						5.26	18	93						5.918	34	45						5.917	4	28
6.66	17	88						6.166	5	38						5.286	50	86						5.285	28	98						5.946	34	37						5.945	9	30
6.692	18	69						6.195	7	46						5.311	54	96						5.31	29	104						5.974	17	45						5.973	15	11
6.723	28	89						6.223	20	38						5.336	49	84						5.334	18	89						6.002	50	42						6.001	3	16
6.754	81	103						6.252	13	37						5.36	32	77						5.359	15	86						6.03	50	42						6.029	13	21
6.785	30	95						6.281	24	53						5.385	60	90						5.384	14	87						6.057	41	68						6.057	1	24
6.817	17	69						6.31	12	60						5.41	39	87						5.409	22	89						6.085	31	50						6.085	4	21
6.848	11	91						6.339	12	60						5.435	30	101						5.434	31	90						6.113	35	43						6.113	1	21
6.879	35	131						6.368	12	51						5.46	29	91						5.458	24	82						6.141	25	37						6.141	0	14
6.91	31	100						6.397	6	42						5.484	36	93						5.483	27	82						6.169	26	42						6.168	8	19
6.942	36	72						6.426	10	41						5.509	44	102						5.508	9	95						6.197	38	38						6.196	13	25
6.973	37	101						6.455	21	35						5.534	44	102						5.533	24	80						6.225	56	39						6.224	2	43
7.004	13	100						6.484	14	35						5.559	33	89						5.558	25	84						6.253	46	34						6.252	5	17
7.035	21	95						6.513	11	35						5.584	22	104						5.583	36	98						6.281	16	51						6.28	5	17
7.067	2	84						6.542	21	34						5.609	35	85						5.607	14	101						6.309	47	40						6.308	3	26
7.098	12	80						6.571	4	48						5.633	69	104						5.632	32	67						6.337	33	46						6.336	6	25
7.129	36	120						6.6	11	40						5.658	32	84						5.657	31	88						6.365	21	50						6.364	8	26
7.161	25	110						6.629	17	47						5.683	39	79						5.682	28	78						6.392	30	37						6.392	3	16
7.192	34	51						6.658	12	41						5.708	33	89						5.707	28	102						6.42	24	40						6.42	17	15
7.223	6	118						6.687	19	37						5.733	45	100						5.731	31	88						6.448	28	36						6.448	17	15
7.254	26	55						6.716	19	34						5.757	33	102						5.756	31	88						6.476	61	42						6.475	5	20
7.286	23	61						6.745	24	50						5.782	34	86						5.781	28	105						6.504	39	52						6.503	2	24
7.317	24	87						6.773	9	29						5.807	67	93						5.806	24	82						6.532	35	45						6.531	7	13
7.348	20	56						6.802	30	45						5.832	49	88						5.831	25	92						6.56	35	46						6.559	3	21
7.379	32	64						6.831	8	31						5.857	42	81						5.855	32	105						6.588	28	43						6.587	0	17
7.411	60	82						6.86	8	51						5.882	32	84						5.88	21	102						6.616	26	41						6.615	0	22
7.442	33	58						6.889	13	33						5.906	37	89						5.905	28	110						6.644	26	41						6.643	0	24
7.473	17	103						6.918	26	42						5.931	40	95						5.93	15	93						6.672	17	41						6.671	7	34
7.504	9	60						6.947	5	39						5.956	33	108						5.955	25	81						6.699	21	50						6.699	1	31
7.536	0	54						6.976	5	39						5.981	48	86						5.979	35	90						6.727	32	50						6.727	11	22
7.567	40	65						7.005	14	37						6.006	38	100						6.004	25	84						6.755	28	38						6.755	4	25
7.598	0	72						7.034	3	47						6.03	38	93						6.029	32	104						6.783	59	47						6.782	3	21
7.63	20	49						7.063	13	44						6.055	49	104						6.054	22	87						6.811	36	45						6.81	5	23
7.661	48	61						7.092	10	36						6.08	46	94						6.079	22	87						6.839	26	39						6.838	7	26
7.692	5	65						7.121	25	58						6.105	36	89						6.104	17	102						6.867	44	50						6.866	3	23
7.723	14	41						7.15	2	32						6.13	43	95						6.128	28	102						6.895	57	53						6.894	0	18
7.755	1	81						7.179	24	45						6.155	40	94						6.153	8	85						6.923	47	40						6.922	19	29
7.786	33	59						7.208	9	57						6.179	37	119						6.178	34	109						6.951	27	41						6.95	5	22
7.817	19	91						7.237	11	52						6.204	31	98						6.203	18	98						6.979	23	42						6.978	6	21
7.848	2	61						7.266	17	50						6.229	50	106						6.228	18	98						7.007	23	42						7.006	6	33
7.88	18	61						7.294	30	51						6.254	29	85						6.252	38	87						7.034	36	49						7.034	4	26
7.911	12	63						7.323	23	45						6.279	30	79						6.277	44	74						7.062	30	43						7.062	24	29
7.942	48	88						7.352	17	54						6.303	27	95						6.302	42	82						7.09	16	50						7.089	3	23
7.974	3	52						7.381	5	52						6.328	43	85						6.327	36	92						7.118	19	37						7.117	2	16
8.005	10	61						7.41	20	31						6.353	42	100						6.352	22	87						7.146	32	49						7.145	7	29
8.036	4	68						7.439	20	35						6.378	53	91						6.376	17	94						7.174	23	29						7.173	25	30
8.067	25	86						7.468	0	56						6.403	45	94						6.401	18	71						7.202	44	43						7.201	0	13
8.099	10	71						7.497	14	42						6.428	45	94						6.426	25	84						7.23	31	43						7.229	16	23
8.13	20	53						7.526	2	48						6.452	21	77						6.451	38	69						7.258	36	36						7.257	11	12
8.161	11	63						7.555	25	40						6.477	26	69						6.476	39	86						7.286	41	40						7.285	5	19
8.192	0	51						7.584	8	38						6.502	35	90						6.501	22	71						7.314	28	38						7.313	15	19
8.224	16	52						7.613	8	38						6.527	28	99						6.525	15	86						7.342	28	45						7.341	4	22
8.255	47	46						7.642	8	53						6.552	25	86						6.55	59	89						7.369	20	41						7.369	4	22
8.286	18	74						7.671	4	46						6.576	42	77						6.575	25	91						7.397	30	41						7.397	5	31
8.317	0	86						7.7	29	39						6.601	52	88						6.6	31	84						7.425	42	41						7.424	13	13
8.349	4	70						7.729	15	65						6.626	44	83						6.625	34	81						7.453	29	39						7.452	13	19
8.38	0	68						7.758	39	41						6.651	40	85						6.649	20	90						7.481	29	39						7.48	18	21
8.411	20	42						7.787	23	69						6.676	41	88						6.674	39	81						7.509	35	35						7.508	18	21
8.443	15	60						7.816	11	66						6.701	50	91						6.699	10	98						7.537	26	38						7.536	0	29
8.474	11	61						7.844	24	61						6.725	29	81						6.724	19	82						7.565	18	31						7.564	23	27
8.505	8	55						7.873	13	70						6.75	46	80						6.749	19	82						7.593	22	43						7.592	6	25
8.536	5	70						7.902	8	61						6.775	34	95						6.773	19	111						7.621	20	60						7.62	1	21
8.568	8	76						7.931	11	50						6.8	59	87						6.798	36	93						7.649	17	31						7.648	16	17
8.599	13	60						7.96	8	46						6.825	32	92						6.823	19	83						7.676	13	38						7.676	8	33
8.63	0	71						7.989	17	49						6.849	34	85						6.848	24	96						7.704	46	23						7.704	3	25
8.661	39	82						8.018	15	55						6.874	33	80						6.873	19	77						7.732	37	33						7.731	26	32
8.693	4	69						8.047	15	55						6.899	51	91						6.898	26	80						7.76	40	36						7.759	5	23
8.724	44	42						8.076	2	40						6.924	54	84						6.922	22	86						7.788	23	40						7.787	15	16
8.755	3	41						8.105	8	71						6.949	36	87						6.947	25	86						7.816	27	31						7.815	18	18
8.787	39	58						8.134	3	50						6.973	36	87						6.972	32	100						7.844	28	52						7.843	15	23
8.818	15	34						8.163	9	58						6.998	32	98						6.997	14	102						7.872	33	52						7.871	15	23
8.849	3	64						8.192	4	56						7.023	36	80						7.022	28	77						7.9	10	27						7.899	8	26
8.88	0	38						8.221	13	61						7.048	30	78						7.046	28	77						7.928	11	46						7.927	5	20
8.912	41	43						8.25	19	57						7.073	29	96						7.071	17	92						7.956	11	46						7.955	12	29
8.943	4	71						8.279	18	49						7.098	39	98						7.096	24	86						7.984	21	38						7.983	13	15
8.974	11	40						8.308	15	65						7.122	50	90						7.121	30	80						8.011	14	39						8.011	10	23
9.005	5	76						8.337	16	54						7.147	53	96						7.146	23	77						8.039	15	30						8.038	24	23
9.037	15	70						8.366	16	54						7.172	49	94						7.17	36	89						8.067	30	26						8.066	0	11
9.068	11	63						8.394	10	64						7.197	70	89						7.195	5	99						8.095	21	24						8.094	2	24
9.099	0	39						8.423	6	62						7.222	47	97						7.22	23	107						8.123	13	33						8.122	16	22
9.13	34	51						8.452	15	65						7.246	34	91						7.245	20	91						8.151	19	35						8.15	8	22
9.162	22	71						8.481	4	59						7.271	38	86						7.27	28	89						8.179	43	41						8.178	9	26
9.193	9	62						8.51	26	56						7.296	52	84						7.294	20	112						8.207	31	32						8.206	10	19
9.224	48	30						8.539	7	61						7.321	59	94						7.319	27	89						8.235	13	27						8.234	0	18
9.256	2	72						8.568	18	50						7.346	49	86						7.344	27	89						8.263	27	32						8.262	0	18
9.287	45	54						8.597	10	74						7.371	62	89						7.369	47	80						8.291	26	38						8.29	2	29
9.318	0	58						8.626	21	63						7.395	38	104						7.394	23	81						8.319	19	28						8.318	6	22
9.349	10	76						8.655	11	50						7.42	33	101						7.419	30	89						8.346	28	40						8.346	7	17
9.381	11	37						8.684	32	55						7.445	35	90						7.443	32	91						8.374	25	35						8.373	1	23
9.412	18	70						8.713	32	55						7.47	51	90						7.468	21	95						8.402	34	42						8.401	1	15
9.443	16	76						8.742	13	52						7.495	61	90						7.493	16	108						8.43	40	30						8.429	4	15
9.474	2	71						8.771	14	57						7.519	40	84						7.518	11	79						8.458	21	36						8.457	2	26
9.506	12	42						8.8	16	60						7.544	50	95						7.543	21	85						8.486	26	46						8.485	7	27
9.537	27	93						8.829	24	61						7.569	24	103						7.567	32	90						8.514	26	46						8.513	0	31
9.568	22	55						8.858	11	62						7.594	35	105						7.592	10	80						8.542	24	31						8.541	3	13
9.599	4	62						8.887	12	47						7.619	42	93						7.617	17	103						8.57	39	52						8.569	10	19
9.631	6	62						8.915	15	58						7.644	54	76						7.642	16	93						8.598	46	44						8.597	7	27
9.662	20	62						8.944	23	57						7.668	47	97						7.667	21	89						8.626	27	31						8.625	7	27
9.693	5	62						8.973	30	46						7.693	47	97						7.691	28	88						8.653	31	39						8.653	9	31
9.725	5	62						9.002	2	39						7.718	39	87						7.716	21	93						8.681	29	45						8.68	5	19
9.756	17	79						9.031	22	59						7.743	26	77						7.741	13	95						8.709	33	47						8.708	0	15
9.787	56	31						9.06	22	59						7.768	52	78						7.766	18	93						8.737	25	35						8.736	6	31
9.818	21	87						9.089	22	56						7.792	29	88						7.791	8	91						8.765	39	51						8.764	6	9
9.85	9	63						9.118	19	56						7.817	33	100						7.816	17	94						8.793	39	43						8.792	11	14
9.881	24	50						9.147	0	71						7.842	19	87						7.84	19	98						8.821	26	34						8.82	5	11
9.912	0	61						9.176	8	39						7.867	40	78						7.865	23	87						8.849	30	41						8.848	3	24
9.943	19	60						9.205	12	52						7.892	29	96						7.89	6	100						8.877	46	41						8.876	0	29
9.975	14	69						9.234	6	35						7.917	29	96						7.915	24	85						8.905	35	54						8.904	3	24
10.006	24	72						9.263	14	45						7.941	32	95						7.94	6	104						8.933	41	50						8.932	4	21
10.037	16	65						9.292	34	53						7.966	42	82						7.964	16	88						8.961	29	45						8.96	4	21
10.069	30	82						9.321	26	51						7.991	36	66						7.989	19	109						8.988	31	59						8.987	0	23
10.1	12	62						9.35	37	48						8.016	40	101						8.014	18	86						9.016	17	37						9.015	6	26
10.131	9	84						9.379	0	60						8.041	25	78						8.039	15	88						9.044	61	67						9.043	8	12
10.162	41	66						9.408	10	48						8.065	42	98						8.064	22	95						9.072	36	48						9.071	1	28
10.194	19	86						9.437	11	38						8.09	36	103						8.088	11	108						9.1	29	55						9.099	0	20
10.225	19	88						9.465	15	50						8.115	36	103						8.113	28	95						9.128	43	51						9.127	0	15
10.256	21	85						9.494	7	51						8.14	48	88						8.138	24	98						9.156	18	38						9.155	6	18
10.287	7	89						9.523	10	56						8.165	21	85						8.163	33	98						9.184	30	70						9.183	0	12
10.319	20	80						9.552	24	48						8.19	40	84						8.188	25	80						9.212	46	49						9.211	2	17
10.35	2	74						9.581	16	45						8.214	38	88						8.212	28	97						9.24	40	48						9.239	5	20
10.381	24	69						9.61	20	42						8.239	33	99						8.237	28	97						9.268	34	52						9.267	0	19
10.412	21	99						9.639	13	51						8.264	41	97						8.262	10	111						9.296	41	52						9.294	0	19
10.444	40	61						9.668	9	50						8.289	27	91						8.287	17	114						9.323	25	54						9.322	1	12
10.475	3	57						9.697	12	33						8.314	50	89						8.312	19	97						9.351	24	41						9.35	1	19
10.506	13	56						9.726	8	36						8.338	42	81						8.337	6	77						9.379	42	60						9.378	6	18
10.538	30	90						9.755	8	30						8.363	38	88						8.361	12	91						9.407	26	60						9.406	8	22
10.569	9	29						9.784	22	41						8.388	31	100						8.386	21	95						9.435	30	54						9.434	2	13
10.6	3	48						9.813	23	47						8.413	31	100						8.411	14	89						9.463	56	39						9.462	0	23
10.631	22	41						9.842	13	45						8.438	55	98						8.436	17	110						9.491	21	53						9.49	2	12
10.663	18	69						9.871	3	38						8.462	32	77						8.461	17	110						9.519	21	53						9.518	0	14
10.694	3	74						9.9	6	43						8.487	16	78						8.485	23	93						9.547	47	54						9.546	4	15
10.725	19	63						9.929	34	30						8.512	54	94						8.51	17	78						9.575	32	49						9.574	0	25
10.756	19	53						9.958	11	37						8.537	54	94						8.535	18	87						9.603	26	67						9.602	1	13
10.788	10	73						9.987	12	25						8.562	45	86						8.56	38	95						9.631	25	50						9.629	1	13
10.819	28	53						10.015	10	39						8.587	47	83						8.585	21	86						9.658	32	46						9.657	0	10
10.85	9	89						10.044	7	36						8.611	36	68						8.609	42	88						9.686	14	44						9.685	0	12
10.882	41	71						10.073	7	36						8.636	50	78						8.634	11	85						9.714	32	33						9.713	2	9
10.913	18	46						10.102	18	29						8.661	33	67						8.659	11	88						9.742	38	46						9.741	10	15
10.944	18	46						10.131	13	33						8.686	52	82						8.684	12	81						9.77	41	60						9.769	13	27
10.975	20	76						10.16	10	33						8.711	26	89						8.709	17	85						9.798	24	47						9.797	5	17
11.007	12	75						10.189	17	37						8.735	22	84						8.734	16	80						9.826	26	43						9.825	1	16
11.038	56	61						10.218	13	47						8.76	33	89						8.758	16	73						9.854	23	54						9.853	5	8
11.069	32	54						10.247	7	40						8.785	34	95						8.783	17	93						9.882	37	48						9.881	15	14
11.1	30	76						10.276	23	50						8.81	19	90						8.808	16	86						9.91	33	50						9.909	10	24
11.132	2	78						10.305	23	50						8.835	35	94						8.833	20	85						9.938	27	37						9.936	1	33
11.163	7	83						10.334	7	53						8.86	39	84						8.858	25	77						9.965	32	43						9.964	1	33
11.194	33	65						10.363	7	32						8.884	35	78						8.882	5	90						9.993	32	38						9.992	0	23
11.225	6	70						10.392	7	44						8.909	29	96						8.907	16	89						10.021	36	31						10.02	13	20
11.257	14	108						10.421	32	53						8.934	30	77						8.932	16	89						10.049	28	43						10.048	5	24
11.288	24	100						10.45	17	43						8.959	45	87						8.957	18	88						10.077	19	35						10.076	3	31
11.319	32	67						10.479	6	28						8.984	44	92						8.982	11	93						10.105	27	47						10.104	10	10
11.351	19	70						10.508	8	42						9.008	31	94						9.006	17	75						10.133	35	41						10.132	7	14
11.382	1	55						10.536	6	31						9.033	75	94						9.031	12	82						10.161	36	48						10.16	4	26
11.413	46	60						10.565	8	51						9.058	33	75						9.056	16	83						10.189	25	36						10.188	14	26
11.444	52	89						10.594	9	35						9.083	33	89						9.081	26	82						10.217	25	33						10.216	6	17
11.476	12	97						10.623	13	31						9.108	36	106						9.106	8	73						10.245	30	37						10.243	1	16
11.507	31	64						10.652	2	44						9.133	45	87						9.131	10	75						10.273	44	30						10.271	4	20
11.538	2	73						10.681	15	37						9.157	45	87						9.155	9	81						10.3	23	35						10.299	4	20
11.569	14	110						10.71	13	31						9.182	36	86						9.18	25	71						10.328	23	35						10.327	8	26
11.601	42	85						10.739	6	42						9.207	41	88						9.205	7	78						10.356	25	36						10.355	16	21
11.632	10	74						10.768	6	40						9.232	56	96						9.23	11	61						10.384	29	38						10.383	2	21
11.663	18	56						10.797	7	58						9.257	52	86						9.255	18	74						10.412	41	35						10.411	19	21
11.694	11	77						10.826	17	31						9.281	38	68						9.279	15	80						10.44	58	41						10.439	2	26
11.726	21	111						10.855	11	34						9.306	41	82						9.304	11	83						10.468	39	25						10.467	8	20
11.757	31	58						10.884	20	38						9.331	39	81						9.329	12	59						10.496	26	28						10.495	7	29
11.788	31	62						10.913	19	41						9.356	33	85						9.354	12	59						10.524	49	34						10.523	15	25
11.82	13	106						10.942	23	57						9.381	46	76						9.379	26	67						10.552	16	42						10.551	15	12
11.851	10	125						10.971	10	41						9.406	41	107						9.403	16	71						10.58	42	33						10.578	4	27
11.882	4	83						11	3	52						9.43	52	73						9.428	12	66						10.608	47	36						10.606	1	26
11.913	4	83						11.029	21	47						9.455	27	89						9.453	9	71						10.635	30	30						10.634	1	26
11.945	8	66						11.058	18	35						9.48	35	76						9.478	17	61						10.663	36	22						10.662	7	12
11.976	39	79						11.086	15	56						9.505	39	75						9.503	15	57						10.691	18	34						10.69	15	16
12.007	15	59						11.115	17	40						9.53	43	76						9.527	42	71						10.719	18	34						10.718	4	25
12.038	46	114						11.144	6	48						9.554	26	80						9.552	11	66						10.747	28	40						10.746	16	23
12.07	19	102						11.173	26	50						9.579	42	78						9.577	17	60						10.775	33	37						10.774	6	23
12.101	21	98						11.202	13	52						9.604	19	93						9.602	36	74						10.803	41	31						10.802	11	25
12.132	11	65						11.231	3	37						9.629	32	84						9.627	24	70						10.831	51	31						10.83	9	17
12.164	19	90						11.26	6	54						9.654	29	77						9.652	15	56						10.859	44	19						10.858	13	21
12.195	19	40						11.289	15	35						9.679	23	87						9.676	7	75						10.887	29	30						10.885	23	18
12.226	48	68						11.318	11	31						9.703	35	65						9.701	14	59						10.915	54	41						10.913	2	26
12.257	9	51						11.347	10	32						9.728	40	71						9.726	15	79						10.942	63	33						10.941	5	30
12.289	6	80						11.376	29	52						9.753	26	68						9.751	13	80						10.97	28	32						10.969	13	12
12.32	0	83						11.405	13	30						9.778	47	82						9.776	27	81						10.998	18	34						10.997	14	16
12.351	19	48						11.434	13	30						9.803	26	87						9.8	33	80						11.026	28	36						11.025	9	16
12.382	8	57						11.463	21	49						9.827	26	87						9.825	15	79						11.054	51	18						11.053	3	24
12.414	5	75						11.492	8	55						9.852	19	70						9.85	17	85						11.082	24	47						11.081	17	19
12.445	22	66						11.521	17	33						9.877	37	76						9.875	20	78						11.11	30	33						11.109	5	21
12.476	11	55						11.55	15	44						9.902	24	68						9.9	7	71						11.138	25	18						11.137	7	20
12.507	6	61						11.579	6	56						9.927	35	70						9.924	12	84						11.166	39	34						11.165	12	24
12.539	5	47						11.608	6	51						9.951	18	66						9.949	15	92						11.194	39	35						11.192	11	27
12.57	3	54						11.636	12	56						9.976	17	76						9.974	19	70						11.222	35	22						11.22	11	17
12.601	34	66						11.665	7	48						10.001	40	66						9.999	35	86						11.25	44	29						11.248	9	24
12.633	10	70						11.694	17	54						10.026	31	67						10.024	25	89						11.277	30	29						11.276	8	19
12.664	43	86						11.723	9	52						10.051	31	67						10.049	52	100						11.305	25	35						11.304	1	20
12.695	36	60						11.752	7	28						10.076	35	62						10.073	18	109						11.333	37	38						11.332	1	20
12.726	0	67						11.781	21	49						10.1	28	56						10.098	34	85						11.361	33	29						11.36	17	15
12.758	18	79						11.81	7	35						10.125	22	54						10.123	26	83						11.389	27	31						11.388	7	34
12.789	11	61						11.839	16	49						10.15	32	58						10.148	5	83						11.417	28	30						11.416	4	25
12.82	21	40						11.868	16	44						10.175	21	64						10.173	29	92						11.445	40	26						11.444	4	19
12.851	9	54						11.897	2	43						10.2	41	65						10.197	10	88						11.473	21	27						11.472	4	19
12.883	29	47						11.926	22	38						10.224	28	72						10.222	24	98						11.501	18	36						11.499	8	23
12.914	4	40						11.955	7	39						10.249	23	65						10.247	25	100						11.529	21	27						11.527	12	21
12.945	17	67						11.984	39	39						10.274	23	65						10.272	16	94						11.557	19	28						11.555	13	36
12.977	34	56						12.013	14	27						10.299	37	66						10.297	22	95						11.585	14	23						11.583	2	21
13.008	5	72						12.042	17	28						10.324	24	74						10.321	19	91						11.612	11	22						11.611	2	21
13.039	10	55						12.071	15	27						10.349	28	63						10.346	41	96						11.64	24	31						11.639	5	30
13.07	16	90						12.1	2	32						10.373	27	66						10.371	17	91						11.668	20	19						11.667	0	23
13.102	7	79						12.129	7	35						10.398	31	66						10.396	21	103						11.696	24	15						11.695	5	15
13.133	16	79						12.157	18	32						10.423	24	63						10.421	18	101						11.724	14	42						11.723	13	42
13.164	38	43						12.186	17	29						10.448	17	73						10.445	21	101						11.752	19	22						11.751	15	36
13.195	18	67						12.215	16	34						10.473	22	65						10.47	23	96						11.78	42	24						11.779	18	37
13.227	7	60						12.244	5	35						10.497	22	65						10.495	32	111						11.808	40	19						11.807	5	19
13.258	8	69						12.273	6	37						10.522	31	59						10.52	50	93						11.836	28	17						11.834	18	25
13.289	8	69						12.302	9	26						10.547	18	75						10.545	29	99						11.864	23	20						11.862	8	30
13.32	12	67						12.331	18	39						10.572	29	71						10.57	22	106						11.892	19	20						11.89	4	23
13.352	38	74						12.36	16	42						10.597	23	64						10.594	24	102						11.919	22	18						11.918	21	19
13.383	45	75						12.389	16	25						10.622	20	59						10.619	18	83						11.947	4	20						11.946	9	28
13.414	15	70						12.418	11	35						10.646	9	50						10.644	17	91						11.975	18	23						11.974	9	23
13.446	19	62						12.447	2	26						10.671	34	56						10.669	17	91						12.003	18	28						12.002	11	26
13.477	15	87						12.476	5	26						10.696	36	69						10.694	32	83						12.031	30	28						12.03	8	20
13.508	0	80						12.505	22	27						10.721	19	63						10.718	40	115						12.059	17	23						12.058	5	26
13.539	17	37						12.534	2	37						10.746	24	53						10.743	33	105						12.087	25	21						12.086	11	33
13.571	34	70						12.563	0	39						10.77	28	54						10.768	20	101						12.115	25	30						12.114	16	21
13.602	50	62						12.592	3	30						10.795	15	48						10.793	33	109						12.143	25	30						12.141	10	28
13.633	20	99						12.621	9	35						10.82	16	64						10.818	32	105						12.171	31	35						12.169	6	20
13.664	19	129						12.65	8	25						10.845	31	61						10.842	36	97						12.199	14	29						12.197	22	35
13.696	19	129						12.679	4	27						10.87	14	56						10.867	12	105						12.227	24	29						12.225	19	32
13.727	61	100						12.707	1	44						10.895	19	54						10.892	15	115						12.254	13	23						12.253	20	31
13.758	2	67						12.736	8	47						10.919	19	54						10.917	25	94						12.282	10	28						12.281	10	28
13.789	12	62						12.765	20	38						10.944	19	48						10.942	11	96						12.31	22	28						12.309	14	44
13.821	28	74						12.794	13	30						10.969	15	56						10.967	23	96						12.338	12	26						12.337	13	33
13.852	0	78						12.823	3	28						10.994	18	49						10.991	24	88						12.366	23	23						12.365	0	19
13.883	17	73						12.852	9	36						11.019	5	46						11.016	22	91						12.394	19	28						12.393	11	26
13.915	14	78						12.881	6	30						11.043	25	58						11.041	17	90						12.422	22	28						12.421	13	18
13.946	24	78						12.91	10	33						11.068	20	45						11.066	11	93						12.45	18	29						12.448	4	28
13.977	15	78						12.939	4	34						11.093	18	52						11.091	12	99						12.478	13	32						12.476	8	15
14.008	40	59						12.968	8	30						11.118	28	48						11.115	41	88						12.506	15	15						12.504	15	16
14.04	25	97						12.997	7	46						11.143	21	58						11.14	8	89						12.534	26	31						12.532	6	23
14.071	7	101						13.026	36	29						11.168	22	57						11.165	6	106						12.562	11	34						12.56	6	45
14.102	17	54						13.055	2	18						11.192	8	50						11.19	43	102						12.589	33	31						12.588	10	33
14.133	32	75						13.084	18	35						11.217	25	57						11.215	18	72						12.617	22	19						12.616	5	17
14.165	0	80						13.113	0	33						11.242	18	45						11.239	32	97						12.645	13	26						12.644	8	20
14.196	11	54						13.142	13	52						11.267	16	46						11.264	16	86						12.673	22	27						12.672	24	25
14.227	31	64						13.171	9	44						11.292	12	76						11.289	29	97						12.701	22	27						12.7	11	19
14.259	11	35						13.2	10	25						11.316	18	46						11.314	25	92						12.729	20	35						12.728	21	20
14.29	6	61						13.229	3	37						11.341	18	46						11.339	16	90						12.757	17	28						12.756	7	17
14.321	15	47						13.257	12	50						11.366	22	52						11.364	29	86						12.785	15	28						12.783	6	15
14.352	22	46						13.286	8	36						11.391	28	51						11.388	17	106						12.813	14	34						12.811	15	26
14.384	7	61						13.315	24	29						11.416	19	48						11.413	22	71						12.841	28	24						12.839	20	28
14.415	0	53						13.344	16	30						11.441	16	49						11.438	12	79						12.869	16	33						12.867	16	20
14.446	22	52						13.373	16	30						11.465	28	56						11.463	14	93						12.896	23	32						12.895	15	26
14.477	5	59						13.402	20	34						11.49	26	66						11.488	30	81						12.924	16	29						12.923	4	31
14.509	7	54						13.431	25	28						11.515	17	60						11.512	30	81						12.952	26	32						12.951	12	20
14.54	21	50						13.46	12	30						11.54	15	61						11.537	15	70						12.98	17	28						12.979	6	24
14.571	6	46						13.489	10	32						11.565	12	49						11.562	23	90						13.008	27	43						13.007	16	22
14.602	17	35						13.518	22	31						11.589	25	55						11.587	20	79						13.036	21	18						13.035	1	22
14.634	11	86						13.547	0	27						11.614	28	57						11.612	14	94						13.064	25	32						13.063	0	19
14.665	3	68						13.576	0	27						11.639	12	58						11.636	29	72						13.092	28	24						13.09	6	19
14.696	0	73						13.605	9	22						11.664	34	72						11.661	17	76						13.12	29	23						13.118	10	11
14.728	20	42						13.634	6	30						11.689	28	69						11.686	37	75						13.148	35	28						13.146	7	28
14.759	36	25						13.663	6	30						11.713	33	57						11.711	32	83						13.176	25	26						13.174	8	29
14.79	11	55						13.692	2	23						11.738	10	57						11.736	9	72						13.204	23	27						13.202	13	17
14.821	31	40						13.721	6	38						11.763	10	57						11.76	27	81						13.231	26	33						13.23	7	10
14.853	34	70						13.75	1	19						11.788	11	59						11.785	33	88						13.259	17	29						13.258	13	9
14.884	12	59						13.778	4	25						11.813	33	65						11.81	18	77						13.287	14	27						13.286	2	23
14.915	12	59						13.807	8	38						11.838	34	48						11.835	23	87						13.315	18	28						13.314	20	18
14.946	0	40						13.836	4	31						11.862	19	59						11.86	20	82						13.343	18	28						13.342	20	18
14.978	26	48						13.865	13	45						11.887	31	68						11.885	32	67						13.371	24	28						13.37	1	26
15.009	19	55						13.894	31	29						11.912	24	51						11.909	23	74						13.399	33	27						13.397	5	25
15.04	36	41						13.923	0	36						11.937	17	53						11.934	12	74						13.427	22	33						13.425	3	27
15.072	20	39						13.952	8	29						11.962	14	54						11.959	25	75						13.455	24	25						13.453	4	34
15.103	1	67						13.981	8	31						11.986	28	52						11.984	17	88						13.483	20	34						13.481	6	23
15.134	50	71						14.01	17	36						12.011	27	65						12.009	9	86						13.511	30	32						13.509	5	29
15.165	3	75						14.039	19	30						12.036	24	72						12.033	31	75						13.539	26	24						13.537	0	27
15.197	65	67						14.068	10	27						12.061	13	69						12.058	21	90						13.566	18	30						13.565	12	22
15.228	27	64						14.097	25	34						12.086	27	63						12.083	32	76						13.594	30	32						13.593	7	12
15.259	22	61						14.126	15	36						12.111	28	54						12.108	21	76						13.622	26	24						13.621	5	25
15.29	5	59						14.155	26	28						12.135	24	59						12.133	26	82						13.65	19	34						13.649	6	20
15.322	10	60						14.184	23	33						12.16	32	56						12.157	12	74						13.678	22	29						13.677	7	19
15.353	54	41						14.213	10	28						12.185	32	56						12.182	24	83						13.706	28	30						13.704	29	24
15.384	33	43						14.242	17	33						12.21	24	63						12.207	6	86						13.734	23	30						13.732	20	32
15.415	14	68						14.271	29	29						12.235	32	57						12.232	13	67						13.762	19	24						13.76	2	17
15.447	5	52						14.3	19	25						12.259	13	75						12.257	19	77						13.79	18	33						13.788	0	20
15.478	44	68						14.328	2	40						12.284	30	61						12.282	24	96						13.818	20	31						13.816	2	33
15.509	14	75						14.357	6	28						12.309	33	59						12.306	14	90						13.846	20	31						13.844	2	20
15.541	44	50						14.386	13	21						12.334	33	76						12.331	18	84						13.874	18	38						13.872	8	25
15.572	12	54						14.415	13	21						12.359	47	55						12.356	33	78						13.901	19	34						13.9	1	18
15.603	12	36						14.444	15	42						12.384	30	59						12.381	18	89						13.929	32	26						13.928	6	20
15.634	32	48						14.473	29	24						12.408	29	70						12.406	17	81						13.957	25	31						13.956	4	23
15.666	24	60						14.502	21	30						12.433	48	68						12.43	10	86						13.985	21	25						13.984	0	21
15.697	16	70						14.531	14	31						12.458	22	67						12.455	17	93						14.013	11	24						14.012	0	21
15.728	30	62						14.56	12	25						12.483	43	72						12.48	32	79						14.041	14	40						14.039	0	24
15.759	13	58						14.589	33	26						12.508	44	82						12.505	32	79						14.069	26	26						14.067	1	18
15.791	39	91						14.618	3	26						12.532	44	70						12.53	29	84						14.097	23	26						14.095	3	23
15.822	9	77						14.647	7	30						12.557	43	78						12.554	4	62						14.125	28	35						14.123	8	17
15.853	43	72						14.676	13	41						12.582	35	69						12.579	30	74						14.153	16	40						14.151	2	31
15.885	6	51						14.705	8	39						12.607	29	64						12.604	6	68						14.181	14	32						14.179	0	22
15.916	22	110						14.734	6	16						12.632	27	70						12.629	9	76						14.208	18	31						14.207	2	19
15.947	20	100						14.763	6	16						12.657	45	70						12.654	24	71						14.236	19	28						14.235	2	19
15.978	41	82						14.792	1	27						12.681	38	75						12.678	26	73						14.264	33	22						14.263	7	24
16.01	8	103						14.821	20	23						12.706	47	66						12.703	16	59						14.292	27	30						14.291	0	20
16.041	29	72						14.85	18	44						12.731	25	75						12.728	5	68						14.32	27	30						14.319	2	21
16.072	33	68						14.878	9	22						12.756	24	63						12.753	16	84						14.348	21	21						14.346	5	22
16.103	9	78						14.907	8	36						12.781	12	75						12.778	28	74						14.376	32	40						14.374	4	24
16.135	17	67						14.936	20	22						12.805	39	85						12.803	22	63						14.404	19	37						14.402	3	21
16.166	79	77						14.965	9	33						12.83	36	74						12.827	12	78						14.432	7	26						14.43	10	30
16.197	18	21						14.994	11	21						12.855	42	69						12.852	20	69						14.46	17	35						14.458	1	34
16.228	13	67						15.023	17	35						12.88	23	68						12.877	23	68						14.488	10	40						14.486	9	25
16.26	16	56						15.052	14	33						12.905	23	68						12.902	24	59						14.516	8	32						14.514	1	28
16.291	4	75						15.081	7	33						12.93	38	76						12.927	24	66						14.543	17	21						14.542	6	28
16.322	35	75						15.11	7	33						12.954	21	79						12.951	14	69						14.571	20	32						14.57	1	14
16.354	6	67						15.139	12	27						12.979	46	77						12.976	18	51						14.599	13	27						14.598	0	28
16.385	5	73						15.168	16	23						13.004	31	69						13.001	18	67						14.627	24	25						14.626	15	21
16.416	26	58						15.197	7	19						13.029	26	63						13.026	9	63						14.655	28	32						14.653	11	17
16.447	11	51						15.226	13	32						13.054	35	74						13.051	7	75						14.683	21	33						14.681	1	39
16.479	28	74						15.255	1	22						13.078	40	82						13.075	15	69						14.711	12	24						14.709	0	22
16.51	9	77						15.284	2	23						13.103	51	79						13.1	12	61						14.739	21	29						14.737	2	32
16.541	16	61						15.313	7	23						13.128	22	63						13.125	9	55						14.767	33	39						14.765	15	23
16.572	0	62						15.342	22	22						13.153	17	81						13.15	21	65						14.795	16	33						14.793	3	19
16.604	43	37						15.371	14	15						13.178	29	68						13.175	15	66						14.823	16	33						14.821	0	32
16.635	43	37						15.399	6	30						13.202	42	80						13.2	23	59						14.851	17	30						14.849	4	29
16.666	0	58						15.428	1	37						13.227	38	84						13.224	19	66						14.878	12	22						14.877	4	20
16.697	20	58						15.457	1	37						13.252	33	82						13.249	5	70						14.906	13	29						14.905	13	20
16.729	7	46						15.486	12	26						13.277	23	83						13.274	6	70						14.934	28	23						14.933	6	33
16.76	36	69						15.515	0	29						13.302	30	55						13.299	18	69						14.962	21	22						14.961	0	25
16.791	17	52						15.544	12	35						13.327	22	73						13.324	16	61						14.99	18	26						14.988	3	29
16.823	40	85						15.573	11	24						13.351	38	69						13.348	5	66						15.018	19	28						15.016	3	22
16.854	27	71						15.602	2	30						13.376	25	71						13.373	10	60						15.046	15	28						15.044	10	25
16.885	29	59						15.631	5	25						13.401	33	68						13.398	18	51						15.074	29	23						15.072	8	31
16.916	23	73						15.66	17	31						13.426	33	68						13.423	8	64						15.102	27	32						15.1	9	20
16.948	17	76						15.689	2	30						13.451	44	75						13.448	13	78						15.13	30	32						15.128	29	32
16.979	19	99						15.718	8	42						13.475	37	80						13.472	7	76						15.158	27	26						15.156	4	33
17.01	37	75						15.747	10	30						13.5	18	65						13.497	15	71						15.185	19	18						15.184	6	30
17.041	7	88						15.776	9	37						13.525	34	71						13.522	18	78						15.213	10	25						15.212	1	28
17.073	52	48						15.805	19	32						13.55	28	81						13.547	20	83						15.241	35	32						15.24	1	32
17.104	19	70						15.834	4	31						13.575	41	82						13.572	21	69						15.269	27	32						15.268	16	27
17.135	11	28						15.863	14	29						13.6	26	75						13.597	12	68						15.297	40	36						15.295	2	23
17.167	22	68						15.892	15	21						13.624	26	83						13.621	24	65						15.325	14	21						15.323	8	24
17.198	13	65						15.921	0	29						13.649	26	78						13.646	15	84						15.353	13	29						15.351	13	33
17.229	31	99						15.949	1	22						13.674	34	78						13.671	17	73						15.381	18	21						15.379	6	34
17.26	0	53						15.978	12	30						13.699	38	66						13.696	13	61						15.409	16	37						15.407	9	34
17.292	0	93						16.007	5	26						13.724	78	81						13.721	6	57						15.437	19	35						15.435	4	39
17.323	24	78						16.036	5	26						13.748	32	72						13.745	15	76						15.465	40	27						15.463	2	29
17.354	21	91						16.065	17	17						13.773	35	78						13.77	15	61						15.493	22	29						15.491	5	31
17.385	8	70						16.094	9	18						13.798	25	73						13.795	11	75						15.52	32	38						15.519	8	28
17.417	5	72						16.123	16	28						13.823	37	72						13.82	21	88						15.548	30	30						15.547	14	21
17.448	9	65						16.152	0	20						13.848	21	70						13.845	18	67						15.576	22	31						15.575	6	23
17.479	0	53						16.181	17	33						13.873	33	73						13.869	11	58						15.604	12	27						15.602	26	30
17.51	17	67						16.21	0	31						13.897	19	76						13.894	28	73						15.632	18	38						15.63	5	26
17.542	0	57						16.239	2	31						13.922	33	66						13.919	14	63						15.66	17	31						15.658	13	36
17.573	35	48						16.268	2	31						13.947	12	63						13.944	11	46						15.688	20	36						15.686	10	28
17.604	19	62						16.297	8	37						13.972	12	63						13.969	18	79						15.716	40	30						15.714	4	27
17.636	28	65						16.326	0	25						13.997	21	67						13.993	6	56						15.744	13	20						15.742	15	33
17.667	12	42						16.355	9	26						14.021	45	68						14.018	6	59						15.772	18	25						15.77	6	37
17.698	2	43						16.384	4	20						14.046	29	75						14.043	17	50						15.8	32	32						15.798	1	36
17.729	27	66						16.413	10	36						14.071	34	65						14.068	10	74						15.828	29	36						15.826	16	25
17.761	0	52						16.442	8	44						14.096	23	64						14.093	6	65						15.855	30	26						15.854	14	14
17.792	9	54						16.471	11	15						14.121	40	70						14.118	7	62						15.883	25	33						15.882	19	19
17.823	0	86						16.499	3	18						14.146	28	78						14.142	23	54						15.911	19	25						15.909	6	29
17.854	16	71						16.528	3	18						14.17	21	85						14.167	28	65						15.939	31	33						15.937	10	20
17.886	47	51						16.557	10	27						14.195	27	81						14.192	15	48						15.967	26	25						15.965	5	17
17.917	48	63						16.586	12	25						14.22	25	67						14.217	12	40						15.995	36	28						15.993	9	20
17.948	38	56						16.615	5	22						14.245	25	67						14.242	8	52						16.023	15	18						16.021	12	30
17.98	48	59						16.644	6	39						14.27	28	74						14.266	22	62						16.051	24	38						16.049	6	21
18.011	28	59						16.673	7	14						14.294	24	77						14.291	1	43						16.079	25	32						16.077	10	30
18.042	65	60						16.702	3	17						14.319	25	82						14.316	20	52						16.107	10	24						16.105	2	12
18.073	30	87						16.731	8	26						14.344	46	88						14.341	11	57						16.135	10	27						16.133	8	23
18.105	52	51						16.76	8	26						14.369	42	77						14.366	12	61						16.162	19	35						16.161	8	25
18.136	14	57						16.789	6	23						14.394	36	79						14.39	30	64						16.19	18	24						16.189	7	29
18.167	2	54						16.818	13	26						14.419	38	79						14.415	20	46						16.218	9	42						16.217	4	13
18.198	33	57						16.847	7	21						14.443	30	64						14.44	13	51						16.246	30	23						16.244	16	26
18.23	42	53						16.876	5	14						14.468	43	78						14.465	11	51						16.274	25	29						16.272	16	26
18.261	10	87						16.905	4	15						14.493	28	73						14.49	9	44						16.302	34	38						16.3	4	20
18.292	34	85						16.934	2	23						14.518	50	88						14.515	15	57						16.33	23	34						16.328	10	24
18.323	3	54						16.963	2	25						14.543	32	78						14.539	1	69						16.358	19	39						16.356	18	24
18.355	0	53						16.992	10	23						14.567	40	74						14.564	1	69						16.386	14	39						16.384	4	20
18.386	15	67						17.02	7	32						14.592	32	70						14.589	25	68						16.414	16	28						16.412	1	31
18.417	18	87						17.049	4	28						14.617	43	67						14.614	14	56						16.442	16	29						16.44	8	25
18.449	49	68						17.078	6	31						14.642	43	67						14.639	21	64						16.47	28	37						16.468	12	18
18.48	17	91						17.107	4	28						14.667	24	70						14.663	16	44						16.497	27	41						16.496	19	26
18.511	13	70						17.136	14	19						14.691	24	85						14.688	9	59						16.525	22	54						16.524	13	25
18.542	20	58						17.165	6	34						14.716	29	76						14.713	6	60						16.553	25	34						16.551	13	25
18.574	7	57						17.194	6	28						14.741	40	88						14.738	4	53						16.581	15	27						16.579	14	33
18.605	47	27						17.223	7	20						14.766	36	77						14.763	16	60						16.609	14	27						16.607	5	23
18.636	7	59						17.252	13	19						14.791	19	74						14.787	21	52						16.637	21	29						16.635	8	24
18.667	7	59						17.281	10	15						14.816	21	87						14.812	11	57						16.665	15	34						16.663	17	19
18.699	40	87						17.31	5	24						14.84	56	74						14.837	9	54						16.693	29	34						16.691	12	31
18.73	73	47						17.339	3	26						14.865	36	84						14.862	24	69						16.721	19	35						16.719	4	31
18.761	16	58						17.368	3	17						14.89	32	73						14.887	9	49						16.749	24	37						16.747	22	24
18.792	22	64						17.397	0	15						14.915	31	76						14.912	11	67						16.777	24	37						16.775	1	21
18.824	14	72						17.426	7	27						14.94	34	82						14.936	18	51						16.805	29	46						16.803	8	26
18.855	47	79						17.455	16	24						14.964	26	72						14.961	10	57						16.832	17	36						16.831	10	30
18.886	31	106						17.484	8	22						14.989	19	73						14.986	4	55						16.86	18	32						16.858	6	39
18.918	19	64						17.513	12	25						15.014	40	74						15.011	0	41						16.888	20	31						16.886	9	24
18.949	15	71						17.542	8	24						15.039	26	77						15.036	19	48						16.916	24	29						16.914	4	20
18.98	2	73						17.57	13	29						15.064	38	78						15.06	8	56						16.944	33	40						16.942	4	29
19.011	31	94						17.599	0	28						15.089	45	80						15.085	7	59						16.972	27	28						16.97	12	28
19.043	25	87						17.628	9	29						15.113	27	65						15.11	27	48						17	32	32						16.998	7	34
19.074	19	69						17.657	9	29						15.138	38	86						15.135	9	57						17.028	22	23						17.026	4	30
19.105	18	65						17.686	2	29						15.163	33	74						15.16	2	62						17.056	13	36						17.054	6	23
19.136	27	78						17.715	12	26						15.188	37	70						15.184	21	46						17.084	26	43						17.082	24	22
19.168	13	96						17.744	0	42						15.213	45	74						15.209	5	42						17.112	18	31						17.11	6	22
19.199	35	46						17.773	3	29						15.237	36	82						15.234	8	53						17.14	26	27						17.138	2	32
19.23	13	115						17.802	17	22						15.262	51	94						15.259	10	51						17.167	27	36						17.166	5	15
19.262	57	82						17.831	13	29						15.287	31	89						15.284	11	48						17.195	24	38						17.193	0	26
19.293	18	76						17.86	4	19						15.312	36	68						15.308	13	68						17.223	25	45						17.221	0	28
19.324	18	76						17.889	20	28						15.337	52	79						15.333	13	64						17.251	25	25						17.249	18	29
19.355	18	59						17.918	8	29						15.362	45	83						15.358	1	69						17.279	31	32						17.277	10	39
19.387	56	81						17.947	15	20						15.386	27	79						15.383	11	56						17.307	17	29						17.305	0	23
19.418	20	66						17.976	11	23						15.411	44	83						15.408	4	70						17.335	40	28						17.333	9	30
19.449	24	96						18.005	2	32						15.436	40	70						15.433	13	69						17.363	34	30						17.361	8	26
19.48	21	44						18.034	2	32						15.461	25	76						15.457	23	57						17.391	33	30						17.389	19	24
19.512	32	62						18.063	8	26						15.486	36	90						15.482	31	51						17.419	33	30						17.417	10	29
19.543	30	50						18.092	11	34						15.51	31	84						15.507	7	71						17.447	16	38						17.445	5	28
19.574	17	61						18.12	6	28						15.535	28	62						15.532	3	47						17.474	11	34						17.473	0	40
19.605	11	61						18.149	17	29						15.56	32	77						15.557	10	49						17.502	21	26						17.5	6	28
19.637	1	64						18.178	8	25						15.585	24	81						15.581	8	57						17.53	27	27						17.528	5	44
19.668	1	64						18.207	2	18						15.61	36	79						15.606	10	63						17.558	33	25						17.556	5	44
19.699	11	57						18.236	16	29						15.635	17	69						15.631	25	61						17.586	22	36						17.584	12	35
19.731	0	36						18.265	16	20						15.659	25	80						15.656	13	51						17.614	24	49						17.612	4	23
19.762	32	46						18.294	5	17						15.684	25	80						15.681	13	59						17.642	30	24						17.64	17	23
19.793	21	51						18.323	10	17						15.709	30	84						15.705	15	51						17.67	20	31						17.668	12	17
19.824	26	57						18.352	11	29						15.734	36	81						15.73	25	57						17.698	14	24						17.696	5	26
19.856	27	56						18.381	19	30						15.759	58	64						15.755	13	56						17.726	12	29						17.724	13	27
19.887	8	62						18.41	1	20						15.783	45	84						15.78	13	56						17.754	29	40						17.752	0	26
19.918	33	71						18.439	10	27						15.808	31	74						15.805	10	49						17.782	9	38						17.78	21	22
19.949	33	71						18.468	3	17						15.833	36	69						15.83	3	69						17.809	21	28						17.807	17	26
19.981	14	66						18.497	0	20						15.858	28	67						15.854	15	49						17.837	23	33						17.835	3	37
20.012	30	59						18.526	8	28						15.883	25	62						15.879	18	59						17.865	16	33						17.863	3	14
20.043	4	64						18.555	0	39						15.908	33	76						15.904	9	57						17.893	27	28						17.891	7	31
20.075	4	53						18.584	9	20						15.932	34	61						15.929	5	55						17.921	33	54						17.919	23	21
20.106	7	75						18.613	8	31						15.957	21	75						15.954	4	54						17.949	21	36						17.947	4	27
20.137	4	76						18.641	2	22						15.982	41	52						15.978	12	51						17.977	29	30						17.975	18	29
20.168	11	65						18.67	5	27						16.007	35	76						16.003	22	55						18.005	18	31						18.003	8	27
20.2	11	65						18.699	16	26						16.032	33	71						16.028	1	47						18.033	33	46						18.031	1	27
20.231	21	34						18.728	3	21						16.056	19	66						16.053	21	58						18.061	16	41						18.059	3	15
20.262	10	56						18.757	15	30						16.081	22	64						16.078	11	54						18.089	23	40						18.087	0	28
20.293	17	49						18.786	9	25						16.106	40	62						16.102	13	50						18.117	21	25						18.114	9	24
20.325	5	22						18.815	6	28						16.131	19	57						16.127	2	57						18.144	31	35						18.142	25	34
20.356	7	43						18.844	16	23						16.156	33	58						16.152	3	48						18.172	38	42						18.17	3	23
20.387	21	39						18.873	5	27						16.18	34	60						16.177	3	48						18.2	15	33						18.198	3	23
20.418	49	55						18.902	11	23						16.205	41	65						16.202	8	48						18.228	26	35						18.226	12	23
20.45	49	55						18.931	11	23						16.23	25	55						16.226	1	58						18.256	19	51						18.254	0	32
20.481	15	76						18.96	9	25						16.255	35	66						16.251	10	53						18.284	24	23						18.282	5	25
20.512	0	55						18.989	10	16						16.28	37	47						16.276	5	60						18.312	43	39						18.31	8	15
20.544	30	49						19.018	7	18						16.305	27	60						16.301	13	50						18.34	20	22						18.338	2	26
20.575	14	78						19.047	22	13						16.329	24	60						16.326	16	53						18.368	25	34						18.366	19	22
20.606	25	68						19.076	4	12						16.354	18	57						16.351	7	69						18.396	15	43						18.394	7	31
20.637	4	38						19.105	27	24						16.379	23	58						16.375	15	55						18.424	23	45						18.422	13	31
20.669	16	55						19.134	15	29						16.404	26	59						16.4	3	57						18.451	23	45						18.449	11	21
20.7	2	65						19.163	11	27						16.429	17	60						16.425	16	58						18.479	19	26						18.477	7	29
20.731	16	39						19.191	12	33						16.453	9	59						16.45	15	66						18.507	26	31						18.505	7	29
20.762	0	46						19.22	4	22						16.478	14	62						16.475	5	59						18.535	22	30						18.533	10	17
20.794	3	50						19.249	7	32						16.503	29	52						16.499	12	46						18.563	12	34						18.561	3	25
20.825	23	24						19.278	4	23						16.528	25	49						16.524	24	64						18.591	29	22						18.589	6	14
20.856	5	41						19.307	17	26						16.553	37	69						16.549	12	58						18.619	13	44						18.617	8	28
20.887	27	80						19.336	0	36						16.578	19	50						16.574	18	52						18.647	44	42						18.645	7	28
20.919	31	25						19.365	17	21						16.602	37	44						16.599	1	58						18.675	32	41						18.673	8	19
20.95	12	73						19.394	6	18						16.627	14	54						16.623	10	43						18.703	34	35						18.701	0	27
20.981	1	46						19.423	6	20						16.652	27	55						16.648	3	47						18.731	28	44						18.729	6	25
21.013	18	46						19.452	4	20						16.677	30	53						16.673	7	44						18.759	37	43						18.756	12	20
21.044	0	41						19.481	5	30						16.702	24	60						16.698	14	52						18.786	25	26						18.784	2	24
21.075	1	62						19.51	11	29						16.726	9	54						16.723	4	50						18.814	42	35						18.812	2	20
21.106	4	13						19.539	6	50						16.751	25	51						16.748	18	48						18.842	20	32						18.84	14	17
21.138	41	41						19.568	5	27						16.776	25	57						16.772	14	45						18.87	39	31						18.868	1	32
21.169	10	40						19.597	1	28						16.801	22	62						16.797	12	66						18.898	22	36						18.896	8	32
21.2	11	43						19.626	4	23						16.826	22	63						16.822	12	66						18.926	26	42						18.924	12	25
21.231	6	46						19.655	14	23						16.851	18	64						16.847	6	58						18.954	35	36						18.952	3	14
21.263	0	48						19.684	13	28						16.875	28	58						16.872	5	58						18.982	20	34						18.98	6	19
21.294	18	58						19.713	10	38						16.9	20	61						16.896	12	56						19.01	25	27						19.008	9	14
21.325	10	22						19.741	10	14						16.925	29	51						16.921	8	41						19.038	20	38						19.036	17	13
21.357	5	50						19.77	13	29						16.95	15	49						16.946	7	57						19.066	24	25						19.063	2	24
21.388	13	30						19.799	9	36						16.975	31	60						16.971	9	62						19.094	55	30						19.091	13	19
21.419	8	27						19.828	9	20						16.999	52	62						16.996	10	49						19.121	33	31						19.119	9	30
21.45	8	27						19.857	19	24						17.024	45	63						17.02	0	49						19.149	31	34						19.147	2	4
21.482	0	28						19.886	22	30						17.049	15	49						17.045	3	49						19.177	29	32						19.175	1	24
21.513	34	35						19.915	22	30						17.074	25	55						17.07	17	40						19.205	21	32						19.203	4	29
21.544	22	59						19.944	0	31						17.099	38	48						17.095	25	50						19.233	24	28						19.231	12	35
21.575	8	47						19.973	8	22						17.124	31	62						17.12	3	58						19.261	22	29						19.259	6	22
21.607	0	38						20.002	11	33						17.148	32	66						17.145	1	55						19.289	32	39						19.287	16	40
21.638	21	44						20.031	22	26						17.173	34	56						17.169	5	53						19.317	16	29						19.315	17	37
21.669	12	30						20.06	22	26						17.198	16	69						17.194	15	60						19.345	33	25						19.343	0	26
21.7	15	55						20.089	13	18						17.223	33	55						17.219	7	53						19.373	36	39						19.371	7	19
21.732	6	26						20.118	5	26						17.248	28	64						17.244	7	53						19.401	36	34						19.398	8	23
21.763	27	22						20.147	1	29						17.272	32	67						17.269	8	64						19.428	14	39						19.426	6	24
21.794	15	57						20.176	16	27						17.297	36	78						17.293	4	55						19.456	12	29						19.454	2	33
21.826	15	57						20.205	16	27						17.322	32	59						17.318	7	53						19.484	15	53						19.482	12	26
21.857	20	48						20.234	8	18						17.347	6	52						17.343	16	40						19.512	23	33						19.51	12	17
21.888	32	31						20.262	10	18						17.372	20	60						17.368	5	46						19.54	18	24						19.538	2	17
21.919	1	39						20.291	12	30						17.397	20	60						17.393	16	41						19.568	38	41						19.566	4	30
21.951	0	24						20.32	23	25						17.421	43	67						17.417	5	46						19.596	21	31						19.594	0	34
21.982	7	36						20.349	10	23						17.446	30	72						17.442	6	54						19.624	27	48						19.622	2	34
22.013	0	29						20.378	4	24						17.471	37	74						17.467	6	54						19.652	36	31						19.65	4	32
22.044	20	34						20.407	1	16						17.496	52	64						17.492	5	40						19.68	24	32						19.678	12	22
22.076	3	56						20.436	6	26						17.521	23	59						17.517	6	51						19.708	21	34						19.705	7	17
22.107	0	37						20.465	2	24						17.545	28	65						17.541	18	55						19.736	33	32						19.733	4	21
22.138	8	24						20.494	6	22						17.57	30	80						17.566	17	67						19.763	27	19						19.761	14	28
22.17	20	31						20.523	9	21						17.595	18	72						17.591	32	51						19.791	56	26						19.789	14	18
22.201	5	43						20.552	4	29						17.62	45	58						17.616	9	56						19.819	26	35						19.817	4	33
22.232	17	53						20.581	7	18						17.645	19	54						17.641	3	48						19.847	33	30						19.845	5	19
22.263	26	56						20.61	9	32						17.669	36	56						17.666	5	64						19.875	33	30						19.873	3	34
22.295	0	17						20.639	10	32						17.694	23	66						17.69	16	54						19.903	27	21						19.901	8	19
22.326	18	40						20.668	11	27						17.719	48	57						17.715	23	49						19.931	36	28						19.929	19	34
22.357	17	31						20.697	11	28						17.744	46	51						17.74	5	48						19.959	29	41						19.957	3	19
22.388	17	57						20.726	11	28						17.769	36	49						17.765	9	53						19.987	38	31						19.985	16	20
22.42	10	49						20.755	3	20						17.794	17	53						17.79	2	40						20.015	34	31						20.012	3	18
22.451	0	36						20.784	14	19						17.818	18	66						17.814	9	48						20.043	44	37						20.04	17	18
22.482	9	38						20.812	22	15						17.843	18	55						17.839	2	41						20.071	45	28						20.068	17	18
22.513	3	32						20.841	9	25						17.868	19	53						17.864	18	55						20.098	46	23						20.096	3	31
22.545	9	26						20.87	0	21						17.893	34	55						17.889	18	55						20.126	41	36						20.124	5	25
22.576	31	52						20.899	0	21						17.918	27	63						17.914	9	44						20.154	30	25						20.152	6	16
22.607	7	50						20.928	10	32						17.942	31	65						17.938	6	61						20.182	10	31						20.18	7	26
22.639	10	25						20.957	3	24						17.967	27	66						17.963	18	43						20.21	44	32						20.208	1	23
22.67	16	41						20.986	15	25						17.992	17	56						17.988	8	43						20.238	24	23						20.236	4	15
22.701	6	44						21.015	11	29						18.017	13	39						18.013	11	50						20.266	28	34						20.264	0	18
22.732	29	37						21.044	14	31						18.042	25	56						18.038	13	42						20.294	50	43						20.292	3	27
22.764	6	23						21.073	6	20						18.067	23	52						18.063	16	50						20.322	22	26						20.319	1	16
22.795	25	44						21.102	6	20						18.091	34	56						18.087	14	48						20.35	33	35						20.347	8	20
22.826	15	54						21.131	2	25						18.116	30	58						18.112	11	58						20.378	24	33						20.375	7	19
22.857	40	46						21.16	11	17						18.141	28	61						18.137	23	45						20.405	24	41						20.403	0	15
22.889	9	69						21.189	6	26						18.166	17	47						18.162	9	34						20.433	43	45						20.431	7	19
22.92	36	32						21.218	6	25						18.191	10	57						18.187	10	58						20.461	29	32						20.459	6	27
22.951	0	41						21.247	7	22						18.215	26	70						18.211	7	43						20.489	26	39						20.487	8	25
22.982	13	53						21.276	13	24						18.24	17	56						18.236	12	52						20.517	15	32						20.515	13	17
23.014	22	48						21.305	0	28						18.265	24	53						18.261	3	48						20.545	32	36						20.543	9	16
23.045	11	33						21.334	7	22						18.29	29	57						18.286	2	53						20.573	28	37						20.571	2	17
23.076	4	43						21.362	3	13						18.315	25	44						18.311	4	48						20.601	21	37						20.599	0	29
23.108	0	53						21.391	6	39						18.34	28	42						18.335	4	48						20.629	45	33						20.627	10	13
23.139	10	25						21.42	4	25						18.364	22	51						18.36	9	58						20.657	33	33						20.654	14	15
23.17	14	50						21.449	15	22						18.389	21	61						18.385	14	55						20.685	30	27						20.682	1	18
23.201	18	77						21.478	26	22						18.414	18	61						18.41	7	43						20.713	20	50						20.71	5	26
23.233	0	36						21.507	7	39						18.439	23	57						18.435	9	48						20.74	26	34						20.738	10	9
23.264	0	45						21.536	5	12						18.464	30	55						18.459	6	54						20.768	35	28						20.766	16	24
23.295	0	40						21.565	18	21						18.488	27	45						18.484	18	54						20.796	25	39						20.794	1	15
23.326	24	38						21.594	7	23						18.513	21	50						18.509	2	59						20.824	32	19						20.822	7	16
23.358	11	26						21.623	7	23						18.538	29	43						18.534	12	53						20.852	42	31						20.85	3	19
23.389	28	25						21.652	8	26						18.563	29	42						18.559	19	51						20.88	22	32						20.878	5	21
23.42	1	38						21.681	28	23						18.588	26	49						18.584	11	54						20.908	38	29						20.906	5	18
23.452	55	52						21.71	3	30						18.613	23	47						18.608	17	56						20.936	18	37						20.934	12	18
23.483	23	30						21.739	9	16						18.637	18	55						18.633	17	56						20.964	28	35						20.961	3	11
23.514	13	39						21.768	8	28						18.662	29	53						18.658	14	54						20.992	21	44						20.989	6	30
23.545	13	39						21.797	8	28						18.687	24	47						18.683	10	50						21.02	33	34						21.017	2	14
23.577	1	38						21.826	1	8						18.712	29	46						18.708	12	55						21.048	26	39						21.045	18	18
23.608	62	47						21.855	16	21						18.737	29	52						18.732	18	35						21.075	14	32						21.073	9	24
23.639	0	53						21.883	8	29						18.761	11	42						18.757	6	44						21.103	40	47						21.101	3	23
23.67	18	40						21.912	9	29						18.786	32	42						18.782	8	47						21.131	38	38						21.129	4	15
23.702	5	56						21.941	13	19						18.811	20	58						18.807	5	49						21.159	32	27						21.157	3	25
23.733	2	29						21.97	4	21						18.836	24	69						18.832	23	49						21.187	31	31						21.185	15	26
23.764	3	39						21.999	11	30						18.861	25	42						18.856	15	53						21.215	29	22						21.213	0	17
23.795	8	50						22.028	16	23						18.886	12	59						18.881	6	54						21.243	40	18						21.241	1	19
23.827	4	53						22.057	6	18						18.91	24	41						18.906	16	56						21.271	30	39						21.268	1	15
23.858	0	40						22.086	4	28						18.935	19	56						18.931	16	56						21.299	76	29						21.296	5	29
23.889	28	28						22.115	23	14						18.96	19	47						18.956	14	45						21.327	76	29						21.324	0	25
23.921	10	31						22.144	6	20						18.985	16	49						18.981	12	44						21.355	35	28						21.352	8	32
23.952	33	48						22.173	9	17						19.01	17	52						19.005	16	53						21.383	29	47						21.38	2	18
23.983	11	23						22.202	12	14						19.034	27	55						19.03	8	48						21.41	45	26						21.408	5	15
24.014	17	53						22.231	12	28						19.059	14	58						19.055	20	57						21.438	18	41						21.436	19	12
24.046	4	66						22.26	13	25						19.084	17	56						19.08	11	41						21.466	49	32						21.464	19	12
24.077	5	60						22.289	9	36						19.109	30	58						19.105	4	52						21.494	24	30						21.492	3	19
24.108	51	42						22.318	6	17						19.134	19	43						19.129	1	53						21.522	34	26						21.52	8	30
24.139	0	34						22.347	7	24						19.158	12	59						19.154	21	47						21.55	38	32						21.548	3	23
24.171	20	47						22.376	10	21						19.183	32	66						19.179	21	47						21.578	64	40						21.576	8	31
24.202	17	40						22.405	10	24						19.208	21	60						19.204	14	40						21.606	34	27						21.603	2	26
24.233	18	49						22.433	13	20						19.233	14	70						19.229	17	47						21.634	17	26						21.631	2	26
24.265	21	33						22.462	22	19						19.258	29	63						19.253	15	49						21.662	25	37						21.659	5	35
24.296	3	49						22.491	37	22						19.283	17	55						19.278	15	49						21.69	46	38						21.687	10	23
24.327	9	52						22.52	11	18						19.307	25	63						19.303	3	49						21.717	40	29						21.715	9	27
24.358	30	57						22.549	11	18						19.332	21	63						19.328	5	51						21.745	34	25						21.743	13	16
24.39	34	54						22.578	7	16						19.357	21	63						19.353	2	46						21.773	26	42						21.771	9	20
24.421	23	37						22.607	14	27						19.382	30	57						19.378	18	54						21.801	31	26						21.799	2	4
24.452	19	63						22.636	10	39						19.407	23	64						19.402	18	54						21.829	30	34						21.827	4	14
24.483	13	39						22.665	11	27						19.431	31	81						19.427	10	34						21.857	29	33						21.855	0	19
24.515	33	57						22.694	10	29						19.456	30	70						19.452	15	51						21.885	21	34						21.883	26	11
24.546	2	61						22.723	15	25						19.481	22	62						19.477	5	50						21.913	24	33						21.91	5	25
24.577	2	61						22.752	39	16						19.506	36	64						19.502	8	49						21.941	47	33						21.938	6	22
24.608	10	59						22.781	22	18						19.531	27	68						19.526	19	46						21.969	23	40						21.966	2	20
24.64	0	54						22.81	10	26						19.556	23	67						19.551	18	47						21.997	43	35						21.994	3	16
24.671	10	47						22.839	9	23						19.58	40	73						19.576	4	60						22.025	33	44						22.022	2	14
24.702	6	29						22.868	10	17						19.605	29	70						19.601	4	60						22.052	35	29						22.05	10	16
24.734	21	66						22.897	12	20						19.63	26	72						19.626	7	45						22.08	52	51						22.078	18	28
24.765	6	52						22.926	14	23						19.655	26	66						19.65	9	54						22.108	54	35						22.106	6	31
24.796	30	57						22.955	8	30						19.68	31	67						19.675	7	40						22.136	32	35						22.134	7	19
24.827	38	39						22.983	15	23						19.704	33	60						19.7	15	50						22.164	37	40						22.162	17	24
24.859	36	61						23.012	7	28						19.729	30	59						19.725	14	47						22.192	34	31						22.19	5	9
24.89	70	60						23.041	13	22						19.754	38	75						19.75	19	48						22.22	60	37						22.217	4	31
24.921	17	33						23.07	0	27						19.779	27	79						19.774	8	40						22.248	26	32						22.245	4	31
24.952	17	33						23.099	21	24						19.804	27	79						19.799	3	48						22.276	26	32						22.273	6	17
24.984	41	32						23.128	27	32						19.829	30	67						19.824	8	53						22.304	31	42						22.301	5	23
25.015	3	50						23.157	13	29						19.853	24	79						19.849	7	52						22.332	48	36						22.329	5	14
25.046	16	25						23.186	29	22						19.878	13	67						19.874	7	52						22.36	9	41						22.357	6	13
25.078	2	38						23.215	6	21						19.903	38	70						19.899	7	52						22.387	23	32						22.385	0	16
25.109	0	44						23.244	2	28						19.928	32	70						19.923	27	51						22.415	30	45						22.413	11	19
25.14	18	18						23.273	11	13						19.953	51	84						19.948	24	45						22.443	30	44						22.441	9	27
25.171	43	66						23.302	18	24						19.977	24	66						19.973	4	45						22.471	33	31						22.469	7	9
25.203	20	77						23.331	7	35						20.002	45	63						19.998	29	49						22.499	37	33						22.497	7	9
25.234	20	77						23.36	25	29						20.027	35	72						20.023	29	49						22.527	19	23						22.524	11	16
25.265	35	63						23.389	27	19						20.052	44	54						20.047	13	67						22.555	28	59						22.552	12	10
25.296	42	36						23.418	15	34						20.077	29	69						20.072	22	51						22.583	35	34						22.58	0	15
25.328	17	82						23.447	32	34						20.102	29	60						20.097	15	61						22.611	26	37						22.608	8	14
25.359	5	41						23.476	14	28						20.126	59	62						20.122	2	36						22.639	26	37						22.636	2	19
25.39	15	16						23.504	14	27						20.151	16	59						20.147	15	62						22.667	18	43						22.664	3	10
25.421	29	22						23.533	7	28						20.176	33	76						20.171	11	46						22.694	49	31						22.692	2	19
25.453	0	82						23.562	11	38						20.201	18	61						20.196	19	43						22.722	10	42						22.72	15	20
25.484	6	70						23.591	15	26						20.226	33	55						20.221	17	47						22.75	18	37						22.748	17	14
25.515	0	27						23.62	12	31						20.25	30	52						20.246	8	62						22.778	16	31						22.776	1	28
25.547	5	51						23.649	23	34						20.275	17	66						20.271	14	43						22.806	26	35						22.804	14	35
25.578	26	55						23.678	7	24						20.3	17	66						20.296	5	61						22.834	12	43						22.832	7	15
25.609	7	31						23.707	8	43						20.325	22	64						20.32	1	44						22.862	37	46						22.859	4	20
25.64	21	65						23.736	8	26						20.35	22	57						20.345	1	55						22.89	27	46						22.887	8	18
25.672	2	78						23.765	6	27						20.375	24	69						20.37	9	56						22.918	28	34						22.915	6	13
25.703	19	44						23.794	10	19						20.399	33	51						20.395	17	62						22.946	36	37						22.943	6	15
25.734	22	64						23.823	6	30						20.424	27	61						20.42	20	66						22.974	36	37						22.971	9	17
25.765	7	35						23.852	3	24						20.449	35	65						20.444	20	66						23.002	22	44						22.999	2	24
25.797	9	75						23.881	17	19						20.474	40	58						20.469	10	57						23.029	22	44						23.027	3	19
25.828	5	35						23.91	19	23						20.499	22	66						20.494	20	72						23.057	10	44						23.055	3	19
25.859	17	68						23.939	7	23						20.523	32	49						20.519	8	64						23.085	22	52						23.083	6	16
25.89	48	80						23.968	5	31						20.548	21	56						20.544	15	66						23.113	37	50						23.111	2	13
25.922	32	97						23.997	0	33						20.573	22	72						20.568	18	62						23.141	22	28						23.139	5	35
25.953	19	81						24.026	11	24						20.598	40	53						20.593	12	62						23.169	10	38						23.166	20	22
25.984	9	54						24.054	9	19						20.623	20	54						20.618	12	54						23.197	23	44						23.194	1	14
26.016	51	36						24.083	5	22						20.647	28	44						20.643	21	58						23.225	28	36						23.222	5	14
26.047	1	68						24.112	9	24						20.672	44	55						20.668	6	64						23.253	17	38						23.25	7	21
26.078	45	68						24.141	7	29						20.697	19	54						20.693	20	52						23.281	17	45						23.278	12	20
26.109	45	68						24.17	7	39						20.722	15	60						20.717	22	70						23.309	11	40						23.306	13	26
26.141	17	60						24.199	9	23						20.747	14	51						20.742	22	70						23.337	13	39						23.334	13	26
26.172	20	67						24.228	13	18						20.772	43	60						20.767	13	51						23.364	15	36						23.362	0	17
26.203	5	65						24.257	17	19						20.796	40	61						20.792	33	61						23.392	23	33						23.39	12	16
26.234	28	81						24.286	13	15						20.821	34	64						20.817	7	50						23.42	26	33						23.418	10	19
26.266	12	64						24.315	0	19						20.846	20	70						20.841	18	63						23.448	33	29						23.446	0	12
26.297	38	83						24.344	12	26						20.871	38	66						20.866	16	51						23.476	34	27						23.473	16	18
26.328	48	55						24.373	1	26						20.896	18	47						20.891	16	61						23.504	22	34						23.501	1	22
26.36	20	75						24.402	5	25						20.92	28	63						20.916	19	65						23.532	12	59						23.529	9	38
26.391	20	75						24.431	10	23						20.945	56	52						20.941	26	67						23.56	10	41						23.557	11	15
26.422	3	58						24.46	10	20						20.97	49	59						20.965	8	56						23.588	15	35						23.585	2	34
26.453	37	88						24.489	5	20						20.995	24	55						20.99	16	46						23.616	15	35						23.613	4	32
26.485	0	71						24.518	17	22						21.02	24	55						21.015	16	46						23.644	25	34						23.641	4	32
26.516	35	53						24.547	2	26						21.045	53	54						21.04	20	53						23.671	20	46						23.669	0	33
26.547	0	51						24.576	0	14						21.069	48	63						21.065	5	73						23.699	28	30						23.697	1	26
26.578	0	58						24.604	1	20						21.094	34	59						21.089	5	56						23.727	17	39						23.725	18	29
26.61	30	49						24.633	4	19						21.119	20	63						21.114	14	49						23.755	32	46						23.753	15	21
26.641	8	87						24.662	20	25						21.144	33	59						21.139	19	52						23.783	25	22						23.781	0	22
26.672	8	87						24.691	7	31						21.169	30	57						21.164	7	56						23.811	25	22						23.808	3	25
26.703	14	52						24.72	18	21						21.193	30	57						21.189	6	47						23.839	30	31						23.836	0	24
26.735	18	43						24.749	18	19						21.218	37	53						21.214	5	55						23.867	17	30						23.864	1	22
26.766	43	53						24.778	1	16						21.243	37	67						21.238	10	54						23.895	18	40						23.892	4	17
26.797	11	75						24.807	3	29						21.268	37	67						21.263	15	67						23.923	13	30						23.92	8	24
26.829	22	63						24.836	0	27						21.293	21	84						21.288	6	55						23.951	23	24						23.948	4	32
26.86	18	46						24.865	5	21						21.318	41	66						21.313	21	59						23.979	10	43						23.976	9	30
26.891	40	55						24.894	15	19						21.342	33	75						21.338	20	58						24.006	20	55						24.004	9	21
26.922	3	66						24.923	7	21						21.367	38	58						21.362	16	55						24.034	13	29						24.032	3	22
26.954	36	58						24.952	2	20						21.392	28	64						21.387	14	50						24.062	41	38						24.06	1	32
26.985	3	71						24.981	7	26						21.417	44	68						21.412	7	49						24.09	27	47						24.088	1	32
27.016	42	29						25.01	4	13						21.442	26	76						21.437	13	53						24.118	18	39						24.115	12	32
27.047	11	39						25.039	7	21						21.466	42	76						21.462	37	64						24.146	22	43						24.143	1	36
27.079	28	62						25.068	5	23						21.491	24	64						21.486	13	59						24.174	11	40						24.171	23	43
27.11	16	40						25.097	12	25						21.516	24	56						21.511	10	59						24.202	36	43						24.199	2	21
27.141	2	81						25.125	1	18						21.541	31	61						21.536	13	58						24.23	18	38						24.227	2	22
27.173	26	60						25.154	6	21						21.566	32	66						21.561	13	58						24.258	27	29						24.255	3	26
27.204	44	46						25.183	10	20						21.591	37	66						21.586	5	58						24.286	13	47						24.283	3	27
27.235	11	42						25.212	0	32						21.615	32	79						21.611	7	56						24.314	24	33						24.311	3	13
27.266	59	64						25.241	27	22						21.64	18	62						21.635	34	57						24.341	9	54						24.339	8	25
27.298	29	77						25.27	7	23						21.665	30	67						21.66	18	72						24.369	20	42						24.367	4	34
27.329	0	71						25.299	6	37						21.69	20	76						21.685	8	67						24.397	23	41						24.395	9	33
27.36	0	52						25.328	10	25						21.715	39	69						21.71	18	73						24.425	35	34						24.422	15	39
27.391	37	53						25.357	8	27						21.739	27	65						21.735	8	65						24.453	31	43						24.45	0	24
27.423	10	73						25.386	8	18						21.764	33	72						21.759	24	73						24.481	24	24						24.478	3	33
27.454	5	68						25.415	25	26						21.789	33	72						21.784	7	64						24.509	13	31						24.506	9	34
27.485	14	55						25.444	10	30						21.814	35	87						21.809	10	60						24.537	21	34						24.534	9	29
27.516	29	58						25.473	0	14						21.839	55	71						21.834	14	64						24.565	30	40						24.562	4	35
27.548	46	52						25.502	6	31						21.864	28	72						21.859	23	66						24.593	27	38						24.59	17	19
27.579	46	52						25.531	13	12						21.888	28	79						21.883	19	73						24.621	10	33						24.618	7	15
27.61	14	47						25.56	7	24						21.913	55	74						21.908	28	69						24.649	18	34						24.646	5	28
27.642	41	72						25.589	9	19						21.938	44	77						21.933	28	64						24.676	28	28						24.674	4	14
27.673	56	66						25.618	3	23						21.963	46	59						21.958	22	67						24.704	11	42						24.702	4	23
27.704	3	68						25.647	7	17						21.988	52	84						21.983	11	71						24.732	8	25						24.729	0	15
27.735	45	47						25.675	16	30						22.012	20	76						22.007	27	67						24.76	23	28						24.757	19	26
27.767	40	67						25.704	13	10						22.037	33	78						22.032	30	70						24.788	24	27						24.785	11	25
27.798	15	57						25.733	16	32						22.062	42	69						22.057	17	56						24.816	17	33						24.813	14	17
27.829	0	101						25.762	1	19						22.087	26	67						22.082	17	63						24.844	4	29						24.841	3	22
27.86	26	46						25.791	14	19						22.112	26	67						22.107	17	63						24.872	22	21						24.869	4	23
27.892	26	46						25.82	0	36						22.137	21	75						22.132	24	54						24.9	14	34						24.897	7	33
27.923	6	43						25.849	6	21						22.161	33	72						22.156	12	65						24.928	31	33						24.925	6	18
27.954	0	56						25.878	6	21						22.186	32	67						22.181	7	60						24.956	13	27						24.953	0	27
27.985	2	81						25.907	3	30						22.211	38	70						22.206	19	68						24.983	16	32						24.981	0	39
28.017	13	72						25.936	0	24						22.236	24	69						22.231	17	66						25.011	24	39						25.009	13	29
28.048	2	62						25.965	1	30						22.261	41	56						22.256	13	61						25.039	33	27						25.037	12	16
28.079	10	76						25.994	10	30						22.285	47	66						22.28	16	54						25.067	18	30						25.064	5	22
28.111	18	61						26.023	13	24						22.31	31	76						22.305	9	63						25.095	12	26						25.092	18	18
28.142	37	55						26.052	6	19						22.335	36	77						22.33	5	68						25.123	28	35						25.12	0	30
28.173	6	65						26.081	4	18						22.36	23	67						22.355	11	67						25.151	18	29						25.148	7	35
28.204	4	51						26.11	2	35						22.385	33	62						22.38	13	55						25.179	8	24						25.176	6	41
28.236	17	71						26.139	2	26						22.409	40	60						22.404	14	67						25.207	16	25						25.204	14	19
28.267	20	58						26.168	5	25						22.434	25	57						22.429	16	59						25.235	16	27						25.232	21	14
28.298	21	67						26.197	0	29						22.459	32	63						22.454	16	54						25.263	5	22						25.26	12	36
28.329	2	66						26.225	9	21						22.484	34	63						22.479	21	63						25.291	9	20						25.288	1	16
28.361	2	67						26.254	4	34						22.509	29	58						22.504	20	74						25.318	24	35						25.316	11	28
28.392	6	54						26.283	0	19						22.534	21	55						22.529	15	72						25.346	21	27						25.344	10	20
28.423	26	72						26.312	2	20						22.558	29	67						22.553	21	71						25.374	10	26						25.371	10	22
28.455	6	75						26.341	12	22						22.583	28	66						22.578	6	62						25.402	16	20						25.399	6	19
28.486	26	60						26.37	16	27						22.608	31	66						22.603	23	67						25.43	36	29						25.427	0	29
28.517	7	58						26.399	3	28						22.633	54	64						22.628	24	73						25.458	18	36						25.455	2	32
28.548	2	50						26.428	3	24						22.658	26	66						22.653	28	66						25.486	21	25						25.483	11	20
28.58	14	57						26.457	0	21						22.682	23	72						22.677	5	64						25.514	28	29						25.511	21	22
28.611	29	54						26.486	8	27						22.707	25	71						22.702	1	79						25.542	19	32						25.539	3	19
28.642	0	69						26.515	10	23						22.732	22	52						22.727	15	79						25.57	14	18						25.567	3	27
28.673	11	71						26.544	3	20						22.757	22	52						22.752	9	73						25.598	17	26						25.595	0	20
28.705	15	65						26.573	4	24						22.782	41	59						22.777	15	78						25.626	29	25						25.623	1	34
28.736	11	86						26.602	8	24						22.807	24	69						22.801	20	83						25.653	11	25						25.651	2	13
28.767	2	81						26.631	3	20						22.831	40	62						22.826	23	72						25.681	14	23						25.678	6	27
28.798	22	59						26.66	9	17						22.856	31	65						22.851	9	75						25.709	26	28						25.706	30	20
28.83	17	61						26.689	4	23						22.881	30	66						22.876	6	63						25.737	28	24						25.734	11	24
28.861	20	26						26.718	0	21						22.906	17	74						22.901	21	87						25.765	19	25						25.762	17	26
28.892	14	58						26.746	8	23						22.931	17	74						22.926	21	62						25.793	16	30						25.79	3	29
28.924	6	62						26.775	6	10						22.955	26	64						22.95	16	69						25.821	13	26						25.818	9	10
28.955	0	80						26.804	6	10						22.98	40	60						22.975	22	67						25.849	15	21						25.846	8	37
28.986	12	50						26.833	6	25						23.005	31	67						23	3	76						25.877	21	28						25.874	21	43
29.017	1	47						26.862	4	15						23.03	51	57						23.025	13	60						25.905	26	24						25.902	0	23
29.049	13	50						26.891	0	22						23.055	36	68						23.05	16	66						25.933	22	31						25.93	6	21
29.08	4	55						26.92	0	31						23.08	31	72						23.074	27	88						25.96	13	19						25.958	19	35
29.111	27	69						26.949	9	24						23.104	48	54						23.099	24	72						25.988	14	24						25.986	9	37
29.142	4	68						26.978	10	24						23.129	45	75						23.124	9	75						26.016	12	22						26.013	18	42
29.174	49	51						27.007	15	13						23.154	15	68						23.149	11	75						26.044	15	28						26.041	11	26
29.205	0	45						27.036	4	16						23.179	14	53						23.174	26	82						26.072	18	10						26.069	24	38
29.236	9	56						27.065	7	22						23.204	25	72						23.198	11	82						26.1	15	21						26.097	4	25
29.268	2	30						27.094	6	14						23.228	27	59						23.223	11	82						26.128	22	15						26.125	11	18
29.299	53	60						27.123	13	25						23.253	18	55						23.248	30	77						26.156	17	27						26.153	1	33
29.33	25	46						27.152	0	22						23.278	51	57						23.273	10	64						26.184	19	28						26.181	0	23
29.361	36	60						27.181	8	18						23.303	35	69						23.298	16	60						26.212	25	28						26.209	11	20
29.393	18	76						27.21	6	18						23.328	29	64						23.322	15	63						26.24	12	30						26.237	0	27
29.424	0	59						27.239	12	23						23.353	32	43						23.347	21	55						26.268	13	21						26.265	10	34
29.455	37	45						27.268	6	22						23.377	21	68						23.372	23	67						26.295	24	16						26.293	1	24
29.486	10	51						27.296	0	17						23.402	30	53						23.397	10	64						26.323	23	29						26.32	12	25
29.518	10	66						27.325	1	17						23.427	32	58						23.422	8	67						26.351	16	13						26.348	0	20
29.549	25	58						27.354	2	18						23.452	19	56						23.447	17	45						26.379	18	24						26.376	1	15
29.58	0	86						27.383	2	35						23.477	24	70						23.471	17	56						26.407	7	20						26.404	2	11
29.611	41	55						27.412	1	20						23.501	31	58						23.496	19	44						26.435	17	21						26.432	17	22
29.643	49	65						27.441	7	18						23.526	21	58						23.521	15	56						26.463	26	24						26.46	5	33
29.674	24	63						27.47	5	28						23.551	27	69						23.546	14	64						26.491	12	21						26.488	0	28
29.705	28	55						27.499	5	27						23.576	40	64						23.571	9	60						26.519	30	20						26.516	9	35
29.737	21	44						27.528	3	45						23.601	14	59						23.595	18	66						26.547	27	23						26.544	9	33
29.768	8	42						27.557	9	28						23.626	40	55						23.62	19	55						26.575	29	23						26.572	0	29
29.799	17	45						27.586	5	22						23.65	40	55						23.645	17	79						26.603	14	15						26.6	10	23
29.83	37	60						27.615	4	25						23.675	27	57						23.67	6	64						26.63	13	13						26.627	3	20
29.862	9	46						27.644	0	28						23.7	35	65						23.695	9	59						26.658	16	24						26.655	2	27
29.893	9	46						27.673	5	32						23.725	35	65						23.719	17	55						26.686	17	20						26.683	7	23
29.924	3	54						27.702	0	20						23.75	32	61						23.744	30	55						26.714	27	21						26.711	6	24
29.955	21	20						27.731	9	16						23.774	30	68						23.769	13	58						26.742	18	18						26.739	9	26
29.987	4	36						27.76	4	20						23.799	36	65						23.794	16	64						26.77	28	24						26.767	2	32
30.018	26	39						27.789	4	20						23.824	36	65						23.819	10	52						26.798	19	35						26.795	2	49
30.049	18	86						27.817	6	28						23.849	30	54						23.844	3	64						26.826	30	24						26.823	17	23
30.08	28	64						27.846	22	21						23.874	41	62						23.868	21	58						26.854	30	33						26.851	6	34
30.112	40	70						27.875	8	26						23.898	36	59						23.893	13	66						26.882	26	25						26.879	4	27
30.143	4	54						27.904	10	20						23.923	32	76						23.918	18	49						26.91	42	20						26.907	10	31
30.174	27	60						27.933	3	34						23.948	51	69						23.943	34	61						26.937	4	24						26.934	15	38
30.206	0	83						27.962	5	24						23.973	30	84						23.968	21	56						26.965	14	21						26.962	8	25
30.237	21	57						27.991	8	37						23.998	41	90						23.992	11	49						26.993	25	21						26.99	8	27
30.268	36	33						28.02	11	29						24.023	38	76						24.017	25	56						27.021	11	16						27.018	7	19
30.299	26	44						28.049	13	33						24.047	32	74						24.042	11	60						27.049	19	27						27.046	0	33
30.331	26	44						28.078	22	32						24.072	49	70						24.067	14	62						27.077	3	31						27.074	13	31
30.362	17	43						28.107	8	17						24.097	38	74						24.092	15	61						27.105	22	25						27.102	11	28
30.393	15	72						28.136	9	37						24.122	49	72						24.116	20	60						27.133	15	38						27.13	17	29
30.424	22	33						28.165	4	39						24.147	52	59						24.141	21	76						27.161	21	33						27.158	7	33
30.456	5	57						28.194	8	28						24.171	41	58						24.166	26	64						27.189	25	23						27.186	15	32
30.487	8	54						28.223	1	34						24.196	39	64						24.191	10	67						27.217	16	24						27.214	15	28
30.518	11	62						28.252	2	45						24.221	35	76						24.216	14	66						27.245	20	28						27.242	6	42
30.55	19	53						28.281	28	43						24.246	23	74						24.24	15	74						27.272	13	16						27.269	18	30
30.581	36	48						28.31	15	34						24.271	29	79						24.265	22	64						27.3	23	26						27.297	3	30
30.612	25	63						28.339	17	25						24.296	43	83						24.29	14	65						27.328	15	18						27.325	19	35
30.643	55	81						28.367	15	38						24.32	25	75						24.315	6	71						27.356	9	23						27.353	14	35
30.675	23	64						28.396	27	23						24.345	53	85						24.34	12	65						27.384	33	27						27.381	17	32
30.706	20	67						28.425	19	37						24.37	53	85						24.365	10	64						27.412	11	16						27.409	14	20
30.737	47	58						28.454	12	34						24.395	22	84						24.389	14	50						27.44	31	25						27.437	14	20
30.768	6	87						28.483	10	35						24.42	68	69						24.414	9	58						27.468	2	26						27.465	18	38
30.8	7	65						28.512	4	29						24.444	18	81						24.439	33	56						27.496	24	27						27.493	6	23
30.831	13	61						28.541	12	29						24.469	50	79						24.464	28	78						27.524	3	19						27.521	5	31
30.862	37	76						28.57	11	34						24.494	44	78						24.489	17	62						27.552	23	28						27.549	3	36
30.893	26	70						28.599	8	37						24.519	52	73						24.513	13	71						27.58	15	21						27.576	14	27
30.925	29	40						28.628	12	37						24.544	52	73						24.538	16	61						27.607	12	23						27.604	3	42
30.956	103	75						28.657	12	37						24.569	38	83						24.563	17	57						27.635	29	17						27.632	0	35
30.987	103	75						28.686	18	31						24.593	40	82						24.588	16	46						27.663	18	20						27.66	9	20
31.019	21	69						28.715	6	25						24.618	40	82						24.613	23	69						27.691	17	20						27.688	15	30
31.05	5	41						28.744	9	33						24.643	41	98						24.637	24	50						27.719	13	12						27.716	15	36
31.081	7	48						28.773	17	27						24.668	40	86						24.662	17	63						27.747	19	27						27.744	5	28
31.112	44	35						28.802	17	28						24.693	40	76						24.687	44	57						27.775	17	27						27.772	16	35
31.144	7	64						28.831	6	28						24.717	45	70						24.712	16	65						27.803	9	24						27.8	3	27
31.175	29	34						28.86	12	30						24.742	43	85						24.737	11	52						27.831	14	16						27.828	15	28
31.206	36	62						28.889	9	33						24.767	44	87						24.762	33	56						27.859	19	21						27.856	15	24
31.237	3	50						28.917	3	35						24.792	44	87						24.786	31	73						27.887	11	31						27.883	10	33
31.269	15	37						28.946	14	17						24.817	44	80						24.811	36	71						27.914	23	33						27.911	20	38
31.3	57	59						28.975	0	17						24.842	21	75						24.836	14	72						27.942	14	22						27.939	4	41
31.331	7	45						29.004	16	23						24.866	46	88						24.861	23	63						27.97	12	25						27.967	13	32
31.363	19	55						29.033	7	23						24.891	20	81						24.886	18	58						27.998	12	12						27.995	18	26
31.394	19	55						29.062	29	18						24.916	20	81						24.91	27	71						28.026	20	21						28.023	8	30
31.425	38	61						29.091	4	26						24.941	27	84						24.935	33	85						28.054	23	22						28.051	15	21
31.456	2	45						29.12	16	16						24.966	40	94						24.96	13	67						28.082	17	20						28.079	8	35
31.488	15	26						29.149	1	25						24.99	26	69						24.985	17	69						28.11	11	21						28.107	10	16
31.519	40	32						29.178	0	17						25.015	43	70						25.01	13	80						28.138	13	25						28.135	1	37
31.55	38	41						29.207	3	29						25.04	48	78						25.034	33	65						28.166	12	29						28.163	12	22
31.581	13	61						29.236	1	19						25.065	49	81						25.059	37	73						28.194	16	23						28.191	9	35
31.613	10	62						29.265	11	20						25.09	38	79						25.084	34	77						28.222	5	27						28.218	11	31
31.644	0	44						29.294	11	20						25.115	31	77						25.109	13	76						28.249	18	22						28.246	46	27
31.675	54	48						29.323	1	29						25.139	33	62						25.134	19	73						28.277	9	31						28.274	4	27
31.706	27	33						29.352	3	21						25.164	49	87						25.159	18	81						28.305	26	30						28.302	9	35
31.738	10	29						29.381	15	22						25.189	45	72						25.183	22	81						28.333	22	23						28.33	8	34
31.769	24	48						29.41	8	25						25.214	50	72						25.208	19	68						28.361	30	27						28.358	1	22
31.8	13	58						29.438	8	33						25.239	35	85						25.233	16	68						28.389	11	23						28.386	13	33
31.832	0	35						29.467	3	36						25.263	37	91						25.258	19	75						28.417	14	36						28.414	9	24
31.863	50	47						29.496	2	23						25.288	28	65						25.283	18	72						28.445	10	32						28.442	5	25
31.894	26	44						29.525	6	28						25.313	36	80						25.307	27	70						28.473	21	42						28.47	3	23
31.925	26	44						29.554	5	33						25.338	31	83						25.332	38	78						28.501	25	21						28.498	13	36
31.957	26	41						29.583	6	29						25.363	35	75						25.357	8	71						28.529	18	28						28.525	0	31
31.988	14	69						29.612	2	21						25.387	38	79						25.382	6	74						28.557	10	33						28.553	0	33
32.019	37	67						29.641	13	26						25.412	29	75						25.407	25	74						28.584	23	19						28.581	0	23
32.05	8	41						29.67	19	28						25.437	39	101						25.431	11	81						28.612	19	30						28.609	0	35
32.082	18	55						29.699	13	27						25.462	38	84						25.456	8	69						28.64	20	37						28.637	6	36
32.113	37	52						29.728	9	26						25.487	36	68						25.481	29	84						28.668	36	16						28.665	4	34
32.144	5	50						29.757	13	21						25.512	57	91						25.506	25	91						28.696	33	35						28.693	11	31
32.175	25	35						29.786	16	26						25.536	27	74						25.531	27	69						28.724	25	24						28.721	11	25
32.207	33	64						29.815	2	29						25.561	40	87						25.555	8	65						28.752	11	28						28.749	6	24
32.238	30	68						29.844	3	28						25.586	40	87						25.58	16	87						28.78	26	32						28.777	12	28
32.269	35	46						29.873	12	21						25.611	33	76						25.605	18	80						28.808	26	31						28.805	0	24
32.301	11	60						29.902	10	24						25.636	44	84						25.63	44	79						28.836	33	28						28.832	6	17
32.332	17	48						29.931	3	28						25.66	24	78						25.655	15	74						28.864	27	25						28.86	2	32
32.363	15	52						29.96	3	28						25.685	24	78						25.68	10	72						28.892	20	29						28.888	2	17
32.394	42	34						29.988	10	29						25.71	24	78						25.704	19	74						28.919	26	30						28.916	3	18
32.426	18	62						30.017	9	44						25.735	48	87						25.729	10	70						28.947	21	30						28.944	22	22
32.457	41	55						30.046	7	33						25.76	28	90						25.754	14	70						28.975	19	26						28.972	8	23
32.488	19	45						30.075	8	27						25.785	33	89						25.779	16	77						29.003	3	34						29	2	22
32.519	11	48						30.104	1	34						25.809	29	80						25.804	12	75						29.031	11	24						29.028	6	19
32.551	17	58						30.133	6	31						25.834	43	74						25.828	20	80						29.059	33	33						29.056	10	24
32.582	6	57						30.162	2	45						25.859	27	83						25.853	27	67						29.087	24	16						29.084	0	30
32.613	6	57						30.191	3	39						25.884	31	86						25.878	11	72						29.115	15	22						29.112	6	28
32.645	30	77						30.22	6	25						25.909	39	86						25.903	17	69						29.143	43	31						29.139	5	34
32.676	49	72						30.249	22	36						25.933	23	94						25.928	16	71						29.171	43	31						29.167	1	15
32.707	5	32						30.278	1	30						25.958	44	86						25.952	14	59						29.199	30	30						29.195	0	19
32.738	43	81						30.307	3	40						25.983	22	92						25.977	14	69						29.226	15	23						29.223	6	26
32.77	23	109						30.336	5	37						26.008	38	89						26.002	20	75						29.254	20	30						29.251	0	27
32.801	42	49						30.365	2	43						26.033	37	82						26.027	18	58						29.282	32	34						29.279	9	24
32.832	90	96						30.394	13	41						26.058	37	82						26.052	16	72						29.31	18	27						29.307	15	20
32.863	6	69						30.423	4	53						26.082	29	95						26.077	20	60						29.338	9	30						29.335	0	20
32.895	45	74						30.452	2	31						26.107	41	82						26.101	17	75						29.366	21	35						29.363	0	27
32.926	17	83						30.481	6	32						26.132	33	81						26.126	17	77						29.394	30	34						29.391	6	13
32.957	34	79						30.51	0	34						26.157	36	84						26.151	24	75						29.422	21	40						29.419	6	20
32.988	3	66						30.538	6	39						26.182	44	81						26.176	17	69						29.45	25	36						29.447	4	30
33.02	34	57						30.567	0	29						26.206	36	93						26.201	14	82						29.478	30	35						29.474	5	23
33.051	3	99						30.596	0	44						26.231	39	95						26.225	16	90						29.506	30	35						29.502	0	25
33.082	36	81						30.625	4	46						26.256	46	88						26.25	21	69						29.534	22	40						29.53	7	30
33.114	43	100						30.654	0	48						26.281	37	96						26.275	10	82						29.561	13	17						29.558	11	20
33.145	52	95						30.683	17	38						26.306	28	82						26.3	22	72						29.589	12	28						29.586	14	21
33.176	31	73						30.712	9	36						26.331	40	91						26.325	22	80						29.617	18	39						29.614	4	23
33.207	43	80						30.741	14	28						26.355	33	74						26.349	33	76						29.645	16	44						29.642	12	29
33.239	34	61						30.77	0	48						26.38	33	74						26.374	31	72						29.673	19	27						29.67	6	22
33.27	25	60						30.799	9	38						26.405	63	66						26.399	27	83						29.701	30	38						29.698	1	21
33.301	59	70						30.828	12	42						26.43	49	91						26.424	34	74						29.729	30	38						29.726	8	13
33.332	15	78						30.857	4	29						26.455	58	86						26.449	26	82						29.757	20	33						29.754	9	28
33.364	20	83						30.886	13	32						26.479	50	81						26.474	25	80						29.785	40	25						29.781	3	18
33.395	7	50						30.915	3	31						26.504	50	81						26.498	24	69						29.813	21	42						29.809	5	35
33.426	12	44						30.944	5	51						26.529	44	96						26.523	29	65						29.841	26	37						29.837	7	21
33.458	19	82						30.973	1	38						26.554	60	83						26.548	35	81						29.869	29	30						29.865	2	16
33.489	15	70						31.002	3	47						26.579	30	82						26.573	43	61						29.896	34	42						29.893	14	24
33.52	12	55						31.031	1	40						26.604	38	102						26.598	20	81						29.924	30	31						29.921	8	18
33.551	55	42						31.059	1	39						26.628	38	102						26.622	16	94						29.952	30	31						29.949	12	17
33.583	19	43						31.088	9	35						26.653	36	81						26.647	10	76						29.98	28	38						29.977	4	30
33.614	26	67						31.117	0	49						26.678	25	111						26.672	14	96						30.008	15	32						30.005	4	18
33.645	23	77						31.146	6	30						26.703	23	85						26.697	22	94						30.036	26	28						30.033	0	17
33.676	31	43						31.175	1	44						26.728	47	99						26.722	9	78						30.064	25	27						30.061	0	30
33.708	71	63						31.204	0	41						26.752	23	91						26.746	24	107						30.092	15	45						30.088	7	29
33.739	38	42						31.233	3	44						26.777	22	87						26.771	34	76						30.12	26	27						30.116	10	12
33.77	17	53						31.262	2	29						26.802	41	76						26.796	17	83						30.148	16	37						30.144	12	25
33.801	27	57						31.291	9	42						26.827	41	104						26.821	20	76						30.176	16	37						30.172	4	18
33.833	0	64						31.32	9	42						26.852	43	99						26.846	15	95						30.203	17	37						30.2	3	22
33.864	20	63						31.349	16	29						26.876	38	96						26.87	30	93						30.231	12	35						30.228	7	23
33.895	58	64						31.378	2	41						26.901	49	104						26.895	28	91						30.259	26	33						30.256	3	23
33.927	36	62						31.407	23	21						26.926	42	80						26.92	14	98						30.287	26	31						30.284	3	19
33.958	44	76						31.436	2	27						26.951	30	107						26.945	20	85						30.315	33	52						30.312	3	28
33.989	15	50						31.465	6	22						26.976	31	89						26.97	25	94						30.343	25	53						30.34	6	31
34.02	26	62						31.494	8	28						27.001	38	102						26.995	30	83						30.371	24	52						30.368	1	25
34.052	26	62						31.523	8	48						27.025	35	91						27.019	14	90						30.399	24	40						30.396	0	20
34.083	17	70						31.552	4	26						27.05	42	86						27.044	20	71						30.427	26	49						30.423	12	25
34.114	14	81						31.581	4	26						27.075	49	91						27.069	33	86						30.455	18	51						30.451	3	23
34.145	20	71						31.609	0	28						27.1	61	88						27.094	25	88						30.483	18	61						30.479	9	31
34.177	3	77						31.638	2	22						27.125	33	96						27.119	20	75						30.511	41	55						30.507	4	18
34.208	20	87						31.667	1	36						27.149	35	78						27.143	35	108						30.538	28	52						30.535	5	20
34.239	18	76						31.696	1	20						27.174	17	80						27.168	36	81						30.566	14	61						30.563	5	29
34.271	39	103						31.725	0	29						27.199	42	86						27.193	14	69						30.594	28	51						30.591	1	20
34.302	3	97						31.754	1	34						27.224	40	89						27.218	22	101						30.622	32	78						30.619	1	22
34.333	50	99						31.783	2	30						27.249	66	89						27.243	22	101						30.65	42	69						30.647	14	31
34.364	33	106						31.812	0	25						27.274	52	91						27.267	17	75						30.678	30	53						30.675	11	24
34.396	12	79						31.841	0	38						27.298	45	104						27.292	18	79						30.706	48	59						30.703	0	10
34.427	74	77						31.87	2	34						27.323	38	94						27.317	33	87						30.734	41	55						30.73	0	17
34.458	13	56						31.899	5	27						27.348	40	99						27.342	18	74						30.762	27	55						30.758	2	31
34.489	71	67						31.928	14	29						27.373	30	96						27.367	28	85						30.79	27	47						30.786	0	29
34.521	25	62						31.957	0	23						27.398	30	96						27.392	30	92						30.818	29	48						30.814	8	15
34.552	52	56						31.986	6	26						27.422	36	95						27.416	36	81						30.846	42	62						30.842	2	27
34.583	14	77						32.015	4	43						27.447	41	109						27.441	27	80						30.873	29	52						30.87	2	30
34.614	14	47						32.044	0	47						27.472	34	91						27.466	45	86						30.901	46	52						30.898	4	18
34.646	29	44						32.073	6	23						27.497	35	103						27.491	9	83						30.929	37	65						30.926	0	21
34.677	21	41						32.102	0	41						27.522	37	101						27.516	12	76						30.957	27	52						30.954	11	25
34.708	21	41						32.131	6	39						27.547	62	80						27.54	9	77						30.985	36	46						30.982	15	22
34.74	39	63						32.159	6	39						27.571	32	84						27.565	6	82						31.013	25	36						31.01	9	21
34.771	17	49						32.188	2	39						27.596	33	97						27.59	27	75						31.041	26	41						31.037	4	27
34.802	42	90						32.217	10	33						27.621	23	96						27.615	26	90						31.069	39	58						31.065	1	22
34.833	73	72						32.246	11	35						27.646	23	96						27.64	22	104						31.097	26	35						31.093	15	33
34.865	34	33						32.275	4	40						27.671	28	99						27.664	17	97						31.125	35	37						31.121	3	19
34.896	41	79						32.304	12	48						27.695	47	71						27.689	20	80						31.153	38	41						31.149	2	12
34.927	4	31						32.333	6	49						27.72	41	103						27.714	19	85						31.18	35	52						31.177	1	23
34.958	21	81						32.362	10	28						27.745	24	93						27.739	29	77						31.208	26	43						31.205	8	28
34.99	38	95						32.391	0	33						27.77	42	85						27.764	32	67						31.236	26	36						31.233	1	30
35.021	13	59						32.42	0	33						27.795	50	87						27.788	24	69						31.264	18	49						31.261	2	19
35.052	0	42						32.449	15	49						27.82	46	88						27.813	25	70						31.292	16	26						31.289	4	29
35.083	16	53						32.478	4	33						27.844	26	79						27.838	21	73						31.32	26	33						31.317	1	26
35.115	9	33						32.507	18	37						27.869	29	72						27.863	40	84						31.348	27	22						31.344	11	30
35.146	8	52						32.536	0	42						27.894	26	80						27.888	13	87						31.376	46	33						31.372	9	13
35.177	38	38						32.565	1	36						27.919	28	81						27.913	12	74						31.404	29	34						31.4	9	30
35.209	89	57						32.594	3	40						27.944	28	81						27.937	19	73						31.432	18	52						31.428	4	21
35.24	4	58						32.623	8	43						27.968	33	81						27.962	45	83						31.46	30	43						31.456	1	29
35.271	15	60						32.652	8	43						27.993	43	92						27.987	18	81						31.488	32	39						31.484	6	19
35.302	71	66						32.68	10	39						28.018	37	79						28.012	44	72						31.515	38	32						31.512	13	29
35.334	58	65						32.709	2	28						28.043	30	84						28.037	17	57						31.543	40	37						31.54	6	31
35.365	58	65						32.738	7	36						28.068	35	78						28.061	44	93						31.571	30	43						31.568	0	17
35.396	29	56						32.767	11	44						28.093	31	88						28.086	26	88						31.599	30	43						31.596	4	26
35.427	33	49						32.796	11	44						28.117	44	82						28.111	17	94						31.627	17	43						31.624	11	22
35.459	18	42						32.825	6	36						28.142	31	91						28.136	40	68						31.655	28	46						31.652	0	33
35.49	20	51						32.854	10	37						28.167	37	94						28.161	21	89						31.683	19	32						31.679	6	18
35.521	20	51						32.883	3	45						28.192	24	88						28.185	16	82						31.711	39	33						31.707	3	22
35.553	1	71						32.912	23	52						28.217	26	84						28.21	6	72						31.739	24	38						31.735	3	21
35.584	0	140						32.941	23	52						28.241	26	84						28.235	39	74						31.767	22	35						31.763	6	25
35.615	5	70						32.97	6	43						28.266	38	75						28.26	26	57						31.795	16	28						31.791	5	30
35.646	33	59						32.999	15	49						28.291	35	88						28.285	15	73						31.823	21	31						31.819	5	24
35.678	42	32						33.028	15	41						28.316	40	80						28.31	15	73						31.85	24	33						31.847	16	22
35.709	0	41						33.057	7	36						28.341	30	64						28.334	20	80						31.878	32	27						31.875	10	22
35.74	0	41						33.086	7	36						28.365	35	102						28.359	16	90						31.906	35	31						31.903	5	22
35.771	47	68						33.115	3	49						28.39	37	80						28.384	16	60						31.934	35	31						31.931	4	22
35.803	44	51						33.144	12	50						28.415	29	77						28.409	25	98						31.962	15	29						31.959	6	25
35.834	24	40						33.173	14	52						28.44	32	88						28.434	18	61						31.99	13	43						31.986	3	36
35.865	18	53						33.202	0	50						28.465	37	73						28.458	17	64						32.018	27	24						32.014	7	29
35.896	19	106						33.23	0	50						28.49	51	85						28.483	22	78						32.046	29	38						32.042	0	23
35.928	16	58						33.259	4	53						28.514	45	80						28.508	18	61						32.074	30	35						32.07	6	52
35.959	35	51						33.288	5	53						28.539	45	80						28.533	11	89						32.102	14	38						32.098	1	39
35.99	35	51						33.317	16	40						28.564	24	77						28.558	21	65						32.13	21	28						32.126	13	46
36.022	37	54						33.346	11	28						28.589	36	68						28.582	26	71						32.158	18	41						32.154	9	20
36.053	8	33						33.375	11	28						28.614	30	66						28.607	27	76						32.185	25	26						32.182	4	20
36.084	26	41						33.404	12	24						28.638	37	71						28.632	19	83						32.213	17	32						32.21	1	13
36.115	30	83						33.433	8	34						28.663	42	70						28.657	13	73						32.241	14	38						32.238	23	11
36.147	25	38						33.462	11	42						28.688	28	76						28.682	30	86						32.269	11	27						32.266	2	28
36.178	12	48						33.491	9	36						28.713	39	82						28.707	35	72						32.297	14	32						32.293	28	23
36.209	25	62						33.52	9	36						28.738	21	58						28.731	28	96						32.325	30	37						32.321	5	22
36.24	15	61						33.549	5	20						28.763	36	66						28.756	38	80						32.353	30	37						32.349	0	30
36.272	31	85						33.578	7	48						28.787	36	66						28.781	24	77						32.381	20	46						32.377	4	33
36.303	46	37						33.607	10	34						28.812	19	76						28.806	20	74						32.409	13	34						32.405	5	27
36.334	30	93						33.636	6	35						28.837	23	82						28.831	21	64						32.437	24	26						32.433	18	14
36.366	10	86						33.665	6	35						28.862	17	63						28.855	18	71						32.465	11	31						32.461	4	25
36.397	6	93						33.694	11	38						28.887	38	91						28.88	17	89						32.492	32	35						32.489	0	27
36.428	8	48						33.723	0	51						28.911	19	72						28.905	14	68						32.52	9	31						32.517	3	36
36.459	15	48						33.752	6	36						28.936	42	82						28.93	23	84						32.548	23	29						32.545	10	31
36.491	5	76						33.78	2	45						28.961	39	71						28.955	20	80						32.576	17	27						32.573	8	22
36.522	8	57						33.809	2	45						28.986	42	77						28.979	30	72						32.604	13	29						32.601	4	18
36.553	34	70						33.838	0	26						29.011	29	67						29.004	26	60						32.632	13	29						32.628	22	17
36.584	29	37						33.867	9	31						29.036	28	63						29.029	19	72						32.66	21	18						32.656	4	34
36.616	6	60						33.896	3	43						29.06	29	81						29.054	27	74						32.688	13	34						32.684	3	21
36.647	0	36						33.925	0	41						29.085	31	63						29.079	27	74						32.716	16	32						32.712	13	18
36.678	9	58						33.954	0	41						29.11	30	75						29.103	8	82						32.744	34	25						32.74	2	25
36.709	54	41						33.983	13	34						29.135	5	80						29.128	29	68						32.772	11	34						32.768	11	11
36.741	30	54						34.012	4	35						29.16	29	76						29.153	27	88						32.8	31	31						32.796	3	28
36.772	29	79						34.041	0	32						29.184	24	60						29.178	47	79						32.827	16	26						32.824	0	31
36.803	6	54						34.07	6	31						29.209	32	73						29.203	33	87						32.855	22	27						32.852	15	37
36.835	92	37						34.099	6	35						29.234	21	73						29.228	16	66						32.883	24	25						32.88	0	21
36.866	47	40						34.128	0	39						29.259	30	80						29.252	29	79						32.911	27	28						32.908	3	36
36.897	19	39						34.157	2	38						29.284	26	73						29.277	11	79						32.939	18	36						32.935	4	22
36.928	34	24						34.186	7	23						29.309	27	64						29.302	20	78						32.967	18	36						32.963	0	14
36.96	25	43						34.215	4	17						29.333	37	62						29.327	31	76						32.995	21	33						32.991	0	26
36.991	28	45						34.244	12	27						29.358	37	62						29.352	19	77						33.023	31	41						33.019	13	33
37.022	16	22						34.273	1	37						29.383	21	84						29.376	19	91						33.051	22	35						33.047	3	25
37.053	19	53						34.301	6	31						29.408	26	66						29.401	33	76						33.079	42	28						33.075	4	22
37.085	19	53						34.33	13	31						29.433	25	80						29.426	17	91						33.107	31	33						33.103	1	31
37.116	11	25						34.359	0	35						29.457	28	64						29.451	39	93						33.135	28	30						33.131	6	17
37.147	17	35						34.388	0	30						29.482	44	82						29.476	25	80						33.162	35	30						33.159	0	29
37.178	19	45						34.417	1	24						29.507	35	87						29.5	21	61						33.19	24	28						33.187	9	27
37.21	47	38						34.446	2	34						29.532	28	71						29.525	7	53						33.218	8	34						33.215	13	21
37.241	37	48						34.475	16	24						29.557	20	68						29.55	33	65						33.246	28	19						33.242	2	26
37.272	17	49						34.504	11	31						29.582	36	56						29.575	32	75						33.274	25	35						33.27	0	20
37.304	26	44						34.533	4	29						29.606	33	62						29.6	16	77						33.302	25	35						33.298	3	34
37.335	3	69						34.562	23	31						29.631	42	73						29.625	23	64						33.33	29	33						33.326	3	35
37.366	32	75						34.591	2	29						29.656	42	73						29.649	27	82						33.358	24	31						33.354	3	15
37.397	63	76						34.62	6	35						29.681	28	52						29.674	27	75						33.386	40	32						33.382	5	24
37.429	14	56						34.649	7	28						29.706	52	67						29.699	28	75						33.414	26	40						33.41	3	26
37.46	20	44						34.678	8	31						29.73	23	62						29.724	8	63						33.442	22	25						33.438	9	24
37.491	27	65						34.707	9	31						29.755	22	70						29.749	12	79						33.469	30	34						33.466	5	32
37.522	3	66						34.736	20	42						29.78	43	68						29.773	12	50						33.497	42	33						33.494	0	27
37.554	0	51						34.765	10	41						29.805	43	68						29.798	16	68						33.525	23	32						33.522	5	26
37.585	20	61						34.794	4	52						29.83	26	69						29.823	25	75						33.553	40	36						33.549	3	25
37.616	21	62						34.823	6	35						29.854	26	52						29.848	14	80						33.581	42	38						33.577	3	17
37.648	23	52						34.851	14	43						29.879	23	74						29.873	31	75						33.609	26	36						33.605	0	41
37.679	36	38						34.88	10	70						29.904	22	70						29.897	12	83						33.637	26	36						33.633	3	19
37.71	5	53						34.909	17	49						29.929	18	65						29.922	26	76						33.665	36	45						33.661	1	33
37.741	35	65						34.938	18	49						29.954	42	70						29.947	24	67						33.693	17	29						33.689	6	13
37.773	28	56						34.967	9	51						29.979	14	74						29.972	9	75						33.721	48	35						33.717	1	32
37.804	23	69						34.996	21	65						30.003	22	60						29.997	19	67						33.749	37	35						33.745	3	33
37.835	50	42						35.025	9	57						30.028	22	60						30.021	36	74						33.777	12	36						33.773	3	33
37.866	5	74						35.054	19	52						30.053	16	74						30.046	15	74						33.804	21	32						33.801	0	20
37.898	46	57						35.083	14	60						30.078	32	76						30.071	20	62						33.832	12	36						33.829	1	12
37.929	33	38						35.112	16	47						30.103	29	81						30.096	20	80						33.86	12	36						33.857	15	6
37.96	35	57						35.141	9	57						30.127	18	78						30.121	30	76						33.888	18	39						33.884	17	30
37.991	11	64						35.17	6	60						30.152	35	81						30.146	14	71						33.916	23	48						33.912	12	39
38.023	32	59						35.199	3	61						30.177	39	60						30.17	35	59						33.944	22	37						33.94	7	16
38.054	12	56						35.228	1	59						30.202	27	86						30.195	19	71						33.972	25	55						33.968	1	21
38.085	21	66						35.257	9	64						30.227	14	70						30.22	28	88						34	15	36						33.996	9	18
38.117	6	78						35.286	19	57						30.252	12	82						30.245	15	84						34.028	15	28						34.024	1	28
38.148	8	63						35.315	4	54						30.276	19	83						30.27	22	82						34.056	25	33						34.052	9	25
38.179	50	70						35.344	9	46						30.301	47	78						30.294	25	76						34.084	26	32						34.08	8	15
38.21	23	29						35.373	16	38						30.326	31	75						30.319	29	64						34.112	17	31						34.108	0	27
38.242	15	54						35.401	1	46						30.351	27	83						30.344	24	69						34.139	20	34						34.136	0	18
38.273	34	78						35.43	4	48						30.376	22	75						30.369	33	74						34.167	25	47						34.164	0	19
38.304	51	109						35.459	2	39						30.4	26	77						30.394	50	73						34.195	25	47						34.191	7	18
38.335	34	80						35.488	5	31						30.425	35	89						30.418	18	65						34.223	26	31						34.219	0	19
38.367	8	82						35.517	3	56						30.45	26	81						30.443	12	74						34.251	17	40						34.247	6	21
38.398	54	70						35.546	10	40						30.475	36	70						30.468	17	84						34.279	30	68						34.275	4	14
38.429	10	53						35.575	10	32						30.5	36	70						30.493	40	66						34.307	8	34						34.303	8	29
38.461	3	64						35.604	10	48						30.525	32	76						30.518	13	79						34.335	9	33						34.331	13	13
38.492	31	71						35.633	8	35						30.549	37	71						30.543	25	65						34.363	17	29						34.359	1	21
38.523	31	71						35.662	3	38						30.574	26	83						30.567	10	91						34.391	22	49						34.387	0	24
38.554	27	66						35.691	3	38						30.599	32	83						30.592	10	91						34.419	25	52						34.415	5	31
38.586	61	69						35.72	13	32						30.624	37	84						30.617	16	82						34.446	37	44						34.443	4	13
38.617	35	84						35.749	4	35						30.649	51	82						30.642	32	64						34.474	37	44						34.471	0	16
38.648	44	93						35.778	4	40						30.673	40	70						30.667	26	79						34.502	20	44						34.498	17	25
38.679	21	82						35.807	7	51						30.698	35	82						30.691	17	67						34.53	21	34						34.526	0	16
38.711	32	90						35.836	0	47						30.723	35	82						30.716	20	80						34.558	21	48						34.554	3	23
38.742	0	99						35.865	0	35						30.748	27	76						30.741	22	81						34.586	20	53						34.582	4	27
38.773	31	34						35.894	35	31						30.773	45	96						30.766	15	84						34.614	20	53						34.61	0	23
38.804	41	82						35.922	1	33						30.798	40	81						30.791	29	71						34.642	12	47						34.638	11	19
38.836	20	62						35.951	16	31						30.822	28	91						30.815	24	82						34.67	13	53						34.666	5	23
38.867	7	76						35.98	0	38						30.847	22	91						30.84	15	65						34.698	30	49						34.694	1	21
38.898	23	90						36.009	0	34						30.872	22	88						30.865	23	79						34.726	31	40						34.722	5	14
38.93	32	101						36.038	6	27						30.897	48	86						30.89	21	72						34.754	31	40						34.75	1	18
38.961	32	101						36.067	1	29						30.922	28	81						30.915	19	71						34.781	40	35						34.778	8	30
38.992	32	70						36.096	11	25						30.946	28	81						30.94	23	76						34.809	40	51						34.806	8	35
39.023	27	56						36.125	9	45						30.971	31	78						30.964	25	77						34.837	21	45						34.833	1	17
39.055	29	76						36.154	6	41						30.996	28	81						30.989	18	77						34.865	19	55						34.861	10	18
39.086	29	77						36.183	6	31						31.021	34	78						31.014	28	83						34.893	21	40						34.889	1	16
39.117	55	87						36.212	7	30						31.046	20	78						31.039	25	72						34.921	19	56						34.917	3	23
39.148	15	44						36.241	0	39						31.071	30	89						31.064	13	73						34.949	25	47						34.945	12	20
39.18	49	114						36.27	18	37						31.095	34	90						31.088	24	65						34.977	36	43						34.973	4	11
39.211	12	70						36.299	6	28						31.12	39	93						31.113	14	78						35.005	37	55						35.001	6	14
39.242	20	62						36.328	6	28						31.145	27	83						31.138	23	75						35.033	23	41						35.029	5	19
39.273	16	82						36.357	16	31						31.17	18	73						31.163	16	77						35.061	23	30						35.057	5	35
39.305	11	62						36.386	13	31						31.195	25	91						31.188	13	68						35.089	21	43						35.085	16	15
39.336	8	70						36.415	10	42						31.219	33	99						31.212	25	88						35.116	35	50						35.113	6	9
39.367	8	70						36.444	14	34						31.244	36	88						31.237	9	76						35.144	23	30						35.14	5	20
39.399	16	58						36.472	0	48						31.269	36	72						31.262	39	80						35.172	23	38						35.168	9	25
39.43	15	99						36.501	5	33						31.294	29	79						31.287	34	70						35.2	16	32						35.196	7	27
39.461	11	52						36.53	5	33						31.319	30	78						31.312	16	67						35.228	33	44						35.224	5	18
39.492	11	65						36.559	14	45						31.343	34	77						31.336	21	71						35.256	32	35						35.252	5	18
39.524	16	71						36.588	7	50						31.368	34	77						31.361	21	74						35.284	13	42						35.28	0	23
39.555	32	64						36.617	15	56						31.393	43	81						31.386	23	86						35.312	37	32						35.308	12	22
39.586	14	60						36.646	1	47						31.418	34	67						31.411	18	72						35.34	19	42						35.336	16	13
39.617	10	86						36.675	8	56						31.443	27	87						31.436	23	75						35.368	22	33						35.364	0	13
39.649	23	49						36.704	8	44						31.468	32	97						31.461	31	71						35.396	13	31						35.392	8	22
39.68	47	89						36.733	6	38						31.492	32	98						31.485	24	72						35.423	28	46						35.42	14	9
39.711	4	96						36.762	10	39						31.517	33	95						31.51	33	78						35.451	25	42						35.447	3	20
39.743	11	49						36.791	15	35						31.542	35	98						31.535	15	80						35.479	22	36						35.475	0	28
39.774	11	49						36.82	0	32						31.567	35	98						31.56	28	85						35.507	20	35						35.503	1	18
39.805	18	65						36.849	18	32						31.592	29	90						31.585	20	71						35.535	18	27						35.531	0	18
39.836	9	89						36.878	6	40						31.616	11	96						31.609	24	74						35.563	41	31						35.559	7	18
39.868	11	77						36.907	0	45						31.641	33	81						31.634	18	83						35.591	23	39						35.587	0	24
39.899	10	65						36.936	5	36						31.666	17	95						31.659	30	62						35.619	38	38						35.615	3	16
39.93	3	83						36.965	9	30						31.691	48	83						31.684	27	79						35.647	38	38						35.643	3	18
39.961	5	67						36.994	8	42						31.716	45	100						31.709	30	82						35.675	20	43						35.671	0	10
39.993	24	59						37.022	0	27						31.741	28	65						31.733	38	68						35.703	32	36						35.699	2	22
40.024	14	84						37.051	7	51						31.765	42	77						31.758	21	72						35.731	13	47						35.727	15	17
40.055	0	91						37.08	4	34						31.79	29	92						31.783	35	79						35.758	18	31						35.754	3	25
40.086	4	53						37.109	0	36						31.815	35	89						31.808	23	75						35.786	18	31						35.782	8	17
40.118	9	70						37.138	0	41						31.84	50	76						31.833	18	62						35.814	25	32						35.81	0	24
40.149	12	96						37.167	5	38						31.865	35	89						31.858	14	69						35.842	24	36						35.838	6	19
40.18	12	96						37.196	10	43						31.889	30	87						31.882	16	83						35.87	23	35						35.866	0	16
40.212	27	86						37.225	0	46						31.914	26	93						31.907	11	90						35.898	15	54						35.894	4	22
40.243	8	59						37.254	8	39						31.939	28	79						31.932	34	80						35.926	15	54						35.922	8	14
40.274	39	97						37.283	3	40						31.964	37	72						31.957	6	88						35.954	37	41						35.95	6	28
40.305	24	87						37.312	4	34						31.989	25	89						31.982	6	88						35.982	23	34						35.978	0	19
40.337	7	69						37.341	2	34						32.014	42	83						32.006	30	78						36.01	27	38						36.006	3	14
40.368	0	89						37.37	2	34						32.038	37	89						32.031	21	82						36.038	24	51						36.034	7	13
40.399	47	84						37.399	2	41						32.063	32	92						32.056	40	63						36.066	33	37						36.062	0	20
40.43	33	75						37.428	8	44						32.088	14	98						32.081	31	93						36.093	34	45						36.089	5	12
40.462	5	73						37.457	8	44						32.113	27	76						32.106	24	73						36.121	32	52						36.117	1	17
40.493	34	86						37.486	8	50						32.138	27	87						32.13	37	85						36.149	45	48						36.145	0	10
40.524	47	54						37.515	2	56						32.162	21	85						32.155	18	87						36.177	46	43						36.173	3	21
40.556	47	54						37.543	9	50						32.187	28	65						32.18	28	72						36.205	11	46						36.201	3	19
40.587	42	93						37.572	9	50						32.212	23	67						32.205	27	82						36.233	40	41						36.229	5	25
40.618	49	77						37.601	25	44						32.237	30	68						32.23	27	81						36.261	39	58						36.257	0	16
40.649	33	66						37.63	10	40						32.262	18	59						32.254	30	63						36.289	37	59						36.285	1	11
40.681	25	61						37.659	6	28						32.287	33	77						32.279	41	74						36.317	44	50						36.313	1	15
40.712	10	74						37.688	8	41						32.311	22	65						32.304	41	74						36.345	22	36						36.341	1	2
40.743	8	64						37.717	4	46						32.336	24	63						32.329	36	76						36.373	22	36						36.369	1	2
40.774	23	54						37.746	5	31						32.361	15	80						32.354	27	80						36.401	19	56						36.396	0	17
40.806	16	32						37.775	6	50						32.386	17	54						32.379	27	80						36.428	10	60						36.424	0	27
40.837	31	64						37.804	3	40						32.411	23	51						32.403	23	82						36.456	30	46						36.452	4	10
40.868	4	60						37.833	1	68						32.435	21	62						32.428	46	78						36.484	34	50						36.48	2	13
40.899	42	86						37.862	6	58						32.46	21	64						32.453	21	64						36.512	51	63						36.508	1	15
40.931	42	86						37.891	6	53						32.485	22	57						32.478	29	59						36.54	40	50						36.536	3	32
40.962	14	77						37.92	2	54						32.51	23	83						32.503	28	73						36.568	41	53						36.564	1	20
40.993	13	60						37.949	11	42						32.535	7	54						32.527	22	83						36.596	31	53						36.592	4	26
41.025	12	78						37.978	15	37						32.56	14	60						32.552	16	83						36.624	43	51						36.62	3	19
41.056	15	82						38.007	12	41						32.584	30	68						32.577	34	71						36.652	25	38						36.648	0	21
41.087	25	84						38.036	8	45						32.609	10	58						32.602	46	61						36.68	28	43						36.676	0	14
41.118	7	43						38.065	2	43						32.634	20	57						32.627	30	61						36.708	41	53						36.703	0	17
41.15	0	65						38.093	7	45						32.659	18	56						32.651	30	60						36.735	31	49						36.731	0	27
41.181	36	79						38.122	0	32						32.684	16	72						32.676	33	76						36.763	25	40						36.759	0	19
41.212	27	65						38.151	11	44						32.708	7	67						32.701	18	77						36.791	23	34						36.787	0	22
41.243	26	70						38.18	9	46						32.733	22	74						32.726	18	77						36.819	44	47						36.815	0	15
41.275	18	64						38.209	0	60						32.758	13	72						32.751	26	68						36.847	28	34						36.843	1	25
41.306	25	91						38.238	3	49						32.783	24	60						32.776	36	54						36.875	33	48						36.871	7	13
41.337	53	70						38.267	4	36						32.808	26	73						32.8	10	69						36.903	21	38						36.899	0	20
41.368	4	101						38.296	0	46						32.833	20	71						32.825	24	71						36.931	35	26						36.927	7	13
41.4	20	94						38.325	0	36						32.857	15	64						32.85	25	74						36.959	35	26						36.955	8	12
41.431	23	62						38.354	1	33						32.882	26	70						32.875	32	67						36.987	26	34						36.983	2	28
41.462	9	93						38.383	9	44						32.907	25	65						32.9	28	79						37.015	21	39						37.011	2	19
41.494	13	51						38.412	6	48						32.932	13	66						32.924	28	60						37.043	40	32						37.038	0	11
41.525	38	87						38.441	3	29						32.957	27	57						32.949	31	68						37.07	21	33						37.066	0	22
41.556	41	55						38.47	0	40						32.981	3	69						32.974	29	87						37.098	17	36						37.094	0	22
41.587	20	58						38.499	5	51						33.006	28	63						32.999	23	64						37.126	37	27						37.122	0	19
41.619	26	65						38.528	9	25						33.031	15	71						33.024	26	68						37.154	18	48						37.15	0	19
41.65	26	65						38.557	9	25						33.056	26	65						33.048	34	72						37.182	30	43						37.178	1	23
41.681	5	61						38.586	10	41						33.081	9	59						33.073	21	74						37.21	17	32						37.206	2	19
41.712	22	84						38.615	7	42						33.105	21	61						33.098	30	74						37.238	46	38						37.234	0	24
41.744	18	81						38.643	0	29						33.13	21	58						33.123	33	79						37.266	20	32						37.262	1	18
41.775	16	66						38.672	7	39						33.155	29	60						33.148	33	79						37.294	32	41						37.29	0	25
41.806	16	66						38.701	0	48						33.18	26	66						33.173	29	78						37.322	32	41						37.318	6	16
41.838	22	93						38.73	7	42						33.205	26	65						33.197	30	86						37.35	36	24						37.345	2	17
41.869	17	62						38.759	7	42						33.23	18	54						33.222	24	72						37.378	28	28						37.373	2	23
41.9	17	77						38.788	0	33						33.254	18	54						33.247	23	81						37.405	16	38						37.401	3	30
41.931	7	78						38.817	3	39						33.279	12	56						33.272	24	71						37.433	30	34						37.429	8	25
41.963	7	78						38.846	3	39						33.304	13	66						33.297	23	78						37.461	31	30						37.457	6	10
41.994	17	71						38.875	2	43						33.329	28	61						33.321	23	85						37.489	6	31						37.485	0	22
42.025	17	85						38.904	6	47						33.354	18	58						33.346	30	66						37.517	22	27						37.513	0	23
42.056	15	77						38.933	15	44						33.378	16	76						33.371	30	66						37.545	16	32						37.541	3	20
42.088	18	88						38.962	15	44						33.403	36	69						33.396	42	85						37.573	26	27						37.569	0	20
42.119	28	55						38.991	6	32						33.428	25	88						33.421	37	77						37.601	27	24						37.597	0	18
42.15	23	102						39.02	4	30						33.453	18	69						33.445	21	75						37.629	21	32						37.625	0	30
42.181	35	70						39.049	4	30						33.478	17	86						33.47	52	69						37.657	19	38						37.652	4	16
42.213	19	71						39.078	11	45						33.503	27	70						33.495	36	75						37.685	22	27						37.68	9	26
42.244	40	77						39.107	1	48						33.527	29	78						33.52	28	76						37.712	22	27						37.708	0	21
42.275	19	100						39.136	2	35						33.552	32	75						33.545	6	70						37.74	17	34						37.736	4	20
42.307	23	112						39.164	2	39						33.577	26	78						33.569	21	80						37.768	16	35						37.764	0	25
42.338	26	77						39.193	6	33						33.602	30	79						33.594	21	80						37.796	32	25						37.792	2	19
42.369	1	78						39.222	2	39						33.627	28	70						33.619	30	68						37.824	25	25						37.82	1	24
42.4	6	88						39.251	2	39						33.651	32	84						33.644	40	83						37.852	9	18						37.848	9	20
42.432	1	58						39.28	7	43						33.676	28	71						33.669	23	73						37.88	17	25						37.876	0	18
42.463	19	58						39.309	13	48						33.701	31	84						33.694	19	83						37.908	17	25						37.904	2	31
42.494	11	65						39.338	19	56						33.726	34	86						33.718	30	91						37.936	36	38						37.932	2	31
42.525	20	67						39.367	10	43						33.751	28	89						33.743	39	84						37.964	26	22						37.959	5	25
42.557	26	48						39.396	13	33						33.776	39	95						33.768	14	62						37.992	17	33						37.987	0	27
42.588	9	52						39.425	20	40						33.8	12	85						33.793	28	98						38.02	10	29						38.015	8	17
42.619	31	60						39.454	1	47						33.825	35	80						33.818	30	102						38.047	20	30						38.043	2	26
42.651	42	47						39.483	12	39						33.85	20	79						33.842	46	63						38.075	42	33						38.071	7	21
42.682	24	77						39.512	7	47						33.875	45	79						33.867	30	86						38.103	14	27						38.099	0	15
42.713	53	58						39.541	19	38						33.9	25	74						33.892	30	86						38.131	7	31						38.127	8	27
42.744	23	95						39.57	1	42						33.924	24	72						33.917	26	90						38.159	35	23						38.155	7	34
42.776	30	67						39.599	9	32						33.949	22	79						33.942	22	92						38.187	21	38						38.183	3	27
42.807	35	71						39.628	5	38						33.974	29	85						33.966	44	102						38.215	21	31						38.211	3	27
42.838	35	61						39.657	4	38						33.999	26	77						33.991	33	87						38.243	17	36						38.239	1	27
42.869	14	71						39.686	2	29						34.024	23	88						34.016	26	84						38.271	16	49						38.267	6	14
42.901	28	61						39.714	18	32						34.049	28	71						34.041	34	86						38.299	15	34						38.294	0	19
42.932	36	87						39.743	14	39						34.073	40	88						34.066	46	99						38.327	13	30						38.322	11	19
42.963	14	72						39.772	6	36						34.098	23	77						34.091	22	95						38.355	27	27						38.35	7	26
42.994	28	65						39.801	15	29						34.123	20	76						34.115	26	99						38.382	13	42						38.378	5	22
43.026	24	42						39.83	4	41						34.148	20	76						34.14	28	113						38.41	25	20						38.406	7	20
43.057	18	78						39.859	9	36						34.173	28	80						34.165	32	102						38.438	25	20						38.434	0	31
43.088	6	43						39.888	4	32						34.197	28	71						34.19	21	108						38.466	22	28						38.462	9	25
43.12	20	52						39.917	4	23						34.222	16	72						34.215	32	127						38.494	31	32						38.49	13	12
43.151	15	41						39.946	9	31						34.247	23	83						34.239	30	89						38.522	14	31						38.518	0	14
43.182	31	67						39.975	0	47						34.272	10	72						34.264	30	105						38.55	24	29						38.546	2	27
43.213	30	67						40.004	8	42						34.297	19	78						34.289	22	102						38.578	15	40						38.574	7	30
43.245	30	67						40.033	10	44						34.322	30	68						34.314	14	101						38.606	34	31						38.601	11	25
43.276	21	62						40.062	7	27						34.346	14	66						34.339	37	109						38.634	24	23						38.629	3	18
43.307	32	46						40.091	1	43						34.371	26	67						34.363	13	96						38.662	11	40						38.657	4	27
43.338	33	89						40.12	4	41						34.396	15	74						34.388	29	105						38.689	24	40						38.685	0	33
43.37	12	55						40.149	9	38						34.421	21	56						34.413	24	101						38.717	15	30						38.713	1	24
43.401	22	59						40.178	11	40						34.446	27	65						34.438	40	97						38.745	25	19						38.741	5	30
43.432	33	66						40.207	17	36						34.47	25	64						34.463	16	91						38.773	23	36						38.769	0	39
43.463	25	94						40.236	0	45						34.495	32	57						34.488	26	92						38.801	16	20						38.797	1	23
43.495	31	93						40.264	17	39						34.52	22	67						34.512	18	92						38.829	13	32						38.825	2	17
43.526	20	68						40.293	12	44						34.545	33	62						34.537	39	71						38.857	19	34						38.853	0	19
43.557	2	58						40.322	4	51						34.57	15	59						34.562	11	95						38.885	22	33						38.881	6	27
43.589	7	94						40.351	3	52						34.594	14	52						34.587	35	71						38.913	16	26						38.908	1	34
43.62	69	101						40.38	8	50						34.619	25	60						34.612	32	84						38.941	15	30						38.936	2	31
43.651	69	101						40.409	5	41						34.644	24	57						34.636	30	60						38.969	11	25						38.964	0	35
43.682	34	84						40.438	10	49						34.669	10	70						34.661	30	69						38.997	25	40						38.992	0	24
43.714	19	36						40.467	8	41						34.694	25	65						34.686	30	69						39.024	22	29						39.02	20	25
43.745	7	68						40.496	3	50						34.719	14	77						34.711	43	63						39.052	22	29						39.048	4	26
43.776	15	76						40.525	9	70						34.743	19	54						34.736	11	67						39.08	14	32						39.076	0	21
43.807	7	60						40.554	18	77						34.768	11	51						34.76	28	62						39.108	12	27						39.104	0	34
43.839	47	44						40.583	7	53						34.793	17	67						34.785	13	72						39.136	26	23						39.132	16	33
43.87	46	60						40.612	31	79						34.818	24	61						34.81	19	70						39.164	14	29						39.16	11	19
43.901	18	54						40.641	11	59						34.843	26	52						34.835	18	75						39.192	10	37						39.188	3	30
43.933	28	72						40.67	11	59						34.867	22	60						34.86	12	69						39.22	23	36						39.215	4	39
43.964	13	89						40.699	10	72						34.892	16	60						34.884	16	60						39.248	14	34						39.243	3	29
43.995	5	64						40.728	28	58						34.917	16	60						34.909	16	63						39.276	11	35						39.271	8	27
44.026	5	64						40.757	12	67						34.942	21	60						34.934	45	69						39.304	16	34						39.299	11	23
44.058	25	64						40.785	8	75						34.967	30	56						34.959	19	64						39.332	29	39						39.327	0	17
44.089	34	73						40.814	16	71						34.992	11	51						34.984	23	72						39.359	23	37						39.355	7	27
44.12	18	53						40.843	1	77						35.016	19	63						35.009	28	67						39.387	22	32						39.383	7	27
44.151	20	66						40.872	1	56						35.041	20	60						35.033	16	76						39.415	25	30						39.411	0	11
44.183	0	68						40.901	3	60						35.066	32	63						35.058	38	66						39.443	16	31						39.439	0	22
44.214	21	60						40.93	13	58						35.091	21	57						35.083	41	63						39.471	16	31						39.467	1	41
44.245	8	85						40.959	14	51						35.116	15	58						35.108	34	71						39.499	36	23						39.495	16	29
44.276	9	65						40.988	27	40						35.14	22	63						35.133	39	75						39.527	16	30						39.523	8	23
44.308	18	45						41.017	10	51						35.165	22	52						35.157	24	73						39.555	21	24						39.55	6	25
44.339	26	71						41.046	19	53						35.19	26	49						35.182	42	82						39.583	16	34						39.578	2	25
44.37	30	67						41.075	15	50						35.215	7	53						35.207	25	92						39.611	20	38						39.606	2	25
44.402	13	65						41.104	16	47						35.24	27	49						35.232	25	92						39.639	17	18						39.634	3	27
44.433	28	83						41.133	13	55						35.265	11	57						35.257	24	71						39.667	11	22						39.662	13	20
44.464	29	56						41.162	9	40						35.289	16	54						35.281	44	71						39.694	27	19						39.69	12	24
44.495	3	68						41.191	8	51						35.314	8	54						35.306	15	57						39.722	20	52						39.718	6	29
44.527	34	55						41.22	6	43						35.339	25	51						35.331	23	82						39.75	14	39						39.746	11	13
44.558	13	41						41.249	15	54						35.364	9	52						35.356	43	58						39.778	14	28						39.774	0	20
44.589	22	63						41.278	10	38						35.389	16	52						35.381	35	79						39.806	13	29						39.802	0	23
44.62	0	53						41.307	10	38						35.413	7	55						35.406	37	69						39.834	11	35						39.83	4	22
44.652	34	59						41.335	4	49						35.438	20	53						35.43	30	63						39.862	16	34						39.857	12	20
44.683	14	42						41.364	9	49						35.463	12	44						35.455	34	81						39.89	57	25						39.885	2	24
44.714	0	82						41.393	7	40						35.488	15	48						35.48	29	71						39.918	28	36						39.913	4	27
44.746	21	92						41.422	15	40						35.513	17	44						35.505	22	77						39.946	14	44						39.941	2	18
44.777	24	55						41.451	2	44						35.538	14	56						35.53	30	66						39.974	15	47						39.969	11	26
44.808	26	62						41.48	16	48						35.562	7	44						35.554	37	71						40.001	17	40						39.997	14	14
44.839	8	39						41.509	14	51						35.587	18	49						35.579	17	73						40.029	25	38						40.025	5	22
44.871	29	73						41.538	14	51						35.612	12	46						35.604	24	85						40.057	15	34						40.053	10	16
44.902	15	62						41.567	3	57						35.637	17	41						35.629	21	62						40.085	19	44						40.081	3	15
44.933	11	72						41.596	4	52						35.662	15	52						35.654	16	56						40.113	32	39						40.109	0	37
44.964	7	35						41.625	10	38						35.686	18	47						35.678	25	75						40.141	19	32						40.137	9	15
44.996	27	38						41.654	15	55						35.711	10	43						35.703	28	82						40.169	15	27						40.164	12	37
45.027	7	33						41.683	19	40						35.736	18	43						35.728	28	76						40.197	20	45						40.192	0	19
45.058	22	52						41.712	21	56						35.761	14	57						35.753	26	78						40.225	31	34						40.22	12	31
45.089	24	70						41.741	14	54						35.786	18	53						35.778	48	66						40.253	17	50						40.248	9	42
45.121	12	65						41.77	14	54						35.811	23	57						35.802	32	73						40.281	25	42						40.276	2	30
45.152	27	75						41.799	1	50						35.835	20	55						35.827	41	76						40.309	47	30						40.304	7	29
45.183	6	72						41.828	1	41						35.86	26	55						35.852	38	62						40.336	7	41						40.332	8	27
45.215	0	61						41.857	13	62						35.885	17	60						35.877	20	72						40.364	13	58						40.36	26	33
45.246	4	68						41.885	21	47						35.91	30	61						35.902	26	73						40.392	17	33						40.388	10	16
45.277	29	68						41.914	22	39						35.935	26	53						35.927	39	73						40.42	24	43						40.416	1	31
45.308	10	87						41.943	22	39						35.959	26	57						35.951	32	63						40.448	23	39						40.444	4	15
45.34	0	72						41.972	2	54						35.984	19	57						35.976	32	72						40.476	14	39						40.472	4	35
45.371	16	73						42.001	24	33						36.009	29	56						36.001	35	78						40.504	24	56						40.499	4	35
45.402	22	45						42.03	16	39						36.034	31	61						36.026	23	65						40.532	16	41						40.527	3	22
45.433	3	61						42.059	17	34						36.059	24	65						36.051	23	65						40.56	17	46						40.555	11	30
45.465	34	50						42.088	9	51						36.083	24	65						36.075	26	71						40.588	29	48						40.583	0	32
45.496	29	86						42.117	4	48						36.108	15	67						36.1	44	69						40.616	20	41						40.611	1	30
45.527	34	35						42.146	7	44						36.133	27	50						36.125	49	80						40.644	35	42						40.639	7	16
45.559	6	52						42.175	14	44						36.158	16	50						36.15	31	62						40.671	39	29						40.667	13	21
45.59	7	70						42.204	18	45						36.183	27	64						36.175	43	69						40.699	5	36						40.695	15	37
45.621	0	42						42.233	8	37						36.208	20	57						36.199	19	67						40.727	24	37						40.723	15	37
45.652	0	70						42.262	17	37						36.232	20	64						36.224	28	72						40.755	18	45						40.751	4	18
45.684	1	55						42.291	1	48						36.257	20	64						36.249	37	73						40.783	18	45						40.779	10	17
45.715	45	38						42.32	3	65						36.282	27	71						36.274	28	68						40.811	21	43						40.806	9	25
45.746	38	34						42.349	5	49						36.307	15	65						36.299	36	65						40.839	19	42						40.834	0	19
45.777	18	65						42.378	16	44						36.332	15	65						36.324	37	70						40.867	33	33						40.862	10	20
45.809	12	72						42.406	18	33						36.356	16	50						36.348	43	85						40.895	18	41						40.89	4	24
45.84	15	75						42.435	24	52						36.381	11	45						36.373	30	75						40.923	22	35						40.918	5	13
45.871	24	64						42.464	12	36						36.406	9	49						36.398	28	69						40.951	17	44						40.946	17	15
45.902	5	49						42.493	25	55						36.431	9	49						36.423	42	75						40.978	20	46						40.974	5	13
45.934	7	59						42.522	7	76						36.456	21	39						36.448	38	78						41.006	17	33						41.002	5	20
45.965	11	45						42.551	4	52						36.481	19	34						36.472	14	84						41.034	20	48						41.03	2	13
45.996	56	43						42.58	2	44						36.505	23	50						36.497	36	63						41.062	13	46						41.058	9	23
46.028	1	47						42.609	2	44						36.53	14	47						36.522	49	78						41.09	37	47						41.086	9	23
46.059	0	66						42.638	6	56						36.555	12	47						36.547	48	82						41.118	9	44						41.113	7	30
46.09	23	66						42.667	12	22						36.58	20	39						36.572	14	89						41.146	21	41						41.141	13	17
46.121	18	78						42.696	17	51						36.605	22	63						36.596	35	88						41.174	32	50						41.169	16	15
46.153	21	81						42.725	1	52						36.629	22	53						36.621	35	88						41.202	26	30						41.197	4	17
46.184	4	43						42.754	1	52						36.654	11	47						36.646	39	77						41.23	25	47						41.225	3	19
46.215	42	45						42.783	7	47						36.679	8	51						36.671	45	82						41.258	13	39						41.253	13	24
46.246	1	68						42.812	7	51						36.704	10	48						36.696	33	74						41.286	32	48						41.281	4	24
46.278	2	52						42.841	17	33						36.729	11	50						36.721	22	110						41.313	11	40						41.309	9	34
46.309	5	49						42.87	16	41						36.754	21	53						36.745	41	83						41.341	10	35						41.337	17	17
46.34	16	35						42.899	0	54						36.778	15	46						36.77	40	76						41.369	14	40						41.365	3	15
46.371	18	65						42.928	13	26						36.803	9	53						36.795	20	74						41.397	35	42						41.393	8	29
46.403	40	57						42.956	7	43						36.828	21	54						36.82	23	75						41.425	27	40						41.42	8	29
46.434	0	62						42.985	1	46						36.853	22	61						36.845	23	77						41.453	15	43						41.448	7	28
46.465	13	66						43.014	3	39						36.878	24	51						36.869	6	81						41.481	22	47						41.476	10	30
46.497	12	77						43.043	2	35						36.902	19	48						36.894	18	90						41.509	31	32						41.504	14	31
46.528	24	51						43.072	13	36						36.927	10	54						36.919	27	88						41.537	20	41						41.532	3	27
46.559	11	66						43.101	1	37						36.952	22	50						36.944	23	60						41.565	20	41						41.56	3	10
46.59	20	74						43.13	12	43						36.977	16	51						36.969	26	73						41.593	24	54						41.588	10	20
46.622	4	49						43.159	13	51						37.002	14	45						36.993	15	80						41.621	14	39						41.616	9	24
46.653	5	57						43.188	2	38						37.027	10	47						37.018	15	80						41.648	23	29						41.644	7	27
46.684	12	57						43.217	18	33						37.051	11	58						37.043	13	69						41.676	37	49						41.672	6	32
46.715	29	71						43.246	6	38						37.076	12	57						37.068	17	59						41.704	29	30						41.7	11	23
46.747	0	86						43.275	6	38						37.101	22	47						37.093	18	60						41.732	27	37						41.728	12	33
46.778	28	65						43.304	2	27						37.126	7	43						37.117	20	65						41.76	18	34						41.755	12	33
46.809	33	65						43.333	6	43						37.151	14	49						37.142	25	61						41.788	35	40						41.783	1	26
46.841	5	54						43.362	10	29						37.175	12	42						37.167	13	56						41.816	25	44						41.811	8	15
46.872	33	85						43.391	14	24						37.2	13	50						37.192	12	59						41.844	14	31						41.839	8	15
46.903	64	48						43.42	4	33						37.225	19	48						37.217	16	43						41.872	16	28						41.867	4	11
46.934	41	103						43.449	3	44						37.25	11	45						37.242	16	49						41.9	17	32						41.895	3	30
46.966	17	113						43.478	5	40						37.275	23	57						37.266	17	39						41.928	28	35						41.923	7	12
46.997	21	88						43.506	2	32						37.3	18	45						37.291	20	44						41.955	21	41						41.951	11	24
47.028	29	69						43.535	2	32						37.324	19	56						37.316	24	37						41.983	22	32						41.979	11	24
47.059	4	78						43.564	18	19						37.349	17	58						37.341	10	54						42.011	18	22						42.007	4	25
47.091	8	71						43.593	1	39						37.374	8	49						37.366	10	54						42.039	17	48						42.035	0	11
47.122	22	62						43.622	11	31						37.399	17	43						37.39	15	37						42.067	39	41						42.062	9	17
47.153	4	75						43.651	15	21						37.424	10	50						37.415	4	49						42.095	32	33						42.09	2	16
47.184	0	69						43.68	11	40						37.448	4	52						37.44	18	57						42.123	22	37						42.118	2	16
47.216	6	36						43.709	20	30						37.473	19	55						37.465	27	48						42.151	31	41						42.146	3	28
47.247	14	96						43.738	15	30						37.498	14	46						37.49	18	40						42.179	23	31						42.174	8	25
47.278	44	66						43.767	1	41						37.523	29	45						37.514	21	47						42.207	25	44						42.202	2	19
47.31	39	54						43.796	1	41						37.548	3	45						37.539	24	47						42.235	20	46						42.23	6	15
47.341	9	61						43.825	6	30						37.572	3	45						37.564	13	56						42.263	34	43						42.258	3	21
47.372	16	67						43.854	7	40						37.597	23	39						37.589	16	46						42.29	20	49						42.286	0	9
47.403	37	70						43.883	0	37						37.622	10	53						37.614	16	52						42.318	12	44						42.314	4	22
47.435	8	65						43.912	0	34						37.647	8	33						37.639	20	49						42.346	21	33						42.342	9	24
47.466	0	75						43.941	4	33						37.672	14	48						37.663	14	66						42.374	21	33						42.369	7	16
47.497	32	72						43.97	8	34						37.697	15	39						37.688	14	66						42.402	28	35						42.397	1	20
47.528	11	73						43.999	4	25						37.721	12	53						37.713	12	47						42.43	16	30						42.425	6	28
47.56	0	76						44.027	6	26						37.746	11	43						37.738	12	51						42.458	29	42						42.453	8	13
47.591	8	59						44.056	3	28						37.771	17	38						37.763	21	59						42.486	38	35						42.481	5	25
47.622	18	79						44.085	5	37						37.796	10	42						37.787	29	46						42.514	24	53						42.509	8	14
47.654	10	45						44.114	12	37						37.821	7	48						37.812	20	55						42.542	32	34						42.537	8	18
47.685	21	96						44.143	25	35						37.845	11	47						37.837	20	55						42.57	44	56						42.565	3	29
47.716	21	96						44.172	3	21						37.87	8	56						37.862	33	55						42.598	22	41						42.593	3	20
47.747	36	47						44.201	5	28						37.895	14	51						37.887	8	62						42.625	42	41						42.621	1	25
47.779	12	61						44.23	13	26						37.92	16	37						37.911	24	54						42.653	26	51						42.649	2	18
47.81	53	78						44.259	6	37						37.945	14	45						37.936	15	53						42.681	30	48						42.677	7	19
47.841	8	97						44.288	9	28						37.97	13	43						37.961	35	58						42.709	18	48						42.704	0	25
47.872	8	97						44.317	3	46						37.994	18	54						37.986	25	66						42.737	29	57						42.732	0	25
47.904	4	71						44.346	30	30						38.019	20	58						38.011	20	51						42.765	39	47						42.76	22	14
47.935	0	70						44.375	13	39						38.044	10	45						38.035	23	67						42.793	37	55						42.788	12	32
47.966	10	82						44.404	20	46						38.069	22	41						38.06	32	50						42.821	30	34						42.816	13	25
47.997	11	53						44.433	6	39						38.094	5	40						38.085	31	59						42.849	32	40						42.844	3	25
48.029	11	53						44.462	3	39						38.118	12	45						38.11	13	49						42.877	31	47						42.872	29	22
48.06	29	47						44.491	16	52						38.143	22	45						38.135	16	50						42.905	32	40						42.9	3	23
48.091	35	76						44.52	8	38						38.168	9	43						38.16	16	57						42.933	24	46						42.928	0	32
48.123	16	74						44.549	8	35						38.193	15	43						38.184	32	57						42.96	26	39						42.956	14	22
48.154	6	67						44.577	9	39						38.218	12	33						38.209	34	66						42.988	12	49						42.984	12	36
48.185	6	67						44.606	20	39						38.243	20	51						38.234	10	62						43.016	18	55						43.011	0	25
48.216	32	71						44.635	8	36						38.267	10	50						38.259	7	51						43.044	20	65						43.039	10	30
48.248	0	54						44.664	3	41						38.292	31	47						38.284	30	62						43.072	30	49						43.067	0	33
48.279	9	98						44.693	6	33						38.317	16	50						38.308	25	50						43.1	34	45						43.095	0	19
48.31	50	72						44.722	8	27						38.342	18	43						38.333	12	53						43.128	17	49						43.123	4	28
48.341	15	50						44.751	11	36						38.367	8	44						38.358	22	43						43.156	26	45						43.151	6	24
48.373	33	54						44.78	11	31						38.391	21	46						38.383	17	49						43.184	39	57						43.179	8	18
48.404	22	58						44.809	16	27						38.416	8	50						38.408	13	50						43.212	36	53						43.207	7	19
48.435	37	48						44.838	2	41						38.441	5	44						38.432	38	54						43.24	18	55						43.235	12	36
48.466	26	102						44.867	7	33						38.466	6	52						38.457	34	47						43.267	20	43						43.263	0	19
48.498	27	52						44.896	21	32						38.491	12	47						38.482	17	43						43.295	17	65						43.291	3	28
48.529	21	72						44.925	9	40						38.516	13	61						38.507	16	70						43.323	24	50						43.318	1	25
48.56	17	51						44.954	1	23						38.54	11	48						38.532	28	57						43.351	25	46						43.346	22	26
48.592	16	67						44.983	14	37						38.565	11	48						38.557	19	53						43.379	16	47						43.374	5	9
48.623	0	80						45.012	2	36						38.59	16	57						38.581	26	52						43.407	36	52						43.402	0	27
48.654	0	80						45.041	6	31						38.615	10	50						38.606	19	60						43.435	21	45						43.43	0	27
48.685	6	51						45.07	12	28						38.64	25	46						38.631	27	57						43.463	20	41						43.458	24	17
48.717	57	70						45.099	28	30						38.664	15	47						38.656	3	50						43.491	23	43						43.486	6	8
48.748	14	73						45.127	5	38						38.689	18	46						38.681	21	49						43.519	21	44						43.514	4	28
48.779	19	86						45.156	6	43						38.714	21	53						38.705	30	57						43.547	39	40						43.542	3	25
48.81	17	70						45.185	10	31						38.739	23	42						38.73	23	58						43.575	36	51						43.57	10	28
48.842	34	46						45.214	8	39						38.764	20	46						38.755	7	59						43.602	19	34						43.598	14	24
48.873	33	64						45.243	8	24						38.789	11	46						38.78	26	55						43.63	18	46						43.625	11	18
48.904	27	44						45.272	12	33						38.813	28	45						38.805	18	53						43.658	40	34						43.653	14	18
48.936	32	63						45.301	13	44						38.838	20	48						38.829	12	58						43.686	18	31						43.681	7	16
48.967	0	53						45.33	8	24						38.863	20	48						38.854	17	57						43.714	18	31						43.709	0	17
48.998	7	40						45.359	17	29						38.888	14	49						38.879	27	62						43.742	17	43						43.737	14	32
49.029	7	40						45.388	10	23						38.913	33	45						38.904	32	49						43.77	18	43						43.765	5	28
49.061	6	56						45.417	22	28						38.937	13	48						38.929	33	57						43.798	36	39						43.793	6	20
49.092	15	61						45.446	8	24						38.962	24	46						38.954	17	44						43.826	23	44						43.821	7	21
49.123	10	106						45.475	16	33						38.987	11	50						38.978	23	58						43.854	13	38						43.849	22	36
49.154	5	57						45.504	23	44						39.012	19	49						39.003	17	58						43.882	23	43						43.877	12	24
49.186	0	51						45.533	5	26						39.037	14	46						39.028	33	52						43.91	23	28						43.905	11	27
49.217	22	77						45.562	18	15						39.061	26	48						39.053	26	55						43.937	48	43						43.933	7	17
49.248	16	65						45.591	15	23						39.086	22	47						39.078	12	53						43.965	22	39						43.96	4	27
49.279	19	39						45.62	24	18						39.111	17	57						39.102	25	46						43.993	16	29						43.988	8	14
49.311	15	46						45.648	20	15						39.136	18	46						39.127	18	56						44.021	21	33						44.016	10	31
49.342	29	85						45.677	4	25						39.161	16	60						39.152	24	45						44.049	39	34						44.044	10	31
49.373	28	81						45.706	19	26						39.186	16	60						39.177	23	62						44.077	25	30						44.072	8	27
49.405	0	79						45.735	0	27						39.21	20	42						39.202	7	55						44.105	18	31						44.1	20	23
49.436	37	91						45.764	4	27						39.235	10	64						39.226	12	38						44.133	12	41						44.128	11	22
49.467	8	77						45.793	8	21						39.26	7	51						39.251	18	63						44.161	24	41						44.156	37	27
49.498	13	94						45.822	8	24						39.285	15	47						39.276	23	54						44.189	24	39						44.184	37	27
49.53	7	56						45.851	13	34						39.31	6	37						39.301	24	53						44.217	22	35						44.212	12	36
49.561	17	71						45.88	6	26						39.334	13	48						39.326	21	50						44.244	17	29						44.24	20	29
49.592	26	53						45.909	7	27						39.359	16	51						39.35	24	60						44.272	11	37						44.267	14	28
49.623	4	60						45.938	9	33						39.384	18	49						39.375	24	76						44.3	21	27						44.295	7	21
49.655	7	89						45.967	4	47						39.409	18	49						39.4	28	60						44.328	21	33						44.323	35	25
49.686	23	64						45.996	31	31						39.434	23	61						39.425	15	53						44.356	26	38						44.351	29	40
49.717	12	42						46.025	7	23						39.459	19	60						39.45	29	59						44.384	17	24						44.379	15	25
49.749	38	100						46.054	3	20						39.483	9	52						39.475	13	49						44.412	15	30						44.407	26	28
49.78	2	79						46.083	29	32						39.508	12	52						39.499	34	51						44.44	26	28						44.435	16	43
49.811	17	72						46.112	14	19						39.533	28	55						39.524	11	47						44.468	17	33						44.463	36	39
49.842	39	70						46.141	8	29						39.558	10	50						39.549	18	60						44.496	18	39						44.491	28	27
49.874	16	59						46.17	7	22						39.583	12	47						39.574	18	57						44.524	10	28						44.519	29	31
49.905	5	65						46.198	16	19						39.607	21	53						39.599	20	53						44.552	9	37						44.547	6	46
49.936	5	65						46.227	5	24						39.632	19	54						39.623	26	63						44.579	19	29						44.574	11	34
49.967	6	68						46.256	8	19						39.657	17	42						39.648	21	47						44.607	15	34						44.602	28	32
49.999	10	66						46.285	10	37						39.682	23	47						39.673	30	45						44.635	22	34						44.63	39	33
50.03	23	71						46.314	19	20						39.707	15	60						39.698	14	43						44.663	30	33						44.658	31	33
50.061	12	27						46.343	12	17						39.732	15	60						39.723	13	54						44.691	18	40						44.686	23	29
50.092	41	60						46.372	19	30						39.756	20	57						39.747	21	55						44.719	18	34						44.714	23	32
50.124	37	72						46.401	4	24						39.781	20	57						39.772	21	47						44.747	24	26						44.742	23	28
50.155	30	57						46.43	33	23						39.806	8	57						39.797	20	66						44.775	16	28						44.77	25	30
50.186	6	64						46.459	11	25						39.831	20	61						39.822	49	62						44.803	15	37						44.798	40	53
50.218	6	64						46.488	8	24						39.856	20	54						39.847	49	62						44.831	7	43						44.826	40	53
50.249	4	58						46.517	6	30						39.88	23	61						39.872	9	55						44.859	20	33						44.854	23	31
50.28	15	57						46.546	7	31						39.905	12	52						39.896	15	46						44.887	12	29						44.882	18	24
50.311	4	57						46.575	8	33						39.93	24	70						39.921	30	57						44.914	21	40						44.909	21	23
50.343	14	89						46.604	7	36						39.955	15	54						39.946	6	53						44.942	18	29						44.937	5	32
50.374	18	50						46.633	7	36						39.98	18	51						39.971	33	56						44.97	14	41						44.965	26	28
50.405	19	85						46.662	7	24						40.005	15	49						39.996	36	40						44.998	21	40						44.993	40	22
50.436	11	72						46.691	19	30						40.029	26	58						40.02	22	53						45.026	16	35						45.021	14	25
50.468	0	64						46.72	11	26						40.054	12	72						40.045	24	47						45.054	11	28						45.049	8	38
50.499	26	42						46.748	2	18						40.079	30	63						40.07	20	59						45.082	25	46						45.077	30	42
50.53	20	42						46.777	7	21						40.104	29	81						40.095	23	59						45.11	15	52						45.105	23	31
50.561	38	61						46.806	3	14						40.129	32	71						40.12	32	55						45.138	14	46						45.133	15	31
50.593	10	99						46.835	4	21						40.153	13	64						40.144	22	62						45.166	14	46						45.161	12	25
50.624	36	72						46.864	19	23						40.178	13	64						40.169	24	51						45.194	16	34						45.189	24	24
50.655	21	87						46.893	13	16						40.203	18	60						40.194	13	53						45.221	26	38						45.216	26	23
50.687	71	50						46.922	5	27						40.228	16	56						40.219	25	61						45.249	9	41						45.244	12	32
50.718	34	99						46.951	4	31						40.253	15	69						40.244	18	63						45.277	33	43						45.272	18	33
50.749	10	103						46.98	17	28						40.278	27	62						40.269	19	63						45.305	34	31						45.3	8	30
50.78	10	103						47.009	5	20						40.302	18	66						40.293	13	57						45.333	15	37						45.328	16	19
50.812	14	106						47.038	9	16						40.327	22	70						40.318	15	63						45.361	13	23						45.356	9	42
50.843	12	92						47.067	10	20						40.352	22	70						40.343	36	49						45.389	24	44						45.384	21	29
50.874	18	111						47.096	5	24						40.377	31	69						40.368	22	58						45.417	16	32						45.412	3	25
50.905	6	78						47.125	6	16						40.402	25	78						40.393	12	55						45.445	13	38						45.44	3	25
50.937	28	111						47.154	2	26						40.426	22	64						40.417	26	57						45.473	21	35						45.468	31	17
50.968	26	60						47.183	0	22						40.451	26	71						40.442	17	53						45.501	17	36						45.496	3	19
50.999	27	78						47.212	15	24						40.476	33	71						40.467	31	51						45.529	33	33						45.523	19	12
51.031	39	99						47.241	14	24						40.501	18	61						40.492	13	62						45.556	22	32						45.551	5	19
51.062	28	62						47.269	13	24						40.526	20	51						40.517	27	57						45.584	15	22						45.579	12	28
51.093	8	86						47.298	41	22						40.55	28	67						40.541	14	56						45.612	15	43						45.607	29	18
51.124	30	63						47.327	24	23						40.575	28	68						40.566	11	53						45.64	19	22						45.635	11	17
51.156	0	76						47.356	8	18						40.6	21	67						40.591	15	63						45.668	12	34						45.663	11	17
51.187	47	80						47.385	12	13						40.625	34	59						40.616	18	49						45.696	17	33						45.691	4	24
51.218	36	83						47.414	13	21						40.65	20	59						40.641	26	51						45.724	21	38						45.719	9	27
51.249	10	68						47.443	19	32						40.675	27	68						40.665	11	47						45.752	13	31						45.747	7	23
51.281	28	96						47.472	15	26						40.699	26	70						40.69	30	48						45.78	15	25						45.775	28	28
51.312	18	96						47.501	13	30						40.724	11	73						40.715	28	49						45.808	7	27						45.803	4	31
51.343	34	50						47.53	9	41						40.749	18	64						40.74	20	60						45.836	14	44						45.83	0	13
51.374	53	90						47.559	36	28						40.774	25	84						40.765	21	54						45.864	10	36						45.858	0	20
51.406	17	76						47.588	12	37						40.799	33	81						40.79	15	51						45.891	24	32						45.886	1	21
51.437	22	57						47.617	19	30						40.823	31	83						40.814	30	41						45.919	23	22						45.914	10	29
51.468	9	98						47.646	3	21						40.848	38	71						40.839	23	41						45.947	16	27						45.942	4	18
51.5	23	76						47.675	23	32						40.873	28	75						40.864	13	41						45.975	14	31						45.97	0	30
51.531	23	76						47.704	2	39						40.898	34	76						40.889	34	47						46.003	9	36						45.998	3	31
51.562	10	75						47.733	9	34						40.923	24	78						40.914	17	39						46.031	12	24						46.026	8	20
51.593	2	98						47.762	7	27						40.948	24	67						40.938	27	41						46.059	19	22						46.054	0	22
51.625	2	98						47.791	20	27						40.972	24	67						40.963	22	47						46.087	17	28						46.082	1	18
51.656	33	99						47.819	11	26						40.997	41	77						40.988	17	43						46.115	14	41						46.11	9	25
51.687	28	58						47.848	8	33						41.022	23	62						41.013	17	43						46.143	21	34						46.138	8	16
51.718	49	90						47.877	7	37						41.047	29	74						41.038	12	45						46.171	21	34						46.165	9	34
51.75	28	79						47.906	5	39						41.072	45	72						41.062	39	40						46.198	1	29						46.193	0	31
51.781	8	76						47.935	16	35						41.096	34	79						41.087	20	42						46.226	23	41						46.221	2	18
51.812	20	83						47.964	16	35						41.121	30	67						41.112	12	35						46.254	24	37						46.249	2	18
51.844	6	72						47.993	9	34						41.146	31	95						41.137	15	56						46.282	26	53						46.277	0	9
51.875	33	88						48.022	15	34						41.171	45	72						41.162	13	50						46.31	27	31						46.305	0	25
51.906	39	92						48.051	15	33						41.196	24	88						41.187	25	47						46.338	13	31						46.333	13	21
51.937	35	60						48.08	1	32						41.221	50	76						41.211	22	46						46.366	10	40						46.361	0	16
51.969	15	87						48.109	12	32						41.245	43	72						41.236	24	46						46.394	6	45						46.389	8	26
52	21	44						48.138	5	23						41.27	43	72						41.261	24	48						46.422	18	23						46.417	0	35
52.031	60	110						48.167	12	25						41.295	58	83						41.286	24	48						46.45	14	42						46.445	2	18
52.062	20	76						48.196	8	28						41.32	32	84						41.311	16	38						46.478	21	49						46.472	7	28
52.094	20	78						48.225	20	31						41.345	26	83						41.335	24	48						46.506	14	39						46.5	0	24
52.125	17	95						48.254	12	32						41.369	44	84						41.36	23	55						46.533	25	27						46.528	4	28
52.156	76	72						48.283	13	41						41.394	39	85						41.385	14	44						46.561	36	40						46.556	2	14
52.187	24	90						48.312	1	27						41.419	43	84						41.41	13	53						46.589	10	29						46.584	1	29
52.219	24	90						48.341	8	40						41.444	40	84						41.435	17	67						46.617	6	46						46.612	5	33
52.25	30	115						48.369	3	31						41.469	40	84						41.459	15	70						46.645	12	27						46.64	8	29
52.281	27	66						48.398	6	39						41.494	52	66						41.484	31	60						46.673	10	48						46.668	2	17
52.313	13	73						48.427	9	36						41.518	26	83						41.509	15	67						46.701	17	37						46.696	8	19
52.344	0	59						48.456	13	28						41.543	27	93						41.534	24	58						46.729	16	46						46.724	4	10
52.375	0	59						48.485	0	34						41.568	45	86						41.559	21	59						46.757	18	28						46.752	15	20
52.406	7	67						48.514	6	25						41.593	33	85						41.583	32	65						46.785	14	34						46.779	4	18
52.438	3	75						48.543	10	24						41.618	46	81						41.608	20	66						46.813	12	41						46.807	0	17
52.469	24	63						48.572	0	33						41.642	54	96						41.633	35	84						46.841	14	32						46.835	0	13
52.5	39	57						48.601	0	33						41.667	55	92						41.658	12	67						46.868	19	38						46.863	0	13
52.531	16	67						48.63	4	29						41.692	55	92						41.683	10	64						46.896	21	27						46.891	3	13
52.563	22	79						48.659	10	20						41.717	44	88						41.708	15	66						46.924	15	36						46.919	4	26
52.594	27	110						48.688	9	23						41.742	44	93						41.732	35	78						46.952	31	33						46.947	9	18
52.625	34	56						48.717	14	30						41.767	56	106						41.757	17	79						46.98	31	33						46.975	19	25
52.656	52	91						48.746	16	23						41.791	36	84						41.782	21	67						47.008	8	45						47.003	17	20
52.688	5	73						48.775	24	24						41.816	53	98						41.807	14	86						47.036	13	20						47.031	0	8
52.719	66	76						48.804	2	33						41.841	39	93						41.832	17	67						47.064	14	34						47.059	7	24
52.75	52	55						48.833	6	32						41.866	49	99						41.856	19	67						47.092	19	32						47.087	0	23
52.782	1	64						48.862	8	29						41.891	36	93						41.881	26	77						47.12	22	30						47.114	0	22
52.813	29	79						48.89	16	36						41.915	44	89						41.906	26	85						47.148	20	36						47.142	4	20
52.844	0	92						48.919	6	29						41.94	43	89						41.931	32	61						47.176	28	59						47.17	6	34
52.875	5	88						48.948	8	44						41.965	20	78						41.956	18	71						47.203	15	56						47.198	0	16
52.907	2	84						48.977	3	30						41.99	28	82						41.98	25	74						47.231	15	36						47.226	12	15
52.938	12	73						49.006	12	26						42.015	42	84						42.005	8	62						47.259	13	45						47.254	1	31
52.969	15	82						49.035	12	26						42.039	30	85						42.03	21	56						47.287	27	54						47.282	3	15
53	14	109						49.064	8	29						42.064	59	99						42.055	8	71						47.315	11	52						47.31	1	24
53.032	10	67						49.093	15	14						42.089	48	92						42.08	20	52						47.343	26	42						47.338	0	20
53.063	0	57						49.122	0	33						42.114	57	102						42.105	37	72						47.371	13	37						47.366	0	15
53.094	0	50						49.151	2	35						42.139	34	93						42.129	10	65						47.399	30	46						47.394	4	21
53.126	19	52						49.18	2	35						42.164	35	99						42.154	28	80						47.427	18	46						47.421	1	23
53.157	10	78						49.209	10	30						42.188	31	84						42.179	23	42						47.455	12	41						47.449	1	23
53.188	13	27						49.238	10	37						42.213	56	83						42.204	15	64						47.483	16	43						47.477	8	12
53.219	13	27						49.267	4	32						42.238	58	91						42.229	31	70						47.51	15	40						47.505	2	28
53.251	35	66						49.296	12	25						42.263	31	81						42.253	30	56						47.538	20	48						47.533	6	14
53.282	15	48						49.325	12	25						42.288	48	86						42.278	18	67						47.566	18	50						47.561	6	17
53.313	6	30						49.354	11	36						42.312	34	85						42.303	26	66						47.594	36	36						47.589	9	30
53.344	34	65						49.383	0	40						42.337	36	95						42.328	8	54						47.622	20	38						47.617	6	34
53.376	37	43						49.412	7	27						42.362	51	97						42.353	45	42						47.65	16	44						47.645	9	24
53.407	32	107						49.44	2	21						42.387	44	100						42.377	17	59						47.678	4	40						47.673	7	20
53.438	19	59						49.469	37	28						42.412	32	96						42.402	27	67						47.706	35	38						47.701	2	17
53.469	4	91						49.498	1	26						42.437	56	86						42.427	17	57						47.734	29	35						47.728	7	36
53.501	35	95						49.527	7	35						42.461	55	84						42.452	16	57						47.762	16	38						47.756	1	27
53.532	0	39						49.556	16	41						42.486	43	93						42.477	6	65						47.79	16	36						47.784	4	25
53.563	36	59						49.585	7	32						42.511	38	93						42.502	20	50						47.818	16	37						47.812	24	29
53.595	13	71						49.614	13	31						42.536	37	108						42.526	19	56						47.845	14	48						47.84	1	15
53.626	8	61						49.643	6	35						42.561	49	112						42.551	37	62						47.873	9	27						47.868	9	30
53.657	10	43						49.672	18	31						42.585	49	112						42.576	37	60						47.901	28	40						47.896	5	20
53.688	0	35						49.701	10	32						42.61	34	96						42.601	17	49						47.929	17	37						47.924	4	35
53.72	0	79						49.73	6	30						42.635	28	83						42.626	21	53						47.957	24	58						47.952	4	28
53.751	2	61						49.759	1	34						42.66	34	76						42.65	23	49						47.985	5	44						47.98	7	31
53.782	15	57						49.788	1	33						42.685	48	77						42.675	24	49						48.013	24	52						48.008	0	16
53.813	15	57						49.817	21	47						42.71	22	94						42.7	9	61						48.041	18	39						48.035	12	29
53.845	38	70						49.846	14	32						42.734	48	100						42.725	4	56						48.069	14	46						48.063	10	28
53.876	9	71						49.875	15	31						42.759	35	96						42.75	24	50						48.097	24	56						48.091	10	28
53.907	9	71						49.904	10	36						42.784	43	68						42.774	27	47						48.125	27	29						48.119	8	16
53.939	14	41						49.933	0	32						42.809	44	84						42.799	33	52						48.153	26	41						48.147	7	22
53.97	3	61						49.962	16	34						42.834	23	80						42.824	22	66						48.18	32	49						48.175	13	23
54.001	14	41						49.99	28	31						42.858	26	87						42.849	20	45						48.208	10	36						48.203	3	28
54.032	4	69						50.019	9	34						42.883	38	58						42.874	19	70						48.236	20	46						48.231	19	23
54.064	9	67						50.048	9	37						42.908	23	78						42.898	19	53						48.264	38	47						48.259	11	41
54.095	5	48						50.077	10	21						42.933	48	87						42.923	25	59						48.292	27	61						48.287	2	34
54.126	23	59						50.106	5	53						42.958	36	71						42.948	24	45						48.32	36	60						48.315	0	26
54.157	20	56						50.135	16	50						42.983	43	81						42.973	18	50						48.348	33	62						48.343	2	24
54.189	40	68						50.164	17	35						43.007	20	76						42.998	9	63						48.376	22	55						48.37	10	23
54.22	4	32						50.193	13	46						43.032	21	86						43.023	15	50						48.404	40	72						48.398	2	24
54.251	10	58						50.222	1	43						43.057	32	78						43.047	24	58						48.432	34	63						48.426	2	24
54.282	47	90						50.251	4	36						43.082	23	82						43.072	10	53						48.46	30	51						48.454	9	26
54.314	27	45						50.28	4	36						43.107	23	71						43.097	19	58						48.487	33	45						48.482	4	41
54.345	20	80						50.309	29	30						43.131	33	70						43.122	6	61						48.515	34	55						48.51	9	19
54.376	13	89						50.338	5	35						43.156	20	72						43.147	20	58						48.543	33	53						48.538	9	24
54.408	23	55						50.367	29	34						43.181	24	76						43.171	16	69						48.571	34	49						48.566	3	28
54.439	17	74						50.396	12	42						43.206	27	87						43.196	21	61						48.599	18	71						48.594	2	26
54.47	15	57						50.425	1	47						43.231	27	85						43.221	12	61						48.627	29	64						48.622	0	31
54.501	19	27						50.454	12	39						43.256	32	61						43.246	32	65						48.655	38	44						48.65	8	38
54.533	21	64						50.483	17	33						43.28	43	68						43.271	45	66						48.683	47	56						48.677	6	24
54.564	24	53						50.511	11	38						43.305	26	71						43.295	9	62						48.711	45	60						48.705	6	32
54.595	24	53						50.54	11	38						43.33	31	68						43.32	44	66						48.739	17	66						48.733	4	23
54.626	6	74						50.569	5	39						43.355	30	82						43.345	35	74						48.767	29	70						48.761	13	23
54.658	28	54						50.598	7	59						43.38	20	73						43.37	26	60						48.795	11	58						48.789	2	26
54.689	14	66						50.627	16	26						43.404	25	85						43.395	24	73						48.822	42	62						48.817	6	27
54.72	8	37						50.656	6	38						43.429	30	64						43.42	36	78						48.85	22	45						48.845	0	27
54.752	8	37						50.685	6	48						43.454	30	88						43.444	42	73						48.878	46	55						48.873	4	17
54.783	9	87						50.714	6	52						43.479	33	63						43.469	39	79						48.906	46	55						48.901	1	28
54.814	1	80						50.743	2	35						43.504	32	66						43.494	34	77						48.934	36	67						48.929	1	28
54.845	22	64						50.772	1	44						43.529	34	65						43.519	28	83						48.962	25	53						48.957	8	27
54.877	3	55						50.801	27	44						43.553	13	73						43.544	31	75						48.99	41	51						48.984	0	23
54.908	11	41						50.83	13	64						43.578	29	61						43.568	31	83						49.018	10	52						49.012	0	30
54.939	20	61						50.859	7	48						43.603	15	74						43.593	32	86						49.046	30	50						49.04	1	19
54.97	0	73						50.888	7	48						43.628	25	70						43.618	33	92						49.074	24	39						49.068	11	26
55.002	27	71						50.917	14	34						43.653	29	64						43.643	37	98						49.102	16	56						49.096	4	29
55.033	36	84						50.946	5	47						43.677	46	54						43.668	19	93						49.13	30	46						49.124	1	18
55.064	6	50						50.975	13	35						43.702	14	72						43.692	29	80						49.157	25	51						49.152	7	28
55.095	13	46						51.004	5	48						43.727	13	70						43.717	18	88						49.185	9	45						49.18	16	16
55.127	10	69						51.033	15	38						43.752	17	78						43.742	35	101						49.213	37	50						49.208	2	23
55.158	10	83						51.061	13	45						43.777	25	65						43.767	30	100						49.241	13	46						49.236	9	24
55.189	3	59						51.09	8	38						43.801	7	65						43.792	44	101						49.269	9	42						49.264	2	36
55.221	41	79						51.119	9	41						43.826	14	67						43.816	33	94						49.297	23	57						49.292	10	35
55.252	20	56						51.148	20	37						43.851	20	72						43.841	21	83						49.325	50	52						49.319	15	31
55.283	71	67						51.177	2	50						43.876	18	71						43.866	34	89						49.353	17	49						49.347	23	24
55.314	46	69						51.206	16	40						43.901	21	68						43.891	27	92						49.381	44	33						49.375	4	14
55.346	30	72						51.235	10	47						43.926	20	65						43.916	22	86						49.409	17	43						49.403	1	21
55.377	0	79						51.264	17	33						43.95	15	67						43.941	36	79						49.437	22	38						49.431	9	27
55.408	40	108						51.293	0	37						43.975	29	56						43.965	21	73						49.464	18	48						49.459	1	31
55.439	9	47						51.322	6	48						44	20	66						43.99	14	65						49.492	12	48						49.487	5	28
55.471	20	71						51.351	13	38						44.025	15	69						44.015	14	65						49.52	27	40						49.515	17	27
55.502	20	71						51.38	6	29						44.05	23	67						44.04	25	68						49.548	17	32						49.543	10	26
55.533	38	74						51.409	19	26						44.074	19	59						44.065	24	72						49.576	21	31						49.571	15	19
55.564	2	70						51.438	16	31						44.099	23	44						44.089	18	71						49.604	37	41						49.599	0	25
55.596	18	98						51.467	8	39						44.124	20	62						44.114	20	62						49.632	13	39						49.626	15	23
55.627	0	43						51.496	5	27						44.149	26	55						44.139	20	62						49.66	29	41						49.654	2	24
55.658	52	63						51.525	9	31						44.174	21	70						44.164	30	79						49.688	19	44						49.682	5	26
55.69	43	50						51.554	8	34						44.199	26	63						44.189	14	70						49.716	17	34						49.71	7	23
55.721	21	72						51.583	4	42						44.223	27	53						44.213	29	56						49.744	20	49						49.738	5	23
55.752	6	83						51.611	15	31						44.248	26	63						44.238	48	68						49.772	22	38						49.766	0	21
55.783	32	60						51.64	6	40						44.273	17	56						44.263	26	62						49.799	14	34						49.794	9	22
55.815	34	90						51.669	3	50						44.298	19	66						44.288	29	57						49.827	17	32						49.822	14	27
55.846	6	60						51.698	23	29						44.323	20	62						44.313	17	64						49.855	15	38						49.85	2	17
55.877	41	91						51.727	4	27						44.347	23	65						44.338	13	63						49.883	30	54						49.878	1	14
55.908	18	91						51.756	4	31						44.372	36	63						44.362	10	54						49.911	29	51						49.906	5	23
55.94	16	63						51.785	14	30						44.397	8	54						44.387	15	61						49.939	25	37						49.933	8	20
55.971	3	96						51.814	9	30						44.422	9	52						44.412	22	57						49.967	16	50						49.961	12	23
56.002	38	68						51.843	6	31						44.447	9	52						44.437	16	49						49.995	34	60						49.989	12	20
56.034	22	67						51.872	6	31						44.472	32	60						44.462	16	52						50.023	34	50						50.017	15	22
56.065	19	80						51.901	0	35						44.496	21	64						44.486	16	52						50.051	32	45						50.045	4	29
56.096	16	83						51.93	5	41						44.521	23	53						44.511	19	44						50.079	11	42						50.073	2	24
56.127	38	60						51.959	5	34						44.546	23	71						44.536	33	49						50.107	31	57						50.101	0	32
56.159	30	69						51.988	12	42						44.571	12	68						44.561	29	56						50.134	21	53						50.129	5	28
56.19	0	89						52.017	14	33						44.596	40	58						44.586	28	62						50.162	21	42						50.157	4	37
56.221	56	107						52.046	2	30						44.62	9	51						44.61	18	53						50.19	25	55						50.185	4	20
56.252	16	63						52.075	4	27						44.645	29	66						44.635	20	49						50.218	46	48						50.213	4	24
56.284	0	109						52.104	15	30						44.67	26	58						44.66	33	58						50.246	33	44						50.24	3	27
56.315	19	94						52.132	12	31						44.695	9	51						44.685	10	56						50.274	17	46						50.268	3	31
56.346	41	76						52.161	8	27						44.72	16	60						44.71	1	58						50.302	40	54						50.296	9	15
56.377	8	74						52.19	20	21						44.745	20	64						44.735	2	59						50.33	46	48						50.324	9	32
56.409	5	86						52.219	2	43						44.769	26	55						44.759	44	42						50.358	24	46						50.352	16	24
56.44	21	73						52.248	30	33						44.794	40	58						44.784	24	47						50.386	24	40						50.38	9	25
56.471	32	68						52.277	10	25						44.819	22	74						44.809	7	50						50.414	27	45						50.408	9	25
56.503	9	74						52.306	8	38						44.844	27	70						44.834	43	39						50.442	11	45						50.436	2	18
56.534	20	78						52.335	19	29						44.869	29	57						44.859	30	56						50.469	18	58						50.464	5	16
56.565	20	80						52.364	11	32						44.893	38	70						44.883	28	48						50.497	36	51						50.492	6	24
56.596	2	69						52.393	9	32						44.918	10	61						44.908	11	50						50.525	26	34						50.52	14	20
56.628	16	122						52.422	23	32						44.943	24	75						44.933	16	54						50.553	44	33						50.548	2	26
56.659	0	64						52.451	7	40						44.968	16	58						44.958	8	51						50.581	33	35						50.575	18	26
56.69	23	74						52.48	17	27						44.993	14	63						44.983	13	52						50.609	28	39						50.603	1	21
56.721	19	45						52.509	14	40						45.018	21	66						45.007	14	53						50.637	29	44						50.631	13	16
56.753	28	72						52.538	14	40						45.042	34	75						45.032	3	53						50.665	16	40						50.659	7	16
56.784	37	50						52.567	14	38						45.067	25	60						45.057	36	55						50.693	21	35						50.687	5	26
56.815	33	52						52.596	0	28						45.092	13	65						45.082	24	53						50.721	29	46						50.715	0	13
56.847	4	48						52.625	3	39						45.117	24	65						45.107	11	72						50.749	22	46						50.743	0	21
56.878	43	41						52.654	9	37						45.142	16	70						45.131	33	70						50.776	26	28						50.771	8	22
56.909	13	95						52.682	7	43						45.166	16	77						45.156	33	70						50.804	29	39						50.799	15	19
56.94	0	55						52.711	25	35						45.191	15	60						45.181	17	51						50.832	36	40						50.827	4	30
56.972	13	69						52.74	20	31						45.216	28	65						45.206	8	55						50.86	27	44						50.855	0	36
57.003	13	83						52.769	13	39						45.241	25	68						45.231	22	69						50.888	27	48						50.882	0	19
57.034	40	73						52.798	21	59						45.266	36	74						45.256	15	51						50.916	18	54						50.91	0	16
57.065	27	49						52.827	16	44						45.29	23	76						45.28	11	71						50.944	29	52						50.938	0	19
57.097	29	51						52.856	16	44						45.315	11	69						45.305	41	76						50.972	37	41						50.966	2	11
57.128	35	52						52.885	18	27						45.34	20	70						45.33	11	59						51	25	58						50.994	2	22
57.159	25	62						52.914	2	22						45.365	40	64						45.355	23	69						51.028	26	43						51.022	17	34
57.19	29	62						52.943	10	31						45.39	23	58						45.38	12	70						51.056	22	53						51.05	2	16
57.222	13	54						52.972	10	38						45.415	26	64						45.404	22	73						51.084	11	51						51.078	0	25
57.253	13	68						53.001	7	19						45.439	18	68						45.429	5	79						51.111	23	41						51.106	0	16
57.284	10	72						53.03	7	35						45.464	28	76						45.454	24	74						51.139	20	36						51.134	8	18
57.316	46	65						53.059	8	32						45.489	21	62						45.479	32	80						51.167	26	48						51.162	10	14
57.347	0	63						53.088	4	36						45.514	20	60						45.504	46	63						51.195	29	39						51.189	0	18
57.378	4	66						53.117	4	37						45.539	18	58						45.528	26	81						51.223	36	55						51.217	3	26
57.409	41	79						53.146	5	50						45.563	21	64						45.553	27	62						51.251	21	54						51.245	0	18
57.441	13	83						53.175	5	40						45.588	27	79						45.578	21	60						51.279	23	53						51.273	4	3
57.472	6	71						53.204	18	51						45.613	34	65						45.603	10	65						51.307	36	49						51.301	8	24
57.503	40	78						53.232	2	47						45.638	14	66						45.628	47	88						51.335	30	49						51.329	6	20
57.534	3	63						53.261	0	48						45.663	27	61						45.653	20	73						51.363	29	52						51.357	4	17
57.566	34	53						53.29	8	34						45.688	24	50						45.677	11	64						51.391	28	56						51.385	10	11
57.597	22	78						53.319	24	41						45.712	23	63						45.702	19	65						51.419	29	47						51.413	2	16
57.628	1	48						53.348	5	42						45.737	24	63						45.727	27	67						51.446	17	58						51.441	4	16
57.659	11	49						53.377	20	30						45.762	24	63						45.752	41	76						51.474	28	51						51.469	0	25
57.691	6	58						53.406	7	26						45.787	14	66						45.777	21	70						51.502	23	50						51.497	4	18
57.722	29	81						53.435	11	32						45.812	28	52						45.801	26	74						51.53	35	46						51.524	0	19
57.753	16	74						53.464	9	40						45.836	18	59						45.826	26	73						51.558	21	44						51.552	18	13
57.785	10	68						53.493	24	46						45.861	25	53						45.851	42	71						51.586	9	49						51.58	0	13
57.816	9	53						53.522	3	23						45.886	17	72						45.876	14	84						51.614	28	43						51.608	1	18
57.847	9	69						53.551	14	31						45.911	23	63						45.901	14	84						51.642	20	50						51.636	0	25
57.878	21	96						53.58	15	32						45.936	19	66						45.925	18	84						51.67	15	54						51.664	4	29
57.91	38	62						53.609	13	37						45.961	33	69						45.95	16	66						51.698	21	51						51.692	9	20
57.941	38	71						53.638	9	23						45.985	38	63						45.975	32	72						51.726	25	45						51.72	4	24
57.972	1	67						53.667	6	39						46.01	13	60						46	20	80						51.753	25	44						51.748	2	18
58.003	22	59						53.696	4	39						46.035	14	62						46.025	14	73						51.781	52	50						51.776	2	23
58.035	18	55						53.725	25	31						46.06	14	68						46.049	25	73						51.809	37	57						51.804	0	22
58.066	26	46						53.753	25	31						46.085	20	57						46.074	26	76						51.837	22	49						51.831	6	26
58.097	20	48						53.782	20	33						46.109	8	82						46.099	30	68						51.865	26	53						51.859	5	12
58.129	29	44						53.811	24	36						46.134	21	69						46.124	17	82						51.893	25	43						51.887	2	15
58.16	33	79						53.84	1	11						46.159	31	53						46.149	15	69						51.921	11	35						51.915	1	25
58.191	18	97						53.869	10	31						46.184	18	67						46.174	18	76						51.949	26	54						51.943	8	21
58.222	18	97						53.898	20	27						46.209	20	82						46.198	18	76						51.977	28	47						51.971	3	16
58.254	17	50						53.927	28	34						46.234	13	65						46.223	19	58						52.005	32	37						51.999	17	13
58.285	0	71						53.956	17	43						46.258	13	81						46.248	33	54						52.033	17	45						52.027	0	12
58.316	32	65						53.985	10	26						46.283	22	67						46.273	29	74						52.061	15	51						52.055	16	14
58.347	26	83						54.014	1	36						46.308	17	69						46.298	21	64						52.088	39	40						52.083	11	24
58.379	4	65						54.043	0	29						46.333	31	64						46.322	32	65						52.116	38	49						52.111	5	27
58.41	13	49						54.072	16	39						46.358	6	70						46.347	32	65						52.144	47	51						52.138	1	22
58.441	20	75						54.101	8	24						46.382	21	72						46.372	44	73						52.172	24	54						52.166	7	24
58.472	20	75						54.13	10	38						46.407	27	62						46.397	16	59						52.2	23	38						52.194	13	18
58.504	0	68						54.159	5	18						46.432	13	60						46.422	34	73						52.228	32	48						52.222	10	17
58.535	41	71						54.188	15	19						46.457	25	64						46.446	18	77						52.256	18	41						52.25	15	20
58.566	17	94						54.217	25	28						46.482	15	64						46.471	22	69						52.284	17	58						52.278	0	35
58.598	32	42						54.246	4	36						46.507	15	56						46.496	12	65						52.312	34	33						52.306	16	18
58.629	41	53						54.275	15	21						46.531	15	68						46.521	25	57						52.34	25	51						52.334	28	22
58.66	32	64						54.303	4	25						46.556	33	66						46.546	17	65						52.368	30	33						52.362	17	22
58.691	35	39						54.332	2	31						46.581	17	73						46.571	16	66						52.396	25	42						52.39	5	19
58.723	18	36						54.361	6	39						46.606	24	67						46.595	10	65						52.423	36	44						52.418	8	29
58.754	3	31						54.39	6	39						46.631	25	66						46.62	36	57						52.451	34	38						52.445	7	26
58.785	0	57						54.419	9	32						46.655	16	76						46.645	36	57						52.479	24	49						52.473	3	20
58.816	0	80						54.448	3	19						46.68	11	68						46.67	12	55						52.507	22	44						52.501	2	16
58.848	10	76						54.477	6	30						46.705	15	48						46.695	10	68						52.535	21	51						52.529	2	28
58.879	5	63						54.506	4	30						46.73	26	67						46.719	18	62						52.563	19	59						52.557	15	28
58.91	12	65						54.535	9	47						46.755	10	86						46.744	39	74						52.591	27	34						52.585	6	23
58.942	12	70						54.564	5	23						46.779	20	67						46.769	17	72						52.619	24	36						52.613	7	22
58.973	30	37						54.593	10	22						46.804	30	76						46.794	17	72						52.647	35	38						52.641	11	20
59.004	17	50						54.622	5	39						46.829	15	59						46.819	24	75						52.675	35	34						52.669	6	39
59.035	25	56						54.651	14	20						46.854	21	75						46.843	20	77						52.703	46	53						52.697	15	26
59.067	42	56						54.68	8	40						46.879	11	82						46.868	28	67						52.73	38	60						52.725	14	14
59.098	12	94						54.709	13	34						46.904	23	75						46.893	21	74						52.758	33	44						52.753	13	28
59.129	36	54						54.738	10	44						46.928	11	66						46.918	34	77						52.786	35	48						52.78	0	29
59.16	6	71						54.767	2	23						46.953	36	79						46.943	28	62						52.814	39	38						52.808	4	24
59.192	14	60						54.796	10	23						46.978	17	92						46.968	18	72						52.842	16	46						52.836	8	22
59.223	22	48						54.824	23	51						47.003	17	95						46.992	32	74						52.87	17	30						52.864	14	23
59.254	5	57						54.853	6	27						47.028	20	74						47.017	24	83						52.898	17	54						52.892	10	26
59.285	25	73						54.882	13	35						47.052	32	71						47.042	50	81						52.926	32	53						52.92	4	23
59.317	0	49						54.911	10	28						47.077	15	93						47.067	41	67						52.954	40	41						52.948	17	12
59.348	22	39						54.94	14	26						47.102	34	77						47.092	41	67						52.982	17	43						52.976	3	9
59.379	10	40						54.969	16	20						47.127	19	93						47.116	21	85						53.01	6	38						53.004	15	27
59.411	22	43						54.998	13	34						47.152	11	69						47.141	40	76						53.038	42	36						53.032	6	24
59.442	19	24						55.027	7	35						47.177	13	83						47.166	45	73						53.065	33	49						53.06	5	21
59.473	15	34						55.056	11	33						47.201	27	78						47.191	26	84						53.093	30	25						53.087	8	11
59.504	11	53						55.085	24	34						47.226	25	75						47.216	40	88						53.121	33	47						53.115	2	18
59.536	0	55						55.114	12	30						47.251	22	79						47.24	40	88						53.149	26	29						53.143	5	19
59.567	6	57						55.143	3	22						47.276	35	74						47.265	55	92						53.177	24	49						53.171	3	29
59.598	11	40						55.172	10	34						47.301	12	72						47.29	24	102						53.205	25	31						53.199	6	18
59.629	22	44						55.201	10	34						47.325	12	83						47.315	46	98						53.233	27	42						53.227	8	18
59.661	11	48						55.23	5	40						47.35	22	78						47.34	22	98						53.261	26	36						53.255	5	27
59.692	3	52						55.259	3	36						47.375	20	72						47.364	26	109						53.289	38	31						53.283	0	15
59.723	52	26						55.288	6	50						47.4	23	78						47.389	37	105						53.317	12	42						53.311	12	31
59.754	0	61						55.317	1	36						47.425	13	72						47.414	28	87						53.345	33	45						53.339	0	32
59.786	0	54						55.346	7	20						47.45	17	74						47.439	39	83						53.373	31	38						53.367	0	20
59.817	6	44						55.374	17	33						47.474	24	78						47.464	21	80						53.4	32	32						53.394	5	26
59.848	5	54						55.403	16	32						47.499	21	82						47.489	12	76						53.428	25	57						53.422	6	19
59.88	4	46						55.432	15	21						47.524	26	70						47.513	27	94						53.456	25	42						53.45	3	24
59.911	7	41						55.461	17	34						47.549	24	68						47.538	27	94						53.484	22	31						53.478	11	13
59.942	7	56						55.49	5	33						47.574	9	66						47.563	31	82						53.512	25	38						53.506	0	26
59.973	18	43						55.519	4	29						47.598	7	81						47.588	31	85						53.54	26	28						53.534	0	25
60.005	0	37						55.548	13	37						47.623	19	68						47.613	19	88						53.568	47	23						53.562	12	12
60.036	36	43						55.577	22	23						47.648	1	73						47.637	18	83						53.596	33	35						53.59	3	22
60.067	23	36						55.606	5	26						47.673	15	75						47.662	28	86						53.624	17	38						53.618	19	16
60.098	0	63						55.635	1	42						47.698	25	62						47.687	37	75						53.652	35	48						53.646	3	27
60.13	22	56						55.664	10	39						47.723	20	69						47.712	24	90						53.68	45	35						53.674	2	24
60.161	7	40						55.693	0	25						47.747	22	56						47.737	13	85						53.707	12	43						53.702	2	28
60.192	12	72						55.722	23	37						47.772	18	67						47.761	13	85						53.735	20	33						53.729	10	17
60.224	9	54						55.751	7	35						47.797	18	66						47.786	30	92						53.763	16	34						53.757	4	30
60.255	2	29						55.78	15	37						47.822	6	72						47.811	32	85						53.791	26	26						53.785	18	28
60.286	8	35						55.809	16	27						47.847	13	62						47.836	21	85						53.819	7	30						53.813	5	18
60.317	0	43						55.838	18	29						47.871	10	67						47.861	16	71						53.847	33	27						53.841	2	16
60.349	13	60						55.867	15	35						47.896	19	75						47.886	23	81						53.875	14	26						53.869	12	18
60.38	0	41						55.896	7	35						47.921	8	68						47.91	29	70						53.903	36	50						53.897	1	23
60.411	24	42						55.924	26	26						47.946	18	74						47.935	49	85						53.931	21	43						53.925	5	25
60.442	0	47						55.953	26	26						47.971	12	75						47.96	16	83						53.959	16	44						53.953	0	22
60.474	22	48						55.982	27	37						47.996	12	75						47.985	15	73						53.987	21	54						53.981	16	28
60.505	0	56						56.011	27	37						48.02	9	72						48.01	21	82						54.015	34	46						54.009	12	20
60.536	0	72						56.04	12	32						48.045	13	74						48.034	22	76						54.042	14	43						54.036	19	23
60.567	10	64						56.069	28	25						48.07	9	72						48.059	33	83						54.07	20	31						54.064	9	18
60.599	1	62						56.098	12	31						48.095	8	72						48.084	15	61						54.098	39	36						54.092	3	21
60.63	1	41						56.127	7	37						48.12	11	77						48.109	24	83						54.126	30	45						54.12	9	31
60.661	0	57						56.156	18	37						48.144	19	55						48.134	24	83						54.154	18	37						54.148	5	18
60.693	11	44						56.185	19	32						48.169	10	88						48.158	21	88						54.182	28	47						54.176	7	22
60.724	8	86						56.214	25	30						48.194	23	68						48.183	23	92						54.21	27	50						54.204	14	12
60.755	34	34						56.243	9	55						48.219	11	69						48.208	18	68						54.238	7	34						54.232	7	21
60.786	6	34						56.272	7	29						48.244	11	73						48.233	18	86						54.266	29	43						54.26	1	11
60.818	29	43						56.301	7	29						48.268	21	78						48.258	18	79						54.294	8	46						54.288	0	17
60.849	8	64						56.33	23	22						48.293	11	87						48.283	14	71						54.322	21	37						54.316	7	27
60.88	0	68						56.359	15	31						48.318	15	78						48.307	22	85						54.35	21	37						54.343	7	27
60.911	6	39						56.388	5	41						48.343	15	77						48.332	14	54						54.377	25	58						54.371	4	25
60.943	2	88						56.417	7	26						48.368	10	59						48.357	12	75						54.405	34	39						54.399	0	26
60.974	19	69						56.445	19	39						48.393	10	67						48.382	15	59						54.433	23	45						54.427	3	20
61.005	28	42						56.474	7	38						48.417	11	76						48.407	28	83						54.461	29	43						54.455	6	31
61.037	42	38						56.503	5	25						48.442	21	80						48.431	11	85						54.489	28	51						54.483	3	26
61.068	8	59						56.532	30	25						48.467	16	72						48.456	24	90						54.517	21	50						54.511	3	20
61.099	9	72						56.561	11	24						48.492	25	72						48.481	24	71						54.545	16	40						54.539	17	25
61.13	10	68						56.59	8	38						48.517	17	65						48.506	36	89						54.573	28	50						54.567	10	24
61.162	17	46						56.619	6	33						48.541	4	74						48.531	27	81						54.601	38	38						54.595	21	23
61.193	12	85						56.648	18	42						48.566	13	66						48.555	28	77						54.629	22	47						54.623	9	30
61.224	3	51						56.677	16	23						48.591	4	77						48.58	36	88						54.657	30	48						54.65	5	21
61.255	9	67						56.706	10	40						48.616	1	75						48.605	42	84						54.685	19	40						54.678	3	16
61.287	15	68						56.735	18	21						48.641	11	75						48.63	27	88						54.712	25	43						54.706	2	9
61.318	7	65						56.764	15	42						48.666	22	76						48.655	14	71						54.74	30	37						54.734	6	24
61.349	16	67						56.793	9	44						48.69	18	58						48.679	10	86						54.768	26	36						54.762	2	19
61.38	0	55						56.822	11	38						48.715	20	49						48.704	34	63						54.796	23	38						54.79	6	23
61.412	43	40						56.851	13	37						48.74	11	71						48.729	8	66						54.824	30	37						54.818	10	19
61.443	13	60						56.88	13	37						48.765	16	67						48.754	21	100						54.852	20	35						54.846	7	17
61.474	11	52						56.909	9	35						48.79	11	65						48.779	12	65						54.88	24	49						54.874	13	33
61.506	13	41						56.938	12	43						48.814	12	63						48.804	33	78						54.908	22	37						54.902	9	24
61.537	7	52						56.967	13	40						48.839	8	75						48.828	47	77						54.936	16	35						54.93	15	28
61.568	16	57						56.995	22	36						48.864	15	70						48.853	47	77						54.964	28	42						54.958	7	25
61.599	0	48						57.024	7	27						48.889	4	75						48.878	23	90						54.992	32	47						54.985	10	23
61.631	22	54						57.053	6	38						48.914	9	72						48.903	46	79						55.019	17	53						55.013	7	32
61.662	0	41						57.082	18	30						48.939	10	66						48.928	33	77						55.047	23	34						55.041	5	26
61.693	3	52						57.111	12	38						48.963	2	61						48.952	21	74						55.075	30	35						55.069	10	30
61.724	5	41						57.14	14	36						48.988	16	59						48.977	30	63						55.103	28	45						55.097	14	22
61.756	3	45						57.169	8	26						49.013	12	66						49.002	34	74						55.131	25	35						55.125	2	26
61.787	0	53						57.198	0	34						49.038	11	54						49.027	31	75						55.159	15	38						55.153	19	35
61.818	39	76						57.227	16	41						49.063	0	59						49.052	19	87						55.187	27	53						55.181	8	21
61.849	39	76						57.256	25	48						49.087	7	81						49.076	29	88						55.215	22	41						55.209	17	29
61.881	1	71						57.285	13	27						49.112	12	50						49.101	13	84						55.243	35	38						55.237	22	28
61.912	9	52						57.314	13	30						49.137	10	59						49.126	35	81						55.271	22	46						55.265	0	11
61.943	33	42						57.343	10	33						49.162	16	64						49.151	34	83						55.299	29	42						55.292	4	33
61.975	6	62						57.372	2	30						49.187	18	68						49.176	9	72						55.327	34	42						55.32	0	37
62.006	16	35						57.401	5	29						49.212	16	61						49.201	9	72						55.354	36	38						55.348	10	23
62.037	13	96						57.43	12	36						49.236	11	65						49.225	30	79						55.382	30	48						55.376	12	25
62.068	0	38						57.459	19	37						49.261	9	69						49.25	54	83						55.41	9	41						55.404	11	23
62.1	27	61						57.488	0	45						49.286	9	61						49.275	25	75						55.438	29	49						55.432	15	28
62.131	2	55						57.517	26	37						49.311	8	56						49.3	35	80						55.466	40	41						55.46	15	28
62.162	28	66						57.545	13	44						49.336	12	63						49.325	14	61						55.494	19	34						55.488	17	28
62.193	23	52						57.574	0	34						49.36	18	67						49.349	28	69						55.522	16	58						55.516	16	30
62.225	8	54						57.603	6	34						49.385	8	69						49.374	21	70						55.55	22	37						55.544	18	18
62.256	1	43						57.632	13	43						49.41	14	59						49.399	28	77						55.578	30	36						55.572	0	26
62.287	0	58						57.661	1	42						49.435	5	72						49.424	15	68						55.606	48	57						55.599	0	15
62.319	0	61						57.69	15	51						49.46	10	68						49.449	14	72						55.634	25	50						55.627	21	34
62.35	6	60						57.719	7	47						49.485	20	66						49.473	23	58						55.662	8	32						55.655	7	22
62.381	0	79						57.748	13	37						49.509	11	63						49.498	21	71						55.689	42	44						55.683	2	20
[truncated: 695 more rows]
[truncated: 2 more columns]

## Sheet: e, f (Q209L)
Sample_1								Sample_2								Sample_3								Sample_4								Sample_5								Sample_6
	CFPPM	YFPPM			CFPCyto	YFPCyto			CFPPM	YFPPM			CFPCyto	YFPCyto			CFPPM	YFPPM			CFPCyto	YFPCyto			CFPPM	YFPPM			CFPCyto	YFPCyto			CFPPM	YFPPM			CFPCyto	YFPCyto			CFPPM	YFPPM			CFPCyto	YFPCyto
Average	21.1154	66.2239		Average	10.1038	39.607		Average	22.9663	68.1874		Average	12.9645	27.1861		Average	18.9718	65.1846		Average	3.7972	20.891		Average	14.3748	39.2582		Average	5.72989	8.16529		Average	17.6547	77.8738		Average	4.83528	20.1		Average	11.1744	70.2969		Average	1.73369	31.5141
Distance [µm]	Intensity Ch2-T1	Intensity Ch1-T2			Ch2-T1	Ch1-T2		Distance [µm]	Intensity Ch2-T1	Intensity Ch1-T2			Ch2-T1	Ch1-T2		Distance [µm]	Intensity Ch2-T1	Intensity Ch1-T2			Ch2-T1	Ch1-T2		Distance [µm]	Intensity Ch2-T1	Intensity Ch1-T2			Ch2-T1	Ch1-T2		Distance [µm]	Intensity Ch2-T1	Intensity Ch1-T2			Ch2-T1	Ch1-T2		Distance [µm]	Intensity Ch2-T1	Intensity Ch1-T2			Ch2-T1	Ch1-T2
0	23	73		Mean Intensity	3.23635	28.1501		0	21	110		Mean Intensity	15.289	32.9789		0	17	89		Mean Intensity	5.64282	20.8427		0	26	54		Mean Intensity	6.50306	7.54355		0	20	65		Mean Intensity	4.3938	19.9984		0	3	78		Mean Intensity	2.04683	32.9858			Average
0.028	20	67		Standard Deviation	5.08758	5.9555		0.039	23	105		Standard Deviation	10.0098	7.47071		0.031	22	75		Standard Deviation	7.37713	5.99588		0.022	25	44		Standard Deviation	6.98204	5.80467		0.03	22	66		Standard Deviation	6.13281	7.55463		0.042	7	79		Standard Deviation	5.00136	8.59107			SEM
0.056	20	77		Pixels	1044	1044		0.078	15	74		Pixels	385	385		0.061	8	70		Pixels	2139	2139		0.045	9	44		Pixels	1062	1062		0.06	9	72		Pixels	798	798		0.084	25	71		Pixels	1033	1033
0.084	20	77		Area [µm x µm]	0.81	0.81		0.117	15	74		Area [µm x µm]	0.59	0.59		0.092	31	84		Area [µm x µm]	2.01	2.01		0.067	5	38		Area [µm x µm]	0.53	0.53		0.09	13	89		Area [µm x µm]	0.72	0.72		0.127	19	88		Area [µm x µm]	1.84	1.84
0.112	37	80						0.156	25	108						0.123	31	84						0.089	24	44						0.12	13	89						0.169	22	90							Average
0.14	25	71			Ch2-T1	Ch1-T2		0.195	17	103			Ch2-T1	Ch1-T2		0.153	9	80			Ch2-T1	Ch1-T2		0.112	14	35			Ch2-T1	Ch1-T2		0.15	24	96			Ch2-T1	Ch1-T2		0.211	11	115			Ch2-T1	Ch1-T2			SEM
0.167	21	63		Mean Intensity	2.17931	22.4042		0.234	13	98		Mean Intensity	18.0841	48.4341		0.184	9	75		Mean Intensity	4.80321	21.6612		0.134	19	59		Mean Intensity	6.66844	9.10218		0.18	27	77		Mean Intensity	3.50983	21.1624		0.253	7	73		Mean Intensity	2.51413	42.9161
0.195	18	76		Standard Deviation	4.40773	5.19249		0.274	23	115		Standard Deviation	10.254	10.2881		0.215	16	74		Standard Deviation	6.81702	5.88322		0.156	31	45		Standard Deviation	7.0017	5.80373		0.21	16	90		Standard Deviation	5.52965	7.42183		0.296	11	72		Standard Deviation	5.25643	9.60962
0.223	20	79		Pixels	1565	1565		0.313	38	87		Pixels	641	641		0.245	24	76		Pixels	1137	1137		0.179	14	48		Pixels	1528	1528		0.241	30	89		Pixels	1335	1335		0.338	7	73		Pixels	1813	1813
0.251	34	76		Area [µm x µm]	1.22	1.22		0.352	20	101		Area [µm x µm]	0.98	0.98		0.276	8	76		Area [µm x µm]	1.07	1.07		0.201	7	39		Area [µm x µm]	0.76	0.76		0.271	36	75		Area [µm x µm]	1.21	1.21		0.38	4	83		Area [µm x µm]	3.23	3.23
0.279	19	76						0.391	21	68						0.306	17	87						0.223	7	39						0.301	20	89						0.422	21	88
0.307	24	83			Ch2-T1	Ch1-T2		0.43	34	81			Ch2-T1	Ch1-T2		0.337	9	76			Ch2-T1	Ch1-T2		0.246	19	70			Ch2-T1	Ch1-T2		0.331	36	97			Ch2-T1	Ch1-T2		0.465	8	84			Ch2-T1	Ch1-T2
0.335	20	76		Mean Intensity	13.4077	44.2642		0.469	35	88		Mean Intensity	4.83163	7.30469		0.368	18	74		Mean Intensity	3.82935	20.9962		0.268	16	60		Mean Intensity	5.53131	9.52586		0.361	30	79		Mean Intensity	3.59708	14.3581		0.507	9	86		Mean Intensity	1.55288	31.4663
0.363	14	83		Standard Deviation	7.30777	6.76707		0.508	27	106		Standard Deviation	6.53309	5.26496		0.398	15	84		Standard Deviation	6.1199	5.69204		0.29	34	51		Standard Deviation	6.54991	5.8914		0.391	34	62		Standard Deviation	5.77347	6.61398		0.549	24	79		Standard Deviation	4.07275	8.49922
0.391	24	87		Pixels	1596	1596		0.547	27	106		Pixels	464	464		0.429	10	58		Pixels	1465	1465		0.313	16	62		Pixels	2088	2088		0.421	30	73		Pixels	1406	1406		0.591	24	79		Pixels	910	910
0.419	19	71		Area [µm x µm]	1.24	1.24		0.586	30	100		Area [µm x µm]	0.71	0.71		0.46	11	81		Area [µm x µm]	1.38	1.38		0.335	13	46		Area [µm x µm]	1.04	1.04		0.451	32	82		Area [µm x µm]	1.27	1.27		0.634	22	90		Area [µm x µm]	1.62	1.62
0.447	19	71						0.625	20	108						0.49	15	72						0.357	10	35						0.481	32	82						0.676	24	92
0.475	25	72			Ch2-T1	Ch1-T2		0.664	48	100			Ch2-T1	Ch1-T2		0.521	25	71			Ch2-T1	Ch1-T2		0.38	11	50			Ch2-T1	Ch1-T2		0.511	20	94			Ch2-T1	Ch1-T2		0.718	18	76			Ch2-T1	Ch1-T2
0.502	30	72		Mean Intensity	14.1986	51.0177		0.703	9	89		Mean Intensity	11.1642	19.7181		0.552	35	75		Mean Intensity	2.44799	22.5873		0.402	27	56		Mean Intensity	4.35308	9.31473		0.541	26	78		Mean Intensity	3.89742	24.528		0.76	10	91		Mean Intensity	1.82183	23.9239
0.53	29	73		Standard Deviation	7.69524	7.15394		0.742	23	92		Standard Deviation	9.17504	6.30528		0.582	34	67		Standard Deviation	4.87446	6.50104		0.424	19	45		Standard Deviation	6.06834	5.96509		0.571	26	78		Standard Deviation	6.06489	8.76362		0.803	24	78		Standard Deviation	4.48869	7.58281
0.558	22	58		Pixels	1442	1442		0.782	15	84		Pixels	867	867		0.613	19	75		Pixels	1454	1454		0.447	18	44		Pixels	1711	1711		0.601	21	88		Pixels	1115	1115		0.845	10	89		Pixels	2257	2257
0.586	22	67		Area [µm x µm]	1.12	1.12		0.821	36	76		Area [µm x µm]	1.32	1.32		0.644	21	64		Area [µm x µm]	1.37	1.37		0.469	20	59		Area [µm x µm]	0.85	0.85		0.631	39	81		Area [µm x µm]	1.01	1.01		0.887	15	71		Area [µm x µm]	4.03	4.03
0.614	29	64						0.86	32	85						0.674	13	63						0.491	26	37						0.661	31	81						0.929	22	78
0.642	35	67			Ch2-T1	Ch1-T2		0.899	44	102			Ch2-T1	Ch1-T2		0.705	0	61			Ch2-T1	Ch1-T2		0.514	18	63			Ch2-T1	Ch1-T2		0.692	37	72			Ch2-T1	Ch1-T2		0.972	13	66			Ch2-T1	Ch1-T2
0.67	12	66		Mean Intensity	17.4972	52.1987		0.938	12	71		Mean Intensity	15.4536	27.4946		0.736	35	66		Mean Intensity	2.26265	18.3679		0.536	18	63		Mean Intensity	5.59356	5.34015		0.722	10	81		Mean Intensity	8.77827	20.4531		1.014	20	73		Mean Intensity	0.73276	26.2786
0.698	16	69		Standard Deviation	8.1167	7.32177		0.977	16	78		Standard Deviation	9.58834	7.71031		0.766	30	65		Standard Deviation	5.23	5.72389		0.558	8	44		Standard Deviation	6.67922	5.68754		0.752	14	82		Standard Deviation	7.52307	7.22799		1.056	8	77		Standard Deviation	2.79988	7.98849
0.726	16	75		Pixels	1342	1342		1.016	14	86		Pixels	1043	1043		0.797	26	60		Pixels	1235	1235		0.581	9	44		Pixels	2306	2306		0.782	18	85		Pixels	840	840		1.098	20	80		Pixels	1160	1160
0.754	15	71		Area [µm x µm]	1.05	1.05		1.055	25	83		Area [µm x µm]	1.59	1.59		0.827	7	60		Area [µm x µm]	1.16	1.16		0.603	12	40		Area [µm x µm]	1.15	1.15		0.812	49	77		Area [µm x µm]	0.76	0.76		1.141	3	81		Area [µm x µm]	2.07	2.07
0.782	24	62						1.094	19	94						0.858	26	47						0.625	14	44						0.842	26	71						1.183	21	94
0.81	18	72						1.133	28	73						0.889	14	72						0.648	23	67						0.872	46	85						1.225	45	76
0.837	22	61						1.172	26	83						0.919	8	64						0.67	10	51						0.902	29	72						1.267	12	77
0.865	17	56						1.211	25	78						0.95	7	59						0.692	11	51						0.932	29	72						1.31	19	84
0.893	18	63						1.25	17	85						0.981	22	50						0.715	25	52						0.962	13	79						1.352	15	80
0.921	29	53						1.29	29	104						1.011	5	53						0.737	14	39						0.992	16	82						1.394	9	77
0.949	32	66						1.329	3	91						1.042	16	82						0.759	10	52						1.022	7	73						1.436	3	66
0.977	17	50						1.368	13	88						1.073	15	62						0.782	18	59						1.052	22	82						1.479	7	71
1.005	18	60						1.407	13	88						1.103	15	62						0.804	12	59						1.082	36	68						1.521	11	72
1.033	28	57						1.446	19	103						1.134	34	54						0.826	12	59						1.112	13	60						1.563	17	79
1.061	29	62						1.485	36	72						1.165	28	58						0.849	19	63						1.143	13	60						1.605	23	85
1.089	18	61						1.524	15	100						1.195	8	79						0.871	26	65						1.173	28	71						1.648	27	60
1.117	24	61						1.563	15	83						1.226	9	51						0.893	21	62						1.203	18	107						1.69	23	61
1.144	26	57						1.602	15	83						1.256	9	51						0.916	10	84						1.233	33	85						1.732	18	87
1.172	16	73						1.641	22	84						1.287	12	57						0.938	23	53						1.263	11	97						1.774	11	73
1.2	18	58						1.68	6	102						1.318	27	56						0.96	19	42						1.293	28	110						1.817	5	84
1.228	21	59						1.719	26	86						1.348	16	68						0.983	12	50						1.323	21	77						1.859	13	60
1.256	19	59						1.758	24	102						1.379	13	66						1.005	25	52						1.353	21	77						1.901	10	86
1.284	18	57						1.798	24	102						1.41	13	66						1.027	21	78						1.383	22	81						1.943	8	70
1.312	7	53						1.837	5	93						1.44	8	70						1.05	25	81						1.413	25	74						1.986	8	61
1.34	16	58						1.876	13	67						1.471	7	62						1.072	25	63						1.443	25	74						2.028	10	69
1.368	19	63						1.915	25	77						1.502	30	62						1.094	25	63						1.473	28	70						2.07	31	79
1.396	17	66						1.954	24	92						1.532	13	70						1.117	10	61						1.503	21	79						2.112	22	78
1.424	19	52						1.993	34	65						1.563	13	70						1.139	8	62						1.533	37	103						2.155	10	73
1.452	19	56						2.032	15	83						1.594	22	51						1.161	17	69						1.563	37	103						2.197	0	59
1.479	19	60						2.071	20	68						1.624	3	59						1.184	10	67						1.594	26	110						2.239	19	72
1.507	19	60						2.11	20	68						1.655	11	62						1.206	14	63						1.624	15	88						2.281	23	65
1.535	17	52						2.149	15	67						1.686	14	61						1.228	18	67						1.654	18	92						2.324	12	78
1.563	34	52						2.188	18	87						1.716	24	51						1.251	20	97						1.684	12	94						2.366	4	101
1.591	8	61						2.227	27	71						1.747	18	68						1.273	10	75						1.714	23	93						2.408	8	80
1.619	19	69						2.266	14	75						1.777	12	47						1.295	23	51						1.744	48	89						2.45	13	79
1.647	18	60						2.306	20	88						1.808	13	47						1.318	20	51						1.774	36	76						2.493	3	73
1.675	26	64						2.345	28	75						1.839	17	59						1.34	27	67						1.804	10	65						2.535	13	77
1.703	22	60						2.384	10	93						1.869	7	54						1.362	27	67						1.834	19	79						2.577	13	76
1.731	10	54						2.423	10	89						1.9	20	55						1.385	20	58						1.864	22	89						2.619	13	76
1.759	14	57						2.462	10	89						1.931	20	55						1.407	15	76						1.894	43	74						2.662	11	75
1.787	13	49						2.501	29	67						1.961	18	58						1.429	10	51						1.924	24	78						2.704	14	53
1.814	23	57						2.54	32	68						1.992	9	67						1.452	3	68						1.954	17	68						2.746	1	78
1.842	32	51						2.579	21	82						2.023	11	49						1.474	17	78						1.984	10	91						2.788	17	76
1.87	27	58						2.618	15	83						2.053	8	56						1.496	16	57						2.014	27	85						2.831	20	80
1.898	9	56						2.657	14	71						2.084	7	55						1.519	9	62						2.045	31	60						2.873	6	88
1.926	3	53						2.696	42	86						2.115	16	54						1.541	21	57						2.075	19	78						2.915	11	80
1.954	8	54						2.735	13	93						2.145	14	64						1.563	11	56						2.105	17	78						2.957	2	69
1.982	26	54						2.774	13	93						2.176	40	52						1.586	7	54						2.135	43	75						3	6	83
2.01	11	43						2.814	11	73						2.207	19	65						1.608	28	54						2.165	22	72						3.042	11	62
2.038	9	49						2.853	43	90						2.237	17	78						1.63	28	54						2.195	23	75						3.084	24	72
2.066	22	49						2.892	26	77						2.268	14	52						1.653	13	56						2.225	22	95						3.126	9	101
2.094	15	43						2.931	22	83						2.298	14	52						1.675	25	57						2.255	22	75						3.169	9	99
2.121	15	57						2.97	14	65						2.329	13	57						1.697	25	49						2.285	23	78						3.211	5	90
2.149	24	40						3.009	10	57						2.36	8	69						1.72	12	50						2.315	11	79						3.253	12	100
2.177	15	41						3.048	18	68						2.39	1	62						1.742	15	53						2.345	16	62						3.295	8	91
2.205	11	56						3.087	9	85						2.421	18	81						1.764	19	51						2.375	17	96						3.338	5	84
2.233	12	51						3.126	37	78						2.452	1	69						1.787	18	45						2.405	16	59						3.38	10	96
2.261	16	41						3.165	37	78						2.482	17	68						1.809	42	51						2.435	9	75						3.422	10	70
2.289	25	45						3.204	18	66						2.513	13	59						1.831	16	49						2.465	9	68						3.464	5	71
2.317	28	51						3.243	33	80						2.544	12	62						1.854	15	48						2.496	19	79						3.507	3	87
2.345	12	50						3.282	17	72						2.574	17	67						1.876	32	34						2.526	17	74						3.549	2	78
2.373	13	52						3.322	20	67						2.605	10	65						1.898	10	67						2.556	12	57						3.591	3	99
2.401	25	42						3.361	25	74						2.636	6	75						1.92	11	50						2.586	25	60						3.633	18	92
2.429	11	48						3.4	17	76						2.666	4	71						1.943	15	62						2.616	5	62						3.676	7	79
2.456	33	40						3.439	21	79						2.697	18	67						1.965	15	62						2.646	19	66						3.718	3	96
2.484	19	51						3.478	37	80						2.728	18	67						1.987	17	54						2.676	20	76						3.76	3	76
2.512	21	42						3.517	43	84						2.758	24	80						2.01	5	49						2.706	19	57						3.802	19	68
2.54	11	47						3.556	16	75						2.789	22	83						2.032	13	49						2.736	11	62						3.845	16	76
2.568	18	43						3.595	37	98						2.819	12	78						2.054	24	50						2.766	17	62						3.887	13	88
2.596	15	39						3.634	37	98						2.85	9	72						2.077	12	47						2.796	10	75						3.929	8	66
2.624	19	40						3.673	24	75						2.881	19	74						2.099	17	46						2.826	17	81						3.971	4	83
2.652	15	48						3.712	13	72						2.911	28	78						2.121	25	43						2.856	19	70						4.014	14	53
2.68	13	59						3.751	15	90						2.942	17	63						2.144	15	62						2.886	6	63						4.056	2	46
2.708	15	51						3.79	13	105						2.973	16	54						2.166	17	53						2.916	28	51						4.098	11	64
2.736	19	41						3.83	5	71						3.003	12	69						2.188	18	52						2.947	28	69						4.14	0	54
2.764	13	44						3.869	11	84						3.034	12	69						2.211	10	56						2.977	18	55						4.183	19	64
2.791	29	57						3.908	24	72						3.065	12	70						2.233	10	56						3.007	31	64						4.225	4	55
2.819	18	48						3.947	20	74						3.095	15	53						2.255	29	55						3.037	31	64						4.267	9	59
2.847	15	56						3.986	20	74						3.126	20	60						2.278	18	61						3.067	18	70						4.309	0	58
2.875	23	47						4.025	33	96						3.157	10	73						2.3	9	59						3.097	32	92						4.352	0	56
2.903	27	52						4.064	31	76						3.187	12	67						2.322	24	38						3.127	12	82						4.394	9	56
2.931	19	53						4.103	12	79						3.218	9	55						2.345	9	52						3.157	23	88						4.436	9	56
2.959	25	54						4.142	15	69						3.248	11	55						2.367	16	75						3.187	20	53						4.478	0	70
2.987	22	47						4.181	7	86						3.279	11	75						2.389	15	61						3.217	21	72						4.521	8	63
3.015	23	52						4.22	38	80						3.31	2	45						2.412	11	48						3.247	22	74						4.563	4	49
3.043	20	56						4.259	33	72						3.34	10	49						2.434	34	70						3.277	12	66						4.605	3	67
3.071	45	55						4.298	33	72						3.371	8	60						2.456	32	51						3.307	12	66						4.647	6	70
3.098	13	52						4.338	25	88						3.402	9	57						2.479	18	58						3.337	4	71						4.69	2	71
3.126	20	57						4.377	8	106						3.432	9	57						2.501	18	58						3.367	33	72						4.732	4	54
3.154	22	70						4.416	8	83						3.463	26	76						2.523	20	48						3.398	17	63						4.774	14	79
3.182	11	60						4.455	8	83						3.494	22	62						2.546	4	73						3.428	16	65						4.816	7	61
3.21	14	68						4.494	42	81						3.524	34	51						2.568	19	42						3.458	24	61						4.859	10	62
3.238	24	60						4.533	23	93						3.555	19	70						2.59	7	58						3.488	40	64						4.901	11	50
3.266	24	60						4.572	23	93						3.586	20	61						2.613	19	61						3.518	19	64						4.943	4	70
3.294	20	75						4.611	23	87						3.616	9	52						2.635	23	46						3.548	15	84						4.985	4	70
3.322	12	69						4.65	22	71						3.647	24	69						2.657	17	46						3.578	15	84						5.028	10	55
3.35	19	74						4.689	18	89						3.678	17	66						2.68	16	65						3.608	21	56						5.07	15	78
3.378	8	63						4.728	19	77						3.708	8	65						2.702	15	58						3.638	18	63						5.112	0	53
3.406	8	63						4.767	28	95						3.739	7	58						2.724	20	51						3.668	32	60						5.154	4	55
3.433	24	60						4.806	27	86						3.769	6	65						2.747	28	57						3.698	20	74						5.197	14	58
3.461	22	70						4.846	29	87						3.8	18	80						2.769	25	53						3.728	18	79						5.239	14	43
3.489	22	70						4.885	20	85						3.831	3	58						2.791	40	66						3.758	19	61						5.281	28	53
3.517	30	59						4.924	31	106						3.861	8	58						2.814	13	59						3.788	26	78						5.323	6	65
3.545	5	64						4.963	15	86						3.892	38	65						2.836	27	52						3.818	13	76						5.366	2	80
3.573	5	64						5.002	36	84						3.923	7	61						2.858	20	79						3.849	13	76						5.408	17	76
3.601	13	54						5.041	21	73						3.953	3	60						2.881	24	47						3.879	33	75						5.45	14	50
3.629	10	58						5.08	21	76						3.984	3	60						2.903	24	47						3.909	25	76						5.492	12	72
3.657	9	60						5.119	30	80						4.015	29	54						2.925	15	53						3.939	29	81						5.535	12	72
3.685	21	58						5.158	17	97						4.045	8	56						2.948	28	57						3.969	14	65						5.577	7	88
3.713	15	69						5.197	15	56						4.076	16	50						2.97	28	69						3.999	38	61						5.619	5	98
3.741	13	66						5.236	17	75						4.107	6	62						2.992	19	55						4.029	13	68						5.661	13	53
3.768	9	56						5.275	15	83						4.137	6	62						3.015	33	58						4.059	6	67						5.704	14	60
3.796	30	57						5.314	29	76						4.168	7	57						3.037	31	73						4.089	11	63						5.746	13	69
3.824	21	50						5.354	20	71						4.199	3	66						3.059	16	57						4.119	12	71						5.788	28	61
3.852	13	54						5.393	19	88						4.229	18	51						3.082	12	67						4.149	25	68						5.83	9	87
3.88	14	49						5.432	19	88						4.26	4	65						3.104	25	66						4.179	9	82						5.873	18	76
3.908	18	44						5.471	35	55						4.29	15	57						3.126	28	61						4.209	24	53						5.915	16	70
3.936	11	53						5.51	34	73						4.321	25	65						3.149	34	84						4.239	19	84						5.957	11	83
3.964	23	53						5.549	6	72						4.352	5	56						3.171	16	61						4.269	26	73						5.999	11	70
3.992	16	46						5.588	7	76						4.382	5	68						3.193	35	79						4.3	15	69						6.042	20	80
4.02	10	53						5.627	28	60						4.413	22	52						3.216	35	79						4.33	23	75						6.084	0	85
4.048	10	53						5.666	10	61						4.444	23	67						3.238	31	77						4.36	20	65						6.126	0	85
4.075	17	50						5.705	10	61						4.474	6	79						3.26	15	77						4.39	22	77						6.168	7	85
4.103	9	51						5.744	20	47						4.505	11	68						3.283	40	70						4.42	16	70						6.211	5	77
4.131	15	56						5.783	7	60						4.536	1	68						3.305	35	68						4.45	18	86						6.253	27	89
4.159	10	55						5.822	26	52						4.566	15	70						3.327	19	98						4.48	12	71						6.295	14	64
4.187	10	55						5.862	7	60						4.597	25	63						3.35	35	90						4.51	12	85						6.337	16	66
4.215	15	44						5.901	30	47						4.628	16	62						3.372	19	81						4.54	20	76						6.38	14	91
4.243	20	48						5.94	21	53						4.658	20	68						3.394	27	82						4.57	22	77						6.422	9	62
4.271	20	40						5.979	21	53						4.689	9	59						3.417	17	84						4.6	14	66						6.464	11	92
4.299	14	46						6.018	23	52						4.72	12	57						3.439	27	84						4.63	22	72						6.506	14	102
4.327	16	48						6.057	23	54						4.75	16	71						3.461	13	74						4.66	14	103						6.549	8	78
4.355	14	50						6.096	25	64						4.781	21	56						3.484	27	71						4.69	14	90						6.591	5	85
4.383	11	52						6.135	16	49						4.811	19	94						3.506	29	91						4.72	9	82						6.633	15	84
4.41	10	48						6.174	27	54						4.842	11	75						3.528	31	72						4.751	20	74						6.675	15	84
4.438	28	44						6.213	15	49						4.873	15	81						3.551	36	74						4.781	13	69						6.718	19	97
4.466	13	42						6.252	23	49						4.903	19	55						3.573	32	92						4.811	17	100						6.76	27	75
4.494	20	42						6.291	26	50						4.934	14	60						3.595	16	76						4.841	27	75						6.802	19	83
4.522	9	46						6.331	8	55						4.965	18	61						3.618	21	62						4.871	13	90						6.844	5	75
4.55	19	54						6.37	8	55						4.995	21	56						3.64	10	76						4.901	18	74						6.887	18	75
4.578	29	40						6.409	26	60						5.026	18	55						3.662	25	81						4.931	23	66						6.929	18	73
4.606	28	55						6.448	18	55						5.057	19	62						3.685	39	92						4.961	12	68						6.971	2	95
4.634	16	49						6.487	30	62						5.087	10	62						3.707	26	72						4.991	19	61						7.013	2	57
4.662	8	67						6.526	13	66						5.118	26	69						3.729	26	76						5.021	18	50						7.056	19	89
4.69	22	53						6.565	46	56						5.149	11	75						3.752	15	76						5.051	14	77						7.098	6	93
4.718	11	58						6.604	20	60						5.179	4	69						3.774	16	53						5.081	26	68						7.14	5	96
4.745	10	58						6.643	20	60						5.21	18	66						3.796	16	53						5.111	19	67						7.182	5	96
4.773	10	52						6.682	31	55						5.24	19	65						3.819	23	61						5.141	19	67						7.225	12	94
4.801	9	62						6.721	19	45						5.271	19	64						3.841	35	47						5.171	4	71						7.267	11	72
4.829	9	62						6.76	26	50						5.302	12	61						3.863	29	50						5.202	9	66						7.309	11	69
4.857	18	53						6.799	22	59						5.332	23	60						3.886	18	54						5.232	21	76						7.351	14	73
4.885	23	54						6.839	19	60						5.363	23	60						3.908	17	60						5.262	16	56						7.394	17	85
4.913	25	56						6.878	32	62						5.394	19	65						3.93	20	72						5.292	16	56						7.436	5	94
4.941	25	46						6.917	22	53						5.424	21	86						3.953	28	69						5.322	8	75						7.478	17	89
4.969	12	55						6.956	11	58						5.455	3	67						3.975	22	60						5.352	28	59						7.52	17	89
4.997	20	41						6.995	14	55						5.486	12	70						3.997	15	68						5.382	15	79						7.563	19	69
5.025	11	43						7.034	14	55						5.516	30	75						4.02	34	49						5.412	18	98						7.605	14	86
5.052	22	58						7.073	44	48						5.547	30	75						4.042	8	51						5.442	18	49						7.647	12	70
5.08	12	51						7.112	8	42						5.578	17	72						4.064	6	63						5.472	16	86						7.689	20	74
5.108	20	50						7.151	18	48						5.608	22	71						4.087	17	65						5.502	5	64						7.732	22	85
5.136	13	58						7.19	26	53						5.639	25	86						4.109	12	59						5.532	24	75						7.774	16	65
5.164	10	58						7.229	6	49						5.67	4	75						4.131	16	49						5.562	11	74						7.816	14	91
5.192	21	53						7.268	10	60						5.7	10	55						4.154	17	49						5.592	1	79						7.858	9	87
5.22	14	45						7.307	22	57						5.731	13	86						4.176	13	57						5.622	23	62						7.901	17	68
5.248	12	57						7.347	27	43						5.761	13	82						4.198	11	69						5.653	13	73						7.943	19	76
5.276	12	56						7.386	17	50						5.792	10	74						4.221	11	48						5.683	18	68						7.985	9	74
5.304	12	56						7.425	6	50						5.823	8	83						4.243	11	48						5.713	20	73						8.027	13	109
5.332	29	55						7.464	30	63						5.853	3	68						4.265	5	46						5.743	13	56						8.07	15	85
5.36	9	52						7.503	20	54						5.884	18	67						4.288	25	62						5.773	6	91						8.112	16	78
5.387	24	58						7.542	18	54						5.915	17	72						4.31	14	33						5.803	10	74						8.154	5	76
5.415	15	54						7.581	17	57						5.945	10	80						4.332	12	47						5.833	34	65						8.196	31	93
5.443	13	54						7.62	16	66						5.976	6	77						4.355	5	42						5.863	12	64						8.239	31	93
5.471	20	54						7.659	21	46						6.007	9	70						4.377	5	67						5.893	3	65						8.281	15	69
5.499	17	58						7.698	29	62						6.037	9	73						4.399	12	55						5.923	23	64						8.323	3	77
5.527	15	45						7.737	8	45						6.068	19	75						4.422	15	41						5.953	21	58						8.365	18	74
5.555	26	63						7.776	10	44						6.099	10	69						4.444	20	44						5.983	19	55						8.408	11	83
5.583	24	49						7.815	10	44						6.129	15	65						4.466	9	42						6.013	8	59						8.45	10	100
5.611	34	56						7.855	26	43						6.16	4	71						4.489	14	38						6.043	26	63						8.492	13	97
5.639	17	61						7.894	21	50						6.191	23	71						4.511	13	44						6.073	16	80						8.534	0	96
5.667	11	39						7.933	30	40						6.221	7	75						4.533	7	44						6.104	15	84						8.577	4	96
5.695	13	56						7.972	9	42						6.252	22	70						4.556	15	49						6.134	17	58						8.619	17	111
5.722	17	52						8.011	9	42						6.282	20	65						4.578	10	41						6.164	25	65						8.661	0	85
5.75	16	55						8.05	14	48						6.313	18	58						4.6	18	33						6.194	23	61						8.703	3	88
5.778	23	51						8.089	14	46						6.344	20	70						4.623	16	56						6.224	9	61						8.746	5	92
5.806	16	47						8.128	24	45						6.374	30	78						4.645	13	36						6.254	16	72						8.788	6	108
5.834	8	63						8.167	41	37						6.405	15	69						4.667	12	41						6.284	24	71						8.83	9	94
5.862	25	57						8.206	17	35						6.436	29	85						4.69	9	53						6.314	25	74						8.872	6	88
5.89	18	59						8.245	10	47						6.466	17	60						4.712	27	55						6.344	24	52						8.915	1	75
5.918	13	55						8.284	21	51						6.497	11	70						4.734	25	42						6.374	23	88						8.957	11	72
5.946	19	63						8.323	8	67						6.528	18	60						4.757	19	47						6.404	29	76						8.999	5	79
5.974	14	61						8.363	23	47						6.558	13	65						4.779	11	40						6.434	17	71						9.041	1	84
6.002	27	61						8.402	38	44						6.589	28	66						4.801	9	53						6.464	26	59						9.084	5	76
6.03	7	60						8.441	43	49						6.62	11	74						4.824	27	37						6.494	22	74						9.126	6	78
6.057	15	56						8.48	27	69						6.65	37	63						4.846	23	48						6.524	23	83						9.168	4	81
6.085	30	62						8.519	14	52						6.681	9	64						4.868	12	47						6.555	17	80						9.21	15	88
6.113	17	54						8.558	11	39						6.711	11	64						4.891	23	26						6.585	25	51						9.253	8	61
6.141	8	57						8.597	25	49						6.742	20	68						4.913	8	32						6.615	11	74						9.295	1	83
6.169	5	53						8.636	10	56						6.773	23	60						4.935	9	37						6.645	22	106						9.337	0	67
6.197	7	56						8.675	26	50						6.803	15	58						4.958	22	38						6.675	6	71						9.379	18	73
6.225	4	57						8.714	8	46						6.834	10	59						4.98	30	28						6.705	31	69						9.422	8	76
6.253	4	58						8.753	12	49						6.865	16	79						5.002	16	36						6.735	15	75						9.464	3	65
6.281	5	53						8.792	23	51						6.895	13	75						5.025	24	62						6.765	9	86						9.506	10	57
6.309	3	61						8.831	17	43						6.926	19	60						5.047	24	62						6.795	24	70						9.548	11	71
6.337	15	53						8.871	22	42						6.957	7	66						5.069	13	33						6.825	13	94						9.591	5	82
6.364	17	51						8.91	9	62						6.987	12	53						5.092	18	37						6.855	28	72						9.633	11	83
6.392	6	61						8.949	16	35						7.018	14	58						5.114	11	34						6.885	22	89						9.675	2	59
6.42	6	55						8.988	16	49						7.049	15	59						5.136	13	46						6.915	14	94						9.717	0	75
6.448	16	62						9.027	9	53						7.079	27	70						5.159	15	39						6.945	19	75						9.76	0	75
6.476	17	63						9.066	34	50						7.11	28	70						5.181	9	40						6.975	19	75						9.802	6	44
6.504	22	56						9.105	9	49						7.141	28	70						5.203	12	31						7.006	10	67						9.844	0	63
6.532	17	51						9.144	11	49						7.171	9	63						5.226	8	45						7.036	21	67						9.886	8	66
6.56	14	68						9.183	18	31						7.202	24	73						5.248	30	35						7.066	15	67						9.929	3	57
6.588	20	60						9.222	23	44						7.232	24	73						5.27	10	38						7.096	9	83						9.971	6	59
6.616	12	68						9.261	12	38						7.263	17	69						5.293	14	37						7.126	9	83						10.013	4	73
6.644	14	54						9.3	12	38						7.294	22	72						5.315	31	32						7.156	10	84						10.055	0	65
6.672	13	55						9.339	18	46						7.324	21	80						5.337	15	45						7.186	17	78						10.098	0	65
6.699	13	66						9.379	5	41						7.355	10	65						5.36	16	38						7.216	23	90						10.14	4	67
6.727	15	57						9.418	12	40						7.386	25	70						5.382	11	41						7.246	17	70						10.182	4	70
6.755	11	56						9.457	16	51						7.416	10	78						5.404	31	48						7.276	27	103						10.224	3	76
6.783	13	56						9.496	16	51						7.447	12	72						5.427	23	42						7.306	27	103						10.267	20	74
6.811	10	60						9.535	7	43						7.478	18	65						5.449	23	38						7.336	13	85						10.309	11	71
6.839	7	57						9.574	9	47						7.508	5	66						5.471	16	29						7.366	16	78						10.351	7	85
6.867	13	55						9.613	11	47						7.539	45	72						5.494	14	36						7.396	23	81						10.393	8	66
6.895	25	57						9.652	10	37						7.57	21	60						5.516	9	39						7.426	17	70						10.436	4	66
6.923	12	64						9.691	10	37						7.6	21	60						5.538	13	53						7.457	17	83						10.478	0	76
6.951	18	52						9.73	20	35						7.631	13	59						5.561	13	40						7.487	10	77						10.52	14	48
6.979	14	53						9.769	23	52						7.662	12	66						5.583	16	33						7.517	21	63						10.562	1	67
7.007	16	55						9.808	11	42						7.692	21	59						5.605	16	40						7.547	16	73						10.605	6	95
7.034	16	55						9.847	27	77						7.723	10	68						5.627	17	40						7.577	21	85						10.647	11	79
7.062	8	52						9.887	21	49						7.753	22	55						5.65	8	43						7.607	25	93						10.689	10	77
7.09	9	67						9.926	11	57						7.784	11	82						5.672	21	32						7.637	14	76						10.731	3	90
7.118	15	43						9.965	8	44						7.815	43	69						5.694	12	33						7.667	25	79						10.774	7	75
7.146	16	49						10.004	18	30						7.845	17	55						5.717	15	31						7.697	37	89						10.816	4	63
7.174	9	54						10.043	23	49						7.876	12	72						5.739	19	43						7.727	15	91						10.858	4	63
7.202	14	59						10.082	38	58						7.907	15	76						5.761	15	43						7.757	12	102						10.9	6	78
7.23	19	53						10.121	12	53						7.937	35	75						5.784	17	39						7.787	11	88						10.943	9	70
7.258	18	54						10.16	17	42						7.968	35	75						5.806	15	39						7.817	12	79						10.985	2	66
7.286	19	52						10.199	25	37						7.999	18	63						5.828	9	23						7.847	12	79						11.027	2	73
7.314	23	57						10.238	35	48						8.029	13	69						5.851	8	45						7.877	18	84						11.069	14	81
7.341	20	60						10.277	10	68						8.06	17	68						5.873	18	28						7.907	28	115						11.112	5	67
7.369	20	64						10.316	23	60						8.091	25	67						5.895	19	46						7.938	3	78						11.154	0	80
7.397	21	72						10.355	18	44						8.121	24	76						5.918	14	36						7.968	10	76						11.196	12	77
7.425	18	70						10.395	44	58						8.152	10	68						5.94	18	44						7.998	22	73						11.238	5	78
7.453	21	67						10.434	14	49						8.183	17	74						5.962	8	56						8.028	12	77						11.281	6	61
7.481	18	67						10.473	6	40						8.213	9	72						5.985	9	35						8.058	14	95						11.323	7	74
7.509	11	71						10.512	11	55						8.244	14	79						6.007	13	48						8.088	26	83						11.365	25	68
7.537	17	68						10.551	21	42						8.274	9	70						6.029	17	38						8.118	25	82						11.407	9	75
7.565	19	61						10.59	19	68						8.305	32	72						6.052	17	38						8.148	9	107						11.45	9	75
7.593	20	73						10.629	20	59						8.336	32	72						6.074	7	35						8.178	31	100						11.492	19	84
7.621	15	74						10.668	8	48						8.366	25	75						6.096	4	42						8.208	18	96						11.534	7	66
7.649	13	72						10.707	6	52						8.397	12	71						6.119	9	24						8.238	23	71						11.576	16	75
7.676	21	73						10.746	21	61						8.428	12	71						6.141	10	30						8.268	15	88						11.619	0	61
7.704	27	84						10.785	26	57						8.458	7	61						6.163	10	54						8.298	34	96						11.661	25	65
7.732	36	71						10.824	34	49						8.489	7	68						6.186	5	45						8.328	12	98						11.703	4	75
7.76	21	74						10.863	14	54						8.52	28	69						6.208	8	47						8.358	12	98						11.745	6	83
7.788	31	80						10.903	19	68						8.55	18	63						6.23	17	41						8.389	22	88						11.788	17	75
7.816	39	69						10.942	28	55						8.581	22	62						6.253	12	37						8.419	20	84						11.83	5	62
7.844	26	86						10.981	29	54						8.612	18	73						6.275	9	42						8.449	19	92						11.872	2	68
7.872	28	83						11.02	6	64						8.642	13	62						6.297	11	33						8.479	18	86						11.914	2	72
7.9	26	80						11.059	25	73						8.673	41	66						6.32	13	35						8.509	37	90						11.957	10	79
7.928	14	72						11.098	14	52						8.703	14	57						6.342	16	46						8.539	12	88						11.999	8	88
7.956	17	92						11.137	22	58						8.734	14	57						6.364	23	33						8.569	9	108						12.041	7	70
7.984	29	76						11.176	18	61						8.765	10	66						6.387	32	38						8.599	22	92						12.083	4	71
8.011	28	90						11.215	12	71						8.795	23	68						6.409	14	37						8.629	7	91						12.126	5	64
8.039	29	76						11.254	10	74						8.826	10	88						6.431	2	45						8.659	16	96						12.168	9	80
8.067	43	82						11.293	26	62						8.857	23	74						6.454	22	37						8.689	9	90						12.21	21	49
8.095	46	65						11.332	36	69						8.887	23	61						6.476	9	41						8.719	9	90						12.252	4	39
8.123	24	77						11.371	23	84						8.918	23	57						6.498	20	53						8.749	11	62						12.295	19	64
8.151	31	84						11.411	13	56						8.949	27	75						6.521	11	38						8.779	11	68						12.337	6	59
8.179	24	73						11.45	21	65						8.979	0	73						6.543	7	35						8.809	16	98						12.379	5	90
8.207	27	81						11.489	19	71						9.01	19	64						6.565	6	40						8.84	8	79						12.421	2	46
8.235	27	81						11.528	19	71						9.041	5	69						6.588	7	47						8.87	5	79						12.464	6	67
8.263	39	90						11.567	16	79						9.071	17	70						6.61	25	38						8.9	12	100						12.506	6	64
8.291	37	82						11.606	26	73						9.102	8	77						6.632	22	41						8.93	20	62						12.548	13	60
8.318	36	80						11.645	10	68						9.133	7	67						6.655	8	39						8.96	21	67						12.59	5	67
8.346	35	76						11.684	19	61						9.163	14	76						6.677	10	40						8.99	31	87						12.633	15	64
8.374	22	90						11.723	8	73						9.194	18	73						6.699	14	40						9.02	8	66						12.675	15	64
8.402	33	77						11.762	15	63						9.224	17	75						6.722	7	46						9.05	16	94						12.717	3	62
8.43	32	62						11.801	7	61						9.255	17	75						6.744	6	42						9.08	19	83						12.759	11	71
8.458	32	78						11.84	23	59						9.286	12	87						6.766	16	46						9.11	8	92						12.802	8	64
8.486	36	87						11.879	32	64						9.316	7	68						6.789	11	38						9.14	9	70						12.844	11	56
8.514	43	65						11.919	36	86						9.347	13	85						6.811	13	30						9.17	6	72						12.886	2	82
8.542	32	67						11.958	36	86						9.378	6	68						6.833	11	53						9.2	26	70						12.928	11	70
8.57	28	79						11.997	52	50						9.408	2	80						6.856	10	31						9.23	4	75						12.971	13	66
8.598	31	81						12.036	36	58						9.439	34	74						6.878	10	44						9.26	23	73						13.013	13	64
8.626	31	81						12.075	19	75						9.47	8	63						6.9	34	38						9.291	23	91						13.055	13	64
8.653	26	85						12.114	31	56						9.5	24	75						6.923	25	44						9.321	32	62						13.097	4	55
8.681	22	71						12.153	24	60						9.531	6	64						6.945	17	26						9.351	18	93						13.14	3	77
8.709	25	69						12.192	22	59						9.562	30	65						6.967	19	28						9.381	15	76						13.182	10	55
8.737	28	78						12.231	12	70						9.592	30	65						6.99	13	20						9.411	19	73						13.224	9	50
8.765	18	75						12.27	26	57						9.623	20	66						7.012	1	28						9.441	13	68						13.266	11	44
8.793	37	68						12.309	19	55						9.654	14	74						7.034	24	34						9.471	14	77						13.309	2	77
8.821	31	67						12.348	25	79						9.684	24	80						7.057	23	42						9.501	27	89						13.351	21	68
8.849	18	80						12.387	16	66						9.715	8	74						7.079	23	42						9.531	27	89						13.393	21	68
8.877	28	86						12.427	21	62						9.745	23	75						7.101	11	28						9.561	17	80						13.435	8	66
8.905	31	74						12.466	20	50						9.776	10	67						7.124	17	34						9.591	20	82						13.478	6	53
8.933	25	76						12.505	26	68						9.807	27	84						7.146	13	29						9.621	27	90						13.52	14	63
8.961	30	79						12.544	31	69						9.837	23	83						7.168	17	43						9.651	15	74						13.562	2	64
8.988	38	69						12.583	27	61						9.868	16	76						7.191	10	41						9.681	24	95						13.604	3	60
9.016	23	69						12.622	27	61						9.899	9	65						7.213	6	34						9.711	21	82						13.647	15	75
9.044	23	69						12.661	25	69						9.929	21	76						7.235	7	45						9.742	12	80						13.689	11	75
9.072	26	76						12.7	9	69						9.96	22	75						7.258	11	45						9.772	20	89						13.731	1	75
9.1	30	75						12.739	6	44						9.991	4	76						7.28	7	33						9.802	32	89						13.773	1	75
9.128	36	76						12.778	7	57						10.021	16	52						7.302	5	35						9.832	25	77						13.816	11	74
9.156	33	68						12.817	9	63						10.052	44	69						7.325	15	25						9.862	14	92						13.858	15	63
9.184	28	87						12.856	20	72						10.083	14	49						7.347	11	35						9.892	14	80						13.9	2	54
9.212	51	69						12.895	18	61						10.113	14	49						7.369	16	38						9.922	24	78						13.942	1	68
9.24	27	74						12.935	3	73						10.144	13	78						7.392	5	28						9.952	12	92						13.985	9	63
9.268	27	74						12.974	31	68						10.175	26	57						7.414	19	45						9.982	10	95						14.027	4	78
9.295	37	76						13.013	18	65						10.205	20	72						7.436	15	47						10.012	12	88						14.069	0	52
9.323	31	84						13.052	24	66						10.236	15	78						7.459	15	49						10.042	15	103						14.111	0	52
9.351	29	68						13.091	13	60						10.266	13	80						7.481	9	48						10.072	21	112						14.154	16	75
9.379	28	68						13.13	16	63						10.297	3	63						7.503	8	52						10.102	11	97						14.196	14	59
9.407	26	63						13.169	15	62						10.328	23	66						7.526	6	36						10.132	23	81						14.238	0	43
9.435	28	64						13.208	24	49						10.358	12	61						7.548	8	43						10.162	29	115						14.28	6	67
9.463	29	70						13.247	13	55						10.389	15	79						7.57	15	41						10.193	22	96						14.323	4	55
9.491	43	79						13.286	9	53						10.42	14	71						7.593	14	47						10.223	14	90						14.365	4	55
9.519	33	71						13.325	23	52						10.45	14	71						7.615	12	46						10.253	6	79						14.407	15	68
9.547	40	80						13.364	19	52						10.481	11	60						7.637	9	44						10.283	17	109						14.449	10	57
9.575	26	74						13.403	1	52						10.512	22	58						7.66	4	41						10.313	18	103						14.492	0	64
9.603	25	79						13.443	17	41						10.542	1	65						7.682	9	49						10.343	27	75						14.534	13	40
9.63	32	85						13.482	19	49						10.573	24	54						7.704	9	54						10.373	11	73						14.576	3	67
9.658	34	85						13.521	14	36						10.604	20	52						7.727	6	37						10.403	8	89						14.618	13	59
9.686	45	79						13.56	20	45						10.634	30	63						7.749	13	30						10.433	17	75						14.661	13	59
9.714	32	73						13.599	13	55						10.665	9	61						7.771	13	43						10.463	12	98						14.703	12	56
9.742	24	63						13.638	9	58						10.695	9	61						7.794	17	38						10.493	29	86						14.745	17	66
9.77	39	71						13.677	5	36						10.726	3	47						7.816	11	50						10.523	22	96						14.787	13	56
9.798	46	71						13.716	5	36						10.757	22	63						7.838	7	45						10.553	22	94						14.83	0	69
9.826	32	81						13.755	17	34						10.787	20	76						7.861	8	52						10.583	16	104						14.872	11	76
9.854	52	69						13.794	24	31						10.818	14	64						7.883	14	49						10.613	5	91						14.914	6	45
9.882	52	69						13.833	20	31						10.849	13	63						7.905	12	48						10.644	22	63						14.956	19	54
9.91	27	84						13.872	7	41						10.879	17	69						7.928	10	48						10.674	18	92						14.999	11	54
9.938	46	84						13.911	0	44						10.91	21	53						7.95	40	59						10.704	21	94						15.041	15	47
9.965	36	71						13.951	0	44						10.941	21	70						7.972	32	36						10.734	22	80						15.083	15	47
9.993	23	84						13.99	20	45						10.971	21	70						7.995	11	39						10.764	32	92						15.125	7	62
10.021	29	79						14.029	25	42						11.002	13	69						8.017	2	49						10.794	19	95						15.168	10	68
10.049	32	72						14.068	5	43						11.033	27	61						8.039	17	47						10.824	20	97						15.21	6	67
10.077	45	81						14.107	10	43						11.063	4	75						8.062	26	34						10.854	7	83						15.252	8	58
10.105	45	81						14.146	10	50						11.094	2	60						8.084	15	48						10.884	17	80						15.294	3	80
10.133	29	74						14.185	18	40						11.125	21	68						8.106	18	43						10.914	12	71						15.337	6	61
10.161	21	87						14.224	11	46						11.155	22	68						8.129	7	41						10.944	15	71						15.379	5	49
10.189	39	67						14.263	26	44						11.186	21	68						8.151	12	37						10.974	15	71						15.421	5	64
10.217	26	82						14.302	27	47						11.216	20	73						8.173	13	40						11.004	7	81						15.463	22	83
10.245	19	68						14.341	9	44						11.247	15	67						8.196	12	39						11.034	15	70						15.506	18	49
10.272	27	75						14.38	10	47						11.278	23	66						8.218	17	31						11.064	9	76						15.548	4	88
10.3	35	86						14.419	15	49						11.308	20	73						8.24	5	38						11.095	16	79						15.59	2	63
10.328	38	77						14.459	18	56						11.339	8	63						8.263	15	47						11.125	10	74						15.632	27	62
10.356	30	88						14.498	17	59						11.37	12	79						8.285	12	36						11.155	14	79						15.675	6	63
10.384	25	86						14.537	27	69						11.4	8	79						8.307	17	44						11.185	1	67						15.717	19	49
10.412	53	90						14.576	24	71						11.431	30	70						8.33	20	35						11.215	1	67						15.759	19	49
10.44	25	91						14.615	19	54						11.462	8	71						8.352	12	40						11.245	19	81						15.801	15	54
10.468	31	71						14.654	22	55						11.492	8	71						8.374	7	38						11.275	15	70						15.844	11	61
10.496	29	73						14.693	26	56						11.523	36	80						8.397	18	54						11.305	8	62						15.886	8	60
10.524	25	86						14.732	17	67						11.554	11	63						8.419	19	57						11.335	24	68						15.928	12	67
10.552	20	84						14.771	11	80						11.584	33	75						8.441	11	48						11.365	13	73						15.97	18	69
10.58	18	87						14.81	11	80						11.615	30	82						8.464	16	42						11.395	3	89						16.013	17	44
10.607	28	86						14.849	13	66						11.646	17	76						8.486	19	27						11.425	8	79						16.055	21	52
10.635	40	91						14.888	18	79						11.676	7	76						8.508	16	46						11.455	28	63						16.097	21	52
10.663	30	97						14.927	31	61						11.707	11	83						8.531	25	28						11.485	28	63						16.139	25	65
10.691	36	85						14.967	16	78						11.737	22	69						8.553	3	25						11.515	16	52						16.182	15	60
10.719	36	85						15.006	13	51						11.768	22	69						8.575	17	43						11.546	15	52						16.224	25	56
10.747	30	102						15.045	29	73						11.799	22	61						8.598	7	52						11.576	9	66						16.266	14	65
10.775	23	90						15.084	30	57						11.829	0	70						8.62	9	30						11.606	12	71						16.308	10	67
10.803	35	95						15.123	25	94						11.86	17	79						8.642	12	40						11.636	9	55						16.351	9	49
10.831	33	98						15.162	15	68						11.891	3	62						8.665	20	36						11.666	20	48						16.393	4	47
10.859	31	90						15.201	43	98						11.921	12	74						8.687	14	44						11.696	4	63						16.435	12	58
10.887	32	92						15.24	14	78						11.952	24	73						8.709	12	48						11.726	4	63						16.477	13	62
10.915	33	96						15.279	29	67						11.983	2	66						8.732	14	44						11.756	7	57						16.52	5	63
10.942	35	99						15.318	38	81						12.013	19	78						8.754	4	30						11.786	5	63						16.562	9	48
10.97	31	94						15.357	53	78						12.044	4	89						8.776	11	37						11.816	25	69						16.604	8	46
10.998	20	105						15.396	36	76						12.075	11	65						8.799	48	40						11.846	33	70						16.646	8	46
11.026	32	100						15.435	35	81						12.105	7	64						8.821	13	46						11.876	13	79						16.689	9	55
11.054	28	107						15.475	22	81						12.136	11	69						8.843	2	40						11.906	18	71						16.731	0	47
11.082	40	93						15.514	20	71						12.167	22	71						8.866	4	40						11.936	5	59						16.773	8	49
11.11	23	88						15.553	13	96						12.197	13	56						8.888	6	48						11.966	33	72						16.815	33	57
11.138	32	98						15.592	31	99						12.228	14	55						8.91	9	56						11.997	33	72						16.858	7	44
11.166	28	97						15.631	35	67						12.258	16	69						8.933	15	45						12.027	17	70						16.9	9	47
11.194	21	78						15.67	38	74						12.289	8	62						8.955	7	61						12.057	20	89						16.942	6	39
11.222	32	95						15.709	25	81						12.32	33	60						8.977	8	46						12.087	10	89						16.984	13	47
11.249	28	97						15.748	27	73						12.35	2	69						9	23	41						12.117	15	64						17.027	18	54
11.277	37	85						15.787	34	103						12.381	17	86						9.022	17	39						12.147	14	67						17.069	18	63
11.305	28	108						15.826	28	85						12.412	17	86						9.044	11	51						12.177	8	63						17.111	0	55
11.333	34	97						15.865	25	100						12.442	20	60						9.067	13	55						12.207	15	74						17.153	3	39
11.361	27	97						15.904	30	85						12.473	25	59						9.089	19	59						12.237	15	74						17.196	4	54
11.389	36	93						15.943	41	85						12.504	8	61						9.111	20	47						12.267	14	89						17.238	12	51
11.417	41	98						15.983	37	83						12.534	14	76						9.134	16	35						12.297	26	60						17.28	9	57
11.445	30	93						16.022	33	83						12.565	5	56						9.156	12	26						12.327	12	66						17.322	10	44
11.473	25	91						16.061	36	92						12.596	15	79						9.178	10	43						12.357	13	72						17.365	21	55
11.501	23	103						16.1	28	87						12.626	9	70						9.201	21	31						12.387	13	72						17.407	10	59
11.529	35	114						16.139	21	88						12.657	21	73						9.223	18	39						12.417	24	74						17.449	36	71
11.557	31	108						16.178	29	93						12.687	16	62						9.245	6	45						12.448	18	67						17.491	10	73
11.584	34	85						16.217	28	121						12.718	17	71						9.268	10	39						12.478	9	88						17.534	7	72
11.612	28	107						16.256	39	87						12.749	16	54						9.29	13	46						12.508	18	89						17.576	2	77
11.64	15	108						16.295	25	103						12.779	8	62						9.312	8	39						12.538	18	89						17.618	15	76
11.668	15	108						16.334	29	95						12.81	13	78						9.335	10	51						12.568	10	64						17.66	15	66
11.696	30	93						16.373	33	97						12.841	13	78						9.357	18	35						12.598	21	82						17.703	8	73
11.724	27	83						16.412	23	97						12.871	22	52						9.379	16	39						12.628	10	72						17.745	0	81
11.752	23	90						16.451	23	97						12.902	11	60						9.401	15	38						12.658	4	86						17.787	4	67
11.78	38	80						16.491	30	92						12.933	24	64						9.424	16	42						12.688	4	86						17.829	10	80
11.808	26	73						16.53	30	87						12.963	23	75						9.446	13	34						12.718	22	65						17.872	6	70
11.836	39	77						16.569	28	79						12.994	25	75						9.468	10	39						12.748	29	71						17.914	1	66
11.864	22	76						16.608	45	113						13.025	25	63						9.491	15	36						12.778	24	89						17.956	9	57
11.892	45	82						16.647	35	73						13.055	23	71						9.513	8	44						12.808	13	62						17.998	9	67
11.919	30	93						16.686	26	99						13.086	20	61						9.535	23	44						12.838	13	62						18.041	10	78
11.947	31	77						16.725	33	100						13.117	4	73						9.558	11	44						12.868	9	63						18.083	4	67
11.975	32	85						16.764	21	99						13.147	8	72						9.58	20	44						12.899	11	80						18.125	5	82
12.003	29	77						16.803	37	92						13.178	10	63						9.602	17	42						12.929	8	88						18.167	17	69
12.031	18	91						16.842	20	69						13.208	17	55						9.625	17	42						12.959	5	69						18.21	1	60
12.059	25	97						16.881	51	82						13.239	7	67						9.647	17	37						12.989	5	69						18.252	1	60
12.087	28	87						16.92	31	75						13.27	20	66						9.669	19	32						13.019	9	87						18.294	2	72
12.115	26	95						16.959	22	85						13.3	19	65						9.692	9	46						13.049	4	67						18.336	4	65
12.143	32	80						16.999	21	106						13.331	29	68						9.714	12	40						13.079	10	57						18.379	11	64
12.171	26	93						17.038	19	82						13.362	16	61						9.736	9	32						13.109	19	60						18.421	0	54
12.199	20	88						17.077	29	95						13.392	3	62						9.759	16	35						13.139	19	60						18.463	7	56
12.226	18	92						17.116	31	68						13.423	31	70						9.781	23	40						13.169	15	63						18.505	5	55
12.254	21	83						17.155	37	83						13.454	31	61						9.803	4	40						13.199	21	77						18.548	4	68
12.282	33	82						17.194	35	84						13.484	9	62						9.826	17	35						13.229	15	68						18.59	4	68
12.31	36	80						17.233	46	89						13.515	15	71						9.848	12	38						13.259	11	71						18.632	2	49
12.338	30	90						17.272	26	95						13.546	23	63						9.87	24	50						13.289	20	69						18.674	0	49
12.366	29	89						17.311	8	94						13.576	13	59						9.893	7	40						13.319	17	61						18.717	0	52
12.394	29	89						17.35	38	77						13.607	26	67						9.915	12	30						13.35	25	92						18.759	11	48
12.422	23	88						17.389	37	84						13.638	6	53						9.937	1	42						13.38	32	56						18.801	5	63
12.45	22	78						17.428	28	75						13.668	36	59						9.96	7	20						13.41	20	74						18.843	0	64
12.478	19	81						17.467	22	64						13.699	39	58						9.982	10	27						13.44	17	73						18.886	2	49
12.506	18	87						17.507	17	74						13.729	17	65						10.004	15	44						13.47	18	66						18.928	13	53
12.534	13	86						17.546	22	74						13.76	10	52						10.027	13	44						13.5	18	71						18.97	2	53
12.561	26	97						17.585	20	77						13.791	17	66						10.049	6	47						13.53	4	76						19.012	2	54
12.589	16	75						17.624	10	69						13.821	13	55						10.071	20	39						13.56	12	63						19.055	1	55
12.617	18	87						17.663	33	82						13.852	16	55						10.094	11	37						13.59	11	74						19.097	6	47
12.645	13	74						17.702	47	74						13.883	15	60						10.116	13	40						13.62	14	75						19.139	0	58
12.673	32	71						17.741	28	73						13.913	16	65						10.138	23	31						13.65	8	81						19.181	2	64
12.701	24	70						17.78	12	79						13.944	17	51						10.161	9	33						13.68	8	73						19.224	2	52
12.729	14	75						17.819	39	79						13.975	15	54						10.183	6	45						13.71	26	56						19.266	7	54
12.757	23	61						17.858	52	74						14.005	14	55						10.205	12	28						13.74	17	71						19.308	6	57
12.785	21	67						17.897	14	91						14.036	24	58						10.228	7	46						13.77	11	54						19.35	10	63
12.813	32	74						17.936	25	67						14.067	18	62						10.25	12	48						13.801	11	54						19.393	0	58
12.841	20	56						17.975	24	86						14.097	25	58						10.272	8	50						13.831	23	82						19.435	0	58
12.869	29	69						18.015	22	66						14.128	15	49						10.295	14	33						13.861	15	70						19.477	16	50
12.896	20	69						18.054	28	92						14.159	25	60						10.317	11	41						13.891	7	75						19.519	0	66
12.924	23	64						18.093	28	92						14.189	11	74						10.339	6	31						13.921	11	71						19.562	8	56
12.952	22	59						18.132	28	73						14.22	12	57						10.362	14	36						13.951	11	71						19.604	4	51
12.98	20	60						18.171	31	59						14.25	13	61						10.384	8	46						13.981	3	62						19.646	0	54
13.008	14	66						18.21	20	63						14.281	4	54						10.406	17	44						14.011	15	66						19.688	3	65
13.036	20	65						18.249	30	75						14.312	24	55						10.429	15	41						14.041	8	60						19.731	12	72
13.064	18	62						18.288	47	85						14.342	10	61						10.451	14	35						14.071	19	63						19.773	0	48
13.092	18	59						18.327	37	75						14.373	23	60						10.473	18	41						14.101	5	66						19.815	7	71
13.12	19	58						18.366	24	79						14.404	19	69						10.496	21	33						14.131	15	43						19.857	0	57
13.148	14	49						18.405	28	84						14.434	17	56						10.518	13	28						14.161	9	64						19.9	0	49
13.176	28	54						18.444	18	69						14.465	18	62						10.54	19	41						14.191	30	74						19.942	0	55
13.203	31	62						18.483	21	68						14.496	25	66						10.563	6	43						14.221	11	59						19.984	0	73
13.231	23	53						18.523	21	62						14.526	7	54						10.585	9	50						14.252	11	72						20.026	4	76
13.259	13	58						18.562	19	77						14.557	32	61						10.607	9	50						14.282	16	73						20.069	9	54
13.287	10	60						18.601	10	57						14.588	6	69						10.63	12	39						14.312	1	50						20.111	4	48
13.315	32	57						18.64	38	77						14.618	10	68						10.652	17	36						14.342	10	65						20.153	0	50
13.343	17	65						18.679	16	58						14.649	16	58						10.674	17	42						14.372	0	71						20.195	6	62
13.371	27	44						18.718	20	93						14.679	3	62						10.697	13	31						14.402	6	69						20.238	0	68
13.399	11	48						18.757	4	68						14.71	12	70						10.719	26	25						14.432	6	69						20.28	9	73
13.427	23	63						18.796	35	73						14.741	13	66						10.741	12	46						14.462	14	59						20.322	0	40
13.455	12	55						18.835	20	55						14.771	13	66						10.764	15	32						14.492	7	74						20.364	3	44
13.483	21	52						18.874	12	88						14.802	12	58						10.786	15	32						14.522	22	59						20.407	3	65
13.511	14	41						18.913	17	76						14.833	18	57						10.808	8	37						14.552	14	77						20.449	0	46
13.538	15	59						18.952	42	75						14.863	9	68						10.831	11	32						14.582	2	59						20.491	19	51
13.566	22	52						18.992	21	71						14.894	27	69						10.853	25	43						14.612	1	72						20.533	0	32
13.594	18	50						19.031	21	54						14.925	17	58						10.875	15	28						14.642	20	64						20.576	1	42
13.622	17	60						19.07	20	71						14.955	22	59						10.898	14	33						14.672	1	66						20.618	3	40
13.65	6	60						19.109	9	72						14.986	20	69						10.92	15	25						14.703	7	61						20.66	10	54
13.678	24	43						19.148	22	54						15.017	13	71						10.942	9	39						14.733	14	71						20.702	0	47
13.706	36	52						19.187	20	49						15.047	8	64						10.965	9	39						14.763	7	69						20.745	4	47
13.734	36	50						19.226	25	73						15.078	10	63						10.987	38	38						14.793	7	69						20.787	6	42
13.762	32	45						19.265	27	63						15.109	14	60						11.009	21	38						14.823	14	58						20.829	11	35
13.79	11	35						19.304	22	58						15.139	27	79						11.032	25	33						14.853	16	80						20.871	6	47
13.818	11	57						19.343	28	56						15.17	1	59						11.054	10	33						14.883	5	70						20.914	10	28
13.846	11	57						19.382	25	59						15.2	14	64						11.076	6	25						14.913	9	64						20.956	2	35
13.873	17	48						19.421	25	62						15.231	18	62						11.099	19	28						14.943	13	99						20.998	5	51
13.901	20	53						19.46	16	62						15.262	17	70						11.121	11	37						14.973	15	62						21.04	7	39
13.929	19	49						19.5	22	72						15.292	8	52						11.143	12	33						15.003	15	75						21.083	9	45
13.957	15	50						19.539	38	65						15.323	3	70						11.166	14	33						15.033	14	82						21.125	1	49
13.985	17	35						19.578	36	65						15.354	3	54						11.188	13	25						15.063	17	93						21.167	3	34
14.013	14	45						19.617	20	66						15.384	16	47						11.21	14	35						15.093	10	61						21.209	18	43
14.041	15	42						19.656	26	58						15.415	36	69						11.233	12	23						15.123	18	70						21.252	11	47
14.069	22	49						19.695	30	70						15.446	16	51						11.255	34	38						15.154	15	80						21.294	15	39
14.097	18	41						19.734	27	75						15.476	7	62						11.277	25	36						15.184	15	80						21.336	1	29
14.125	23	39						19.773	21	90						15.507	13	56						11.3	14	39						15.214	5	82						21.378	1	29
14.153	19	43						19.812	10	55						15.538	12	80						11.322	20	46						15.244	4	72						21.421	4	37
14.18	15	50						19.851	20	64						15.568	30	57						11.344	11	45						15.274	8	75						21.463	2	45
14.208	37	36						19.89	23	94						15.599	19	74						11.367	19	43						15.304	11	68						21.505	9	33
14.236	26	36						19.929	21	69						15.63	6	60						11.389	32	41						15.334	23	50						21.547	8	34
14.264	18	41						19.968	10	47						15.66	18	54						11.411	27	36						15.364	7	67						21.59	8	26
14.292	21	40						20.008	24	72						15.691	19	63						11.434	9	35						15.394	10	65						21.632	3	38
14.32	21	40						20.047	16	70						15.721	19	56						11.456	4	26						15.424	7	88						21.674	27	40
14.348	12	36						20.086	43	59						15.752	10	59						11.478	14	30						15.454	10	71						21.716	1	27
14.376	14	43						20.125	10	71						15.783	21	52						11.501	8	41						15.484	13	78						21.759	5	35
14.404	23	43						20.164	22	59						15.813	3	47						11.523	7	47						15.514	25	71						21.801	5	35
14.432	28	44						20.203	22	81						15.844	17	62						11.545	10	40						15.544	11	63						21.843	8	41
14.46	17	38						20.242	33	73						15.875	13	59						11.568	8	34						15.574	19	61						21.885	14	34
14.488	13	35						20.281	36	60						15.905	21	61						11.59	16	39						15.605	15	70						21.928	7	30
14.515	18	42						20.32	35	52						15.936	18	52						11.612	9	47						15.635	28	55						21.97	6	35
14.543	22	40						20.359	12	56						15.967	13	56						11.635	12	40						15.665	6	59						22.012	6	35
14.571	15	44						20.398	16	61						15.997	8	76						11.657	13	38						15.695	11	70						22.054	0	47
14.599	16	46						20.437	18	56						16.028	8	61						11.679	17	51						15.725	22	95						22.097	0	22
14.627	21	35						20.476	18	56						16.059	8	61						11.702	13	30						15.755	10	77						22.139	7	39
14.655	15	29						20.516	32	58						16.089	3	60						11.724	8	35						15.785	7	49						22.181	15	32
14.683	12	41						20.555	17	48						16.12	21	58						11.746	8	42						15.815	13	68						22.223	22	36
14.711	14	32						20.594	38	73						16.15	15	67						11.769	7	46						15.845	11	62						22.266	10	41
14.739	17	36						20.633	30	60						16.181	4	58						11.791	7	43						15.875	13	52						22.308	16	51
14.767	8	41						20.672	24	50						16.212	14	51						11.813	12	35						15.905	24	78						22.35	7	32
14.795	21	31						20.711	26	64						16.242	10	50						11.836	10	42						15.935	11	62						22.392	10	51
14.823	18	25						20.75	26	76						16.273	16	64						11.858	7	48						15.965	15	82						22.435	9	45
14.85	12	39						20.789	27	62						16.304	21	62						11.88	18	44						15.995	32	59						22.477	5	53
14.878	8	31						20.828	21	69						16.334	7	67						11.903	4	48						16.025	30	60						22.519	5	46
14.906	19	46						20.867	43	66						16.365	26	55						11.925	1	33						16.056	21	67						22.561	8	38
14.934	22	34						20.906	23	63						16.396	24	64						11.947	12	31						16.086	6	66						22.604	5	45
14.962	22	29						20.945	24	64						16.426	16	61						11.97	9	54						16.116	5	58						22.646	5	34
14.99	19	33						20.984	45	75						16.457	3	55						11.992	7	47						16.146	8	74						22.688	24	31
15.018	14	32						21.024	22	78						16.488	13	80						12.014	8	28						16.176	6	59						22.73	3	37
15.046	15	31						21.063	29	59						16.518	35	64						12.037	13	32						16.206	8	53						22.773	19	36
15.074	18	33						21.102	36	41						16.549	21	54						12.059	13	32						16.236	3	63						22.815	8	40
15.102	15	33						21.141	13	62						16.58	20	58						12.081	12	29						16.266	17	72						22.857	8	40
15.13	21	40						21.18	37	53						16.61	4	59						12.104	23	36						16.296	17	62						22.899	10	31
15.157	11	30						21.219	32	67						16.641	19	61						12.126	4	35						16.326	12	74						22.942	26	41
15.185	18	31						21.258	40	53						16.671	17	63						12.148	32	45						16.356	9	68						22.984	4	49
15.213	19	33						21.297	27	54						16.702	9	61						12.171	24	40						16.386	12	64						23.026	21	45
15.241	7	32						21.336	31	58						16.733	21	50						12.193	15	38						16.416	20	77						23.068	21	45
15.269	21	31						21.375	25	50						16.763	22	55						12.215	12	42						16.446	18	80						23.111	6	36
15.297	18	28						21.414	38	72						16.794	11	50						12.238	14	33						16.476	6	63						23.153	1	46
15.325	18	44						21.453	29	63						16.825	7	71						12.26	11	51						16.507	17	73						23.195	16	48
15.353	8	33						21.492	28	69						16.855	19	70						12.282	8	41						16.537	8	54						23.237	8	46
15.381	10	35						21.532	35	49						16.886	6	51						12.305	16	24						16.567	24	86						23.28	10	53
15.409	15	42						21.571	22	65						16.917	19	49						12.327	6	51						16.597	24	86						23.322	6	43
15.437	16	34						21.61	20	63						16.947	11	69						12.349	6	46						16.627	14	80						23.364	13	62
15.465	17	45						21.649	23	46						16.978	23	48						12.372	30	53						16.657	24	79						23.406	8	44
15.492	8	38						21.688	20	43						17.009	17	51						12.394	17	26						16.687	2	75						23.449	9	49
15.52	13	40						21.727	17	53						17.039	11	59						12.416	4	40						16.717	18	69						23.491	12	64
15.548	19	35						21.766	15	75						17.07	29	55						12.439	14	43						16.747	13	61						23.533	9	79
15.576	12	40						21.805	14	58						17.101	19	61						12.461	4	34						16.777	4	72						23.575	16	69
15.604	22	41						21.844	52	64						17.131	6	42						12.483	11	37						16.807	20	75						23.618	1	69
15.632	11	42						21.883	30	47						17.162	16	43						12.506	11	37						16.837	16	67						23.66	13	61
15.66	11	52						21.922	33	63						17.192	18	55						12.528	11	37						16.867	15	68						23.702	5	71
15.688	28	48						21.961	48	74						17.223	12	61						12.55	14	34						16.897	12	67						23.744	0	59
15.716	13	39						22	29	70						17.254	11	74						12.573	19	59						16.927	18	54						23.787	6	71
15.744	15	49						22.04	40	72						17.284	8	53						12.595	13	57						16.958	5	74						23.829	6	69
15.772	18	58						22.079	30	58						17.315	22	53						12.617	28	41						16.988	19	75						23.871	24	76
15.8	21	48						22.118	18	63						17.346	17	54						12.64	11	46						17.018	10	69						23.913	7	65
15.827	28	46						22.157	27	69						17.376	11	62						12.662	26	43						17.048	18	57						23.956	0	78
15.855	11	45						22.196	30	73						17.407	21	55						12.684	10	40						17.078	12	61						23.998	6	69
15.883	15	44						22.235	23	77						17.438	19	64						12.707	16	42						17.108	6	69						24.04	8	72
15.911	6	46						22.274	18	47						17.468	5	49						12.729	13	58						17.138	13	65						24.082	3	69
15.939	12	54						22.313	37	71						17.499	15	57						12.751	12	38						17.168	12	70						24.125	6	62
15.967	17	48						22.352	31	72						17.53	22	57						12.774	20	35						17.198	5	82						24.167	12	68
15.995	28	45						22.391	21	74						17.56	9	51						12.796	19	42						17.228	14	52						24.209	25	69
16.023	12	49						22.43	27	52						17.591	7	51						12.818	11	46						17.258	13	70						24.251	8	54
16.051	10	37						22.469	30	68						17.622	3	70						12.841	17	51						17.288	23	68						24.294	12	67
16.079	12	37						22.508	12	87						17.652	4	56						12.863	13	44						17.318	20	60						24.336	8	74
16.107	15	48						22.548	23	70						17.683	6	49						12.885	2	54						17.348	20	60						24.378	9	65
16.134	19	39						22.587	32	71						17.713	5	78						12.908	11	56						17.378	15	72						24.42	3	67
16.162	9	39						22.626	15	59						17.744	10	63						12.93	16	57						17.409	12	68						24.463	1	58
16.19	15	39						22.665	29	75						17.775	7	68						12.952	12	47						17.439	8	57						24.505	11	72
16.218	8	31						22.704	21	46						17.805	11	68						12.975	26	47						17.469	9	53						24.547	6	64
16.246	8	31						22.743	24	67						17.836	14	56						12.997	25	36						17.499	18	63						24.589	0	73
16.274	8	38						22.782	17	52						17.867	6	59						13.019	25	36						17.529	25	65						24.632	16	61
16.302	5	36						22.821	24	73						17.897	14	66						13.042	20	39						17.559	22	65						24.674	13	63
16.33	12	38						22.86	37	56						17.928	5	55						13.064	8	52						17.589	25	42						24.716	0	76
16.358	3	47						22.899	18	65						17.959	11	67						13.086	11	44						17.619	15	51						24.758	27	78
16.386	15	49						22.938	19	82						17.989	6	58						13.108	9	73						17.649	16	63						24.801	2	81
16.414	23	42						22.977	21	69						18.02	17	66						13.131	9	73						17.679	13	73						24.843	3	60
16.442	14	38						23.016	12	69						18.051	6	76						13.153	14	58						17.709	9	74						24.885	6	69
16.469	19	34						23.056	13	53						18.081	16	63						13.175	10	41						17.739	24	107						24.927	0	75
16.497	18	44						23.095	26	57						18.112	3	63						13.198	18	38						17.769	12	77						24.97	4	92
16.525	9	41						23.134	18	58						18.142	9	72						13.22	20	48						17.799	19	69						25.012	5	81
16.553	21	34						23.173	23	48						18.173	26	61						13.242	20	54						17.829	15	64						25.054	2	83
16.581	12	36						23.212	36	56						18.204	6	60						13.265	20	55						17.86	15	80						25.096	14	55
16.609	27	31						23.251	35	75						18.234	11	60						13.287	20	44						17.89	22	92						25.139	2	74
16.637	14	39						23.29	28	77						18.265	25	64						13.309	16	36						17.92	20	73						25.181	4	66
16.665	13	33						23.329	39	50						18.296	15	58						13.332	10	55						17.95	23	90						25.223	3	77
16.693	22	37						23.368	20	66						18.326	11	70						13.354	15	42						17.98	18	94						25.265	13	92
16.721	18	41						23.407	24	67						18.357	13	60						13.376	13	34						18.01	17	86						25.308	8	79
16.749	22	33						23.446	44	54						18.388	12	56						13.399	9	42						18.04	15	68						25.35	21	85
16.777	22	33						23.485	26	73						18.418	21	69						13.421	16	44						18.07	9	81						25.392	5	70
16.804	16	40						23.524	27	58						18.449	15	66						13.443	7	45						18.1	13	105						25.434	8	74
16.832	6	49						23.564	39	60						18.48	13	63						13.466	24	55						18.13	19	82						25.477	8	83
16.86	15	40						23.603	46	62						18.51	11	76						13.488	17	47						18.16	25	110						25.519	5	86
16.888	15	40						23.642	21	59						18.541	19	68						13.51	15	41						18.19	31	101						25.561	15	59
16.916	21	41						23.681	44	71						18.572	17	60						13.533	25	32						18.22	12	89						25.603	6	63
16.944	9	41						23.72	21	67						18.602	19	59						13.555	25	32						18.25	22	84						25.646	2	75
16.972	11	47						23.759	16	58						18.633	10	57						13.577	19	47						18.28	22	80						25.688	5	72
17	16	43						23.798	20	60						18.663	19	55						13.6	8	44						18.311	30	97						25.73	7	61
17.028	16	43						23.837	24	73						18.694	12	78						13.622	12	32						18.341	23	86						25.772	3	74
17.056	11	47						23.876	24	57						18.725	1	59						13.644	10	52						18.371	10	78						25.815	7	61
17.084	22	45						23.915	21	67						18.755	1	56						13.667	6	28						18.401	11	81						25.857	4	77
17.112	21	41						23.954	31	77						18.786	13	68						13.689	26	35						18.431	23	75						25.899	9	74
17.139	9	32						23.993	30	74						18.817	11	67						13.711	13	46						18.461	17	71						25.941	4	64
17.167	22	51						24.032	12	71						18.847	8	62						13.734	15	57						18.491	12	100						25.984	12	74
17.195	19	36						24.072	20	63						18.878	8	55						13.756	11	58						18.521	14	64						26.026	10	60
17.223	21	48						24.111	29	72						18.909	10	58						13.778	17	46						18.551	15	79						26.068	7	59
17.251	9	40						24.15	28	65						18.939	4	56						13.801	5	45						18.581	22	67						26.11	0	73
17.279	9	40						24.189	21	60						18.97	0	60						13.823	0	43						18.611	11	72						26.153	1	84
17.307	19	34						24.228	9	71						19.001	15	58						13.845	14	42						18.641	10	69						26.195	11	60
17.335	8	42						24.267	24	77						19.031	15	55						13.868	11	32						18.671	4	79						26.237	5	69
17.363	22	40						24.306	28	64						19.062	1	69						13.89	11	32						18.701	10	100						26.279	2	80
17.391	11	43						24.345	10	69						19.093	5	71						13.912	13	41						18.731	4	79						26.322	19	76
17.419	19	49						24.384	16	60						19.123	14	68						13.935	32	32						18.762	16	61						26.364	21	76
17.446	8	42						24.423	25	67						19.154	17	60						13.957	22	48						18.792	15	49						26.406	8	86
17.474	13	48						24.462	11	75						19.184	16	60						13.979	16	33						18.822	26	66						26.448	6	90
17.502	15	50						24.501	29	54						19.215	15	58						14.002	16	33						18.852	19	54						26.491	15	79
17.53	25	37						24.54	31	65						19.246	8	53						14.024	14	52						18.882	7	69						26.533	15	79
17.558	12	41						24.58	14	63						19.276	12	53						14.046	10	32						18.912	7	57						26.575	9	78
17.586	21	44						24.619	19	61						19.307	13	62						14.069	5	32						18.942	4	52						26.617	3	94
17.614	19	41						24.658	28	63						19.338	19	63						14.091	18	29						18.972	10	51						26.66	9	72
17.642	19	51						24.697	20	66						19.368	3	52						14.113	18	29						19.002	9	64						26.702	0	77
17.67	14	38						24.736	27	69						19.399	21	59						14.136	4	38						19.032	23	78						26.744	4	83
17.698	23	49						24.775	46	65						19.43	12	54						14.158	16	39						19.062	19	76						26.786	25	77
17.726	19	45						24.814	25	65						19.46	30	56						14.18	8	44						19.092	13	66						26.829	9	78
17.754	9	44						24.853	12	65						19.491	2	49						14.203	7	51						19.122	6	73						26.871	19	80
17.781	14	38						24.892	22	71						19.522	19	61						14.225	8	40						19.152	6	73						26.913	25	83
17.809	14	38						24.931	22	69						19.552	3	61						14.247	2	41						19.182	12	76						26.955	0	86
17.837	13	47						24.97	25	70						19.583	19	63						14.27	8	42						19.213	9	68						26.998	4	74
17.865	18	42						25.009	33	57						19.614	15	57						14.292	21	46						19.243	19	69						27.04	15	87
17.893	13	45						25.048	29	54						19.644	21	60						14.314	5	39						19.273	29	68						27.082	25	73
17.921	8	38						25.088	18	79						19.675	20	69						14.337	13	44						19.303	23	65						27.124	20	104
17.949	28	38						25.127	29	64						19.705	10	60						14.359	8	48						19.333	7	47						27.167	16	75
17.977	16	44						25.166	35	62						19.736	16	63						14.381	18	47						19.363	6	59						27.209	12	84
18.005	8	43						25.205	25	81						19.767	11	68						14.404	29	37						19.393	15	80						27.251	22	97
18.033	30	42						25.244	18	68						19.797	3	58						14.426	10	25						19.423	25	60						27.293	7	97
18.061	30	38						25.283	15	63						19.828	11	72						14.448	22	46						19.453	12	73						27.336	7	97
18.089	4	40						25.322	30	60						19.859	18	66						14.471	8	31						19.483	18	59						27.378	24	105
18.116	16	51						25.361	30	73						19.889	12	59						14.493	4	38						19.513	9	88						27.42	17	119
18.144	26	57						25.4	52	57						19.92	1	55						14.515	4	38						19.543	7	59						27.462	23	126
18.172	19	39						25.439	31	58						19.951	21	51						14.538	15	44						19.573	26	74						27.505	11	115
18.2	7	45						25.478	25	66						19.981	7	64						14.56	5	44						19.603	7	62						27.547	4	93
18.228	18	53						25.517	31	57						20.012	39	50						14.582	22	35						19.633	24	63						27.589	4	114
18.256	28	44						25.556	54	66						20.043	11	54						14.605	7	41						19.664	4	75						27.631	20	109
18.284	19	48						25.596	18	63						20.073	24	54						14.627	11	34						19.694	9	63						27.674	38	124
18.312	15	56						25.635	5	68						20.104	20	60						14.649	12	28						19.724	28	68						27.716	14	82
18.34	15	56						25.674	16	63						20.134	42	58						14.672	7	39						19.754	22	76						27.758	1	107
18.368	24	44						25.713	32	53						20.165	12	64						14.694	10	48						19.784	22	70						27.8	11	107
18.396	23	39						25.752	17	61						20.196	22	62						14.716	11	53						19.814	13	78						27.843	15	121
18.423	26	48						25.791	43	51						20.226	14	61						14.739	18	51						19.844	17	56						27.885	14	98
18.451	19	37						25.83	30	71						20.257	13	69						14.761	19	54						19.874	11	68						27.927	17	110
18.479	17	43						25.869	30	71						20.288	12	65						14.783	17	49						19.904	10	60						27.969	3	86
18.507	20	46						25.908	27	70						20.318	8	61						14.806	19	45						19.934	12	61						28.012	10	82
18.535	11	51						25.947	29	64						20.349	8	69						14.828	16	37						19.964	29	83						28.054	14	93
18.563	8	53						25.986	15	72						20.38	34	53						14.85	4	48						19.994	11	50						28.096	14	87
18.591	12	47						26.025	44	66						20.41	3	66						14.873	20	43						20.024	16	74						28.138	23	98
18.619	17	41						26.064	20	63						20.441	3	55						14.895	14	46						20.054	14	52						28.181	21	84
18.647	22	43						26.104	14	62						20.472	16	74						14.917	14	46						20.084	18	85						28.223	21	84
18.675	16	47						26.143	36	85						20.502	16	74						14.94	18	42						20.115	29	65						28.265	19	83
18.703	16	39						26.182	13	96						20.533	2	59						14.962	13	44						20.145	37	46						28.307	13	83
18.731	14	40						26.221	11	83						20.564	27	67						14.984	18	31						20.175	19	81						28.35	23	78
18.758	17	48						26.26	29	75						20.594	32	46						15.007	4	57						20.205	18	80						28.392	6	87
18.786	6	38						26.299	23	79						20.625	5	58						15.029	15	44						20.235	11	50						28.434	11	66
18.814	18	47						26.338	28	75						20.655	10	65						15.051	13	49						20.265	31	49						28.476	7	94
18.842	18	47						26.377	52	66						20.686	32	72						15.074	16	57						20.295	35	71						28.519	16	92
18.87	13	46						26.416	18	69						20.717	18	68						15.096	16	57						20.325	23	63						28.561	16	90
18.898	7	44						26.455	21	77						20.747	9	70						15.118	10	43						20.355	11	68						28.603	5	57
18.926	16	42						26.494	23	66						20.778	2	72						15.141	8	45						20.385	17	67						28.645	20	68
18.954	15	57						26.533	22	72						20.809	9	55						15.163	11	39						20.415	29	66						28.688	13	83
18.982	13	46						26.572	16	60						20.839	8	57						15.185	15	37						20.445	12	70						28.73	4	83
19.01	12	53						26.612	13	70						20.87	31	69						15.208	12	56						20.475	21	79						28.772	32	62
19.038	21	67						26.651	35	63						20.901	10	62						15.23	11	55						20.505	7	111						28.814	19	86
19.066	11	50						26.69	11	66						20.931	3	63						15.252	26	46						20.535	19	63						28.857	14	76
19.093	18	47						26.729	27	81						20.962	22	66						15.275	26	74						20.566	21	78						28.899	16	68
19.121	9	50						26.768	24	61						20.993	9	55						15.297	15	46						20.596	4	85						28.941	18	57
19.149	17	51						26.807	13	76						21.023	11	76						15.319	8	48						20.626	8	78						28.983	23	77
19.177	10	45						26.846	19	59						21.054	21	59						15.342	32	50						20.656	31	78						29.026	13	93
19.205	14	47						26.885	12	56						21.085	15	62						15.364	32	50						20.686	11	95						29.068	9	71
19.233	27	53						26.924	23	55						21.115	27	54						15.386	13	36						20.716	32	76						29.11	9	71
19.261	13	60						26.963	23	65						21.146	15	52						15.409	7	49						20.746	16	94						29.152	8	84
19.289	10	45						27.002	11	67						21.176	17	66						15.431	12	52						20.776	27	87						29.195	27	69
19.317	16	49						27.041	11	60						21.207	7	59						15.453	17	46						20.806	23	89						29.237	26	112
19.345	13	58						27.08	15	69						21.238	15	62						15.476	26	41						20.836	29	90						29.279	16	75
19.373	22	48						27.12	9	72						21.268	10	69						15.498	17	36						20.866	23	82						29.321	13	81
19.4	21	50						27.159	33	68						21.299	8	51						15.52	14	48						20.896	28	74						29.364	16	66
19.428	12	53						27.198	15	59						21.33	18	66						15.543	7	33						20.926	22	92						29.406	43	105
19.456	23	44						27.237	19	59						21.36	11	65						15.565	21	30						20.956	17	106						29.448	9	77
19.484	26	53						27.276	11	72						21.391	19	48						15.587	3	42						20.986	27	98						29.49	22	91
19.512	26	48						27.315	8	57						21.422	20	54						15.61	13	55						21.017	6	89						29.533	20	61
19.54	9	46						27.354	22	67						21.452	43	61						15.632	13	55						21.047	18	80						29.575	10	92
19.568	15	45						27.393	21	75						21.483	16	40						15.654	13	35						21.077	22	100						29.617	19	80
19.596	7	52						27.432	28	72						21.514	17	50						15.677	22	42						21.107	26	82						29.659	16	71
19.624	7	50						27.471	30	61						21.544	12	53						15.699	12	25						21.137	6	101						29.702	39	67
19.652	29	49						27.51	18	57						21.575	11	47						15.721	18	28						21.167	36	73						29.744	11	59
19.68	27	59						27.549	29	48						21.606	14	50						15.744	12	28						21.197	28	80						29.786	24	76
19.708	21	48						27.588	31	73						21.636	10	47						15.766	13	34						21.227	15	88						29.828	24	76
19.735	21	57						27.628	25	61						21.667	23	40						15.788	16	34						21.257	9	86						29.871	4	85
19.763	21	57						27.667	30	64						21.697	19	54						15.811	16	48						21.287	14	76						29.913	22	93
19.791	11	48						27.706	8	63						21.728	20	44						15.833	8	26						21.317	21	82						29.955	14	81
19.819	23	50						27.745	23	75						21.759	11	60						15.855	15	46						21.347	33	71						29.997	2	57
19.847	10	45						27.784	35	81						21.789	9	44						15.878	10	33						21.377	12	103						30.04	25	89
19.875	3	48						27.823	18	90						21.82	0	52						15.9	16	24						21.407	17	110						30.082	14	74
19.903	17	51						27.862	14	66						21.851	7	53						15.922	13	41						21.437	13	95						30.124	11	64
19.931	21	49						27.901	14	73						21.881	11	55						15.945	11	40						21.468	20	54						30.166	3	72
19.959	13	50						27.94	27	62						21.912	7	51						15.967	11	40						21.498	18	67						30.209	17	84
19.987	25	50						27.979	10	58						21.943	29	54						15.989	9	42						21.528	18	67						30.251	18	64
20.015	25	50						28.018	35	55						21.973	2	32						16.012	6	33						21.558	14	62						30.293	18	62
20.043	23	51						28.057	15	74						22.004	5	50						16.034	16	31						21.588	17	73						30.335	33	90
20.07	8	39						28.096	14	69						22.035	15	46						16.056	16	40						21.618	18	61						30.378	18	70
20.098	20	48						28.136	18	60						22.065	15	51						16.079	16	40						21.648	20	78						30.42	17	79
20.126	15	48						28.175	12	65						22.096	11	49						16.101	13	41						21.678	13	64						30.462	17	81
20.154	20	55						28.214	44	80						22.126	23	51						16.123	20	46						21.708	19	48						30.504	2	68
20.182	18	56						28.253	23	67						22.157	9	38						16.146	19	36						21.738	8	81						30.547	18	58
20.21	10	56						28.292	42	59						22.188	5	45						16.168	19	54						21.768	5	47						30.589	32	53
20.238	10	56						28.331	7	66						22.218	5	55						16.19	3	41						21.798	19	63						30.631	8	72
20.266	5	49						28.37	26	64						22.249	8	52						16.213	3	41						21.828	27	44						30.673	5	59
20.294	21	47						28.409	12	67						22.28	25	49						16.235	20	55						21.858	18	57						30.716	11	72
20.322	22	52						28.448	14	57						22.31	9	45						16.257	13	40						21.888	4	80						30.758	10	86
20.35	33	44						28.487	40	69						22.341	5	48						16.28	14	27						21.919	12	64						30.8	23	83
20.377	18	42						28.526	46	56						22.372	14	48						16.302	14	27						21.949	15	49						30.842	21	88
20.405	17	42						28.565	26	73						22.402	5	49						16.324	7	32						21.979	11	60						30.885	9	71
20.433	18	45						28.604	40	71						22.433	16	59						16.347	4	52						22.009	6	59						30.927	4	85
20.461	31	45						28.644	26	64						22.464	12	62						16.369	4	52						22.039	17	75						30.969	9	76
20.489	17	43						28.683	26	63						22.494	9	63						16.391	5	59						22.069	9	75						31.011	26	93
20.517	15	52						28.722	7	57						22.525	3	51						16.414	4	52						22.099	13	73						31.054	22	77
20.545	27	52						28.761	28	63						22.556	8	43						16.436	29	30						22.129	6	63						31.096	5	76
20.573	13	55						28.8	19	67						22.586	17	47						16.458	9	51						22.159	11	66						31.138	12	76
20.601	13	50						28.839	44	84						22.617	4	53						16.481	5	45						22.189	3	89						31.18	8	95
20.629	11	58						28.878	25	64						22.647	30	49						16.503	9	30						22.219	6	58						31.223	8	70
20.657	17	59						28.917	40	80						22.678	22	37						16.525	9	30						22.249	14	56						31.265	2	105
20.685	14	46						28.956	15	85						22.709	12	50						16.548	11	44						22.279	10	79						31.307	2	105
20.712	23	50						28.995	10	59						22.739	7	45						16.57	10	57						22.309	1	73						31.349	11	82
20.74	10	42						29.034	21	75						22.77	11	41						16.592	8	40						22.339	21	59						31.392	5	101
20.768	24	49						29.073	39	76						22.801	15	50						16.615	11	39						22.37	2	62						31.434	4	94
20.796	18	53						29.112	32	72						22.831	13	53						16.637	14	49						22.4	19	75						31.476	14	88
20.824	18	53						29.152	30	66						22.862	26	48						16.659	5	62						22.43	42	79						31.518	6	82
20.852	13	50						29.191	12	87						22.893	26	48						16.682	5	62						22.46	12	39						31.561	1	85
20.88	7	47						29.23	48	67						22.923	5	42						16.704	14	37						22.49	22	73						31.603	10	66
20.908	10	56						29.269	35	50						22.954	0	42						16.726	20	47						22.52	15	68						31.645	6	68
20.936	15	40						29.308	30	64						22.985	16	49						16.749	7	37						22.55	24	79						31.687	21	79
20.964	8	42						29.347	18	70						23.015	13	50						16.771	9	39						22.58	7	85						31.73	20	99
20.992	25	50						29.386	16	79						23.046	8	36						16.793	11	34						22.61	7	85						31.772	10	68
21.02	15	44						29.425	17	62						23.077	4	44						16.815	10	41						22.64	22	74						31.814	30	82
21.047	25	44						29.464	21	77						23.107	2	41						16.838	13	38						22.67	10	73						31.856	4	90
21.075	25	44						29.503	31	59						23.138	6	39						16.86	11	38						22.7	8	65						31.899	10	93
21.103	9	43						29.542	14	69						23.168	3	27						16.882	21	49						22.73	10	97						31.941	13	80
21.131	14	52						29.581	26	66						23.199	7	39						16.905	7	37						22.76	31	72						31.983	17	90
21.159	29	44						29.62	10	73						23.23	5	47						16.927	14	50						22.79	31	72						32.025	7	108
21.187	24	55						29.66	16	72						23.26	11	37						16.949	12	32						22.821	16	83						32.068	21	101
21.215	18	47						29.699	11	66						23.291	3	45						16.972	14	39						22.851	13	75						32.11	16	79
21.243	6	55						29.738	18	67						23.322	3	45						16.994	15	33						22.881	17	70						32.152	17	106
21.271	15	43						29.777	22	73						23.352	2	44						17.016	6	46						22.911	12	79						32.194	11	97
21.299	16	53						29.816	6	82						23.383	19	37						17.039	14	27						22.941	14	80						32.237	7	90
21.327	14	53						29.855	20	74						23.414	7	44						17.061	5	43						22.971	1	82						32.279	18	87
21.354	10	47						29.894	27	61						23.444	30	29						17.083	5	43						23.001	1	82						32.321	17	112
21.382	25	56						29.933	35	75						23.475	2	35						17.106	4	36						23.031	24	89						32.363	11	92
21.41	11	33						29.972	13	74						23.506	2	32						17.128	13	51						23.061	2	66						32.406	13	82
21.438	18	40						30.011	29	65						23.536	2	32						17.15	10	40						23.091	12	77						32.448	9	77
21.466	8	40						30.05	14	93						23.567	12	35						17.173	15	40						23.121	16	82						32.49	10	69
21.494	16	45						30.089	22	75						23.598	17	38						17.195	6	33						23.151	7	86						32.532	20	86
21.522	7	46						30.128	8	67						23.628	2	49						17.217	10	24						23.181	20	67						32.575	7	84
21.55	13	36						30.168	16	69						23.659	10	43						17.24	12	39						23.211	20	67						32.617	16	60
21.578	16	48						30.207	16	77						23.689	8	34						17.262	13	53						23.241	8	63						32.659	9	92
21.606	29	51						30.246	40	63						23.72	20	38						17.284	8	37						23.271	12	63						32.701	10	89
21.634	11	34						30.285	37	76						23.751	9	37						17.307	24	37						23.302	12	63						32.744	17	85
21.662	21	41						30.324	22	76						23.781	7	31						17.329	21	24						23.332	24	64						32.786	21	83
21.689	15	42						30.363	43	66						23.812	0	42						17.351	14	43						23.362	17	75						32.828	21	83
21.717	10	49						30.402	21	65						23.843	6	37						17.374	13	30						23.392	10	74						32.87	20	60
21.745	18	43						30.441	33	67						23.873	19	37						17.396	10	40						23.422	10	74						32.913	14	86
21.773	13	47						30.48	30	71						23.904	3	28						17.418	5	38						23.452	6	70						32.955	13	60
21.801	22	46						30.519	50	72						23.935	3	28						17.441	18	35						23.482	11	54						32.997	23	80
21.829	8	44						30.558	13	81						23.965	5	49						17.463	9	44						23.512	34	48						33.039	38	79
21.857	14	52						30.597	30	72						23.996	2	43						17.485	0	43						23.542	7	69						33.082	22	59
21.885	14	52						30.636	30	58						24.027	20	27						17.508	10	53						23.572	5	69						33.124	22	76
21.913	15	49						30.676	33	71						24.057	1	45						17.53	17	48						23.602	19	54						33.166	10	78
21.941	24	58						30.715	19	42						24.088	1	45						17.552	8	37						23.632	20	55						33.208	32	82
21.969	27	54						30.754	31	64						24.118	14	40						17.575	10	49						23.662	27	63						33.251	19	91
21.997	11	44						30.793	41	79						24.149	11	38						17.597	6	36						23.692	12	55						33.293	17	88
22.024	16	49						30.832	27	62						24.18	10	43						17.619	11	35						23.722	22	63						33.335	14	86
22.052	23	52						30.871	28	46						24.21	20	23						17.642	9	34						23.753	4	66						33.377	23	95
22.08	12	51						30.91	33	52						24.241	3	45						17.664	3	49						23.783	16	46						33.42	12	88
22.108	19	52						30.949	16	63						24.272	10	38						17.686	10	35						23.813	16	50						33.462	18	75
22.136	19	52						30.988	8	54						24.302	25	37						17.709	7	46						23.843	22	70						33.504	15	87
22.164	13	49						31.027	23	55						24.333	19	39						17.731	24	35						23.873	21	74						33.546	32	84
22.192	20	51						31.066	11	72						24.364	5	42						17.753	25	48						23.903	21	74						33.589	21	72
22.22	12	42						31.105	21	57						24.394	25	48						17.776	11	33						23.933	18	69						33.631	21	72
22.248	10	47						31.144	22	54						24.425	14	50						17.798	14	33						23.963	19	76						33.673	16	80
22.276	13	57						31.184	26	57						24.456	11	49						17.82	3	42						23.993	12	61						33.715	26	84
22.304	15	44						31.223	19	61						24.486	17	52						17.843	13	37						24.023	11	62						33.758	25	79
22.331	18	44						31.262	27	67						24.517	32	61						17.865	13	48						24.053	11	62						33.8	21	89
22.359	19	38						31.301	36	59						24.548	8	53						17.887	9	44						24.083	11	61						33.842	14	70
22.387	18	58						31.34	38	51						24.578	8	57						17.91	17	53						24.113	18	70						33.884	23	70
22.415	23	57						31.379	40	56						24.609	15	60						17.932	10	30						24.143	11	66						33.927	4	72
22.443	26	49						31.418	37	65						24.639	15	60						17.954	27	42						24.173	14	58						33.969	18	63
22.471	8	53						31.457	29	83						24.67	19	60						17.977	6	43						24.204	5	74						34.011	21	77
22.499	13	44						31.496	25	69						24.701	5	54						17.999	22	32						24.234	33	58						34.053	13	75
22.527	17	48						31.535	32	69						24.731	13	69						18.021	14	49						24.264	6	62						34.096	17	57
22.555	14	50						31.574	27	64						24.762	12	59						18.044	11	37						24.294	17	65						34.138	21	64
22.583	17	46						31.613	16	72						24.793	14	45						18.066	19	53						24.324	13	61						34.18	20	81
22.611	16	55						31.653	24	52						24.823	10	55						18.088	8	36						24.354	9	50						34.222	29	60
22.639	15	47						31.692	23	78						24.854	10	55						18.111	15	46						24.384	14	75						34.265	23	84
22.666	23	52						31.731	25	76						24.885	15	65						18.133	14	33						24.414	15	76						34.307	25	91
22.694	15	43						31.77	20	74						24.915	18	47						18.155	13	51						24.444	10	73						34.349	25	73
22.722	12	42						31.809	38	56						24.946	1	49						18.178	10	42						24.474	16	65						34.391	32	80
22.75	20	47						31.848	25	77						24.977	12	50						18.2	15	29						24.504	25	66						34.434	15	79
22.778	14	47						31.887	16	62						25.007	8	60						18.222	5	46						24.534	13	53						34.476	24	90
22.806	18	41						31.926	10	77						25.038	9	50						18.245	12	41						24.564	27	51						34.518	2	83
22.834	20	42						31.965	32	63						25.069	16	47						18.267	0	43						24.594	5	57						34.56	26	79
22.862	16	39						32.004	24	88						25.099	4	56						18.289	11	44						24.624	18	90						34.603	13	96
22.89	33	50						32.043	25	70						25.13	16	57						18.312	17	35						24.655	15	63						34.645	16	57
22.918	14	49						32.082	46	62						25.16	9	38						18.334	2	30						24.685	11	56						34.687	24	86
22.946	25	43						32.121	29	73						25.191	21	55						18.356	15	35						24.715	29	68						34.729	36	70
22.974	20	42						32.161	45	71						25.222	6	43						18.379	15	35						24.745	12	83						34.772	20	60
23.001	5	58						32.2	31	76						25.252	6	58						18.401	10	55						24.775	20	67						34.814	25	75
23.029	6	46						32.239	31	76						25.283	6	58						18.423	10	29						24.805	9	69						34.856	10	67
23.057	11	51						32.278	25	70						25.314	13	57						18.446	22	39						24.835	18	48						34.898	13	76
23.085	11	43						32.317	38	75						25.344	8	54						18.468	11	43						24.865	13	57						34.941	12	89
23.113	11	46						32.356	17	75						25.375	12	70						18.49	14	35						24.895	21	57						34.983	23	103
23.141	20	43						32.395	32	66						25.406	18	54						18.513	21	32						24.925	11	70						35.025	17	69
23.169	15	43						32.434	12	60						25.436	22	67						18.535	19	33						24.955	11	81						35.067	39	102
23.197	21	50						32.473	22	75						25.467	10	61						18.557	8	41						24.985	14	57						35.11	4	98
23.225	7	47						32.512	31	79						25.498	34	60						18.58	17	43						25.015	6	61						35.152	0	84
23.253	26	57						32.551	12	59						25.528	24	49						18.602	11	43						25.045	0	45						35.194	18	75
23.281	18	48						32.59	13	78						25.559	13	61						18.624	8	57						25.075	11	56						35.236	18	79
23.308	15	55						32.629	16	75						25.59	26	53						18.647	5	49						25.106	12	53						35.279	16	76
23.336	27	47						32.669	7	69						25.62	33	53						18.669	11	28						25.136	16	75						35.321	14	76
23.364	20	65						32.708	12	54						25.651	17	67						18.691	9	35						25.166	14	70						35.363	18	89
23.392	28	48						32.747	31	69						25.681	6	56						18.714	7	43						25.196	20	55						35.405	28	94
23.42	15	43						32.786	17	64						25.712	22	71						18.736	19	37						25.226	19	40						35.448	9	75
23.448	15	43						32.825	9	64						25.743	32	71						18.758	15	39						25.256	16	67						35.49	30	70
23.476	14	54						32.864	22	73						25.773	25	53						18.781	17	33						25.286	10	60						35.532	11	67
23.504	19	56						32.903	43	61						25.804	14	62						18.803	11	36						25.316	16	53						35.574	22	90
23.532	14	56						32.942	26	66						25.835	1	69						18.825	8	36						25.346	20	61						35.617	13	97
23.56	17	48						32.981	48	69						25.865	28	68						18.848	1	48						25.376	7	59						35.659	23	69
23.588	7	47						33.02	31	66						25.896	27	59						18.87	1	48						25.406	25	51						35.701	46	94
23.616	19	78						33.059	31	71						25.927	27	59						18.892	9	36						25.436	11	61						35.743	11	117
23.643	18	66						33.098	27	68						25.957	22	67						18.915	4	43						25.466	8	55						35.786	9	105
23.671	24	48						33.137	23	63						25.988	16	67						18.937	13	50						25.496	18	66						35.828	16	91
23.699	24	48						33.177	44	61						26.019	20	73						18.959	27	46						25.526	26	54						35.87	6	116
23.727	22	48						33.216	36	47						26.049	19	56						18.982	14	49						25.557	6	76						35.912	14	95
23.755	14	45						33.255	32	51						26.08	21	66						19.004	13	33						25.587	7	66						35.955	16	91
23.783	7	50						33.294	29	62						26.11	9	69						19.026	19	37						25.617	7	66						35.997	16	91
23.811	8	53						33.333	16	63						26.141	29	74						19.049	3	50						25.647	5	77						36.039	39	105
23.839	15	49						33.372	31	67						26.172	17	76						19.071	7	30						25.677	6	61						36.081	30	92
23.867	21	45						33.411	25	48						26.202	13	73						19.093	12	41						25.707	17	79						36.124	36	103
23.895	27	48						33.45	24	64						26.233	20	78						19.116	34	52						25.737	16	46						36.166	26	97
23.923	13	46						33.489	31	73						26.264	10	71						19.138	13	36						25.767	26	77						36.208	14	97
23.951	14	53						33.528	34	70						26.294	22	76						19.16	14	26						25.797	24	63						36.25	30	98
23.978	24	52						33.567	15	51						26.325	17	65						19.183	16	33						25.827	14	72						36.293	12	101
24.006	12	50						33.606	15	73						26.356	17	65						19.205	16	35						25.857	28	93						36.335	40	81
24.034	9	55						33.645	23	57						26.386	9	78						19.227	4	40						25.887	18	92						36.377	28	84
24.062	10	45						33.685	10	62						26.417	15	75						19.25	16	35						25.917	25	67						36.419	9	83
24.09	14	44						33.724	39	59						26.448	20	74						19.272	0	34						25.947	9	76						36.462	28	99
24.118	16	46						33.763	18	58						26.478	20	88						19.294	9	39						25.977	16	92						36.504	28	86
24.146	15	51						33.802	27	45						26.509	22	76						19.317	8	41						26.008	27	100						36.546	11	88
24.174	16	53						33.841	40	59						26.54	28	80						19.339	22	41						26.038	27	100						36.588	31	69
24.202	6	59						33.88	19	62						26.57	16	78						19.361	25	35						26.068	19	102						36.631	20	86
24.23	9	49						33.919	18	48						26.601	12	82						19.384	24	32						26.098	23	109						36.673	23	66
24.258	29	50						33.958	27	61						26.631	27	88						19.406	31	37						26.128	15	98						36.715	16	69
24.285	21	50						33.997	28	59						26.662	9	70						19.428	15	28						26.158	4	84						36.757	20	72
24.313	18	50						34.036	7	61						26.693	8	77						19.451	7	34						26.188	32	88						36.8	25	71
24.341	21	53						34.075	17	62						26.723	11	73						19.473	17	51						26.218	23	95						36.842	26	62
24.369	15	51						34.114	23	60						26.754	11	75						19.495	1	42						26.248	24	80						36.884	20	59
24.397	23	50						34.153	39	77						26.785	11	75						19.518	10	46						26.278	23	76						36.926	10	55
24.425	14	46						34.193	35	63						26.815	10	77						19.54	4	50						26.308	19	94						36.969	16	58
24.453	7	61						34.232	37	55						26.846	17	56						19.562	22	36						26.338	7	97						37.011	14	59
24.481	7	61						34.271	23	61						26.877	13	73						19.585	9	27						26.368	18	78						37.053	25	61
24.509	20	58						34.31	17	66						26.907	1	64						19.607	20	35						26.398	21	76						37.095	5	54
24.537	15	57						34.349	22	56						26.938	6	67						19.629	15	35						26.428	23	91						37.138	11	61
24.565	22	43						34.388	47	47						26.969	25	61						19.652	16	29						26.459	23	91						37.18	14	62
24.593	25	48						34.427	53	60						26.999	25	58						19.674	7	47						26.489	24	99						37.222	28	74
24.62	8	48						34.466	27	67						27.03	10	64						19.696	16	36						26.519	22	109						37.264	5	62
24.648	18	50						34.505	37	70						27.061	3	72						19.719	10	32						26.549	25	91						37.307	4	73
24.676	12	44						34.544	24	69						27.091	37	60						19.741	14	38						26.579	20	98						37.349	21	64
24.704	15	44						34.583	41	59						27.122	10	72						19.763	7	39						26.609	3	108						37.391	27	58
24.732	12	33						34.622	35	60						27.152	26	63						19.786	20	53						26.639	9	99						37.433	30	70
24.76	25	47						34.661	38	72						27.183	17	61						19.808	8	66						26.669	26	107						37.476	12	57
24.788	4	48						34.701	33	59						27.214	25	94						19.83	15	44						26.699	15	122						37.518	12	57
24.816	21	54						34.74	27	61						27.244	14	65						19.853	21	48						26.729	17	85						37.56	18	72
24.844	11	47						34.779	25	45						27.275	7	82						19.875	12	40						26.759	20	107						37.602	24	77
24.872	11	47						34.818	51	54						27.306	10	69						19.897	15	57						26.789	20	78						37.645	17	63
24.9	13	51						34.857	42	64						27.336	28	57						19.92	12	48						26.819	35	83						37.687	59	66
24.928	8	48						34.896	31	81						27.367	28	57						19.942	14	39						26.849	27	84						37.729	29	63
24.955	14	51						34.935	18	76						27.398	6	68						19.964	15	47						26.879	18	92						37.771	13	66
24.983	11	52						34.974	23	49						27.428	12	70						19.987	22	27						26.91	20	81						37.814	35	74
25.011	24	49						35.013	19	55						27.459	25	64						20.009	16	42						26.94	17	102						37.856	12	71
25.039	24	49						35.052	21	52						27.49	14	75						20.031	18	37						26.97	17	102						37.898	24	52
25.067	12	61						35.091	39	61						27.52	5	63						20.054	20	43						27	20	94						37.94	29	70
25.095	23	50						35.13	46	64						27.551	12	64						20.076	1	38						27.03	27	68						37.983	21	79
25.123	10	52						35.169	34	62						27.581	22	67						20.098	12	58						27.06	21	92						38.025	48	62
25.151	15	50						35.209	41	69						27.612	14	66						20.121	14	40						27.09	34	92						38.067	23	70
25.179	22	39						35.248	30	65						27.643	14	66						20.143	6	40						27.12	24	96						38.109	30	86
25.207	15	43						35.287	17	54						27.673	21	61						20.165	15	41						27.15	30	89						38.152	21	71
25.235	15	43						35.326	28	55						27.704	17	86						20.188	17	32						27.18	8	89						38.194	50	71
25.262	10	51						35.365	42	48						27.735	16	63						20.21	22	36						27.21	8	89						38.236	20	70
25.29	19	54						35.404	22	49						27.765	14	56						20.232	17	45						27.24	5	82						38.278	21	78
25.318	17	55						35.443	32	65						27.796	43	67						20.255	22	35						27.27	23	120						38.321	17	80
25.346	6	51						35.482	19	67						27.827	23	73						20.277	18	42						27.3	35	81						38.363	22	91
25.374	13	53						35.521	35	64						27.857	21	64						20.299	10	40						27.33	12	88						38.405	22	82
25.402	16	42						35.56	45	68						27.888	17	70						20.322	11	41						27.361	23	74						38.447	26	92
25.43	9	48						35.599	33	83						27.919	17	70						20.344	18	42						27.391	7	88						38.49	13	88
25.458	15	56						35.638	16	65						27.949	9	56						20.366	8	38						27.421	28	106						38.532	32	88
25.486	7	44						35.677	20	66						27.98	17	65						20.389	24	49						27.451	21	86						38.574	13	113
25.514	10	45						35.717	26	65						28.011	35	67						20.411	20	52						27.481	21	86						38.616	19	68
25.542	21	39						35.756	25	74						28.041	11	60						20.433	17	36						27.511	26	106						38.659	2	104
25.57	13	48						35.795	26	78						28.072	15	65						20.456	18	32						27.541	18	83						38.701	18	86
25.597	13	48						35.834	51	74						28.102	21	70						20.478	5	35						27.571	19	82						38.743	48	64
25.625	12	44						35.873	51	74						28.133	17	73						20.5	16	47						27.601	19	73						38.785	19	71
25.653	16	48						35.912	31	84						28.164	16	62						20.523	10	56						27.631	15	114						38.828	20	88
25.681	27	47						35.951	47	85						28.194	16	62						20.545	8	35						27.661	16	83						38.87	19	91
25.709	13	45						35.99	45	57						28.225	8	81						20.567	7	34						27.691	16	76						38.912	34	64
25.737	18	53						36.029	48	63						28.256	8	59						20.589	5	38						27.721	23	71						38.954	23	63
25.765	15	38						36.068	29	54						28.286	13	70						20.612	13	50						27.751	24	84						38.997	16	49
25.793	12	56						36.107	14	79						28.317	16	69						20.634	6	30						27.781	25	67						39.039	12	76
25.821	20	50						36.146	24	61						28.348	6	70						20.656	74	46						27.812	14	73						39.081	9	64
25.849	16	42						36.185	21	60						28.378	24	63						20.679	13	35						27.842	4	80						39.123	10	76
25.877	20	57						36.225	39	62						28.409	25	81						20.701	10	28						27.872	19	55						39.166	36	68
25.905	9	38						36.264	36	70						28.44	26	77						20.723	15	36						27.902	18	60						39.208	25	61
25.932	11	47						36.303	16	66						28.47	26	77						20.746	13	47						27.932	8	66						39.25	20	73
25.96	4	57						36.342	30	73						28.501	11	58						20.768	12	46						27.962	13	71						39.292	16	83
25.988	20	38						36.381	25	70						28.532	14	74						20.79	16	39						27.992	5	65						39.335	11	72
26.016	26	42						36.42	55	58						28.562	9	68						20.813	7	49						28.022	19	62						39.377	23	78
26.044	18	56						36.459	41	65						28.593	15	73						20.835	20	45						28.052	10	70						39.419	17	90
26.072	9	45						36.498	35	71						28.623	15	75						20.857	11	40						28.082	9	68						39.461	11	83
26.1	18	51						36.537	49	66						28.654	32	75						20.88	13	38						28.112	12	54						39.504	11	83
26.128	13	44						36.576	31	72						28.685	13	76						20.902	15	45						28.142	2	55						39.546	17	71
26.156	18	46						36.615	18	70						28.715	0	74						20.924	6	42						28.172	17	63						39.588	11	80
26.184	24	43						36.654	39	82						28.746	19	54						20.947	18	43						28.202	9	65						39.63	17	91
26.212	7	40						36.693	25	69						28.777	11	73						20.969	17	47						28.232	22	73						39.673	19	70
26.239	12	46						36.733	23	74						28.807	12	87						20.991	8	48						28.263	13	53						39.715	15	76
26.267	15	42						36.772	47	61						28.838	17	80						21.014	24	43						28.293	29	55						39.757	25	81
26.295	13	44						36.811	41	75						28.869	12	72						21.036	12	47						28.323	18	71						39.799	13	72
26.323	11	48						36.85	15	63						28.899	9	65						21.058	11	41						28.353	21	54						39.842	25	80
26.351	11	48						36.889	30	71						28.93	14	71						21.081	14	51						28.383	19	67						39.884	11	76
26.379	19	41						36.928	22	78						28.961	15	61						21.103	11	33						28.413	15	75						39.926	9	75
26.407	7	39						36.967	24	60						28.991	22	80						21.125	10	31						28.443	8	77						39.968	33	70
26.435	5	47						37.006	25	60						29.022	23	64						21.148	19	36						28.473	12	67						40.011	16	50
26.463	13	52						37.045	25	60						29.053	5	68						21.17	13	30						28.503	19	71						40.053	23	70
26.491	16	42						37.084	16	72						29.083	14	70						21.192	4	28						28.533	19	59						40.095	10	64
26.519	12	49						37.123	46	57						29.114	24	58						21.215	10	37						28.563	14	74						40.137	11	80
26.547	19	53						37.162	14	54						29.144	7	69						21.237	19	45						28.593	12	71						40.18	5	67
26.574	16	60						37.201	46	75						29.175	28	52						21.259	14	30						28.623	0	59						40.222	36	61
26.602	8	55						37.241	8	58						29.206	8	62						21.282	15	27						28.653	18	83						40.264	25	72
26.63	8	55						37.28	16	52						29.236	16	74						21.304	14	35						28.683	17	59						40.306	14	76
26.658	14	49						37.319	24	67						29.267	16	74						21.326	8	41						28.714	12	52						40.349	19	77
26.686	14	46						37.358	21	73						29.298	9	72						21.349	9	41						28.744	14	49						40.391	17	61
26.714	7	44						37.397	43	72						29.328	16	69						21.371	7	43						28.774	13	59						40.433	8	55
26.742	17	48						37.436	14	63						29.359	4	64						21.393	19	35						28.804	14	75						40.475	13	68
26.77	15	46						37.475	38	68						29.39	20	59						21.416	1	42						28.834	14	75						40.518	10	65
26.798	9	52						37.514	45	69						29.42	20	67						21.438	15	51						28.864	18	61						40.56	5	73
26.826	17	53						37.553	51	53						29.451	25	49						21.46	10	35						28.894	16	71						40.602	5	75
26.854	20	55						37.592	35	51						29.482	0	61						21.483	7	26						28.924	16	74						40.644	23	60
26.882	13	46						37.631	24	57						29.512	3	62						21.505	6	36						28.954	27	74						40.687	16	75
26.909	10	50						37.67	35	69						29.543	15	57						21.527	4	35						28.984	12	52						40.729	13	62
26.937	20	54						37.709	26	62						29.573	11	66						21.55	19	34						29.014	11	41						40.771	39	78
26.965	10	45						37.749	28	50						29.604	14	72						21.572	16	36						29.044	5	70						40.813	15	86
26.993	13	38						37.788	32	65						29.635	11	72						21.594	21	39						29.074	18	65						40.856	12	80
27.021	24	55						37.827	24	70						29.665	21	56						21.617	29	38						29.104	14	61						40.898	24	59
27.049	18	59						37.866	26	72						29.696	34	43						21.639	13	26						29.134	11	63						40.94	20	91
27.077	10	62						37.905	27	52						29.727	10	44						21.661	8	32						29.165	0	63						40.982	25	87
27.105	10	62						37.944	29	61						29.757	31	65						21.684	17	34						29.195	14	63						41.025	22	112
27.133	18	60						37.983	23	63						29.788	15	64						21.706	11	39						29.225	3	62						41.067	23	81
27.161	13	64						38.022	34	74						29.819	19	62						21.728	15	38						29.255	13	78						41.109	32	84
27.189	24	64						38.061	30	51						29.849	14	51						21.751	10	34						29.285	16	52						41.151	51	78
27.216	21	63						38.1	36	58						29.88	15	64						21.773	17	39						29.315	31	50						41.194	24	82
27.244	16	70						38.139	32	50						29.911	15	60						21.795	16	31						29.345	5	63						41.236	26	74
27.272	18	67						38.178	44	45						29.941	20	55						21.818	13	29						29.375	6	74						41.278	24	73
27.3	16	66						38.217	33	69						29.972	7	51						21.84	13	34						29.405	13	50						41.32	22	64
27.328	16	66						38.257	18	45						30.003	0	71						21.862	22	37						29.435	21	70						41.363	23	74
27.356	33	56						38.296	13	51						30.033	8	67						21.885	5	52						29.465	8	57						41.405	42	57
27.384	13	58						38.335	21	52						30.064	6	52						21.907	19	39						29.495	29	84						41.447	37	58
27.412	21	63						38.374	23	44						30.094	9	69						21.929	11	25						29.525	31	67						41.489	23	71
27.44	17	78						38.413	27	51						30.125	14	62						21.952	11	37						29.555	37	70						41.532	9	58
27.468	13	71						38.452	33	60						30.156	12	73						21.974	13	32						29.585	11	78						41.574	45	60
27.496	16	69						38.491	29	63						30.186	10	64						21.996	12	30						29.616	7	88						41.616	22	65
27.524	19	68						38.53	40	50						30.217	11	71						22.019	11	29						29.646	20	105						41.658	15	59
27.551	19	61						38.569	22	63						30.248	28	73						22.041	14	40						29.676	18	83						41.701	25	70
27.579	13	63						38.608	26	55						30.278	17	62						22.063	9	31						29.706	18	83						41.743	6	58
27.607	13	63						38.647	15	63						30.309	8	61						22.086	9	33						29.736	13	88						41.785	36	68
27.635	22	70						38.686	24	59						30.34	22	58						22.108	2	38						29.766	22	79						41.827	42	75
27.663	21	66						38.725	13	45						30.37	22	58						22.13	21	40						29.796	16	82						41.87	10	59
27.691	16	60						38.765	18	51						30.401	23	63						22.153	4	40						29.826	26	90						41.912	30	63
27.719	28	66						38.804	10	53						30.432	18	76						22.175	17	28						29.856	38	98						41.954	16	68
27.747	25	61						38.843	13	69						30.462	11	74						22.197	21	35						29.886	7	105						41.996	20	63
27.775	20	63						38.882	33	62						30.493	12	73						22.22	15	33						29.916	18	91						42.039	18	60
27.803	24	55						38.921	16	59						30.524	8	59						22.242	4	38						29.946	24	108						42.081	18	70
27.831	22	67						38.96	13	49						30.554	12	77						22.264	6	23						29.976	25	75						42.123	36	70
27.859	23	55						38.999	25	48						30.585	8	74						22.287	33	35						30.006	19	83						42.165	15	66
27.886	26	61						39.038	24	50						30.615	15	63						22.309	16	21						30.036	32	73						42.208	3	78
27.914	21	55						39.077	10	62						30.646	38	64						22.331	18	27						30.067	22	97						42.25	16	64
27.942	10	59						39.116	10	62						30.677	10	80						22.354	10	38						30.097	12	76						42.292	25	77
27.97	10	59						39.155	33	67						30.707	13	72						22.376	14	41						30.127	30	113						42.334	11	51
27.998	20	64						39.194	42	60						30.738	14	90						22.398	11	46						30.157	25	92						42.377	14	77
28.026	34	63						39.233	25	53						30.769	9	91						22.421	12	46						30.187	15	79						42.419	31	57
28.054	18	65						39.273	25	55						30.799	34	81						22.443	8	40						30.217	16	80						42.461	51	50
28.082	8	56						39.312	17	43						30.83	28	92						22.465	11	32						30.247	17	93						42.503	35	48
28.11	26	56						39.351	23	62						30.861	13	87						22.488	16	33						30.277	28	73						42.546	31	63
28.138	18	65						39.39	36	63						30.891	15	74						22.51	11	31						30.307	28	73						42.588	26	60
28.166	9	53						39.429	29	61						30.922	29	90						22.532	7	32						30.337	22	87						42.63	5	50
28.194	18	70						39.468	25	56						30.953	24	94						22.555	21	39						30.367	31	111						42.672	21	65
28.221	25	71						39.507	35	59						30.983	25	103						22.577	13	40						30.397	11	79						42.715	22	75
28.249	23	62						39.546	28	63						31.014	27	60						22.599	11	38						30.427	17	73						42.757	33	59
28.277	17	72						39.585	22	63						31.045	15	70						22.622	20	40						30.457	27	83						42.799	21	49
28.305	26	80						39.624	22	61						31.075	15	83						22.644	13	31						30.487	12	95						42.841	45	54
28.333	26	80						39.663	17	63						31.106	17	92						22.666	6	38						30.518	17	81						42.884	13	47
28.361	25	89						39.702	33	55						31.136	6	74						22.689	20	45						30.548	30	86						42.926	32	48
28.389	30	70						39.741	7	54						31.167	4	87						22.711	8	35						30.578	15	80						42.968	14	70
28.417	24	94						39.781	32	47						31.198	15	75						22.733	6	23						30.608	14	83						43.01	24	51
28.445	30	86						39.82	28	67						31.228	25	70						22.756	3	39						30.638	10	74						43.053	15	56
28.473	11	100						39.859	30	55						31.259	14	90						22.778	29	28						30.668	10	70						43.095	17	58
28.501	26	94						39.898	28	51						31.29	64	65						22.8	8	43						30.698	35	74						43.137	21	76
28.528	34	87						39.937	27	62						31.32	8	71						22.823	31	37						30.728	11	93						43.179	23	63
28.556	23	79						39.976	26	40						31.351	12	66						22.845	15	58						30.758	21	102						43.222	21	59
28.584	20	91						40.015	24	57						31.382	29	74						22.867	11	27						30.788	11	99						43.264	4	55
28.612	27	83						40.054	23	53						31.412	9	81						22.89	8	43						30.818	34	83						43.306	26	53
28.64	24	89						40.093	35	56						31.443	42	66						22.912	17	26						30.848	34	83						43.348	36	46
28.668	21	78						40.132	21	57						31.474	47	66						22.934	18	37						30.878	17	77						43.391	22	67
28.696	35	88						40.171	29	53						31.504	14	72						22.957	13	27						30.908	14	62						43.433	10	53
28.724	20	85						40.21	29	53						31.535	25	69						22.979	13	30						30.938	22	76						43.475	31	83
28.752	30	97						40.249	28	71						31.565	13	69						23.001	22	32						30.969	24	76						43.517	31	83
28.78	16	82						40.289	16	72						31.596	16	76						23.024	22	32						30.999	30	87						43.56	7	57
28.808	17	81						40.328	31	73						31.627	13	63						23.046	6	36						31.029	13	80						43.602	15	56
28.836	11	76						40.367	47	58						31.657	9	73						23.068	16	19						31.059	26	94						43.644	20	65
28.863	32	78						40.406	11	79						31.688	34	64						23.091	14	32						31.089	7	72						43.686	28	70
28.891	20	80						40.445	24	69						31.719	20	65						23.113	15	47						31.119	26	85						43.729	28	54
28.919	20	78						40.484	22	48						31.749	10	77						23.135	13	37						31.149	20	73						43.771	28	76
28.947	33	82						40.523	25	63						31.78	10	77						23.158	9	52						31.179	21	86						43.813	13	84
28.975	26	80						40.562	34	76						31.811	23	72						23.18	16	26						31.209	19	79						43.855	21	66
29.003	15	84						40.601	31	59						31.841	5	80						23.202	14	44						31.239	28	88						43.898	10	78
29.031	14	74						40.64	31	74						31.872	13	56						23.225	13	32						31.269	21	85						43.94	19	74
29.059	14	74						40.679	23	52						31.903	13	68						23.247	16	38						31.299	10	111						43.982	21	55
29.087	21	72						40.718	18	61						31.933	13	67						23.269	3	31						31.329	17	69						44.024	61	57
29.115	17	81						40.757	49	64						31.964	12	73						23.292	14	28						31.359	20	66						44.067	17	75
29.143	17	81						40.797	29	73						31.995	20	90						23.314	6	31						31.389	20	66						44.109	24	74
29.171	22	71						40.836	19	53						32.025	26	87						23.336	8	31						31.42	13	85						44.151	9	69
29.198	12	69						40.875	21	69						32.056	44	71						23.359	19	39						31.45	32	95						44.193	34	78
29.226	14	77						40.914	48	64						32.086	24	72						23.381	7	34						31.48	30	86						44.236	35	81
29.254	21	77						40.953	33	41						32.117	15	84						23.403	16	34						31.51	21	93						44.278	31	79
29.282	30	86						40.992	46	63						32.148	19	87						23.426	12	36						31.54	11	96						44.32	14	77
29.31	20	73						41.031	28	69						32.178	16	91						23.448	3	49						31.57	24	85						44.362	16	75
29.338	15	74						41.07	28	69						32.209	15	80						23.47	7	36						31.6	19	82						44.405	13	70
29.366	22	83						41.109	19	61						32.24	4	85						23.493	14	39						31.63	24	83						44.447	10	82
29.394	16	78						41.148	29	51						32.27	15	68						23.515	4	25						31.66	20	98						44.489	7	73
29.422	23	81						41.187	27	62						32.301	7	76						23.537	8	40						31.69	24	114						44.531	4	63
29.45	18	82						41.226	22	66						32.332	20	76						23.56	5	30						31.72	24	114						44.574	26	79
29.478	32	66						41.265	37	71						32.362	32	72						23.582	9	34						31.75	6	88						44.616	23	75
29.505	18	75						41.305	19	60						32.393	17	71						23.604	4	22						31.78	26	95						44.658	13	80
29.533	26	87						41.344	23	52						32.424	16	64						23.627	11	30						31.81	12	101						44.7	15	83
29.561	12	72						41.383	14	61						32.454	12	68						23.649	5	32						31.84	20	83						44.743	32	77
29.589	43	85						41.422	17	50						32.485	20	74						23.671	4	43						31.871	38	88						44.785	23	76
29.617	22	74						41.461	21	53						32.516	25	73						23.694	2	41						31.901	22	79						44.827	10	71
29.645	31	93						41.5	34	59						32.546	22	68						23.716	16	25						31.931	24	101						44.869	15	80
29.673	31	93						41.539	34	62						32.577	17	75						23.738	18	33						31.961	22	66						44.912	18	69
29.701	13	80						41.578	41	79						32.607	34	80						23.761	15	34						31.991	29	96						44.954	7	80
29.729	30	85						41.617	29	68						32.638	6	70						23.783	10	27						32.021	16	79						44.996	18	67
29.757	30	85						41.656	25	67						32.669	24	63						23.805	17	30						32.051	45	95						45.038	13	73
29.785	16	74						41.695	20	66						32.699	24	68						23.828	15	45						32.081	30	92						45.081	13	67
29.813	27	71						41.734	22	56						32.73	19	69						23.85	12	19						32.111	31	88						45.123	31	49
29.84	37	77						41.773	40	72						32.761	8	66						23.872	17	25						32.141	21	105						45.165	28	64
29.868	27	72						41.813	21	52						32.791	28	70						23.895	3	35						32.171	24	91						45.207	21	65
29.896	26	70						41.852	30	64						32.822	21	60						23.917	12	26						32.201	34	102						45.25	36	58
29.924	16	78						41.891	30	45						32.853	12	73						23.939	9	33						32.231	15	70						45.292	31	63
29.952	15	67						41.93	47	66						32.883	19	64						23.962	9	33						32.261	16	82						45.334	16	68
29.98	18	78						41.969	33	75						32.914	15	63						23.984	10	42						32.291	24	84						45.376	36	57
30.008	18	89						42.008	24	63						32.945	10	55						24.006	7	28						32.322	24	81						45.419	13	65
30.036	35	86						42.047	38	49						32.975	25	52						24.029	16	34						32.352	15	82						45.461	20	78
30.064	18	77						42.086	25	57						33.006	11	67						24.051	10	31						32.382	7	73						45.503	43	78
30.092	22	93						42.125	25	79						33.037	4	64						24.073	9	28						32.412	26	77						45.545	21	56
30.12	23	90						42.164	30	66						33.067	28	69						24.096	23	32						32.442	12	93						45.588	38	65
30.148	30	78						42.203	49	57						33.098	23	48						24.118	11	29						32.472	10	86						45.63	5	71
30.175	31	92						42.242	20	62						33.128	23	57						24.14	12	35						32.502	14	75						45.672	37	67
30.203	32	87						42.281	13	64						33.159	19	57						24.163	10	41						32.532	23	93						45.714	17	64
30.231	19	82						42.321	32	72						33.19	18	70						24.185	12	40						32.562	25	104						45.757	16	75
30.259	28	82						42.36	28	72						33.22	9	56						24.207	12	25						32.592	25	104						45.799	22	75
30.287	28	82						42.399	30	73						33.251	12	51						24.23	19	37						32.622	25	107						45.841	24	88
30.315	30	88						42.438	26	58						33.282	30	65						24.252	5	41						32.652	26	95						45.883	18	71
30.343	17	85						42.477	32	75						33.312	8	50						24.274	15	28						32.682	36	91						45.926	21	69
30.371	23	77						42.516	26	62						33.343	16	63						24.296	8	27						32.712	14	92						45.968	22	66
30.399	24	86						42.555	20	65						33.374	22	59						24.319	5	35						32.742	34	97						46.01	16	74
30.427	28	75						42.594	34	47						33.404	14	72						24.341	19	36						32.773	30	104						46.052	36	59
30.455	18	83						42.633	41	62						33.435	16	51						24.363	8	39						32.803	6	100						46.095	19	69
30.482	18	83						42.672	28	54						33.466	13	68						24.386	5	31						32.833	6	100						46.137	25	69
30.51	26	75						42.711	11	59						33.496	14	54						24.408	10	31						32.863	13	107						46.179	9	86
30.538	21	85						42.75	13	57						33.527	22	56						24.43	15	18						32.893	15	86						46.221	10	76
30.566	26	79						42.789	20	79						33.557	51	54						24.453	24	30						32.923	8	78						46.264	19	90
30.594	21	84						42.829	50	54						33.588	25	55						24.475	10	39						32.953	11	93						46.306	26	76
30.622	24	71						42.868	49	66						33.619	27	59						24.497	16	31						32.983	12	71						46.348	37	86
30.65	36	76						42.907	4	76						33.649	18	62						24.52	11	31						33.013	22	84						46.39	16	71
30.678	34	75						42.946	39	73						33.68	30	79						24.542	19	38						33.043	23	84						46.433	8	81
30.706	11	78						42.985	40	46						33.711	22	58						24.564	21	44						33.073	32	101						46.475	14	71
30.734	37	68						43.024	17	45						33.741	23	55						24.587	1	36						33.103	10	100						46.517	18	83
30.762	29	63						43.063	28	74						33.772	24	56						24.609	7	39						33.133	19	95						46.559	23	104
30.79	13	73						43.102	38	86						33.803	20	82						24.631	13	33						33.163	11	98						46.602	7	87
30.817	25	84						43.141	24	66						33.833	30	79						24.654	7	30						33.193	7	94						46.644	37	78
30.845	16	78						43.18	24	66						33.864	24	68						24.676	9	37						33.224	17	84						46.686	12	82
30.873	23	66						43.219	16	64						33.895	25	68						24.698	17	33						33.254	11	87						46.728	7	77
30.901	23	74						43.258	23	61						33.925	26	62						24.721	9	31						33.284	27	74						46.771	4	95
30.929	35	72						43.297	13	86						33.956	15	62						24.743	11	38						33.314	26	58						46.813	16	79
30.957	35	72						43.337	25	71						33.987	6	66						24.765	10	31						33.344	11	69						46.855	16	79
30.985	20	75						43.376	14	68						34.017	29	51						24.788	10	31						33.374	24	72						46.897	15	75
31.013	18	86						43.415	24	63						34.048	4	66						24.81	14	32						33.404	14	79						46.94	12	74
31.041	35	75						43.454	37	65						34.078	10	66						24.832	8	24						33.434	18	72						46.982	0	106
31.069	17	70						43.493	33	72						34.109	8	57						24.855	11	33						33.464	21	89						47.024	43	88
31.097	43	72						43.532	26	60						34.14	7	60						24.877	9	49						33.494	14	75						47.066	2	77
31.125	22	87						43.571	11	60						34.17	6	60						24.899	31	41						33.524	14	75						47.109	30	97
31.152	19	90						43.61	29	60						34.201	22	53						24.922	17	33						33.554	16	91						47.151	1	92
31.18	28	77						43.649	31	70						34.232	0	61						24.944	9	44						33.584	8	71						47.193	8	85
31.208	20	82						43.688	39	66						34.262	8	59						24.966	21	55						33.614	11	70						47.235	17	75
31.236	19	76						43.727	43	73						34.293	18	56						24.989	6	37						33.644	4	84						47.278	19	58
31.264	23	72						43.766	27	51						34.324	9	61						25.011	10	44						33.675	7	79						47.32	30	89
31.292	23	72						43.805	33	62						34.354	6	60						25.033	5	35						33.705	16	94						47.362	7	68
31.32	22	81						43.845	19	76						34.385	8	65						25.056	7	50						33.735	24	76						47.404	10	58
31.348	21	70						43.884	30	68						34.416	12	68						25.078	15	50						33.765	26	68						47.447	25	55
31.376	20	76						43.923	25	64						34.446	3	72						25.1	21	39						33.795	12	86						47.489	7	47
31.404	37	78						43.962	12	78						34.477	12	55						25.123	2	45						33.825	20	86						47.531	16	71
31.432	37	78						44.001	49	74						34.508	31	63						25.145	1	53						33.855	25	88						47.573	41	65
31.459	32	82						44.04	30	70						34.538	1	59						25.167	9	36						33.885	16	79						47.616	10	63
31.487	23	69						44.079	28	60						34.569	16	67						25.19	18	45						33.915	15	76						47.658	17	69
31.515	27	80						44.118	21	52						34.599	7	62						25.212	22	39						33.945	21	124						47.7	5	54
31.543	32	81						44.157	31	52						34.63	11	51						25.234	12	34						33.975	29	95						47.742	14	51
31.571	32	81						44.196	30	61						34.661	19	70						25.257	24	41						34.005	10	83						47.785	52	72
31.599	21	75						44.235	30	61						34.691	0	56						25.279	14	37						34.035	19	89						47.827	26	82
31.627	23	69						44.274	28	68						34.722	19	71						25.301	17	33						34.065	20	74						47.869	11	69
31.655	36	79						44.314	28	85						34.753	7	44						25.324	11	49						34.095	20	75						47.911	34	76
31.683	6	80						44.353	31	84						34.783	5	58						25.346	11	41						34.126	31	107						47.954	28	65
31.711	6	80						44.392	34	70						34.814	9	64						25.368	7	45						34.156	22	84						47.996	25	71
31.739	38	78						44.431	8	55						34.845	11	53						25.391	16	37						34.186	33	96						48.038	25	47
31.767	29	65						44.47	16	69						34.875	12	70						25.413	11	31						34.216	19	76						48.08	25	47
31.794	28	67						44.509	27	61						34.906	3	64						25.435	10	46						34.246	13	88						48.123	40	64
31.822	17	81						44.548	19	53						34.937	9	50						25.458	10	46						34.276	16	89						48.165	26	74
31.85	26	91						44.587	20	56						34.967	11	56						25.48	7	34						34.306	35	87						48.207	25	72
31.878	24	76						44.626	33	58						34.998	23	65						25.502	9	37						34.336	15	91						48.249	16	54
31.906	25	71						44.665	7	57						35.029	15	53						25.525	21	49						34.366	19	60						48.292	4	60
31.934	21	80						44.704	24	71						35.059	5	50						25.547	20	29						34.396	8	89						48.334	10	59
31.962	26	83						44.743	16	81						35.09	7	58						25.569	6	40						34.426	13	73						48.376	21	76
31.99	21	76						44.782	2	55						35.12	9	57						25.592	14	33						34.456	19	92						48.418	16	68
32.018	37	78						44.822	19	62						35.151	12	50						25.614	15	43						34.486	16	87						48.461	42	61
32.046	31	75						44.861	18	64						35.182	8	44						25.636	8	26						34.516	28	87						48.503	15	64
32.074	31	78						44.9	17	57						35.212	6	59						25.659	13	33						34.546	5	102						48.545	22	53
32.102	28	88						44.939	28	55						35.243	5	56						25.681	9	38						34.577	41	95						48.587	31	75
32.129	30	84						44.978	21	79						35.274	2	63						25.703	15	29						34.607	11	91						48.63	21	59
32.157	23	91						45.017	34	60						35.304	8	52						25.726	22	47						34.637	19	100						48.672	8	66
32.185	36	82						45.056	20	54						35.335	10	54						25.748	5	30						34.667	22	91						48.714	34	60
32.213	42	83						45.095	30	61						35.366	3	66						25.77	17	49						34.697	14	71						48.756	11	53
32.241	36	97						45.134	10	77						35.396	13	67						25.793	29	46						34.727	11	78						48.799	24	71
32.269	12	89						45.173	13	57						35.427	16	59						25.815	10	46						34.757	16	94						48.841	24	71
32.297	27	71						45.212	26	51						35.458	34	65						25.837	12	33						34.787	19	89						48.883	32	87
32.325	24	82						45.251	39	49						35.488	9	64						25.86	20	27						34.817	29	81						48.925	23	57
32.353	26	96						45.29	16	78						35.519	7	62						25.882	12	40						34.847	17	81						48.968	34	66
32.381	29	81						45.33	17	77						35.549	11	68						25.904	14	43						34.877	27	82						49.01	18	55
32.409	12	91						45.369	25	82						35.58	14	53						25.927	7	36						34.907	9	116						49.052	34	65
32.436	18	81						45.408	26	70						35.611	5	55						25.949	15	29						34.937	33	103						49.094	28	63
32.464	20	86						45.447	14	85						35.641	9	68						25.971	7	41						34.967	33	103						49.137	12	67
32.492	25	84						45.486	23	80						35.672	17	58						25.994	19	44						34.997	13	102						49.179	22	79
32.52	21	63						45.525	32	65						35.703	15	62						26.016	16	30						35.028	31	102						49.221	15	66
32.548	31	91						45.564	28	70						35.733	17	51						26.038	28	40						35.058	24	103						49.263	13	60
32.576	26	90						45.603	42	58						35.764	5	61						26.061	28	40						35.088	10	78						49.306	3	64
32.604	23	85						45.642	28	60						35.795	24	66						26.083	6	39						35.118	29	99						49.348	24	76
32.632	27	90						45.681	13	55						35.825	30	56						26.105	7	35						35.148	25	101						49.39	27	76
32.66	29	98						45.72	13	55						35.856	14	59						26.128	8	29						35.178	28	68						49.432	22	61
32.688	35	81						45.759	18	65						35.887	25	58						26.15	2	36						35.208	12	94						49.475	13	57
32.716	35	81						45.798	49	65						35.917	31	63						26.172	14	33						35.238	14	90						49.517	12	80
32.744	22	60						45.838	33	62						35.948	32	49						26.195	15	39						35.268	17	99						49.559	9	74
32.771	25	85						45.877	25	61						35.979	32	57						26.217	10	46						35.298	25	101						49.601	23	84
32.799	34	85						45.916	8	76						36.009	19	64						26.239	6	50						35.328	21	93						49.644	16	71
32.827	21	87						45.955	13	66						36.04	13	45						26.262	8	34						35.358	16	74						49.686	7	75
32.855	25	90						45.994	19	47						36.07	13	45						26.284	9	35						35.388	31	69						49.728	4	65
32.883	23	79						46.033	10	78						36.101	13	56						26.306	9	46						35.418	13	71						49.77	38	72
32.911	31	83						46.072	24	66						36.132	10	54						26.329	12	41						35.448	21	100						49.813	12	79
32.939	28	84						46.111	13	53						36.162	16	55						26.351	11	35						35.479	26	125						49.855	22	61
32.967	23	85						46.15	15	61						36.193	11	62						26.373	13	38						35.509	24	109						49.897	15	76
32.995	17	71						46.189	32	59						36.224	40	70						26.396	3	36						35.539	22	119						49.939	4	55
33.023	19	84						46.228	40	53						36.254	14	60						26.418	14	40						35.569	26	103						49.982	24	91
33.051	29	87						46.267	16	70						36.285	13	75						26.44	18	35						35.599	17	101						50.024	27	64
33.079	19	76						46.306	14	80						36.316	17	52						26.463	7	32						35.629	9	91						50.066	14	74
33.106	18	91						46.346	16	52						36.346	9	53						26.485	16	33						35.659	23	95						50.108	16	56
33.134	24	68						46.385	27	64						36.377	11	60						26.507	11	36						35.689	22	107						50.151	7	54
33.162	40	72						46.424	21	55						36.408	23	57						26.53	11	27						35.719	26	101						50.193	6	71
33.19	40	72						46.463	39	70						36.438	9	68						26.552	2	25						35.749	12	99						50.235	17	65
33.218	37	80						46.502	22	58						36.469	3	58						26.574	15	30						35.779	16	92						50.277	17	65
33.246	23	80						46.541	15	71						36.5	8	78						26.597	14	39						35.809	23	96						50.32	22	80
33.274	11	73						46.58	14	55						36.53	10	58						26.619	14	39						35.839	26	106						50.362	21	71
33.302	29	76						46.619	14	68						36.561	22	59						26.641	4	37						35.869	18	101						50.404	6	68
33.33	29	76						46.658	22	57						36.591	7	66						26.664	17	25						35.899	20	100						50.446	16	95
33.358	30	78						46.697	10	54						36.622	15	52						26.686	8	34						35.93	7	92						50.489	23	65
33.386	25	86						46.736	22	43						36.653	5	67						26.708	18	33						35.96	12	100						50.531	18	73
33.413	20	75						46.775	16	65						36.683	2	60						26.731	26	39						35.99	25	98						50.573	18	80
33.441	32	72						46.814	15	61						36.714	14	53						26.753	20	47						36.02	13	94						50.615	6	58
33.469	32	72						46.854	18	74						36.745	9	58						26.775	23	28						36.05	17	93						50.658	5	73
33.497	27	82						46.893	36	57						36.775	25	56						26.798	15	24						36.08	11	91						50.7	15	59
33.525	37	85						46.932	20	54						36.806	11	58						26.82	8	37						36.11	18	94						50.742	20	78
33.553	27	69						46.971	19	50						36.837	17	76						26.842	17	25						36.14	32	102						50.784	21	87
33.581	28	72						47.01	19	51						36.867	26	66						26.865	3	30						36.17	18	111						50.827	14	86
33.609	21	76						47.049	13	52						36.898	20	53						26.887	17	29						36.2	30	83						50.869	13	80
33.637	21	76						47.088	31	69						36.929	26	58						26.909	17	29						36.23	22	89						50.911	11	88
33.665	19	76						47.127	40	54						36.959	8	62						26.932	23	24						36.26	10	110						50.953	15	74
33.693	21	73						47.166	17	66						36.99	24	61						26.954	3	28						36.29	23	106						50.996	25	76
33.721	30	72						47.205	24	48						37.02	15	73						26.976	12	33						36.32	23	86						51.038	25	76
33.748	23	82						47.244	28	64						37.051	57	65						26.999	4	24						36.35	2	96						51.08	2	65
33.776	23	74						47.283	30	55						37.082	57	65						27.021	7	28						36.381	18	93						51.122	3	95
33.804	31	70						47.322	8	61						37.112	20	71						27.043	10	29						36.411	4	101						51.165	29	68
33.832	29	75						47.362	20	61						37.143	22	73						27.066	16	31						36.441	20	108						51.207	7	69
33.86	25	92						47.401	15	57						37.174	41	59						27.088	5	27						36.471	23	111						51.249	43	86
33.888	20	89						47.44	7	49						37.204	9	54						27.11	5	27						36.501	25	99						51.291	0	79
33.916	17	72						47.479	23	52						37.235	15	72						27.133	5	34						36.531	33	113						51.334	3	72
33.944	30	65						47.518	21	67						37.266	22	60						27.155	12	29						36.561	21	97						51.376	17	77
33.972	23	91						47.557	16	50						37.296	32	54						27.177	13	29						36.591	27	115						51.418	12	97
34	19	72						47.596	22	47						37.327	23	55						27.2	26	18						36.621	14	108						51.46	11	89
34.028	28	69						47.635	28	45						37.358	38	63						27.222	11	22						36.651	50	105						51.503	13	74
34.056	32	86						47.674	22	65						37.388	15	66						27.244	16	29						36.681	47	103						51.545	0	85
34.083	29	73						47.713	17	64						37.419	62	69						27.267	6	23						36.711	15	123						51.587	6	76
34.111	15	70						47.752	21	64						37.45	29	74						27.289	9	22						36.741	34	106						51.629	17	89
34.139	22	97						47.791	12	52						37.48	14	73						27.311	20	43						36.771	39	125						51.672	16	84
34.167	41	73						47.83	18	60						37.511	16	65						27.334	15	31						36.801	30	135						51.714	15	71
34.195	41	73						47.87	33	50						37.541	16	74						27.356	13	38						36.832	29	132						51.756	9	62
34.223	17	76						47.909	8	67						37.572	31	62						27.378	13	32						36.862	21	112						51.798	6	83
34.251	21	75						47.948	43	53						37.603	37	57						27.401	10	42						36.892	30	128						51.841	7	64
34.279	29	78						47.987	36	54						37.633	17	73						27.423	24	34						36.922	37	111						51.883	16	73
34.307	20	75						48.026	50	58						37.664	33	80						27.445	7	38						36.952	21	127						51.925	9	85
34.335	22	80						48.065	17	68						37.695	13	76						27.468	24	20						36.982	18	130						51.967	11	69
34.363	26	71						48.104	26	52						37.725	48	75						27.49	22	34						37.012	20	107						52.01	7	75
34.39	23	77						48.143	33	69						37.756	43	62						27.512	8	38						37.042	16	127						52.052	1	76
34.418	24	80						48.182	20	58						37.787	43	62						27.535	8	29						37.072	15	139						52.094	18	77
34.446	43	71						48.221	10	61						37.817	21	66						27.557	16	42						37.102	40	133						52.136	3	91
34.474	43	71						48.26	31	62						37.848	30	53						27.579	7	43						37.132	28	134						52.179	6	54
34.502	12	80						48.299	20	64						37.879	35	64						27.602	7	43						37.162	15	147						52.221	23	70
34.53	30	72						48.338	32	83						37.909	44	61						27.624	11	31						37.192	48	153						52.263	17	80
34.558	23	87						48.378	24	70						37.94	32	60						27.646	14	19						37.222	31	143						52.305	17	80
34.586	30	84						48.417	19	84						37.971	16	55						27.669	17	40						37.252	26	161						52.348	7	73
34.614	26	86						48.456	18	55						38.001	11	58						27.691	3	29						37.283	24	139						52.39	5	67
34.642	22	74						48.495	16	69						38.032	34	58						27.713	8	41						37.313	25	150						52.432	2	75
34.67	22	83						48.534	30	68						38.062	15	59						27.736	5	48						37.343	12	136						52.474	9	76
34.698	16	79						48.573	30	68						38.093	27	65						27.758	13	40						37.373	24	146						52.517	9	62
34.725	22	75						48.612	18	80						38.124	29	55						27.78	3	34						37.403	22	137						52.559	8	88
34.753	33	81						48.651	9	65						38.154	30	66						27.803	5	33						37.433	12	137						52.601	0	57
34.781	31	76						48.69	25	76						38.185	30	66						27.825	13	35						37.463	17	136						52.643	0	57
34.809	29	78						48.729	15	69						38.216	27	68						27.847	18	22						37.493	16	156						52.686	8	71
34.837	21	88						48.768	22	71						38.246	20	54						27.87	11	33						37.523	28	113						52.728	1	67
34.865	25	67						48.807	29	66						38.277	33	64						27.892	25	31						37.553	22	160						52.77	12	64
34.893	17	77						48.846	20	75						38.308	21	59						27.914	14	37						37.583	27	122						52.812	3	77
34.921	25	88						48.886	30	71						38.338	46	51						27.937	28	32						37.613	10	128						52.855	2	77
34.949	35	83						48.925	9	65						38.369	29	50						27.959	14	32						37.643	41	144						52.897	6	69
34.977	29	79						48.964	17	65						38.4	41	59						27.981	7	30						37.673	28	147						52.939	4	79
35.005	16	80						49.003	27	73						38.43	50	64						28.004	25	33						37.703	40	140						52.981	1	64
35.033	39	85						49.042	24	61						38.461	33	61						28.026	15	38						37.734	13	136						53.024	1	64
35.06	30	85						49.081	52	60						38.492	31	60						28.048	4	29						37.764	24	111						53.066	5	72
35.088	31	81						49.12	24	73						38.522	43	59						28.07	2	24						37.794	21	132						53.108	10	65
35.116	26	87						49.159	21	61						38.553	43	69						28.093	2	24						37.824	32	93						53.15	1	102
35.144	31	78						49.198	29	74						38.583	36	60						28.115	9	25						37.854	22	128						53.193	11	80
35.172	25	77						49.237	9	88						38.614	34	73						28.137	13	37						37.884	14	120						53.235	11	67
35.2	29	83						49.276	11	78						38.645	42	52						28.16	9	28						37.914	34	102						53.277	22	61
35.228	20	72						49.315	15	61						38.675	23	66						28.182	16	34						37.944	12	97						53.319	14	64
35.256	30	67						49.354	21	74						38.706	58	66						28.204	23	50						37.974	15	123						53.362	14	57
35.284	14	79						49.394	28	69						38.737	27	68						28.227	20	44						38.004	23	117						53.404	6	74
35.312	30	70						49.433	31	66						38.767	32	63						28.249	23	43						38.034	20	110						53.446	2	73
35.34	26	66						49.472	25	76						38.798	73	60						28.271	9	37						38.064	25	110						53.488	2	85
35.367	29	71						49.511	10	69						38.829	26	62						28.294	14	40						38.094	9	137						53.531	27	58
35.395	25	71						49.55	15	70						38.859	18	74						28.316	11	45						38.124	38	121						53.573	0	59
35.423	17	72						49.589	16	61						38.89	26	59						28.338	13	32						38.154	11	101						53.615	6	56
35.451	25	76						49.628	9	65						38.921	25	57						28.361	27	37						38.185	10	131						53.657	13	77
35.479	26	69						49.667	8	76						38.951	62	67						28.383	15	42						38.215	22	99						53.7	7	56
35.507	33	85						49.706	14	57						38.982	38	65						28.405	15	42						38.245	30	92						53.742	15	87
35.535	29	65						49.745	11	58						39.012	46	68						28.428	12	39						38.275	21	112						53.784	16	84
35.563	22	71						49.784	26	54						39.043	31	72						28.45	10	37						38.305	9	96						53.826	6	55
35.591	22	71						49.823	27	72						39.074	23	71						28.472	6	40						38.335	18	86						53.869	17	84
35.619	30	75						49.862	16	56						39.104	36	66						28.495	19	29						38.365	34	86						53.911	2	81
35.647	30	75						49.902	21	56						39.135	57	74						28.517	12	45						38.395	23	80						53.953	0	78
35.675	14	72						49.941	25	67						39.166	52	66						28.539	6	54						38.425	27	97						53.995	9	75
35.702	24	60						49.98	22	65						39.196	19	64						28.562	6	54						38.455	11	92						54.038	1	71
35.73	24	66						50.019	24	58						39.227	31	76						28.584	11	29						38.485	22	89						54.08	5	75
35.758	15	61						50.058	18	64						39.258	40	48						28.606	12	39						38.515	27	84						54.122	6	77
35.786	28	70						50.097	28	71						39.288	33	73						28.629	13	37						38.545	5	99						54.164	1	71
35.814	26	66						50.136	30	72						39.319	41	77						28.651	4	34						38.575	13	83						54.207	1	71
35.842	10	65						50.175	18	54						39.35	50	81						28.673	2	36						38.605	13	83						54.249	16	68
35.87	21	68						50.214	19	59						39.38	32	65						28.696	15	23						38.635	19	108						54.291	0	69
35.898	40	69						50.253	33	72						39.411	34	74						28.718	13	45						38.666	19	105						54.333	8	73
35.926	21	77						50.292	13	81						39.442	26	65						28.74	13	45						38.696	26	82						54.376	3	59
35.954	14	71						50.331	30	60						39.472	35	75						28.763	9	30						38.726	16	106						54.418	6	66
35.982	20	61						50.37	25	73						39.503	40	61						28.785	9	34						38.756	20	104						54.46	8	78
36.01	22	62						50.41	18	76						39.533	38	62						28.807	10	23						38.786	29	107						54.502	28	64
36.037	16	73						50.449	12	66						39.564	21	59						28.83	12	26						38.816	47	98						54.545	8	83
36.065	11	71						50.488	18	69						39.595	21	59						28.852	9	36						38.846	21	86						54.587	8	83
36.093	24	80						50.527	25	66						39.625	23	63						28.874	3	44						38.876	22	104						54.629	6	91
36.121	27	65						50.566	23	62						39.656	26	69						28.897	0	45						38.906	14	83						54.671	6	90
36.149	24	78						50.605	28	65						39.687	32	65						28.919	27	37						38.936	23	114						54.714	10	62
36.177	18	64						50.644	22	44						39.717	34	69						28.941	12	46						38.966	29	124						54.756	12	64
36.205	15	71						50.683	23	80						39.748	33	57						28.964	19	38						38.996	10	95						54.798	7	80
36.233	34	69						50.722	21	76						39.779	33	57						28.986	22	29						39.026	30	97						54.84	2	80
36.261	7	67						50.761	20	68						39.809	35	70						29.008	23	26						39.056	2	95						54.883	6	69
36.289	7	72						50.8	17	73						39.84	17	64						29.031	16	39						39.086	33	69						54.925	32	57
36.317	17	85						50.839	34	81						39.871	33	66						29.053	16	39						39.117	21	90						54.967	32	57
36.344	31	64						50.878	27	89						39.901	33	66						29.075	16	31						39.147	17	102						55.009	22	77
36.372	33	70						50.918	26	71						39.932	59	62						29.098	5	46						39.177	24	91						55.052	3	62
36.4	32	85						50.957	37	66						39.963	18	72						29.12	2	35						39.207	35	98						55.094	9	80
36.428	28	85						50.996	20	66						39.993	18	72						29.142	10	25						39.237	29	103						55.136	4	81
36.456	28	85						51.035	27	82						40.024	37	71						29.165	10	25						39.267	29	103						55.178	4	72
36.484	23	96						51.074	42	52						40.054	39	68						29.187	7	30						39.297	11	108						55.221	12	52
36.512	26	92						51.113	14	81						40.085	27	78						29.209	14	37						39.327	13	69						55.263	0	79
36.54	36	81						51.152	20	72						40.116	35	76						29.232	10	42						39.357	8	107						55.305	36	75
36.568	27	89						51.191	12	75						40.146	35	73						29.254	15	31						39.387	10	87						55.347	36	75
36.596	20	98						51.23	20	62						40.177	18	72						29.276	10	27						39.417	19	94						55.39	18	72
36.624	29	104						51.269	28	76						40.208	18	72						29.299	15	34						39.447	13	105						55.432	4	82
36.652	26	77						51.308	9	71						40.238	22	67						29.321	10	43						39.477	12	81						55.474	2	60
36.679	39	95						51.347	19	50						40.269	45	62						29.343	10	29						39.507	3	69						55.516	1	79
36.707	21	98						51.386	29	81						40.3	14	72						29.366	5	38						39.537	25	77						55.559	7	66
36.735	32	101						51.426	23	76						40.33	39	76						29.388	16	29						39.568	20	75						55.601	7	62
36.763	31	90						51.465	18	64						40.361	41	59						29.41	15	26						39.598	24	89						55.643	8	59
36.791	47	98						51.504	33	64						40.392	33	73						29.433	3	22						39.628	13	104						55.685	12	45
36.819	33	99						51.543	26	63						40.422	33	73						29.455	12	31						39.658	9	79						55.728	12	45
36.847	49	95						51.582	39	67						40.453	13	68						29.477	4	31						39.688	34	98						55.77	21	73
36.875	31	83						51.621	8	67						40.484	5	77						29.5	13	34						39.718	18	98						55.812	8	48
36.903	31	83						51.66	36	67						40.514	5	77						29.522	11	32						39.748	21	98						55.854	1	64
36.931	37	83						51.699	10	69						40.545	17	61						29.544	12	36						39.778	21	98						55.897	7	71
36.959	30	98						51.738	25	67						40.575	37	63						29.567	4	34						39.808	36	71						55.939	8	66
36.987	28	98						51.777	3	54						40.606	9	60						29.589	9	36						39.838	31	87						55.981	12	61
37.014	29	101						51.816	37	67						40.637	9	60						29.611	9	36						39.868	22	78						56.023	3	66
37.042	41	93						51.855	12	56						40.667	15	84						29.634	11	29						39.898	7	79						56.066	3	66
37.07	23	85						51.894	30	67						40.698	47	58						29.656	14	28						39.928	13	103						56.108	10	44
37.098	23	84						51.934	22	70						40.729	47	58						29.678	7	43						39.958	15	101						56.15	7	64
37.126	18	92						51.973	14	87						40.759	31	71						29.701	15	23						39.988	24	94						56.192	17	52
37.154	42	86						52.012	11	64						40.79	13	57						29.723	12	21						40.019	24	94						56.235	4	67
37.182	28	79						52.051	9	50						40.821	18	63						29.745	5	20						40.049	30	93						56.277	1	64
37.21	28	79						52.09	40	55						40.851	33	60						29.768	4	35						40.079	31	68						56.319	2	53
37.238	31	79						52.129	16	57						40.882	32	69						29.79	12	22						40.109	24	93						56.361	28	75
37.266	29	83						52.168	20	60						40.913	22	84						29.812	12	22						40.139	29	95						56.404	11	54
37.294	26	83						52.207	35	62						40.943	35	67						29.835	12	26						40.169	20	99						56.446	0	64
37.321	24	65						52.246	5	50						40.974	34	57						29.857	10	32						40.199	23	89						56.488	9	67
37.349	30	75						52.285	23	57						41.004	51	51						29.879	10	31						40.229	23	98						56.53	10	57
37.377	21	80						52.324	15	43						41.035	57	77						29.902	17	32						40.259	10	103						56.573	10	57
37.405	19	87						52.363	11	46						41.066	44	56						29.924	8	23						40.289	21	71						56.615	6	79
37.433	16	82						52.402	11	46						41.096	31	56						29.946	15	37						40.319	15	88						56.657	20	67
37.461	33	86						52.442	11	49						41.127	27	64						29.969	13	38						40.349	16	92						56.699	4	61
37.489	33	86						52.481	12	46						41.158	50	72						29.991	23	28						40.379	13	88						56.742	10	57
37.517	21	68						52.52	3	54						41.188	29	63						30.013	13	20						40.409	13	74						56.784	14	76
37.545	34	76						52.559	34	42						41.219	25	57						30.036	14	32						40.439	13	74						56.826	2	56
37.573	45	73						52.598	31	43						41.25	17	63						30.058	7	41						40.47	21	75						56.868	14	59
37.601	23	82						52.637	14	31						41.28	27	76						30.08	23	24						40.5	23	78						56.911	5	49
37.629	25	77						52.676	28	36						41.311	17	53						30.103	22	27						40.53	14	91						56.953	3	72
37.656	27	88						52.715	6	45						41.342	17	53						30.125	24	40						40.56	20	108						56.995	4	58
37.684	37	75						52.754	10	46						41.372	21	64						30.147	7	25						40.59	16	103						57.037	4	58
37.712	34	81						52.793	12	48						41.403	21	61						30.17	17	33						40.62	22	98						57.08	2	63
37.74	28	61						52.832	23	44						41.434	15	54						30.192	24	29						40.65	42	102						57.122	6	55
37.768	33	84						52.871	8	41						41.464	34	45						30.214	11	34						40.68	18	110						57.164	2	55
37.796	30	72						52.91	17	50						41.495	34	45						30.237	14	46						40.71	23	105						57.206	14	80
37.824	32	85						52.95	17	55						41.525	18	78						30.259	14	46						40.74	12	97						57.249	14	80
37.852	39	80						52.989	11	52						41.556	29	66						30.281	9	25						40.77	11	107						57.291	6	55
37.88	21	75						53.028	7	56						41.587	16	50						30.304	12	34						40.8	22	100						57.333	0	59
37.908	21	80						53.067	5	45						41.617	24	47						30.326	6	38						40.83	22	100						57.375	7	57
37.936	33	85						53.106	5	44						41.648	10	53						30.348	20	30						40.86	13	98						57.418	0	81
37.964	26	82						53.145	3	38						41.679	34	68						30.371	20	21						40.89	12	112						57.46	10	60
37.991	21	71						53.184	13	38						41.709	56	64						30.393	17	36						40.921	6	104						57.502	21	59
38.019	19	88						53.223	9	42						41.74	16	57						30.415	33	47						40.951	21	98						57.544	14	40
38.047	27	79						53.262	14	53						41.771	12	52						30.438	11	27						40.981	11	111						57.587	7	60
38.075	29	82						53.301	22	46						41.801	13	54						30.46	33	31						41.011	20	105						57.629	1	52
38.103	26	90						53.34	24	57						41.832	11	58						30.482	7	31						41.041	55	103						57.671	3	44
38.131	24	83						53.379	14	54						41.863	26	52						30.505	9	21						41.071	27	106						57.713	12	55
38.159	31	74						53.418	10	41						41.893	21	52						30.527	9	21						41.101	37	111						57.756	7	66
38.187	22	84						53.458	6	54						41.924	21	52						30.549	8	38						41.131	37	111						57.798	7	49
38.215	19	78						53.497	23	53						41.955	12	60						30.572	22	30						41.161	15	81						57.84	0	52
38.243	32	84						53.536	19	65						41.985	11	55						30.594	5	34						41.191	27	105						57.882	4	56
38.271	31	81						53.575	8	54						42.016	32	63						30.616	7	22						41.221	27	105						57.925	6	54
38.298	25	83						53.614	13	63						42.046	8	52						30.639	17	26						41.251	5	99						57.967	0	53
38.326	31	71						53.653	54	68						42.077	8	52						30.661	17	18						41.281	34	94						58.009	0	63
38.354	26	83						53.692	13	40						42.108	32	56						30.683	14	34						41.311	17	113						58.051	11	74
38.382	21	67						53.731	16	50						42.138	23	48						30.706	18	37						41.341	32	94						58.094	0	68
38.41	20	80						53.77	19	59						42.169	10	47						30.728	10	37						41.372	22	121						58.136	11	64
38.438	18	63						53.809	24	62						42.2	16	53						30.75	16	34						41.402	21	81						58.178	2	64
38.466	13	66						53.848	19	40						42.23	16	53						30.773	8	39						41.432	12	99						58.22	13	63
38.494	21	85						53.887	18	53						42.261	30	51						30.795	8	39						41.462	21	84						58.263	2	50
38.522	16	66						53.926	17	61						42.292	11	63						30.817	20	32						41.492	27	95						58.305	0	46
38.55	14	78						53.966	19	62						42.322	18	50						30.84	14	43						41.522	8	96						58.347	7	80
38.578	18	81						54.005	11	67						42.353	20	60						30.862	11	23						41.552	26	74						58.389	9	59
38.606	29	89						54.044	20	48						42.384	14	55						30.884	16	35						41.582	40	86						58.432	3	52
38.633	23	66						54.083	4	53						42.414	31	62						30.907	18	37						41.612	9	97						58.474	4	54
38.661	31	83						54.122	7	45						42.445	25	53						30.929	6	48						41.642	35	88						58.516	12	64
38.689	37	80						54.161	18	60						42.476	16	66						30.951	8	31						41.672	18	96						58.558	20	68
38.717	19	69						54.2	5	47						42.506	22	61						30.974	17	42						41.702	28	103						58.601	0	72
38.745	27	84						54.239	10	54						42.537	22	61						30.996	21	40						41.732	26	110						58.643	0	61
38.773	19	87						54.278	15	63						42.567	10	60						31.018	13	42						41.762	23	103						58.685	6	79
38.801	13	76						54.317	12	52						42.598	31	71						31.041	14	39						41.792	23	103						58.727	0	75
38.829	38	80						54.356	18	64						42.629	19	59						31.063	14	39						41.823	18	89						58.77	8	56
38.857	22	70						54.395	13	58						42.659	27	66						31.085	14	47						41.853	41	83						58.812	10	61
38.885	20	70						54.434	13	62						42.69	27	66						31.108	14	33						41.883	32	79						58.854	4	58
38.913	26	80						54.474	4	80						42.721	15	45						31.13	8	25						41.913	17	102						58.896	8	61
38.941	19	79						54.513	20	63						42.751	16	53						31.152	26	35						41.943	9	83						58.939	14	69
38.968	19	80						54.552	15	70						42.782	21	50						31.175	22	35						41.973	15	81						58.981	1	65
38.996	22	76						54.591	20	74						42.813	9	62						31.197	7	42						42.003	24	105						59.023	11	63
39.024	36	75						54.63	18	61						42.843	9	62						31.219	17	27						42.033	24	105						59.065	5	76
39.052	32	88						54.669	27	63						42.874	10	57						31.242	17	27						42.063	27	101						59.108	7	50
39.08	25	74						54.708	22	58						42.905	5	53						31.264	5	44						42.093	16	98						59.15	4	65
39.108	27	82						54.747	22	60						42.935	10	62						31.286	19	34						42.123	24	90						59.192	1	50
39.136	22	85						54.786	27	68						42.966	16	51						31.309	29	40						42.153	42	131						59.234	0	67
39.164	30	89						54.825	13	76						42.996	16	51						31.331	17	35						42.183	31	92						59.277	16	51
39.192	31	74						54.864	14	59						43.027	15	48						31.353	14	32						42.213	13	115						59.319	6	68
39.22	21	75						54.903	17	62						43.058	19	63						31.376	24	33						42.243	27	116						59.361	0	52
39.248	25	89						54.942	21	49						43.088	34	47						31.398	24	33						42.274	26	86						59.403	0	38
39.276	20	92						54.982	20	68						43.119	19	42						31.42	24	43						42.304	26	86						59.446	10	49
39.303	19	93						55.021	19	54						43.15	27	52						31.443	10	27						42.334	34	127						59.488	0	42
39.331	14	94						55.06	13	70						43.18	24	54						31.465	20	31						42.364	16	89						59.53	8	32
39.359	13	73						55.099	11	81						43.211	21	50						31.487	7	27						42.394	14	81						59.572	5	46
39.387	25	88						55.138	9	83						43.242	33	57						31.51	16	26						42.424	15	87						59.615	9	56
39.415	34	69						55.177	11	68						43.272	67	54						31.532	5	32						42.454	5	91						59.657	10	44
39.443	27	89						55.216	20	65						43.303	22	59						31.554	17	27						42.484	11	85						59.699	4	39
39.471	19	79						55.255	11	92						43.334	29	63						31.577	16	50						42.514	13	83						59.741	12	45
39.499	28	71						55.294	21	79						43.364	23	63						31.599	12	43						42.544	16	104						59.784	0	41
39.527	23	80						55.333	9	82						43.395	30	51						31.621	27	20						42.574	31	97						59.826	0	39
39.555	27	82						55.372	27	81						43.426	26	60						31.644	15	32						42.604	21	87						59.868	10	36
39.583	22	71						55.411	24	86						43.456	26	68						31.666	22	37						42.634	11	86						59.91	4	61
39.61	22	69						55.45	20	80						43.487	29	68						31.688	7	50						42.664	26	80						59.953	4	51
39.638	13	91						55.49	28	65						43.517	20	53						31.711	11	36						42.694	25	93						59.995	12	55
39.666	24	79						55.529	19	68						43.548	29	64						31.733	36	37						42.725	25	93						60.037	5	51
39.694	15	75						55.568	25	72						43.579	29	61						31.755	8	46						42.755	23	93						60.079	14	52
39.722	19	88						55.607	22	75						43.609	43	58						31.777	11	48						42.785	14	115						60.122	0	56
39.75	15	67						55.646	14	63						43.64	35	58						31.8	17	43						42.815	20	104						60.164	15	38
39.778	26	75						55.685	21	81						43.671	25	46						31.822	5	42						42.845	23	104						60.206	11	39
39.806	29	75						55.724	23	72						43.701	39	64						31.844	10	38						42.875	13	87						60.248	4	29
39.834	19	75						55.763	27	90						43.732	26	52						31.867	10	36						42.905	26	84						60.291	2	35
39.862	10	81						55.802	18	74						43.763	20	70						31.889	10	36						42.935	14	90						60.333	4	34
39.89	28	74						55.841	20	65						43.793	18	49						31.911	8	28						42.965	29	97						60.375	0	46
39.918	24	82						55.88	9	65						43.824	34	64						31.934	20	35						42.995	29	97						60.417	6	25
39.945	16	87						55.919	11	62						43.855	17	53						31.956	27	18						43.025	29	88						60.46	2	48
39.973	33	81						55.958	20	65						43.885	16	57						31.978	9	32						43.055	31	100						60.502	1	36
40.001	19	77						55.998	11	72						43.916	50	65						32.001	6	33						43.085	34	83						60.544	0	32
40.029	21	71						56.037	11	72						43.947	17	69						32.023	18	34						43.115	28	76						60.586	0	32
40.057	26	88						56.076	5	64						43.977	32	59						32.045	20	48						43.145	13	96						60.629	9	40
40.085	30	79						56.115	26	82						44.008	27	68						32.068	19	35						43.176	19	75						60.671	10	31
40.113	38	101						56.154	21	83						44.038	34	53						32.09	11	32						43.206	21	84						60.713	10	31
40.141	16	91						56.193	13	81						44.069	34	59						32.112	13	40						43.236	17	99						60.755	5	33
40.169	21	78						56.232	5	81						44.1	22	60						32.135	25	36						43.266	28	106						60.798	0	36
40.197	19	82						56.271	23	79						44.13	22	60						32.157	23	35						43.296	12	97						60.84	3	37
40.225	25	81						56.31	21	65						44.161	26	47						32.179	23	30						43.326	22	97						60.882	2	23
40.253	15	92						56.349	12	68						44.192	35	62						32.202	8	38						43.356	21	105						60.924	1	38
40.28	7	84						56.388	8	51						44.222	34	59						32.224	13	52						43.386	34	97						60.967	0	48
40.308	22	84						56.427	17	88						44.253	41	61						32.246	9	26						43.416	21	85						61.009	1	39
40.336	32	73						56.466	9	88						44.284	55	63						32.269	9	26						43.446	16	112						61.051	10	27
40.364	23	74						56.506	13	67						44.314	28	54						32.291	6	41						43.476	22	113						61.093	3	45
40.392	19	69						56.545	31	64						44.345	33	60						32.313	12	42						43.506	30	102						61.136	4	43
40.42	25	83						56.584	20	63						44.376	27	67						32.336	4	45						43.536	27	80						61.178	0	37
40.448	24	74						56.623	15	77						44.406	33	61						32.358	7	47						43.566	14	90						61.22	0	44
40.476	25	78						56.662	9	61						44.437	31	68						32.38	19	30						43.596	17	104						61.262	7	40
40.504	24	69						56.701	21	79						44.468	30	64						32.403	9	39						43.627	20	109						61.305	0	38
40.532	23	71						56.74	21	80						44.498	20	69						32.425	18	35						43.657	16	87						61.347	4	34
40.56	25	78						56.779	43	84						44.529	39	55						32.447	28	26						43.687	18	94						61.389	3	38
40.587	21	74						56.818	29	76						44.559	39	55						32.47	3	45						43.717	32	111						61.431	3	38
40.615	24	68						56.857	21	92						44.59	23	67						32.492	21	38						43.747	21	92						61.474	2	38
40.643	17	79						56.896	3	52						44.621	39	58						32.514	5	40						43.777	21	82						61.516	16	36
40.671	16	69						56.935	15	62						44.651	37	66						32.537	25	35						43.807	14	97						61.558	0	22
40.699	17	80						56.975	11	84						44.682	31	64						32.559	16	34						43.837	33	105						61.6	13	41
40.727	20	66						57.014	14	79						44.713	59	68						32.581	10	30						43.867	16	92						61.643	13	41
40.755	30	59						57.053	32	47						44.743	33	60						32.604	20	37						43.897	14	96						61.685	0	42
40.783	14	69						57.092	29	72						44.774	33	60						32.626	23	41						43.927	22	91						61.727	5	35
40.811	20	65						57.131	29	76						44.805	22	74						32.648	7	32						43.957	25	104						61.769	3	63
40.839	31	68						57.17	9	69						44.835	9	71						32.671	7	32						43.987	30	93						61.812	8	33
40.867	20	82						57.209	20	50						44.866	16	73						32.693	30	34						44.017	29	114						61.854	1	21
40.895	18	60						57.248	24	65						44.897	25	62						32.715	12	29						44.047	18	104						61.896	0	39
40.922	14	61						57.287	14	57						44.927	27	73						32.738	11	37						44.078	31	97						61.938	0	26
40.95	30	72						57.326	22	86						44.958	25	69						32.76	20	34						44.108	21	77						61.981	0	26
40.978	28	65						57.365	11	64						44.988	27	60						32.782	14	35						44.138	26	95						62.023	1	37
41.006	24	70						57.404	26	77						45.019	34	60						32.805	12	20						44.168	23	97						62.065	0	41
41.034	21	65						57.443	13	70						45.05	24	71						32.827	21	51						44.198	37	98						62.107	2	54
41.062	25	62						57.483	11	54						45.08	24	71						32.849	14	38						44.228	17	92						62.15	0	40
41.09	21	63						57.522	16	73						45.111	37	57						32.872	7	41						44.258	28	101						62.192	5	39
41.118	19	58						57.561	35	74						45.142	49	63						32.894	10	40						44.288	27	89						62.234	0	29
41.146	14	68						57.6	15	78						45.172	55	70						32.916	18	27						44.318	16	89						62.276	5	43
41.174	14	63						57.639	16	75						45.203	50	80						32.939	18	27						44.348	16	92						62.319	2	34
41.202	17	54						57.678	15	73						45.234	39	83						32.961	17	33						44.378	20	91						62.361	2	34
41.23	17	54						57.717	22	74						45.264	22	68						32.983	10	34						44.408	32	90						62.403	0	32
41.257	10	63						57.756	37	74						45.295	13	69						33.006	11	37						44.438	32	97						62.445	6	47
41.285	25	50						57.795	15	73						45.326	24	72						33.028	14	40						44.468	17	86						62.488	0	42
41.313	20	62						57.834	20	58						45.356	12	73						33.05	12	31						44.498	24	95						62.53	1	50
41.341	19	55						57.873	19	65						45.387	43	61						33.073	16	35						44.529	24	108						62.572	9	50
41.369	17	54						57.912	29	55						45.418	26	57						33.095	17	24						44.559	13	82						62.614	4	61
41.397	19	60						57.951	16	73						45.448	26	57						33.117	17	24						44.589	14	120						62.657	0	42
41.425	14	64						57.991	9	47						45.479	68	56						33.14	15	35						44.619	30	94						62.699	1	42
41.453	24	68						58.03	13	62						45.509	31	64						33.162	8	38						44.649	17	101						62.741	5	35
41.481	19	66						58.069	16	54						45.54	35	82						33.184	16	24						44.679	29	109						62.783	12	54
41.509	13	64						58.108	30	79						45.571	26	76						33.207	15	37						44.709	29	109						62.826	0	47
41.537	19	61						58.147	14	45						45.601	45	60						33.229	29	31						44.739	22	122						62.868	0	57
41.564	19	61						58.186	18	65						45.632	15	76						33.251	22	39						44.769	37	96						62.91	2	38
41.592	27	70						58.225	23	74						45.663	32	59						33.274	16	41						44.799	21	90						62.952	1	45
41.62	27	53						58.264	24	67						45.693	19	57						33.296	16	34						44.829	20	89						62.995	6	35
41.648	19	59						58.303	19	74						45.724	32	61						33.318	16	34						44.859	29	104						63.037	0	61
41.676	13	72						58.342	10	62						45.755	22	59						33.341	23	31						44.889	13	97						63.079	20	62
41.704	23	69						58.381	17	57						45.785	14	68						33.363	8	48						44.919	26	103						63.121	5	44
41.732	33	55						58.42	18	62						45.816	14	68						33.385	13	39						44.949	13	101						63.164	0	40
41.76	26	57						58.459	19	45						45.847	36	53						33.408	12	34						44.98	18	73						63.206	5	34
41.788	27	66						58.499	43	66						45.877	49	66						33.43	16	31						45.01	40	103						63.248	10	44
41.816	18	69						58.538	29	49						45.908	26	77						33.452	18	33						45.04	29	84						63.29	8	48
41.844	26	65						58.577	15	51						45.939	31	69						33.475	15	27						45.07	7	101						63.333	0	34
41.872	14	64						58.616	20	61						45.969	28	80						33.497	18	37						45.1	30	83						63.375	0	33
41.899	21	69						58.655	20	64						46	31	73						33.519	14	32						45.13	21	94						63.417	0	53
41.927	24	58						58.694	16	51						46.03	23	65						33.542	18	22						45.16	18	117						63.459	2	38
41.955	21	66						58.733	13	58						46.061	19	68						33.564	7	22						45.19	43	87						63.502	0	37
41.983	12	52						58.772	17	59						46.092	33	56						33.586	5	44						45.22	28	62						63.544	2	34
42.011	9	63						58.811	19	53						46.122	41	65						33.609	5	44						45.25	22	79						63.586	4	39
42.039	22	54						58.85	25	54						46.153	32	51						33.631	17	23						45.28	9	79						63.628	7	49
42.067	32	49						58.889	15	66						46.184	17	73						33.653	18	45						45.31	9	79						63.671	0	40
42.095	20	60						58.928	17	62						46.214	41	66						33.676	11	38						45.34	14	82						63.713	0	40
42.123	11	62						58.967	33	61						46.245	26	53						33.698	22	34						45.37	21	99						63.755	6	34
42.151	21	59						59.007	20	61						46.276	30	71						33.72	22	34						45.4	27	79						63.797	4	52
42.179	14	68						59.046	24	55						46.306	25	62						33.743	21	30						45.431	31	103						63.84	10	36
42.207	11	71						59.085	15	50						46.337	34	74						33.765	30	42						45.461	11	83						63.882	3	37
42.234	20	65						59.124	14	58						46.368	32	86						33.787	16	28						45.491	10	80						63.924	3	37
42.262	15	58						59.163	14	74						46.398	46	59						33.81	28	40						45.521	4	73						63.966	4	29
42.29	24	61						59.202	16	49						46.429	32	77						33.832	28	40						45.551	27	94						64.009	4	43
42.318	24	61						59.241	34	59						46.46	23	63						33.854	10	26						45.581	21	95						64.051	0	29
42.346	22	70						59.28	29	53						46.49	20	66						33.877	11	38						45.611	22	76						64.093	24	37
42.374	16	67						59.319	20	63						46.521	28	65						33.899	24	33						45.641	10	89						64.135	0	51
42.402	20	58						59.358	26	61						46.551	48	49						33.921	3	16						45.671	20	99						64.178	3	41
42.43	26	55						59.397	12	52						46.582	24	66						33.944	3	16						45.701	17	85						64.22	0	35
42.458	11	66						59.436	6	50						46.613	21	72						33.966	3	38						45.731	17	71						64.262	10	46
42.486	23	66						59.475	10	65						46.643	28	66						33.988	7	40						45.761	17	71						64.304	10	46
42.514	16	62						59.515	19	53						46.674	53	74						34.011	22	28						45.791	15	81						64.347	0	32
42.541	18	58						59.554	19	58						46.705	55	68						34.033	9	20						45.821	6	80						64.389	3	38
42.569	18	58						59.593	23	61						46.735	23	74						34.055	9	20						45.851	6	80						64.431	2	48
42.597	13	56						59.632	17	60						46.766	46	62						34.078	20	38						45.882	7	83						64.473	0	51
42.625	18	66						59.671	31	54						46.797	28	64						34.1	22	27						45.912	13	74						64.516	13	38
42.653	20	66						59.71	6	63						46.827	23	72						34.122	15	30						45.942	17	86						64.558	10	35
42.681	17	58						59.749	33	64						46.858	33	68						34.145	12	31						45.972	27	66						64.6	0	47
42.709	12	60						59.788	8	45						46.889	29	63						34.167	18	23						46.002	19	85						64.642	0	43
42.737	12	74						59.827	24	56						46.919	22	74						34.189	14	30						46.032	25	79						64.685	0	42
42.765	15	49						59.866	13	52						46.95	20	69						34.212	12	30						46.062	10	79						64.727	1	45
42.793	15	49						59.905	11	53						46.98	32	69						34.234	28	31						46.092	8	72						64.769	5	36
42.821	19	75						59.944	7	47						47.011	31	55						34.256	4	21						46.122	5	78						64.811	2	42
42.849	16	66						59.983	13	65						47.042	25	53						34.279	10	40						46.152	13	90						64.854	2	42
42.876	21	67						60.023	25	53						47.072	42	76						34.301	19	27						46.182	15	87						64.896	2	49
42.904	27	65						60.062	25	53						47.103	26	69						34.323	17	40						46.212	11	91						64.938	11	33
42.932	20	68						60.101	14	62						47.134	30	62						34.346	25	41						46.242	16	79						64.98	0	36
42.96	21	71						60.14	13	33						47.164	23	68						34.368	25	41						46.272	21	84						65.023	13	41
42.988	21	66						60.179	7	60						47.195	15	67						34.39	12	25						46.302	20	67						65.065	13	41
43.016	24	56						60.218	11	50						47.226	31	70						34.413	7	28						46.333	18	63						65.107	0	39
43.044	24	56						60.257	45	51						47.256	15	51						34.435	11	38						46.363	3	62						65.149	2	37
43.072	37	76						60.296	16	66						47.287	29	60						34.457	4	37						46.393	11	65						65.192	0	27
43.1	29	75						60.335	36	64						47.318	18	63						34.48	8	51						46.423	11	65						65.234	2	34
43.128	35	75						60.374	31	63						47.348	32	58						34.502	13	43						46.453	9	52						65.276	1	37
43.156	9	68						60.413	31	63						47.379	40	69						34.524	23	36						46.483	23	87						65.318	2	35
43.184	22	70						60.452	18	60						47.41	37	68						34.547	8	34						46.513	4	61						65.361	14	35
43.211	28	57						60.491	12	71						47.44	14	61						34.569	13	34						46.543	29	64						65.403	4	36
43.239	15	69						60.531	8	49						47.471	4	67						34.591	8	28						46.573	21	57						65.445	2	28
43.267	23	90						60.57	34	55						47.501	41	63						34.614	6	29						46.603	5	70						65.487	8	18
43.295	20	65						60.609	27	68						47.532	29	62						34.636	7	36						46.633	12	71						65.53	1	40
43.323	6	69						60.648	18	48						47.563	21	65						34.658	7	40						46.663	3	68						65.572	9	44
43.351	23	66						60.687	30	85						47.593	13	70						34.681	14	29						46.693	3	68						65.614	0	40
43.379	25	66						60.726	41	65						47.624	32	68						34.703	10	34						46.723	7	69						65.656	6	42
43.407	27	76						60.765	41	65						47.655	29	65						34.725	23	42						46.753	37	69						65.699	1	40
43.435	15	73						60.804	20	64						47.685	39	61						34.748	33	38						46.784	16	64						65.741	4	42
43.463	29	57						60.843	29	64						47.716	33	73						34.77	15	48						46.814	23	75						65.783	1	49
43.491	28	62						60.882	21	69						47.747	49	62						34.792	16	44						46.844	18	53						65.825	3	53
43.518	25	69						60.921	20	50						47.777	55	77						34.815	23	37						46.874	18	68						65.868	6	35
43.546	16	70						60.96	10	50						47.808	35	72						34.837	23	38						46.904	28	78						65.91	0	42
43.574	21	85						60.999	17	51						47.839	19	78						34.859	16	29						46.934	5	71						65.952	1	32
43.602	16	78						61.039	29	62						47.869	20	54						34.882	9	39						46.964	31	95						65.994	5	40
43.63	24	95						61.078	25	55						47.9	37	82						34.904	25	29						46.994	24	78						66.037	10	29
43.658	22	83						61.117	25	55						47.931	33	66						34.926	25	37						47.024	9	70						66.079	10	51
43.686	21	77						61.156	5	72						47.961	47	61						34.949	4	21						47.054	27	57						66.121	2	61
43.714	18	76						61.195	9	58						47.992	51	72						34.971	14	38						47.084	36	81						66.163	5	53
43.742	23	86						61.234	21	68						48.022	17	69						34.993	14	19						47.114	15	65						66.206	6	52
43.77	26	85						61.273	36	58						48.053	29	48						35.016	30	35						47.144	10	72						66.248	2	58
43.798	27	80						61.312	21	60						48.084	20	77						35.038	30	35						47.174	12	60						66.29	0	55
43.826	32	80						61.351	37	59						48.114	34	56						35.06	13	44						47.204	15	52						66.332	10	53
43.853	24	74						61.39	17	49						48.145	49	68						35.083	20	31						47.235	35	50						66.375	11	56
43.881	24	74						61.429	21	49						48.176	29	71						35.105	10	52						47.265	19	49						66.417	11	56
43.909	19	84						61.468	9	55						48.206	22	73						35.127	20	36						47.295	8	75						66.459	25	56
43.937	28	70						61.507	27	66						48.237	38	77						35.15	10	46						47.325	9	73						66.501	2	73
43.965	28	70						61.547	35	58						48.268	12	66						35.172	8	41						47.355	0	61						66.544	3	50
43.993	23	78						61.586	35	58						48.298	27	55						35.194	8	35						47.385	7	76						66.586	11	58
44.021	28	88						61.625	8	60						48.329	13	67						35.217	24	49						47.415	16	66						66.628	0	55
44.049	19	72						61.664	10	63						48.36	31	57						35.239	10	33						47.445	12	74						66.67	0	55
44.077	20	82						61.703	23	54						48.39	22	59						35.261	10	35						47.475	19	58						66.713	26	70
44.105	17	92						61.742	23	59						48.421	28	45						35.284	30	39						47.505	18	61						66.755	8	63
44.133	34	78						61.781	23	59						48.451	47	50						35.306	12	40						47.535	16	58						66.797	13	72
44.161	25	68						61.82	26	54						48.482	39	70						35.328	18	48						47.565	23	68						66.839	5	62
44.188	23	72						61.859	6	71						48.513	32	63						35.351	11	33						47.595	12	67						66.882	6	55
44.216	14	70						61.898	14	71						48.543	23	48						35.373	13	40						47.625	22	63						66.924	7	77
44.244	13	82						61.937	12	75						48.574	10	67						35.395	13	40						47.655	16	69						66.966	11	66
44.272	20	79						61.976	19	58						48.605	20	55						35.418	17	40						47.686	9	75						67.008	2	63
44.3	25	91						62.015	11	53						48.635	35	78						35.44	8	30						47.716	19	83						67.051	3	70
44.328	27	82						62.055	18	55						48.666	18	60						35.462	9	30						47.746	9	82						67.093	12	77
44.356	21	83						62.094	24	53						48.697	26	60						35.485	15	33						47.776	13	75						67.135	3	65
44.384	24	72						62.133	11	57						48.727	52	45						35.507	16	26						47.806	4	101						67.177	3	65
44.412	21	96						62.172	17	72						48.758	28	55						35.529	19	25						47.836	29	81						67.22	6	75
44.44	32	79						62.211	32	50						48.789	20	40						35.551	25	28						47.866	22	72						67.262	3	59
44.468	32	79						62.25	19	58						48.819	25	54						35.574	7	35						47.896	24	97						67.304	10	69
44.495	19	80						62.289	14	58						48.85	23	63						35.596	16	33						47.926	46	69						67.346	10	61
44.523	22	71						62.328	9	52						48.881	40	68						35.618	38	27						47.956	25	97						67.389	12	70
44.551	23	95						62.367	28	49						48.911	10	76						35.641	21	31						47.986	19	107						67.431	12	70
44.579	23	77						62.406	19	65						48.942	24	64						35.663	23	36						48.016	28	96						67.473	7	60
44.607	19	82						62.445	22	59						48.972	37	63						35.685	23	36						48.046	14	83						67.515	5	68
44.635	19	82						62.484	16	55						49.003	22	73						35.708	13	22						48.076	14	97						67.558	12	90
44.663	35	89						62.523	22	72						49.034	13	62						35.73	14	26						48.106	24	90						67.6	4	53
44.691	27	89						62.563	12	56						49.064	31	54						35.752	12	24						48.137	10	95						67.642	10	62
44.719	30	91						62.602	28	64						49.095	44	54						35.775	14	18						48.167	11	76						67.684	6	58
44.747	40	100						62.641	22	63						49.126	13	59						35.797	16	30						48.197	14	86						67.727	20	61
44.775	21	83						62.68	6	51						49.156	24	70						35.819	20	41						48.227	22	62						67.769	0	72
44.803	27	83						62.719	22	75						49.187	43	70						35.842	17	35						48.257	27	78						67.811	3	70
44.83	27	83						62.758	17	49						49.218	30	58						35.864	5	36						48.287	21	89						67.853	8	81
44.858	36	91						62.797	41	77						49.248	32	77						35.886	18	42						48.317	7	97						67.896	19	69
44.886	21	96						62.836	12	40						49.279	16	67						35.909	12	23						48.347	32	88						67.938	2	70
44.914	20	87						62.875	32	78						49.31	34	65						35.931	12	21						48.377	44	67						67.98	7	68
44.942	33	89						62.914	30	39						49.34	22	55						35.953	18	28						48.407	14	65						68.022	3	83
44.97	29	74						62.953	10	46						49.371	15	62						35.976	4	36						48.437	16	71						68.065	4	64
44.998	50	86						62.992	12	55						49.402	10	72						35.998	13	39						48.467	14	72						68.107	4	67
45.026	27	83						63.031	12	55						49.432	14	71						36.02	20	26						48.497	9	66						68.149	4	67
45.054	27	83						63.071	12	57						49.463	36	74						36.043	5	39						48.527	3	90						68.191	0	69
45.082	35	95						63.11	14	64						49.493	18	82						36.065	15	26						48.557	7	90						68.234	4	53
45.11	23	92						63.149	25	66						49.524	18	57						36.087	18	26						48.588	16	98						68.276	5	70
45.138	44	86						63.188	30	64						49.555	21	75						36.11	25	29						48.618	10	88						68.318	6	79
45.165	38	96						63.227	18	77						49.585	29	68						36.132	12	26						48.648	23	70						68.36	0	68
45.193	28	92						63.266	26	60						49.616	22	63						36.154	14	33						48.678	11	98						68.403	3	67
45.221	23	103						63.305	22	44						49.647	38	79						36.177	12	22						48.708	19	76						68.445	3	87
45.249	23	103						63.344	19	72						49.677	26	62						36.199	21	31						48.738	18	90						68.487	6	76
45.277	27	103						63.383	19	80						49.708	36	53						36.221	22	28						48.768	18	90						68.529	0	68
45.305	35	94						63.422	14	72						49.739	39	71						36.244	22	28						48.798	11	94						68.572	8	95
45.333	19	92						63.461	14	77						49.769	25	65						36.266	14	23						48.828	17	65						68.614	11	88
45.361	29	98						63.5	23	83						49.8	39	72						36.288	7	33						48.858	37	83						68.656	4	63
45.389	32	92						63.539	21	80						49.831	29	75						36.311	20	32						48.888	24	65						68.698	0	68
45.417	21	101						63.579	19	90						49.861	7	69						36.333	13	22						48.918	14	80						68.741	12	95
45.445	28	86						63.618	17	63						49.892	17	63						36.355	9	39						48.948	26	97						68.783	0	60
45.472	37	103						63.657	27	85						49.923	16	61						36.378	11	36						48.978	27	87						68.825	11	71
45.5	41	109						63.696	22	79						49.953	34	66						36.4	19	24						49.008	20	81						68.867	12	77
45.528	24	95						63.735	17	71						49.984	18	68						36.422	16	22						49.039	47	92						68.91	0	82
45.556	30	99						63.774	28	65						50.014	45	59						36.445	10	34						49.069	25	94						68.952	5	63
45.584	22	103						63.813	35	56						50.045	23	56						36.467	8	29						49.099	26	85						68.994	7	76
45.612	25	93						63.852	9	66						50.076	16	69						36.489	20	31						49.129	26	106						69.036	20	97
45.64	29	106						63.891	27	61						50.106	20	69						36.512	6	32						49.159	38	107						69.079	8	80
45.668	17	103						63.93	27	52						50.137	39	60						36.534	10	37						49.189	24	98						69.121	7	86
45.696	22	83						63.969	15	53						50.168	53	64						36.556	12	28						49.219	13	95						69.163	0	81
45.724	37	102						64.008	19	62						50.198	33	75						36.579	21	30						49.249	23	93						69.205	0	81
45.752	22	95						64.047	22	61						50.229	39	59						36.601	5	31						49.279	30	89						69.248	0	90
45.78	28	86						64.087	21	49						50.26	10	61						36.623	8	21						49.309	18	109						69.29	3	73
45.807	17	80						64.126	36	52						50.29	45	68						36.646	7	33						49.339	18	109						69.332	1	95
45.835	32	80						64.165	20	69						50.321	23	72						36.668	10	24						49.369	24	87						69.374	1	82
45.863	35	82						64.204	37	60						50.352	37	60						36.69	12	27						49.399	24	68						69.417	5	69
45.891	35	82						64.243	12	77						50.382	10	65						36.713	14	24						49.429	18	100						69.459	9	77
45.919	30	85						64.282	28	58						50.413	12	65						36.735	13	26						49.459	18	90						69.501	3	67
45.947	19	86						64.321	27	75						50.443	26	54						36.757	7	28						49.49	22	131						69.543	8	92
45.975	17	91						64.36	15	70						50.474	34	66						36.78	7	16						49.52	16	107						69.586	9	84
46.003	31	79						64.399	6	64						50.505	51	69						36.802	13	21						49.55	21	83						69.628	12	71
46.031	20	84						64.438	9	67						50.535	25	66						36.824	8	34						49.58	20	97						69.67	9	68
46.059	28	79						64.477	11	68						50.566	10	66						36.847	19	39						49.61	26	93						69.712	10	74
46.087	30	75						64.516	20	91						50.597	20	63						36.869	10	43						49.64	23	73						69.755	21	47
46.115	16	79						64.555	27	67						50.627	49	64						36.891	18	26						49.67	20	109						69.797	10	80
46.142	22	106						64.595	27	67						50.658	14	49						36.914	13	20						49.7	22	85						69.839	6	74
46.17	18	80						64.634	16	86						50.689	25	59						36.936	10	41						49.73	24	107						69.881	2	85
46.198	16	96						64.673	41	78						50.719	30	63						36.958	17	40						49.76	24	94						69.924	16	66
46.226	22	95						64.712	32	78						50.75	17	66						36.981	14	38						49.79	20	83						69.966	4	79
46.254	35	82						64.751	5	90						50.781	43	60						37.003	14	35						49.82	27	91						70.008	0	77
46.282	33	83						64.79	15	88						50.811	28	67						37.025	14	35						49.85	39	82						70.05	8	75
46.31	45	83						64.829	18	75						50.842	20	78						37.048	14	24						49.88	23	100						70.093	10	56
46.338	27	89						64.868	6	69						50.873	46	80						37.07	13	42						49.91	17	84						70.135	4	76
46.366	29	97						64.907	24	72						50.903	15	77						37.092	19	43						49.941	17	85						70.177	13	81
46.394	23	100						64.946	19	75						50.934	28	55						37.115	10	26						49.971	11	81						70.219	16	47
46.422	30	91						64.985	12	70						50.964	32	66						37.137	22	30						50.001	15	93						70.262	3	69
46.449	27	99						65.024	29	64						50.995	24	67						37.159	5	26						50.031	12	79						70.304	18	65
46.477	17	77						65.063	39	61						51.026	26	63						37.182	5	35						50.061	18	80						70.346	10	81
46.505	13	92						65.103	16	66						51.056	23	55						37.204	9	35						50.091	7	74						70.388	7	59
46.533	25	99						65.142	29	58						51.087	41	65						37.226	3	35						50.121	21	94						70.431	10	68
46.561	25	99						65.181	29	58						51.118	27	67						37.249	15	22						50.151	22	68						70.473	21	69
46.589	23	96						65.22	17	54						51.148	24	51						37.271	7	29						50.181	23	82						70.515	0	54
46.617	27	88						65.259	15	58						51.179	23	64						37.293	15	24						50.211	13	77						70.557	0	76
46.645	25	95						65.298	35	51						51.21	41	75						37.316	15	32						50.241	20	77						70.6	0	76
46.673	25	88						65.337	16	78						51.24	15	58						37.338	10	25						50.271	6	77						70.642	10	78
46.701	26	84						65.376	20	67						51.271	26	70						37.36	13	28						50.301	36	80						70.684	0	88
46.729	15	94						65.415	29	83						51.302	25	69						37.383	15	35						50.331	21	69						70.726	8	45
46.757	32	98						65.454	6	55						51.332	24	63						37.405	12	25						50.361	21	69						70.769	9	58
46.784	26	98						65.493	18	89						51.363	52	63						37.427	21	32						50.392	10	71						70.811	7	74
46.812	36	96						65.532	15	72						51.394	30	57						37.45	3	30						50.422	11	72						70.853	7	66
46.84	41	90						65.571	13	67						51.424	29	54						37.472	15	25						50.452	5	79						70.895	2	76
46.868	28	115						65.611	22	78						51.455	30	67						37.494	7	39						50.482	10	66						70.938	3	55
46.896	28	115						65.65	25	72						51.485	35	63						37.517	10	40						50.512	24	69						70.98	3	55
46.924	17	96						65.689	40	80						51.516	26	60						37.539	5	34						50.542	11	81						71.022	5	85
46.952	29	106						65.728	40	80						51.547	28	68						37.561	28	29						50.572	24	74						71.064	4	85
46.98	31	98						65.767	38	82						51.577	58	65						37.584	11	26						50.602	17	63						71.107	5	60
47.008	26	90						65.806	14	87						51.608	31	56						37.606	16	31						50.632	24	92						71.149	12	102
47.036	24	111						65.845	7	63						51.639	16	59						37.628	15	31						50.662	19	81						71.191	22	72
47.064	24	100						65.884	16	73						51.669	33	71						37.651	13	33						50.692	15	61						71.233	3	69
47.092	25	102						65.923	53	67						51.7	35	65						37.673	2	36						50.722	26	60						71.276	12	87
47.119	22	121						65.962	53	67						51.731	36	77						37.695	11	26						50.752	12	55						71.318	4	90
47.147	34	116						66.001	35	80						51.761	14	58						37.718	14	36						50.782	27	74						71.36	8	81
47.175	55	113						66.04	21	56						51.792	37	53						37.74	21	17						50.812	14	54						71.402	14	74
47.203	34	128						66.079	20	83						51.823	33	78						37.762	1	41						50.843	28	76						71.445	10	78
47.231	35	112						66.119	18	76						51.853	22	67						37.785	9	17						50.873	8	66						71.487	14	67
47.259	33	110						66.158	18	76						51.884	14	67						37.807	12	33						50.903	3	71						71.529	7	76
47.287	31	117						66.197	14	78						51.915	15	71						37.829	8	26						50.933	17	66						71.571	5	79
47.315	25	118						66.236	15	61						51.945	19	82						37.852	12	32						50.963	21	78						71.614	8	77
47.343	44	95						66.275	13	76						51.976	16	84						37.874	15	31						50.993	14	68						71.656	0	73
47.371	30	128						66.314	34	62						52.006	18	78						37.896	5	30						51.023	8	74						71.698	8	73
47.399	30	128						66.353	26	82						52.037	48	62						37.919	9	32						51.053	3	73						71.74	8	82
47.426	35	103						66.392	41	63						52.068	4	69						37.941	9	46						51.083	17	69						71.783	9	91
47.454	14	107						66.431	44	64						52.098	23	72						37.963	8	21						51.113	9	69						71.825	16	74
47.482	49	106						66.47	28	51						52.129	22	70						37.986	14	21						51.143	10	72						71.867	13	71
47.51	23	107						66.509	18	71						52.16	17	61						38.008	9	29						51.173	17	84						71.909	6	62
47.538	19	94						66.548	24	71						52.19	19	79						38.03	24	23						51.203	18	70						71.952	14	78
47.566	30	106						66.587	27	57						52.221	15	56						38.053	3	23						51.233	9	84						71.994	6	75
47.594	36	113						66.627	27	57						52.252	24	74						38.075	3	38						51.263	12	89						72.036	6	70
47.622	20	96						66.666	32	52						52.282	28	65						38.097	21	34						51.294	10	75						72.078	1	78
47.65	25	106						66.705	21	79						52.313	23	67						38.12	7	28						51.324	17	66						72.121	0	86
47.678	20	113						66.744	25	67						52.344	25	82						38.142	21	13						51.354	30	65						72.163	7	70
47.706	43	117						66.783	28	52						52.374	29	66						38.164	15	28						51.384	9	69						72.205	11	79
47.734	35	97						66.822	23	66						52.405	24	69						38.187	7	27						51.414	16	67						72.247	0	72
47.761	26	110						66.861	16	66						52.435	29	75						38.209	13	28						51.444	24	54						72.29	0	81
47.789	22	98						66.9	17	75						52.466	51	67						38.231	9	32						51.474	14	76						72.332	5	64
47.817	28	88						66.939	31	72						52.497	21	77						38.254	23	22						51.504	17	82						72.374	0	56
47.845	27	99						66.978	6	70						52.527	34	70						38.276	17	28						51.534	8	71						72.416	12	64
47.873	33	112						67.017	20	65						52.558	38	75						38.298	8	40						51.564	20	80						72.459	4	63
47.901	26	102						67.056	20	65						52.589	11	63						38.321	7	35						51.594	20	80						72.501	6	71
47.929	26	102						67.095	12	82						52.619	54	69						38.343	5	32						51.624	10	67						72.543	13	76
47.957	32	114						67.135	19	71						52.65	8	62						38.365	3	20						51.654	9	52						72.585	6	69
47.985	34	83						67.174	30	72						52.681	48	85						38.388	17	29						51.684	12	97						72.628	0	92
48.013	28	104						67.213	31	50						52.711	15	72						38.41	11	32						51.714	16	66						72.67	0	60
48.041	34	95						67.252	12	70						52.742	31	72						38.432	6	22						51.745	17	67						72.712	0	90
48.069	20	111						67.291	9	55						52.773	21	75						38.455	11	33						51.775	13	67						72.754	11	69
48.096	39	109						67.33	12	74						52.803	34	78						38.477	11	30						51.805	7	80						72.797	6	93
48.124	38	96						67.369	23	74						52.834	42	64						38.499	7	28						51.835	6	46						72.839	6	88
48.152	28	97						67.408	23	74						52.865	39	63						38.522	8	36						51.865	13	55						72.881	9	74
48.18	26	103						67.447	26	58						52.895	26	65						38.544	8	42						51.895	22	42						72.923	0	72
48.208	35	101						67.486	25	55						52.926	21	71						38.566	16	30						51.925	21	64						72.966	2	78
48.236	21	96						67.525	18	87						52.956	26	75						38.589	19	30						51.955	2	78						73.008	4	90
48.264	29	100						67.564	19	66						52.987	16	69						38.611	8	40						51.985	9	78						73.05	5	71
48.292	31	108						67.603	14	55						53.018	8	64						38.633	24	38						52.015	21	48						73.092	9	84
48.32	28	115						67.643	18	64						53.048	37	56						38.656	9	20						52.045	10	61						73.135	8	63
48.348	35	93						67.682	2	60						53.079	34	72						38.678	7	24						52.075	20	45						73.177	6	79
48.376	32	105						67.721	11	63						53.11	13	86						38.7	16	24						52.105	11	75						73.219	4	67
48.403	34	105						67.76	18	67						53.14	21	58						38.723	18	32						52.135	22	90						73.261	7	82
48.431	43	87						67.799	19	73						53.171	28	75						38.745	8	32						52.165	11	82						73.304	1	67
48.459	26	110						67.838	16	62						53.202	12	55						38.767	25	36						52.196	9	75						73.346	31	64
48.487	46	111						67.877	10	71						53.232	10	68						38.79	6	25						52.226	5	76						73.388	1	91
48.515	26	91						67.916	15	60						53.263	35	73						38.812	17	22						52.256	22	88						73.43	0	68
48.543	26	111						67.955	27	74						53.294	18	71						38.834	12	41						52.286	17	61						73.473	4	79
48.571	35	87						67.994	18	71						53.324	45	72						38.857	19	29						52.316	6	51						73.515	0	77
48.599	23	87						68.033	26	71						53.355	30	64						38.879	8	19						52.346	10	87						73.557	0	77
48.627	26	110						68.072	8	77						53.386	20	85						38.901	5	19						52.376	4	73						73.599	2	82
48.655	32	89						68.111	12	74						53.416	31	67						38.924	13	31						52.406	12	60						73.642	2	89
48.683	32	89						68.151	13	83						53.447	16	84						38.946	10	21						52.436	22	71						73.684	16	67
48.711	28	99						68.19	21	73						53.477	26	63						38.968	20	22						52.466	28	55						73.726	5	83
48.738	40	90						68.229	27	66						53.508	12	86						38.991	11	27						52.496	11	69						73.768	8	74
48.766	31	87						68.268	19	65						53.539	38	72						39.013	7	21						52.526	5	62						73.811	2	66
48.794	26	84						68.307	33	55						53.569	29	64						39.035	4	30						52.556	18	61						73.853	3	80
48.822	16	93						68.346	24	66						53.6	20	66						39.058	13	28						52.586	26	64						73.895	3	80
48.85	43	84						68.385	39	63						53.631	19	74						39.08	10	31						52.616	15	61						73.937	3	87
48.878	29	92						68.424	44	76						53.661	33	78						39.102	9	24						52.647	15	58						73.98	2	83
48.906	31	90						68.463	46	62						53.692	36	72						39.125	13	32						52.677	16	67						74.022	18	91
48.934	40	102						68.502	21	57						53.723	10	69						39.147	15	41						52.707	16	69						74.064	4	82
48.962	29	103						68.541	18	68						53.753	21	74						39.169	11	40						52.737	15	48						74.106	2	76
48.99	23	95						68.58	46	65						53.784	16	77						39.192	11	29						52.767	27	86						74.149	0	65
49.018	23	97						68.619	11	60						53.815	38	72						39.214	8	45						52.797	10	67						74.191	1	77
49.046	21	80						68.659	12	73						53.845	13	61						39.236	21	20						52.827	14	69						74.233	14	73
49.073	21	105						68.698	27	79						53.876	20	70						39.258	10	21						52.857	12	56						74.275	0	94
49.101	22	108						68.737	34	66						53.907	22	67						39.281	13	30						52.887	8	63						74.318	0	77
49.129	23	103						68.776	27	77						53.937	23	65						39.303	8	23						52.917	8	66						74.36	11	89
49.157	25	98						68.815	50	69						53.968	25	59						39.325	9	39						52.947	26	61						74.402	4	100
49.185	22	106						68.854	6	64						53.998	32	68						39.348	10	30						52.977	17	58						74.444	9	82
49.213	37	102						68.893	30	52						54.029	15	69						39.37	18	29						53.007	40	63						74.487	7	101
49.241	33	114						68.932	9	71						54.06	15	69						39.392	3	24						53.037	23	60						74.529	0	86
49.269	31	100						68.971	31	59						54.09	16	59						39.415	4	34						53.067	13	51						74.571	2	77
49.297	31	99						69.01	23	70						54.121	24	59						39.437	15	42						53.098	8	64						74.613	11	83
49.325	26	102						69.049	12	72						54.152	34	78						39.459	9	39						53.128	18	55						74.656	5	92
49.353	34	97						69.088	33	61						54.182	22	67						39.482	23	31						53.158	17	71						74.698	5	80
49.38	15	93						69.127	28	62						54.213	32	56						39.504	9	38						53.188	19	80						74.74	4	87
49.408	26	105						69.167	14	70						54.244	35	67						39.526	21	27						53.218	8	62						74.782	14	86
49.436	35	98						69.206	30	69						54.274	17	57						39.549	6	35						53.248	18	56						74.825	3	65
49.464	36	96						69.245	20	75						54.305	13	59						39.571	14	26						53.278	6	63						74.867	6	78
49.492	35	97						69.284	20	45						54.336	39	64						39.593	19	38						53.308	10	76						74.909	6	81
49.52	25	105						69.323	22	53						54.366	25	51						39.616	15	29						53.338	24	67						74.951	4	77
49.548	16	86						69.362	27	56						54.397	24	48						39.638	15	29						53.368	30	64						74.994	11	73
49.576	27	107						69.401	24	61						54.427	17	56						39.66	9	26						53.398	2	66						75.036	6	70
49.604	29	90						69.44	20	64						54.458	42	62						39.683	16	33						53.428	18	61						75.078	2	89
49.632	15	109						69.479	21	51						54.489	18	46						39.705	28	40						53.458	3	67						75.12	11	86
49.66	40	88						69.518	21	51						54.519	26	58						39.727	18	42						53.488	9	63						75.163	1	86
49.688	29	106						69.557	14	76						54.55	17	67						39.75	12	45						53.518	21	68						75.205	0	87
49.715	19	97						69.596	22	69						54.581	39	53						39.772	10	35						53.549	11	60						75.247	3	77
49.743	23	90						69.636	28	59						54.611	15	56						39.794	12	38						53.579	21	64						75.289	8	84
49.771	20	85						69.675	26	72						54.642	23	66						39.817	6	47						53.609	10	60						75.332	0	93
49.799	29	92						69.714	21	62						54.673	23	44						39.839	17	55						53.639	29	67						75.374	5	92
49.827	23	94						69.753	20	61						54.703	20	61						39.861	15	52						53.669	14	69						75.416	1	77
49.855	19	102						69.792	34	71						54.734	43	61						39.884	4	27						53.699	7	66						75.458	1	95
49.883	28	99						69.831	19	49						54.765	27	57						39.906	22	40						53.729	12	53						75.501	0	70
49.911	33	89						69.87	38	62						54.795	22	55						39.928	22	40						53.759	7	77						75.543	21	83
49.939	33	84						69.909	28	57						54.826	22	55						39.951	15	63						53.789	13	66						75.585	5	73
49.967	28	93						69.948	44	58						54.857	27	51						39.973	18	52						53.819	12	60						75.627	6	56
49.995	34	104						69.987	15	63						54.887	30	67						39.995	8	40						53.849	16	71						75.67	4	71
50.023	28	94						70.026	15	63						54.918	34	63						40.018	16	48						53.879	13	63						75.712	4	71
50.05	29	102						70.065	17	62						54.948	10	62						40.04	18	35						53.909	12	49						75.754	5	72
50.078	29	97						70.104	22	72						54.979	33	62						40.062	11	35						53.939	16	64						75.796	9	62
50.106	25	93						70.144	16	69						55.01	18	59						40.085	11	48						53.969	14	81						75.839	12	90
50.134	21	79						70.183	23	72						55.04	19	61						40.107	20	55						53.999	4	66						75.881	13	68
50.162	54	92						70.222	20	66						55.071	4	67						40.129	16	37						54.03	7	79						75.923	0	98
50.19	25	103						70.261	23	78						55.102	26	51						40.152	27	37						54.06	12	83						75.965	1	66
50.218	36	103						70.3	19	60						55.132	17	58						40.174	10	36						54.09	12	66						76.008	15	73
50.246	32	92						70.339	23	69						55.163	23	57						40.196	6	53						54.12	8	71						76.05	1	72
50.274	28	96						70.378	20	55						55.194	27	70						40.219	9	44						54.15	24	79						76.092	5	70
50.302	29	97						70.417	33	71						55.224	10	64						40.241	23	42						54.18	12	72						76.134	5	59
50.33	34	96						70.456	25	70						55.255	19	65						40.263	21	46						54.21	14	60						76.177	10	97
50.358	36	81						70.495	48	64						55.286	29	80						40.286	15	40						54.24	21	68						76.219	6	77
50.385	25	98						70.534	32	54						55.316	36	67						40.308	14	49						54.27	4	63						76.261	12	84
50.413	31	87						70.573	20	62						55.347	8	73						40.33	16	40						54.3	38	65						76.303	6	77
50.441	55	103						70.612	26	57						55.378	29	61						40.353	21	39						54.33	13	53						76.346	9	87
50.469	16	88						70.652	43	51						55.408	15	62						40.375	18	34						54.36	12	74						76.388	13	87
50.497	40	94						70.691	27	81						55.439	25	71						40.397	25	47						54.39	14	80						76.43	12	94
50.525	29	88						70.73	20	71						55.469	17	63						40.42	30	35						54.42	28	59						76.472	9	82
50.553	23	101						70.769	8	52						55.5	19	51						40.442	29	55						54.45	20	67						76.515	6	63
50.581	36	93						70.808	30	59						55.531	19	51						40.464	22	42						54.481	5	59						76.557	15	60
50.609	24	78						70.847	13	62						55.561	40	69						40.487	15	56						54.511	11	74						76.599	10	62
50.637	35	85						70.886	18	47						55.592	26	71						40.509	29	42						54.541	24	75						76.641	8	79
50.665	27	79						70.925	16	61						55.623	38	82						40.531	28	59						54.571	4	85						76.684	1	69
50.692	31	87						70.964	8	63						55.653	24	70						40.554	18	48						54.601	29	51						76.726	1	69
[truncated: 957 more rows]
[truncated: 2 more columns]
