# Supplementary material for: Two-step structural changes in M3 muscarinic receptor activation rely on the coupled Gq protein cycle
Source: Nat Commun. 2023 Mar 8;14:1276. doi: 10.1038/s41467-023-36911-4 (PMC9992711; doi:10.1038/s41467-023-36911-4)
Supplement: Supplementary file 3 — Source Data [file 41467_2023_36911_MOESM3_ESM.zip › 2. Data for Supplementary Figures/Supplementary Figure 17.xlsx]

## Sheet: b
	Relative FPM														Relative FCytosol
Time [s]	sample_1	sample_2	sample_3	sample_4	sample_5	sample_6	sample_7	sample_8	sample_9	sample_10	Average	SEM		Time [s]	sample_1	sample_2	sample_3	sample_4	sample_5	sample_6	sample_7	sample_8	sample_9	sample_10	Average	SEM
0	0.953691	0.978466	0.979983	0.978202	0.986886	1.00478	0.946262	1.00749	0.973023	0.991867	0.980064	0.00618447		0	0.995132	0.952403	1.04639	0.993438	1.02952	0.94937	1.00494	1.01135	1.00609	0.974855	0.996349	0.00978022
3	1.01992	0.953376	0.971734	1.02637	0.929947	0.987757	1.00953	1.00002	0.973439	1.0259	0.989799	0.0103004		3	0.946105	1.0227	0.942984	1.05643	1.01658	1.02089	1.00232	1.01491	1.01215	0.97839	1.00135	0.0112502
6.09	0.990103	0.917657	0.988132	0.952036	0.968434	0.983523	0.981812	0.977204	0.992533	1.01484	0.976627	0.00833396		6.09	1.05189	1.07261	1.01591	1.05729	1.0077	0.998112	0.972676	1.04179	1.00413	0.989385	1.02115	0.0103886
9.19	1.01699	1.01439	0.974026	0.895256	0.964639	0.997533	0.969962	0.957491	1.00516	1.03643	0.983189	0.0127521		9.19	0.939315	0.973978	1.05984	0.983822	0.977122	0.985662	1.02658	0.989833	1.02037	1.0447	1.00012	0.0116209
12.28	0.955948	1.04941	0.999325	1.06004	1.00078	0.999743	1.03607	0.972633	1.01348	0.983842	1.00713	0.0105268		12.28	0.964861	0.96764	0.961608	1.01782	1.03996	1.03398	1.03644	0.964098	0.976078	0.994945	0.995743	0.0104661
15.38	1.03347	1.0332	0.997339	1.0429	1.00569	0.971323	1.04316	0.994561	1.02341	0.992756	1.01378	0.00783033		15.38	1.00023	0.976808	1.04605	0.99988	0.980921	0.972511	1.02608	0.995537	1.00851	1.00523	1.00118	0.00712171
18.47	0.989634	0.961867	0.998341	1.04524	1.03294	1.00923	1.00043	1.03213	1.02418	0.991839	1.00858	0.00797829		18.47	0.997181	1.00835	1.00115	0.978197	0.996902	1.03687	1.01086	0.957605	0.954221	1.00268	0.994401	0.00790774
21.57	1.02515	1.06742	1.02778	1.03993	1.07569	0.998632	1.02762	0.989308	0.984359	0.974286	1.02102	0.0108732		21.57	1.05256	0.994872	0.969472	1.00878	0.983889	0.98167	0.933431	0.987439	1.01109	1.01447	0.993768	0.00995949
24.66	1.02981	1.01651	1.07748	1.00781	1.02485	1.03174	0.981322	1.0176	1.01565	1.00013	1.02029	0.00791436		24.66	1.06687	1.01599	0.982216	1.00129	1.00745	0.992301	0.994229	1.01598	1.0085	0.995201	1.008	0.00738116
27.76	0.98528	1.0077	0.985857	0.952208	1.01014	1.01573	1.00384	1.05157	0.994758	0.988107	0.999519	0.00813198		27.76	0.985851	1.01463	0.974373	0.903048	0.959954	1.02864	0.992447	1.02147	0.998862	1.00014	0.987943	0.0115279
30.85	1.02224	0.996069	0.957205	1.03006	1.05182	1.02403	1.02005	1.07523	1.01312	0.995435	1.01853	0.0101819		30.85	1.03341	1.03175	1.01392	1.013	0.975255	1.01092	1.01555	1.02527	0.994496	0.997203	1.01108	0.00568642
33.95	1.02204	1.10891	0.914235	1.06983	1.00508	0.990332	1.02423	1.06788	1.0093	0.971378	1.01832	0.0174618		33.95	0.937068	1.06731	1.03142	0.977674	0.936374	1.04116	0.964417	1.00726	0.990377	1.0232	0.997626	0.0139891
37.04	0.99192	1.02932	0.952593	1.01072	1.04366	0.970008	0.996749	1.06022	0.997073	0.988866	1.00411	0.010378		37.04	0.976613	0.985258	1.00894	1.01093	0.973362	0.965498	1.03021	1.09512	0.988661	1.01652	1.00511	0.0120017
40.14	1.05	1.05865	0.987495	1.00251	1.05085	1.02568	1.02868	1.02701	0.996913	0.983242	1.0211	0.00865174		40.14	0.9388	1.0086	0.989872	0.989497	0.973798	0.97954	0.984673	0.994769	1.01433	0.993844	0.986772	0.00657694
43.23	1.05529	1.00374	0.969209	0.996303	1.02248	0.994106	1.01607	1.02174	0.980498	0.96642	1.00259	0.00865666		43.23	1.00994	1.04666	0.972331	0.949756	0.954573	1.04648	1.05571	1.03798	1.05148	0.973012	1.00979	0.0136449
46.33	1.03934	0.994769	0.991276	1.04306	1.00575	0.981417	1.06571	1.04663	0.995284	0.992682	1.01559	0.00943988		46.33	1.03011	1.0147	1.03925	0.9427	0.954733	0.983198	0.993032	1.03196	1.03496	1.02649	1.00511	0.0110605
49.42	1.02587	0.998907	0.994194	1.00363	1.06163	0.954956	1.04658	1.10163	1.00482	0.962803	1.0155	0.0141607		49.42	0.959048	1.00452	1.03524	1.01067	0.976475	1.00817	1.0481	0.970804	1.00974	0.986386	1.00092	0.00888905
52.52	1.06093	0.944602	0.976876	1.03994	0.999518	0.993239	1.00113	1.07359	1.01695	0.996879	1.01037	0.0122914		52.52	1.01727	1.03892	0.956034	0.969876	1.01252	1.0319	0.984631	0.949752	1.01145	0.993264	0.996562	0.00980221
55.61	1.04244	1.00095	0.987338	1.08869	1.00715	0.984366	1.04717	1.05687	1.02446	0.981586	1.0221	0.0113706		55.61	0.834587	1.03406	0.981402	0.967603	0.994835	1.04759	1.02127	1.05481	0.984326	0.999065	0.991955	0.0197945
58.71	1.03883	0.920862	0.941695	1.00513	0.989922	0.981326	0.985913	1.05189	0.994252	0.982805	0.989262	0.0123436		58.71	1.02249	1.01545	0.984924	0.994185	0.961221	1.03752	0.98075	0.961368	1.01401	0.993852	0.996577	0.00809465
61.8	1.0118	0.903892	0.976951	1.0084	0.985114	1.03793	0.982415	1.02597	0.979112	1.00791	0.99195	0.0117722		61.8	0.931573	1.054	1.02075	0.919613	1.00772	1.02954	1.02047	1.02101	1.02443	1.04219	1.00713	0.0142016
64.9	1.0583	0.916391	0.980785	1.08789	1.03528	1.01022	1.01848	1.03721	0.962781	0.985981	1.00933	0.0157302		64.9	0.905803	1.05466	0.98186	0.942262	1.02337	1.02787	0.952062	1.00009	1.02442	0.986195	0.98986	0.0144928
67.99	1.06652	0.935471	0.986762	0.977826	1.02523	1.01285	1.01212	1.01996	0.992437	0.995027	1.00242	0.0108662		67.99	0.907426	1.04915	1.04473	0.96557	1.00509	1.00967	1.03011	0.967882	1.01735	1.01009	1.00071	0.0135924
71.09	0.993379	0.97791	1.04303	1.01594	1.05249	1.00533	0.971153	1.06151	0.965006	0.967852	1.00536	0.0115508		71.09	0.971597	1.05066	1.05926	0.992229	1.01626	0.957269	0.95426	1.05179	0.997397	1.03597	1.00867	0.0126315
74.18	1.01516	0.995598	1.01966	0.940636	1.0437	1.01413	1.01445	1.05322	0.957498	0.96503	1.00191	0.0116921		74.18	0.935935	1.03808	1.01044	0.9747	0.974191	1.02707	1.04784	1.01964	0.957993	1.02274	1.00086	0.0118559
77.28	1.03305	0.917634	1.03022	0.859386	1.0039	1.00356	0.971538	1.01082	0.988255	0.993113	0.981148	0.0170452		77.28	0.931729	1.03493	0.944672	0.998263	1.01946	1.02211	0.958574	1.02282	0.991149	0.975419	0.989912	0.0114088
80.37	1.00604	0.950739	1.0283	1.02766	0.989189	1.00409	0.994891	1.06122	0.972657	0.980718	1.00155	0.0100175		80.37	0.964464	1.02447	1.04233	0.904952	1.04251	1.02302	1.00103	1.07992	0.996461	1.00698	1.00861	0.0151778
83.47	0.985168	0.89809	0.987701	0.950762	1.03216	1.01115	0.983342	1.08953	1.00772	0.976199	0.992182	0.0158629		83.47	0.993529	1.04954	1.00853	0.981577	0.985608	0.941073	1.01217	1.05326	0.991543	1.00536	1.00222	0.0103405
86.56	0.976666	0.930392	1.02343	0.989431	1.00641	1.06124	1.00894	1.02123	0.996129	0.984639	0.999852	0.0108647		86.56	0.911398	1.04024	1.0556	0.981661	1.04987	0.973438	1.01402	0.956602	0.988181	1.0219	0.999291	0.0144468
89.66	1.00969	0.976839	0.96894	1.03174	1.00837	1.0459	0.958505	1.05648	0.97437	0.991053	1.00219	0.0107394		89.66	0.980126	1.04295	0.957512	0.946085	1.01253	1.04816	1.0118	1.01627	0.985813	0.998978	1.00002	0.0105593

## Sheet: c, d
hM3R-YFP-CFP														hM3R(R166L3x50)-YFP-CFP
	Relative FRETr														Relative FRETr
Time(sec)	sample_1	sample_2	sample_3	sample_4	sample_5	sample_6	sample_7	sample_8	sample_9	sample_10	Average	SEM		Time(sec)	sample_1	sample_2	sample_3	sample_4	sample_5	sample_6	sample_7	sample_8	sample_9	sample_10	Average	SEM
0	0.985886	1.02119	1.05864	0.989992	0.997662	0.995675	1.00335	0.989788	0.9716	0.985617	0.99994	0.0077028		0	0.986875	1.00606	1.00565	0.988975	1.01727	0.994455	0.998839	0.971364	1.00693	1.00494	0.998136	0.00415052
0.1	0.994298	1.00578	0.982888	0.97433	1.00702	1.03864	1.04213	1.00812	1.00667	1.00411	1.0064	0.00671042		0.1	0.962698	0.968661	1.00515	1.01522	1.02961	0.969506	0.992465	0.981577	0.976519	0.987459	0.988886	0.00691838
0.2	1.00823	1.01017	1.09799	0.985196	1.01929	1.01993	0.984053	1.00402	1.02561	0.975101	1.01296	0.0108675		0.2	1.03611	0.976308	0.996573	0.993489	1.0338	0.965402	1.00191	0.989163	0.991051	1.00563	0.998944	0.00705577
0.3	0.979374	0.991055	1.04727	0.980564	0.991945	0.987841	0.998769	1.00381	0.994007	1.00873	0.998336	0.00617376		0.3	0.999594	1.00978	0.992923	1.03348	1.01675	0.973186	0.992884	0.980215	1.0012	1.02513	1.00251	0.00603492
0.4	1.02	1.00779	0.977286	0.976142	1.00202	1.01503	0.975851	0.978383	1.00394	0.982751	0.99392	0.00554765		0.4	0.992441	1.0083	0.999029	1.00639	1.01744	0.968776	0.992244	0.995576	1.01962	0.994683	0.999451	0.00463907
0.5	0.998621	0.967293	1.10774	1.03051	0.989912	1.00064	0.978559	1.01787	0.986458	0.999719	1.00773	0.0125069		0.5	1.04973	0.982151	1.01491	1.02968	1.04827	1.00949	1.00494	1.0161	0.98489	0.984225	1.01244	0.00783806
0.6	1.00264	1.01235	1.06602	0.998288	0.999758	1.02464	1.02595	0.999236	1.01917	1.00325	1.01513	0.00657552		0.6	0.9451	0.986515	1.0122	1.00626	1.00063	0.969212	1.00906	0.994688	1.01863	0.979374	0.992168	0.00715042
0.7	1.01147	1.01539	1.00532	1.00505	0.982514	1.02897	1.01096	0.995883	1.00899	0.997202	1.00618	0.00396045		0.7	1.0229	1.01415	0.994065	1.02184	1.0405	0.966031	1.0059	0.976143	0.994807	1.00075	1.00371	0.00709062
0.8	0.981977	1.01857	0.956625	1.03011	1.01504	1.02564	1.00083	1.00379	0.987036	0.988491	1.00081	0.00718818		0.8	0.99586	0.982	1.00101	0.998247	1.02681	1.002	1.00542	0.978433	0.973354	0.961691	0.992482	0.00593909
0.9	1.00724	1.00675	0.998228	0.975462	1.00179	1.01075	0.967988	0.995229	1.0105	1.00965	0.998358	0.00476792		0.9	0.975269	1.00089	1.00933	1.02762	1.01397	1.00288	0.997662	0.978796	0.994762	0.955672	0.995684	0.00660525
1	1.0103	1.02428	0.937498	0.98147	0.969641	1.01503	1.00698	0.988684	0.975058	1.01301	0.992194	0.00846676		1	0.97063	1.01814	1.00635	1.02404	1.00504	0.98259	0.999714	0.992999	1.01665	0.987338	1.00035	0.00539971
1.1	0.988385	1.01295	1.07772	0.994756	0.988634	1.00693	1.00981	0.997941	1.02587	1.00315	1.01061	0.00830055		1.1	1.04107	0.999658	1.00799	0.997531	1.03279	1.01088	0.99501	0.991501	1.00022	0.99892	1.00756	0.00524655
1.2	1.02529	1.02268	0.976165	0.982441	0.997473	0.999304	0.996099	0.996278	1.01539	1.00858	1.00197	0.00509681		1.2	1.06921	1.00474	0.985635	0.97441	1.01874	0.975486	0.999455	0.987428	0.988689	0.995039	0.999883	0.00877879
1.3	0.960218	1.01921	0.992842	1.00595	0.991155	1.04531	1.01013	1.00184	1.01422	0.984558	1.00254	0.00718885		1.3	0.999554	1.0018	1.00141	1.00412	1.01234	0.980014	0.990086	1.00198	1.00918	1.0055	1.0006	0.00295776
1.4	1.0039	1.00291	0.988169	0.974861	1.00107	0.980936	1.04031	0.989788	0.996664	0.993521	0.997214	0.0056421		1.4	1.00425	0.973219	0.987511	1.01727	1.0226	0.997853	0.998936	0.983948	0.974672	1.01898	0.997923	0.00569791
1.5	1.017	1.02001	0.959942	1.01826	0.999422	0.988595	0.985564	0.987643	1.01257	0.983934	0.997294	0.00620191		1.5	0.98192	0.998105	1.00225	0.985096	1.0056	0.979903	0.996055	0.996371	0.989683	0.996092	0.993107	0.00272506
1.6	0.988705	0.99591	0.966517	0.987269	0.999014	0.996696	1.00481	0.994303	1.04327	0.99589	0.997238	0.00606224		1.6	0.991855	1.00074	1.00018	1.00337	1.01476	0.98058	1.01211	0.994976	1.00256	0.961244	0.996238	0.00495783
1.7	0.971751	0.985581	1.00879	1.01573	0.994737	0.98397	0.968071	1.01265	0.984523	0.988152	0.991395	0.00520046		1.7	1.02006	0.996035	1.01567	1.02014	1.01387	1.01004	1.01333	0.989742	1.02728	1.01855	1.01247	0.00361825
1.8	0.998427	1.0201	0.974844	1.01015	0.973742	1.02494	1.00286	0.98343	0.981271	0.977112	0.994688	0.00608219		1.8	0.99525	0.992383	1.01057	1.0009	1.01915	0.969058	1.02006	0.991091	0.970486	0.99348	0.996243	0.00554917
1.9	0.995364	1.02818	0.929214	0.99575	1.00575	1.04052	0.977771	0.988492	0.983367	1.01574	0.996015	0.00972474		1.9	1.02216	0.985789	1.02493	1.00507	1.00437	1.0256	0.993913	1.00336	0.976163	0.982345	1.00237	0.00566352
2	1.01938	1.00967	0.931764	0.988796	0.998229	1.00746	0.982878	1.0022	1.00738	1.01186	0.995962	0.00791594		2	1.05502	1.01017	1.01007	1.00669	0.996447	1.01362	0.989237	0.98064	0.986392	0.977542	1.00258	0.00714009
2.1	0.989803	0.992854	0.955422	0.993963	0.993023	0.99438	1.01033	0.99324	0.99679	1.00412	0.992392	0.00454566		2.1	1.03332	1.01896	1.00331	0.993486	1.02536	0.984251	0.985299	0.994442	1.01642	0.979415	1.00343	0.00599693
2.2	0.97586	0.97943	0.976461	1.01638	0.998851	1.01883	1.03139	0.984375	1.01909	0.984097	0.998477	0.00667311		2.2	0.993542	0.977357	0.999292	1.03644	1.02626	0.972031	0.976941	0.985178	0.996889	1.008	0.997193	0.0067504
2.3	1.03109	1.00941	1.0588	0.974364	1.00276	1.00877	0.945828	0.988076	0.994782	1.00097	1.00149	0.00962481		2.3	0.948769	0.990183	0.998621	1.01237	1.02216	1.00439	0.997268	0.990879	1.00927	0.978628	0.995253	0.0064929
2.4	1.0217	1.02814	0.984462	1.01841	0.998381	1.00254	0.955482	0.995704	0.979593	0.988965	0.997336	0.00692769		2.4	1.05844	0.991063	1.00578	1.00751	0.994733	1.01083	1.00424	0.995481	1.01458	0.974859	1.00575	0.00689789
2.5	0.979046	0.998445	0.953968	1.00444	0.988351	1.01142	0.986421	1.02457	1.01161	0.971734	0.992999	0.00673102		2.5	0.949985	1.00681	0.990846	1.00878	1.00643	0.97625	1.00247	1.00814	0.987806	1.01626	0.995378	0.00631235
2.6	0.954876	0.999307	1.02125	1.04204	0.996268	1.01359	0.978164	1.00049	0.989308	1.00711	1.00024	0.00752446		2.6	0.966463	0.989172	0.99362	1.00636	1.01345	1.0099	1.01159	0.992281	1.00045	0.977137	0.996044	0.00490191
2.7	1.01144	1.02876	0.995524	0.954536	1.01357	1.032	1.00495	0.989139	1.00865	0.987895	1.00265	0.00710779		2.7	1.047	1.01075	1.00961	1.00633	1.0067	0.967191	1.01223	0.993676	0.969588	0.99294	1.0016	0.00723987
2.8	0.998677	1.01234	1.04957	1.01998	1.00317	0.99826	1.00111	0.997381	1.02353	0.971742	1.00758	0.00650614		2.8	0.980627	1.02412	1.02889	0.997858	1.00698	1.02713	1.01559	0.998174	0.973029	0.99932	1.00517	0.00604411
2.9	1.02132	0.99332	0.938807	0.992106	1.00321	1.04971	0.991923	1.00304	0.997703	1.00396	0.999509	0.00874351		2.9	1.00732	0.981181	0.998293	0.98314	1.02555	1.00146	1.01817	1.00808	0.983731	0.993095	1	0.00478167
3	1.01315	0.995492	1.02582	0.994882	1.00113	0.997277	1.0098	0.989225	1.00436	0.984532	1.00157	0.00385921		3	0.983295	1.03815	1.00747	1.00761	1.00415	1.00895	1.0016	0.997375	1.01384	0.999529	1.0062	0.00442518
3.1	1.04032	0.986779	0.92171	1.01848	1.0062	1.04854	0.954427	1.01651	1.01426	0.99781	1.0005	0.0121202		3.1	0.980752	0.985653	1.03547	0.985128	1.03002	1.02348	1.03926	0.982877	0.989608	1.00673	1.0059	0.00756286
3.2	0.946759	0.994146	1.07044	0.998357	0.99894	0.98349	1.0197	1.00359	1.00181	0.992591	1.00098	0.00975062		3.2	0.960837	0.994433	1.00334	0.987398	0.998525	0.991952	0.993993	0.997309	1.00403	1.01837	0.995018	0.00465516
3.3	0.974852	0.994713	0.946932	0.971836	0.997551	1.00941	0.99587	0.999408	0.989289	0.992456	0.987232	0.00569896		3.3	0.959269	0.978312	1.02904	1.01074	0.97999	0.990532	1.00803	0.993882	0.973287	0.997469	0.992056	0.00647131
3.4	0.995604	1.00397	1.08283	1.0256	1.00315	1.01009	1.02406	0.996053	1.01067	0.997569	1.01496	0.00825883		3.4	0.962229	1.00504	1.01717	1.01586	1.01352	1.00695	1.00843	0.994441	0.989118	0.995879	1.00086	0.00522739
3.5	1.01047	0.990374	0.995937	1.00742	0.992947	0.956356	1.06119	0.994054	0.990865	0.990174	0.998979	0.00828451		3.5	0.976181	0.981921	1.00432	0.96524	1.01342	0.986407	1.00194	1.00773	1.01314	0.99878	0.994909	0.00523307
3.6	0.990415	0.985656	1.06354	0.982258	1.00053	1.02465	0.972406	1.02553	1.00316	1.01587	1.0064	0.00851332		3.6	0.972326	1.03856	1.00684	0.99085	1.00971	0.958783	0.99049	0.993399	0.963259	0.990094	0.991432	0.00747158
3.7	1.00313	1.02137	0.9225	0.955386	0.98729	1.0022	1.00125	0.988071	1.01347	0.997691	0.989236	0.0093105		3.7	0.990757	1.00494	1.01927	0.994708	1.01581	0.965371	1.01542	0.980604	1.0265	0.986446	0.999981	0.00619819
3.8	0.982947	0.981013	0.889165	0.973107	0.994991	1.00278	0.985194	1.00956	1.00046	1.00399	0.982321	0.0110016		3.8	0.984438	1.014	1.00307	0.98809	1.02584	0.992345	1.0018	0.987624	1.00322	0.971745	0.997216	0.00494777
3.9	0.993275	1.01672	1.00387	0.982878	1.01002	1.01166	0.946684	0.98285	1.02431	0.987432	0.99597	0.00714318		3.9	1.02794	0.994729	0.9985	0.98611	1.01773	0.991288	0.998416	0.996536	0.986646	1.01832	1.00162	0.00459014
4	1.00786	0.987269	1.00955	1.03892	1.02371	1.00087	1.01573	1.00318	1.02257	1.00416	1.01138	0.00457224		4	0.97516	0.998207	0.997365	1.00549	1.00751	0.995819	1.0183	0.990676	0.992457	1.01719	0.999818	0.00408944
4.1	1.03362	0.996902	0.975594	0.987231	0.974082	1.00142	1.04707	0.992399	0.998335	0.992742	0.999939	0.00737928		4.1	0.942165	1.00003	1.00767	0.979415	1.01914	0.983903	0.985664	0.992593	1.01278	1.00405	0.992741	0.00696517
4.2	0.951392	0.975472	1.08848	1.00045	1.01126	0.982289	0.991626	1.00202	0.993752	1.00048	0.999722	0.0112279		4.2	0.993664	1.00839	1.02112	0.995388	1.01233	0.985882	0.991416	0.996973	1.04565	1.00351	1.00543	0.00559104
4.3	0.982403	1.02595	1.01725	0.989695	1.00183	1.01129	1.03845	0.984725	0.981414	0.988604	1.00216	0.00637534		4.3	0.935201	0.974609	0.998348	1.01606	1.02298	0.99517	1.00729	0.995861	0.977847	0.999782	0.992315	0.00790665
4.4	1.01172	1.02441	0.910595	1.02867	0.987016	1.05585	1.01202	0.973328	1.017	0.977245	0.999786	0.0126923		4.4	1.01673	1.00608	1.00078	0.976979	1.00464	1.0054	1.00767	1.00179	0.995639	1.01072	1.00264	0.00337348
4.5	0.960876	0.984815	0.916728	0.992754	0.98985	1.02937	1.00282	1.00472	1.01972	0.990534	0.989219	0.0100334		4.5	1.03506	0.978942	1.00823	1.00064	0.972522	0.969286	0.985758	0.990376	1.01529	0.994129	0.995024	0.0064597
4.6	0.98995	0.990827	1.05934	0.980101	1.00323	0.995562	1.00294	1.00357	1.02432	1.00098	1.00508	0.00706195		4.6	0.976174	0.988376	1.01294	0.998773	1.0006	1.00571	1.00589	0.990891	1.00064	0.998291	0.997827	0.00329711
4.7	0.989622	1.00788	1.00495	1.00254	1.00864	1.01798	0.98353	1.0099	1.00234	0.989949	1.00173	0.00340676		4.7	1.01981	1.02742	0.993369	1.01642	1.00546	1.01522	0.994307	0.998743	1.00893	1.01121	1.00909	0.0035476
4.8	1.01743	0.995558	0.967427	1.00387	1.01014	1.0169	0.990664	1.01807	1.02152	0.99663	1.00382	0.00530186		4.8	1.04874	0.99244	1.00623	0.986588	0.987535	0.993304	0.995522	0.990858	1.00008	0.980937	0.998224	0.00604384
4.9	1.0034	1.00486	1.01445	1.00833	1.00365	0.98586	0.997409	1.00428	1.00278	1.00119	1.00262	0.00233828		4.9	1.01778	0.989071	1.00939	1.00755	1.0156	0.999191	1.00485	1.00769	0.990347	0.98512	1.00266	0.00357667
5	0.963659	1.01459	0.953968	1.05491	0.991365	1.00565	0.986304	1.01486	0.988257	1.00369	0.997725	0.00899485		5	1.064	0.993523	0.990989	0.997877	1.00409	1.01256	0.985292	1.00662	0.99613	0.99424	1.00453	0.0070717
5.1	1.03502	0.993221	0.953129	1.00537	0.989467	1.02913	0.989894	1.00915	1.00705	0.998598	1.001	0.00721486		5.1	0.951801	0.984606	0.996557	0.982811	0.992548	0.961639	1.00714	1.00924	0.994056	0.992357	0.987275	0.00577867
5.2	0.990339	1.00691	1.01342	1.03883	1.01191	1.02597	1.01809	0.998763	1.03247	0.985895	1.01226	0.00550187		5.2	1.00102	0.984039	0.98725	0.991981	1.01498	1.0177	0.987293	0.99111	1.03457	1.00715	1.00171	0.00524688
5.3	1.0283	0.998771	1.01619	1.05042	1.0103	1.01847	1.01687	1.00053	0.973989	0.985309	1.00991	0.00686991		5.3	0.993401	1.00973	1.01337	0.994171	1.02661	0.997572	1.00327	0.99778	0.979194	0.970788	0.998589	0.00510684
5.4	0.993594	0.993987	1.11177	0.982823	1.00124	1.03614	1.03907	0.977709	1.00258	1.00303	1.01419	0.0125595		5.4	1.014	0.999051	1.02615	0.984888	0.96863	0.990323	1.00793	0.991952	1.02032	1.00677	1.001	0.00554087
5.5	0.947975	1.00939	1.04206	0.95358	1.00296	1.02842	0.958876	0.993302	1.00417	0.989433	0.993016	0.009951		5.5	0.975393	0.998263	1.00978	0.972192	0.990069	1.00486	0.987285	1.0063	1.01741	0.995461	0.995702	0.00464299
5.6	1.02186	1.03724	1.0447	1.03116	0.987119	0.992617	1.02517	1.01396	1.00154	0.994439	1.01498	0.00638715		5.6	0.991702	0.979157	0.99357	0.999216	0.979478	0.966013	1.01263	1.01056	1.00503	1.00218	0.993953	0.00478057
5.7	1.04765	1.01722	0.944588	0.966936	1.00058	0.983851	1.0211	1.01048	1.02564	0.99661	1.00147	0.00954172		5.7	1.01257	0.981989	1.01487	0.982918	0.977109	1.01559	0.993871	1.00325	0.962615	1.00324	0.994802	0.00572348
5.8	0.985968	1.01111	0.976719	0.993978	0.994639	0.984024	0.997819	0.980224	1.0184	1.00866	0.995154	0.00441856		5.8	1.01425	0.973428	1.00938	1.01084	0.98642	1.01627	1.00954	0.995228	1.0043	1.00301	1.00227	0.0042867
5.9	1.00137	1.01542	0.978764	1.00999	0.99955	1.02654	0.987106	0.996852	0.989576	0.987973	0.999313	0.00461823		5.9	1.04666	0.976073	0.986626	0.991184	1.00674	1.02581	0.983671	0.998219	0.981801	0.970743	0.996753	0.00750485
6	0.966061	1.00368	0.961607	0.989403	0.996479	0.982188	0.982027	1.0102	1.02817	0.98997	0.990979	0.00631487		6	1.01814	0.986481	0.978649	1.00194	1.03765	1.0061	1.01331	0.995689	1.0219	1.00583	1.00657	0.00548126
6.1	1.02628	0.997171	0.944345	0.998396	0.996847	1.00853	0.994447	0.994301	0.988972	0.988227	0.993751	0.00651002		6.1	0.977033	1.00295	1.01144	1.01295	0.99416	0.997484	0.997995	1.00013	0.996776	1.03308	1.0024	0.00462661
6.2	0.996436	0.990973	1.02262	0.975946	0.996529	0.977674	0.976022	0.989605	0.98664	0.996125	0.990857	0.00439164		6.2	1.0054	0.992503	0.996391	0.992161	1.01826	1.0043	1.00478	1.00104	1.03093	1.03034	1.00761	0.00451386
6.3	1.02113	0.992836	1.029	0.997516	1.00902	0.993647	1.01842	0.990995	0.991595	1.00368	1.00478	0.00440025		6.3	0.990467	1.00622	0.995204	0.987648	1.00376	1.01615	1.00365	1.01588	0.980066	1.02768	1.00267	0.00463976
6.4	0.988136	0.979407	0.988953	0.992543	0.994744	0.994186	1.00723	0.993732	0.9992	0.99584	0.993397	0.00230322		6.4	0.968573	1.00508	1.00367	0.991191	0.999302	0.975274	0.985971	1.00743	1.00246	0.980708	0.991967	0.00434793
6.5	1.00402	0.999167	0.962423	1.00482	1.01076	1.00773	0.996504	1.01077	0.985179	0.992135	0.997351	0.00467516		6.5	1.02077	0.982674	0.995049	1.02101	0.976487	1.02597	1.00074	0.995479	0.991793	1.02138	1.00314	0.0056492
6.6	1.00372	0.991685	1.03056	1.01914	0.998708	1.00598	1.0346	0.987296	1.0138	1.00501	1.00905	0.00491651		6.6	1.00157	0.987657	1.01253	1.01513	1.02001	1.02447	1.00287	1.00282	1.00651	1.00335	1.00769	0.00336325
6.7	0.969887	0.997888	1.0262	0.999513	0.998288	0.981117	1.02563	0.997481	1.00193	0.982734	0.998066	0.00566183		6.7	1.00668	0.999851	0.999501	1.01541	1.01257	1.02497	1.00805	0.993155	0.989091	0.983316	1.00326	0.004037
6.8	1.01565	0.993169	0.972022	0.980683	1.00223	0.98181	1.01144	1.00329	1.00457	1.0076	0.997246	0.00462817		6.8	0.989232	0.98483	1.0126	0.992116	0.983616	0.976097	0.997902	0.996846	0.976574	1.02907	0.993888	0.00520846
6.9	0.978427	0.99754	0.985551	0.971364	1.00417	1.01334	0.983311	0.99904	0.991987	0.984807	0.990954	0.0040165		6.9	0.974344	1.04034	1.01604	0.988297	1.0029	0.982265	1.00326	1.00104	0.99254	0.988098	0.998912	0.00596275
7	1.0255	0.987735	1.03469	1.02246	0.984861	0.99791	1.00474	0.996577	0.983445	0.995555	1.00335	0.00573278		7	1.02705	1.03988	1.00965	0.995354	1.00206	0.970727	0.994532	1.00968	0.998351	1.00871	1.0056	0.00595045
7.1	0.992637	0.973536	1.00375	1.02023	1.00826	1.00734	1.02006	1.01462	0.987384	0.996705	1.00245	0.00474478		7.1	1.06383	0.983561	0.995018	0.996706	1.00416	1.00341	1.00206	0.992173	0.97782	1.00338	1.00221	0.00740016
7.2	1.01132	1	0.974202	0.985569	1.00125	1.00724	1.02119	1.00382	0.958251	0.988519	0.995136	0.00592333		7.2	0.985804	0.972697	0.984464	0.976755	1.02306	1.00069	1.00049	1.00275	1.00195	0.962848	0.991151	0.00564668
7.3	1.00268	1.03435	0.969851	1.01167	1.00224	0.990108	0.988982	0.99358	0.980555	0.997392	0.997141	0.00557878		7.3	1.02549	0.976759	0.983634	1.01802	0.991512	1.00278	0.98243	0.995999	1.00144	0.979054	0.995711	0.00521082
7.4	1.03442	0.989115	0.956019	1.00235	1.01296	0.998563	1.0011	0.996612	0.999902	0.996189	0.998723	0.00616801		7.4	0.967404	1.0251	0.986587	1.01679	0.999237	0.998163	1.00961	1.00603	0.984336	0.983769	0.997703	0.00552067
7.5	1.00743	1.01443	0.929443	0.977227	1.00228	1.00178	0.995835	1.02082	1.0198	0.97704	0.994607	0.0087228		7.5	0.970121	1.02506	1.01186	0.989136	1.00144	1.01391	1.0047	0.987187	1.0123	0.996605	1.00123	0.00506493
7.6	0.985753	1.01151	0.998434	1.02353	0.990916	0.98399	0.988144	0.998878	1.01389	0.995698	0.999075	0.00418382		7.6	1.05864	0.99618	0.994913	1.00702	0.969851	0.996967	0.998374	1.00136	1.03955	0.993111	1.0056	0.00799268
7.7	0.983798	1.02642	0.998057	1.04719	0.987587	1.00577	0.978074	0.987066	1.0001	0.995333	1.00094	0.00669922		7.7	0.958185	1.00912	0.991318	0.993307	1.00783	0.970637	0.988304	0.997305	0.982947	1.00013	0.989908	0.00504634
7.8	0.986397	1.01617	0.966494	1.00508	1.00982	0.985569	0.977661	0.986707	1.00306	1.00509	0.994204	0.00502711		7.8	0.970047	0.954681	1.02982	1.01646	1.01957	0.996015	0.99964	0.99581	1.03339	0.991298	1.00067	0.00796793
7.9	1.01277	1.00004	1.02473	1.00304	1.0239	0.969214	0.965815	0.996409	0.982536	1.01554	0.999399	0.00668912		7.9	0.996218	0.976925	0.983949	0.987651	1.00425	1.01712	1.00109	0.999617	1.01008	1.00029	0.997719	0.00382822
8	0.9989	0.994485	1.02823	0.974724	1.00286	1.00595	1.00988	0.988925	1.01029	0.993537	1.00078	0.00456202		8	0.983395	1.02197	0.990031	1.01453	1.01645	0.970709	0.999025	1.01141	0.996308	1.01554	1.00194	0.00531911
8.1	1.00797	0.986171	1.01338	0.994908	0.979485	0.991249	1.03924	1.00265	0.977629	0.998149	0.999083	0.00577276		8.1	1.01995	1.03628	1.00551	0.998684	0.973652	1.00351	0.998166	1.0008	0.984434	1.02593	1.00469	0.00591756
8.2	0.981288	1.00399	1.00788	0.966321	0.995593	1.0077	0.978063	1.0118	1.01296	1.00666	0.997226	0.00516083		8.2	1.01611	1.00937	0.988704	0.999896	0.99143	1.01531	1.0037	1.0073	0.987081	1.006	1.00249	0.00331737
8.3	1.0189	0.995767	1.05947	1.00864	1.00536	1.01958	1.01506	0.982418	1.0246	0.997397	1.01272	0.0066068		8.3	1.02631	0.990827	0.987388	1.0158	0.980069	0.966752	0.998473	0.98525	0.996292	0.985691	0.993285	0.00545227
8.4	1.00458	1.00738	0.973121	0.985292	0.993194	0.987091	1.00744	0.994659	1.00007	1.00575	0.995857	0.00360933		8.4	1.01261	0.983806	0.999931	0.983968	0.973049	1.06479	1.00158	0.997863	1.00114	0.988024	1.00068	0.00799266
8.5	1.03041	0.98867	1.0842	1.04219	1.00577	0.986911	1.03649	0.995178	0.990391	1.00351	1.01637	0.00994751		8.5	1.0019	1.01757	0.999817	1.00859	0.998406	1.01934	1.00969	0.996201	1.01767	0.991542	1.00607	0.00313755
8.6	1.017	0.992617	0.877246	0.993755	0.989905	0.946814	0.975822	1.01133	1.01257	0.993068	0.981013	0.013206		8.6	1.02147	1.00866	0.989594	1.00603	1.01054	0.998061	0.993763	1.00633	1.00543	1.01049	1.00504	0.00290633
8.7	0.951059	0.999829	0.967069	0.99113	1.00225	0.999756	0.994897	1.00761	0.996893	1.00671	0.99172	0.00578953		8.7	0.969992	1.02916	0.999346	1.00978	0.999508	1.01234	0.998873	0.988293	0.99421	0.986127	0.998763	0.00510801
8.8	0.985493	0.992004	1.0198	0.997158	1.00564	1.00624	1.01749	0.993639	0.971181	1.00669	0.999534	0.00467243		8.8	1.05367	1.0233	1.00215	0.994978	0.986099	0.992917	1.00196	0.996246	1.02257	0.992991	1.00669	0.00651961
8.9	1.00776	0.993305	0.930258	0.997657	0.99704	1.02087	0.975544	0.991755	1.01482	1.0002	0.992921	0.00803008		8.9	1.00637	1.00707	1.01293	1.01277	0.989651	1.00882	1.01126	1.0065	0.988783	1.01649	1.00606	0.00299034
9	0.988677	1.01092	1.01642	0.991955	0.983818	0.996987	0.994946	0.989048	0.989262	1.01183	0.997386	0.00362874		9	0.960818	1.01046	1.00833	0.994738	1.02905	0.977225	1.00727	1.0089	0.983655	1.01056	0.9991	0.00633033
9.1	1.02773	0.99166	1.01454	0.99778	1.00233	0.99109	1.00334	0.999796	1.03306	1.0228	1.00841	0.00477972		9.1	0.962155	1.03957	1.00088	1.01385	1.00332	1.00663	0.999232	1.00759	0.993811	0.989109	1.00161	0.00617748
9.2	0.994489	0.993917	0.989288	1.01105	0.998143	1.02737	0.970325	0.995796	0.993722	1.0271	1.00012	0.00550659		9.2	0.981935	0.985008	1.00787	1.00137	1.01727	0.986822	0.992198	0.999863	1.0227	1.01185	1.00069	0.00447067
9.3	1.00657	0.999172	1.05719	1.02719	1.00396	0.977729	0.989284	1.00625	0.997674	1.02188	1.00869	0.00703047		9.3	1.01476	1.00127	1.00228	1.00908	0.974656	1.00135	1.01847	0.995143	0.98316	0.993624	0.99938	0.00426417
9.4	1.0012	0.996198	0.944065	0.989031	0.998106	1.01261	1.00727	1.01942	1.00385	1.00532	0.997706	0.00653855		9.4	1.04029	1.00298	0.995638	0.985961	1.02799	0.979162	1.01072	1.00009	0.983159	0.99987	1.00259	0.00614386
9.5	0.98782	0.994736	1.16639	0.985628	1.01294	0.97264	0.997206	1.00073	0.98447	0.992432	1.0095	0.0177601		9.5	0.97979	0.995384	0.990432	1.00869	0.998878	1.00845	0.999797	0.998578	0.993568	1.02833	1.00019	0.00410293
9.6	0.96421	0.987025	1.03681	0.983172	0.989554	1.01565	0.980493	0.997159	1.01447	1.01214	0.998068	0.00678999		9.6	0.971152	0.987278	0.996583	1.00744	0.995867	0.971851	0.993646	0.995743	0.985963	0.995343	0.990087	0.00359802
9.7	0.980735	0.984592	1.08135	0.980187	1.00849	1.01317	0.992037	1.01194	1.01782	1.03191	1.01022	0.00963853		9.7	0.974654	1.02287	0.99102	0.984257	1.00973	0.965041	0.992874	0.988168	1.0116	1.02067	0.996088	0.00615544
9.8	1.00418	0.992483	0.934874	0.976732	0.990807	0.997223	0.986961	0.990783	0.994063	1.00228	0.987038	0.00629318		9.8	0.949797	0.989114	0.99245	1.02842	0.984471	1.01541	0.999314	0.999629	1.02183	0.965374	0.994581	0.00772063
9.9	1.01103	0.978864	0.952388	0.981511	1.02963	0.983089	1.01926	0.977349	0.992784	1.00667	0.993257	0.00735365		9.9	0.995335	1.02057	1.00888	0.990481	1.00595	1.02453	0.987471	0.99472	1.01006	1.01334	1.00513	0.00401652
10	1.00181	1.00146	1.03179	1.02068	0.99414	1.01579	1.00684	0.994362	1.01124	1.00038	1.00785	0.00382445		10	1.06478	1.01708	0.961485	1.00312	0.992168	1.01529	0.965484	0.992125	0.993191	1.00177	1.00065	0.0091746
10.1	0.994225	0.953904	0.887076	0.936963	0.986255	0.97477	0.964689	0.953768	0.986938	0.961317	0.959991	0.00986171		10.1	1.04926	0.980504	1.00932	1.00132	0.995074	1.01168	1.00008	0.991701	0.99464	1.01615	1.00497	0.00593186
10.2	0.971998	0.939801	0.885455	0.889171	0.961119	0.956368	0.926365	0.930889	0.955342	0.956112	0.937262	0.00941958		10.2	0.970508	0.992736	0.994235	1.01373	0.994431	1.0004	0.995103	0.989174	0.982332	1.01167	0.994432	0.00402058
10.3	0.954533	0.932229	0.856691	0.889736	0.950536	0.961751	0.951696	0.916803	0.954707	0.946859	0.931554	0.0108256		10.3	0.99385	0.969004	1.00628	1.01252	0.989873	1.01106	1.00422	0.992513	0.998262	1.01819	0.999576	0.00450351
10.4	0.941057	0.951319	0.796089	0.892545	0.950282	0.94111	0.962507	0.8986	0.945915	0.940371	0.92198	0.0157081		10.4	0.988207	0.994486	1.00899	1.01188	1.03379	0.998142	1.01467	0.999039	0.989896	1.00784	1.00469	0.00434099
10.5	0.946775	0.935157	0.859561	0.88332	0.930354	0.927029	0.937782	0.942314	0.942944	0.933614	0.923885	0.00911444		10.5	0.947117	1.01054	1.01815	0.991211	0.996546	0.984825	1.00413	0.996498	1.0133	1.01185	0.997416	0.00652885
10.6	0.977136	0.92929	0.830914	0.900264	0.937061	0.908263	0.991683	0.900885	0.929178	0.930366	0.923504	0.0140151		10.6	1.02654	1.04487	1.00937	0.990747	0.989491	0.992937	0.991547	0.99836	0.963939	1.02399	1.00318	0.0073793
10.7	0.97765	0.943274	0.833423	0.887292	0.943301	0.935575	0.950948	0.92851	0.945692	0.93815	0.928381	0.0127076		10.7	0.978083	0.989691	0.998853	0.990596	1.0233	0.987065	1.01184	0.987048	0.992835	0.988323	0.994763	0.0042266
10.8	0.954175	0.945929	0.843472	0.87333	0.935971	0.925609	0.932023	0.9087	0.910832	0.919088	0.914913	0.010677		10.8	0.935468	1.00361	0.997169	1.00624	0.994948	0.989241	1.00996	0.98528	0.9927	1.00268	0.99173	0.00671489
10.9	0.951721	0.943311	0.853873	0.860701	0.952017	0.935299	0.950472	0.907836	0.934698	0.926224	0.921615	0.0115485		10.9	0.993927	0.996414	0.997148	0.979596	0.99969	1.00357	1.01602	1.0037	0.999644	1.02054	1.00103	0.00360427
11	0.963674	0.917447	0.859971	0.860393	0.9461	0.899583	0.98251	0.908746	0.923986	0.931288	0.91937	0.0126236		11	0.981193	0.98186	1.02067	0.999297	1.03149	1.01756	1.01833	0.98873	1.019	1.01255	1.00707	0.00566934
11.1	0.94224	0.931214	0.854256	0.87542	0.924871	0.928613	0.957566	0.89219	0.931746	0.953749	0.919187	0.0107925		11.1	0.989708	0.996242	0.983504	0.990001	1.00435	1.01237	1.00542	0.994309	0.992676	0.968249	0.993682	0.00392769
11.2	0.934156	0.941093	0.84581	0.881795	0.93646	0.919289	0.953439	0.893521	0.946399	0.927472	0.917943	0.0107549		11.2	0.956961	1.03621	0.997921	0.955596	1.01327	0.961271	1.01675	0.994978	0.989865	0.983361	0.990618	0.00857701
11.3	0.950831	0.910029	0.845042	0.83972	0.933923	0.92577	0.943921	0.904131	0.912538	0.899644	0.906555	0.0119383		11.3	0.967532	0.980302	0.986938	0.994047	1.0174	0.985344	1.01898	0.991871	0.982809	1.00492	0.993015	0.00518982
11.4	0.922568	0.947367	0.818634	0.878376	0.948855	0.94145	0.924448	0.883069	0.918249	0.914921	0.909794	0.0126609		11.4	0.93989	1.01991	1.02953	0.985932	0.982212	0.988312	1.02678	0.997958	0.995988	1.00474	0.997125	0.00830649
11.5	0.954456	0.924116	0.855307	0.844228	0.938611	0.90701	0.926793	0.921902	0.91287	0.913187	0.909848	0.0109353		11.5	0.961167	0.988124	1.02462	1.02637	1.00422	0.970482	1.01697	0.996464	1.01256	0.979294	0.998027	0.00721704
11.6	0.953066	0.935648	0.777963	0.827056	0.916983	0.912926	0.913903	0.891897	0.928939	0.905409	0.896379	0.016915		11.6	1.00162	0.987003	1.01357	0.999257	1.00518	0.999925	1.01972	0.994537	0.985995	0.991827	0.999864	0.0034395
11.7	0.948663	0.931258	0.814758	0.835361	0.929727	0.923135	0.889341	0.887746	0.916142	0.904628	0.898076	0.013629		11.7	0.984087	0.989272	0.982356	0.971714	1.00591	0.993442	1.00477	0.99508	1.00968	0.984563	0.992087	0.00381586
11.8	0.962156	0.926265	0.790988	0.813085	0.913165	0.938347	0.922467	0.887343	0.950181	0.889325	0.899332	0.0179281		11.8	0.967394	1.0182	0.990102	0.992365	0.987348	1.06645	1.00058	1.00332	0.986923	1.00018	1.00129	0.00836106
11.9	0.926073	0.943375	0.823566	0.818002	0.927725	0.905695	0.937136	0.888436	0.906516	0.893298	0.896982	0.0139193		11.9	0.939367	1.00701	1.00763	1.01193	0.996386	0.986444	0.989143	0.989816	0.98956	0.974127	0.989142	0.00661981
12	0.933207	0.907949	0.863812	0.853367	0.919682	0.908014	0.898672	0.886108	0.92429	0.872898	0.8968	0.00851045		12	0.979989	0.990867	0.992776	0.997115	0.982566	0.997513	0.998773	0.995971	0.981236	0.987496	0.99043	0.00227268
12.1	0.938367	0.922366	0.841313	0.819669	0.929518	0.901662	0.895356	0.907026	0.908849	0.889827	0.895395	0.0119184		12.1	0.928433	1.0083	1.00772	0.988255	1.00434	1.00702	0.99725	0.984805	1.026	0.986506	0.993863	0.00828406
12.2	0.941177	0.925186	0.756781	0.841359	0.918783	0.90317	0.9024	0.880485	0.919756	0.890394	0.887949	0.0170164		12.2	1.04388	1.01559	0.994596	0.987713	0.981474	0.999242	1.00059	0.995752	1.0243	0.991247	1.00344	0.00601869
12.3	0.952467	0.892307	0.822927	0.808299	0.915428	0.943116	0.919398	0.859147	0.907067	0.896561	0.891672	0.0151554		12.3	0.952141	1.00951	1.0094	1.00544	0.983239	1.0426	1.01196	0.979157	1.02357	1.02872	1.00457	0.00839534
12.4	0.931926	0.913198	0.804523	0.804712	0.917366	0.927758	0.879094	0.877733	0.906518	0.906639	0.886947	0.0148237		12.4	0.988179	0.989781	1.00144	1.01182	1.01156	0.976123	1.00915	1.00459	0.998	0.990076	0.998071	0.00374109
12.5	0.949366	0.898827	0.769902	0.815924	0.926017	0.904155	0.918757	0.863274	0.886001	0.887594	0.881982	0.0169741		12.5	0.978357	1.02309	1.00933	1.00147	1.01953	0.9751	0.989746	0.981492	1.03183	0.98472	0.999466	0.00648381
12.6	0.935391	0.912013	0.765849	0.795284	0.922308	0.887227	0.923877	0.856231	0.911317	0.873915	0.878341	0.0181423		12.6	1.00064	0.995314	0.998009	0.988881	0.98003	1.02244	1.00031	0.986529	0.963635	1.01145	0.994724	0.00517379
12.7	0.987525	0.893835	0.813394	0.782898	0.903888	0.897249	0.876529	0.865677	0.901456	0.888536	0.881099	0.0173924		12.7	0.978515	1.01352	1.01212	1.0009	0.985595	1.01684	0.993351	0.978827	1.00383	0.987915	0.997142	0.00453958
12.8	0.94193	0.902637	0.822033	0.812602	0.911075	0.877739	0.937716	0.872095	0.891659	0.873668	0.884315	0.0135829		12.8	0.967312	0.994767	0.993283	1.00684	0.980395	1.01046	1.00196	1.00306	1.02265	0.986892	0.99676	0.00502706
12.9	0.938742	0.901409	0.858955	0.807228	0.904062	0.867052	0.91744	0.86471	0.909385	0.888881	0.885787	0.0118497		12.9	0.977146	0.9904	1.00535	1.00682	1.00824	0.978887	1.00025	0.988231	1.0093	0.984258	0.994888	0.00396466
13	0.897682	0.893453	0.862155	0.788238	0.909205	0.827464	0.89882	0.864229	0.890187	0.879324	0.871076	0.0119052		13	0.984816	1.01085	0.992606	1.01402	1.00262	1.00274	0.983598	0.990602	1.00939	1.01466	1.00059	0.00375809
13.1	0.913167	0.910276	0.751657	0.792501	0.90086	0.897548	0.914344	0.847032	0.897476	0.878776	0.870364	0.0178053		13.1	0.953573	1.0205	1.00182	1.01563	1.0023	1.00237	1.00421	0.988567	1.02579	1.01015	1.00249	0.00640189
13.2	0.917323	0.898743	0.782915	0.804164	0.90062	0.90507	0.906444	0.849219	0.883775	0.860308	0.870858	0.0146012		13.2	0.973423	0.9901	0.988006	1.00436	1.02215	0.993679	1.00583	0.993917	1.03265	0.972482	0.99766	0.00608928
13.3	0.92673	0.899385	0.793369	0.804959	0.901222	0.908979	0.936053	0.868186	0.882781	0.891783	0.881345	0.0150539		13.3	0.977251	0.994052	0.988919	0.995209	1.00736	1.00412	0.99337	0.992156	0.998712	0.99614	0.994729	0.00261205
13.4	0.926598	0.890707	0.742747	0.799967	0.902966	0.873993	0.889186	0.869465	0.89424	0.87651	0.866638	0.0172298		13.4	1.03382	1.01487	0.985785	1.02013	1.01673	1.01142	0.993679	0.994164	1.00619	0.997648	1.00744	0.00465065
13.5	0.895645	0.887905	0.807987	0.823208	0.8918	0.875256	0.897277	0.87374	0.90355	0.874226	0.873059	0.0101785		13.5	0.931176	1.05238	1.00918	1.00109	1.00866	0.953136	1.00509	0.993463	1.00161	1.01611	0.997189	0.0105878
13.6	0.911957	0.894523	0.785208	0.804335	0.887685	0.892483	0.882642	0.864912	0.874436	0.867905	0.866609	0.0128134		13.6	1.00065	0.996837	1.00807	0.996209	0.98622	0.997017	0.988872	0.993432	0.993797	0.988403	0.994951	0.00203772
13.7	0.89303	0.878838	0.756138	0.790123	0.885618	0.873423	0.90392	0.867615	0.876012	0.889435	0.861415	0.0152905		13.7	0.96899	1.01278	1.01524	1.0167	0.975613	1.0086	0.997428	0.986394	1.02288	1.0031	1.00077	0.00579616
13.8	0.899822	0.879923	0.71683	0.809757	0.891552	0.888595	0.922766	0.856541	0.883592	0.867673	0.861705	0.0186654		13.8	0.980779	1.02402	1.01704	1.00395	1.00054	0.984178	0.979302	0.995835	0.997069	0.97718	0.995991	0.00507464
13.9	0.898348	0.865732	0.755643	0.790664	0.91333	0.873018	0.921157	0.859467	0.88147	0.849904	0.860873	0.0165027		13.9	0.970169	0.991339	1.00092	1.0009	1.01041	1.01323	0.99879	0.986076	1.01466	1.00403	0.999053	0.00430457
14	0.878739	0.890487	0.783607	0.820008	0.883236	0.857656	0.911331	0.863306	0.876879	0.857061	0.862231	0.0116194		14	0.960079	1.02082	1.00627	1.00457	1.0149	1.00766	1.00182	0.994267	0.991193	0.986971	0.998856	0.00541463
14.1	0.89723	0.888812	0.743891	0.802598	0.880131	0.872347	0.885627	0.873702	0.897386	0.894665	0.863639	0.015938		14.1	0.983883	1.00583	0.99939	1.00639	0.976037	0.990548	0.997114	0.99847	1.00383	0.99788	0.995936	0.00309685
14.2	0.897732	0.893937	0.756717	0.793571	0.892134	0.898816	0.895184	0.855891	0.903053	0.870373	0.865741	0.0160144		14.2	0.980204	1.00034	0.99779	0.995679	1.00768	0.96451	1.00045	0.997761	1.02426	0.964193	0.993287	0.00592511
14.3	0.881891	0.880304	0.771651	0.801692	0.886015	0.86095	0.903859	0.864116	0.898672	0.867733	0.861688	0.0134338		14.3	0.987511	0.996179	1.01765	0.987778	0.999558	1.02321	1.00505	0.99476	1.00103	0.988956	1.00017	0.00386733
14.4	0.876023	0.861213	0.744748	0.792589	0.887824	0.865129	0.888703	0.858019	0.902976	0.873083	0.855031	0.0154506		14.4	0.999786	1.01373	0.977386	1.00677	1.00497	0.996436	1.00524	0.986842	0.980453	0.981283	0.995289	0.00407466
14.5	0.883879	0.857746	0.775455	0.779838	0.87459	0.904287	0.884741	0.853014	0.873594	0.854965	0.854211	0.0136867		14.5	1.01748	1.02233	0.983022	0.981645	1.02728	1.00665	1.0062	0.974296	1.00207	0.99485	1.00158	0.00569893
14.6	0.869209	0.856792	0.754552	0.780376	0.894019	0.893173	0.909775	0.846981	0.885294	0.873603	0.856377	0.0160391		14.6	0.96823	0.999004	1.00053	1.0107	1.0246	1.03279	0.985949	0.985808	0.972695	0.965113	0.994542	0.0073552
14.7	0.898084	0.873126	0.807759	0.802621	0.878617	0.916012	0.904179	0.84277	0.881482	0.858995	0.866365	0.0122175		14.7	1.0315	1.01271	1.01679	0.98997	1.00737	1.01348	0.998377	0.985695	0.992901	0.990991	1.00398	0.00465866
14.8	0.907823	0.875399	0.751792	0.790309	0.884761	0.879288	0.896245	0.84841	0.885415	0.878697	0.859814	0.0158178		14.8	0.97961	0.993188	1.01903	1.00756	0.987903	1.00833	0.982694	0.970562	0.989701	0.975101	0.991367	0.00499307
14.9	0.849143	0.863036	0.772997	0.791623	0.88895	0.854591	0.886078	0.86417	0.882622	0.875414	0.852862	0.0125507		14.9	1.01828	1.00001	1.01218	0.997482	1.00783	1.01252	1.00808	0.988202	1.00035	0.965102	1.001	0.00485269
15	0.888898	0.883434	0.775488	0.791711	0.888003	0.8886	0.893699	0.838791	0.88287	0.862746	0.859424	0.0137051		15	0.95742	1.00507	1.00691	0.98928	1.00328	0.963157	1.00435	0.992139	0.975166	0.989841	0.988661	0.00566138
15.1	0.901495	0.873266	0.76046	0.790576	0.889907	0.884031	0.87054	0.86775	0.873167	0.876819	0.858801	0.0144186		15.1	0.99992	1.00309	0.995002	1.00048	0.987953	0.983776	1.00543	0.989511	0.991872	1.00773	0.996476	0.00254763
15.2	0.879427	0.886216	0.771214	0.783985	0.8752	0.876132	0.883607	0.861504	0.877254	0.874787	0.856933	0.013416		15.2	1.03086	1.01087	0.992363	1.0041	1.00282	1.01866	0.985359	0.983545	1.00667	0.994339	1.00296	0.00468513
15.3	0.880487	0.880797	0.755887	0.812696	0.891742	0.91758	0.913813	0.842969	0.854272	0.887996	0.863824	0.0156733		15.3	1.0124	0.989029	1.0035	1.0067	1.00656	1.04353	1.007	0.985717	0.997284	1.0117	1.00634	0.00501564
15.4	0.872909	0.850518	0.77545	0.796771	0.870358	0.900639	0.877309	0.844275	0.878842	0.874513	0.854158	0.0124424		15.4	0.95702	1.0017	1.02714	1.00301	1.01582	1.0155	1.00054	1.001	1.00458	0.985846	1.00122	0.00605028
15.5	0.883594	0.883063	0.773574	0.803662	0.880267	0.870712	0.934456	0.852678	0.885397	0.884374	0.865178	0.0144629		15.5	1.01668	0.972441	1.01314	0.999079	0.99366	1.02383	1.01365	0.979553	0.984127	0.98208	0.997825	0.00572482
15.6	0.862229	0.862745	0.694732	0.790315	0.876109	0.903373	0.927754	0.842998	0.86879	0.881116	0.851016	0.0207949		15.6	0.952715	0.98751	1.00094	1.02547	1.00797	1.00563	1.00554	0.984604	0.99124	0.986686	0.99483	0.00613818
15.7	0.883899	0.872069	0.789408	0.768575	0.887881	0.89726	0.914833	0.863951	0.86869	0.879079	0.862564	0.0147649		15.7	0.974635	0.987425	0.97373	0.978415	1.01083	0.963893	1.02149	0.998673	1.00932	1.0036	0.992203	0.00608672
15.8	0.874063	0.85329	0.787261	0.787986	0.873349	0.869247	0.866247	0.841104	0.878524	0.856092	0.848716	0.0107831		15.8	0.971873	1.00024	0.98087	0.979629	0.968812	0.968463	1.00796	1.00494	0.970612	0.989882	0.984328	0.00487315
15.9	0.87579	0.89873	0.761301	0.809662	0.888418	0.903791	0.911497	0.852504	0.870858	0.873446	0.8646	0.0147366		15.9	1.0038	1.03689	1.01904	0.985653	1.03004	1.01357	0.99197	0.980332	1.02785	1.00648	1.00956	0.00613267
16	0.860993	0.861897	0.763175	0.799876	0.882003	0.870022	0.895505	0.840088	0.892649	0.86375	0.852996	0.0132605		16	1.00682	0.985625	0.999674	1.02793	1.01498	1.01976	1.01111	0.976849	1.02592	0.984244	1.00529	0.00572321
16.1	0.87701	0.861594	0.802061	0.782882	0.873999	0.871724	0.887368	0.862821	0.891726	0.868551	0.857974	0.0114139		16.1	0.97374	0.999505	0.997238	0.992476	1.00861	0.993066	0.992389	0.99358	0.989583	0.965534	0.990572	0.00391987
16.2	0.88564	0.882145	0.697373	0.800685	0.874516	0.854862	0.913491	0.833874	0.89944	0.877902	0.851993	0.0200359		16.2	1.02392	0.957996	0.999723	1.02129	1.01698	0.962476	1.01447	0.987595	0.985912	0.983021	0.995338	0.00754147
16.3	0.88656	0.856094	0.729943	0.782573	0.868307	0.875068	0.886092	0.844791	0.884427	0.888374	0.850223	0.0167612		16.3	0.9765	1.00807	1.00179	0.98165	0.985242	1.0058	0.984532	0.99087	0.979305	0.968379	0.988213	0.00417697
16.4	0.871746	0.863336	0.767281	0.771291	0.885605	0.894986	0.891093	0.839471	0.861035	0.857983	0.850383	0.0145156		16.4	0.985585	1.01231	1.00241	1.01846	1.01274	0.982412	0.990196	0.991095	0.986984	1.01336	0.999556	0.00434489
16.5	0.86574	0.856675	0.715534	0.803964	0.879081	0.897342	0.895172	0.851378	0.877166	0.865931	0.850798	0.0171941		16.5	1.01857	1.03431	0.982727	0.992004	1.01216	0.98538	0.992336	0.988333	0.979493	0.992372	0.997769	0.00564659
16.6	0.868636	0.86497	0.794787	0.78776	0.865722	0.850515	0.90693	0.870898	0.880997	0.867227	0.855844	0.0117071		16.6	0.98522	1.00212	1.01874	1.0187	0.97471	0.956665	1.00726	0.985996	0.99678	0.971979	0.991816	0.00651144
16.7	0.863881	0.871513	0.76223	0.777829	0.87924	0.873564	0.928573	0.855747	0.883174	0.883773	0.857953	0.0159142		16.7	0.921063	1.03378	0.993178	0.975676	0.997747	1.01448	0.991298	0.986929	1.00511	0.989138	0.99084	0.00929549
16.8	0.897892	0.865869	0.73861	0.786588	0.885737	0.883518	0.944036	0.85775	0.911081	0.881151	0.865223	0.0190501		16.8	0.990259	1.00224	1.0095	0.985023	0.997162	0.992399	0.996643	1.00778	1.02581	1.02238	1.00292	0.00426055
16.9	0.860612	0.843247	0.692583	0.789132	0.877155	0.8805	0.919478	0.846928	0.88893	0.864506	0.846307	0.0202037		16.9	1.06901	0.984011	1.02564	0.996286	1.00725	0.995254	0.988282	0.985299	0.969092	0.9779	0.999802	0.00916573
17	0.888659	0.856113	0.784835	0.800644	0.89281	0.887481	0.915003	0.853765	0.869674	0.881373	0.863036	0.0130654		17	0.95382	1.01261	1.00293	0.992901	0.99565	0.980578	0.999119	0.992233	1.01868	0.999763	0.994827	0.00566567
17.1	0.86648	0.87564	0.741602	0.794848	0.87272	0.872059	0.897304	0.875526	0.86863	0.868209	0.853302	0.014975		17.1	0.96904	1.00956	1.00834	0.987433	0.989881	1.03348	1.00667	1.00511	0.987615	0.980987	0.997813	0.0058106
17.2	0.875232	0.876105	0.73733	0.781224	0.874393	0.873551	0.906057	0.85915	0.873481	0.859613	0.851614	0.0162399		17.2	0.927491	1.01825	1.01442	1.00703	0.985133	0.985753	0.989016	0.993396	1.00367	0.995927	0.992009	0.00804676
17.3	0.861272	0.846259	0.789597	0.783203	0.872293	0.897181	0.881387	0.843882	0.896655	0.891311	0.856304	0.0131161		17.3	0.947603	1.01275	1.0087	1.00372	1.0008	0.992908	0.991362	1.00859	0.998877	1.0155	0.998082	0.00614786
17.4	0.856851	0.841858	0.779072	0.792563	0.882577	0.885611	0.871457	0.852785	0.879776	0.869464	0.851201	0.0117811		17.4	0.96355	1.00255	1.01922	1.04528	1.01799	0.998351	0.988871	1.00301	0.995313	0.974127	1.00082	0.00737726
17.5	0.857111	0.859727	0.720916	0.801095	0.87798	0.864772	0.918945	0.839852	0.871056	0.869145	0.84806	0.0169408		17.5	0.990583	1.00874	1.00078	1.01256	0.982326	0.991943	1.00674	0.991221	1.01586	0.963033	0.996379	0.00506668
17.6	0.863813	0.848939	0.755638	0.802906	0.880817	0.882851	0.883744	0.850118	0.88642	0.860132	0.851538	0.0132861		17.6	1.04479	1.00236	0.998568	0.981774	1.00406	0.974765	1.00177	0.997828	0.985633	1.0088	1.00004	0.00604696
17.7	0.855519	0.852719	0.775626	0.796476	0.864177	0.873114	0.908827	0.851702	0.8721	0.865827	0.851609	0.0121773		17.7	0.9908	0.979204	0.99556	1.00242	1.02289	0.995389	0.993357	1.00096	1.034	0.995513	1.00101	0.00505379
17.8	0.888429	0.866822	0.734553	0.783875	0.869192	0.884597	0.880375	0.851224	0.875835	0.865052	0.849995	0.0159318		17.8	1.00619	1.00891	1.00017	0.978982	0.993712	1.0142	1.00704	1.0051	1.00474	0.975148	0.999418	0.00409989
17.9	0.863953	0.860377	0.758386	0.806006	0.889262	0.875195	0.904438	0.833454	0.874684	0.871726	0.853748	0.0137378		17.9	0.98851	0.998381	0.989046	0.986042	0.987004	0.968054	1.00533	0.995084	0.970599	0.987368	0.987541	0.00359518
18	0.882282	0.870903	0.716495	0.784722	0.876718	0.870104	0.87537	0.844506	0.876116	0.880558	0.847777	0.0172956		18	1.02549	0.997781	1.00021	0.994316	1.00539	0.994138	1.0067	0.985285	1.04573	0.947603	1.00026	0.00806074
18.1	0.845022	0.869651	0.761498	0.793328	0.863642	0.863361	0.906134	0.837937	0.87004	0.870418	0.848103	0.0132911		18.1	0.982798	1.00054	0.989798	1.01175	0.967556	1.0171	1.00681	1.0039	1.00305	0.993907	0.997721	0.00464213
18.2	0.876436	0.870372	0.721774	0.794544	0.872712	0.857363	0.900082	0.838604	0.875234	0.878145	0.848527	0.0167486		18.2	1.00313	0.997002	0.990015	1.00691	1.02303	1.03312	1.00562	1.00503	0.996963	0.998333	1.00592	0.00409951
18.3	0.852198	0.861258	0.721085	0.79161	0.867355	0.916356	0.932456	0.843631	0.892988	0.875175	0.855411	0.0194059		18.3	0.995198	1.0283	1.00134	0.995188	0.995776	1.00049	0.981348	1.00647	0.99773	1.00298	1.00048	0.00375414
18.4	0.870634	0.844566	0.687141	0.795593	0.875025	0.869118	0.883278	0.852042	0.881093	0.86656	0.842505	0.0190675		18.4	0.991005	0.984395	1.00018	1.00337	0.992659	1.01366	1.01257	0.993037	0.997287	0.996125	0.998429	0.002945
18.5	0.889345	0.851411	0.732607	0.79296	0.864466	0.874859	0.888644	0.839967	0.891758	0.870082	0.84961	0.0160387		18.5	1.01573	1.01339	0.991758	0.994519	1.00511	0.993286	0.999081	1.00261	1.02013	0.989633	1.00252	0.00341954
18.6	0.871634	0.844639	0.727054	0.80577	0.863207	0.893913	0.914461	0.858035	0.899911	0.86012	0.853874	0.0171058		18.6	0.949573	1.0106	1.02088	1.0076	1.02788	0.993498	1.00709	0.990868	1.01841	0.955939	0.998234	0.00840058
18.7	0.869188	0.8638	0.752578	0.806512	0.871875	0.887574	0.89562	0.833367	0.869328	0.874038	0.852388	0.0137774		18.7	0.998651	0.981682	1.03068	0.987962	0.991339	0.986834	1.01252	1.003	0.982182	0.983898	0.995875	0.00499354
18.8	0.84005	0.84983	0.729817	0.782264	0.879239	0.882106	0.911243	0.853026	0.888122	0.864995	0.848069	0.0171327		18.8	0.952242	0.991074	1.00461	0.989808	0.984707	1.00998	1.00302	0.98097	0.987835	0.975867	0.988012	0.00525304
18.9	0.856581	0.848504	0.756572	0.782067	0.867385	0.890789	0.919191	0.843345	0.867531	0.877022	0.850899	0.0153538		18.9	0.994992	1.02681	1.00846	1.00199	0.986658	1.00023	1.01627	0.99481	0.986768	0.99211	1.00091	0.00410695
19	0.856117	0.85906	0.721067	0.821112	0.880009	0.879015	0.871438	0.852758	0.861539	0.866925	0.846904	0.0149485		19	1.017	1.00477	0.993402	0.980281	1.02404	0.971302	1.00341	0.990019	1.00486	0.996412	0.998551	0.00502494
19.1	0.850001	0.870662	0.69401	0.801614	0.873818	0.878837	0.905329	0.844228	0.892485	0.887126	0.849811	0.0196575		19.1	1.01768	0.99697	1.00664	0.977727	0.99202	0.982918	1.00016	1.00111	0.983647	0.976937	0.993581	0.00422424
19.2	0.859831	0.838147	0.728177	0.828375	0.884152	0.893401	0.896442	0.841399	0.890696	0.88276	0.854338	0.0161133		19.2	0.96496	1.00089	0.983251	0.995208	1.00907	0.996377	0.99146	0.981021	1.00087	0.959835	0.988295	0.00506012
19.3	0.870318	0.866428	0.705445	0.796527	0.86871	0.905628	0.889338	0.860461	0.871683	0.856006	0.849054	0.0182686		19.3	1.02458	0.982799	1.00287	1.0002	1.049	0.995974	0.999394	0.99672	1.00251	0.983661	1.00377	0.0062072
19.4	0.847272	0.826945	0.744557	0.797123	0.864185	0.898744	0.906187	0.838896	0.902615	0.87288	0.84994	0.0161942		19.4	0.991031	1.01143	0.998077	1.0075	1.00003	0.994876	0.989887	0.991156	1.00284	0.986158	0.997299	0.00259176
19.5	0.860923	0.858355	0.794159	0.796741	0.881814	0.881737	0.934114	0.853857	0.868117	0.862694	0.859251	0.0128611		19.5	0.97776	0.983789	1.00249	1.01025	0.995945	0.975275	0.994719	0.981029	0.986643	0.991832	0.989973	0.00353376
19.6	0.843769	0.852439	0.792659	0.795754	0.882298	0.873053	0.894885	0.848193	0.850719	0.869861	0.850363	0.0106779		19.6	0.956348	0.991407	1.01834	1.00304	1.0129	0.965058	0.999437	0.993799	1.01286	0.979925	0.993311	0.00655896
19.7	0.836017	0.860005	0.746649	0.776547	0.87325	0.902593	0.903233	0.858498	0.870323	0.859652	0.848677	0.0160117		19.7	0.974537	0.997131	1.01425	1.01427	0.996242	1.01817	1.02165	1.00392	1.02726	0.977388	1.00448	0.0057204
19.8	0.854453	0.856017	0.716495	0.780284	0.857907	0.865314	0.903503	0.869104	0.86477	0.88092	0.844877	0.0173769		19.8	0.987893	0.990311	1.00885	0.982053	1.0186	0.97061	1.00549	0.979167	0.979389	0.988866	0.991122	0.0048019
19.9	0.870148	0.846236	0.742961	0.792982	0.886101	0.881886	0.893236	0.836544	0.870043	0.86669	0.848683	0.0149673		19.9	1.00496	0.994906	0.996871	0.975779	1.01079	1.01776	1.00991	0.979321	1.01057	0.983687	0.998455	0.00466503
20	0.861882	0.859742	0.683843	0.823197	0.882352	0.886262	0.888403	0.85223	0.875731	0.869676	0.848332	0.0192716		20	1.00597	1.02187	1.01463	1.00482	0.996106	0.966312	1.00002	0.989696	1.00423	1.00377	1.00074	0.00475397
20.1	0.853721	0.862062	0.711612	0.795772	0.877297	0.875361	0.882642	0.84795	0.841333	0.865752	0.84135	0.0164263		20.1	1.03386	0.987199	1.0191	0.995709	1.00847	0.994149	0.988924	0.974552	0.997682	0.999324	0.999897	0.00534946
20.2	0.873562	0.851224	0.741503	0.789504	0.876374	0.921726	0.886101	0.8516	0.891227	0.874891	0.855771	0.0167067		20.2	0.985354	1.00323	0.997187	0.987672	1.02043	0.987536	1.00418	0.992639	1.00068	0.990572	0.996949	0.00337558
20.3	0.863313	0.863718	0.746334	0.789464	0.859447	0.879749	0.917056	0.848865	0.89096	0.876825	0.853573	0.0158178		20.3	0.991044	0.99212	1.00222	0.996163	1.01913	0.978984	1.00502	0.986657	0.99438	0.987509	0.995323	0.00356156
20.4	0.90008	0.868813	0.752934	0.79796	0.873753	0.872461	0.905493	0.850938	0.874095	0.877403	0.857393	0.0148795		20.4	1.00976	1.0015	1.00495	1.01832	1.01543	0.976353	0.99917	0.998058	1.00641	0.996884	1.00268	0.0037088
20.5	0.861799	0.82174	0.750387	0.783839	0.884841	0.913072	0.921103	0.84123	0.869181	0.860253	0.850744	0.0170065		20.5	1.05147	0.996144	0.984446	0.983394	1.0244	1.00619	1.00686	0.979844	0.988849	0.978136	0.999972	0.00735637
20.6	0.88409	0.864249	0.705457	0.819844	0.894452	0.849858	0.907317	0.84997	0.888568	0.866099	0.85299	0.0182835		20.6	1.04393	1.0073	1.01838	1.00731	1.01382	0.970414	1.01182	0.995531	0.984239	0.962674	1.00154	0.0076144
20.7	0.871116	0.8613	0.677461	0.773502	0.884326	0.861913	0.956069	0.863869	0.866629	0.877503	0.849369	0.0235672		20.7	0.961752	1.01357	0.99516	1.03479	1.0287	0.98159	1.00939	0.987418	0.989718	1.01067	1.00128	0.00706578
20.8	0.823319	0.836674	0.708073	0.801607	0.861692	0.903317	0.876688	0.847213	0.874889	0.86828	0.840175	0.0173406		20.8	1.07069	0.992531	1.00887	0.959398	1.00911	0.990781	0.996248	0.991253	0.999726	0.969001	0.99876	0.00941845
20.9	0.871827	0.85394	0.743016	0.779596	0.879356	0.892493	0.877409	0.839067	0.869303	0.869696	0.84757	0.0153239		20.9	1.00891	0.992591	0.992171	1.00174	1.00833	0.970617	0.977206	0.98451	0.973622	0.984042	0.989374	0.00436184
21	0.846792	0.851951	0.71914	0.788662	0.885564	0.890417	0.941484	0.854918	0.851366	0.858229	0.848852	0.0189294		21	0.998549	1.00654	1.02113	1.0164	1.01289	0.989372	0.981048	0.989184	0.989678	0.971703	0.997649	0.00512877
21.1	0.87363	0.849316	0.785494	0.812328	0.870889	0.90038	0.907997	0.836995	0.876296	0.882862	0.859619	0.012244		21.1	1.02848	1.00639	0.992039	1.02187	1.03562	1.00421	0.99715	0.999392	1.01802	0.984132	1.00873	0.0052737
21.2	0.858559	0.853869	0.679476	0.825526	0.882732	0.868941	0.89548	0.84756	0.886726	0.863321	0.846219	0.0196224		21.2	1.05986	0.997669	0.996647	0.994962	1.0018	0.995108	0.996877	0.997542	1.01448	0.979144	1.00341	0.00682828
21.3	0.843004	0.850537	0.688056	0.75552	0.889752	0.879201	0.91158	0.84967	0.864049	0.865333	0.83967	0.0212895		21.3	1.03716	0.992297	1.00251	1.00089	0.999517	0.985664	0.989382	0.986345	1.00021	1.01178	1.00058	0.00481652
21.4	0.864381	0.865361	0.733531	0.808178	0.880789	0.893156	0.911519	0.842629	0.884853	0.865822	0.855022	0.0161998		21.4	1.04483	1.06134	1.00338	0.977175	1.02443	0.971576	0.995665	0.994705	1.02106	0.987929	1.00821	0.00923233
21.5	0.86941	0.853298	0.767427	0.778418	0.886324	0.895537	0.90997	0.842461	0.857318	0.868352	0.852851	0.0147894		21.5	0.907872	0.964971	1.00274	0.994506	1.03506	0.953955	0.999958	0.991333	1.00405	0.988451	0.984289	0.0109838
21.6	0.853381	0.853076	0.698384	0.808103	0.890813	0.904921	0.893573	0.835716	0.87205	0.868519	0.847854	0.0189535		21.6	0.947176	0.991015	0.971444	0.990482	1.00512	1.01869	1.00274	0.966725	0.996556	1.02086	0.991081	0.00739305
21.7	0.861813	0.846224	0.745631	0.787744	0.864097	0.90302	0.914579	0.844267	0.891266	0.864858	0.85235	0.0163313		21.7	0.971729	0.990001	1.01475	1.02148	1.01642	1.0012	1.00256	0.984496	0.981974	0.965545	0.995015	0.00610974
21.8	0.881623	0.841547	0.710566	0.793705	0.888664	0.894575	0.901801	0.845607	0.909654	0.877065	0.854481	0.0194243		21.8	1.00038	0.987843	1.00118	0.987113	1.03716	0.979482	0.991457	1.001	1.00633	0.964217	0.995615	0.00607299
21.9	0.851245	0.857602	0.73765	0.804975	0.886999	0.90314	0.945247	0.849263	0.881493	0.865151	0.858277	0.0177985		21.9	0.974252	0.962477	1.01428	0.996925	0.997336	1.01509	1.00918	0.981242	1.00614	1.00144	0.995836	0.00559914
22	0.870016	0.84996	0.742193	0.797674	0.894482	0.910369	0.912511	0.857851	0.879221	0.856813	0.857109	0.0165825		22	1.00833	0.986323	1.00079	0.986545	1.0008	0.993007	0.996037	0.993238	0.995586	0.997315	0.995796	0.00210564
22.1	0.884677	0.858907	0.755048	0.787275	0.874571	0.937357	0.905857	0.838752	0.878726	0.8634	0.858457	0.0169978		22.1	1.00701	1.02614	1.0135	1.02209	0.96469	0.99402	1.02396	0.987509	1.01907	0.95772	1.00157	0.00784703
22.2	0.857179	0.85192	0.709017	0.795366	0.881506	0.913065	0.936359	0.842783	0.88707	0.882782	0.855705	0.0204177		22.2	0.981923	1.02449	1.00992	0.997168	1.02449	0.985618	0.986806	0.988198	1.00415	1.00141	1.00042	0.00491074
22.3	0.856149	0.855632	0.746466	0.816597	0.87504	0.881368	0.904818	0.836568	0.878455	0.86999	0.852108	0.0140894		22.3	0.96677	1.02681	1.00119	0.99064	0.987412	1.02796	1.00743	0.991899	1.00162	0.97988	0.998161	0.00609773
22.4	0.846905	0.854124	0.735437	0.788993	0.878102	0.875976	0.895291	0.855903	0.865172	0.872883	0.846879	0.0153043		22.4	1.00783	1.01163	0.992706	0.992763	1.02794	1.00699	1.01073	0.975411	1.00018	1.00096	1.00271	0.00444532
22.5	0.871222	0.85199	0.775642	0.833401	0.869036	0.892835	0.913868	0.851447	0.899143	0.878254	0.863684	0.0124179		22.5	1.00246	1.00492	0.984164	1.01844	1.01022	0.983418	0.998261	0.993393	1.00022	0.961979	0.995748	0.00506855
22.6	0.865331	0.864773	0.700272	0.798331	0.891416	0.910499	0.885301	0.856262	0.869211	0.876321	0.851772	0.0192159		22.6	0.988427	0.989069	1.00929	1.01586	1.00268	0.998293	0.998277	0.988247	1.01931	1.0172	1.00267	0.003859
22.7	0.860053	0.853409	0.708663	0.77613	0.886054	0.859529	0.921296	0.869279	0.861965	0.875434	0.847181	0.0191781		22.7	0.989287	0.967067	0.998276	0.995175	1.03276	1.01353	1.0013	0.985813	1.011	0.980283	0.997448	0.00589642
22.8	0.861001	0.82998	0.694695	0.794657	0.878007	0.901574	0.900729	0.850882	0.886387	0.865863	0.846378	0.0197673		22.8	0.979619	1.00178	1.01749	0.993508	1.02415	1.03426	0.984996	0.995601	1.00647	0.985658	1.00235	0.00573513
22.9	0.847903	0.83923	0.763498	0.786376	0.879573	0.891595	0.902499	0.845516	0.890469	0.865399	0.851206	0.0144884		22.9	0.977614	0.995765	1.00447	0.993152	0.998413	0.998677	0.98399	0.991804	0.992426	0.968486	0.990479	0.00342815
23	0.851858	0.842611	0.727052	0.809514	0.881375	0.916982	0.914898	0.843198	0.880751	0.866976	0.853521	0.0175284		23	0.981127	1.00354	0.996109	0.99643	0.994882	1.01346	1.01609	0.984824	0.984512	0.976956	0.994793	0.00420712
23.1	0.841077	0.848581	0.683131	0.792643	0.89292	0.876419	0.886287	0.849783	0.894713	0.855303	0.842086	0.0201314		23.1	0.949046	0.986294	1.00828	0.982206	0.986934	1.00509	0.993013	0.993682	0.996144	0.973362	0.987405	0.00536752
23.2	0.86211	0.842297	0.718478	0.800855	0.911477	0.854647	0.890407	0.84932	0.871806	0.874067	0.847546	0.0171101		23.2	1.01072	0.986278	1.00787	0.99643	0.995087	0.964477	0.987298	0.988515	1.01467	0.971699	0.992305	0.00514379
23.3	0.851304	0.851678	0.760316	0.808551	0.876968	0.882127	0.92501	0.854252	0.891028	0.861457	0.856269	0.0143725		23.3	0.977835	1.00504	1.01987	0.993773	1.01277	0.952044	0.993227	0.988191	0.99305	0.992678	0.992848	0.00595247
23.4	0.845251	0.851821	0.705373	0.787788	0.891862	0.901423	0.900708	0.84358	0.886183	0.863789	0.847778	0.0192274		23.4	1.0041	0.990106	1.00927	0.997874	1.00576	0.983772	1.00647	0.976826	1.00605	1.00266	0.998289	0.00348821
23.5	0.89085	0.858996	0.7909	0.807239	0.904788	0.899054	0.902853	0.865671	0.865335	0.871783	0.865747	0.0123594		23.5	0.978632	0.992796	1.01555	1.00376	1.02533	0.995137	1.00814	0.980175	1.00809	0.980022	0.998763	0.00509677
23.6	0.842661	0.82828	0.704564	0.825045	0.865881	0.911491	0.948143	0.855587	0.913416	0.867672	0.856274	0.0210652		23.6	0.974484	1.00987	0.988681	1.00734	1.01987	0.981542	1.00034	0.9904	0.992474	0.976991	0.994199	0.00472318
23.7	0.845543	0.845043	0.659439	0.796141	0.89242	0.889195	0.903039	0.851322	0.885404	0.860437	0.842798	0.0226698		23.7	0.974523	0.977713	1.01775	0.98608	1.00248	0.943972	0.99186	0.991583	0.984191	0.97733	0.984748	0.00612346
23.8	0.852453	0.832301	0.770267	0.813316	0.880398	0.903927	0.893705	0.840417	0.887485	0.881181	0.855545	0.0133026		23.8	0.982775	0.949127	1.00551	0.996524	0.987083	0.982334	1.00507	0.979181	1.011	0.992677	0.989128	0.00563518
23.9	0.875046	0.856743	0.712757	0.801506	0.90062	0.894319	0.8869	0.838883	0.884943	0.8849	0.853662	0.0183111		23.9	0.943054	1.0134	0.993422	1.01178	1.02541	0.959376	0.996488	0.984025	0.994961	1.01258	0.993449	0.00811188
24	0.863157	0.84801	0.713837	0.799469	0.882839	0.925229	0.894493	0.857139	0.851821	0.867111	0.85031	0.0183588		24	0.982665	0.986748	0.996437	0.996825	1.0133	0.947536	1.00724	0.991829	0.986346	0.97821	0.988714	0.00571045
24.1	0.856163	0.859481	0.741556	0.777048	0.889066	0.903607	0.860142	0.860128	0.869889	0.883013	0.850009	0.0160903		24.1	0.99632	0.974497	1.00192	1.0152	1.00022	0.993382	1.01013	0.996864	1.01803	0.983341	0.998991	0.00427847
24.2	0.866053	0.838047	0.753529	0.810198	0.881649	0.869546	0.87899	0.866802	0.898041	0.86723	0.853009	0.0134627		24.2	0.975209	0.989101	1.00632	1.02287	1.00606	0.976457	1.0011	0.979136	1.00514	0.992672	0.995407	0.00493647
24.3	0.847747	0.839342	0.70066	0.822074	0.881146	0.902854	0.918744	0.850195	0.864	0.858957	0.848572	0.0188403		24.3	0.966971	0.987292	1.00021	1.03435	1.02372	0.994326	1.00222	1.00422	0.982366	1.01355	1.00092	0.00626825
24.4	0.866835	0.839593	0.708014	0.796766	0.884581	0.925188	0.902243	0.844867	0.871983	0.868876	0.850895	0.0193855		24.4	1.00324	0.983145	1.00474	1.01535	1.0121	0.976199	0.979027	0.987041	0.97227	0.965434	0.989854	0.00558513
24.5	0.865769	0.839978	0.743089	0.79351	0.900377	0.900547	0.932375	0.851301	0.876841	0.862935	0.856672	0.0174142		24.5	0.981903	0.96898	1.02233	1.00512	1.03098	0.968177	0.99803	0.982653	0.999533	0.971309	0.992901	0.00700079
24.6	0.8428	0.858955	0.693214	0.808983	0.890659	0.927268	0.886426	0.86391	0.877431	0.871137	0.852078	0.0201924		24.6	0.961287	0.978115	1.00344	1.01598	1.03389	0.991199	1.00102	1.00171	0.989767	0.973372	0.994978	0.00669711
24.7	0.866837	0.826124	0.698821	0.806554	0.899287	0.896221	0.928884	0.860041	0.873347	0.8611	0.851722	0.0203098		24.7	0.981575	0.970055	1.01015	1.0053	1.02254	0.997627	0.99147	0.988193	1.00468	1.02475	0.999634	0.00550413
24.8	0.848329	0.837488	0.717323	0.814252	0.879388	0.896562	0.895241	0.85437	0.888316	0.857765	0.848903	0.0168833		24.8	1.00746	0.97728	0.991267	1.01778	0.999419	0.99799	1.00168	0.990009	0.989535	0.992573	0.996499	0.00351748
24.9	0.850874	0.858687	0.712239	0.793386	0.892817	0.910379	0.935969	0.853887	0.879567	0.862565	0.855037	0.0199784		24.9	0.974223	0.978452	1.00178	1.01893	1.00698	0.972381	1.0008	0.974048	0.976398	1.03483	0.993883	0.00696992
25	0.878632	0.861828	0.707927	0.78704	0.888095	0.904934	0.889932	0.855727	0.864906	0.873976	0.8513	0.0188517		25	0.959033	0.988296	1.00624	1.00826	1.02986	0.990267	0.993865	0.98599	1.01321	1.01106	0.998608	0.00616429
	sample_1	sample_2	sample_3	sample_4	sample_5	sample_6	sample_7	sample_8	sample_9	sample_10	Average	SEM			sample_1	sample_2	sample_3	sample_4	sample_5	sample_6	sample_7	sample_8	sample_9	sample_10	Average	SEM
Maximum change of relative FRETr	-0.139209	-0.150156	-0.275698	-0.201096	-0.116139	-0.104792	-0.0940112	-0.14985	-0.121764	-0.131073	-0.148379	0.0169907		Maximum change of relative FRETr	-0.00767753	-0.00590778	0.00384601	0.00244347	0.0121077	-0.0125532	-0.0011523	-0.0117191	-0.000970902	-0.0116325	-0.0033216	0.00254598
