# Supplementary material for: Two-step structural changes in M3 muscarinic receptor activation rely on the coupled Gq protein cycle
Source: Nat Commun. 2023 Mar 8;14:1276. doi: 10.1038/s41467-023-36911-4 (PMC9992711; doi:10.1038/s41467-023-36911-4)
Supplement: Supplementary file 3 — Source Data [file 41467_2023_36911_MOESM3_ESM.zip › 2. Data for Supplementary Figures/Supplementary Figure 18.xlsx]

## Sheet: a, c-f
hM3R-YFP +Gαq-CFP
	ΔFRETr
Time(sec)	sample_1	sample_2	sample_3	sample_4	sample_5	sample_6	sample_7	sample_8	Average	SEM
0	0.0393544	-0.0275516	0.00491253	0.00829778	-0.0123475	-0.0276194	-0.0154608	-0.0383362	-0.00859385	0.00889823
0.1	-0.00400563	0.0714834	0.00389053	-0.0754452	-0.0104015	-0.00911337	-0.00362384	-0.0377072	-0.00811535	0.0145972
0.2	0.0517544	0.0151384	-0.00934047	-0.0333972	0.0189515	0.00439363	0.0179082	-0.0726752	-0.000908353	0.0134194
0.3	-0.0112786	0.0295384	0.0141345	0.00507478	0.00634447	-0.0248324	-0.0389438	-0.0286612	-0.00607798	0.00837163
0.4	0.0211264	-0.0428106	0.000978529	0.0170358	-0.000789529	-0.0242104	-0.0107008	-0.0120492	-0.00642748	0.00742366
0.5	0.0651584	-0.0284576	0.0136255	0.0341418	-0.0350015	-0.0409554	0.0277852	-0.0479552	-0.00145735	0.0148588
0.6	-0.000390627	-0.0194626	0.0170845	0.0221708	0.00839347	-0.0330674	-0.0105708	-0.0656072	-0.0101812	0.0102757
0.7	0.0418094	0.0216744	0.00337053	0.0308538	-0.0159325	0.0403576	0.0211702	-0.0350342	0.0135336	0.00970456
0.8	-0.00477963	0.0282534	-0.00369547	-0.0690482	0.00782547	-0.0356694	0.0298482	0.0097568	-0.0046886	0.0117612
0.9	0.0734824	-0.000545569	0.00244753	-0.0157672	-0.00692353	-0.0598434	-0.0110048	-0.0099672	-0.00351523	0.0129596
1	-0.0174976	-0.0182416	0.0191635	-0.0163192	-0.00899753	-0.0255144	0.0265922	-0.0498412	-0.011332	0.00862761
1.1	0.00773437	0.00346743	0.0258145	-0.0191012	0.00458047	0.0312826	0.00182916	-0.0673042	-0.0014621	0.0108716
1.2	-0.0143216	0.0340174	0.000488529	0.0232278	-0.00875953	0.0119086	0.0775662	0.0462438	0.0212964	0.010895
1.3	0.000281373	-0.00525857	0.0370975	-0.0377282	0.0449815	-0.0149854	-0.0371968	-0.0075632	-0.00254648	0.0107439
1.4	0.0486014	-0.0278076	0.0225345	-0.00398022	-0.0332325	-0.00487737	-0.0149188	-0.0279392	-0.00520248	0.00997661
1.5	-0.0433686	0.00917243	0.0332775	0.0956438	0.0290395	0.000728627	-0.00479084	0.0087728	0.0160594	0.0140792
1.6	-0.0404016	-0.0292866	0.0404925	-0.0355922	0.0157685	-0.0220624	0.0449172	-0.0462382	-0.00905035	0.0131149
1.7	-0.00361963	0.0376274	0.0301215	0.0107848	0.0318875	-0.0106624	0.0593272	-0.0054632	0.0187504	0.00878308
1.8	0.0188724	-0.0183476	0.0167355	0.0616698	-0.0196675	0.00714163	-0.0118868	0.0233888	0.00973827	0.00958376
1.9	-0.0142026	-0.00605157	-0.0198285	-0.0250542	0.0126535	0.0106666	0.0369752	0.0714358	0.00832427	0.0115333
2	0.0231344	0.0603374	0.0174725	-0.0345392	-0.0323465	0.00641363	0.0771562	-0.0501112	0.00843965	0.0161775
2.1	-0.0256076	0.0148494	0.00176453	-0.0181232	-0.0463385	-0.0826154	-0.0119418	0.0577128	-0.0137875	0.0147194
2.2	0.0361064	0.0292814	0.0195195	0.0585488	0.0709115	-0.00474437	0.0348052	0.0672528	0.0389601	0.00907527
2.3	0.0803154	0.00902543	-0.00325547	-0.0244472	0.0590235	0.00898963	-0.00935384	0.0406598	0.0201196	0.0128224
2.4	0.0186614	-0.00196057	0.00225053	0.0312068	-0.00802353	-0.0690004	0.0130612	0.0509128	0.00463852	0.0124979
2.5	0.0506904	-0.00417557	0.0235675	0.0526848	0.0368155	-0.0188724	-0.0278058	0.0432208	0.0195156	0.0113578
2.6	0.0752084	-0.0201126	-0.00201747	0.0197248	0.0301025	0.0696036	0.0599902	-0.0017062	0.0288491	0.0127813
2.7	0.0170714	-0.0160336	0.0143125	0.0301468	0.0295095	-0.00188137	0.0428452	0.0154968	0.0164334	0.00661699
2.8	0.0795124	-4.05686e-05	0.0174595	0.0536998	0.0177245	-0.00508037	-0.0133928	0.0385598	0.0235553	0.0112425
2.9	-0.0127226	0.0135814	0.0281935	0.0246118	-0.00572653	0.0159986	0.0827312	-0.10109	0.00569715	0.0183418
3	-0.0413906	0.0283714	0.00874153	0.00643778	0.00605047	0.0117106	0.0248582	-0.0321522	0.0015784	0.00890575
3.1	0.00148337	0.00445143	0.0178305	0.0550688	0.00655947	-0.0264034	0.0424842	0.0092198	0.0138368	0.00893522
3.2	0.00217237	0.0213774	0.0281195	0.0337018	0.00375947	0.0504226	0.0290822	-0.0657972	0.0128548	0.0125342
3.3	0.0255744	-0.0557166	0.0126055	-0.00200522	-0.0299755	0.0273656	0.00128016	-0.0967772	-0.0147061	0.0153565
3.4	0.0246894	0.0488194	0.00104753	0.0675638	-0.0140815	-0.0197854	-0.0194008	-0.0448482	0.00550052	0.0135583
3.5	0.0723924	0.0159104	0.00154153	0.0253808	0.0378415	0.0230136	-0.00297784	0.0801328	0.0316544	0.010787
3.6	0.0322374	-0.0267696	-0.0126525	-0.00631922	0.0531595	-0.0467554	-0.00268984	-0.0646672	-0.0093071	0.0136696
3.7	0.0392644	-0.0501116	0.0104575	0.0165128	-0.0101885	-0.0167844	0.0361132	-0.0137902	0.00143415	0.0106052
3.8	0.00680837	-0.0406676	-0.000180471	0.00337878	-0.0182915	-0.0185914	0.0182062	-0.0452102	-0.0118185	0.0080732
3.9	0.00656237	-0.0265136	0.00188653	0.0226148	-0.0429185	-0.0666224	0.0588042	-0.0297342	-0.0094901	0.0141188
4	0.0158604	-0.0169626	0.0350655	0.0304158	0.0535315	0.0215486	0.0305342	-0.0439552	0.0157548	0.0111023
4.1	0.0635154	-0.00109757	0.0111285	-0.00587222	-0.0161575	-0.00515737	0.00324216	0.0345618	0.0105204	0.00925916
4.2	-0.0157986	-0.0543096	0.00853253	0.000333784	-0.0218115	-0.00629737	0.0469392	0.0347078	-0.000962978	0.0113294
4.3	-0.0137926	-0.00976357	0.0290985	0.0176858	-0.0131725	-0.0312894	0.0284622	-0.0511322	-0.00548798	0.0101606
4.4	0.00754337	0.0198954	0.00981153	0.0239928	-0.0228115	-0.0228974	0.0322192	-0.0180682	0.00371065	0.00781903
4.5	-0.00528063	-0.0285876	0.0126625	-0.0119292	0.0497205	0.0394526	0.0507522	0.0683448	0.0218919	0.0123846
4.6	-0.00589863	0.0246654	0.00823753	-0.00378122	0.0182335	0.0969136	0.00582816	-0.0517462	0.0115565	0.0146953
4.7	0.0277424	-0.0675476	-0.00614747	0.0117228	0.00314047	0.0486406	0.0295082	0.0741878	0.0151559	0.0148926
4.8	-0.0435946	-0.0121606	0.0397265	0.00517978	-0.0120805	-0.00958637	0.0257472	0.0088938	0.000265647	0.00909541
4.9	-0.00693263	0.00606643	-0.00730547	0.00508178	0.0306485	0.0127676	0.0694592	-0.0495612	0.00752802	0.0120222
5	0.0447434	-0.0282946	-0.000433471	-0.0280352	0.0203235	-0.0801084	0.0378972	-0.101961	-0.0169836	0.0188717
5.1	-0.0154516	-0.0679086	9.35294e-05	0.0318238	-0.00883853	-0.0326304	0.103557	0.0026588	0.00166302	0.0177859
5.2	-0.000419627	-0.0439066	0.0167585	0.0119218	-0.0436555	-0.00336337	0.00215716	-0.0073562	-0.00848298	0.00818441
5.3	0.0112664	-0.0216666	0.0459275	0.0126868	0.0138755	-0.0311914	-0.0131598	0.0382768	0.0070019	0.00970841
5.4	0.0212884	-0.0113866	-0.0159435	-0.0316482	0.0347335	0.0533816	0.0706112	0.0748108	0.0244809	0.0144437
5.5	0.0617314	-0.0275996	0.0209665	0.0104958	-0.0219285	0.0253036	0.0939052	0.0298268	0.0240876	0.0142111
5.6	0.0459674	-0.00890357	0.0168295	0.0446848	0.000505471	-0.0354714	0.0228122	-0.107547	-0.00264035	0.0178094
5.7	0.0267994	0.0122874	0.000240529	0.0519438	0.0124205	0.00214463	0.0646022	0.0165848	0.0233779	0.00824031
5.8	0.0405914	-0.0385376	0.0127585	0.0218558	0.00138947	-0.000704373	-0.0174218	-0.0432412	-0.00291373	0.0102479
5.9	0.0214994	-0.0439306	0.0361925	-0.0149982	0.00514347	-0.00990937	-0.00331384	0.0050198	-0.000537103	0.00854138
6	0.0449684	-0.0208836	0.00822253	-0.0491002	0.0327355	0.00811263	0.0521722	0.0199358	0.0120204	0.0119803
6.1	0.0389784	0.00857943	0.0195485	0.0562098	0.0530315	-0.00381637	0.0626612	0.0569298	0.0365153	0.00892629
6.2	-0.00792663	-0.0221566	0.0171355	-0.0194682	-0.0200105	0.00370463	0.0778212	0.0242208	0.00666502	0.0118983
6.3	0.0224434	0.0625844	0.0301295	0.0155518	-0.0162835	0.00713163	0.0339852	0.0529348	0.0260596	0.00887454
6.4	-0.0230916	-0.00164957	0.0209105	0.0236858	0.00918047	-0.0328574	0.142914	0.0227308	0.0202279	0.0190703
6.5	-0.0229756	0.00218743	0.00316953	-0.0313952	0.0223625	-0.0139294	0.0739512	-0.0295262	0.000480522	0.0123644
6.6	0.0415794	-0.0377766	0.00861253	0.0116918	0.00484047	-0.0252584	0.0204342	0.0627418	0.0108581	0.0115257
6.7	0.0574774	-0.0232586	0.0200255	0.0401278	-0.0192725	0.0110026	0.0888212	-0.0183882	0.0195669	0.0143382
6.8	0.00822637	-0.00309557	0.0355825	-0.0170602	0.0249775	-0.0155324	0.0537442	-0.0079072	0.0098669	0.0091336
6.9	-0.0109436	-0.0177456	-0.00298247	0.0327628	0.0500515	0.00315563	0.0739812	-0.0233632	0.0131145	0.0124465
7	0.0781154	-0.0300416	0.00130953	0.000455784	0.0326045	0.0240026	0.0884052	-0.0010102	0.0242301	0.0144946
7.1	0.0343564	-0.0101466	-0.0317095	0.0326218	-0.0403525	0.00337663	0.0734332	0.0891198	0.0188374	0.0166308
7.2	0.0604384	-0.0316956	0.0224645	-0.0251792	0.0158705	0.0383216	0.102468	0.0468348	0.0286904	0.015598
7.3	-0.0420146	-0.0434286	0.00686053	-0.0291972	-0.0178105	-0.0480104	0.0314862	-0.0043612	-0.0183095	0.00991169
7.4	-0.0324216	-0.0205216	0.0281325	-0.00717922	0.00834247	-0.00798837	0.0208212	0.0644648	0.00670627	0.0109203
7.5	0.0137764	0.0420404	0.00986953	0.0181838	0.0168865	-0.0240754	0.0676442	-0.0725182	0.0089759	0.0149045
7.6	0.0237974	-0.0432716	0.00568253	0.0158638	0.0453685	0.00540963	0.131555	0.0726448	0.0321313	0.018485
7.7	0.0272194	-0.0167756	0.0103545	0.00620978	0.0151165	-0.0203924	0.0568372	0.0454298	0.0154999	0.00962215
7.8	0.0310114	0.0267994	0.0190195	0.0569818	0.0385005	-0.000355373	0.0265822	0.0183728	0.027114	0.00587641
7.9	0.0188314	-0.0224576	0.0228915	-5.72157e-05	-0.0141975	-0.0122104	0.0705222	0.103808	0.0208913	0.0158066
8	0.0637044	-0.0137336	0.00974553	0.0140178	0.00474747	-0.0141684	0.0862572	-0.0015912	0.0186224	0.0129767
8.1	0.0445554	-0.0188886	0.00347753	0.0281348	0.0356455	0.0317326	-0.0445458	0.0187538	0.0123581	0.0108046
8.2	0.0610864	-0.00157857	0.00499753	0.0339958	0.0329585	0.0364216	0.118382	-0.0448172	0.0301808	0.0169365
8.3	0.00127537	0.0177294	-0.000390471	0.0104528	0.0382905	0.000377627	0.0620192	-0.119439	0.0012894	0.0188937
8.4	-0.00101263	-0.0167686	0.0202945	-0.0301272	0.0325095	0.0128166	0.00472116	-0.0222092	2.80221e-05	0.00772102
8.5	0.0424354	0.0159644	0.000708529	0.0435008	0.0174695	-0.0200954	0.0216692	0.0739068	0.0244449	0.0101847
8.6	0.0144054	0.0394624	0.0171665	0.0352318	-0.00676453	-0.0296074	0.0559082	0.0147158	0.0175648	0.00954054
8.7	-0.0150486	-0.0414476	0.00149553	0.0145438	-0.0433015	4.96275e-05	0.0131782	0.134817	0.00803577	0.0197601
8.8	-0.0368396	-0.0247686	0.0149365	0.00848678	-0.0355165	-0.00769637	0.0187382	0.0198818	-0.00534723	0.0085608
8.9	0.0307724	-0.0121106	0.0201825	0.0719498	0.0182125	-0.0204214	0.0579042	-0.0541592	0.0140413	0.0147208
9	-0.0301126	0.0421894	0.0359605	-0.00662522	0.0174865	-0.00975637	-0.00301784	0.0205008	0.00832815	0.00876199
9.1	-0.0197876	-0.00424157	0.00474653	0.0145208	0.0338235	0.0272806	0.0348142	0.0333328	0.0155611	0.0072174
9.2	0.0329704	0.00348343	0.00877453	0.0338678	0.0184355	0.0247496	0.0740972	0.0305898	0.028371	0.00763265
9.3	-0.0309966	-0.0293426	0.0320845	0.0224578	0.0311185	0.0390586	0.0503402	-0.0014142	0.0141633	0.0110039
9.4	-0.0185146	0.0122174	0.00703753	0.0406668	0.0314405	0.0709856	0.0168352	0.0259918	0.0233325	0.0092838
9.5	-0.0355876	0.00381943	-0.00800647	0.0255328	0.0556615	-0.0227384	0.0274472	0.0228898	0.00862727	0.0106017
9.6	-0.0190236	0.0520884	0.0171095	-0.0129492	-0.00103753	-0.000444373	-8.88431e-05	0.0518618	0.0109395	0.00970002
9.7	0.00850137	-0.00119157	0.0197965	-0.0129942	0.0461475	0.0392196	-0.0334068	-0.0392292	0.0033554	0.0110737
9.8	0.0303584	-0.00835657	0.0188775	-0.00546022	-0.00570953	-0.0177034	0.0663622	0.0405768	0.0148681	0.0103558
9.9	-0.0165106	0.0167044	0.0287155	0.0127708	-2.25294e-05	0.0115396	0.0450352	-0.0206022	0.00970377	0.00775954
10	-0.0227086	-0.0177286	0.00458253	-0.00638022	0.0546085	0.0259296	0.0593872	0.0264018	0.0155115	0.011056
10.1	0.0969024	-0.0151656	0.0213585	0.0233778	0.0329205	0.0156616	0.0989492	-0.0057062	0.0335373	0.0151052
10.2	0.0420844	0.00276043	0.0382695	0.00370178	0.0187525	-0.0460824	0.109811	0.0286638	0.0247451	0.0156489
10.3	0.00646537	-0.00753357	0.0475255	0.00426378	0.00928647	0.0168156	0.0396902	0.0046878	0.0151501	0.00668886
10.4	-0.0316516	-0.00175557	0.0217725	-0.0231782	0.00788947	-0.00532637	-0.0155318	-0.0046032	-0.0065481	0.00601516
10.5	-0.0237526	0.0112824	-0.00844447	0.00670178	0.0231375	-0.0337184	0.0247312	0.0125918	0.00156615	0.00759527
10.6	-0.0227306	0.000230431	0.0219025	0.0401508	-0.00280353	-0.00370837	0.0524662	0.0246718	0.0137724	0.0089384
10.7	-0.00875163	-0.0169926	0.0135455	-0.0470862	-0.0149555	0.0335236	0.00551816	0.0607028	0.00318802	0.0117621
10.8	0.0148764	-0.00513457	0.00217353	-0.0135082	-0.0171855	-0.0242934	0.0332802	0.0376668	0.0034844	0.00818274
10.9	0.0401354	0.0300364	1.75294e-05	0.0224608	-0.0622675	0.0108156	0.0685382	-0.0206962	0.01113	0.0141083
11	0.0341394	0.0102964	0.0198885	-0.0839852	0.0123175	0.00187063	-0.0376128	-0.0370162	-0.0100127	0.013925
11.1	0.0522994	-0.0534976	0.00544053	-0.0429462	0.0172615	-0.00569337	0.0417742	0.0138538	0.00356152	0.0131183
11.2	0.0768104	0.0429784	0.0268485	0.0329948	0.0159805	-0.000796373	0.0100682	0.0524678	0.032169	0.00885191
11.3	0.00409137	0.0160804	0.00600753	-0.0284442	0.00877147	0.00956763	0.0589632	0.0060248	0.0101328	0.00843095
11.4	0.0580614	-0.0436886	0.0227685	0.000931784	-0.0367565	-0.00444937	-0.0101248	-0.0041652	-0.00217785	0.0113797
11.5	-0.0189336	0.00537943	0.00162253	0.0687258	0.0406795	0.0207476	0.0487022	-0.0345302	0.0165491	0.0123721
11.6	-0.0139296	-0.0170816	0.00366153	0.00920978	0.0424635	0.00836863	0.0332842	-0.0533152	0.00158265	0.01068
11.7	-0.0112466	0.0110044	0.0128585	0.0270708	0.0129675	0.00900363	-0.00491184	-0.0378802	0.00235827	0.00708308
11.8	0.0629624	0.0172494	0.00486853	0.0289138	0.00283247	0.0599496	0.0300252	-0.0666312	0.0175213	0.0143979
11.9	0.0690724	-0.0243736	-0.00364447	-0.0189292	0.0277215	0.0505486	-0.0228938	-0.0215972	0.00698802	0.0131341
12	0.0662054	-0.00700457	-0.0123945	0.0155858	0.0320875	0.0218756	0.0774012	0.0812788	0.0343794	0.01301
12.1	-0.00672163	0.000527431	0.00366353	-0.0684172	0.0463715	-0.0330014	0.0151452	0.0015948	-0.00510473	0.0119543
12.2	-0.0128046	-0.0103836	0.0261115	0.0560458	0.0349035	0.00313063	-0.0271098	-0.0514192	0.00230927	0.0124348
12.3	-0.00732563	0.0269004	0.00314553	0.0663738	0.00483347	0.0546506	0.0724052	-0.0223352	0.024831	0.0126854
12.4	0.0414714	-0.0283526	0.00403653	0.0239918	0.0179965	0.00176963	-0.0328688	-0.0556582	-0.00345173	0.0115924
12.5	-0.0111656	-0.0137246	0.0195195	0.0591968	0.0134515	0.00986363	0.0528752	0.0278478	0.019733	0.00938529
12.6	0.0560924	-0.0661456	0.00890753	0.0299328	0.0163965	0.0106736	0.10302	0.0157768	0.0218318	0.0168654
12.7	-0.0294656	-0.0302886	0.00293053	0.0150258	0.0173565	0.00119763	0.0366792	-0.0486802	-0.0044056	0.0102491
12.8	-0.00526263	-0.000273569	-0.00836347	-0.0171032	-0.00851253	0.00593063	0.101852	-0.0210982	0.00589615	0.01404
12.9	0.0339384	0.00822543	0.00855853	-0.0374452	-0.0376815	0.0669506	0.0446922	-0.0529812	0.00428215	0.0153849
13	0.0508184	0.0431654	0.0146385	0.0224688	-0.0217505	0.0120296	0.0293042	0.0248388	0.0219391	0.00780085
13.1	0.00523437	0.0446534	0.00127353	-0.0123102	0.0214005	0.0386046	0.0881902	-0.102698	0.0105435	0.0196205
13.2	-0.0318216	-0.00612857	0.0151515	0.00995678	0.0739295	0.0211806	0.0632582	0.0375588	0.0228856	0.0123312
13.3	-0.00786263	0.0134214	0.0188495	-0.0301482	0.00133147	-0.00290637	0.0129122	-0.0171502	-0.0014441	0.00591693
13.4	-0.0120946	-0.0272946	0.00730953	-0.0205472	0.0337275	0.0120856	0.0389202	0.0833738	0.014435	0.01299
13.5	0.0405914	-0.0158376	-0.0192755	0.0325498	-0.0109885	-0.00768637	0.0520802	-0.0145502	0.0071104	0.0103759
13.6	-0.00632263	-0.0107646	0.0100405	0.0213908	-0.0281385	0.0319266	0.0139572	0.000689804	0.0040974	0.00679586
13.7	0.0126274	0.0134954	0.0213005	-0.0358682	0.00916747	0.0333296	0.0275692	0.0726608	0.0192853	0.0106411
13.8	0.0347024	0.0342574	-0.000611471	0.0347348	0.0471515	-0.0560424	0.0476802	-0.115317	0.0033194	0.0208875
13.9	-0.0133676	-0.00142657	0.0126225	0.0155888	0.0270955	-0.00504137	0.0581422	-0.0026572	0.0113695	0.00812414
14	0.00410637	-0.0555626	0.000100529	0.0433168	-0.0247455	0.0212046	0.0415982	-0.0107102	0.00241352	0.0118328
14.1	-0.00349963	-0.0125866	-0.00218947	-0.0199752	-0.00118053	-0.0202074	0.0447162	-0.0217872	-0.00458873	0.00766482
14.2	0.0656854	0.00643343	0.0371845	-0.00113422	0.00222347	0.0282666	0.0648072	0.0641268	0.0334491	0.010269
14.3	-0.00328563	-0.0483696	0.00735553	0.0193858	-0.00946253	0.0302346	-0.0212228	0.0158998	-0.0011831	0.00894029
14.4	0.0200464	0.0108164	0.0214245	-0.00950922	-0.0159125	0.0171966	0.0519852	-0.0795122	0.0020669	0.0137631
14.5	0.0798434	0.00563243	0.0113475	0.00727478	-0.00280653	-0.00737937	0.0600172	-0.0299522	0.0154971	0.0128373
14.6	-0.0521946	-0.00530357	0.00657653	0.0241448	0.0628865	0.0184716	0.0271252	-0.0771062	0.000575022	0.0160095
14.7	0.00233037	-0.00361557	0.00927853	0.0154058	-0.0157865	-0.0284884	0.0570462	-0.0509102	-0.00184248	0.011356
14.8	-0.0225746	-0.0154666	0.0245865	-0.00106022	0.0344395	-0.0333974	0.0417142	-0.0088032	0.00242977	0.00984364
14.9	0.0282684	0.0451364	-0.00185947	0.0192628	-0.0154245	0.0380756	0.0664432	0.129453	0.0386694	0.0158727
15	-0.0133186	0.0106904	-0.00535447	0.0265958	0.0127345	-0.0405064	0.0587722	0.0084608	0.00725927	0.0102946
15.1	0.0662664	0.000914431	0.0137985	0.0209508	-0.0196455	-0.0436464	0.0724092	-0.0202232	0.011353	0.0145978
15.2	0.0431034	0.0260754	0.00882353	-0.0284402	-0.0201215	-0.00583937	0.102126	-0.0187432	0.013373	0.015361
15.3	0.0630544	0.0405164	0.00231053	0.0250638	-0.0217185	-0.0417084	0.0622122	0.0284008	0.0197664	0.0133721
15.4	0.0590064	-0.000101569	0.0191855	0.00307578	-0.0150685	-0.0389294	0.0631932	0.0139868	0.0130435	0.0122692
15.5	-0.00164063	0.0362294	0.00887553	-0.0315562	0.0200845	0.0234136	-0.00991684	-0.0352612	0.00127852	0.009132
15.6	0.0515744	-0.0251726	0.0270655	0.0227718	-0.0435035	0.00177563	0.0543432	-0.0279652	0.00761115	0.0131693
15.7	0.0301874	0.0221904	-0.0142235	0.0392428	0.0380335	0.0235966	0.0190272	-0.0188802	0.0173968	0.00784522
15.8	0.0518894	0.0172504	0.00417453	0.0136598	-0.0104315	0.0385896	0.00635316	0.0523888	0.0217343	0.00823537
15.9	0.0744844	0.00870543	-0.0144975	-0.0384892	0.0348125	-0.0238334	0.0135532	0.0074778	0.00777665	0.012572
16	0.000535373	-0.00473257	-0.00104847	-0.0262652	0.0178775	0.0165246	0.0120372	-0.0301002	-0.00189648	0.00644822
16.1	0.0103314	-0.0467036	0.00153653	0.0173718	-0.0301935	0.0550596	0.0424352	0.0229818	0.0091024	0.0121018
16.2	0.00961537	0.00538843	0.0256405	0.00374478	-0.00588653	0.00533763	-0.0205558	-0.0987012	-0.0094271	0.0135683
16.3	0.0919894	-0.0213666	0.0265875	-0.0150792	-0.0109735	-0.0497794	0.0389682	0.0093978	0.00871802	0.0154977
16.4	0.0107184	0.0187314	0.0268485	0.00584278	0.00522447	-0.00799537	0.00807316	0.0927528	0.0200245	0.010997
16.5	0.0413304	-0.0352986	0.0148635	-0.0151962	0.0140415	0.0227096	0.0556002	-0.174786	-0.00959198	0.0257129
16.6	0.0485184	-0.00399057	0.000175529	0.0419328	-0.0306065	0.0999526	0.00913416	0.0564338	0.0276938	0.0147529
16.7	0.0481894	0.00731543	0.0256975	-0.0254882	0.00666147	0.0191726	0.0928492	-0.000990196	0.0216759	0.0126497
16.8	-0.00689863	0.00725143	-0.0135155	0.0603498	-0.00154353	0.00717663	0.0775232	-0.117364	0.0016224	0.0205904
16.9	-0.0422146	0.0374534	0.0196395	0.0175368	-0.0353795	-0.0330724	0.00922316	0.0540738	0.00340752	0.0127753
17	0.0516944	-0.00955157	0.0124445	0.00221978	0.0149425	0.00634863	-0.0180598	0.0246208	0.0105824	0.00758683
17.1	0.0123254	0.0363834	0.0310985	0.0178708	0.00857547	0.0311846	0.0714902	-0.0266792	0.0227811	0.00989133
17.2	-0.0611046	0.0203794	0.0174055	-0.0123892	-0.0108335	-0.00745037	0.0932812	-0.0561862	-0.00211223	0.0172176
17.3	0.0321194	-0.00516957	-0.0148735	-0.0138142	0.0178865	0.00809963	0.00898416	0.0695648	0.0128496	0.00986971
17.4	0.0519154	0.0104164	0.0238485	0.0192458	-0.0453305	0.0240716	0.0421022	-5.71961e-05	0.0157765	0.0104869
17.5	0.0379324	0.0234364	0.0480105	0.0171628	0.00743247	-0.0135264	0.0691852	-0.0549032	0.0168413	0.0136
17.6	0.0282614	-0.0364106	0.0148185	0.0382358	0.00885747	0.00388863	0.0796862	-0.0593502	0.0097484	0.0152431
17.7	0.0686544	0.0112854	0.00570753	0.0642988	0.0213945	0.0230326	0.0136072	0.0031018	0.0263853	0.00908416
17.8	-0.0340246	0.0102714	0.0245495	-0.0344692	0.00260847	-0.0166294	0.0551362	-0.118914	-0.013934	0.0184026
17.9	0.00590237	-0.00602557	-0.0190555	-0.00260822	0.0239965	0.0264116	-0.00827784	-0.0947682	-0.0093031	0.0134108
18	0.0108034	-0.0224286	0.0184255	0.0183358	0.0164265	0.0356756	0.0341282	0.0370588	0.0185531	0.0068431
18.1	-0.00949263	0.0212404	0.00158253	0.0526758	-0.0480815	0.0347526	0.0209362	-0.0228172	0.00634952	0.0115531
18.2	0.00822737	0.00795243	0.00530153	-0.00902922	0.0231295	0.0108366	0.00907416	-0.0015672	0.00674065	0.00331198
18.3	0.0182544	-0.00787357	-0.00156047	0.0640418	-0.00283753	-0.0202074	-0.0244408	-0.0259942	-7.72279e-05	0.0105122
18.4	0.0314994	0.0348754	-0.000161471	0.0549048	-0.0227055	-0.0479194	0.0526282	-0.0493632	0.00671977	0.0151658
18.5	0.00333437	0.00785743	-0.0126305	0.00310878	-0.0386195	0.0304666	-0.00213584	0.0462618	0.0047054	0.00909211
18.6	0.00394837	-0.00979857	0.0187525	-0.000855216	-0.0123525	0.0346626	0.0273252	-0.0154392	0.0057804	0.0067292
18.7	0.0697294	-0.0168806	-0.00824047	-0.0174702	-0.0165375	0.0175376	0.0310972	-0.0343772	0.00310727	0.0120808
18.8	-0.00930563	-0.00720757	0.0196955	0.0290278	0.000695471	-0.00823637	-0.00694484	0.0054158	0.00289252	0.00508503
18.9	-0.0345196	-0.00394557	0.00237153	0.0504968	-0.00891953	0.000845627	-0.0501898	-0.0110402	-0.0068626	0.010443
19	0.0103264	0.0161734	0.0191555	-0.0495562	0.00885547	-0.0321134	0.0499232	-0.0335342	-0.00134623	0.0118796
19.1	0.0618874	-0.00453857	0.0166205	-0.0161962	-0.00664953	0.0528146	0.0785682	-0.0047342	0.0222215	0.0130026
19.2	0.0354864	-0.00415557	0.00211653	0.0229198	0.0207115	0.0558296	-0.0153738	-0.0389032	0.0098289	0.0106312
19.3	-0.00140563	-0.00440357	0.0213855	-0.0170972	0.00984447	-0.0185754	0.0102412	-0.0455992	-0.00570123	0.00748465
19.4	0.00525837	0.0303924	0.0116895	0.0145838	0.0279115	-0.0213834	0.0602242	0.0316588	0.0200419	0.00840152
19.5	0.0325764	-0.0528826	0.0333985	-0.0440972	-0.0363925	-0.0510934	0.0259172	0.0052248	-0.0109186	0.0137568
19.6	0.0672194	0.0401914	0.0125695	0.0818368	0.0486335	0.0167836	0.0670192	0.0331378	0.0459239	0.00881719
19.7	0.0511324	0.0214604	-0.00185947	-0.0316812	0.0367695	0.0172876	0.0955682	-0.0342322	0.0193056	0.0152693
19.8	0.0835004	-0.0290556	0.00209353	0.0502068	-0.0328675	0.00316163	0.0266202	-0.0432412	0.00755227	0.0155575
19.9	0.00634637	0.0103534	0.00108053	-0.00923922	-0.0316595	0.00462763	-0.0157408	-0.0363692	-0.0088251	0.0062752
20	0.0485754	-0.0205036	0.0143065	0.0123048	0.0574955	0.00202363	0.0100682	-0.0281892	0.0120101	0.0105118
20.1	0.0444534	-0.000998569	0.0239155	-0.00742922	-0.0186865	-0.0201354	0.0583412	0.0258548	0.0131644	0.0103894
20.2	0.00485537	-0.0231746	0.0140325	0.0126358	-0.0261885	0.0155606	0.0409072	0.0309588	0.0086984	0.00831493
20.3	0.0196564	0.0206214	0.00457253	0.0149368	0.0124145	0.000904627	0.0607942	-0.0223702	0.0139413	0.00829377
20.4	0.0523854	-0.0251406	0.0521145	0.0672618	0.0204895	-0.00941537	0.0718042	-0.0095842	0.0274894	0.0135799
20.5	0.0325184	-0.0478646	0.00375153	-0.0561832	-0.00999053	0.0164696	0.0507592	-0.0632412	-0.0092226	0.0151101
20.6	0.00262937	-0.0125356	0.00524953	0.0699368	-0.0743705	-0.0230214	0.00731816	-0.0370402	-0.00772923	0.0146941
20.7	0.00206237	0.0245934	0.0109065	-0.00799122	0.00234147	0.0104476	0.0466932	-0.0523972	0.00458202	0.0100572
20.8	-0.0142986	-0.0198746	-0.0323035	0.0621918	-0.0263615	0.0270616	-0.00336684	0.0327588	0.0032259	0.0119068
20.9	-0.0237766	-0.0108056	0.0187865	0.0183138	-0.0491845	0.00509863	0.0582772	-0.0481392	-0.00392873	0.0129599
21	0.0731814	-0.0124986	-4.04706e-05	0.00380878	0.0316725	-0.00529037	0.0483712	-0.0547252	0.0105599	0.0140152
21.1	0.00335537	-0.0457116	0.00778553	0.0406828	0.00529147	-0.0159014	0.0267952	-0.0603972	-0.00476248	0.0121609
21.2	0.00993137	0.00688343	-0.00272847	0.0592858	0.0159305	-0.00438837	0.0515962	-0.0288612	0.0134561	0.0103405
21.3	0.0762074	0.0273614	-0.00695447	0.0282768	0.0141665	-0.00681337	0.0480592	-0.0267212	0.0191978	0.0117462
21.4	0.0982694	-0.0374596	0.0137765	0.0423448	0.00819647	0.0230486	0.0623242	0.0368438	0.030918	0.0141647
21.5	-0.0192876	-0.0301386	0.00409653	-0.0149902	-0.0128275	0.0277966	0.0204512	0.0429188	0.0022524	0.00914049
21.6	0.0397644	-0.0589746	-0.0132065	-0.0190752	0.0126955	0.0184956	0.0156922	-0.0466082	-0.0064021	0.0120944
21.7	-0.00208963	-0.0438646	0.0290155	-0.00985322	0.0387065	0.0332896	0.0249342	0.0068618	0.00962502	0.00982118
21.8	-0.0194126	-0.0273056	0.00403453	-0.0320422	0.0463715	0.0124496	0.0276092	-0.0093632	0.000292647	0.00974678
21.9	0.0293284	0.0410324	-0.0100015	0.0258298	-0.0304235	-0.0449454	0.0313732	0.0193768	0.00769627	0.0112936
22	0.0808974	0.0189104	-0.00506347	-0.0270812	0.0511305	0.0155136	0.0229752	-0.0402222	0.0146325	0.0139827
22.1	-0.0149996	-0.00635257	-0.0144185	-0.0150432	-0.0101845	0.0244656	0.0213722	-0.0606232	-0.00947298	0.00927349
22.2	-0.0154156	-0.0145916	0.0361305	0.0120418	-0.0242855	0.0235246	0.0287992	0.0317618	0.00974565	0.00858004
22.3	0.0398484	0.0106084	0.0185235	0.0380688	-0.00373253	0.00977363	0.0207972	-0.0636132	0.00878427	0.011545
22.4	0.00785637	-0.00868657	0.0111665	-0.0491902	-0.00705453	0.0203896	0.0496592	-0.0677062	-0.00544573	0.0133363
22.5	-0.0210406	-0.0282486	-0.000779471	0.00310178	-0.0244275	-0.0419624	0.0180292	-0.0859052	-0.0226541	0.0113449
22.6	0.0534464	0.00528743	0.0111795	-0.0236402	-0.00648653	-0.000946373	0.00857916	-0.0122022	0.00440215	0.00810506
22.7	0.0286794	0.0113714	-0.00947647	-0.0280202	0.0136295	0.0133346	0.0109452	-0.0037992	0.00458302	0.00620559
22.8	-0.0139846	-0.00691257	0.00709853	-0.00930222	-0.0396855	0.0251176	0.0407682	-0.0969862	-0.0117359	0.0149718
22.9	-0.0500826	0.00927243	4.25294e-05	-0.0513052	0.0313055	-0.0634404	0.0275382	-0.0923512	-0.0236276	0.0163948
23	0.00872237	-0.00991957	0.00665253	-0.000617216	0.0376545	0.0103186	-0.0113298	-0.0958122	-0.00679135	0.0138118
23.1	0.00659437	-0.00672357	0.0271925	0.0305498	-0.0175885	-0.0124184	0.0576692	-0.0982592	-0.00162298	0.0164667
23.2	0.0663674	-0.0155646	0.0158705	-0.0434472	-0.00793953	0.00830763	0.0559762	-0.0032402	0.00954127	0.0129104
23.3	0.0124624	-0.0123276	0.0197255	0.0197058	0.00339547	-0.00827537	0.0876872	-0.0898222	0.0040689	0.017315
23.4	0.00405837	-0.0439776	-0.0171225	0.0163348	0.00221847	-0.0171404	0.00977516	0.0134178	-0.00405448	0.00726205
23.5	0.0165644	0.0298974	0.00210353	0.0163478	0.0267305	-0.0145974	0.0554582	-0.0209022	0.0139503	0.00878629
23.6	0.000346373	-0.00795857	-0.000246471	-0.0981092	0.0168955	-0.0284064	0.00590216	-0.0080712	-0.014956	0.0127418
23.7	0.0756944	0.0118734	0.0226135	0.0395768	-0.0147935	-0.0302194	0.00693616	0.0516718	0.0204191	0.0122932
23.8	0.0605174	0.00860143	0.0344475	-0.0360252	-0.00932753	-0.0395914	-0.00747184	-0.0045902	0.000820022	0.0119125
23.9	0.0282384	-0.00259057	0.00554653	0.0401458	-0.0160635	-0.0294284	0.0536812	-0.0774432	0.000260772	0.01491
24	0.0336024	0.0713764	0.0240005	-0.0405452	0.0370565	-0.0258024	0.00585516	-0.0207702	0.0105966	0.0133964
24.1	-0.00799663	-0.0288826	0.0264335	0.0125278	-0.00674853	0.0529956	0.0294182	0.0123428	0.0112613	0.00907424
24.2	0.0366554	0.0194974	0.0276125	0.0138348	-0.0213285	0.0245546	0.0307112	-0.0088532	0.0153355	0.00716587
24.3	0.0755074	-0.0155206	0.0116055	-0.00412922	0.0267145	0.00150363	-0.0155258	-0.0652862	0.00185865	0.0141961
24.4	0.0256494	-0.0150146	0.00469353	0.0180258	0.0592185	-0.00861037	0.0304442	-0.0317012	0.0103381	0.010254
24.5	0.0429934	-0.0172296	0.0145155	-0.0372162	0.00117647	0.0283316	0.0810872	0.0044308	0.0147611	0.0129537
24.6	0.0337984	-0.0121716	-0.0120135	-0.0448222	-0.0107775	-0.0284924	-0.0234988	-0.0069942	-0.0131215	0.00801286
24.7	0.0375714	0.000619431	0.00360353	0.0236858	0.0250555	-0.0313584	0.100651	-0.0900132	0.0087269	0.0194665
24.8	0.0242854	-0.00894157	0.0126175	0.0694068	0.00363147	-0.0270154	0.00891016	-0.0916862	-0.00109898	0.0162927
24.9	-0.0164676	0.00122443	-0.0150255	0.00308578	0.00933047	0.00463463	0.0168152	-0.0792152	-0.00945223	0.0107401
25	0.0492214	-0.0392216	0.00961053	0.0819388	-0.0201245	-0.0513974	-0.0137308	-0.0481162	-0.00397748	0.0170038
25.1	0.00324437	-0.0149106	0.0128395	-0.0119722	-9.75294e-05	0.0380166	0.0627282	-0.0745412	0.0019134	0.014298
25.2	-0.0375686	0.00849643	0.0169665	0.0290758	-0.0373445	-0.00510937	0.0887122	0.0157538	0.00987277	0.0142527
25.3	0.0338534	-0.00140057	-0.00554247	0.0219978	0.0230295	-0.0542424	0.0450582	-0.0595782	0.000396897	0.0138317
25.4	-0.0190846	-0.0115656	0.0356625	-0.0230442	-0.0453785	-0.0231464	0.0756792	-0.0145712	-0.0031811	0.013858
25.5	0.0751224	-0.0626156	0.00130153	0.00466478	0.0232655	-0.0234364	-0.000707843	0.0270768	0.0055839	0.0141183
25.6	0.0600284	0.0126294	0.000382529	-0.0290702	0.0354025	0.0186166	0.0682042	-0.0017382	0.0205569	0.011559
25.7	0.0723454	0.0372414	0.0130795	-0.00561222	0.00610547	-0.0192804	0.0440402	-0.0318922	0.0145034	0.0123246
25.8	0.0287974	0.00347543	-0.0231185	0.0216918	-0.0387225	-0.0260744	0.131023	-0.0990852	-0.000251603	0.0235319
25.9	0.0442254	0.0232794	0.0132025	0.0473568	0.00691847	0.0257286	0.0548902	-0.0211032	0.0243123	0.00881779
26	0.00376237	0.00844143	-0.0179745	-0.0101002	-0.0116695	-0.0259794	0.0345492	-0.0380842	-0.00713185	0.00797178
26.1	-0.00286763	0.0458824	0.0198925	0.0623718	-0.00849053	0.00265563	0.0493712	-0.0648562	0.0129949	0.0144984
26.2	0.00639537	-0.0290156	-0.00369147	-0.0137112	0.0315665	-0.0157394	0.0316152	-0.0776542	-0.00877935	0.0124941
26.3	-0.00752763	0.00745443	0.0162135	0.0390728	0.0144495	-0.0185584	0.0505232	0.0688018	0.0213036	0.0104459
26.4	0.0339384	0.0511894	0.0117455	-0.0196842	-0.00424853	0.0464056	0.0724542	-0.0060642	0.023217	0.0115289
26.5	0.00562037	0.0392564	-0.0157265	-0.00242422	0.00385847	0.0136636	0.0665412	0.000473804	0.0139079	0.00936173
26.6	0.0214444	0.0338824	0.0104435	-0.00367022	-0.0158185	0.00132463	0.0368882	-0.0339792	0.0063144	0.00863832
26.7	0.0313804	-0.00959757	-0.000881471	0.00228978	-0.0253655	0.0528696	0.0779522	-0.0229612	0.0132108	0.0131808
26.8	0.0139174	-0.0274236	0.00723253	0.0315098	-0.0667975	-0.0568324	-0.00758584	-0.0700182	-0.0219997	0.0138686
26.9	0.0700974	-0.0214866	0.00469353	-0.0116472	-0.00542253	0.0168106	-0.0120118	-0.0469552	-0.000740228	0.0120932
27	0.0550204	0.0125954	0.0145505	-0.0348682	0.0216275	0.0175786	0.0485272	-0.0492472	0.010723	0.0128525
27.1	0.0461744	-0.0220346	-0.000227471	0.0140188	0.0259985	0.00924463	-0.0449858	-0.0613092	-0.0041401	0.012832
27.2	0.0746414	-0.0110706	0.00770153	0.0124758	0.0140815	-0.0487854	-0.00120184	-0.0061952	0.0052059	0.0121818
27.3	0.0663874	-0.0261076	-0.0136165	-0.0606332	0.0118895	-0.00469337	0.10451	0.0179188	0.0119569	0.018523
27.4	0.0467804	0.0112894	0.0110325	-0.0197432	-0.0387295	0.00988463	0.0328992	-0.0222912	0.00389027	0.0102498
27.5	-0.00105663	0.0285354	0.0111325	-0.00366822	0.00420747	0.00434863	0.0463182	0.0325148	0.0152915	0.00643835
27.6	0.0591184	0.0160684	-0.0269135	-0.0224302	0.0315145	-0.0444984	0.116115	0.000911804	0.0162358	0.0185783
27.7	0.0277094	-0.0273266	0.00384453	0.00184778	-0.0138935	-0.0233624	0.00234916	0.0145618	-0.00178373	0.00663283
27.8	0.0757184	-0.0114976	0.00799753	0.0515038	-0.00559653	-0.0270404	0.0353032	0.0733668	0.0249694	0.0140063
27.9	0.0359384	-0.0348066	0.0109265	0.0244578	0.0270145	-0.0342974	0.0289392	0.0626488	0.0151026	0.0120003
28	0.0248464	-0.00971857	0.0165075	0.00889878	0.0647955	0.0449186	0.114604	0.0402528	0.0381381	0.0136263
28.1	0.0540304	0.00281143	0.00654053	0.0258328	0.0191685	-0.0174234	0.0534732	0.0083378	0.0190964	0.00878292
28.2	0.0620194	-0.00888157	-0.00705747	0.0716808	-0.0562905	-0.0746644	0.0756022	-0.0214132	0.0051244	0.0206245
28.3	-0.00624163	-0.0495706	0.0186725	-0.0223092	0.00545447	0.0319166	0.0387492	-0.0598972	-0.00540323	0.0128498
28.4	0.0217344	-0.00827257	0.0308465	-0.0236202	-0.0473385	-0.00607037	0.0417892	-0.0341282	-0.00313248	0.0113079
28.5	0.0115274	-0.0664916	0.0118905	-0.0145802	0.0582415	-0.0180764	-0.0161778	-0.0364632	-0.00876623	0.0130953
28.6	0.0238944	-0.0248946	0.0133835	0.0364848	0.0568545	-0.0234404	0.0342602	0.0702428	0.0233481	0.0121225
28.7	0.0829964	0.0151404	0.00591453	0.0623118	-0.00937853	-0.0113444	-0.0246558	0.0970278	0.0272515	0.0165471
28.8	0.0581404	0.0487644	-0.0115295	-0.0494362	-0.0186305	0.0385016	0.0294452	0.0038668	0.0123903	0.0132412
28.9	0.0585704	0.0114894	0.0116305	-0.00114922	0.00687347	-0.00937937	0.131682	-0.0018462	0.0259839	0.0167847
29	0.0387034	-0.00141957	0.00949553	0.0296858	0.00752047	-0.0257834	0.0811832	-0.0352132	0.0130215	0.0131386
29.1	-0.0160666	0.0157404	0.0299445	0.0335948	-0.0206285	0.0273526	0.0291232	-0.153987	-0.00686585	0.0223159
29.2	0.0114934	-0.0294966	0.000474529	0.0540098	-0.00455953	-0.00894837	-0.00862084	0.0277078	0.00525752	0.00910377
29.3	0.0560204	0.00555743	-0.0127695	-0.0257162	0.0260225	-0.00559937	-0.0125988	-0.0317502	-0.000104228	0.0102372
29.4	0.0543664	-0.0495926	-0.00472247	-0.0335062	-0.0376025	-0.0651084	0.0159782	0.0377328	-0.0103069	0.015261
29.5	-0.00542963	-0.00459157	0.0261995	-0.00835822	0.0438315	-0.0484514	0.0424402	0.0315578	0.00964977	0.0112819
29.6	0.0210254	0.0181694	-0.00721447	-0.0176872	-0.0108885	0.0247346	0.0559742	0.0310258	0.0143924	0.00876888
29.7	0.0242724	0.0207314	0.0155435	-0.0274762	0.00990247	-0.0693704	0.0926862	-0.0837242	-0.00217935	0.0200394
29.8	0.0316534	0.0281904	0.0266625	-0.0695302	0.0173375	0.0148516	0.00251416	0.0051328	0.00710152	0.0115668
29.9	0.0446304	-0.00176957	-0.000941471	0.0298068	-0.00332053	-0.00789237	0.0726292	-0.0352202	0.0122403	0.0121556
30	0.0189494	-0.0168646	0.00537953	-0.0136132	0.0280165	-0.00731237	0.0502822	-0.0806012	-0.00197048	0.0138164
30.1	0.0923694	-0.0203796	0.0127555	0.0121808	-0.0116445	-0.00981137	0.0237822	-0.0302782	0.00862177	0.0136133
30.2	-0.0362576	-0.0185366	-0.0250655	0.00869978	-0.0320665	-0.0440674	-0.00463384	0.0268168	-0.0156389	0.00857363
30.3	0.0198544	0.0144314	0.0212895	0.0253768	-0.0196565	-0.00769337	0.0242402	-0.0198572	0.00724815	0.00695247
30.4	-0.0185766	-0.0236546	0.0195645	0.0241458	-0.0378585	-0.0306104	-0.00563884	-0.0691232	-0.017719	0.0108058
30.5	0.0152664	-0.0209916	0.000823529	0.0560358	0.0334785	0.0172386	0.0303872	-0.0247392	0.0134374	0.00974979
30.6	0.00844237	-0.0534996	0.0228185	0.0339198	-0.0453575	0.0549046	0.0182212	-0.0383142	0.000141897	0.0143156
30.7	0.0752494	0.00297343	-0.00839547	0.0315108	-0.0237085	-0.0353544	-0.00707084	-0.0207932	0.0018014	0.0126795
30.8	0.0139444	-0.0316386	-0.0159985	0.0112738	-0.0568915	0.0173526	0.0811062	-0.0230952	-0.000493353	0.0147756
30.9	0.0136104	-0.0381176	0.000957529	0.00601278	0.0656635	-0.00631337	0.0284382	0.0793438	0.0186994	0.0135842
31	0.0115894	0.0235854	0.0138815	0.00109178	-0.0117975	0.0136846	0.0512492	-0.0446882	0.00732452	0.00982458
31.1	-0.0127106	-0.0104376	0.00511153	0.0253728	0.000118471	-0.0167534	0.0771622	-0.0606512	0.000901522	0.0139176
31.2	0.0478754	-0.00229057	0.0212335	0.00624478	0.0435275	-0.0160504	0.0482182	-0.0420282	0.0133413	0.0116549
31.3	0.0219334	-0.0358546	0.0184615	-0.0308922	-0.0221505	-0.0291994	-0.00356284	-0.0715622	-0.0191034	0.0108721
31.4	0.0963574	-0.00337657	0.0146295	0.0259698	0.00522647	-0.00402637	-0.0367468	-0.0112302	0.0108504	0.0138633
31.5	0.0399224	0.00557043	0.0219015	0.0206248	0.00225847	-0.00417237	0.00669616	-0.0394542	0.0066684	0.00823551
31.6	0.00612637	0.0119494	0.0184195	0.0514648	0.0271105	0.0111196	0.0240832	0.0161248	0.0207998	0.00501037
31.7	0.0423934	0.0123534	0.0167195	0.000851784	-0.00550953	-0.0132754	0.00869016	-0.0426742	0.00244365	0.00874796
31.8	0.0322234	0.0120174	-0.00920647	-0.0282392	-0.0149595	0.00369363	0.00379316	-0.0458822	-0.00581998	0.00860958
31.9	0.0822084	-0.0328016	0.0202895	0.0533458	0.0617225	0.0438626	-0.00791084	0.0277858	0.0310628	0.0133234
32	0.0142854	-0.0245926	-0.0132695	0.0101768	-0.0131185	0.00874363	0.0515342	-0.0061762	0.0034479	0.00838352
32.1	0.0784544	-0.0448006	-0.00887447	-0.0618942	0.0151905	-0.00874537	0.0147512	0.0156108	-3.84779e-05	0.0151424
32.2	0.0454054	0.0183884	0.0111605	-0.00248022	0.0343905	-0.0609694	0.0394502	-0.0236242	0.00771515	0.0127256
32.3	0.0131434	0.0108684	0.0402935	-0.0917952	0.0198065	-0.00739837	0.00590316	0.0326098	0.0029289	0.0145267
32.4	0.0211484	-0.00813257	0.00262453	0.0556708	-0.00811353	-0.000443373	-0.00232684	-0.0042302	0.00702465	0.00769286
32.5	0.126032	-0.00505857	0.000671529	-0.0247562	-0.0414145	-0.0129584	0.0150302	-0.0597402	-0.000274228	0.0199107
32.6	0.0273034	-0.00882257	0.00704053	-0.00587122	-0.0309025	0.0362706	0.0453432	-0.0789822	-0.0010776	0.0143071
32.7	0.0734514	0.00177943	-0.0158585	0.0238388	0.0218975	0.0146256	0.115804	-0.0336952	0.0252304	0.0170947
32.8	0.0228674	0.0133894	-0.0144285	0.00703278	0.0274575	-0.0172114	0.0776782	-0.0458322	0.00886915	0.0130351
32.9	-0.0294756	0.00165843	0.00197953	-0.00437422	0.000166471	-0.00206037	0.00683216	-0.0029262	-0.00352498	0.00390678
33	0.0411194	0.0351524	-0.00701547	-0.00205222	-0.0167945	-0.0178624	0.0459102	0.0456858	0.0155179	0.0102204
33.1	0.0142174	-0.0320786	-0.00392547	0.00808778	0.00255247	-0.0389574	0.0353302	-0.0145892	-0.00367035	0.0086494
33.2	0.0253364	-0.0153816	0.0247175	0.00383278	-0.00615253	-0.0651754	0.00977516	-0.0073952	-0.00380535	0.0101983
33.3	-0.0309766	0.0142024	0.00503853	-0.0102612	0.0210315	0.00581963	0.0599202	-0.0163092	0.00605815	0.00975681
33.4	0.0148174	0.0192584	0.0158325	0.00249178	-0.00732753	-0.0338934	-0.0538498	0.0446888	0.000252272	0.0111373
33.5	0.0174734	-0.0369836	-0.00938747	0.0106878	-0.00717453	0.0128266	0.0408022	-0.0223852	0.000732397	0.0087148
33.6	0.0312364	-0.0310316	0.00487653	0.00950078	0.0242885	0.0206706	0.0149082	-0.0155072	0.00736777	0.00743829
33.7	0.0325694	0.00560943	-0.00909147	0.0153578	-0.00392953	-0.0377284	0.000207157	0.0111598	0.00176927	0.00725697
33.8	0.0211234	-0.0276446	0.0234775	-0.00682222	0.00116547	0.00645063	0.0148252	-0.0057332	0.00335527	0.0059966
33.9	0.0161374	0.0337874	-0.0121435	0.000416784	-0.0272855	-0.00753737	0.0298752	-0.0287982	0.000556522	0.00852553
34	0.00292437	-0.0223806	0.00236753	0.0335758	0.0112265	-0.0193444	0.0926072	0.0245788	0.0156944	0.0129231
34.1	-0.00416563	0.0231234	-0.0161425	0.0308928	-0.00579453	-0.0229544	-0.0124338	0.0080098	6.68971e-05	0.00674297
34.2	-0.00874763	0.00235643	-0.0125935	0.00227478	0.0103175	-0.0260084	-0.00448384	-0.0455822	-0.0103084	0.00637584
34.3	0.0282214	0.0192474	0.00656653	0.0113138	-0.0434035	-0.0285104	0.0157102	0.0754198	0.0105706	0.0127306
34.4	0.0702914	-0.00233157	-0.0108675	-0.0366522	0.0237895	0.0172046	0.0375262	-0.0018242	0.012142	0.0115742
34.5	0.0487324	0.0165714	-0.0144765	0.0324958	0.0251385	0.0367256	0.0394222	-0.0314712	0.0191423	0.00991828
34.6	0.0535594	0.0152984	-0.0171875	0.0170998	0.0362785	-0.0302854	0.0522892	-0.0106942	0.0145448	0.011244
34.7	0.0180274	0.0199754	0.00128053	0.000261784	-0.0162815	0.0644146	0.121884	-0.0660442	0.0179398	0.0197226
34.8	0.0656264	0.0285694	0.0153615	-0.0187102	-0.0163285	0.0394666	0.0303442	-0.0442082	0.0125151	0.0127863
34.9	0.0246004	-0.0108846	-0.00930347	-0.0399852	0.0100315	0.0100916	0.0205992	-0.0854882	-0.0100424	0.0130502
35	-0.00204063	-0.0213666	0.00693553	0.0377818	0.0293535	0.00298863	-0.0505938	-0.0701192	-0.0083826	0.0131754
35.1	-0.0304016	0.00360743	0.0128395	-0.0155622	-0.0343585	-0.0434514	-0.00766384	0.0489278	-0.00825785	0.0106234
35.2	0.0306514	-0.00216657	0.00315953	-0.00369422	0.0374865	0.0109316	-0.0110338	-0.0569552	0.0010474	0.0102203
35.3	0.0260194	0.0153134	0.00525753	-0.0215252	-0.0189195	-0.0136804	-0.00410784	0.000164804	-0.00143473	0.00589797
35.4	0.0434774	-0.0456906	-0.00127947	-0.0192992	-0.0116075	-0.0312114	0.0524942	-0.0103122	-0.0029286	0.0121407
35.5	0.0196174	0.00564443	0.0369785	0.0618588	0.00806347	-0.00158237	0.0242182	0.0232598	0.0222573	0.00712465
35.6	0.0266534	0.0253784	0.0147155	0.0292088	-0.0357705	-0.0121524	0.0565182	-0.0316882	0.0091079	0.0114846
35.7	-0.00187763	0.0287804	-0.0108455	0.0174028	0.00176047	0.00244863	-0.00545184	-0.0097002	0.00281465	0.00485845
35.8	0.0341954	-0.0277746	0.00418853	0.0729308	-0.0551945	0.0194976	0.0178232	0.0018928	0.0084449	0.0136634
35.9	0.0251494	0.0406474	-0.00130147	0.0287768	0.0244815	0.00144263	0.0319052	-0.106265	0.00560452	0.0167837
36	0.0507164	0.0191464	0.0198385	0.0403458	-0.0450095	-0.0461244	0.00290716	-0.000967196	0.00510665	0.0126167
36.1	0.0123844	0.00995243	0.00135153	0.0465758	-0.0409655	0.00213863	-0.0254448	-0.0542042	-0.00602648	0.0114963
36.2	0.0870104	-0.0104256	0.00813553	0.0368598	-0.0300705	-0.0307984	-0.000564843	-0.0089492	0.00639965	0.0138292
36.3	0.00307537	-0.0153876	-0.000118471	0.00224378	-0.0190425	-0.0355354	0.0431012	-0.10097	-0.0153292	0.0146686
36.4	0.0343294	0.0435374	-0.00110847	0.0143198	0.0701305	0.0407616	0.0465052	-0.0088162	0.0299574	0.00937415
36.5	-0.0243596	-0.0461346	0.0119845	-0.00852122	-0.0308405	-0.00574437	-0.0406288	-0.0352282	-0.0224341	0.00705537
36.6	0.0404994	0.0130254	0.0163855	-0.0596042	0.0154505	-0.0243674	0.0696282	-0.0192522	0.00647065	0.0142348
36.7	0.0762074	0.0419584	0.00689553	0.00946378	0.00380747	0.000101627	0.0317442	0.0259048	0.0245104	0.00905575
36.8	0.0341304	0.0292744	0.00481753	0.0247568	-0.00287953	-0.0240854	0.0393702	0.0142278	0.0149515	0.0075716
36.9	0.00654837	-0.0231456	-0.00840847	0.0263088	0.00857047	-0.00661737	0.0134902	-0.0903462	-0.00919998	0.0127657
37	0.0782124	-0.0412126	0.00322753	-0.0457872	0.0430455	0.0125016	0.0349952	-0.0010302	0.010494	0.0148062
37.1	0.0608854	0.0390254	0.0189465	0.0149728	0.0415485	0.0288826	-0.0345488	-0.0369662	0.0165933	0.0124865
37.2	-0.0172656	0.0156914	0.00956053	0.0337738	-0.00496553	0.00237363	0.0570782	0.0582218	0.0193085	0.0098849
37.3	-0.0423386	0.0216424	0.0136945	0.0272358	-0.0129425	-0.00804037	0.0874702	-0.0795912	0.000891272	0.017628
37.4	-0.00133863	-0.0367946	-0.00854647	-0.0308542	0.00688647	0.0120726	0.00163016	0.0044338	-0.00656385	0.00634073
37.5	0.0492164	0.0122824	0.0219135	0.0171188	0.0165375	0.0128416	-0.0218968	0.101988	0.0262501	0.0127847
37.6	0.0177704	-0.00541157	-0.0145675	0.0313538	-0.0122555	0.0220996	0.0860652	-0.0294562	0.0119498	0.0128948
37.7	-0.00584963	0.00533843	0.0199135	0.00187578	0.0184085	-0.0569244	0.0328802	-0.0176802	-0.000254728	0.00985177
37.8	0.0178654	0.0540374	0.000923529	0.00754578	-0.0189605	-0.0211464	0.000998157	0.0026728	0.00549202	0.00831363
37.9	-0.00102763	0.0211094	-0.00411947	0.0575338	0.0437435	-0.0299084	-0.00913984	0.0562088	0.0168	0.0116242
38	0.0566434	0.0110734	-0.0152735	-0.0189742	-0.0320535	-0.00431137	-0.0437438	0.0197158	-0.00336548	0.0113248
38.1	0.0221884	0.0446694	-0.0103195	-0.0235352	0.0229455	0.00478663	0.00482016	-0.104524	-0.0048711	0.0160669
38.2	-0.0165476	0.00193643	0.000131529	-0.0567992	0.00224247	0.0196836	-0.0145418	-0.0284712	-0.0115457	0.00829356
38.3	0.0265024	-0.000151569	-0.00255947	-0.000225216	-0.00852053	-0.0248274	0.0479792	-0.0876042	-0.00617585	0.0140594
38.4	0.0410724	-0.00995957	-0.00210547	-0.0573092	-0.0248215	0.0487206	0.0597732	0.0179178	0.00916102	0.0141971
38.5	-0.00649263	0.00497143	0.00425853	0.0522408	-0.0146805	0.0203676	0.0623572	-0.0074202	0.0144503	0.0101043
38.6	-0.00100863	-0.00270357	0.0113625	0.0235318	-0.0142165	0.0370296	0.0246232	-0.0674302	0.00139852	0.0114969
38.7	-0.0797526	0.00743043	0.0429565	-0.0340402	0.0154755	0.00202663	0.0765792	-0.0061132	0.00307027	0.0166313
38.8	0.0768914	0.0598374	0.0243745	-0.0298802	-0.0185865	0.00868163	-0.0202958	0.0410398	0.0177578	0.0139988
38.9	0.0291324	0.0111254	-0.00789747	0.0267558	0.0166195	0.0234646	0.0662122	0.0202028	0.0232019	0.00739581
39	0.0142954	-0.0279716	0.0200295	0.0332088	-0.0291835	0.0198826	0.0117542	0.0276178	0.00870415	0.00848589
39.1	0.0117524	0.00331243	-0.00262247	0.00384778	-0.000394529	0.0150706	-0.0389518	-0.0922402	-0.0125282	0.012795
39.2	0.110746	0.0324234	0.00281453	0.0372358	0.000695471	-0.0208094	0.0219012	-0.0744042	0.0138254	0.0187228
39.3	0.0388464	-0.0227986	0.0109275	-0.00509722	-0.0145705	0.00249463	0.0196972	-0.0070962	0.0028004	0.00703096
39.4	-0.0319436	-0.0235206	0.00415553	0.0121068	0.0570435	0.0450946	0.0644472	0.0508908	0.0222843	0.0132257
39.5	0.0330864	-0.0218826	0.0116335	-0.0248182	0.0632125	-0.00913637	0.0501402	-0.0533152	0.00611502	0.0143063
39.6	0.0763274	-0.0220726	0.00626653	0.00201078	-0.0333235	0.0378746	-0.00309184	-0.0284352	0.00444452	0.0130667
39.7	0.00123637	-0.0381726	0.00431853	0.0496148	-0.0435715	-0.0105264	0.0311252	0.0699078	0.00799152	0.0142009
39.8	-0.0108876	0.0249934	0.00721053	0.000175784	0.00830647	0.0273676	0.0311052	0.0851538	0.0216781	0.0104132
39.9	0.0970294	-0.0401886	-0.0100415	-0.00731422	0.0195715	0.0290986	0.0726192	0.0191978	0.0224965	0.0158155
40	0.0190104	-0.00182757	0.00436053	-0.00252422	0.00846747	0.00165363	0.00960216	-0.0559092	-0.00214585	0.00806863	Fig. a
40.1	-0.00877763	-0.0174216	-0.00188147	-0.0491302	-0.0435005	-0.00118437	-0.00741684	-0.0354532	-0.0205957	0.006827
40.2	-0.0230696	0.00997143	-0.0102415	0.0154698	-0.0273525	-0.000558373	0.0134822	0.0870648	0.00809577	0.0126505
40.3	0.0676564	-0.0165746	-0.0135415	-0.0291022	-0.0205625	-0.0232834	-0.0116508	0.0494668	0.000301022	0.0129762
40.4	-0.0221156	0.00206743	-0.000247471	0.00765378	0.0123985	-0.0300974	-0.00530284	0.0586178	0.00287177	0.00945835
40.5	0.00998637	-0.0390926	-0.00167747	-0.0168992	0.0504445	-0.0142614	0.0234692	-0.0336582	-0.0027111	0.0105976
40.6	-0.0472776	-0.0349106	0.00171353	-0.0346282	0.0215775	-0.00257437	-0.00442484	-0.0662872	-0.0208515	0.0104056
40.7	0.0417304	-0.0225086	0.00183253	0.0379528	0.0132295	-0.0309884	-0.0166378	-0.104371	-0.0099701	0.0164762
40.8	-0.00698363	-0.0288756	-0.00664247	0.000431784	-0.00597153	-0.0328694	0.0184712	-0.0360862	-0.0123157	0.00664524
40.9	-0.0151706	-0.0658936	0.0153435	-0.0193642	0.0423225	0.00673863	0.00704116	0.0237748	-0.000650978	0.011673
41	0.0293424	0.0366974	-0.00149547	-0.0591662	0.0380335	-0.0151484	-0.0126028	-0.0796762	-0.00800198	0.0154582
41.1	-0.0428896	0.0268474	0.0293945	0.00813978	-0.0163745	-0.0242264	-0.0349108	-0.0106612	-0.0080851	0.00959457
41.2	0.0257904	0.0202844	0.00456353	0.0132208	0.0213465	0.0107856	0.00184016	0.0255818	0.0154266	0.0032683
41.3	0.0500344	0.0427434	-0.0351035	-0.0406652	-0.0305745	0.0870736	-0.00901384	-0.0493532	0.00189265	0.0180383
41.4	0.11568	0.0115094	-0.0334035	-0.0675422	0.0358425	-0.0135994	-0.0212798	0.0998808	0.015886	0.0227847
41.5	0.0403694	-0.0151556	0.000557529	-0.0445052	0.0538245	0.0187056	0.0159212	-0.0014752	0.00853027	0.0109877
41.6	0.0246674	-0.00334957	-0.0168225	-0.0237132	-0.0229455	-0.00114637	0.0157922	-0.0080762	-0.00444923	0.00619486
41.7	-0.0183366	0.0188534	0.00909953	0.0216848	-0.0166465	0.00739363	0.0252812	0.0279668	0.00941202	0.00639346
41.8	0.0532784	-0.00391357	0.00419653	0.0325498	-0.0102705	0.0234496	-0.00361084	0.0052418	0.0126151	0.00773876
41.9	-0.0133576	0.0385274	-0.000774471	0.00839378	0.0447805	0.0430606	0.0548912	-0.0861912	0.0111663	0.016387
42	0.0457204	0.0151724	-0.0172595	0.0498268	0.0210155	-0.0169034	-0.0293978	0.0408488	0.0136279	0.0110806
42.1	0.0600514	5.14314e-05	-0.00522447	0.00893078	0.0118865	-0.0188474	0.0287792	-0.0518052	0.00422777	0.0116334
42.2	-0.00182363	-0.0343616	0.0204705	0.0322988	0.00668847	-0.0163294	-0.0130398	0.0364898	0.00379915	0.00880722
42.3	0.0349074	2.94314e-05	-0.0216795	0.0504428	0.0379435	0.0118396	-0.0163148	-0.0497602	0.00592602	0.0121554
42.4	-0.00805363	-0.0158356	0.0165195	-0.00374722	0.0264465	-0.0117514	-0.0242318	0.0039908	-0.00208285	0.00598879
42.5	-0.0328666	-0.00203057	-0.0109905	0.0154168	0.0274165	-0.0332994	0.0174512	0.0244458	0.000692897	0.00866192
42.6	-0.0254576	-0.0184896	0.0175965	-0.0172132	0.0237185	-0.0222694	0.00764116	-0.0155292	-0.00625035	0.00686787
42.7	0.0563324	-0.0144906	-0.0216595	0.0351758	-0.0483385	0.0125556	-0.00484184	0.0304848	0.00565227	0.0121605
42.8	-0.0222826	-0.00508657	-0.000213471	0.00575578	-0.0165605	0.0306856	0.0694882	0.0281408	0.0112409	0.0106746
42.9	0.0795464	-0.0280106	0.0118515	-0.0368702	0.0222135	-0.0357244	-0.0285148	-0.0197362	-0.0044056	0.014286
43	-0.0414446	0.0257134	-0.0138885	-0.0169762	0.0344005	-0.0131924	0.0200042	0.0124778	0.000886772	0.00922624
43.1	-0.0187626	0.00295943	0.00459453	-0.0591392	8.04706e-05	-0.0127364	0.0538132	0.0092708	-0.00248998	0.0111594
43.2	0.0371394	0.0263424	-0.00387347	0.0156408	0.00580947	-0.0241934	-0.00556184	0.0626218	0.0142406	0.00971194
43.3	-0.0142566	0.00833543	-0.00996747	-0.0136582	-0.0135405	0.0526176	-0.0367088	0.0988558	0.00895965	0.0158048
43.4	0.0157294	0.0382214	-0.00414247	-0.00185222	0.00499547	0.0177406	-0.0240468	0.0266788	0.00916552	0.0069263
43.5	-0.00673963	0.00354543	-0.000143471	-0.00638922	-0.0103125	-0.0154944	-0.0386998	-0.0087432	-0.0103721	0.00454882
43.6	-0.00251463	-0.0331296	-0.00973147	-0.00574722	0.00628347	-0.00529237	0.0373512	0.0903298	0.00969365	0.013431
43.7	0.0400084	0.0396214	-0.00486547	0.0519568	0.00188447	-0.0146164	0.00242416	0.0138518	0.0162831	0.00864738
43.8	-0.0343376	-0.0100446	-0.0110485	0.00758678	-0.0187845	0.0301096	-0.0134988	-0.0088882	-0.00736323	0.00674341
43.9	-0.0202086	-0.0255116	0.0244115	0.00212378	-0.00737853	-0.0509914	0.0484662	0.0235238	-0.000695603	0.0113489
44	0.00124837	-0.0376976	0.00283453	0.0181678	-0.0345085	-0.0620334	0.0140902	0.0494668	-0.00605398	0.0127839
44.1	0.0251914	-0.0211566	-0.00157047	-0.0151722	-0.00884353	-0.0300344	-0.0205528	0.0149408	-0.00714973	0.00672394
44.2	0.0229864	0.00193543	-0.00407547	-0.0116392	-0.0560495	-0.0441734	0.0137092	0.0200928	-0.00715173	0.010316
44.3	0.0402644	-0.00554757	-0.00808447	0.0453708	0.0404475	0.0201726	0.0166352	-0.0226052	0.0158316	0.00906464
44.4	0.0136074	0.0175364	-0.00764147	-0.0136812	-0.0209715	0.0101716	-0.00798884	-0.0394992	-0.00605835	0.00682943
44.5	-0.0136686	-0.0263836	-0.0237145	-0.0297412	-0.00878853	0.00336263	0.00959016	0.0194498	-0.00873673	0.00637799
44.6	-0.0199216	0.000680431	0.00944953	0.0151348	0.0237475	-0.0458124	-0.00883784	-0.0560362	-0.0101995	0.0101457
44.7	0.0205674	-0.00815457	0.00391053	-0.0173972	0.0100335	0.00446763	0.0277462	-0.0177792	0.00292427	0.00589436
44.8	0.00359137	-0.0246736	-0.00828647	-0.0125352	0.00201547	0.0190296	-0.123502	-0.0468042	-0.0238956	0.0158616
44.9	0.0107764	-0.000646569	-0.0134895	0.00762878	0.0315435	0.00974263	-0.0169698	0.0069708	0.00444452	0.00538709
45	0.0369444	-0.0107816	0.00699453	-0.00830922	0.0448575	-0.0501844	-0.0308818	-0.0817172	-0.0116347	0.0150465
45.1	0.0245704	0.0336054	-0.00451347	0.0696948	-0.00765153	-0.0408104	-0.0405888	0.0345588	0.00860815	0.0137476
45.2	-0.0166836	0.000420431	0.0208705	0.0616768	0.0134895	-0.0352954	0.0171902	-0.0138202	0.00598102	0.0104763
45.3	-0.0529036	0.000606431	0.00502353	-0.0218082	-0.0519705	0.00580163	0.0138672	-0.0495662	-0.0188687	0.0102081
45.4	-0.00203663	0.00674043	0.0194065	-0.0217782	0.0400965	-0.0146824	-0.0129088	0.0408968	0.00696677	0.00863411
45.5	0.0787824	0.0246334	-0.00789047	0.0236848	0.0119065	0.00831763	0.0262722	0.0723368	0.0297554	0.0107632
45.6	-0.0605526	0.0348724	0.0189455	0.0246038	-0.0169055	0.0439956	0.00471616	0.0607058	0.0137976	0.0135309
45.7	-0.0298446	-0.0269926	-0.0117535	-0.0469152	0.00328547	0.0415896	-0.00918384	0.0107228	-0.00863648	0.00972991
45.8	0.0382684	-0.0183296	-0.00582147	-0.0624352	-0.0162635	-0.0186864	0.0184902	-0.0544002	-0.0148972	0.0118563
45.9	-0.0299386	0.0205904	0.00309253	-0.0152692	-0.0167315	-0.000523373	0.0424512	0.0398178	0.00543615	0.00944378
46	0.0410314	0.0614064	0.00131753	-0.0125822	-0.0259995	0.0615426	-0.0560758	-0.0532022	0.00217977	0.0169109
46.1	0.0228084	-0.0583696	-0.00724047	-0.0152762	0.00759247	0.00214963	0.0735962	0.0847638	0.013753	0.0165634
46.2	0.0487184	-0.00535257	-0.00579647	-0.00258022	0.00235447	0.0231086	0.0171882	0.0583888	0.0170036	0.00883745
46.3	0.00875437	0.0171794	0.0158415	-0.00465622	-0.0175975	-0.0766894	0.0123522	0.0379658	-0.000856228	0.0122645
46.4	-0.0616166	0.00370243	0.0216355	0.0921678	-0.00229453	0.0623676	0.0695002	-0.108648	0.00960177	0.0241148
46.5	-0.00256863	-0.00620157	-0.0140255	0.0339138	-0.0298855	0.000576627	0.00722516	-0.0179642	-0.00361623	0.00675554
46.6	-0.0756766	0.00102643	-0.00410647	-0.0283932	0.0538245	-0.0133614	0.0220792	0.0035198	-0.00513598	0.0133065
46.7	-0.0546446	0.0336454	0.0186655	-0.000953216	-0.00303653	0.00953063	0.0698352	-0.0162262	0.00710202	0.0128897
46.8	0.0760164	-0.00312757	0.0159745	0.0132838	-0.0464325	-0.0161754	0.0241262	-0.0234942	0.0050214	0.0130725
46.9	-0.00705663	0.0196714	0.00583553	0.00849278	0.0170975	0.0388836	0.0189542	0.0015198	0.0129248	0.00495042
47	0.00862737	-0.00138757	-0.0168845	0.0400698	-0.0196485	0.0212996	0.0161602	0.0654178	0.0142068	0.0101178
47.1	-0.0623136	0.0123674	-0.0154795	0.0207628	-0.00860153	0.0328796	0.0390322	-0.0027482	0.0019874	0.0114651
47.2	-0.0573866	0.0153204	0.000625529	-0.0179282	-0.00449153	0.0294726	0.00533516	0.0251628	-0.000486228	0.00981826
47.3	0.0277094	-0.000476569	-0.0110325	-0.0440532	0.0248515	-0.0152684	-0.0655788	0.0070518	-0.0095996	0.0114129
47.4	0.0427894	-0.0413876	-0.00506347	-0.0211342	-0.0192935	0.00358663	-0.0219948	0.0201238	-0.00529673	0.00951086
47.5	0.0194824	0.0264884	0.0168775	0.0218378	-0.0131265	-0.0224364	0.0205182	0.0138468	0.010436	0.00635284
47.6	0.0369594	0.00404943	-0.00650647	-0.0355922	-0.0140545	0.0214386	-0.0365898	0.0050828	-0.0031516	0.00909657
47.7	-0.0130446	-0.0218476	0.00322453	0.0267768	-0.0170525	-0.0122274	-0.0333108	-0.0350122	-0.0128117	0.00711828
47.8	0.0320894	-0.0244656	-0.0196855	0.0148748	-0.0425195	-0.0215004	0.105495	-0.0793492	-0.0043826	0.0197209
47.9	-0.0236366	-0.0190066	-0.00416247	-0.00739122	0.0133985	-0.0444414	-0.0350448	-0.0383472	-0.019829	0.00694313
48	-0.0234726	-0.0203756	0.0133355	0.0315768	-0.00884253	0.0686976	0.00475216	0.0299418	0.0119516	0.0109504
48.1	-0.0460196	0.0347594	0.0120235	-0.0438842	-0.00953853	0.00134363	-0.0460558	0.0213878	-0.00949798	0.0114534
48.2	0.0229684	-0.0185056	-0.0219195	0.0156888	0.00740847	0.0166676	-0.00114984	0.0510078	0.00902077	0.00832533
48.3	0.0674704	0.0461084	-0.0291905	0.0216938	0.0271475	-0.0161694	-0.0350858	0.0449818	0.0158695	0.0135218
48.4	0.0387994	-0.0347346	-0.0215365	-0.0189782	0.0547485	0.0109666	-0.0363078	-0.0222272	-0.00365873	0.0122173
48.5	-0.0373016	-0.00362157	0.0179145	-0.0199012	0.0443275	-0.0434214	0.0170542	-0.0510382	-0.00949848	0.0120607
48.6	0.0106974	0.0157034	-0.0133365	-0.0329692	-0.0184575	0.00843363	0.0328062	0.0159868	0.00235802	0.00770553
48.7	-0.0407636	0.0133674	-0.00533447	0.00776178	-0.0211445	-0.0158524	-0.0125738	-0.0834732	-0.0197516	0.0108828
48.8	0.0239284	8.64314e-05	-0.00256147	0.0653358	0.0637055	0.00405263	-0.0428258	-0.0294812	0.01028	0.0138747
48.9	0.00496737	0.0266104	-0.00189147	-0.00129422	0.0213405	-0.0443874	-0.0385718	0.0531328	0.00248827	0.0115148
49	-0.00208163	-0.0165566	0.00504653	-0.0243502	-0.0172005	-0.00396437	0.0342562	-0.0075972	-0.00405598	0.00641987
49.1	0.0274854	-0.0197716	0.00869853	-0.0483192	0.000878471	0.0438646	0.00209016	0.0502408	0.0081459	0.0115568
49.2	-0.0444756	0.0518934	0.0205655	-0.0199682	-0.0232275	0.0118666	0.0389142	-0.0638772	-0.0035386	0.0144342
49.3	-0.0508196	-0.00853357	0.00602753	-0.0552802	-0.00439053	0.00320563	-0.0128128	0.0094288	-0.0141469	0.00889346
49.4	-0.00928063	-0.0400996	-0.0229275	0.0261348	0.00724147	-0.0165244	-0.0263718	-0.0080562	-0.0112355	0.00729332
49.5	-0.00676763	-0.0169276	0.0201875	0.0416978	-0.00462553	-0.00580137	-0.0575468	-0.0470172	-0.0096001	0.0114319
49.6	0.0654124	-0.0203136	0.0201765	-0.0221382	-0.0165105	0.00222863	-0.0359798	0.0482728	0.00514352	0.0128726
49.7	-0.0324236	-0.0208706	-0.00263447	0.00852878	-0.0155525	-0.0244374	-0.0469568	-0.0736982	-0.0260056	0.0090944
49.8	0.0359424	-0.0546646	-0.0108315	-0.000606216	0.0195265	0.00956963	-0.0245938	-0.0054422	-0.00388748	0.00980542
49.9	-0.00868863	0.00849243	-0.0126915	-0.0231422	0.00242547	-0.0443404	0.0217042	0.0531688	-0.000383978	0.010448
50	-0.0152606	-0.0231236	-0.0214175	-0.0329152	-0.00108453	8.96275e-05	0.0259902	-0.0223492	-0.0112589	0.0066437
50.1	0.0187104	-0.0370656	0.00999153	0.0652698	0.0397215	-0.0102974	0.00169816	0.107391	0.0244274	0.0161078
50.2	0.0350744	-0.0117006	0.0141345	0.0357878	0.0320165	-0.0193084	-0.00223884	0.0636958	0.0184326	0.00999071
50.3	0.0766494	0.0624054	0.0116265	0.0322398	0.0285865	0.0381786	0.00732216	0.165112	0.052765	0.0180581
50.4	0.0850664	-0.000176569	0.00863253	0.0204538	-0.0184425	0.0698266	0.0521142	0.0094318	0.0283633	0.0128967
50.5	0.0189824	-0.00997957	0.0287945	0.0280098	-0.00348953	0.0406586	0.0775452	0.12567	0.0382739	0.0157128
50.6	0.0940844	-0.0380606	0.00825653	0.0734698	-0.0147375	0.0510056	0.0264832	0.145663	0.0432705	0.0213498
50.7	0.106562	0.0727904	0.00529753	0.103661	0.0193845	0.0434496	-0.0142438	0.101366	0.0547834	0.0169871
50.8	0.0718934	0.0392334	0.0277805	0.0600168	-0.0210615	0.0969856	0.110063	-0.0674862	0.0396781	0.0211309
50.9	0.113848	0.0712844	0.0158315	0.0560208	0.0745055	0.0348156	0.0949392	0.0094488	0.0588368	0.0130956
51	0.0843014	0.0330184	0.0153815	0.106285	0.00603047	0.0781056	0.00473516	0.0726108	0.0500585	0.0140882
51.1	0.0153074	0.0421494	0.0185155	0.103711	-0.0130805	0.0582906	0.0927192	0.148446	0.0582573	0.0189738
51.2	0.0633764	0.0747914	0.000432529	0.0813548	0.0398385	0.0214436	0.0617312	0.0851438	0.053514	0.0107123
51.3	0.0954774	-0.0206166	0.0143185	0.0766828	-0.0217705	0.0114886	0.0775662	0.0726228	0.0382211	0.0168162
51.4	-0.0173976	0.0171904	0.0119755	0.0332538	-0.00627753	0.0459256	0.0309332	0.0722458	0.0234811	0.0101431
51.5	0.0986574	0.0626324	0.00620753	0.0476148	0.0263025	-0.00415637	0.0667592	-0.0151592	0.0361073	0.0139691
51.6	0.0872504	0.00847943	0.0449005	0.0661948	0.0204165	-0.000137373	0.00399916	0.0520318	0.0353919	0.0113403
51.7	0.0301674	0.0389064	0.0287295	0.130594	0.0437665	0.0201736	0.0223452	0.0463158	0.0451248	0.0126638
51.8	0.116023	0.0424724	0.0129485	-0.0107692	0.0393365	0.00315363	0.0444552	0.0951868	0.0428509	0.0154997
51.9	0.0588134	0.0626504	-0.0221475	0.0110428	0.0212615	0.0496496	0.114849	0.0797268	0.0469808	0.0151202
52	0.0437744	0.0282904	0.00998953	0.00548678	0.0218315	-0.00136437	0.0727122	0.0965918	0.034664	0.0121957
52.1	0.0786714	0.0488704	0.0371205	0.0729618	0.0169815	0.0624436	-0.00596484	0.108371	0.0524319	0.0128546
52.2	0.0623534	0.0409494	0.0206985	0.0859308	0.0311575	0.0319376	0.0398312	0.0472098	0.0450085	0.00729148
52.3	0.10162	0.0313634	0.0134675	0.0670778	-0.00613953	0.0279766	0.121334	0.0311178	0.0484773	0.0156419
52.4	0.0946984	0.0446754	0.00796353	0.0682648	0.0253395	0.0679116	0.0412922	0.0753018	0.0531809	0.0100809
52.5	0.0838674	0.0217144	0.0250315	0.0430638	-0.0474875	0.0460156	-0.00522884	0.0773128	0.0305361	0.0151797
52.6	-0.00232963	0.00875243	0.0267945	0.128723	-0.0252375	-0.00228537	-0.0153528	0.0952038	0.0267835	0.019627
52.7	0.0748724	0.0162284	0.0169375	0.108481	0.0324605	-0.0411324	0.172266	0.105628	0.0607176	0.0239081
52.8	0.0451224	0.0299854	0.0486115	0.0665808	0.0224925	0.0345776	0.0425692	0.136081	0.0532525	0.0127309
52.9	0.0418334	-0.000479569	0.0108395	0.0772998	0.00809647	0.0414286	0.0449622	0.101571	0.0406939	0.0124751
53	0.0476614	0.0137224	-0.0128605	0.0983818	-0.0115565	0.0496996	-0.0139038	0.0383518	0.026187	0.01407
53.1	0.163646	0.0194004	0.0405135	0.0280188	0.0114785	0.0589196	0.0978282	0.102669	0.0653093	0.0185043
53.2	0.0723374	0.0142134	0.0193365	0.0601938	-0.00822253	-0.0246524	-0.0221478	0.0494448	0.0200629	0.0132439
53.3	0.0596364	0.0214784	0.0196095	0.106748	0.0396865	0.0378816	0.0250732	0.172053	0.0602708	0.0188877
53.4	0.0324834	-0.00194657	0.0312455	0.0648288	0.0255435	0.0558196	0.0902202	0.130291	0.0535606	0.0147429
53.5	0.0926924	0.0838994	0.00479253	0.0111058	0.0539155	0.0740936	0.0359912	0.0960778	0.056571	0.0127462
53.6	0.0651344	0.0241314	0.00820953	0.0712638	0.0106525	0.0324716	0.0964672	0.0948048	0.0503919	0.01276
53.7	0.0521534	0.0628654	0.0459165	0.0914888	0.0146405	0.0431626	0.0835562	0.0923988	0.0607728	0.00963666
53.8	0.114084	-2.55686e-05	0.0216475	0.0671668	0.0357865	0.0644806	0.0774292	0.0702978	0.0563584	0.0126495
53.9	0.0147194	0.0363434	0.0148415	0.0947048	-0.00174653	0.0316386	0.0336772	0.112215	0.0420491	0.0142127
54	0.0800414	0.0433494	0.00548353	0.0781288	0.0688195	-0.0209204	0.0671062	0.103739	0.0532184	0.0147607
54.1	0.130497	0.0242634	0.0324965	0.0849918	-0.00448753	0.0697026	0.0673672	0.0875258	0.0615446	0.0150438
54.2	0.0743384	0.0464264	0.00756553	0.0901668	0.0622415	0.0548926	0.108449	-0.0059642	0.0547645	0.0137319
54.3	-0.0179886	0.00815043	0.0415015	0.00505478	-0.00151553	0.00955763	0.0347102	0.0797918	0.0199078	0.010883
54.4	0.0442454	0.0537584	0.0149515	0.0416438	-0.0135665	0.0233436	0.0469232	0.102214	0.0391891	0.0118755
54.5	0.0959364	-0.0192886	0.0105095	0.0859928	-0.0102695	0.0319426	0.0727002	0.0458758	0.0391749	0.0154222
54.6	0.0828434	0.00773443	0.00658453	0.129058	0.0235635	0.0606766	0.0775502	-0.0051162	0.0478618	0.0166761
54.7	0.116211	-0.0446306	0.0184245	0.0359638	0.00611647	0.0747016	0.0428632	0.121789	0.0464299	0.0198977
54.8	0.10427	0.0603734	0.0315135	0.0724688	-0.0243745	0.0254356	0.0165332	0.0599718	0.043274	0.0139463
54.9	0.0860184	-0.0374236	0.0161835	0.0764198	0.0140595	0.0464616	0.0574322	0.0499848	0.038642	0.0140847
55	0.0482664	0.0373214	0.0107415	0.0732948	-0.0207155	0.0346226	0.0450842	0.112542	0.0426446	0.0140074
55.1	0.0823284	0.0571204	0.0114055	0.0719968	0.0369405	0.0549636	0.11879	0.0105208	0.0555083	0.0128954
55.2	-0.0567206	0.0474484	0.00271353	0.104863	0.0514415	0.0473066	0.0581662	-0.0334272	0.0277239	0.0187598
55.3	0.0341934	0.0235504	0.0135765	0.0982048	0.0143355	0.0502096	0.0869162	0.130839	0.0564781	0.0154884
55.4	0.0714744	0.0236994	0.0404175	0.0619098	0.0287765	0.0220396	0.0667112	0.171335	0.0607954	0.0172626
55.5	0.0877494	0.00940043	0.0262565	0.0308948	-0.0414955	0.0534936	0.0183742	0.132106	0.0395974	0.0185461
55.6	0.107161	0.0671734	-0.00710847	0.0261478	0.00954247	0.0373786	0.105886	0.0661038	0.0515356	0.0149717
55.7	0.0288384	0.00769143	-0.0150255	0.123201	-0.0153515	0.0423906	0.0848142	-0.0541702	0.0252985	0.0204133
55.8	0.0599674	0.0382944	0.0376325	0.112021	0.00454147	0.0278766	0.0598902	0.0554948	0.0494648	0.0111143
55.9	0.0563524	0.0379074	0.0138525	-0.00943222	0.0142765	0.0404576	0.0643792	0.113223	0.041377	0.0133642
56	0.0489484	0.0367954	0.0308865	0.0952658	0.0693635	0.00691163	-0.00540784	0.182193	0.0581195	0.0210607
56.1	0.0800264	0.0823104	0.00917353	-0.0147512	0.0401955	0.0287496	0.0787362	0.0592218	0.0454578	0.0127465
56.2	0.0464444	0.0307804	0.0184195	0.0540848	0.0670025	0.0297756	0.0187992	0.0202188	0.0356906	0.00643166
56.3	0.0987054	0.0177654	0.0134195	0.0315278	0.0828075	0.0212566	0.0788962	0.0399388	0.0480396	0.0118763
56.4	0.125281	0.0322404	0.0164145	0.0243088	0.00264747	0.0126956	0.0682652	0.0335358	0.0394236	0.014088
56.5	0.142944	0.0341304	0.0246395	0.0617258	0.0209365	0.0206936	0.0415442	0.0989908	0.0557006	0.015576
56.6	0.0384934	0.0397994	0.0210265	0.0827188	0.0520805	0.0303676	0.0793412	0.0679178	0.0514681	0.00812942
56.7	0.0478944	0.0337274	0.0227845	0.0604568	0.0473745	0.0935776	0.0700502	-0.0079342	0.0459914	0.0109013
56.8	0.0567094	0.00878043	0.0287445	0.0881028	0.0117485	0.0262096	0.0442572	0.0970588	0.0452014	0.0117566
56.9	0.0695104	0.0231764	0.0132705	0.0535218	0.00338847	0.0423176	0.0935192	0.0740558	0.046595	0.0112386
57	0.0634124	0.0454984	-0.00110947	0.0547458	0.0500925	0.0608216	0.0463372	-0.0107092	0.0386361	0.010016
57.1	0.0818174	0.0440334	0.0252615	0.0336598	0.0604425	0.0336546	0.0915732	0.0840818	0.0568155	0.00927886
57.2	0.0484784	0.0189194	0.0444575	0.0445938	-0.000347529	0.0188426	0.0963472	0.144725	0.052002	0.0167026
57.3	0.0348484	0.0596014	0.0111615	0.0102578	0.0199025	-0.0104744	0.0922492	0.105179	0.0403406	0.0146726
57.4	0.0476894	0.0257704	0.00108653	0.0593178	0.106152	0.00924063	0.0765452	0.0739318	0.0499668	0.012792
57.5	0.0935124	0.0443924	0.0131045	0.0916958	-0.00853853	0.0565556	0.110715	0.0442668	0.055713	0.0146094
57.6	0.0466344	0.0702194	0.0169395	0.0944858	0.00382047	0.0400876	0.0855342	-0.0038642	0.0442321	0.0131073
57.7	0.0687054	0.0255204	0.0108465	0.0813788	0.00469647	-0.0180644	0.0281732	0.0571758	0.032304	0.0120821
57.8	0.0836714	0.0540974	0.0106875	0.114266	0.0413495	0.0277746	0.11738	-0.0566102	0.049077	0.0203952
57.9	0.133222	0.000987431	0.0365575	0.0675698	0.0570985	0.0223786	0.0691782	0.0259498	0.0516178	0.0143653
58	0.0838954	0.0335644	0.0262805	0.0654858	-0.00802053	0.0612366	0.0643052	0.0624088	0.0486445	0.0104009
58.1	0.0933314	0.0290004	0.0377965	0.0914548	0.0823085	-0.0136864	0.0485332	0.108303	0.0596301	0.0146051
58.2	0.0490154	0.0449574	0.0371015	0.0575188	0.0188155	0.0372156	0.0199182	0.128293	0.0491044	0.0122573
58.3	0.150724	-0.00524457	0.0390015	0.0563298	-0.0167155	0.0644066	0.0642942	0.144765	0.0621951	0.0215522
58.4	0.0134944	0.0370094	0.0194715	0.0951528	0.0389025	0.0173616	0.107862	0.166331	0.0619481	0.0195482
58.5	0.0960674	0.00959543	0.0179835	0.115297	0.0766565	0.0808436	0.146049	0.0878568	0.0787936	0.0162191
58.6	0.00876037	0.0581664	0.0137375	0.0746648	0.0854875	0.0219856	0.0711362	0.0543658	0.048538	0.0105081
58.7	0.113075	0.0136244	0.0213975	0.0388208	0.0178905	0.0135766	0.0613702	0.108389	0.048518	0.0147136
58.8	0.0544224	0.0152554	0.00796353	0.139604	0.0285845	0.0132736	0.0898092	0.0203668	0.0461599	0.0164615
58.9	0.0806664	0.0486514	0.00152453	0.0834358	0.0172545	0.0233586	0.0590282	0.106434	0.0525441	0.0129605
59	0.0667944	0.0145714	0.0270875	0.0709548	0.0442715	0.0765886	0.147017	0.0713098	0.0648244	0.0142362
59.1	0.0911814	0.0200304	0.000524529	0.128576	0.0626535	0.0136136	0.0757482	0.0644838	0.0571014	0.0153352
59.2	0.0222984	0.0686424	-0.00753047	0.0787308	0.0112325	0.0475896	0.0714292	0.0823118	0.046838	0.0120876
59.3	0.101094	0.0139724	0.0391605	-0.0501582	0.0111625	0.0461226	0.0971032	0.140878	0.0499169	0.0215716
59.4	0.130472	0.0398154	-0.00531747	0.123676	0.0482475	0.0314586	0.0820102	0.0604728	0.0638544	0.0163736
59.5	0.0569414	0.0430534	0.0115025	-0.000977216	0.0117075	0.0147826	0.0699892	0.19322	0.0500274	0.0222788
59.6	0.138876	0.00721543	-0.00169747	0.0834968	0.0664855	0.0574916	0.110098	0.0843278	0.0682868	0.0168857
59.7	0.0568224	0.0531904	0.0248345	0.101831	0.0445055	0.00346663	0.0955542	-0.0158412	0.0455454	0.0145304
59.8	0.0717474	0.0218384	0.0273285	0.0512498	0.0539835	0.0289586	0.0742172	0.0939918	0.0529144	0.00915539
59.9	0.0198394	0.0849104	0.0128505	0.00292678	0.0301705	0.0933926	0.0484182	0.0989328	0.0489301	0.01362
60	0.101915	0.00633343	-0.0183005	0.0334028	0.00433147	0.0321986	0.00852816	0.0630418	0.0289314	0.0135514
60.1	0.105956	0.0729644	0.0338365	0.100075	0.0586035	0.0663766	0.122182	0.0495938	0.0761985	0.0107645
60.2	0.0939514	0.0538374	0.00839553	0.0254078	0.0354915	0.0272866	0.0672282	0.106439	0.0522546	0.0122839
60.3	0.0422934	0.0199844	0.0311885	0.0622458	0.0388095	0.0441466	0.0653082	-0.0011372	0.0378549	0.00766832
60.4	0.112763	0.0388024	0.00347153	0.0313758	-0.0385405	0.0702536	0.0776832	0.0775188	0.046666	0.0170403
60.5	0.0351524	0.0248114	0.0156695	0.0920958	0.0430695	0.0452626	0.0578412	0.0660428	0.0474931	0.00860296
60.6	0.0653654	0.0450884	0.0195335	0.0605488	-0.00428353	0.0383286	0.110934	0.0077168	0.042904	0.0130114
60.7	0.0338324	0.0481794	-0.00597647	-0.00674322	0.0380165	0.0615466	0.0770692	0.0190168	0.0331176	0.0106128
60.8	0.0526404	0.00414343	0.00577753	0.0641728	0.0424985	0.0655976	0.0931882	0.0335318	0.0451938	0.0107881
60.9	0.103423	0.0301954	0.0191695	0.110863	0.0239635	0.0185716	0.0587052	0.0547628	0.0524568	0.0131046
61	-0.00517763	0.0337524	0.0151695	0.109657	0.0231875	0.0221146	0.112743	0.0644278	0.0469843	0.0156121
61.1	0.0679474	0.0386074	0.0162375	0.0487098	0.0468885	0.0539416	0.0784942	0.0264628	0.0471611	0.00722116
61.2	0.0219944	0.0114564	0.00385353	0.109219	0.0136445	0.0504096	0.0410502	-0.0030732	0.0310693	0.0128578
61.3	0.103296	0.0306374	-0.0206365	0.125684	-0.0156725	0.0683256	0.0879122	0.0726028	0.0565186	0.0189878
61.4	0.00963037	0.0115854	0.00988553	0.0423468	0.0214285	0.0862236	0.124575	0.0979948	0.0504588	0.0162376
61.5	0.0979534	0.107632	0.0102415	0.0997308	-0.00338653	0.112992	0.105295	0.100833	0.0789114	0.0166087
61.6	0.101112	0.0431604	0.00954753	0.0411238	0.0265625	0.0392116	0.0624872	0.0597898	0.0478744	0.00968778
61.7	0.0948904	0.0192344	0.00509053	0.0782708	0.0217635	0.0384846	0.104747	0.0261408	0.0485778	0.0135343
61.8	0.0829514	0.0519414	-0.000665471	0.106338	0.0212425	0.0373736	0.0823422	0.149413	0.066367	0.0172186
61.9	0.0303944	0.0119784	-0.00514347	0.131954	0.0255845	0.103444	-0.0232248	0.10372	0.0473383	0.0203674
62	0.130854	0.0216374	0.0231545	0.11029	0.0409665	0.0253006	0.0676262	0.122102	0.0677414	0.0165725
62.1	0.0374104	0.0111814	-0.00278247	0.0812838	0.0736285	0.109285	0.112242	0.111863	0.0667639	0.0163423
62.2	0.0281244	0.0528064	-0.00232447	0.0640778	0.0294995	-0.00162737	0.147097	0.0343858	0.0440049	0.0168461
62.3	0.142569	0.0388454	0.0170305	0.0363108	0.0571675	0.0608226	0.0976742	0.0265808	0.0596251	0.01477
62.4	0.109294	-0.00813057	0.00845553	0.0842328	0.00821747	0.0823246	0.0304652	0.0064878	0.0401684	0.0158594
62.5	0.0516624	0.0176914	-0.0150515	0.0669378	-0.00453853	0.0506076	0.0762992	0.0604328	0.0380051	0.012093
62.6	0.0337504	0.0274094	0.0254415	0.0355938	0.0484855	0.0458056	0.126907	0.0031198	0.0433141	0.0129282
62.7	0.119194	0.0840784	0.0113545	0.0914188	-0.0174135	0.0686036	0.0899372	0.0116398	0.0573516	0.0172601
62.8	0.0490344	0.0527754	0.0186305	0.0876438	0.0638855	0.10698	0.0863682	0.0236638	0.0611226	0.0110807
62.9	0.0165864	0.0962284	0.0150645	0.103876	0.0126445	0.0699156	0.0566862	0.0559228	0.0533655	0.012788
63	0.0948444	0.0559824	-0.00294047	0.104359	0.0174195	0.0831736	0.112829	0.170395	0.0795078	0.0195682
63.1	0.0655524	0.0628434	-0.00134547	0.00716578	0.00471247	0.0510276	0.0349382	0.0696108	0.0368131	0.0104798
63.2	0.112853	0.0614714	0.0136915	0.0761788	0.0620535	0.0974606	0.106687	0.130362	0.0825948	0.013131
63.3	0.0666254	0.0244364	0.00968153	0.0895938	0.0378735	0.0310606	-0.0113958	0.0097468	0.0322028	0.011561
63.4	0.0327664	0.0209394	0.0253595	0.0911718	0.0135845	0.0748996	0.0406262	0.0561168	0.044433	0.00969832
63.5	0.0991944	0.00101343	0.00110553	0.0430548	0.0424485	0.0153216	0.0856522	0.0260828	0.0392341	0.0129795
63.6	0.0671464	-0.0439596	0.0155315	0.0361388	0.0672535	0.00338663	0.0796182	0.11425	0.0424206	0.0176872
63.7	0.0950654	0.0305624	0.0170015	0.131645	0.0704955	0.0536386	0.11285	0.0588998	0.0712698	0.0140197
63.8	0.0310634	0.0863924	0.00909753	0.0497318	0.0389005	0.108243	0.0709162	0.0874688	0.0602266	0.0118595
63.9	0.0426194	0.0402914	0.00367753	0.0875828	0.0193205	0.0264046	0.116255	0.165924	0.0627594	0.0196989
64	0.0926204	0.0397584	0.0229505	0.0914568	0.0624965	0.0581826	0.138826	0.0306658	0.0671196	0.0137022
64.1	0.0939504	0.0525624	0.00811753	0.0360208	0.0180485	0.0679666	0.107155	0.0973248	0.0601433	0.013306
64.2	0.0911514	-0.0156286	0.0379045	0.0835658	0.0339335	0.115651	0.0817872	0.0779238	0.063286	0.0147719
64.3	0.0433584	0.00393743	-0.00390847	0.0372168	0.0109025	0.0827006	0.0968912	0.0852008	0.0445374	0.014036
64.4	0.0469494	0.0742494	0.0234205	0.0846458	0.0312685	0.0956526	0.0196182	0.0634498	0.0549068	0.0102212
64.5	0.0931714	0.0159104	0.0240685	0.0310378	-0.00489253	0.0693656	0.0997312	0.11892	0.055914	0.0160298
64.6	0.0535514	0.0126964	-0.00808647	0.0450628	0.0414525	0.118091	0.0510992	-0.0013262	0.0390675	0.0141367
64.7	0.0619854	0.00867843	0.0132065	0.0183938	0.00412547	0.0845786	0.0715582	0.111556	0.0467603	0.0144382
64.8	0.0322914	0.0484854	0.00628253	0.0346548	0.0642075	0.100704	0.0529372	0.0754118	0.0518718	0.0102309
64.9	0.101229	0.00873643	0.0351765	0.0361558	0.0103675	0.0409766	0.0448852	0.0686978	0.0432781	0.0106946
65	0.0507184	0.0120844	-0.0160665	0.0930078	0.0258445	0.0634286	0.136279	0.126733	0.0615036	0.0192213
65.1	0.0369984	0.0294854	0.0167295	0.0964458	0.0392785	0.0282206	0.114301	-0.0507012	0.0388448	0.01779
65.2	0.0925524	0.0484694	0.0173785	0.0753848	0.0332065	0.0417156	0.0670522	0.138025	0.064223	0.0135574
65.3	0.0469944	0.0472084	0.0412725	0.0643968	0.0271645	0.0683506	0.134704	0.0523658	0.0603071	0.0115642
65.4	0.139098	0.0834954	0.00117753	0.0938738	0.000964471	0.0412166	0.00575616	0.102823	0.0585506	0.0189046
65.5	0.0662884	-0.0125176	0.00600853	0.0318238	0.0943405	0.0529446	0.0985662	0.0915038	0.0536198	0.0148748
65.6	0.0818134	0.0634864	0.0105515	0.0702618	0.00977247	0.0476016	0.137478	0.0358648	0.0571038	0.0147801
65.7	0.146512	-0.00430757	0.0434045	0.0708458	0.0579005	0.0955086	0.0590602	0.0302108	0.0623919	0.0158794
65.8	0.0371664	0.00917243	0.0128685	0.0361578	0.0224995	0.0479956	0.108018	0.103759	0.0472046	0.0135987
65.9	0.0636504	0.0269084	0.0162095	0.0799178	0.0483265	0.109967	0.125193	-0.0348942	0.0544098	0.0184491
66	0.0594944	0.0360584	0.0437775	0.0445648	0.0764715	0.0354946	0.0950452	0.0995888	0.0613119	0.00918885
66.1	0.121317	0.0532534	-0.00203547	0.120936	-0.00624753	0.0980486	0.0632972	0.0582628	0.063354	0.0174884
66.2	0.0760684	0.0222454	0.0119725	0.120761	0.0443665	0.0510556	0.0643882	0.0518048	0.0553328	0.0118914
66.3	0.0620814	0.0602134	0.0272455	0.0437518	-0.00483853	0.0598616	0.0246252	0.0522338	0.0406468	0.00830297
66.4	0.0468554	0.0600854	0.0101105	-0.00406222	0.0133005	0.0697106	0.0284342	0.0527018	0.034642	0.00939824
66.5	-0.0462466	0.0378094	0.0136705	0.0704858	0.0497575	0.0488726	0.0850792	0.0917788	0.0439009	0.0157158
66.6	-0.0256956	0.0458734	0.0171735	0.134264	0.0502535	0.0855226	0.0830012	0.0061528	0.0495681	0.0180262
66.7	0.0449684	0.0403434	0.00646853	0.0423088	0.0768565	0.0461596	0.0729362	0.0664318	0.0495591	0.00802145
66.8	0.0519294	0.0619884	-0.00782547	0.106034	0.0247155	0.0737416	0.0435672	0.123265	0.0596769	0.0149367
66.9	0.0697374	0.0547964	0.0304765	0.0878408	0.00178947	0.0771656	0.0372412	0.172543	0.0664488	0.0180787
67	0.0510194	0.0174474	0.0427415	0.142215	0.0343705	0.0754966	0.0826322	-0.0288312	0.0521364	0.0178055
67.1	0.0888034	0.0253474	0.0187065	0.126781	0.0763055	0.0727916	0.0428452	0.0617948	0.0641719	0.0125236
67.2	0.0260654	0.0476934	0.0107515	0.0640348	0.0943125	0.0786996	0.0580482	0.0037948	0.047925	0.0113924
67.3	0.0747134	0.0155524	0.0154855	0.0747448	-0.00662653	0.0741656	0.135242	0.127133	0.0638013	0.0184601
67.4	0.127434	0.0823744	-0.00408647	0.144495	0.00409847	0.0748566	0.162599	0.0016778	0.0741811	0.0238894
67.5	0.0852284	0.0249214	0.0208445	0.0915108	0.0186765	0.0323176	0.0520972	0.150755	0.0595439	0.0164557
67.6	0.0750004	0.0211064	0.0193665	-0.0240552	0.0160925	0.0390396	0.0667972	0.0921328	0.038185	0.013425
67.7	0.0373704	0.0546614	-0.0104225	0.0859028	0.0216025	0.0507796	0.0841712	0.0477338	0.0464749	0.0111816
67.8	0.00638637	0.0570814	-0.00259447	0.15176	-0.0136105	0.115145	-0.0184978	0.0609228	0.044574	0.0223365
67.9	0.0717424	0.0185644	0.0212975	0.117502	-0.0327775	0.10513	0.0791002	0.0581368	0.0548369	0.0176567
68	0.0495294	0.0271294	0.0198715	0.0900928	-0.0103695	0.0425216	0.106294	0.142469	0.0584423	0.0178727
68.1	0.0497894	0.00748443	0.0377745	0.0798388	-0.0207585	0.0500926	0.109585	0.0367648	0.0438214	0.014189
68.2	0.105877	0.00411843	-0.00229047	0.0570568	0.0251305	0.0457686	0.101486	0.0584858	0.0494541	0.014248
68.3	0.0104144	0.0170784	0.00903053	0.0844298	-0.0192885	0.103132	0.156257	0.0706418	0.0539619	0.0210143
68.4	0.0440634	0.0360584	-0.00183947	0.138488	0.00752147	0.0706946	0.0711942	-0.0087372	0.0446804	0.0172444
68.5	0.105984	0.0338294	0.0312265	0.0471678	0.0525505	0.0846566	0.111797	0.0973758	0.0705735	0.011681
68.6	0.173964	0.00140043	0.0382725	0.124574	0.0258725	0.0733456	0.0998572	-0.0276852	0.0637001	0.023745
68.7	0.0435454	-0.0133306	0.00707553	0.0823178	0.0183605	0.0443366	0.0633632	0.0629468	0.0385769	0.0113977
68.8	0.0762574	0.0393944	0.0223355	0.0365298	0.00279147	0.0372296	0.0963352	0.176177	0.0608813	0.0194848
68.9	0.123997	-0.0256456	-0.0110535	0.11386	-0.0146935	0.0840066	0.162297	0.0995148	0.0665354	0.0257807
69	0.0871464	0.0288124	0.0314135	0.104164	0.0525505	0.0527026	0.1356	0.0217248	0.0642643	0.0144054
69.1	0.0166394	-0.0275476	0.0246025	0.0973058	-4.52941e-06	0.0408356	0.100826	0.0946148	0.043409	0.0173309
69.2	0.0599274	0.00136043	0.00174353	0.0955148	0.00191747	0.0789946	0.0956872	0.0709138	0.0507574	0.0149627
69.3	0.0175924	-0.00334157	0.00374353	0.0823998	-0.00840153	0.0799216	0.0899382	0.164874	0.0533408	0.0215857
69.4	0.0912134	-0.00313357	0.0298005	0.0480648	-0.00947453	0.0348686	0.0849232	0.146265	0.0528159	0.0184791
69.5	0.0834894	0.0793784	0.0204845	0.0689418	0.0306075	0.111554	0.0709502	0.161854	0.0784074	0.01574
69.6	0.104836	0.105923	-0.00303847	0.0970398	0.0473785	0.0508776	0.10657	0.0675998	0.0721484	0.0138573
69.7	0.0981824	0.0222484	0.0220185	0.0666598	0.00776447	0.0733666	0.154107	0.0794148	0.0654703	0.0170456
69.8	0.0442744	0.00370643	0.0150715	0.0597288	0.0149765	0.0588096	0.0450692	-0.0185752	0.0278826	0.0100073
69.9	0.0990894	0.0326064	0.00449853	0.0939628	0.0142275	0.00249663	0.0436612	0.0731948	0.0454671	0.0138005
70	0.0797324	0.0355284	0.00880853	0.114964	0.0690445	0.0330916	0.0717022	0.0768438	0.0612144	0.0118356
70.1	0.0532524	0.0495944	0.0130325	0.0773388	0.000548471	0.0578036	0.0844402	0.128365	0.0580469	0.014293
70.2	0.0801054	0.0806974	-0.0257385	0.0593558	0.0119095	0.0329546	0.0242552	0.13906	0.0503249	0.0179322
70.3	0.0699514	-0.00499457	0.0141935	0.0714888	0.0242195	0.0460286	0.132427	0.122856	0.0595213	0.0175376
70.4	0.0860644	0.0246024	0.0186925	0.0337348	-0.0123305	0.0537246	0.112023	0.109198	0.0532136	0.0160123
70.5	0.0109974	0.0551944	0.0282875	0.0458618	-0.0115415	0.0344926	0.110885	0.0523688	0.0408183	0.0127495
70.6	0.0634264	0.0520174	0.0215215	0.0799928	0.0356835	0.0753626	0.0566302	0.0215988	0.0507791	0.00800545
70.7	0.11856	0.0207094	0.0194185	0.0790688	-0.0211005	0.0389796	0.0939922	0.0704358	0.052508	0.0162668
70.8	0.0442364	0.0253684	-0.0106915	0.181781	0.0151245	0.0446736	0.0921062	0.0751978	0.0584745	0.0210304
70.9	0.0732124	0.0170764	0.0465465	0.0858318	0.0151965	0.0366656	0.0882662	0.0631508	0.0532433	0.0102302
71	0.0453094	0.00308243	0.0139835	0.101266	0.0126775	0.108512	0.0864732	0.107527	0.0598538	0.0162723
71.1	0.0259354	-0.0411156	0.0435045	0.10977	0.0120415	0.0750866	0.0960672	0.133267	0.0568195	0.0203757
71.2	0.0573464	0.115569	-0.00462347	0.0323768	0.0165405	0.0663186	0.0472422	0.104923	0.0544616	0.0145764
71.3	0.0469664	0.00684443	-0.0100685	0.102693	0.0497565	0.0398066	0.0840312	0.132652	0.0565851	0.0169046
71.4	0.140015	0.0181284	0.00875253	0.0937818	0.0514565	0.0644616	0.0870982	0.0774318	0.0676408	0.0149924
71.5	0.0854204	0.0227384	0.0219885	0.00613278	0.0335945	0.0540656	0.173688	0.102461	0.0625111	0.0197263
71.6	0.0434984	0.0192644	-0.000872471	0.0894388	-0.0150735	0.0349096	0.0715142	0.0565878	0.0374084	0.0125574
71.7	0.0717234	0.0919154	0.0351615	0.0810588	0.00436147	0.0556606	0.0898292	0.207457	0.0796459	0.0210766
71.8	0.00274137	0.0457324	0.0242025	0.0871288	-0.0151875	0.0481356	0.0822112	0.160975	0.0544924	0.0197032
71.9	0.0769084	0.0403154	0.0220075	0.111554	0.0269295	0.0708046	0.0939482	0.0790658	0.0651916	0.0114059
72	0.0205324	0.0841104	0.0287925	0.0897108	-0.0146165	0.10255	0.110882	0.0104008	0.0540453	0.0169764
72.1	-0.0132006	0.0289854	-0.00903547	0.0937978	0.0101835	0.0105226	0.0993362	0.0541758	0.0343456	0.0155116
72.2	0.0815364	0.0635514	-0.00693047	0.0748248	0.0302085	0.0153436	0.119783	0.167607	0.0682405	0.0201191
72.3	0.0819474	0.0287844	0.00649653	0.0572678	-0.00630153	0.0476296	0.106432	0.135046	0.0571628	0.0172163
72.4	0.000387373	0.0535154	0.0378475	0.0787578	0.0488835	0.0905876	0.0508642	0.0922638	0.0566384	0.0107997
72.5	0.131654	0.0653454	-0.00242647	0.0528318	-0.00281353	0.0709806	0.129199	0.0248308	0.0587003	0.0185113
72.6	0.0796704	0.0407794	0.0139115	0.0964868	0.0592275	0.0738276	0.111798	0.110578	0.0732849	0.012125
72.7	0.0615874	-0.0179396	0.00558653	0.0250888	0.0111185	0.116103	0.0649982	0.0622798	0.0411028	0.0152169
72.8	0.0296204	0.0117684	0.00100753	0.111299	-0.000841529	0.0743796	0.11087	0.0983168	0.0545525	0.0174683
72.9	0.0613804	0.0394834	0.0281975	0.0916238	-0.0222415	0.0198816	0.100397	0.123373	0.0552619	0.0170482
73	0.110789	0.0490374	0.0404945	0.0370098	0.00164047	0.0721446	0.11329	0.0349908	0.0574246	0.0137414
73.1	0.126426	0.0127064	0.0118465	0.0921418	0.0300225	0.106086	0.0999442	0.0594788	0.0673315	0.0159179
73.2	0.0459174	-0.00822757	0.0248955	0.0616348	0.0833775	0.0495466	0.0481392	0.118062	0.0529181	0.0132656
73.3	0.00826037	0.0538794	0.0313325	0.0588518	-0.0138955	0.0407236	0.108773	0.138089	0.0532518	0.0176686
73.4	0.107532	0.0325634	-0.000259471	0.0856638	0.0745135	0.108639	0.0864982	0.100515	0.0744581	0.0137254
73.5	0.0758394	0.0264364	0.00164453	0.0278828	-0.0228275	0.0838336	0.0790172	0.0443538	0.0395225	0.0136895
73.6	0.0740944	-0.00893657	0.00994253	0.130773	0.0174415	0.0681856	0.154977	0.0559228	0.0628	0.0204058
73.7	0.167073	0.0433074	0.0220245	0.102132	4.47059e-06	0.0473806	0.0921722	0.0696318	0.0679658	0.0185835
73.8	0.101047	0.00204743	0.0128665	0.0419528	-0.0269175	0.0470486	0.0889922	0.0739188	0.0426195	0.0157722
73.9	0.0529764	0.0664624	0.0454935	0.0568878	0.00864847	0.0773826	0.0972392	0.189273	0.0742954	0.0187625
74	0.0462344	0.0981464	0.0251895	0.116525	0.0134395	0.0481286	0.0945162	0.0395478	0.0602159	0.0133427
74.1	0.0586614	0.0467974	0.0117875	0.0742038	0.00307747	0.0408926	0.0691322	0.120025	0.0530721	0.0130999
74.2	0.147733	0.0694814	0.00169053	0.0985488	0.00372947	0.0444016	0.0550092	0.14769	0.0710355	0.0201879
74.3	0.126708	0.0512554	0.0147155	0.0790258	-0.0434055	0.0988386	0.0898292	0.0484088	0.058172	0.0189632
74.4	0.0867954	0.0775954	0.0138155	0.0894898	0.0216325	0.0557406	0.00335416	0.0643468	0.0515963	0.0120883
74.5	0.0681164	-0.0146036	0.00605953	0.0728348	0.0238065	0.0127646	0.134475	0.0880918	0.0489431	0.0177305
74.6	0.10305	0.0271004	0.00217353	0.0492908	0.0306125	0.0233856	0.0925932	0.0570778	0.0481605	0.0123549
74.7	0.0862974	0.0774994	0.0397655	0.0895818	0.0360905	0.0497946	0.110105	0.0576998	0.0683543	0.009369
74.8	0.0544434	0.0518064	0.0335555	0.0915998	-0.00633253	0.0576476	0.0530982	-0.0124012	0.0404271	0.0122665
74.9	0.0196384	0.0133004	-0.00796347	0.0519778	0.0300575	0.0855036	0.0912042	0.140752	0.0530588	0.0174997
75	0.0906554	0.0154354	-0.000379471	0.0600378	0.0147555	0.0478826	0.0675072	-0.0144092	0.0351856	0.0129783
75.1	0.0357574	0.0381424	-0.000719471	0.149561	-0.00652853	0.0809926	0.13233	0.166213	0.0744685	0.0240826
75.2	0.0824314	0.0107074	0.00909053	0.0731938	0.0630625	0.0231996	0.11212	0.104103	0.0597385	0.0144688
75.3	0.0752574	0.0565304	-0.0272405	0.0840538	0.0377975	0.0371596	0.117284	0.102384	0.0604033	0.0161054
75.4	0.146446	-0.00509857	-0.00264647	0.0969348	0.0138875	0.0885566	0.116168	0.0537898	0.0635048	0.0202822
75.5	0.0722174	0.00530643	0.0262325	0.0512178	0.0118135	0.0333446	-0.0203068	0.0388708	0.027337	0.010134
75.6	0.120474	0.0743744	0.0148595	0.0772368	0.0253395	0.0721446	0.0470242	0.0911358	0.0653236	0.01229
75.7	0.0667894	0.0280954	0.0463745	0.0263468	0.0441705	-0.00846237	0.0736192	0.0455168	0.0403063	0.00907544
75.8	0.0971194	0.0836404	-0.0110825	0.0839268	0.00667747	0.0809206	0.100927	0.0267068	0.0586045	0.0155901
75.9	0.0414344	0.0261544	-0.000891471	0.0497538	0.0236015	0.0799196	0.121268	0.0071458	0.0435483	0.014272
76	0.0912204	0.0210264	-0.00305447	0.110752	-0.0325455	0.0372306	0.0129542	0.125672	0.0454069	0.0202444
76.1	0.110536	0.0371174	0.00295453	0.0825118	0.0170895	0.0637696	0.0892742	0.0528948	0.0570185	0.0130455
76.2	0.0582204	0.0279634	0.0642345	0.126787	0.0508095	0.0662976	0.0611912	0.137346	0.0741061	0.0133791
76.3	0.0588644	0.0367294	0.0266815	0.0687378	0.0415355	0.0866606	0.0846192	0.0046428	0.0510589	0.0101875
76.4	0.0989184	0.0359864	0.0190355	0.0659188	0.0630975	0.0327406	0.0998272	0.0917488	0.0634091	0.0112268
76.5	0.116501	0.0556084	0.000724529	0.105343	-0.0101595	0.0931096	0.0839642	0.0854248	0.0663145	0.0167447
76.6	0.0869624	-0.00117557	0.0222805	0.115833	-0.0250105	0.0423796	0.0828022	0.0760948	0.0500208	0.0171803
76.7	0.0285674	0.0102284	0.00144953	0.0976398	0.0206205	0.0927576	0.0120802	0.143342	0.0508356	0.0186625
76.8	-0.0147876	0.0101114	0.0118445	0.0681848	0.00848347	0.0313986	0.0458652	0.0588968	0.0274996	0.0100808
76.9	0.115226	0.0388244	0.0144475	0.0450558	0.0567085	0.0796936	0.0759152	0.0890878	0.0643699	0.0112932
77	0.0569404	0.0460224	0.0128245	0.0817498	0.0206835	0.0770346	0.111184	0.117279	0.0654648	0.0136284
77.1	0.0726404	0.0608784	0.00898253	0.0951408	0.0669025	0.0646126	0.127498	0.150089	0.080843	0.01539
77.2	0.0926084	0.0693324	0.0167855	0.0635488	0.0140985	0.0844266	0.0271242	0.131338	0.0624078	0.0145514
77.3	0.11335	0.0253574	0.0326755	0.115858	-0.0174395	0.0594016	0.0628412	0.0811748	0.0591524	0.016014
77.4	0.0883944	-0.00854657	0.0181805	0.0445458	-0.0171955	0.0757906	0.0593322	0.0065038	0.0333756	0.0139467
77.5	0.0273324	0.0249494	0.000185529	0.0352728	0.00325747	0.0521626	0.0703652	0.0973558	0.0388601	0.0117213
77.6	0.147451	0.0252124	0.0243135	0.0780168	0.00574747	0.0687576	0.0355312	0.14544	0.0663088	0.0193909
77.7	0.0987544	0.0393954	0.00342953	0.109515	-0.0299335	0.00758063	0.0120832	0.108295	0.0436399	0.0193194
77.8	0.121905	-0.00170757	0.0214295	0.000690784	0.0192375	0.0258736	0.0544462	0.0689998	0.0388594	0.0146434
77.9	0.0496004	0.0217964	-0.00265947	0.0632378	0.0357155	0.0615076	0.0396292	0.0619328	0.041345	0.00816242
78	0.110547	0.0249044	-0.00181747	0.117921	0.0110205	0.116415	0.0452422	0.0205228	0.0555944	0.0180107
78.1	0.105399	0.0595344	-0.000317471	0.0906438	0.0333245	0.0259676	0.0992392	0.172937	0.073341	0.0195388
78.2	0.0431154	0.00614743	0.0222805	0.145283	0.0460755	0.000412627	0.0656582	0.0429838	0.0464945	0.0160846
78.3	0.152341	0.0411294	0.0296545	0.0458828	-0.00826853	0.0598716	0.115238	0.139695	0.071943	0.0202331
78.4	0.0789734	0.0253014	0.000118529	0.0703948	0.0298345	0.0469066	0.109503	0.0303198	0.048919	0.0124559
78.5	0.13553	0.0450784	0.00766453	0.0811538	0.0225505	0.0142886	0.105315	0.0673158	0.0598621	0.0162089
78.6	0.0757624	0.00146543	-0.0408655	0.0593608	0.0602055	0.0307156	0.0931822	0.0847618	0.0455735	0.0162326
78.7	0.111236	0.0301114	0.00416853	0.0785178	0.0105795	0.108675	0.0706822	0.111246	0.065652	0.0159658
78.8	0.0503144	-0.00150157	0.0122275	0.103044	0.0163515	0.0362296	0.0469662	0.0949738	0.0448256	0.0133847
78.9	0.10992	0.0610124	0.0299655	0.0811858	0.0146075	0.0398976	0.0524142	0.0780888	0.0583865	0.0109157
79	0.0324624	-0.00306557	0.0337955	0.0690998	-0.00418753	0.0286876	0.0717732	0.121555	0.043765	0.0148952
79.1	0.109103	0.0315744	0.0336595	0.00779678	-0.0161965	0.0463046	0.0564132	0.0498668	0.0398153	0.0130163
79.2	0.0808264	0.0479284	0.0115115	0.0534848	0.0753515	0.0579616	0.0736542	0.168909	0.0712034	0.0159555
79.3	0.107053	0.0789694	-0.00144447	0.0423318	-0.00696153	0.0469176	0.0607482	0.0411148	0.0460911	0.013447
79.4	0.0285704	-0.0123216	0.000591529	0.0904408	0.0146805	0.0338176	0.0527912	0.154644	0.0454018	0.0192345
79.5	0.0321024	0.0249364	0.0107195	0.0654398	0.0271835	0.0388786	0.0555872	0.157259	0.0515133	0.016307
79.6	0.0936734	0.0136364	0.00199953	0.0894928	0.0200095	0.0572966	0.0230742	0.0166128	0.0394744	0.0126769
79.7	0.0881244	0.0238684	0.00706353	0.0386718	0.0231475	0.0769526	0.0228912	0.192188	0.0591134	0.0214824
79.8	0.0908484	0.0406764	0.0141635	0.0931258	0.0263135	0.0572986	0.0637792	0.121761	0.0634958	0.0129534
79.9	0.0743454	0.0453634	0.00700353	0.0151408	0.0292455	0.0697486	0.0980082	0.0639528	0.050351	0.0111782
80	0.0302184	0.0137764	-0.00652647	0.0191668	-0.0205165	0.0802696	0.151524	0.0596368	0.0409436	0.0195859
80.1	0.0937664	-0.0155596	0.00549353	-0.00827322	-0.0376675	0.0736636	0.0915192	0.0997668	0.0378386	0.0202013
80.2	-0.0124766	0.0183984	0.0158595	0.0763368	-0.0360395	0.0325226	0.0983932	-0.0047652	0.0235286	0.0159266
80.3	0.0199414	0.0310674	-0.00773147	0.0204288	0.0456445	0.0539186	-0.0119178	0.0624768	0.0267285	0.00959973
80.4	0.0129314	-0.0132956	-0.00863247	-0.0122672	0.0403605	0.0499716	0.00337116	0.0463318	0.0148464	0.00953359
80.5	0.0347474	-0.0118116	-0.00748447	0.0773358	0.0645955	0.00345363	0.0977502	0.000685804	0.032409	0.0150719
80.6	0.0698944	-0.0345066	-0.00327947	0.0381358	0.0147755	-0.0139364	0.0786152	-0.0017292	0.0184961	0.0142679
80.7	0.0781864	0.0108384	0.00675453	0.0178198	-0.0338595	0.0315716	0.0374602	0.0659418	0.0268391	0.0124827
80.8	0.0541014	-0.0360216	-0.0211795	-0.00570322	0.0276775	0.0464016	0.0914332	-0.0822722	0.00930465	0.019848
80.9	0.0752594	0.0429084	-0.00404247	0.0416938	0.0313415	0.0607566	0.00778416	-0.000179196	0.0319403	0.0102056
81	0.0426964	0.00493543	-0.0137175	0.00620178	-0.00937553	0.0310366	0.0494352	-0.0116262	0.0124483	0.00892876
81.1	0.0230984	0.0164084	-0.0162975	0.00843478	0.0116565	0.0496086	0.0527152	0.0043588	0.0187479	0.00815304
81.2	0.0798384	0.00121043	0.00332253	0.0226098	-0.0319765	0.0228036	0.0294122	-0.0036802	0.0154425	0.0115041
81.3	0.0151624	0.0317174	-0.00663947	0.00321478	0.00386847	0.0219296	0.0277152	0.0221698	0.0148923	0.00476516
81.4	0.0279974	-0.00445657	-0.0232325	0.00859478	-0.00821053	0.0116016	0.0597232	0.0219868	0.0117505	0.00902874
81.5	0.0235894	0.0295974	-0.00204747	0.0341878	-0.00338153	0.00110663	-0.0283278	0.0349518	0.0112095	0.00805892
81.6	0.0143424	-0.00924857	-0.00196047	0.0585008	0.0164875	0.00652163	0.0305682	0.0936338	0.0261056	0.0121607
81.7	0.0171564	0.0257834	-0.0245415	0.0594298	-0.0601725	0.0532966	0.0139142	0.0035248	0.0110489	0.013877
81.8	0.0855264	-0.0216606	0.0179935	0.0139778	0.0393295	0.0182866	-0.00187984	0.101786	0.0316699	0.0149549
81.9	0.0754484	-0.0354616	0.0263325	0.0244618	0.0522275	0.0433916	0.0538672	-0.0370872	0.0253975	0.0146197
82	0.0777974	0.0359804	0.000830529	0.0312138	0.00396547	0.0202236	0.0235932	0.0348458	0.0285563	0.00844511
82.1	-0.0248126	0.0231444	-0.0360065	-0.0209122	-0.0209715	0.0511516	0.0800492	-0.0486712	0.000371397	0.0162113
82.2	0.0434334	-0.0546436	0.00563853	0.0484778	0.00881947	0.00487763	0.0370682	-0.127453	-0.00422273	0.0210576
82.3	0.107358	0.0411784	-0.0164725	0.0434558	-0.0168855	0.0343026	0.00395216	-0.118144	0.00984315	0.0231615
82.4	0.0498224	-0.0225416	0.00675953	0.0110778	0.00817047	0.0889046	-0.0168408	0.0150968	0.0175561	0.0128002
82.5	0.0584194	0.00471743	-0.0101915	0.0104488	0.0123705	0.0249686	-0.0778728	0.0820388	0.0131124	0.0168203
82.6	0.0367094	0.00978243	-0.00187247	0.00413278	-0.00732753	0.0129406	-0.000630843	-0.0329402	0.00259927	0.00696473
82.7	-0.0130326	0.00851743	-0.00882147	-0.0113812	-0.0572515	0.0247596	0.0767682	0.0311948	0.00634415	0.0139418
82.8	0.102791	0.0198294	-0.0373125	-0.0234722	0.0186965	0.0182036	0.0541212	-0.0438732	0.013623	0.017399
82.9	0.0266054	0.0434284	-0.0361455	0.0172198	-0.0421345	0.0366226	0.0317902	0.0347578	0.014018	0.0119224
83	-0.00678563	-0.0213896	-0.00326047	0.0308368	-0.00741453	0.0265506	-0.0401548	-0.0151592	-0.0045971	0.00834325
83.1	0.0411694	0.00316343	0.00505653	-0.000768216	0.00349047	0.0112446	0.000353157	-0.0108792	0.00660377	0.00541049
83.2	0.0620204	-0.00247057	-0.0237905	0.0353428	0.0282655	0.0220866	0.0280142	0.0334378	0.0228633	0.00913738
83.3	0.0811324	0.0345004	0.00152253	-0.0212942	0.00322847	0.0349796	0.0501152	0.0249738	0.0261448	0.0112831
83.4	0.0467464	0.00230543	0.0147255	0.0598028	-0.0135995	0.0101806	-0.0227368	-0.0231252	0.0092874	0.0108842
83.5	-0.0118456	-0.00160157	0.00581453	0.0365958	-0.0318765	-0.000771373	0.00581716	0.0795088	0.0102051	0.0119933
83.6	0.0267684	0.0198654	0.00389253	-0.0246552	-0.0209315	0.0219096	0.112075	-0.0341332	0.0130989	0.0163694
83.7	0.0219134	0.0356924	0.0150285	0.0190388	0.0502285	0.0606276	0.0144742	-0.0172532	0.0249688	0.00851547
83.8	-0.0168996	0.0249824	-0.0161085	-0.0176102	0.00588847	0.00392263	-0.00286384	-0.0227312	-0.00517748	0.00573187
83.9	0.0350504	0.0447024	0.00156653	0.0381558	-0.0368225	0.0462886	-0.0148448	0.0064408	0.0150671	0.0108803
84	0.0635284	0.00608543	-0.0220525	-0.00242322	-0.0604525	0.0226326	0.0446992	-0.0167872	0.00440377	0.0139236
84.1	0.0544594	0.00814743	-0.00882847	0.0166408	-0.0187995	-0.00478237	-0.0166498	0.0337768	0.00799552	0.00913199
84.2	0.0135584	-0.0441186	0.00361253	0.0339228	0.0278355	0.00356463	-0.0190518	-0.0256042	-0.000785103	0.00953866
84.3	0.0598664	0.0317944	-0.0146525	0.0498148	-0.0242885	-0.00157537	-0.0357978	0.0423588	0.01344	0.0130344
84.4	0.116299	0.00975143	0.00502753	-0.0109222	-0.0332475	-0.0159154	-0.00149784	-0.0936502	-0.00301935	0.0206257
84.5	0.0207094	-0.00704957	-0.0237705	0.00822578	0.00961647	0.0339586	-0.0250388	0.0651408	0.010224	0.0106829
84.6	-0.0152586	0.0357704	9.85294e-05	-0.0156002	0.00507347	0.0260116	-0.000787843	0.0285408	0.00798102	0.00702508
84.7	0.0833444	0.00996443	0.00233853	0.00166578	0.0410025	0.00748163	0.0402032	0.0506618	0.0295828	0.0103275
84.8	0.0721624	-0.00229057	0.00873053	0.0129928	-0.0367805	0.0275686	-0.0219158	0.0282608	0.011091	0.0118513
84.9	0.0792474	-0.0118586	-0.000369471	-0.0318422	-0.0134335	0.0717606	0.0440022	0.0836848	0.0276489	0.0166843
85	0.0546234	0.0378764	-0.0279245	0.0230668	-0.0314425	0.0493996	-0.00445484	-0.0745942	0.00331877	0.0161771
85.1	0.101324	-0.0143946	-0.0231205	0.000320784	0.00564147	0.0383146	0.0416852	-0.0104002	0.0174214	0.0145934
85.2	0.00864037	0.0166704	-0.00677647	0.0179588	-0.0460585	0.0416836	0.00363716	0.0296598	0.0081769	0.0093903
85.3	0.0911634	0.0377094	0.00454253	0.00678678	-0.0180055	0.0293046	-0.0359298	-0.0018042	0.0142209	0.0137962
85.4	0.0356424	-0.0245866	-0.0259625	-0.0102392	-0.0725775	0.0244096	0.00912116	-0.0343972	-0.0123237	0.0123697
85.5	0.0627614	0.00292843	-0.00559547	0.00108778	-0.00719053	0.000227627	0.0283472	-0.0278472	0.0068399	0.00967006
85.6	0.0509694	0.0143464	-0.00729447	-0.0666562	-0.0289345	0.0287046	-0.0281768	-0.0480862	-0.010641	0.0141178
85.7	-0.0283236	-0.0259356	0.00448553	0.0253798	-0.0555215	0.0723346	0.0243252	0.0261768	0.00536515	0.0143307
85.8	0.0115404	0.00866743	-0.0134475	-0.0402522	-0.00509553	0.00179763	0.0426092	0.0391958	0.0056269	0.00957781
85.9	0.0258644	-0.0112016	-0.0235155	-0.00671522	0.0225915	1.46275e-05	0.0719792	0.0250578	0.0130094	0.0106552
86	0.0771214	0.0255444	-0.0306625	0.0390848	-0.0337305	0.0366746	-0.0369158	-0.146966	-0.00873123	0.024605
86.1	0.0166154	-0.0112356	-0.00529847	-0.0240992	0.0120225	0.0441766	-0.0134068	-0.0504632	-0.0039611	0.010096
86.2	0.0576234	0.00372643	-0.0190165	0.0602468	-0.0219645	0.00388763	0.0347932	-0.0236702	0.0119533	0.0122846
86.3	0.0681194	0.0152434	-0.0153885	-0.0467772	-0.0275035	0.00508263	-0.0399158	-0.0587692	-0.0124886	0.0145646
86.4	0.0647104	0.00243243	-0.0355285	0.00388378	0.00422347	-0.00405937	-0.0148338	-0.0073452	0.0016854	0.0101386
86.5	0.0728904	0.00269143	-0.0318495	-0.000965216	-0.0410015	0.0172926	0.0615742	0.0665908	0.0184029	0.0157163
86.6	0.0350084	0.000949431	0.00179653	0.0170448	-0.0391545	0.000884627	0.000459157	0.0099588	0.0033684	0.00739536
86.7	-0.00929563	0.0255134	-0.0195495	0.0122518	0.0450915	0.00868263	0.0179882	0.0040058	0.010586	0.007098
86.8	0.0609704	-0.0137936	-0.00828647	0.0356628	0.00886447	0.0854706	0.0336842	-0.0346822	0.0209863	0.0142966
86.9	0.0481014	-0.00470857	-0.00351347	0.0560508	0.0204775	-0.00715837	0.0408032	0.0617998	0.0264815	0.0102072
87	0.0325524	0.0347684	-0.00257747	-0.0240692	0.00150247	-0.000189373	0.0727722	-0.0268562	0.0109879	0.0118833
87.1	0.0100934	-0.00853557	0.0102235	-0.0311762	0.00778947	-0.0239424	0.0898592	-0.0556232	-0.000163978	0.0152676
87.2	0.0297284	0.00699443	-0.00795447	0.0584648	0.00458847	-0.0208304	-0.0318428	0.0904628	0.0162014	0.0146182
87.3	0.0387854	-0.00972257	-0.0207615	0.0149098	-0.00921353	-0.00145437	0.0357262	0.0409018	0.0111464	0.0087572
87.4	0.0103384	0.0135824	-0.00805047	-0.00392522	0.0174015	0.0498086	0.0381122	0.0905218	0.0259736	0.0114992
87.5	0.0610724	-0.0240796	0.0357515	-0.00742022	0.00800147	0.0174036	-0.000875843	-0.0169792	0.00910927	0.0100312
87.6	0.0678734	0.0515184	-0.0412165	0.0100478	0.0191745	-0.000877373	0.0609802	-0.0178152	0.0187106	0.0137998
87.7	0.0665784	-0.0246826	0.0107805	0.0567318	0.0852475	0.0325446	-0.00522284	0.0203868	0.0302955	0.013231
87.8	0.00161637	0.0256734	-0.0344005	-0.0308452	-0.0577245	0.0429726	-0.00840384	0.0024878	-0.00732798	0.0116669
87.9	0.0376384	-0.0184276	-0.0157085	0.0359618	-0.0117615	0.0288746	0.0309322	-0.0033762	0.0105166	0.00881527
88	0.137097	0.0298594	0.0123065	-0.0642112	-0.00230753	0.0218466	0.0359512	-0.0101422	0.02005	0.0200996
88.1	0.0822044	0.0264954	-0.0267815	0.0512758	0.0126375	0.0188086	-0.0166428	-0.0555252	0.011559	0.01559
88.2	0.0628624	0.0166814	0.0214045	-0.0480612	0.0152245	0.0716706	-0.00651284	0.0736088	0.0258598	0.0149268
88.3	0.0629404	-0.00346457	-0.0331425	0.0264748	-0.000252529	-0.00341537	0.0186452	0.0168408	0.0105783	0.00992887
88.4	0.00336737	0.0385734	-0.0374765	0.0105118	-0.0116065	0.0190266	-0.0185998	0.0197198	0.00293952	0.00863615
88.5	0.0607484	-0.0471596	-0.00323947	-0.0101362	-0.0318545	0.0350426	0.0246532	0.0378878	0.00824277	0.0132085
88.6	0.0913074	-0.0337376	0.0111735	-0.0477172	-0.0112695	0.0298876	0.00275916	0.0183548	0.00759477	0.015107
88.7	0.0882474	0.00293843	-0.0103675	0.0150498	-0.00664153	-0.0188814	0.0176702	-0.0268232	0.00764902	0.0127437
88.8	0.00240037	-0.0213946	-0.00417747	-0.0297982	-0.0486515	0.0232356	-0.0568748	0.0542968	-0.0101205	0.0131198
88.9	0.0242294	0.0127654	-0.00342647	0.0196468	-0.0350255	0.0435046	0.0463572	-0.0397182	0.00854165	0.0115031
89	0.0442524	0.00506043	-0.0362065	-0.00996722	0.0378075	0.0212556	0.0687732	0.0493048	0.022535	0.0122281
89.1	0.0884324	0.0304124	-0.0268335	-0.0145452	0.0259455	0.0177886	0.0103092	-0.0030192	0.0160613	0.0124772
89.2	0.0553684	0.0127344	-0.00554347	-0.0639892	-5.65294e-05	-0.0543024	-0.00531184	-0.0081982	-0.00866235	0.0132268
89.3	0.0172514	-0.00668057	0.00183253	-0.0298932	-0.0250885	-0.0365954	0.0211562	-0.0663782	-0.0155495	0.0104601
89.4	0.0285534	-0.0488206	-0.0374755	-0.00461322	0.00604147	-0.00650637	0.0158182	-0.0048432	-0.00648073	0.00910351
89.5	0.0523874	-0.0332106	-0.00398047	0.00204078	-0.0252075	0.0233596	0.0153232	0.0126948	0.0054259	0.0096445
89.6	0.0569534	0.00850943	0.0140275	0.00209078	0.0247415	0.0725246	0.0565602	0.0128468	0.0310318	0.00949579
89.7	0.0258434	-0.00798857	-0.0128185	-0.0185122	0.0459655	0.0493616	0.0122442	0.0048868	0.0123728	0.00919746
89.8	0.0575834	-0.0473176	-0.0236925	-0.0683342	-0.0444165	0.0539496	0.00435816	0.0338628	-0.00425085	0.0172638
89.9	0.0561964	-0.0107016	-0.0363605	-0.0191342	0.00614447	0.0534506	0.0688592	0.0588588	0.0221641	0.0147184
90	0.0691414	-0.0148386	0.0197065	-0.00241122	-0.0296225	0.0328036	0.00513716	-0.0271132	0.0066004	0.0117727
90.1	0.0316724	0.00358443	-0.0173565	0.0202668	-0.00118153	0.0386406	-0.0222018	0.0026188	0.0070054	0.0077109
90.2	0.0424524	0.0135814	-0.00713847	0.0118158	-0.00534253	0.0551616	-0.0109238	-0.0515682	0.00600477	0.0117555
90.3	0.0873104	0.0491704	0.00667453	-0.0659352	-0.00180153	0.0509796	0.00387016	-0.0265642	0.012963	0.017119
90.4	0.0845594	0.0312894	-0.00466247	0.0343928	-0.0154475	0.0276256	0.0188012	-0.0976212	0.00986715	0.0186319
90.5	0.0888934	0.00428143	-0.0339325	-0.0237932	0.00626447	0.0413866	0.0476512	-0.0560672	0.00933552	0.0169595
90.6	0.0757614	-0.00731857	0.00887653	0.0156328	0.0142575	0.0536976	-0.0142468	-0.0357562	0.013863	0.0127806
90.7	0.0726244	-0.0316466	-0.0161595	-0.0457042	0.0199145	0.0259806	0.0183152	0.0257678	0.00863652	0.0134298
90.8	0.0360744	0.00364643	-0.0178595	0.0176438	0.0374015	0.0332606	0.0475132	-0.0091392	0.0185676	0.00848636
90.9	0.0359324	0.0158474	-0.00406347	0.00184478	0.0219965	-0.00581437	0.0474722	-0.0150932	0.0122653	0.00774338
91	0.00287437	-0.00106357	-0.00416347	0.0299078	-0.0322415	0.0276426	0.0415102	0.0702028	0.0168336	0.0112674
91.1	-0.0102486	-0.0212886	0.000420529	-0.0354952	-0.0216525	0.0213226	0.0283072	-0.000240196	-0.00485935	0.00773934
91.2	0.0636434	-0.0180756	-0.00724447	-0.0173782	0.00604547	0.0284506	0.0508572	-0.0930082	0.00166127	0.0173167
91.3	0.0294674	-0.0122766	-0.00773347	-0.0190082	-0.0290675	0.0178306	0.0379942	-0.0598682	-0.00533273	0.0114979
91.4	0.0462414	0.0179964	-0.0249685	0.00247178	-0.00332953	0.0120596	0.0578302	-0.0255692	0.0103415	0.0106827
91.5	0.0610324	0.0670664	-0.0152265	-0.0522952	-0.0266905	0.0654576	0.0292412	-0.0131532	0.014429	0.0166632
91.6	0.126787	-0.0167466	-0.0193285	0.0208888	0.0109235	-0.0111824	0.0267342	0.0625158	0.025074	0.0174249
91.7	0.0384824	-0.0252106	0.00169653	-0.0415012	-0.00236853	0.110764	0.000828157	0.0265028	0.0136491	0.0165446
91.8	0.00659237	0.00390343	-0.0128345	-0.0239882	-0.00135053	0.0323806	0.0424132	-0.0128502	0.00428327	0.00809146
91.9	0.0266374	-0.0259366	-0.0285265	0.0157728	0.000918471	-0.00151537	0.0275632	0.0079218	0.0028544	0.00756547
92	0.0631594	0.0151244	-0.0166175	7.87843e-05	-0.0234895	0.0298606	0.00601916	0.0462148	0.0150438	0.0106057
92.1	0.0927054	0.0438654	-0.0309695	-0.0392242	0.0734715	0.0498636	0.0674952	-0.0537532	0.0254318	0.0203414
92.2	0.00580537	-0.0143476	-0.0137815	-0.0370082	0.0238365	-0.0112384	0.0209172	-0.0696322	-0.0119311	0.0108898
92.3	0.0353894	-0.0211966	-0.00668247	-0.000105216	0.0550965	-0.000293373	0.0445722	-0.0382422	0.00856727	0.0116833
92.4	-0.00519763	0.00507043	-0.0187825	0.0377818	0.0434625	0.00446163	0.0115572	-0.0065892	0.00897052	0.00764746
92.5	0.0456984	0.0151344	-0.0116385	0.0170688	-0.0195235	0.0305236	0.00765616	-0.0733202	0.0014499	0.0130073
92.6	0.0607504	-0.00123257	-0.00389847	-0.0273052	0.0264595	0.0356366	0.0260692	0.0434248	0.019988	0.0101701
92.7	0.0600094	0.00986643	-0.0308025	-0.0411672	0.0730065	0.00232863	0.0734762	0.0822578	0.0286219	0.0175707
92.8	0.0816444	-0.00951557	0.0153235	0.0109698	0.0371885	0.0166356	0.0175222	-0.118276	0.00643652	0.0201495
92.9	0.0922114	0.00638343	-0.0204035	-0.0235372	-0.0206835	-0.0180434	0.0297002	-0.0683042	-0.0028346	0.0167709
93	0.000598373	-0.0178296	0.00283853	0.0683238	0.00297547	-0.00606337	0.0415412	-0.104448	-0.00150798	0.0177568
93.1	0.0412254	-0.0279386	-0.0257675	-0.00709222	-0.00536453	0.0281356	0.0512422	-0.0419012	0.0015674	0.0122304
93.2	0.0553954	-0.00624357	-0.0236085	-0.00278222	0.0279585	0.0159476	0.0727672	-0.0124602	0.0158718	0.0120592
93.3	0.0658584	-0.0191186	-0.0333945	-0.0448802	-0.00718953	-0.0213464	0.0449882	-0.0229892	-0.00475898	0.0138299
93.4	0.0926734	0.0320034	-0.00908947	-0.0128742	0.0399185	0.0711296	0.0219482	-0.108866	0.0158554	0.0218911
93.5	0.132065	-0.0303026	-0.0155835	-0.0438242	-0.0201265	0.0260026	-0.00348184	-0.0319722	0.00159715	0.0200971
93.6	0.0191784	0.0166484	-0.0242565	0.00433278	-0.0164955	0.0237146	0.0674842	-0.0979472	-0.000917603	0.0170229
93.7	0.0160264	0.0145524	-0.00760247	-0.0371232	-0.0179415	0.0232146	0.00268516	0.0726268	0.00830477	0.0115693
93.8	0.0922624	0.00733343	-0.0121535	0.0107228	0.0233085	-0.0134064	-0.00488384	0.101655	0.0256048	0.0161823
93.9	0.0478174	-0.0310336	-0.0244955	-0.0217942	-0.0157635	0.0342336	-0.0137838	-0.0040372	-0.0036071	0.0102184
94	0.102668	-0.0166516	-0.0302965	0.0157108	0.0187785	0.0367216	0.0164402	-0.0245542	0.0148521	0.0151141
94.1	0.0853994	0.00373143	-0.0517665	0.0132528	0.0403515	0.0712096	-0.0304018	-0.0230432	0.0135916	0.0173405
94.2	-0.0393576	-0.0274376	-0.0266815	-0.0672582	-0.00136853	0.0289226	0.0764072	-0.128842	-0.023202	0.0217566
94.3	0.0707184	0.00957743	-0.0232025	-0.0432272	0.0537015	0.0500636	0.0724382	0.0679198	0.0322486	0.0160527
94.4	0.0893084	0.00994843	-0.0165155	-0.00379822	-0.0166465	0.0278036	-0.00469784	-0.137732	-0.00654123	0.0223855
94.5	0.0134044	0.0385784	-0.00632847	-0.0400142	0.0503835	-0.0115584	-0.000832843	-0.173307	-0.0162094	0.0246096
94.6	0.0754594	0.00177043	-0.00526947	0.00599878	0.00880247	0.0619986	-0.0434278	-0.0669612	0.0047964	0.0168332
94.7	0.0276454	0.0123204	-0.0337735	0.00309278	0.0210135	0.0698176	0.000121157	-0.0370012	0.00790452	0.0121388
94.8	0.0510304	0.0492334	-0.0211185	0.0311898	0.0123085	0.0155496	-0.0288268	-0.0572552	0.0065139	0.0137645
94.9	0.00217037	-0.0520446	-0.00744047	-0.0151472	-0.0248965	0.0938496	0.00194316	-0.0458242	-0.00592373	0.0159512
95	0.0769254	0.0369094	-0.00659647	-0.0603082	-0.0252825	0.0585046	-0.0158778	-0.0735982	-0.00116548	0.019217
95.1	0.0233494	-0.0138096	-0.00777547	-0.0130622	0.0261255	0.0242306	0.0595882	-0.0212362	0.00967627	0.00990069
95.2	-0.00516263	0.00505743	-0.0426625	-0.0224962	0.00255147	0.0668096	0.0156662	0.0492018	0.00862065	0.012621
95.3	-0.0206396	0.0355894	-0.0342655	0.0289168	-0.00139753	0.000353627	0.0554302	-0.0622642	0.000215397	0.0137931
95.4	-0.0152506	-0.0250676	-0.0325855	0.0300188	0.00194747	0.0435456	-0.0165218	-0.118094	-0.016501	0.0173024
95.5	0.0688524	0.0436124	-0.00594947	-0.0649722	0.0195265	0.0199696	0.0256682	-0.0707782	0.00449115	0.0175187
95.6	0.0535904	0.0215854	-0.0116135	-0.0194272	0.0553295	0.0436906	0.0344022	-0.0252692	0.019036	0.0117591
95.7	0.0768464	0.0223194	-0.00530347	-0.0559532	-0.0359565	0.00140563	0.0306212	-0.0494962	-0.0019396	0.0159322
95.8	0.0941764	0.0321314	-0.0215955	0.00657178	-0.000395529	0.118262	-0.0618948	-0.0485042	0.0148439	0.022685
95.9	0.0176084	0.0151124	-0.0234335	-0.0120102	0.0341405	-0.00168237	-0.00205484	-0.0645562	-0.00460948	0.0106921
96	0.0446334	0.0124734	-0.0235465	0.00760678	0.0104135	0.0693986	-0.0523228	0.0073798	0.00950452	0.0131977
96.1	0.0459874	0.0452794	-0.0135425	-0.00477122	0.00344047	0.0143276	-0.0217408	-0.0046812	0.0080374	0.00902984
96.2	0.00891437	-0.0419766	-0.0214705	-0.0163732	0.00317247	0.0318996	0.0713862	-0.0857232	-0.00627135	0.0167588
96.3	0.00522037	-0.0102966	-0.0192375	0.0465058	0.00697147	0.0240776	0.00241816	-0.0240962	0.0039454	0.00819017
96.4	0.0650614	0.0451084	-0.0112275	-0.0209582	0.00511547	0.0407266	0.00966316	0.0068668	0.0175445	0.0105186
96.5	-0.0157456	-0.0846896	-0.0280585	0.0618208	-0.00592453	0.0542246	0.0326112	-0.157302	-0.017883	0.0261363
96.6	0.0738884	0.0423184	-0.0113155	-0.0245292	-0.0192855	0.0485666	0.00787116	-0.106342	0.00139652	0.0198502
96.7	0.0341614	-0.000279569	0.00213753	0.0292878	-0.00116753	0.0282736	0.0277702	-0.103055	0.00214102	0.0159156
96.8	0.00700437	0.0209504	-0.0197355	0.0190948	-0.0177525	0.0296136	-0.0286288	-0.0628582	-0.00653898	0.0110703
96.9	0.0362604	-0.0187696	-0.00608047	0.00137578	0.0398195	-0.00367237	0.0188002	-0.113515	-0.00572273	0.0170515
97	0.0381044	-0.00140657	-0.0224765	0.0115718	0.0137445	0.0358776	-0.0389108	-0.0737822	-0.00465973	0.0135971
97.1	0.00887637	-0.00885157	-0.0375355	-0.0566872	0.00295947	0.0132016	-0.0217298	0.0915878	-0.00102235	0.0157064
97.2	0.0636544	0.0269894	-0.0259355	0.0114508	-0.0451775	0.00212463	0.00437316	-0.0523292	-0.00185623	0.0136011
97.3	0.0615434	0.0259104	-0.0183945	-0.0156292	0.0290245	0.0202996	-0.0586418	-0.0084672	0.00445565	0.0131256
97.4	0.0201194	0.0111774	-0.0378095	-0.0120042	0.00359147	0.0688886	-0.00578584	-0.0208862	0.0034114	0.0113692
97.5	0.0113744	0.0465854	-0.0302295	-0.0110842	-0.000197529	0.0409956	0.0647002	-0.0061752	0.0144961	0.011619
97.6	0.0231304	0.0307724	-0.00608247	-0.0214422	0.0145175	0.0337136	0.0186462	-0.130064	-0.0046011	0.0190961
97.7	-0.00729263	0.0348654	-0.00724747	-0.0910362	-0.0374965	0.0136556	0.00188116	-0.0492902	-0.0177451	0.0140886
97.8	0.0229514	0.00186943	-0.0131525	-0.00902722	-0.000472529	0.0394386	0.0307552	0.0761918	0.0185693	0.0106343
97.9	0.0835424	-0.0522576	-0.0329825	0.0163168	-0.00594953	0.0472106	0.0525332	-0.0278072	0.0100758	0.0169291
98	0.0536314	0.0278644	-0.000832471	-0.0438612	-0.00320753	0.0135196	0.00362316	-0.0428582	0.000984897	0.0116592
98.1	0.0793184	0.0263134	-0.0120865	-0.00266922	-0.0361255	0.0553826	-0.0414028	-0.118958	-0.00627848	0.0219818
98.2	0.00637337	0.0291094	-0.0297915	0.0273668	0.0145665	0.0135076	0.0281902	-0.0819002	0.000927772	0.0136372
98.3	0.0377654	-0.0264316	0.0144735	-0.0392302	-0.0375585	0.0789136	0.0493672	-0.0012912	0.00950102	0.0153693
98.4	0.0480064	-0.0492546	-0.0164915	-0.0446872	0.00622647	0.0615966	-0.0265688	-0.0929652	-0.0142672	0.0182015
98.5	0.0785874	-0.0339396	-0.0333205	0.0122538	0.0255015	-0.0334424	-0.0168488	-0.0418512	-0.00538248	0.0147362
98.6	0.100191	6.94314e-05	-0.00760347	-0.0495092	0.0290575	0.0257156	-0.0375758	-0.137432	-0.00963585	0.0244984
98.7	0.0804234	0.000586431	-0.00740247	-0.00634322	0.0170835	0.00278463	0.0827742	-0.0977712	0.0090169	0.0200994
98.8	0.0415394	0.00126843	-0.0146155	-0.0157712	-0.00826853	0.0270686	-0.0440238	-0.0380142	-0.0063521	0.0103948
98.9	0.0297634	-0.0176486	-0.0206705	-0.0538552	0.00155447	0.0736746	-0.0345338	-0.101644	-0.01542	0.0186974
99	0.0524254	-0.0216356	-0.0121275	0.0459608	0.0144745	0.0455106	-0.0127248	0.0360008	0.0184855	0.0107579
99.1	0.0167684	-0.00962557	-0.00853947	0.0339548	0.0178955	0.0710296	0.106697	-0.000601196	0.0284474	0.0145625
99.2	0.0296944	-0.0141946	-0.0191905	-0.0164762	-0.0415155	0.00673763	-0.00669284	-0.0655082	-0.0158932	0.0101834
99.3	0.0715354	-0.00519057	0.00625353	0.0135298	-0.0249865	0.0957026	-0.00547884	-0.134042	0.0021654	0.0243155
99.4	0.0278984	-0.0289626	-0.0187525	-0.0710182	0.0434295	0.0245606	0.0117822	0.0570798	0.00575215	0.0150202
99.5	0.0381914	-1.35686e-05	-0.0257455	-8.22157e-05	-0.0150535	0.0400386	0.0214482	-0.0415472	0.00215452	0.010437
99.6	0.0579814	0.00463143	0.00256353	-0.00542822	0.0197155	0.0555036	-0.00116584	0.0094928	0.0179118	0.00887764
99.7	0.0784474	-0.0336406	-0.0436815	-0.0191792	-0.0220555	0.0364306	-0.0106938	-0.11119	-0.0156954	0.0197674
99.8	0.0463324	0.0200054	0.00746853	0.0364738	0.0213545	0.0606356	0.0498692	-0.0536302	0.0235636	0.0126681
99.9	0.0526794	-0.0238996	-0.0236405	-0.0153842	-0.0264595	0.0926726	-0.00301084	-0.0939892	-0.00512898	0.0198489
100	0.0894934	-0.0174836	-0.0216675	-0.0178642	-0.00330653	0.0647596	0.0506942	0.0167918	0.0201771	0.0151793
	sample_1	sample_2	sample_3	sample_4	sample_5	sample_6	sample_7	sample_8	Average	SEM
ΔFRETr amplitued (Peak response)	0.065816	0.031289	0.017259	0.067006	0.024208	0.066059	0.064433	0.067183	0.0504066	0.00777678
SE of baseline	0.00157728	0.00115594	0.000653027	0.00142475	0.00121368	0.00129061	0.00171253	0.00216316	0.00139887	0.000156771
SNR	41.7276	27.0679	26.4292	47.0301	19.9459	51.1843	37.6245	31.0579	35.2584	3.86563
Tau on	0.14447	0.16023	0.25709	0.20305	0.23476	0.24942	0.34614	0.29122	0.235797	0.0235322
Tau off	0.28988	0.48942	0.39839	0.47877	0.30088	0.48101	0.54305	0.60373	0.448141	0.0392214

## Sheet: b-f
YFP-PLCβ1 +Gαq-CFP
	ΔFRETr
Time(sec)	sample_1	sample_2	sample_3	sample_4	sample_5	sample_6	sample_7	sample_8	Average	SEM
0	-2.51897	0.806295	-0.561407	-1.31638	-0.494007	0.178631	-0.223045	0.102459	-0.503303	0.36236
0.1	-0.25458	0.285378	-0.402964	0.369382	0.0218812	-0.071659	0.0743884	-0.043593	-0.0027208	0.0904417
0.2	-1.15947	-0.145307	0.0963231	0.915128	0.999062	-0.119589	0.449938	-0.06934	0.120843	0.243306
0.3	-0.70444	-0.187853	-0.248226	1.04141	0.0120032	-0.156307	0.0150244	0.60558	0.0471487	0.191396
0.4	-0.88491	0.315798	-0.212061	0.103787	-0.400253	-0.274132	0.16432	0.135999	-0.131431	0.13895
0.5	0.32176	0.0766674	-0.0188369	-0.963337	-0.10002	0.057962	0.0744944	0.055172	-0.0620173	0.135552
0.6	-0.99094	-0.0963766	0.102893	-0.458654	0.330658	-0.223049	0.129079	-0.016806	-0.152899	0.146459
0.7	0.79228	-0.185249	0.157433	-2.30916	0.28861	-0.264666	0.401806	-0.171998	-0.161367	0.33153
0.8	0.26061	0.145286	-0.320915	-1.69152	0.666518	-0.00875196	0.0685824	-0.241823	-0.140252	0.246526
0.9	-0.17051	0.119976	-0.0650289	-0.58075	0.396283	0.132951	0.202241	-0.633005	-0.0747303	0.130699
1	-1.22093	0.0772844	-0.5267	0.170148	-0.0446158	0.079508	0.0963484	-0.414861	-0.222977	0.168764
1.1	-0.9527	0.183865	0.00971314	-1.24199	0.159282	-0.280956	0.226178	-1.00347	-0.36251	0.215273
1.2	1.11471	0.686308	-0.0503259	-0.221088	-0.450887	0.181393	0.0739704	-0.488652	0.105679	0.19622
1.3	-1.11307	0.25082	-0.126237	-0.91395	1.58931	-0.037967	0.0302434	-0.881264	-0.150265	0.306982
1.4	0.62201	0.128555	-0.0454789	-1.43585	-0.545237	-0.079078	-0.0432806	-0.17115	-0.196189	0.211032
1.5	-0.61908	-0.0916216	-0.0966439	-0.672328	-0.0618198	0.177434	0.236703	0.249169	-0.109773	0.127478
1.6	-1.49633	0.309962	-0.382293	-1.10549	-0.164151	-0.347938	0.255865	-0.20745	-0.392229	0.220758
1.7	-1.06961	0.0496974	-0.0865169	-0.867939	-0.0798438	0.175323	0.10511	-0.670744	-0.305565	0.17209
1.8	0.79927	0.118359	-0.0939189	-1.10357	-0.137784	-0.155132	0.290584	-0.101673	-0.0479835	0.188932
1.9	-1.20834	0.0228284	-0.100288	-1.94656	-0.0498838	-0.080034	0.136008	-0.462655	-0.461116	0.2605
2	-0.25718	0.110309	-0.201817	0.0664038	0.61596	-0.312609	0.491058	-0.287478	0.028081	0.128038
2.1	-1.14122	0.147425	-0.150256	-1.21293	0.489544	0.035585	0.287563	-0.463088	-0.250922	0.225684
2.2	-0.1972	0.00422141	-0.0380949	-1.22864	-0.240695	0.184911	-0.0152556	0.205171	-0.165697	0.161727
2.3	-0.92815	0.0799074	-0.203453	-1.0589	0.280407	-0.101008	0.0260594	-0.257478	-0.270327	0.169121
2.4	-0.31929	0.0849284	0.0716031	-0.842999	-0.278667	0.064227	0.0654134	-0.843229	-0.249752	0.141612
2.5	-1.74291	0.0979504	0.369653	-1.50616	-0.0814818	-0.062542	0.400725	-0.638444	-0.395402	0.292175
2.6	0.33634	-0.12767	-0.12315	-0.111644	-0.862225	-0.170849	0.0678744	-0.077824	-0.133643	0.119333
2.7	0.45441	0.10139	0.145983	-1.19437	-0.239886	-0.088719	0.156088	-0.446341	-0.138931	0.179244
2.8	-1.31504	0.297622	-0.223482	-0.992818	-0.885912	-0.061089	-0.157738	-0.844537	-0.522874	0.197893
2.9	-0.47347	0.0576414	-0.522194	0.136366	0.248496	0.091508	0.527569	-0.202517	-0.017075	0.127189
3	-0.78704	0.408072	0.0390831	-1.93349	-0.377912	-0.100668	0.0901694	0.385429	-0.284545	0.273463
3.1	1.58035	0.0148074	-0.132619	-1.35187	0.28799	-0.043185	0.434823	0.130332	0.115079	0.284347
3.2	-1.09246	-0.0648996	-0.182052	-1.41465	-0.268355	0.082863	0.25854	-0.449501	-0.391314	0.205062
3.3	-0.25914	-0.187127	-0.0160969	0.645617	0.951165	-0.097445	-0.0296806	-0.310403	0.0871112	0.162018
3.4	1.26479	0.214209	-0.146675	-1.12729	-0.199726	-0.100585	0.557379	0.479955	0.117757	0.247053
3.5	0.32564	-0.167115	-0.147369	0.475727	-0.350099	-0.178595	0.121275	-0.003878	0.00944833	0.099146
3.6	-0.4651	0.122771	-0.00574686	-0.731178	-0.293243	0.010454	0.370121	0.095473	-0.112056	0.126618
3.7	-1.18485	0.00370741	0.103413	-0.721926	-0.455245	-0.116506	0.374188	0.369917	-0.203413	0.193761
3.8	0.75147	-0.41132	-0.00738686	-0.750666	0.0442882	0.126227	-0.13646	0.101107	-0.0353425	0.154353
3.9	-0.4013	0.295568	0.183583	-1.15235	-0.70509	0.013572	0.325962	0.288811	-0.143906	0.195089
4	-0.34623	0.729847	0.0523731	-0.900158	-0.0447978	0.167186	0.120987	-0.356296	-0.072136	0.168793
4.1	-0.57628	0.116433	-0.0619789	-0.264906	1.0135	-0.154512	-0.461061	-0.218097	-0.0758624	0.173454
4.2	-0.50411	-0.440623	-0.349368	-0.779956	-0.0953838	-0.173866	0.482773	-0.617485	-0.309752	0.137891
4.3	0.0873196	0.241146	0.0593131	-0.966876	-0.163719	0.030872	0.139932	0.056325	-0.0644608	0.135054
4.4	0.16804	0.269389	0.0326531	0.747414	-0.146472	-0.069126	0.0240094	-0.206398	0.102439	0.107401
4.5	0.80357	0.242522	-0.0468039	-1.40988	0.361557	-0.104809	0.181035	-0.626851	-0.0749577	0.239679
4.6	-1.00443	0.700828	0.0154231	0.612706	-0.165033	0.094722	0.0692914	-0.09592	0.0284485	0.185136
4.7	-0.0712904	0.977711	-0.0313979	-0.461803	-0.418211	-0.000763961	-0.1885	-0.816438	-0.126337	0.185384
4.8	-1.12694	0.207001	0.160023	-1.62437	-0.0441048	-0.295536	0.220075	0.086007	-0.30223	0.246091
4.9	-1.05444	-0.365801	-0.121249	-0.460033	0.0239312	0.102026	0.287022	-0.214095	-0.22533	0.14669
5	-0.71185	0.185054	0.103943	-1.73197	-0.193772	0.015013	0.195141	-0.253915	-0.299044	0.230543
5.1	0.0914596	-0.240218	-0.0632209	-1.65456	-0.212007	-0.256404	0.763324	0.107324	-0.183038	0.240701
5.2	-0.10805	0.498942	0.175563	1.28693	-0.923182	-0.092166	0.0738224	0.085779	0.124705	0.219447
5.3	0.30898	0.244502	0.105633	-0.351532	0.389676	-0.361698	0.306792	0.072861	0.0894018	0.10421
5.4	-0.81993	0.270774	-0.0686809	-0.915115	-0.0348348	-0.035506	-0.150479	-0.440655	-0.274303	0.146697
5.5	-0.0318204	0.0652454	-0.00706686	-0.496882	-0.574084	-0.146145	0.183022	-0.235826	-0.155445	0.0943918
5.6	0.0410096	0.220033	0.313243	0.533824	0.470454	-0.224891	-0.0859406	-0.689582	0.0722688	0.143067
5.7	-2.3824	-0.177671	-0.136101	0.0924018	-0.100567	-0.042233	0.368281	-0.319516	-0.337226	0.301019
5.8	0.0572196	0.358879	-0.00173686	-1.75106	-0.421598	0.184172	0.565011	-0.131013	-0.142516	0.252977
5.9	-0.88157	0.0371054	0.246373	-0.213932	-1.00121	0.047387	0.251853	-0.219001	-0.216624	0.170381
6	-0.40759	0.165302	-0.0562059	1.4731	-0.455639	0.0126	0.362192	-0.649045	0.0555891	0.235361
6.1	-1.47327	0.347406	0.143723	0.00190984	-0.186706	-0.188109	0.539715	0.104283	-0.0888809	0.216345
6.2	0.96137	0.372421	-0.157972	-1.54743	0.0620272	0.131941	0.291445	-0.26293	-0.0186414	0.255475
6.3	1.03234	0.0274254	0.179133	0.640538	0.415015	0.020432	0.198604	0.013883	0.315921	0.128362
6.4	-0.66845	0.174399	-0.0765409	-1.87926	-0.809593	-0.198547	0.349145	-0.468393	-0.447154	0.248254
6.5	-1.03435	0.178726	-0.122912	-1.45406	-0.611266	0.112987	0.354546	-0.72721	-0.412942	0.227878
6.6	-0.41389	0.48645	-0.193516	0.292263	-0.647656	-0.11692	0.588774	-0.6424	-0.0808618	0.172738
6.7	-0.61955	0.205049	0.0181631	-1.39133	-0.924533	-0.255308	0.284679	0.176224	-0.313326	0.215832
6.8	-1.32059	0.928265	0.270443	-0.299236	-1.19688	-0.048935	0.479178	-0.227202	-0.17687	0.274974
6.9	-1.27152	0.348071	-0.266829	-1.89311	-0.247086	0.048663	0.340175	-0.209548	-0.393898	0.279501
7	-0.98242	0.504347	-0.0850059	0.373767	-0.846655	-0.021246	0.461318	0.294315	-0.0376974	0.205799
7.1	0.77957	0.433945	-0.00759686	-1.19985	-0.502275	0.227119	0.118677	-0.130493	-0.0351124	0.213844
7.2	-1.10518	0.191275	-0.18164	-0.607909	0.0230152	-0.098279	0.42643	-0.057766	-0.176257	0.169421
7.3	-0.0208504	0.0311244	0.246983	-0.452573	0.0313732	0.182028	0.522583	-0.862391	-0.0402153	0.152668
7.4	0.30755	0.216137	-0.0768159	-0.554818	-0.376576	0.192964	0.617963	-0.305473	0.00261645	0.140738
7.5	-0.94641	0.371823	0.0423131	-0.929963	0.790755	-0.166954	0.336894	0.209781	-0.03647	0.219602
7.6	-0.30966	0.632538	-0.120545	-0.296413	-1.34497	-0.016346	0.238325	0.00639	-0.151336	0.201832
7.7	1.00953	-0.0952276	0.0281731	-0.365868	-0.268114	0.086484	0.139242	-0.101307	0.0541141	0.149312
7.8	-0.33913	0.28852	-0.10518	-0.905448	-0.0596758	-0.203454	0.0944614	-0.09675	-0.165832	0.124813
7.9	0.14069	0.387143	-0.16599	-1.03466	-0.323977	-0.185865	0.260582	-0.554323	-0.18455	0.164206
8	-0.79908	0.641738	-0.0806939	3.16191	-0.309101	0.113389	0.422098	-0.34925	0.350126	0.432649
8.1	-1.59338	0.329301	0.316053	1.32101	-0.401271	0.055734	0.786562	-0.237497	0.0720638	0.307348
8.2	-1.54019	-0.0442086	0.0781931	0.492869	-0.228488	-0.033379	0.475333	-0.379266	-0.147392	0.226483
8.3	-2.50274	0.0804144	0.0102031	-1.28963	-0.251465	-0.076654	0.283595	0.194451	-0.443978	0.34184
8.4	-1.0792	0.227273	0.0917131	-0.0582052	-0.631767	0.083549	0.12504	-0.197524	-0.17989	0.159799
8.5	-0.33026	0.0453984	0.0375731	0.0358478	0.0927002	0.227316	0.29395	-0.514008	-0.0139353	0.0966541
8.6	-0.46041	0.245434	0.185833	-1.41308	0.478428	0.055161	0.235459	-0.346871	-0.127506	0.214692
8.7	-1.27368	0.147096	0.152203	-0.738976	0.310441	-0.221966	0.396356	-0.222093	-0.181327	0.202757
8.8	-0.77103	0.0570494	0.0990231	-0.226285	-0.356413	-0.385476	0.275724	-0.585594	-0.236625	0.127152
8.9	-0.5396	0.442305	0.120693	-0.0794922	0.493442	0.011193	0.20935	-0.186571	0.0589151	0.119685
9	-1.14275	0.196954	0.0913331	0.697959	-0.677621	-0.064761	0.285951	-0.114872	-0.0909758	0.204078
9.1	-0.70695	0.0912214	-0.0697279	-0.404493	-0.285325	-0.249826	0.260186	-0.285815	-0.206341	0.105996
9.2	-1.1122	0.160465	0.271753	1.32472	-0.0567878	0.000810039	0.0918064	0.519488	0.150007	0.238783
9.3	0.33818	-0.19698	0.0675531	1.4667	-0.343813	0.199436	0.146715	-0.129644	0.193518	0.198461
9.4	0.32857	0.335697	0.305193	-1.09846	0.247974	-0.164076	0.340234	-0.115643	0.0224366	0.175963
9.5	0.54347	0.572711	0.0721131	-0.952093	-0.260699	0.045084	0.493612	0.793868	0.163508	0.201115
9.6	-0.86473	0.492387	0.250023	-0.173531	-1.01611	0.018745	0.436685	0.400981	-0.0569442	0.208789
9.7	-0.0554704	-0.288105	0.0319331	-1.2526	-0.376846	0.041231	0.267878	-0.333342	-0.245665	0.163657
9.8	-0.35647	-0.0733596	-0.140528	-2.14237	-0.46489	-0.199158	0.800425	-0.209903	-0.348282	0.290077
9.9	0.38428	0.268213	0.123603	0.58787	-1.15044	0.24921	0.432745	-0.252243	0.080405	0.196635
10	1.29181	0.206836	-0.150024	-1.57212	0.137662	-0.35208	0.326767	-0.006414	-0.0146957	0.282009
10.1	0.33915	0.45481	0.161853	-1.42184	-0.216013	-0.187095	0.449408	-0.678874	-0.137325	0.230036
10.2	-0.7065	0.39518	0.387273	-0.309916	0.356852	-0.352588	0.370836	-0.527873	-0.0483419	0.166394
10.3	-1.20412	0.0401414	0.196923	-0.0881752	-0.758865	-0.085986	0.409236	-0.776607	-0.283432	0.198623
10.4	0.19751	0.188655	-0.173971	-1.65342	-1.0623	0.12681	0.331369	-0.477765	-0.31539	0.250911
10.5	-1.04122	0.261047	-0.115519	-1.90962	0.125621	0.00975504	0.808445	0.159741	-0.212718	0.303116
10.6	0.25311	0.0848114	-0.0827179	-0.203974	-1.41411	-0.00712096	0.285467	-0.310495	-0.174379	0.191521
10.7	0.35472	-0.0398066	-0.0783859	0.40569	-0.862122	0.252356	0.0146994	0.29696	0.0430138	0.145079
10.8	-0.0104904	0.153744	-0.0423739	-1.49939	-0.605917	0.118368	0.374544	-0.726772	-0.279785	0.219459
10.9	-2.20602	0.451814	0.356873	-0.400172	-0.316124	-0.167678	0.27333	-0.177047	-0.273128	0.298672
11	-0.27194	-0.306539	-0.172799	2.10418	-0.549366	-0.253139	0.259603	0.041883	0.106485	0.297899
11.1	-0.82619	0.765579	0.215913	-0.0945332	-0.63439	0.21446	0.360595	-0.675754	-0.0842899	0.202773
11.2	-1.58503	0.409571	-0.103198	-1.21874	-0.0398098	0.021259	0.300767	-0.138981	-0.29427	0.253374
11.3	9.60784e-06	0.666602	0.282163	-0.215264	-0.989003	0.187607	0.460537	-0.178703	0.0267437	0.180374
11.4	0.81325	0.397983	0.117473	-0.832544	-0.230987	-0.03655	0.389683	0.286156	0.113058	0.174891
11.5	0.71762	-0.11304	0.00675314	1.48648	-1.3208	-0.143877	0.388582	-0.771774	0.0312427	0.305937
11.6	-1.28908	0.212958	-0.0555349	0.30582	-0.951552	0.196119	0.630235	-0.414862	-0.170737	0.234662
11.7	-1.20082	0.0515934	0.0101931	-1.66463	0.738794	-0.052045	0.164685	0.097692	-0.231817	0.279381
11.8	0.63349	-0.0332826	0.160873	-1.66887	-1.10906	0.077184	0.0566694	-0.391504	-0.284313	0.265896
11.9	-0.32456	0.302778	0.161053	-1.60442	-0.445956	0.178983	0.49211	-0.319	-0.194876	0.234069
12	-0.52203	-0.0151726	-0.190457	0.210383	-0.305335	0.117867	0.66708	-0.720192	-0.094732	0.155396
12.1	0.80956	0.226328	0.165243	0.509125	0.0167762	-0.141345	0.587729	0.262855	0.304534	0.110678
12.2	-0.80329	0.858883	0.134593	-0.184054	-0.247849	0.00891804	0.0726744	0.416581	0.0320571	0.172537
12.3	-0.37964	0.138306	0.0232931	-0.186316	-0.984893	0.097013	0.320142	0.139482	-0.104077	0.14719
12.4	-0.45763	0.645678	0.0689031	-1.33759	0.431706	-0.038555	0.0724864	-0.096396	-0.0889252	0.213783
12.5	-0.93969	0.0373114	0.327823	0.292057	-0.479904	0.126811	-0.0705826	-0.077146	-0.097915	0.149869
12.6	-0.37265	0.150764	0.00692314	-0.661335	-0.125132	0.086793	0.237273	0.014826	-0.0828172	0.105547
12.7	-0.26897	0.262009	0.0127931	-0.492068	-0.818148	0.283533	0.202692	-0.414431	-0.154074	0.143675
12.8	-0.85059	0.929314	0.302643	-0.78746	-1.29836	0.027152	0.218817	0.093028	-0.170682	0.260795
12.9	-1.40256	0.221446	0.0861531	-0.996395	-0.268001	-0.105044	0.581748	-0.696596	-0.322406	0.234955
13	-0.28002	0.357853	0.361543	-0.542034	-0.269689	-0.110358	0.590216	-0.582259	-0.0593434	0.156702
13.1	-1.34885	-0.0479406	0.345503	-0.134026	-0.511399	-0.026893	0.328182	-0.244919	-0.205043	0.191453
13.2	-0.11067	0.0932814	-0.0629729	-1.29027	-0.0311738	-0.261128	0.798996	0.096325	-0.0959518	0.204105
13.3	-0.31328	0.306127	-0.0761339	0.773283	-0.635295	0.096378	0.481939	0.06123	0.0867811	0.157223
13.4	0.26116	0.113081	-0.00370686	-1.24967	0.454408	-0.173455	0.519471	-0.16957	-0.0310349	0.196857
13.5	-0.90336	0.0485344	0.0526931	-1.54081	-0.15813	0.04672	0.154205	-0.118371	-0.302315	0.212515
13.6	-0.88878	0.00930441	-0.0512419	0.243871	0.0132862	-0.225561	-0.0775546	-0.400952	-0.172204	0.121942
13.7	-1.70681	-0.00829359	0.158223	-0.221662	-0.11559	0.17927	0.485595	-0.402073	-0.203918	0.235195
13.8	-0.0499904	0.638403	0.102623	-0.59813	-0.809463	-0.307247	0.544139	0.369434	-0.0137788	0.187037
13.9	-0.23296	-0.424973	-0.0330959	-1.14675	-0.0487238	-0.262452	0.449568	-0.128484	-0.228483	0.15942
14	-2.16146	0.410199	0.0376731	-2.4788	-0.425315	-0.118741	0.276451	-0.221974	-0.585245	0.391121
14.1	-0.33777	-0.0575816	0.250133	-1.52615	-1.08385	-0.114546	0.350696	-0.09778	-0.327106	0.230431
14.2	-1.22876	0.220972	0.105563	-1.42307	-0.387114	-0.185911	0.0467424	-0.057268	-0.363606	0.220679
14.3	-1.18887	0.162826	0.163873	0.48147	-0.796784	-0.00275996	0.213293	-0.265789	-0.154093	0.200875
14.4	-1.67082	0.169205	0.154583	-1.78161	0.214805	-0.23528	0.294101	-0.815873	-0.458861	0.304359
14.5	-0.38159	0.0638664	0.0457031	-1.2164	-0.0270128	0.21325	0.27451	0.071967	-0.119463	0.171338
14.6	-0.58914	-0.0361696	0.149343	-1.92962	-0.597606	-0.129356	-0.127737	-0.046238	-0.413315	0.236031
14.7	-1.80335	0.476956	-0.0724169	-1.03439	-0.593752	-0.095218	-0.00921261	-0.00933	-0.39259	0.256471
14.8	-1.321	0.0218704	0.0997531	-1.46914	-0.473906	0.088365	0.43689	-0.849325	-0.433312	0.252006
14.9	0.18021	0.309931	0.0510331	-0.924185	-0.936073	-0.127832	0.0362294	-0.693551	-0.26303	0.179617
15	-0.7795	0.145587	0.0688631	1.45969	-0.608269	-0.028206	0.429518	-0.189351	0.0622913	0.243645
15.1	-0.56423	0.347212	-0.307042	-0.55864	-0.100567	-0.022577	0.152646	0.007645	-0.130694	0.115155
15.2	-0.96165	-0.18089	0.156273	-0.309024	-0.280221	0.069331	0.342717	-0.203042	-0.170813	0.139259
15.3	-1.00803	0.0225274	0.0485431	-0.396844	-0.0625178	-0.06506	0.298972	0.091112	-0.133912	0.142606
15.4	0.37224	0.0445554	-0.133019	-0.153503	-0.108442	0.058837	0.265553	-0.390441	-0.00552742	0.0865762
15.5	0.2037	-0.149718	-0.0293079	-0.835681	0.0280032	-0.228795	0.272437	-0.033343	-0.096588	0.120783
15.6	-1.49547	0.236089	0.385933	-0.0645972	-0.127701	0.154441	0.845897	-0.078756	-0.0180204	0.239217
15.7	-1.23947	0.380965	-0.0494019	-0.162844	-0.578443	-0.520878	0.491986	-0.377022	-0.256888	0.196966
15.8	0.29193	-0.0436476	0.125383	0.246289	-1.14878	0.212112	0.459858	0.077239	0.0275473	0.176249
15.9	0.14397	-0.126936	0.104393	-0.853142	-0.824097	0.084238	0.42879	-0.633635	-0.209552	0.174022
16	0.29368	0.248004	-0.000996863	-0.0931212	-0.458186	0.262576	0.154313	0.264897	0.0838958	0.0919027
16.1	-0.0636304	0.192173	0.219343	-0.90431	0.561426	-0.00687796	0.3192	0.199596	0.0646151	0.154136
16.2	-2.08784	-0.316602	0.303553	-0.832544	-0.775114	-0.121564	0.132868	-0.297842	-0.499386	0.266306
16.3	-0.7223	-0.404075	0.150753	-0.533967	-0.325942	-0.014826	0.274686	0.618133	-0.119692	0.160481
16.4	0.41129	0.122073	0.0605331	-1.30516	-0.397493	-0.119839	0.489334	-0.2565	-0.12447	0.200215
16.5	-2.14897	0.0922994	-0.00909686	-1.42663	-0.251785	-0.154983	-0.163895	0.140526	-0.490317	0.294979
16.6	-1.06776	0.409734	0.318063	-0.954232	-0.0721168	0.140677	-0.120689	-0.241247	-0.198446	0.193761
16.7	-0.97222	0.0446334	0.111313	-0.265766	-0.980589	0.014384	0.305127	-0.542314	-0.285679	0.175575
16.8	0.41944	0.301345	0.527773	0.165847	-0.411147	-0.087385	0.0916784	-0.420627	0.0733656	0.12619
16.9	-0.89439	0.490708	-0.00535686	1.54434	-0.180494	0.090205	0.0792714	-0.217611	0.113334	0.24703
17	0.11111	0.0603324	-0.110065	-1.0214	-0.310069	0.048536	0.337464	0.194956	-0.086142	0.150142
17.1	-0.80908	-0.461695	-0.0462549	-1.43505	-0.529624	-0.190332	0.852195	-0.240522	-0.357545	0.23174
17.2	-0.0513004	-0.204012	-0.0167969	0.57592	0.000757176	-0.00151796	0.333646	-0.27213	0.0455708	0.09865
17.3	-0.55624	-0.321735	0.0823731	-1.46734	-0.797787	0.216876	0.243757	0.047337	-0.319094	0.211431
17.4	-1.51455	-0.39662	-0.102022	0.985088	-0.473125	-0.211652	0.276063	0.02246	-0.176795	0.250973
17.5	0.15188	0.448186	0.154413	0.503982	-0.806068	0.014977	0.239287	0.525714	0.154046	0.152101
17.6	0.27465	0.0446974	-0.144176	-0.312047	0.383116	-0.063323	0.391348	0.606379	0.147581	0.111242
17.7	-0.55227	-0.0907196	0.0481331	-1.53083	-0.860316	0.00409004	0.412561	0.857879	-0.213934	0.265221
17.8	-0.22336	-0.132534	0.0890331	0.208908	-0.736038	-0.128154	0.406407	0.078115	-0.0547028	0.121341
17.9	-0.86217	0.155876	0.142613	-0.156949	0.343617	-0.053589	-0.155434	-0.395283	-0.122665	0.133201
18	-0.86648	-0.00323359	0.109223	-0.0364962	-0.576961	-0.085375	0.213964	0.026491	-0.152358	0.131272
18.1	-0.18659	0.0783174	0.186553	-0.184386	-1.07208	0.087448	-0.0523466	-0.096456	-0.154943	0.139306
18.2	-0.69802	0.0642674	0.238513	-0.826862	0.377165	-0.015934	-0.116494	-0.173022	-0.143798	0.149556
18.3	-0.1107	-0.194422	0.0814431	-0.99873	-0.797196	-0.023489	0.22751	0.085117	-0.216308	0.156691
18.4	-1.60582	0.128331	-0.140285	-1.43689	0.0378542	-0.076372	0.124625	-0.026058	-0.374327	0.252911
18.5	0.54153	-0.0762676	0.152173	0.749998	-0.356818	-0.144712	0.303946	0.099802	0.158706	0.129134
18.6	-1.74121	0.343894	0.0880331	-1.50588	-0.242397	0.134131	0.256047	-0.127596	-0.349372	0.286842
18.7	-0.62577	-0.0774376	0.0844131	2.95662	-0.171822	0.185583	0.502883	0.104414	0.36986	0.38683
18.8	-0.21038	-0.218755	0.123373	-1.20481	-1.1846	0.110919	-0.0273266	0.149571	-0.307751	0.199996
18.9	-0.38332	0.2184	0.0123331	-1.7226	0.00613418	0.069289	0.250778	0.11489	-0.179262	0.230914
19	0.37937	0.0180374	0.118303	-0.246793	-0.777872	0.2176	0.0861024	-0.268797	-0.0592562	0.128394
19.1	-0.36676	0.0264204	0.00265314	-0.784911	-0.863637	0.18746	0.125551	-0.101999	-0.221903	0.144207
19.2	-0.4854	0.291473	0.0115331	-1.0149	-0.866908	-0.066745	0.805938	-0.173732	-0.187343	0.211527
19.3	0.61192	0.0798364	0.0545131	0.585069	-0.586351	0.00444204	-0.134063	-0.276304	0.0423828	0.143295
19.4	-0.3214	0.199133	-0.0100169	-1.24096	-0.0528588	0.107985	0.545699	-0.656189	-0.178576	0.196884
19.5	0.91292	0.0570554	0.0555731	-1.87077	-0.597069	-0.139884	0.418157	-0.503477	-0.208437	0.29266
19.6	3.49098	0.432993	0.116013	0.671698	-0.855697	-0.04397	-0.141297	-0.002775	0.458493	0.461199
19.7	-0.57099	0.495326	0.152783	-0.280751	-0.0814828	-0.068656	-0.139915	-0.058501	-0.0690233	0.109363
19.8	-1.42035	0.0414134	-0.0942149	-0.17061	-1.22355	0.243911	0.18793	-0.049419	-0.310611	0.226762
19.9	-0.546	0.114229	0.228883	-1.31466	0.277147	-0.034802	0.300427	0.213045	-0.0952163	0.199688
20	-1.66798	0.363036	0.235943	-1.2216	-0.0654948	-0.26443	0.0128844	-0.188039	-0.34946	0.253359
20.1	-0.42609	-0.10032	-0.0614019	-2.38957	-0.602448	-0.022563	0.244925	-0.27877	-0.454529	0.291357
20.2	-0.45945	-0.163359	-0.108309	-2.78969	-0.814527	0.501664	0.399698	0.147396	-0.410823	0.372691
20.3	-0.97313	0.556253	0.238853	-2.14546	-0.653801	0.023342	0.488507	-0.062807	-0.316031	0.321493
20.4	-0.51746	-0.143439	0.257933	-1.53288	-0.0782578	-0.212502	-0.0405696	-0.483338	-0.343815	0.191119
20.5	-1.28851	0.0272604	0.0465531	-0.761428	-0.943677	-0.237356	0.328869	-0.690151	-0.439805	0.199412
20.6	0.66516	-0.214159	0.0580331	-0.988545	-0.788665	0.091298	0.330649	-0.552358	-0.174823	0.201297
20.7	-0.11796	0.125311	0.0871331	-0.242143	-0.118603	-0.212581	0.0118294	-0.161881	-0.0786118	0.0485518
20.8	-0.57218	-0.0451616	0.190863	-1.84943	0.28053	-0.168792	0.637651	-0.382235	-0.238595	0.266951
20.9	-0.87555	0.0837644	0.129473	-1.33498	-0.27684	0.149723	0.227955	0.622878	-0.159197	0.227909
21	1.01015	-0.163267	0.150213	-1.27064	-0.855697	0.347203	0.0594674	-0.004678	-0.0909059	0.249083
21.1	-0.53534	0.0827124	0.101413	-1.21931	-0.159086	-0.07342	0.0423074	0.119404	-0.205165	0.163687
21.2	-0.81971	0.195934	0.0107631	1.01858	-0.571115	-0.059047	-0.0817706	0.128116	-0.0222814	0.193498
21.3	-0.16555	0.296356	0.515413	0.354963	-1.06001	0.00499604	0.0144794	0.179094	0.0174672	0.172191
21.4	-0.61679	-0.246171	0.553143	0.188979	-0.23656	-0.036245	0.0745134	-0.240971	-0.0700127	0.12424
21.5	-0.51722	-0.144387	-0.128412	-0.795056	-0.0922458	-0.028469	0.0515664	0.05937	-0.199357	0.106446
21.6	-1.6341	-0.43794	-0.0241269	-1.55582	-0.797569	-0.032002	0.142471	-0.245555	-0.57308	0.245444
21.7	-0.61103	-0.109592	0.0560331	-1.09075	-0.507618	-0.31133	0.515624	0.212924	-0.230718	0.180189
21.8	-1.17323	-0.183014	-0.00102686	-1.90693	0.305692	0.023808	0.145907	-0.119651	-0.363556	0.271194
21.9	-0.95271	0.0784574	0.450103	-1.22476	0.108567	0.275693	-0.0996066	-0.447613	-0.226483	0.211464
22	-1.46989	-0.00256059	0.470843	-0.0945442	-0.0578558	0.162226	0.381589	-0.233471	-0.105458	0.212638
22.1	0.38555	-0.290431	0.162693	-1.54251	-0.388066	0.020793	-0.0274406	-0.14885	-0.228533	0.206801
22.2	-0.25758	0.150089	0.0576431	0.5305	-1.29003	-0.172495	0.372281	-0.106428	-0.0895028	0.196096
22.3	-0.58426	0.272546	0.0695831	-2.61899	-0.456388	-0.02957	0.120691	-0.571208	-0.474699	0.328059
22.4	-0.90175	0.624743	0.171233	-1.77417	-0.579251	-0.215362	0.428044	0.088688	-0.269728	0.279394
22.5	0.68464	0.320169	-0.101107	-1.38276	-0.690013	0.28696	0.271464	0.468402	-0.0177803	0.244311
22.6	-1.37845	0.929314	0.277093	-1.17524	-0.390365	-0.210227	0.0601804	0.345082	-0.192826	0.275277
22.7	0.21716	0.236454	-0.0510869	-1.43913	-1.0164	0.092191	-0.0924786	0.252694	-0.225074	0.226994
22.8	-1.22518	0.378605	-0.0108269	-1.6802	-0.0474888	0.038472	0.0140524	0.042659	-0.311238	0.256988
22.9	0.33902	0.357853	0.247263	-1.13669	-0.0961538	-0.126994	0.107023	-0.22994	-0.0673268	0.171632
23	-1.15003	0.34819	0.144853	-0.267633	-0.318975	0.315607	-0.171049	-0.344148	-0.180398	0.170352
23.1	-0.28672	0.00416341	-0.299725	-1.62694	-0.636734	0.066888	0.102276	-0.854732	-0.44144	0.207492
23.2	-1.00784	0.438911	0.0302731	-0.852433	-0.0766218	-0.121866	0.0661554	0.615527	-0.113487	0.199861
23.3	-1.30037	-0.339664	-0.000686863	-1.96355	-1.28632	-0.080014	-0.314324	-0.195209	-0.685018	0.257245
23.4	-1.62075	0.597576	0.294413	-1.86431	-0.831996	-0.0298	-0.0587336	-0.2164	-0.46625	0.314828
23.5	-1.03995	0.0570444	0.0210931	-1.80602	-0.679027	-0.12091	0.0250174	0.236271	-0.41331	0.250444
23.6	-1.07532	0.31721	0.197893	-1.71016	-0.412141	0.265349	0.0584204	0.050271	-0.288559	0.260522
23.7	0.21845	-0.0152136	0.0707831	-0.710664	0.130198	-0.183566	0.130328	-0.491582	-0.106408	0.11777
23.8	-1.54394	0.0594184	0.264173	-0.796039	-0.525489	0.077855	-0.00746861	-0.219958	-0.336431	0.211959
23.9	1.14968	0.146069	0.122803	-0.663908	-0.536567	0.050029	0.405111	0.330522	0.125467	0.199856
24	0.80941	0.302471	0.0973731	-1.96539	0.248423	-0.197498	0.0629634	-0.056198	-0.0873052	0.288646
24.1	-0.79372	-0.620492	-0.0699769	-1.34312	-0.299268	0.265175	-0.0218896	0.740251	-0.26788	0.229834
24.2	-1.37913	0.234814	0.239633	-0.476372	-0.600666	0.163107	0.322654	-0.032434	-0.191049	0.208826
24.3	-1.2908	-0.0323856	0.170863	-0.928858	-0.168404	0.042862	0.123599	-0.638813	-0.340242	0.193031
24.4	-1.12927	0.426883	0.393243	-2.23688	-0.513313	-0.289567	0.134794	-0.651504	-0.483202	0.314468
24.5	-0.56689	-0.0228096	0.303893	-2.48557	-0.673751	-0.134306	0.0624344	0.040619	-0.434547	0.315072
24.6	-0.68054	0.570642	0.210933	-1.17763	-0.635628	0.00844904	-0.0987716	0.579409	-0.152892	0.222912
24.7	-0.54913	-9.45882e-05	0.0319231	-0.21271	-0.0125758	-0.311625	-0.277036	-0.202297	-0.191693	0.0692794
24.8	-1.10241	0.0134704	-0.0286099	-1.01042	0.149493	-0.085354	0.30082	-0.052743	-0.22697	0.186512
24.9	-0.90098	0.106455	0.164293	-1.34916	-0.721498	-0.104155	-0.0970206	-0.144802	-0.380858	0.192339
25	-0.74683	0.49732	0.0431331	-1.22459	-1.02485	0.137578	0.406316	0.343423	-0.196062	0.244632
25.1	-1.38243	0.430903	0.267073	-0.262972	-0.0567958	-0.148474	-0.00161161	0.064421	-0.136236	0.194487
25.2	-0.31021	0.358465	0.284383	-1.12709	-0.809211	0.00444204	0.0526074	-0.27501	-0.227703	0.183925
25.3	-1.38427	0.226888	-0.00776686	-0.861906	-0.56839	0.040618	-0.237357	0.381598	-0.301323	0.21175
25.4	-0.7286	0.0281754	0.315293	-1.57696	0.0964122	-0.104588	0.0664784	0.27686	-0.203366	0.227105
25.5	-1.17652	0.00839841	0.288643	-1.50602	-1.14809	0.354092	0.167347	-0.526172	-0.44229	0.264544
25.6	-0.74062	-0.0844036	0.101443	0.359036	0.0703792	0.325967	0.000315392	-0.019204	0.00161408	0.12
25.7	-0.25403	0.307817	-0.0194769	-0.734716	-1.08654	-0.258563	-0.14705	0.087553	-0.263126	0.159368
25.8	-1.16675	-0.0363156	0.620343	-2.17884	0.0715862	-0.418127	0.253864	0.542772	-0.288934	0.337161
25.9	-1.62076	0.159828	0.398663	-1.57784	-0.651737	0.24531	0.0253704	-0.116788	-0.392244	0.285647
26	-0.10474	-0.183268	-0.0892979	-1.58727	-0.0910158	0.107946	0.389153	0.165355	-0.174142	0.212472
26.1	-0.29341	-0.192993	0.188833	-0.476597	0.0273262	-0.365966	0.347185	-0.206005	-0.121453	0.100515
26.2	-0.1399	-0.0332826	0.0976531	1.55397	-0.306048	-0.00850296	0.265008	-0.526845	0.112756	0.223001
26.3	-1.37323	-0.1582	-0.00276686	-2.7984	-0.747989	-0.325082	0.106506	0.102993	-0.649521	0.354913
26.4	-1.08422	0.451603	0.281843	-1.44679	-0.0309328	-0.076427	0.494233	-0.39668	-0.225921	0.251858
26.5	-0.15447	0.164454	0.198983	-1.0455	-0.81325	0.116512	0.290937	-0.311237	-0.194197	0.176187
26.6	-0.99143	0.0806224	0.100053	-1.91604	0.780082	0.205511	0.195787	-0.587555	-0.266621	0.302852
26.7	-1.09005	0.289282	0.114993	-0.925509	0.564061	0.027193	0.0706274	-0.109219	-0.132328	0.204303
26.8	-1.25361	-0.0956216	0.0911431	-1.03694	-0.481663	0.018627	0.233594	0.460222	-0.258031	0.216725
26.9	-0.65688	0.395698	0.162903	-1.75429	-0.775561	0.126755	-0.243887	0.163217	-0.322755	0.252221
27	-1.18804	0.194716	0.134993	-1.83871	-0.217866	0.034064	0.445022	0.181552	-0.281784	0.283248
27.1	-1.75341	0.624707	-0.0196569	-0.620229	0.221632	0.00171704	-0.126864	0.114749	-0.194669	0.254425
27.2	0.26212	0.00331041	-0.0790759	-1.6067	-0.0830608	0.317569	0.166868	0.138028	-0.110117	0.220149
27.3	-1.04184	0.367542	0.191583	-1.00868	-0.498648	0.137584	-0.169213	-0.478752	-0.312553	0.189857
27.4	0.00147961	0.0625224	0.323703	-0.812633	-0.350856	-0.060943	0.462219	-0.840767	-0.151909	0.170703
27.5	0.65614	0.276778	0.109523	-0.302583	-0.691079	-0.11544	0.10682	0.211675	0.0314793	0.143296
27.6	-1.06647	0.19385	0.266973	-0.423773	-0.891533	0.162676	0.126778	-0.13609	-0.220949	0.183767
27.7	-1.70404	0.0721674	0.464093	-2.25946	-0.186359	0.100877	0.482611	0.248952	-0.347644	0.368453
27.8	-1.35905	0.00370941	0.216163	-1.06695	-0.138411	0.232713	0.499447	-0.090343	-0.212841	0.231481
27.9	-1.70382	-0.2101	0.403383	0.102972	-0.43168	-0.140846	0.492494	-0.076764	-0.195545	0.241616
28	-1.35294	-0.140375	0.0670431	-1.54091	-0.844066	0.170998	0.0735284	0.447114	-0.389951	0.265907
28.1	-0.55038	0.329349	0.452273	0.0604228	0.599027	0.179451	0.0838924	-0.376358	0.0972097	0.139112
28.2	-1.03386	0.11903	-0.0373429	-0.569582	-0.291287	-0.164793	-0.0277326	-0.252503	-0.282259	0.130112
28.3	-0.71347	0.789909	0.332833	-0.50825	-0.826516	0.049977	-0.0978426	-0.137878	-0.138905	0.191887
28.4	-0.83523	0.452848	0.247863	-2.01495	-0.410169	-0.022463	0.29224	0.319344	-0.246314	0.29565
28.5	-2.28161	-0.2665	-0.0206569	-0.443762	-0.42527	0.059516	0.0726024	0.147117	-0.39482	0.281525
28.6	-1.17555	0.398605	0.0799731	-0.138294	-0.622151	0.17829	0.394695	-0.238295	-0.140341	0.190872
28.7	-0.2099	0.236218	-0.0402579	-2.43619	-0.0561598	0.108922	0.242572	0.038583	-0.264526	0.314871
28.8	-1.09303	-0.0773406	-0.0814259	-1.6311	0.0502342	0.175541	0.11823	-0.035438	-0.321791	0.234824
28.9	-1.30755	0.718946	0.186543	-1.34347	-0.243463	0.032572	0.234191	0.031521	-0.211339	0.261354
29	0.0256696	-0.366211	-0.102397	-0.952028	-0.614468	0.173732	0.192673	0.151309	-0.186465	0.148879
29.1	1.18311	0.0974904	0.188433	-0.0313232	-0.16765	0.02517	-0.0993586	0.066657	0.157816	0.151749
29.2	-0.7455	0.0969174	-0.0661669	-1.58459	-1.10212	-0.015859	0.234016	0.054539	-0.391096	0.236397
29.3	-1.60978	-0.0827216	0.158113	0.848924	-0.578513	-0.059205	0.0875214	-0.265287	-0.187619	0.249232
29.4	0.6512	0.666072	-0.0217369	-1.78799	0.124408	-0.140564	0.0997974	-0.481486	-0.111287	0.27526
29.5	-0.33015	0.179613	0.117843	-0.942232	-0.26134	-0.191935	0.198899	-0.758798	-0.248512	0.150556
29.6	-0.55311	-0.0272206	-0.0230069	-0.895059	0.11066	0.332524	0.170041	-0.150961	-0.129517	0.143219
29.7	0.0338396	0.212761	0.186533	-1.53405	-0.326392	-0.118588	-0.157728	-0.164433	-0.233507	0.196888
29.8	0.16439	0.286052	0.150953	-1.61102	-0.18065	-0.106308	0.110445	-0.041267	-0.153426	0.21533
29.9	-0.62139	0.191384	0.156343	-0.971521	-0.116707	-0.055122	0.336428	0.018806	-0.132722	0.156999
30	-0.40356	-0.295986	0.134193	-2.04126	-0.188419	0.108223	0.108481	-0.494247	-0.384072	0.252077
30.1	-0.65708	0.171298	0.348233	-0.560266	0.344826	0.307543	0.100202	0.013198	0.00849433	0.141383
30.2	-0.61045	0.0301084	0.173623	-0.441675	-0.897222	0.021663	0.349719	0.436156	-0.11726	0.169389
30.3	-0.47428	0.284372	0.193223	-0.597005	0.667853	0.00889404	0.318075	-0.142809	0.0322905	0.149934
30.4	-0.34432	0.0127694	-0.0771419	0.665245	-0.539682	0.068827	-0.257723	-0.129371	-0.0751745	0.126855
30.5	-0.76057	0.479195	-0.0290149	0.0378048	0.476834	0.020922	0.0898464	-0.380099	-0.00813517	0.145786
30.6	-1.25166	0.777943	0.0606931	-2.27678	-0.710056	0.179065	0.254426	-0.261682	-0.403506	0.346569
30.7	0.58376	0.384813	0.186623	-0.382553	0.355802	-0.045803	-0.103951	0.02373	0.125303	0.110558
30.8	-1.60569	-0.122844	0.154093	-1.06411	-0.170274	-0.047664	0.330381	-0.180393	-0.338312	0.231714
30.9	-0.5817	0.984504	-0.0639259	-0.27738	0.00251918	-0.112227	0.228852	-0.586685	-0.0507553	0.178146
31	0.57383	0.440817	-0.164246	-1.9457	-0.216407	0.082458	0.249618	0.292917	-0.0858384	0.282814
31.1	-1.16475	0.00341841	-0.100278	-0.126701	-0.503439	0.06756	0.273446	-0.846039	-0.299598	0.174911
31.2	-1.59	0.128321	-0.250324	-0.737922	-0.827161	-0.147943	0.140573	0.114746	-0.396214	0.216914
31.3	-1.35188	0.416992	-0.198514	-0.131427	-0.397894	-0.214315	0.553642	-0.097537	-0.177617	0.203805
31.4	-0.73866	0.13344	0.113283	-0.134528	-0.632274	0.015733	0.301479	0.089514	-0.106502	0.1338
31.5	-0.14352	-0.0903956	-0.11999	-0.465245	-0.408859	-0.169977	0.0159584	-0.189124	-0.196394	0.0571863
31.6	-1.80985	0.0882084	0.143953	0.0140758	-0.0830378	-0.332263	-0.122001	0.214687	-0.235778	0.232909
31.7	0.42016	-0.0137066	0.0874931	-0.150413	-0.334836	-0.115527	0.512166	0.034687	0.055003	0.101046
31.8	-0.249	0.466372	-0.157462	-0.83258	1.26885	0.09212	0.12635	0.231419	0.118258	0.214376
31.9	-0.84076	0.0735544	0.0620031	-1.4618	0.360921	-0.235134	0.293783	-0.067746	-0.226897	0.220291
32	-0.00224039	0.125778	0.194303	-0.410087	0.238177	0.216853	0.674323	-0.340154	0.0871192	0.122124
32.1	1.48003	0.00640241	0.168013	-0.135527	-0.181265	0.068664	-0.0146416	-0.733518	0.0822697	0.221956
32.2	-1.79614	0.0784974	-0.227559	0.0272688	-0.462093	-0.103833	0.109236	-0.272009	-0.330829	0.220367
32.3	0.47283	0.15997	0.113533	-0.213322	-0.0638688	0.213976	0.0342654	-0.288806	0.0535722	0.0865038
32.4	-0.36891	0.522881	0.0132931	0.689545	-0.563484	-0.244302	0.137199	-0.953411	-0.0958985	0.194413
32.5	-0.81447	0.240909	0.317213	-1.38667	0.320819	0.094383	0.471611	-0.296128	-0.131541	0.232548
32.6	0.22581	0.26369	-0.335282	-1.18553	0.211585	0.039457	0.457747	-0.119302	-0.0552275	0.183425
32.7	-1.65783	-0.0200556	0.363243	1.12017	-0.0487848	0.073538	0.0256904	-0.119807	-0.0329798	0.272214
32.8	-1.39009	-0.0401036	-0.0432419	-0.375729	-0.221768	-0.025969	0.156418	-0.039098	-0.247448	0.172327
32.9	-0.0134604	0.0678614	0.00519314	-0.302629	-0.556425	0.042262	0.528281	0.14298	-0.010742	0.112313
33	-0.53404	0.0402994	0.252723	-1.14711	-0.577771	-0.368386	0.209608	0.005947	-0.264841	0.170027
33.1	-0.67872	0.711591	0.118973	-1.33018	-0.150569	0.158518	0.551863	0.007863	-0.0763319	0.233618
33.2	0.38214	-0.0195126	0.143693	-1.16115	-0.523701	-0.192939	-0.323914	0.849375	-0.10575	0.213963
33.3	-0.33271	-0.246729	0.148273	1.98042	-0.309025	-0.081731	0.442045	-0.045723	0.194352	0.271013
33.4	0.94737	0.0885194	0.282873	1.2471	-0.16982	-0.247889	-0.336029	-0.105768	0.213294	0.206633
33.5	0.68961	0.526745	0.321223	0.130153	0.180129	0.09718	-0.0393926	-0.221878	0.210471	0.104491
33.6	-0.45484	-0.276274	0.271523	-0.763475	-0.893102	0.117534	-0.141916	0.094891	-0.255707	0.149841
33.7	0.86463	-0.201469	0.0324631	-0.0355422	-0.929525	-0.107502	-0.182119	-0.065812	-0.0781094	0.171899
33.8	-1.02461	0.111538	0.406473	-1.33648	-0.979229	0.13984	-0.0138416	-0.220564	-0.364609	0.230583
33.9	-1.25951	0.304425	0.252223	-1.06475	-0.527269	0.210871	0.0410194	-0.138937	-0.27274	0.216494
34	0.51522	-0.1582	0.216983	-1.31734	0.214376	-0.165048	0.167566	-0.231675	-0.0947648	0.196217
34.1	-0.39735	0.0610204	0.159533	-1.82042	-0.425694	0.08733	-0.314324	0.339643	-0.288782	0.240417
34.2	1.54574	0.00125541	-0.0227169	0.502644	-0.603385	0.048432	-0.00752061	0.4501	0.239319	0.221737
34.3	-0.11227	0.361444	0.0550831	-0.685478	-0.302767	-0.057094	-0.20335	0.079795	-0.10808	0.109002
34.4	-0.34162	-0.0993296	0.0902431	-1.46622	0.459223	-0.213409	0.0437864	-0.288207	-0.226942	0.198832
34.5	-2.00553	-0.0541336	0.139473	-1.32673	0.0492472	-0.284325	-0.432532	-0.75246	-0.583374	0.264531
34.6	-1.6143	0.371686	0.0650931	-0.856473	-0.962256	0.231917	0.168079	-0.118	-0.339282	0.252943
34.7	-0.60098	0.447187	0.111553	-0.388549	-0.541734	-0.00573796	0.0342274	-0.374368	-0.1648	0.129706
34.8	-0.98503	0.519938	0.278403	1.21528	-0.314427	-0.218428	-0.286391	0.099097	0.0385551	0.232285
34.9	-0.70988	0.241258	-0.0604809	-1.14572	-0.230792	-0.038527	-0.256468	-1.0097	-0.401289	0.175775
35	-0.24955	0.0513374	-0.160321	-1.27185	-0.769149	0.181457	-0.105516	-0.136164	-0.307469	0.169353
35.1	1.22964	0.147246	0.0645231	-0.614501	0.284759	0.091142	-0.276062	-0.195338	0.0914262	0.19144
35.2	-0.80647	0.283502	0.0865931	-1.07097	0.0618282	-0.289208	-0.0506246	0.366938	-0.177301	0.182171
35.3	-1.47994	0.434858	-0.173278	-1.58074	-0.224286	-0.000155961	-0.280094	-0.343349	-0.455873	0.24972
35.4	-0.26932	-0.408128	0.179223	0.587501	0.0330172	-0.092759	-0.365337	-0.665653	-0.125182	0.138698
35.5	-1.59956	0.0671374	-0.107212	0.107404	-0.974164	-0.223534	-0.121387	-0.021094	-0.359051	0.214182
35.6	-0.17025	0.308644	0.294143	-0.0641682	0.213755	0.192821	0.0269904	-0.471158	0.0413472	0.0951312
35.7	-0.28406	0.189051	-0.0314319	-1.42227	0.962721	-0.241585	-0.0492516	-0.133202	-0.126253	0.232152
35.8	-0.53014	-0.0844016	0.0270031	-1.15264	0.156005	-0.111434	-0.389724	0.197591	-0.235967	0.158098
35.9	0.66117	-0.319023	0.348603	0.385836	-0.263247	-0.080243	-0.0257966	-0.500818	0.0258102	0.142127
36	-0.7753	-0.178274	0.198253	1.0271	0.0397062	-0.14661	0.255475	0.006016	0.0532956	0.178923
36.1	0.24002	-0.169701	-0.0762309	0.506802	1.20134	0.348552	0.0287614	-0.188097	0.23643	0.163815
36.2	-0.51107	0.364339	0.389953	0.646398	-0.91601	-0.051154	0.0223344	-0.258747	-0.0392445	0.18228
36.3	-0.16569	0.267216	0.0606031	-0.668251	-0.301931	-0.198701	0.189999	-0.053429	-0.108773	0.105563
36.4	1.07056	0.464667	0.0855231	-0.658894	-1.26147	-0.091337	-0.148491	0.658035	0.0148236	0.262421
36.5	0.48378	0.854708	0.278403	-0.527121	-0.351992	0.091529	-0.0960196	0.485243	0.152316	0.164278
36.6	-0.69666	0.441166	0.183963	0.662513	-0.644735	-0.107463	0.107044	-0.218681	-0.0341065	0.170605
36.7	0.71865	-0.136226	0.258223	-0.189167	0.1152	0.016722	-0.153298	-0.143244	0.0608576	0.109007
36.8	-0.57255	-0.171763	0.131663	-2.08122	-0.975349	-0.029408	0.215198	-0.057854	-0.44266	0.27191
36.9	0.6794	0.422684	0.0686331	1.74225	-0.217333	0.050164	0.378533	-0.533167	0.323895	0.243429
37	0.41221	0.363999	-0.0918199	-0.50062	0.0680032	0.233869	-0.0227516	0.048845	0.0639668	0.102726
37.1	0.662	0.735693	-0.114019	-1.83529	-0.0214118	0.113497	-0.238816	-0.078575	-0.0971147	0.279088
37.2	-0.5279	0.35203	0.151993	-0.317397	-0.226738	-0.275282	-0.137777	-0.077268	-0.132292	0.0980689
37.3	-0.13821	0.376212	-0.102368	-1.26659	-0.938013	0.253205	-0.0641526	-0.718972	-0.324861	0.206851
37.4	-0.8876	0.169233	0.102223	-0.46075	0.0527392	0.401152	-0.403482	-0.156575	-0.147882	0.147314
37.5	0.4265	0.360299	-0.132445	0.721029	-0.143059	-0.19527	-0.0719286	0.693133	0.207282	0.136906
37.6	0.0796596	-0.181446	0.242703	-2.10639	-0.704612	-0.347762	-0.151538	-0.329585	-0.437371	0.258903
37.7	0.16937	-0.456181	0.0344331	-1.18266	0.683219	-0.512786	-0.125785	0.010387	-0.172501	0.19568
37.8	-0.54873	0.420872	0.0596531	-0.55864	-0.854921	0.256507	-0.0523586	-0.56688	-0.230562	0.163083
37.9	1.06632	0.686825	0.0726031	2.29748	0.501103	-0.124774	0.0985254	-0.224166	0.546739	0.293613
38	-0.79036	0.0221314	-0.118775	-0.691796	-0.79352	-0.113602	0.0169064	0.401529	-0.258436	0.157414
38.1	2.30792	0.376104	-0.123629	0.174998	-0.287977	-0.535448	-0.200574	0.344278	0.256959	0.313791
38.2	-0.52838	0.0992264	-0.0969179	0.35426	0.616166	-0.096145	-0.174149	0.064178	0.0297798	0.122488
38.3	-0.77952	0.260107	-0.0407629	0.818268	0.847477	0.079321	0.253621	-0.333755	0.138095	0.193381
38.4	0.99748	-0.227307	0.0444031	-0.532195	-0.151174	-0.319749	-0.141043	-0.454329	-0.0979892	0.16937
38.5	-0.72161	0.0988994	0.106553	-0.644524	0.770726	-0.152727	0.108555	0.124969	-0.0386448	0.168505
38.6	-0.42896	0.320677	0.0242231	-0.473023	0.449411	-0.323236	0.135639	-0.317346	-0.0765768	0.126054
38.7	0.97255	0.294295	0.104803	1.79831	-0.554528	0.050405	0.200373	-0.003008	0.3579	0.253646
38.8	-0.0665604	0.0279004	-0.0115269	-0.650865	0.12239	-0.00596596	0.34588	0.371639	0.0166115	0.111765
38.9	0.44949	0.362596	-0.0977159	-0.965688	0.507235	-0.366399	0.115442	0.297823	0.037848	0.177166
39	0.22196	-0.104093	-0.0726649	1.07174	-0.58356	0.202329	0.0716894	-0.255196	0.0690253	0.170484
39.1	2.05808	0.443727	0.0559231	-1.07273	-0.417687	-0.055383	0.161474	-0.143912	0.128687	0.318431
39.2	-1.08594	0.557278	0.0312831	0.115336	1.33651	-0.076184	-0.00411361	-0.069154	0.100627	0.23979
39.3	0.19927	0.171354	-0.0186369	-0.590175	-0.0446758	-0.060426	0.299024	-0.040414	-0.0105849	0.0957605
39.4	-1.13435	0.109182	0.0228331	-0.932379	-0.818287	-0.406438	0.318409	-0.230489	-0.38394	0.187966
39.5	0.31054	0.0769214	0.0311131	0.5305	0.0168742	-0.246446	0.180999	-0.426885	0.0592021	0.106295
39.6	-0.921	-0.146959	-0.190205	0.599816	-1.09182	0.056065	0.168071	-0.53639	-0.257803	0.200236
39.7	-0.89041	0.0495914	0.146563	1.12924	-0.41272	-0.182785	0.0165094	-0.166148	-0.0387702	0.203169
39.8	-0.38721	0.133944	-0.0220869	-1.53573	0.146427	-0.361207	-0.231375	-0.470325	-0.340945	0.19009
39.9	-0.0293204	-0.15359	0.211043	-0.00801416	0.380855	0.00949104	-0.0896276	-0.406343	-0.0106882	0.0830692
40	1.25906	-0.00474259	0.0416531	-0.61043	-0.802033	0.020433	0.0260614	-0.111605	-0.0227004	0.215982	Fig. b
40.1	-0.4824	-0.134149	0.318403	0.6222	0.505209	-0.235661	-0.0587746	-0.173918	0.0451137	0.138061
40.2	1.86995	0.112364	0.0849331	-0.984734	-0.184155	0.064649	0.229217	-0.510632	0.0851991	0.292146
40.3	-0.3407	0.492849	0.00654314	-0.189636	-0.995197	0.090399	0.0118414	-0.135834	-0.132467	0.1507
40.4	-0.70692	-0.0305416	-0.0463339	0.216444	-0.493475	-0.313055	0.236364	0.47109	-0.0833034	0.141008
40.5	-0.39869	-0.474119	0.0379731	-1.37895	0.398466	-0.138292	0.22368	-0.009387	-0.217415	0.195327
40.6	1.34092	0.182092	0.174533	0.170553	0.558553	0.254021	0.285486	0.368854	0.416877	0.139805
40.7	1.91105	0.182431	0.0563531	-0.532551	-0.256923	0.234399	-0.0696036	0.757389	0.285318	0.267941
40.8	-0.47806	0.345734	0.00864314	-0.00328516	0.191951	-0.198179	-0.207173	0.076427	-0.0329927	0.0910586
40.9	-1.31791	-0.0719746	0.236423	-0.233129	-0.334093	0.086443	-0.254767	0.021098	-0.233489	0.169064
41	0.24913	-0.202963	-0.0499299	0.36089	-0.519887	-0.018682	0.108477	-0.62937	-0.0877918	0.123407
41.1	-1.59683	-0.0115666	0.357843	0.756192	-0.409672	0.13088	0.0389884	0.185165	-0.068625	0.247595
41.2	-0.25781	-0.356607	-0.221774	1.14079	-0.224952	0.021288	0.296052	-0.318299	0.00983583	0.178459
41.3	-0.27524	-0.173216	-0.0495339	0.481858	0.0517192	-0.088544	-0.0661276	-0.15595	-0.0343793	0.0813013
41.4	-1.61475	-0.161406	-0.00479686	-0.0324322	0.161307	-0.124041	0.0362384	0.508713	-0.153896	0.221464
41.5	-1.46628	0.42242	0.0644831	0.76951	-0.516656	-0.29052	-0.189969	-0.333775	-0.192598	0.236296
41.6	0.43538	0.0302854	0.199493	-0.0112642	-0.426725	0.027658	-0.0706536	-0.033202	0.0188715	0.0862411
41.7	-1.21335	0.218021	0.204373	1.13695	-0.486591	-0.125712	-0.00990661	-0.07661	-0.0441034	0.235173
41.8	-0.36051	0.46164	0.174863	0.866745	-1.13006	0.118407	-0.0910916	0.012679	0.00658408	0.208055
41.9	1.5154	0.596461	0.0318831	0.567438	-0.624648	0.000347039	-0.0242546	0.484412	0.31838	0.223195
42	0.99324	-0.205299	0.353053	0.524354	-0.592477	0.027043	0.171607	0.270466	0.192748	0.168258
42.1	1.17823	0.51302	-0.0939709	0.903158	-0.0149208	-0.120502	-0.0165446	0.331484	0.334994	0.17439
42.2	0.49939	-0.32939	0.0609631	-0.108602	0.0246122	0.472905	0.17506	0.043015	0.104744	0.0984132
42.3	-0.41884	-0.331921	0.171123	1.53327	-0.398862	0.063039	-0.0487326	-0.476161	0.0116142	0.233639
42.4	0.87888	0.101042	0.0268931	0.81564	-0.302607	-0.218502	0.0584434	0.090577	0.181296	0.154493
42.5	1.46626	0.128097	0.214673	-1.9869	0.162349	-0.153841	0.101847	0.319862	0.0315435	0.335807
42.6	-0.35934	-0.0401266	-0.293716	-0.421602	0.798906	-0.023252	-0.171483	-0.00082	-0.0639292	0.135637
42.7	1.20554	-0.0266096	0.223283	0.0146318	-0.0467258	0.345669	0.245432	-0.048336	0.239111	0.148261
42.8	1.13889	-0.449989	-0.12708	-1.38982	-0.320373	-0.011634	0.100419	0.072696	-0.123361	0.247981
42.9	0.93522	0.377767	0.115633	0.773079	-0.345038	-0.185783	-0.0613116	0.112848	0.215302	0.159664
43	0.5172	0.14488	-0.19006	0.988558	0.557135	-0.076722	0.16082	-0.034723	0.258386	0.140859
43.1	0.67271	0.233415	-0.0542719	2.19425	-0.246769	-0.238883	0.14735	0.142777	0.356322	0.282496
43.2	1.49876	0.392089	0.247803	-0.252517	0.0727452	-0.236486	0.172258	-0.219391	0.209408	0.20325
43.3	0.55331	-0.703917	-0.431029	-0.0176472	-0.000109824	-0.117279	-0.0289346	-0.16185	-0.113432	0.128563
43.4	0.30769	0.253523	-0.0311169	0.391744	0.975664	-0.143297	-0.271071	0.283843	0.220872	0.136905
43.5	-0.5416	-0.192574	0.343063	-0.118068	-0.334547	-0.154704	-0.138081	0.482737	-0.0817217	0.119267
43.6	-0.0745404	0.546465	-0.222159	-1.12339	-0.934907	-0.119171	-0.248176	0.046308	-0.266196	0.189013
43.7	-1.19492	-0.431689	0.146333	1.82547	0.563157	0.070835	-0.0460906	-0.177199	0.0944868	0.30625
43.8	0.93277	0.298697	-0.103112	0.988898	-0.449484	0.102871	0.0815034	0.105733	0.244735	0.174187
43.9	-0.43366	0.0694114	-0.0975939	3.28986	-0.329056	0.017342	-0.176899	0.372974	0.339047	0.430633
44	-0.00879039	-0.289498	0.248023	-1.50405	0.260415	0.135821	-0.130716	-0.259089	-0.193486	0.201714
44.1	1.62678	-0.215697	-0.161101	0.135344	0.247258	0.13529	0.0723164	-0.126706	0.214186	0.210056
44.2	-1.58294	0.123921	0.164593	1.45732	-0.262201	-0.167635	0.177442	-0.392548	-0.0602562	0.296567
44.3	1.47253	0.412045	-0.0293259	1.68927	-0.503208	-0.463762	-0.118457	-0.13668	0.290301	0.299387
44.4	0.0132896	0.0524154	0.0508031	-0.595251	-0.182375	0.309068	-0.352541	0.593734	-0.013857	0.131195
44.5	1.36723	-0.12331	-0.255103	0.156711	2.34312	-0.144267	-0.129673	-0.521709	0.336625	0.350195
44.6	0.11108	-0.267141	0.0796931	0.719461	-0.49865	-0.07537	0.230793	0.762693	0.13282	0.155601
44.7	0.5406	0.145721	0.00310314	0.299057	0.243908	-0.346543	-0.256701	-0.106124	0.0653777	0.105684
44.8	0.88054	-0.0560716	0.00720314	-0.945874	0.343366	-0.102777	0.109688	-0.176584	0.00743633	0.181485
44.9	-0.10678	0.3946	-0.0844969	0.49059	0.305413	-0.175644	-0.172576	-0.159284	0.0614778	0.100354
45	0.40602	-0.15935	0.178573	-0.184725	-0.17903	-0.142704	-0.320097	-0.078526	-0.0599798	0.0832938
45.1	-0.31707	0.120263	0.231103	0.483659	-0.193772	-0.187279	-0.350434	-0.526376	-0.0924882	0.12
45.2	-0.10822	0.329207	-0.0953809	-0.51525	-0.0103988	0.163515	-0.0602336	-0.127075	-0.0529795	0.0864825
45.3	0.18413	-0.238833	0.156363	1.2537	0.340412	-0.237064	-0.0263726	-0.383307	0.131128	0.182703
45.4	1.32106	-0.116143	-0.0433919	1.5894	-0.946731	-0.167789	0.14313	0.102285	0.235227	0.292755
45.5	0.40948	-0.413926	0.0200431	-1.30878	-0.135885	0.37867	0.162097	-0.044304	-0.116576	0.195197
45.6	0.51337	0.0744784	-0.20981	-0.455704	-0.177202	0.267991	-0.210913	0.630251	0.0540577	0.136429
45.7	-0.0422904	-0.263918	0.00967314	0.0960108	-0.547481	-0.153622	0.132739	0.416666	-0.0440277	0.101753
45.8	0.0609496	0.0309234	0.0291031	-0.104801	-0.376969	0.162173	-0.253856	0.782998	0.0413152	0.123113
45.9	-1.0143	0.161928	-0.0858179	0.776902	-0.29691	-0.00178096	0.266021	-0.351286	-0.0681554	0.184736
46	0.93286	0.320538	-0.187254	0.173601	0.0906252	0.035587	-0.293244	0.070893	0.142951	0.131963
46.1	-0.79781	0.0854414	-0.156885	1.75525	0.0886112	-0.299384	-0.198012	0.344745	0.102744	0.264589
46.2	-0.0834904	0.143666	0.145423	-0.776877	0.670046	-0.010615	-0.0747646	0.220308	0.0292121	0.14322
46.3	-0.37624	-0.0332826	-0.335861	-0.304571	0.364997	0.023831	-0.153165	-0.334561	-0.143607	0.0898838
46.4	-1.79346	0.109515	0.132313	-1.44847	0.155682	-0.104246	-0.0666816	-0.468101	-0.435431	0.270117
46.5	-0.41682	-0.521683	0.131373	-0.779839	0.0695112	0.542048	0.253475	-0.028669	-0.0938254	0.156102
46.6	-0.18185	0.42491	-0.0625879	-0.337283	-0.146833	0.084262	-0.0580246	-0.089492	-0.0458623	0.079564
46.7	1.27718	-0.1608	-0.185278	1.42296	-0.173774	0.137299	-0.149259	-0.525361	0.205371	0.257948
46.8	-0.92112	0.0640484	0.123463	2.61482	-0.200499	-0.059223	0.000937392	0.511733	0.26677	0.364528
46.9	-0.88997	0.206033	-0.0173169	0.693716	-0.101372	0.084169	-0.423327	0.245858	-0.0252762	0.167329
47	-0.96118	0.237208	-0.0176269	1.42745	-0.392148	-0.245823	0.302768	-0.127499	0.0278935	0.243998
47.1	1.14382	0.0752894	-0.0984049	-0.52519	1.06074	0.363805	0.287138	-0.580262	0.215867	0.227698
47.2	0.22708	0.0447174	-0.0559709	-0.931581	0.52468	-0.199625	0.0575364	0.082934	-0.0312787	0.148927
47.3	-0.00457039	0.273351	0.139963	-2.34423	-0.396451	0.120423	-0.230689	0.115141	-0.290882	0.303285
47.4	0.59382	0.0737594	-0.220091	-0.291544	-0.992587	-0.040622	0.132993	0.570924	-0.0216684	0.180192
47.5	1.24254	-0.186743	0.0918731	-1.6468	-0.135247	-0.080525	0.268295	0.377983	-0.0085783	0.284675
47.6	-0.0393904	0.902297	0.0601331	0.0848318	-0.374518	0.134493	0.0667884	0.271651	0.138286	0.127484
47.7	0.54933	-0.10606	0.107753	-1.00388	-0.808556	0.143999	0.0926294	-0.258932	-0.160464	0.183056
47.8	-0.32632	-0.466923	-0.174951	-0.158371	0.853303	0.148939	-0.146155	0.492703	0.0277782	0.15746
47.9	-0.56687	-0.130567	-0.12369	-0.282956	0.143015	0.371239	0.235692	-0.434282	-0.0985523	0.11638
48	-1.30496	-0.0850536	0.0504331	2.6259	0.472316	0.160068	0.0378474	-0.464282	0.186533	0.396308
48.1	-0.66567	-0.0252446	0.0148131	-0.817658	-0.576189	-0.018651	-0.0622126	0.375739	-0.221884	0.146145
48.2	-0.14089	-0.735636	0.0224831	-0.231773	-0.673568	-0.00799996	-0.142416	-0.29239	-0.275274	0.100761
48.3	-0.70488	0.0302814	0.224183	0.698509	0.330186	-0.375468	0.317112	-0.30778	0.026518	0.162327
48.4	0.48978	0.232321	0.339693	-0.444553	-0.545525	0.170983	-0.279267	0.462347	0.0532225	0.146556
48.5	0.33282	-0.326023	0.184433	0.102112	-0.441551	-0.249225	0.329449	0.296758	0.0285967	0.112491
48.6	1.08531	0.0211604	0.00283314	-0.142937	-0.769427	0.066514	-0.0937986	-0.59279	-0.0528919	0.195167
48.7	-0.53657	-0.0932266	-0.0794429	-1.67516	-0.0507238	0.168642	-0.277036	0.363459	-0.272507	0.221797
48.8	1.15798	0.152989	-0.11718	-0.755022	-0.14864	-0.109876	0.236368	0.065177	0.0602246	0.189613
48.9	-0.29211	-0.0515806	0.261253	-0.0532142	0.91451	-0.365906	0.302463	-0.5861	0.0161645	0.167022
49	0.92453	-0.133074	-0.179218	-0.231413	0.204914	0.06806	-0.194321	0.264772	0.0905313	0.136738
49.1	-0.26261	-0.108633	-0.314623	-0.215287	0.716801	-0.349843	0.490743	-0.142201	-0.0232065	0.141361
49.2	0.21519	-0.349064	-0.0144469	2.14163	-1.03028	-0.407981	-0.0654066	0.271239	0.0951096	0.327009
49.3	0.59026	0.0673644	-0.0964809	-0.660116	0.305413	-0.277086	-0.215797	0.148483	-0.0172449	0.135903
49.4	-0.66844	-0.0312986	-0.0321729	0.84933	-0.0830848	0.214327	0.266253	0.017848	0.0665952	0.149926
49.5	0.24988	-0.0800746	0.218293	1.26264	-0.148427	0.089625	0.177925	-0.031743	0.217265	0.15788
49.6	-0.27848	0.14475	0.0862431	-1.88882	0.814549	-0.076073	-0.294022	-0.048866	-0.19259	0.271733
49.7	-1.04251	0.0689874	-0.0808639	-0.187918	0.327918	0.130274	0.0852514	-0.318487	-0.127169	0.148641
49.8	1.28653	0.206444	0.0808731	-1.25494	0.713453	-0.048806	-0.0159346	0.040952	0.126071	0.255838
49.9	-0.34903	-0.179348	0.0265531	1.41668	1.58668	0.161923	0.18235	-0.241891	0.325489	0.265574
50	-0.27688	-0.000418588	-0.0194169	-1.25444	1.59278	-0.016928	0.203545	-0.63322	-0.0506224	0.28691
50.1	0.78718	0.52029	-0.0125569	0.739434	1.15584	-0.240469	0.289271	-0.447771	0.348902	0.195548
50.2	-0.13815	-0.0918426	-0.0879839	-1.10004	-0.407102	-0.147234	0.248093	-0.367529	-0.261474	0.13903
50.3	-1.69585	0.364842	0.154423	-1.24731	0.571146	0.041035	-0.125319	-0.713582	-0.331327	0.285458
50.4	-0.93519	0.0896284	0.0980431	-1.01631	0.294263	0.175307	0.167517	0.113934	-0.126601	0.186856
50.5	1.85697	0.50357	-0.333049	-1.3286	0.309722	0.166347	0.0331384	-0.206644	0.125182	0.316793
50.6	0.61069	0.484453	0.0916431	-1.20282	-0.0879088	0.049982	0.324517	-0.390049	-0.0149359	0.203921
50.7	-0.70822	0.361046	-0.0458089	-0.525633	-0.209792	0.000906039	0.328408	0.214407	-0.0730858	0.137933
50.8	0.34937	-0.169437	-0.153392	-1.05175	0.472951	0.187616	0.144187	0.015519	-0.0256173	0.166645
50.9	0.33846	0.279735	-0.165022	-1.17116	-0.436012	0.059387	-0.247272	-0.343438	-0.210665	0.169523
51	-0.0559904	-0.225253	-0.418959	-0.407186	0.472962	-0.2899	-0.161491	-0.400423	-0.18578	0.104646
51.1	-0.47827	-0.0135096	-0.163292	-0.0425022	0.124221	-0.382687	-0.133444	-0.536932	-0.203302	0.0839564
51.2	-0.20404	0.192349	-0.125079	1.02909	-0.0700198	0.057362	0.0461954	-0.237346	0.0860637	0.143968
51.3	0.59034	0.28625	0.165653	-1.10143	-0.266889	-0.315769	-0.0834096	0.009499	-0.0894695	0.178535
51.4	-0.33124	0.0219184	0.309373	-0.864296	0.634168	-0.178741	0.256572	-0.065213	-0.0271823	0.16098
51.5	-0.0153904	-0.0236466	0.476473	-0.666849	0.280994	0.122465	0.441151	-0.039882	0.0719145	0.128264
51.6	-0.90611	0.290725	-0.0590999	-0.124789	-0.724888	-0.070345	0.280859	-0.248002	-0.195206	0.151809
51.7	-0.94058	0.0356934	-0.126714	-2.17138	0.0953492	-0.098388	-0.101921	0.040403	-0.408443	0.277525
51.8	0.38804	0.301545	0.131333	-0.798751	-0.500724	0.266957	0.00290439	-0.254995	-0.0579613	0.149815
51.9	-0.23544	-0.179281	0.0391731	-1.82329	0.47552	-0.457504	-0.0599486	-0.543572	-0.348043	0.238257
52	-0.61883	0.163662	0.0812231	-1.43933	0.250071	-0.02821	0.0442794	0.034192	-0.189117	0.201261
52.1	1.21168	0.122964	-0.0154769	1.19	0.124861	-0.0357	-0.14762	-0.394155	0.257069	0.214016
52.2	0.28462	-0.251558	-0.103976	-1.47819	0.527204	-0.097985	0.410215	-0.286913	-0.124572	0.221768
52.3	0.86437	0.0844304	0.205683	-0.842047	1.19189	0.204943	-0.178857	-0.126735	0.17546	0.222405
52.4	0.51487	-0.0168566	-0.140439	-0.55836	0.0162002	-0.211198	0.101326	-0.312475	-0.0758665	0.11209
52.5	0.66519	0.255519	-0.116863	-1.18971	-0.569012	0.042417	-0.213392	-0.050231	-0.14701	0.195374
52.6	-0.17531	0.388143	0.381893	-0.322569	-0.244427	0.241533	0.172026	-0.769311	-0.0410027	0.14376
52.7	-0.0430804	0.130177	-0.0169369	0.954938	-0.0418608	0.214237	0.0485944	0.308903	0.194371	0.117579
52.8	1.07349	-0.00841359	-0.0837589	1.10615	0.0345662	0.067931	-0.0524006	-0.629725	0.18848	0.211455
52.9	-1.00912	0.365488	-0.0612089	-0.608891	-0.397146	0.036463	-0.00547561	-0.254807	-0.241837	0.151335
53	-0.57163	0.0283534	0.136363	-0.769809	-0.538167	0.154168	-0.352497	-0.281518	-0.274342	0.123459
53.1	-0.0570404	0.549561	-0.111347	-0.418389	-0.542065	-0.128728	0.0546014	-0.327042	-0.122556	0.118991
53.2	-0.3084	0.266697	0.122853	-1.46691	0.580794	-0.119592	0.0873584	0.356361	-0.0601048	0.223227
53.3	0.8293	-0.105309	-0.0236869	0.719873	-0.384137	-0.094605	-0.269766	-0.055401	0.0770336	0.158254
53.4	-0.43864	-0.225318	-0.131562	0.614211	1.1352	0.024791	0.399117	-0.612598	0.0956496	0.206519
53.5	0.42624	0.192498	0.0673031	0.70542	0.789636	-0.255481	0.164317	-0.287429	0.225313	0.140989
53.6	0.0222696	1.25911	0.145893	-0.681552	-0.211118	-0.179478	-0.0874856	0.083199	0.0438545	0.195832
53.7	-0.0708504	0.50617	-0.166431	-2.25375	-0.317983	0.343161	0.295859	-0.104106	-0.220991	0.307491
53.8	-0.11402	0.0874204	-0.0246969	-0.64849	-1.19133	-0.27581	0.101692	-0.111282	-0.272064	0.156279
53.9	2.36145	-0.294661	0.187563	-0.395819	-0.439498	-0.171433	-0.374849	-0.207366	0.0831735	0.332894
54	-1.02905	0.387404	0.00912314	0.452722	-0.867495	0.194856	0.0762314	-0.284344	-0.132569	0.195971
54.1	-0.0188504	-0.0175336	0.0603831	0.183904	-1.01876	-0.178417	-0.151546	-0.702332	-0.230394	0.146349
54.2	0.14445	0.388011	0.237093	0.35959	-0.103751	-0.194067	0.216334	-0.01575	0.128989	0.0755109
54.3	0.12831	-0.261584	0.209993	0.915868	-0.138278	-0.186766	0.0765674	-0.338802	0.0506636	0.141542
54.4	-0.32885	-0.0441246	0.0422931	-0.0884752	-0.198702	-0.056698	0.341579	-0.306768	-0.0799682	0.0758319
54.5	0.51057	0.466057	0.220583	-0.0464192	0.0967062	0.116013	0.363895	-0.303786	0.177952	0.0966292
54.6	-0.7597	0.121818	0.149303	0.201688	-0.236479	-0.221567	-0.0720316	-0.405077	-0.152756	0.115153
54.7	-1.12245	0.291774	0.251333	0.261676	-0.375859	-0.031795	-0.0565706	-0.369955	-0.143981	0.16867
54.8	-1.10903	-0.120132	-0.000136863	-1.89351	-0.315936	-0.19211	0.130949	-0.302736	-0.47533	0.241563
54.9	-0.74132	-0.398896	0.0929731	-0.68483	-0.0734658	-0.080061	0.216899	0.188178	-0.185065	0.13407
55	0.45093	0.188352	0.0762731	-0.596151	-0.0748968	-0.021084	-0.0584526	-0.290686	-0.0407144	0.110254
55.1	-0.0992904	0.612498	-0.0708969	-1.36073	1.63044	-0.030369	0.317319	0.193654	0.149078	0.294633
55.2	0.64522	-0.146043	-0.0535689	0.229351	-0.273162	-0.148815	-0.142152	-0.436918	-0.0407609	0.118599
55.3	0.0970696	-0.0335626	0.187333	-1.81088	0.33766	-0.121151	0.0435034	-0.166895	-0.183366	0.239583
55.4	-0.18993	0.222803	0.208973	-0.967187	-0.172778	0.092322	0.123292	-0.047698	-0.0912753	0.137194
55.5	0.86283	0.185421	0.319163	-1.39036	0.727976	0.397058	0.204882	0.040037	0.168376	0.243421
55.6	0.71764	-0.0445546	-0.0877429	-0.910787	-0.0603598	0.423364	0.0620894	-0.171002	-0.00891917	0.167415
55.7	-1.18731	0.6056	-0.169706	-0.835416	0.0333232	-0.099929	-0.0151876	0.069626	-0.199875	0.198195
55.8	0.4012	-0.0741376	-0.157936	0.735153	-0.0961078	-0.00617496	0.0649174	0.955436	0.227794	0.148989
55.9	-0.19578	-0.235634	0.00784314	0.458921	0.121945	-0.022794	0.271938	-0.517564	-0.0138905	0.108578
56	-0.28462	-0.200801	0.0937731	-0.780928	-0.137535	0.124554	0.14818	-0.694119	-0.216437	0.127012
56.1	-0.8706	0.274609	-0.136047	0.157973	-1.01477	-0.107219	-0.164213	0.057944	-0.22529	0.165957
56.2	-0.31021	-0.14687	0.373543	3.40715	-0.0257148	-0.029014	0.136466	0.44467	0.481252	0.42743
56.3	-0.47364	-0.112225	-0.0361129	-2.16329	0.121245	-0.17719	0.00113639	-0.12424	-0.37054	0.263263
56.4	-0.56651	0.243097	0.0759631	-0.646099	-0.248606	-0.152278	-0.236297	0.027555	-0.187897	0.108759
56.5	-0.15723	0.511884	-0.169441	-0.796484	0.111	0.042008	0.53778	-0.056764	0.0028442	0.149779
56.6	0.0119296	0.668177	-0.0348429	-0.376053	-0.178825	-0.049951	0.0601604	-0.029761	0.00885433	0.105862
56.7	-0.6628	0.200195	-0.10573	0.518565	0.0217412	-0.463882	0.177987	0.374872	0.00761858	0.143108
56.8	-0.34802	-0.364051	0.0207331	-0.857019	-0.0379798	0.10356	-0.126544	-0.618207	-0.278441	0.11792
56.9	0.47079	-0.338751	0.310063	-1.36965	-0.181118	-0.201133	0.229579	-0.518016	-0.19978	0.206307
57	-0.65183	-0.40149	0.146123	-0.579637	-0.471014	-0.188879	-0.116116	0.190729	-0.259014	0.112923
57.1	0.6255	0.161228	0.131233	-0.514232	-0.152381	-0.352405	0.7016	0.036228	0.0795965	0.151727
57.2	0.39629	-0.335017	0.264563	-0.503691	-0.897475	-0.068445	0.198064	-0.218594	-0.145538	0.15357
57.3	-0.42153	0.452764	0.0674031	-0.304422	-0.129907	-0.063319	-0.104493	0.170591	-0.041614	0.0970043
57.4	-0.0327504	0.775234	0.311863	-0.57509	-0.509488	-0.139142	0.196458	-0.058276	-0.0038988	0.155314
57.5	-2.0914	-0.0896086	-0.0123169	-1.94723	-0.00128382	-0.12167	0.318747	-0.386527	-0.541411	0.329898
57.6	0.0123096	0.40808	0.165623	-0.299242	-0.928284	-0.133761	-0.151538	-0.240892	-0.145963	0.138475
57.7	0.5606	-0.162581	0.0501931	-1.24212	-0.241544	-0.077725	0.170764	0.213053	-0.0911702	0.187013
57.8	-0.82834	0.137362	0.165033	0.246329	-0.0281648	-0.149229	0.0162254	0.534738	0.0117442	0.140223
57.9	0.3772	0.280101	0.0902331	-0.774826	0.0373212	-0.337101	0.0398224	-0.157941	-0.0556488	0.129974
58	-0.72198	-0.17743	0.0503031	-0.804449	0.0984652	0.014368	0.0320984	0.055404	-0.181653	0.130413
58.1	-0.0856404	0.48583	0.270323	-0.56369	-0.815096	0.186996	0.00329139	0.628861	0.0138595	0.175635
58.2	0.76555	0.115867	-0.0399799	-1.16615	0.873949	-0.531046	0.0465604	-0.57539	-0.0638293	0.243025
58.3	-0.0965704	-0.122404	0.00667314	1.69257	-0.66697	-0.09719	-0.252745	0.041879	0.0631552	0.245574
58.4	0.35804	0.368989	0.0395131	-0.350392	-0.743641	-0.306932	0.0217514	0.051269	-0.0701753	0.133604
58.5	-0.18575	-0.217108	-0.165248	0.950608	0.933418	0.249556	0.328219	-0.191153	0.212818	0.175666
58.6	-1.27928	0.508915	-0.142884	-0.662139	0.293664	-0.01107	-0.155357	0.197468	-0.156335	0.203029
58.7	0.10617	0.378836	0.0366231	-0.501163	-0.177916	-0.34579	-0.228423	-0.386088	-0.139719	0.103819
58.8	1.0039	0.149359	-0.0312159	-1.3247	-0.112488	-0.079458	-0.137076	-0.133349	-0.0831284	0.223054
58.9	-1.53304	-0.331507	0.160143	-0.844359	0.569339	-0.055259	-0.107055	-0.178938	-0.290084	0.227415
59	-0.77168	0.25268	-0.0993519	-0.953702	-0.791382	-0.22558	-0.218966	-0.303069	-0.388881	0.145522
59.1	0.36712	0.510174	0.0658231	-0.831464	-0.0506738	0.416701	-0.0834996	-0.318326	0.00948183	0.156668
59.2	1.21857	0.507982	-0.0607489	0.385454	-0.121449	-0.487748	-0.112445	0.257677	0.198412	0.184777
59.3	1.32558	0.112206	-0.0662609	1.03249	-0.41316	-0.08574	0.0341854	-0.458096	0.18515	0.229713
59.4	-0.98714	0.457625	0.280763	-0.923104	0.171399	-0.498176	-0.0460466	-0.28283	-0.228439	0.191657
59.5	1.64048	-0.196041	0.228453	-0.230175	0.238525	-0.251997	-0.0628976	-0.510871	0.106935	0.236365
59.6	-0.15234	0.0606384	0.0270531	-0.399321	1.03163	-0.022948	0.0105214	-0.200911	0.0442906	0.150988
59.7	0.4499	-0.0864296	0.0812131	-1.09302	0.20906	-0.036538	-0.163596	-0.573747	-0.151645	0.170514
59.8	0.10184	0.241577	-0.0654599	-0.579224	0.114106	0.033447	-0.257818	-0.001664	-0.0516494	0.0913966
59.9	1.09172	-0.0118626	-0.00157686	-1.33235	0.710503	-0.066466	0.0636894	-0.21569	0.0297463	0.250709
60	0.43834	-0.0687416	-0.0730159	-1.19542	-0.427577	-0.278734	0.403525	0.366973	-0.104332	0.193749
60.1	1.05645	0.0553904	0.0391431	0.590239	-0.542522	0.325398	-0.381117	-0.402797	0.0925231	0.194031
60.2	-0.5888	0.32859	0.132083	0.131439	0.0983272	-0.342885	0.0996234	-0.041637	-0.0229074	0.105566
60.3	0.0476496	0.185473	0.318873	-1.59405	-0.253607	-0.236636	0.349866	-0.175692	-0.169765	0.220485
60.4	-0.28612	-0.126482	0.160573	-0.149642	-0.777697	-0.126313	0.37871	-0.420089	-0.168382	0.123915
60.5	-0.24192	0.42051	0.153103	-0.660523	0.0420782	0.131136	0.517855	-0.524824	-0.020323	0.149664
60.6	-0.5449	0.12246	0.122673	-1.31865	0.0472192	-0.474799	0.161615	0.322643	-0.195217	0.194514
60.7	0.28934	0.0812474	0.0177131	-0.0451872	0.960507	-0.254006	0.264512	0.020221	0.166793	0.128701
60.8	0.29868	0.315847	0.208303	0.529604	-0.430526	-0.123402	0.280297	-0.930735	0.0185086	0.171938
60.9	1.07917	0.356429	0.0802531	-0.0473052	-0.329788	-0.050693	0.247762	-0.454184	0.110206	0.168086
61	-0.35341	0.0352904	0.112393	-1.80594	0.410514	-0.160102	0.0159934	0.277229	-0.183504	0.246478
61.1	-0.46282	0.654732	0.265323	-0.581425	-0.199172	-0.00715096	0.310407	0.34905	0.0411181	0.152111
61.2	-0.11772	-0.164288	0.201053	-1.76274	-0.517514	-0.328013	-0.143519	0.052814	-0.34749	0.216354
61.3	-0.53401	0.372847	-0.0149269	-2.1001	-0.29872	-0.068445	-0.0210666	0.286786	-0.297204	0.277257
61.4	-0.0204804	0.155709	0.0570631	-1.86787	0.257517	-0.030526	-0.0778116	0.112749	-0.176707	0.244697
61.5	0.1875	-0.231033	0.325873	-0.893104	-0.0781368	-0.332642	0.214323	-0.068602	-0.109478	0.137832
61.6	1.35766	0.0841044	0.173013	-1.67336	0.485747	0.131038	0.360966	0.782329	0.212688	0.308045
61.7	-1.2743	-0.161543	0.112173	-0.660512	0.217612	-0.116824	-0.129554	-0.122703	-0.266956	0.170163
61.8	-0.13852	-0.0392186	0.135753	-0.0704232	-0.26278	-0.061753	0.416659	-0.136741	-0.0196279	0.0739452
61.9	-1.09967	0.656905	0.355923	-1.47399	0.0772122	-0.041647	0.111744	0.264354	-0.143646	0.262716
62	1.1147	0.0213674	-0.0221769	-1.17051	-0.22244	-0.366673	0.175271	-0.298449	-0.0961132	0.225333
62.1	-0.21305	0.210518	0.0533731	-1.43149	-0.5231	0.131886	0.33523	-0.332608	-0.221155	0.20109
62.2	-0.30021	-0.135345	0.334203	-1.55078	-0.705216	-0.479647	-0.208627	-0.802849	-0.481058	0.197719
62.3	-0.61053	0.414763	0.198303	-1.68387	0.0420782	-0.391985	0.137941	0.070381	-0.227864	0.23843
62.4	0.23412	-0.213841	0.0313531	0.658113	-0.236465	-0.057446	0.324537	-0.051871	0.0860626	0.107122
62.5	-1.28347	-0.149427	0.161643	-1.6147	-0.611264	-0.00311296	-0.0275216	0.163219	-0.42058	0.242346
62.6	-0.5882	0.194597	0.00573314	-0.913303	-0.598321	-0.317604	0.0935574	-0.212368	-0.291989	0.136843
62.7	-1.0916	0.252017	0.243373	-1.50444	0.656887	-0.226368	-0.0965056	-0.041011	-0.225956	0.255754
62.8	-1.19812	0.254638	0.0982131	-1.17242	-0.0504188	-0.05519	-0.145893	-0.350309	-0.327438	0.197141
62.9	-1.64974	0.285288	0.487653	0.416862	-0.284594	-0.104058	0.303051	0.217258	-0.0410349	0.24756
63	0.0111296	0.348778	0.142783	-0.523047	0.19765	-0.183448	-0.0399086	-0.450865	-0.0621159	0.108764
63.1	-0.97645	0.46138	-0.10136	-0.403164	-0.0486218	-0.360816	0.349924	0.176638	-0.112809	0.164942
63.2	1.79157	0.0556634	0.257713	-1.34158	-0.577584	-0.348055	0.0204424	0.339945	0.024764	0.317493
63.3	0.0233296	-0.0144966	0.152373	0.442461	-0.443198	-0.304514	0.24968	-0.426815	-0.0401474	0.114993
63.4	0.0104796	-0.0551376	0.321603	-0.658728	-0.730812	-0.215839	0.247762	-0.148883	-0.153694	0.134679
63.5	-1.28408	0.21824	0.181713	1.25766	0.0188192	-0.071009	0.287836	0.224135	0.104164	0.245055
63.6	-0.55	0.346572	0.156273	0.547304	0.352743	-0.063998	0.296452	-0.683983	0.0501705	0.158716
63.7	-0.48145	0.285273	-0.109679	-0.918822	0.80441	0.016801	0.0934554	0.22252	-0.0109364	0.182937
63.8	0.76357	0.132503	0.0824831	-0.927042	-0.0635458	-0.183297	0.0427114	-0.333898	-0.0608144	0.168405
63.9	0.00723961	0.453422	0.334793	-0.944291	0.451844	-0.14463	-0.0375166	-0.279242	-0.0197975	0.164249
64	-1.28491	0.44867	0.338413	-1.15089	-0.00234282	-0.234087	0.0227474	0.29297	-0.196179	0.236214
64.1	-0.17775	0.197974	0.387813	-1.60488	0.755865	-0.265914	0.169342	-0.253067	-0.0988268	0.248332
64.2	0.00246961	0.109853	0.257453	-0.978509	0.0111602	-0.176601	0.0832754	-0.114679	-0.100697	0.134039
64.3	1.26167	-0.107324	0.416823	-1.00877	0.935221	-0.086082	-0.103985	0.267408	0.19687	0.248172
64.4	0.0869396	-0.248773	-0.0548769	0.285038	0.666529	-0.065754	0.0817644	0.631401	0.172784	0.11717
64.5	1.43109	0.382534	0.248773	-0.0117052	-0.370856	-0.252656	0.0571554	-0.400651	0.135461	0.210218
64.6	-0.67588	-0.544241	0.421033	-1.55899	-0.519593	-0.11814	0.312891	-0.001135	-0.335507	0.225279
64.7	-0.36155	-0.1146	0.123943	-0.473158	-0.529888	-0.390269	-0.0284016	0.112561	-0.20767	0.0930288
64.8	1.16218	0.346282	0.0281931	-1.66868	0.37455	-7.69608e-05	-0.0493606	-0.720796	-0.0659633	0.2953
64.9	-0.15453	0.0162684	0.0804831	-1.85611	-0.00556782	0.043027	0.333264	-0.267432	-0.226324	0.240922
65	-1.11589	0.119239	0.277403	-1.26272	-0.397178	-0.305836	0.0360804	-0.153777	-0.350334	0.199338
65.1	0.29868	0.0476264	0.298033	-0.410221	-0.651072	0.202987	0.114701	-0.110748	-0.0262517	0.122006
65.2	-0.16705	0.212959	0.0549431	0.80561	0.342602	-0.13724	0.165183	-0.079857	0.149644	0.113075
65.3	0.26851	-0.0983886	0.245553	-1.4839	0.457528	-0.041552	0.0592684	-0.441097	-0.129259	0.216279
65.4	0.44223	-0.407659	0.0238931	-0.549221	-0.924547	-0.00108396	0.105068	-0.022559	-0.166735	0.152825
65.5	-0.30041	-0.263106	0.147483	-0.402889	-0.226551	-0.252649	0.293892	-0.455408	-0.182455	0.0931732
65.6	-0.15618	0.132806	0.304993	2.14769	-0.458314	-0.190328	0.313934	-0.091801	0.25035	0.286589
65.7	-1.04067	-0.0629446	0.502643	1.25556	0.232888	-0.399841	0.0973124	-0.290473	0.0368091	0.239536
65.8	-0.46184	0.111547	0.267033	-1.97944	0.540455	-0.164159	0.0231374	-0.612737	-0.284501	0.275899
65.9	-0.32003	0.442829	0.291393	-1.12305	-0.188735	-0.287189	-0.0461516	0.138889	-0.136506	0.170876
66	2.74406	0.392564	0.326963	-1.76318	-0.629779	-0.206775	0.173861	0.19346	0.153897	0.447558
66.1	0.91267	0.451161	0.244063	-0.831002	0.644932	0.028296	-0.218185	0.267523	0.187432	0.190933
66.2	-0.99755	-0.379985	0.0976231	-1.22199	-0.770411	-0.237027	0.0934624	0.005694	-0.426273	0.181614
66.3	-0.18208	0.214343	0.346493	-0.653529	0.111443	-0.109284	0.455891	-0.655867	-0.0590737	0.150042
66.4	-0.31991	0.267963	0.0230731	-0.213287	0.493539	0.050508	0.230031	0.013417	0.0681668	0.0927962
66.5	-0.43316	0.365939	0.0957131	-0.0444152	0.0953722	-0.00455496	0.198478	-0.723275	-0.0562378	0.125286
66.6	1.23411	0.0138564	0.407573	0.428582	-0.182389	-0.030479	0.174889	-0.500122	0.193253	0.18367
66.7	-0.76004	0.0935774	0.514873	-0.992027	-0.379844	-0.203587	0.284668	0.206182	-0.154525	0.186791
66.8	-0.31548	0.108733	0.376743	-0.203172	0.0254202	-0.343351	0.0364344	-0.235386	-0.0687573	0.0878325
66.9	1.84334	0.124579	-0.0214869	-1.08519	0.357995	-0.374113	-0.0964316	0.329061	0.134719	0.293745
67	0.0545696	0.207586	0.0686031	-1.66735	0.740299	0.048535	-0.139067	-0.331277	-0.127262	0.245704
67.1	2.02532	-0.105655	0.166333	-1.80342	-0.505823	-0.030683	0.250926	-0.27112	-0.0342654	0.372658
67.2	0.65018	0.456444	0.303373	-0.4642	-0.175885	-0.079266	-0.128795	-0.261538	0.0375392	0.1369
67.3	-1.33787	0.177703	0.220003	-0.311506	0.121786	-0.109377	0.180548	-0.191725	-0.156305	0.182621
67.4	-0.63615	0.150985	0.189223	-1.42961	-0.202385	-0.111649	-0.0515526	0.295549	-0.224449	0.200334
67.5	0.38705	-0.331226	0.397253	1.08055	1.20577	0.07919	0.541657	-0.000419	0.419978	0.185521
67.6	0.42363	0.443415	0.487543	-0.429826	-0.398061	-0.08492	-0.0274986	-0.152434	0.0327311	0.132261
67.7	0.18192	-0.0737386	0.0151431	-1.07291	0.166809	-0.099019	0.0896134	0.389833	-0.0502939	0.156256
67.8	1.25505	0.0734484	0.0625831	-0.850078	0.720443	0.297303	0.185561	-0.033113	0.2139	0.21481
67.9	-0.14561	0.259009	0.251393	-1.0691	1.70189	-0.196398	0.23443	-0.129401	0.113276	0.273813
68	0.54356	0.220053	0.0933431	-1.51057	0.0298102	-0.172319	0.379329	0.301625	-0.0143957	0.227494
68.1	1.27745	0.215552	0.469133	0.624292	-0.688976	-0.08567	0.208365	0.44505	0.30815	0.200536
68.2	0.48675	-0.0800706	0.120503	-0.545557	0.0191762	-0.303661	0.17627	-0.398078	-0.0655834	0.119761
68.3	1.30337	0.412129	0.493523	-1.64551	1.56125	-0.204491	0.0200544	-0.34105	0.199909	0.355975
68.4	-0.96397	0.0837214	0.245913	-0.700286	0.308378	-0.237781	-0.0478606	0.533079	-0.0973508	0.181728
68.5	0.47181	0.105157	0.234993	0.361391	0.245953	-0.069892	0.0456824	-0.197965	0.149641	0.0787177
68.6	1.42774	0.292859	0.239823	1.33391	0.316365	-0.021323	-0.0250696	-0.301601	0.407838	0.224504
68.7	-0.29269	0.0462464	0.0563731	1.77682	-0.86851	-0.110698	-0.16708	0.762295	0.150344	0.281666
68.8	-0.36433	0.167053	0.382163	-0.865538	-0.262042	-0.241113	0.0289284	-0.67591	-0.228849	0.147683
68.9	0.39506	0.240363	0.144023	-0.845292	-1.17547	-0.340322	-0.0250956	0.069055	-0.19221	0.196237
69	-1.00408	0.191325	0.234243	-1.48511	0.427952	-0.447655	0.212943	0.251202	-0.202397	0.248907
69.1	-0.57681	0.545863	0.172873	-1.86483	-0.0911928	-0.361878	0.339756	-0.17327	-0.251187	0.264512
69.2	0.40959	0.0345034	0.247863	-1.81007	0.42785	-0.231757	0.0153304	0.353862	-0.0691033	0.261546
69.3	1.6149	0.355214	-0.0587439	-0.624575	-0.382619	-0.247088	-0.0963856	-0.586935	-0.00327905	0.256653
69.4	1.0617	0.327499	0.411163	-0.552936	0.431617	-0.300688	-0.128206	-0.590309	0.0824801	0.202504
69.5	0.88182	0.0357234	0.397553	1.28238	-0.0814498	-0.058568	0.346402	-0.319238	0.310578	0.190944
69.6	0.21453	-0.224454	0.242463	-0.491367	0.296672	0.115728	0.276164	0.123181	0.0691147	0.0992171
69.7	-0.97362	0.235173	0.0993031	-0.425883	0.90511	-0.19894	0.214181	0.112979	-0.00396205	0.194192
69.8	1.04562	-0.105124	0.0710331	-0.212203	-0.77682	-0.117191	0.0678634	-0.664117	-0.0863673	0.196288
69.9	0.49259	0.174994	0.328523	-0.0145772	-0.111805	-0.470813	-0.0552626	-0.126733	0.0271146	0.105965
70	2.44914	0.118754	0.324863	-2.06244	-1.32061	-0.192495	0.00665639	-0.154005	-0.103767	0.464648
70.1	0.22513	0.111932	-0.0875679	-1.44553	-0.0684958	-0.165473	0.426626	-0.380169	-0.172944	0.201768
70.2	2.08245	0.24852	0.0993931	-0.865914	0.701321	-0.433661	0.0282584	-0.083679	0.222086	0.311998
70.3	0.75455	-0.0228896	0.328313	-1.22409	0.691115	-0.210621	0.235852	0.05447	0.0758371	0.22001
70.4	-0.32231	-0.0550396	-0.0682179	-0.152678	0.33376	-0.193194	-0.406814	-0.24159	-0.13826	0.0795672
70.5	0.76223	0.37508	-0.0971919	-0.831562	-0.707577	-0.305054	-0.0569926	0.132326	-0.0910927	0.187594
70.6	0.82808	-0.230754	0.235433	-2.24778	-0.962256	-0.376982	0.0276224	0.11116	-0.326934	0.329312
70.7	-0.67264	0.275408	0.153313	-0.328901	-0.677327	-0.061763	0.105109	-0.174112	-0.172614	0.128561
70.8	1.20282	-0.0746796	0.0562531	-0.7846	-0.541048	-0.32993	0.303346	-0.058064	-0.0282378	0.21388
70.9	1.58476	0.345328	-0.0160369	-0.944614	-0.521769	-0.074837	0.0123174	-0.199292	0.0232321	0.261748
71	-0.71882	0.0401844	0.0692931	-2.07071	-0.0863538	-0.110704	0.499323	-0.191682	-0.321184	0.276827
71.1	-0.92537	0.307579	0.295743	-0.804623	2.73594	-0.09282	-0.0818676	0.044133	0.184839	0.398996
71.2	-0.19098	0.297314	-0.00550686	-1.63181	0.128747	-0.087666	-0.00163161	0.703242	-0.0985369	0.240121
71.3	1.78473	0.587479	0.432463	0.134504	-0.45537	-0.49658	-0.119218	0.092758	0.245096	0.258142
71.4	0.72649	0.796095	0.0842631	-0.994208	-0.285805	-0.340868	0.117807	0.126072	0.0287308	0.206075
71.5	-0.1677	0.204152	0.221213	-1.23175	-1.06722	-0.126943	0.259884	-0.007792	-0.23952	0.207005
71.6	1.31403	0.571617	0.0155931	0.226912	-0.214856	-0.358351	0.453974	0.379253	0.298522	0.185007
71.7	0.88117	0.146359	0.148983	-0.766284	0.197722	-0.31953	0.119815	-0.325873	0.0102953	0.172594
71.8	1.08922	0.0987984	0.154783	-1.67288	-0.161056	-0.124821	-0.0143336	-0.235588	-0.108235	0.268
71.9	1.47176	0.0393264	0.0517131	-0.00544116	0.442517	0.030611	-0.342081	-0.189864	0.187318	0.199975
72	1.74584	0.352778	0.216863	-2.23147	0.51836	-0.280641	0.819607	-0.291448	0.106237	0.405602
72.1	0.91564	-0.212521	0.126673	0.456793	-0.337817	-0.335245	-0.111757	-0.146812	0.0443693	0.155441
72.2	1.95853	0.313671	0.00636314	-1.20481	-0.336531	-0.338534	-0.0278806	-0.395375	-0.0030703	0.321011
72.3	0.78282	0.0118054	0.149103	-0.812822	0.921987	-0.193777	-0.122307	0.149548	0.110795	0.194688
72.4	1.95883	0.191648	0.299213	0.408504	0.543359	-0.045126	0.214262	-0.216113	0.419322	0.235788
72.5	1.39419	0.0966694	0.0417931	-1.15591	-0.282033	-0.322832	-0.0613826	0.057926	-0.0289474	0.249112
72.6	-0.54345	-0.120696	0.168453	-1.5655	1.05824	-0.533288	0.0103604	-0.086685	-0.201571	0.263083
72.7	-0.24031	-0.223075	0.229213	-1.58503	0.217109	0.169409	0.223439	-0.129718	-0.16737	0.215093
72.8	0.53412	-0.0267336	0.0737431	-1.00102	-0.130775	-0.389406	0.0263084	0.016591	-0.112146	0.155985
72.9	2.17735	0.235074	-0.0369749	-1.43383	0.989342	-0.122703	-0.00999061	-0.489684	0.163573	0.374953
73	-0.34054	-0.374642	0.112023	-1.05621	-0.923313	0.082498	0.481766	0.053574	-0.245605	0.188801
73.1	1.5908	0.606536	-0.00481686	-1.17803	0.206858	-0.107792	-0.141354	-0.259198	0.0891256	0.279168
73.2	0.71108	-0.130603	0.0912931	-1.2107	-0.66034	-0.051221	0.0598144	-0.264557	-0.181904	0.200194
73.3	0.54359	-0.138355	0.387203	0.808836	0.0890652	-0.380873	-0.275586	-0.463099	0.0713477	0.16483
73.4	1.14315	0.0683224	0.0640531	0.240698	-0.269689	-0.028559	0.0416024	-0.42497	0.104326	0.165955
73.5	1.18373	0.280413	0.270983	-1.32521	-0.338564	0.057351	-0.215738	-0.212368	-0.0374258	0.250279
73.6	2.98345	0.245526	0.0785031	-1.13037	-0.232515	-0.824588	0.191061	-0.049342	0.157716	0.439543
73.7	0.49154	-0.0319966	0.00495314	-2.22452	1.11292	-0.25352	-0.235379	-0.572682	-0.213586	0.341018
73.8	2.45728	0.266397	-0.15533	-1.13065	-0.472385	-0.321257	0.00631139	-0.530332	0.015005	0.378378
73.9	0.45421	0.350142	0.580943	1.28129	-0.263655	-0.370146	0.134945	-0.43799	0.216217	0.204881
74	0.79194	0.0331714	-0.0597439	-1.76857	-0.590212	-0.110968	0.344508	-0.58876	-0.243579	0.270945
74.1	0.20778	0.196232	0.0597231	-1.20282	0.426242	-0.221584	0.17416	-0.30836	-0.0835777	0.180887
74.2	0.14277	0.498186	-0.23125	-0.237342	-0.491762	-0.229462	-0.0959516	-0.73529	-0.172513	0.1326
74.3	0.69098	0.317452	-0.0598569	-0.154357	0.521339	-0.037091	0.222224	-0.007618	0.186634	0.107703
74.4	-0.1331	-0.134594	0.0520431	-1.04023	1.05648	-0.331482	0.191489	-0.286746	-0.0782684	0.207731
74.5	-0.65128	0.0865234	0.285583	-0.796988	0.137291	-0.295085	-0.0633126	-0.436502	-0.216721	0.13843
74.6	1.73117	0.0671124	0.0905031	-0.479246	0.191197	-0.09531	-0.307338	-0.234381	0.120463	0.243423
74.7	1.96979	0.101492	0.305553	0.181091	0.496214	0.099619	0.537296	-0.02714	0.457989	0.226939
74.8	1.14213	0.443313	-0.0630039	-1.06087	0.35015	-0.175875	0.108079	-0.300773	0.0553942	0.22605
74.9	0.42162	0.414318	-0.0313979	-0.0838832	0.0246522	-0.492258	0.331722	0.336375	0.115144	0.113192
75	1.44735	0.165794	-0.0417829	-1.03054	0.798182	-0.296215	0.286761	0.029921	0.169933	0.259224
75.1	0.16276	0.0252904	-0.12389	-1.30389	-0.285485	-0.260304	-0.129042	0.236212	-0.209794	0.169675
75.2	2.70872	0.0289954	-0.0947349	-0.642443	-0.365712	0.012108	-0.134667	-0.428216	0.135506	0.376739
75.3	0.57509	0.308887	0.169903	-1.69063	-0.242552	-0.668212	0.151891	-0.251334	-0.20587	0.252338
75.4	1.5961	0.272957	0.501473	-0.434203	0.949456	-0.222312	0.0688604	0.104467	0.3546	0.232328
75.5	0.64704	-0.0612056	-0.0274069	0.155658	-1.23841	0.206715	0.238274	-0.573075	-0.0815519	0.205103
75.6	-1.28307	0.192558	0.0517831	-0.865538	0.0458532	-0.363096	-0.0125986	0.18827	-0.25573	0.192797
75.7	1.3495	0.00857141	-0.121431	0.0633688	0.0453892	-0.284152	-0.0919126	-0.404024	0.0706637	0.191541
75.8	0.56733	0.0571624	0.116233	0.132347	0.888151	-0.180587	0.271699	-0.205185	0.205894	0.130546
75.9	0.90975	0.21844	0.113953	-1.91688	-0.513646	-0.329748	-0.278651	-0.282501	-0.25991	0.285118
76	1.95477	0.294295	0.0796531	-0.551054	0.0418452	-0.080466	0.162671	0.535262	0.304622	0.260377
76.1	1.35108	0.434696	-0.0539889	-1.30989	0.486435	-0.202204	0.169222	-0.625051	0.0312873	0.281009
76.2	-0.3932	0.963405	0.105423	-1.85621	-0.20622	0.071218	0.223638	-0.40514	-0.187135	0.284133
76.3	1.42698	-0.0230086	0.259713	1.17146	-0.833763	-0.140605	0.133248	-0.506814	0.185901	0.273523
76.4	-1.23392	0.305456	0.0912331	1.0905	-0.661582	-0.319828	-0.0987916	-0.102537	-0.116184	0.241485
76.5	1.10499	0.0475094	-0.134515	-0.500528	0.151981	-0.267226	-0.0342816	-0.012785	0.0443931	0.167543
76.6	1.19784	0.204706	-0.00362686	-1.32692	-0.162071	-0.044911	-0.277222	-0.09019	-0.0627988	0.243456
76.7	1.70303	0.462508	0.209193	0.501475	0.542903	-0.375409	-0.154085	-0.323209	0.320801	0.237172
76.8	1.42447	-0.201684	-0.182231	1.1449	-0.401742	-0.437753	0.00817739	-0.014681	0.167432	0.251525
76.9	1.99474	0.289529	0.0577731	-1.2937	-0.129371	-0.426497	-0.155486	-0.31748	0.00243908	0.329051
77	1.73975	0.195238	0.0546131	-0.671024	-0.150131	-0.150471	-0.0848886	-0.431722	0.0626706	0.257926
77.1	0.52661	-0.35773	0.00840314	-0.267294	0.631826	-0.092403	-0.11375	-0.135232	0.0250538	0.127528
77.2	-0.16575	0.351343	0.0279631	-1.37947	-0.215916	-0.34636	-0.273756	-0.348213	-0.29377	0.175612
77.3	0.56912	0.466789	0.140623	0.719044	-0.221244	-0.544582	-0.0180806	-0.655613	0.0570071	0.180686
77.4	0.836	-0.0259516	-0.0192969	-0.612621	-0.0384168	-0.368087	0.277867	-0.078194	-0.00358755	0.152094
77.5	-0.11892	0.311202	-0.105477	0.626752	0.164185	-0.121656	-0.377394	0.216281	0.0743717	0.111935
77.6	-1.58664	-0.0410416	-0.0327599	-0.701491	-0.513612	-0.286857	-0.0847616	-0.779205	-0.503296	0.186425
77.7	0.51723	-0.131385	-0.0445479	-1.1478	-0.107422	-0.010095	0.0769484	-0.278786	-0.140732	0.165888
77.8	1.08869	-0.277068	0.227883	-0.822567	-0.471503	-0.71509	0.309197	-0.127981	-0.0985548	0.221944
77.9	0.13872	-0.383446	-0.0140469	0.743862	0.0253052	-0.240862	0.114105	-0.569977	-0.0232924	0.140916
78	-0.17355	0.381355	-0.218672	0.286005	-0.616761	-0.28195	0.202572	-0.677852	-0.137357	0.141083
78.1	-0.0304004	-0.147812	0.120553	-1.39814	0.753463	0.056207	-0.232738	-0.039988	-0.114857	0.211845
78.2	-1.14854	0.463073	-0.15757	1.58946	-0.667327	-0.377527	0.196546	-0.461978	-0.070483	0.295349
78.3	1.07	-0.184994	-0.0945779	-0.686541	0.519753	-0.624205	0.253112	0.04732	0.0374835	0.205906
78.4	0.15532	-0.210514	-0.0911689	0.232521	0.551325	0.056926	-0.0195806	0.104824	0.0974566	0.0816577
78.5	0.28073	-0.224673	-0.154304	-0.476324	0.194555	0.026392	-0.0102416	-0.64692	-0.126348	0.112554
78.6	0.18746	-0.0753636	0.197013	-2.44894	-0.406833	-0.396073	-0.0738646	-0.354884	-0.421436	0.302072
78.7	0.49338	-0.0598296	0.0771531	-1.00692	0.547066	-0.16083	0.0119314	-0.373635	-0.0589607	0.174434
78.8	0.56061	-0.261903	-0.0983939	-0.666514	-0.171606	-0.367429	0.123544	0.505427	-0.047033	0.149659
78.9	0.50847	0.155313	0.218523	0.199701	0.34649	-0.123426	-0.234151	0.608225	0.209893	0.101586
79	-0.49749	-0.0519286	0.129563	0.416261	0.344713	0.09057	0.311096	-0.287417	0.056921	0.113449
79.1	-0.0834304	0.399454	-0.0546089	-0.558408	-0.618777	-0.218114	0.629389	0.620482	0.0144985	0.173783
79.2	-0.30726	-0.0200256	-0.152877	0.995658	-1.02131	-0.400876	-0.0387366	-0.785745	-0.216397	0.213707
79.3	-0.28746	0.27824	-0.145319	-0.331605	-0.832715	-0.302794	0.195571	-0.116706	-0.192848	0.121785
79.4	-1.31983	-0.0207396	0.231613	-0.966287	-0.362365	-0.179791	-0.0615666	0.184558	-0.311801	0.196099
79.5	0.67314	0.196675	0.121913	-0.380407	-0.487501	-0.239737	0.00552139	-0.125835	-0.0295288	0.130616
79.6	-0.53213	0.121719	0.190573	-0.48045	-0.657126	-0.546908	0.0975414	-0.099099	-0.238235	0.12402
79.7	-0.00137039	0.109236	-0.194428	-0.859222	0.954185	-0.23893	0.0103584	-0.25793	-0.0597625	0.178966
79.8	1.15097	-0.211853	0.0138731	-1.01782	0.645584	-0.166652	-0.0998776	-0.506863	-0.0240797	0.235757
79.9	-0.20358	0.284209	0.190963	-0.37276	0.155682	-0.098796	-0.112242	-0.080464	-0.0296234	0.0783407
80	0.66502	0.131368	-0.287161	-1.84482	-0.0944188	-0.323292	-0.0425356	0.345837	-0.181251	0.264487
80.1	0.98107	0.333477	0.189223	-0.793921	0.461776	-0.173024	0.0608634	-0.112445	0.118377	0.183577
80.2	1.10721	-0.0994596	-0.0348689	-1.02431	0.203934	-0.203787	-0.260049	-0.060974	-0.0465383	0.208025
80.3	0.12602	-0.0486066	0.0244631	-0.679959	-0.0943988	0.135454	-0.0513286	-0.684443	-0.1591	0.117795
80.4	-0.8949	0.0265964	-0.16322	-0.933803	0.0276042	-0.34028	-0.359597	0.256354	-0.297656	0.152536
80.5	0.23557	0.0361934	-0.224711	0.276517	-0.195175	-0.322127	0.0995804	-0.144352	-0.029813	0.0789735
80.6	1.19866	-0.231014	-0.0355599	-0.815045	-0.875892	-0.246057	0.123354	-0.752479	-0.204254	0.240206
80.7	0.000969608	0.529748	0.0251631	0.670559	-0.472793	-0.040561	0.20796	0.643453	0.195562	0.140625
80.8	-0.12165	-0.298228	0.159553	-2.12163	-0.0126238	0.201276	0.570811	0.108993	-0.189187	0.290398
80.9	-0.14118	0.336851	0.0456931	0.0574408	0.0492472	-0.495086	0.427343	0.08839	0.0460875	0.0999791
81	0.37799	-0.129801	-0.140388	-0.753757	-0.277331	-0.208627	-0.0460906	-0.528342	-0.213293	0.118423
81.1	-1.1845	0.165125	-0.00790686	-1.12588	-0.546595	-0.246235	-0.398152	-0.136208	-0.435044	0.175272
81.2	1.50781	0.526708	-0.104382	-0.661136	0.0597002	-0.337745	0.167102	-0.091188	0.133359	0.23186
81.3	-0.9073	0.118485	0.0955831	-0.541585	-0.0408198	-0.127259	0.0105594	-0.12728	-0.189952	0.125727
81.4	-0.4387	0.366522	-0.102392	-0.160578	-0.257618	-0.161637	-0.154745	-0.05619	-0.120667	0.0808635
81.5	0.76285	-0.118871	0.0666631	-0.0325682	0.634362	-0.326246	-0.148215	0.40646	0.155554	0.140409
81.6	0.39203	0.0718324	0.143253	-1.20201	-0.401439	0.085318	0.249522	-0.300533	-0.120253	0.180748
81.7	0.0813296	0.220999	-0.102103	-2.31433	-0.162137	-0.183898	0.239858	-0.529305	-0.343698	0.295042
81.8	-0.19337	0.568812	-0.244591	-0.370523	0.252947	-0.158644	-0.0385106	-0.269879	-0.0567198	0.111466
81.9	0.97943	0.102475	0.145563	-0.452074	1.55835	-0.307076	-0.34377	-0.014077	0.208603	0.249584
82	0.0296896	-0.124793	-0.0262669	-0.885987	0.330471	-0.289523	-0.364268	-0.447568	-0.222281	0.129069
82.1	0.49532	0.0432074	-0.00657686	0.0340508	-0.831996	-0.297266	-0.0480746	0.094507	-0.0646035	0.134087
82.2	-0.71905	0.0493154	-0.0227969	-0.962797	-0.193772	-0.424677	0.105458	0.321343	-0.230872	0.155427
82.3	1.07903	0.0829124	0.173793	-1.66007	-0.499894	-0.078801	0.160687	-0.192905	-0.116905	0.272783
82.4	0.15669	-0.375535	-0.1115	-1.77662	0.0249432	-0.00284296	-0.191848	-0.019174	-0.286985	0.220118
82.5	1.04805	0.10774	0.231913	-0.169873	-0.491399	-0.019688	-0.402451	0.007284	0.0389471	0.168205
82.6	-1.76744	0.118152	0.196293	-0.0887652	0.14506	-0.530353	-0.0103896	-0.21241	-0.268732	0.229675
82.7	0.29915	0.228561	0.173473	-1.03271	-0.247058	0.118683	0.00537939	0.211653	-0.0303589	0.155316
82.8	0.23177	-0.375594	-0.178602	1.09918	-0.759509	-0.153101	-0.201256	-0.69378	-0.128862	0.208059
82.9	1.05049	-0.0159086	-0.0424559	0.303809	-0.412601	0.118493	-0.532525	-0.37911	0.011274	0.179705
83	-0.17195	-0.103573	-0.0298109	-0.864793	-0.163494	-0.479214	0.629898	-0.035288	-0.152278	0.149877
83.1	-0.57254	-0.0273556	0.131473	-1.43053	-1.02323	0.048513	0.423662	-0.424293	-0.359288	0.222343
83.2	0.39109	0.0799394	-0.0294329	2.59717	0.732895	-0.037787	-0.405827	-0.134011	0.399254	0.336778
83.3	-1.36968	0.0103614	-0.0615169	0.0624828	1.14785	0.076737	-0.251416	-0.250048	-0.0794034	0.24211
83.4	-1.11104	-0.0226676	0.319693	-1.55566	-0.0766308	0.030509	0.298002	-0.445512	-0.320413	0.240162
83.5	0.69124	-0.313128	-0.0318109	-0.348842	-0.541125	-0.065195	-0.0488906	-0.204805	-0.10782	0.130039
83.6	0.0407596	0.0807224	0.0437231	-0.792161	-0.253109	-0.061123	-0.0588656	0.096029	-0.113003	0.104876
83.7	-0.00698039	0.227907	-0.142176	-0.880724	-0.410122	-0.325649	-0.38274	0.456279	-0.183026	0.146922
83.8	-1.16655	-0.411189	-0.00360686	0.193784	-0.470316	-0.105876	0.0578794	-0.609356	-0.314404	0.157194
83.9	-0.13042	0.306104	0.215523	-1.60614	0.0351102	0.024682	-0.152202	-0.405976	-0.214164	0.213798
84	-0.0543204	-0.193025	-0.00837686	-0.273254	-0.337174	-0.133937	-0.0917456	-0.705239	-0.224634	0.0789064
84.1	0.6579	0.0332604	-0.0538349	1.58552	-0.559864	-0.238422	-0.295054	-0.072459	0.132131	0.24178
84.2	2.16657	0.0403244	-0.0667779	-1.82893	0.341823	-0.072846	-0.000419608	-0.417739	0.0202508	0.385877
84.3	0.91914	0.239316	0.278223	-0.119843	-0.765065	-0.044447	0.0635244	-0.06317	0.0634598	0.166742
84.4	0.8594	-0.0245796	0.345373	-1.55748	-0.0766478	-0.120937	0.0378104	-0.468474	-0.125691	0.246374
84.5	1.59404	0.719657	0.126213	-1.50761	1.16136	-0.125355	-0.224852	0.896829	0.330036	0.345781
84.6	0.0693396	0.368078	0.0473331	1.23738	0.490563	-0.179579	0.358074	-0.266944	0.26553	0.168075
84.7	-0.16096	0.466485	-0.191324	0.204774	-0.0189718	-0.355951	0.0759634	-0.228369	-0.0260442	0.0946433
84.8	1.08425	0.613814	0.318443	-1.61423	0.44228	-0.125346	0.118934	0.293435	0.141448	0.280656
84.9	0.0485696	0.131619	0.141943	-0.0682852	-0.558401	-0.00876096	-0.0717876	0.267016	-0.0147608	0.0877384
85	-0.52016	-0.169862	-0.0387559	0.411981	-0.600619	-0.144816	-0.436617	-0.363086	-0.232742	0.115068
85.1	1.13481	-0.219518	-0.0845419	-1.3113	-0.862798	-0.202183	-0.0112896	0.184386	-0.171555	0.255183
85.2	0.30785	-0.0656766	-0.151686	-0.63482	-0.00634482	-0.057041	-0.145277	-0.103666	-0.107083	0.0914665
85.3	-0.53835	0.447229	-0.0405609	-0.903685	0.1966	-0.134843	-0.165479	-0.067653	-0.150843	0.147291
85.4	-0.44589	-0.115172	-0.134667	-1.37662	0.0978552	-0.270341	0.197994	-0.800397	-0.355905	0.182955
85.5	0.39027	0.262473	-0.144936	-1.29747	-0.259643	-0.373532	0.122721	-0.068858	-0.171121	0.185073
85.6	-0.66443	0.335877	0.155363	-1.51657	0.156804	-0.191215	0.13064	-0.229331	-0.227858	0.215219
85.7	2.18189	-0.0989006	-0.234675	-0.170875	-0.334191	-0.244369	-0.157577	-0.679653	0.0327062	0.313514
85.8	1.09075	0.0249904	0.0676831	-0.918529	-0.273	-0.04899	-0.208073	-0.528683	-0.0992314	0.205269
85.9	-0.44857	0.500212	0.0897431	1.38461	-0.297825	-0.253623	0.0455974	-0.688384	0.0414698	0.23114
86	-0.1506	-0.0301316	-0.324448	-2.05371	-0.425225	-0.536102	0.130267	0.054894	-0.416882	0.248009
86.1	0.54643	0.627637	-0.0674059	-1.84196	0.0340222	-0.227674	-0.0430566	-0.261546	-0.154195	0.268026
86.2	-0.85664	-0.191753	0.202233	0.41809	0.246653	-0.186008	-0.192197	-0.011327	-0.0713685	0.138748
86.3	2.28544	-0.218701	0.0381831	-1.71927	-0.228848	-0.360149	-0.229041	0.457837	0.0031812	0.39353
86.4	-0.709	0.764933	-0.0426659	-0.650659	-0.730261	-0.146811	0.111229	-0.830691	-0.279241	0.195778
86.5	0.17432	-0.150544	-0.0869669	-0.710902	-0.91322	-0.065499	-0.134879	-0.340818	-0.278564	0.128022
86.6	0.68608	0.212919	0.268583	0.0597558	-1.0027	-0.376958	0.172254	-0.390822	-0.046361	0.184414
86.7	0.38863	-0.00279159	-0.0515969	-1.24849	0.0490842	-0.30693	-0.0889296	0.369431	-0.111449	0.181956
86.8	0.56745	0.79199	-0.195345	0.392326	-0.19706	-0.168256	-0.132604	-0.799076	0.0324282	0.18206
86.9	-1.6757	-0.0344706	0.331043	-0.519422	0.118154	0.03831	-0.15668	-0.135207	-0.254247	0.220781
87	-0.61482	-0.224879	-0.273022	-0.612507	-1.09075	0.393051	-0.27208	-0.396745	-0.386469	0.149945
87.1	0.81415	0.409079	-0.225957	-0.131637	-0.810613	-0.411004	-0.171184	-0.675627	-0.150349	0.190372
87.2	0.24178	0.423717	0.134353	-0.342356	-0.254424	-0.145072	-0.270381	-0.227183	-0.0549457	0.0999639
87.3	-0.16043	-0.0144386	0.0428831	-0.355517	1.1251	0.117087	0.237805	-0.040813	0.118959	0.156908
87.4	-1.15152	0.672558	-0.0888359	-1.38497	-0.743032	-0.22574	0.0628084	-0.654382	-0.43914	0.238928
87.5	0.41742	0.0116984	-0.0615369	1.81577	-0.624901	-0.386739	0.0715104	-0.322547	0.115084	0.267877
87.6	-0.13168	0.281036	-0.00674686	-0.532326	-0.530192	-0.532109	-0.0177446	-0.290664	-0.220053	0.107021
87.7	0.43108	-0.287629	0.372573	0.440509	0.485651	-0.127892	-0.484414	0.454413	0.160536	0.139425
87.8	-0.8077	0.496683	0.262793	-1.76075	-0.714127	-0.115287	-0.0377246	0.603196	-0.259115	0.280936
87.9	-0.44676	-0.19916	-0.00711686	-1.43729	-0.680156	-0.458478	-0.298476	-0.13733	-0.458096	0.158512
88	-0.00563039	0.582518	0.0414131	-0.547421	-0.0358678	0.077749	0.0626324	-0.617767	-0.0552967	0.134242
88.1	0.69696	0.175763	0.00424314	-1.79045	0.263868	-0.245175	-0.183773	0.165208	-0.11417	0.260799
88.2	-0.67019	0.715849	0.215523	0.332683	0.861312	-0.114319	0.196546	-0.152352	0.173132	0.174012
88.3	-0.60832	0.214119	-0.0174569	-0.649209	-0.566775	-0.043146	-0.0777136	-0.06928	-0.227223	0.116387
88.4	-0.84014	0.175611	-0.0767719	-1.11647	-0.773726	-0.327425	-0.172107	0.02088	-0.388768	0.164526
88.5	0.22359	0.566896	0.113503	-1.85503	-1.16166	-0.137985	0.0168024	-0.266634	-0.312564	0.282959
88.6	1.03168	0.112142	0.0347331	-1.20433	-0.173488	-0.310095	0.0982704	0.114528	-0.0370699	0.218215
88.7	0.0591596	0.183157	-0.00407686	-1.4783	-0.588877	-0.139725	0.119135	0.152521	-0.212126	0.201167
88.8	0.10286	0.0743874	0.223353	-0.576154	-0.0602538	-0.284648	0.0832494	0.127331	-0.0387344	0.0938987
88.9	0.59963	0.0741264	0.205443	-0.802745	0.129203	-0.121118	0.0400264	0.060557	0.0231403	0.13913
89	1.90619	-0.304594	0.145773	-1.08605	-1.00202	-0.180772	-0.154104	-0.183565	-0.107394	0.325385
89.1	1.19442	0.265714	-0.0361619	-1.63794	0.312151	-0.00601096	0.0887674	-0.081155	0.012473	0.276848
89.2	0.00412961	-0.121847	0.0228331	-1.67175	0.195864	-0.486731	-0.193516	0.48947	-0.220193	0.230471
89.3	-0.18623	0.583513	0.0795631	-0.477801	0.1476	-0.435027	0.103389	0.106216	-0.00984705	0.122622
89.4	-0.70155	0.517454	-0.0152569	-1.4037	0.139058	-0.37047	-0.234109	-0.433346	-0.31274	0.204733
89.5	0.66536	-0.0795826	-0.190508	-0.210407	-0.235507	-0.16975	-0.0701596	-0.296411	-0.0733707	0.108857
89.6	0.19217	0.114514	-0.124222	-0.400536	-1.16501	-0.64128	0.0622674	-0.089239	-0.256417	0.162581
89.7	0.19678	-0.15148	0.111663	-0.719653	-0.381998	-0.092789	0.327816	0.175745	-0.0667394	0.12315
89.8	-1.37158	0.0982134	-0.130858	0.740215	-0.210316	-0.114622	0.281058	-0.198828	-0.11334	0.212513
89.9	0.71235	0.242915	0.0219031	-0.678765	-0.0767718	-0.242528	0.124045	0.109774	0.0266153	0.141051
90	-0.13042	0.0305764	0.0129131	-1.10295	0.0780312	0.119938	0.212943	-0.629688	-0.176082	0.160852
90.1	-0.0497604	0.325445	-0.0574829	-0.824192	0.474891	-0.09956	-0.1482	-0.16449	-0.0679185	0.136181
90.2	-1.71199	0.508965	0.0958631	-0.701695	-0.952636	-0.188902	0.202697	-0.554979	-0.412835	0.254262
90.3	-0.46989	0.490932	0.0124331	-0.405306	0.688373	-0.00526996	0.112793	0.567979	0.124006	0.153089
90.4	0.22684	0.436103	0.119413	-0.237931	0.0292552	-0.334728	0.0277674	-0.400514	-0.0167243	0.102152
90.5	0.62257	0.446513	0.189853	-0.326001	-0.386858	-0.184455	0.282236	-0.518284	0.0156968	0.149957
90.6	0.85134	-0.118518	-0.0148369	-1.06204	0.483203	-0.107333	-0.176171	0.035521	-0.0136047	0.195613
90.7	-0.38366	0.377493	0.100213	-0.290404	-0.896242	-0.375831	-0.0371176	-0.10141	-0.20087	0.134791
90.8	0.31183	0.208155	0.352823	-1.01842	-0.136829	-0.174981	-0.0267536	-0.624705	-0.13861	0.16844
90.9	0.00303961	0.184952	-0.0993519	-1.3021	1.05087	0.18966	0.0826574	0.100968	0.0263372	0.227224
91	-0.29585	-0.230098	0.191043	0.541933	-0.726012	0.074666	-0.0995526	0.044829	-0.0623802	0.132565
91.1	1.75072	0.560711	0.0466131	-1.19433	0.499763	-0.259844	-0.0947196	-0.112445	0.149559	0.297848
91.2	0.12091	0.291212	0.0186331	-0.682172	0.247761	-0.077667	-0.0514886	-0.445045	-0.072232	0.118888
91.3	-0.53246	-0.0649976	-0.0362759	-0.606264	-0.2654	-0.12508	-0.0915216	-0.359668	-0.260208	0.0777775
91.4	-1.07938	0.120015	0.0960931	-0.613313	-0.936014	0.00508604	0.457502	-0.26568	-0.276961	0.193982
91.5	0.86389	0.204127	-0.117819	-0.767675	-0.256565	-0.309181	0.235172	-0.362814	-0.063858	0.174587
91.6	-0.80795	0.19402	0.239043	-1.65576	-0.437534	-0.309705	-0.100365	0.034368	-0.355485	0.222676
91.7	-0.54611	0.28321	0.184743	0.686931	-0.754709	-0.14346	0.225165	0.03863	-0.00319992	0.165115
91.8	0.90508	-0.285373	0.0319031	-1.66984	-0.0847338	-0.327112	0.10367	-0.108701	-0.179388	0.252462
91.9	0.60389	-0.104525	0.277453	-1.81054	0.0316232	0.057568	0.125921	-0.302358	-0.140121	0.256528
92	-1.55617	0.190305	0.241763	-1.42721	-0.43168	0.07112	0.0799404	-0.336272	-0.396025	0.253878
92.1	0.5502	0.391944	-0.00720686	-1.08538	-0.632564	-0.212815	-0.166329	-0.010448	-0.146575	0.185923
92.2	1.29546	0.372412	0.107213	-0.896559	-0.135673	-0.225543	0.194931	-0.075041	0.0796501	0.219349
92.3	-1.12073	0.503184	-0.121448	-0.807898	-0.615956	-0.482622	0.15647	0.092621	-0.299547	0.193845
92.4	-0.0923604	0.493515	-0.0139769	-2.27877	-0.759751	-0.065384	-0.0698076	-0.323827	-0.388795	0.296618
92.5	-1.62445	-0.431738	-0.00917686	-1.33034	0.0300082	-0.222105	-0.177637	0.278368	-0.435884	0.240329
92.6	1.06422	0.671708	-0.0832929	-0.653904	-0.556786	-0.200412	-0.217577	-0.169304	-0.0181684	0.208816
92.7	-0.45033	0.521535	0.0609431	0.0363848	-0.687421	-0.461776	-0.40415	-0.255542	-0.205044	0.137446
92.8	-1.15145	-0.131432	-0.0746279	-0.706021	-0.530343	-0.32717	-0.274444	0.15917	-0.37954	0.145388
92.9	-0.14638	0.322903	0.216343	-0.91204	-0.658013	-0.075856	-0.0132156	-0.262432	-0.191086	0.147599
93	0.32094	0.303281	0.288953	-1.51138	-0.94386	0.063428	0.0446764	-0.340073	-0.221754	0.238368
93.1	-0.68194	0.332261	0.133293	-2.05219	-0.282961	0.03204	0.424726	-0.084411	-0.272398	0.282834
93.2	0.26846	0.400384	-0.0148969	0.522531	0.337218	-0.310313	-0.00116561	-0.171616	0.128825	0.104568
93.3	-0.29046	0.0665874	0.125453	-1.56211	-0.340005	-0.054972	-0.32377	-0.253491	-0.329096	0.187369
93.4	0.1899	0.855163	-0.0444989	-1.48337	0.491486	-0.060772	0.126493	-0.313507	-0.0298875	0.243564
93.5	-0.0941004	0.0846174	0.0207331	-1.09618	-0.904817	-0.016168	0.0237374	-0.310206	-0.286548	0.1624
93.6	-0.20607	0.0960824	0.417793	-2.25473	-0.449209	-0.396648	-0.133519	-0.418534	-0.418104	0.282327
93.7	-0.3903	0.308901	-0.180278	-0.142838	-0.622626	-0.036778	-0.0312866	-0.0569	-0.144013	0.0970982
93.8	0.21546	0.491051	0.137213	0.415913	-1.02509	-0.223948	0.221739	-0.480158	-0.0309772	0.181874
93.9	-2.30222	0.117921	-0.0436669	-0.905173	-0.533776	-0.442658	-0.207886	-0.483898	-0.60017	0.267661
94	0.28466	-0.0895246	0.196033	-0.436867	-1.1319	0.139422	-0.224005	-0.29047	-0.194082	0.161034
94.1	-1.0585	-0.0469896	0.0633631	-0.892758	-0.156217	-0.110816	0.0583884	-0.233047	-0.297072	0.153067
94.2	-0.21654	0.11956	-0.00443686	-2.21425	-0.765588	-0.309099	0.261084	0.103572	-0.378212	0.285992
94.3	1.43109	-0.000838588	0.250183	0.554395	-0.587254	-0.166024	0.0449934	-0.338911	0.148454	0.220833
94.4	0.0969296	-0.0830696	0.261043	-1.95946	-0.471345	-0.118071	0.0488604	0.144251	-0.260108	0.25502
94.5	0.58079	0.151562	0.209663	-2.40997	-0.901108	0.010654	-0.182136	0.018657	-0.315236	0.33442
94.6	-1.2762	0.0297444	0.104773	-1.25494	-0.97092	-0.056482	0.403559	-0.088118	-0.388573	0.236191
94.7	-0.98274	-0.21505	-0.0584509	-3.03304	-0.14534	-0.180719	-0.0716846	-0.744145	-0.678896	0.357077
94.8	-0.68696	-0.0362856	-0.0704439	-1.5557	-0.407598	-0.245404	0.277922	-0.193944	-0.364802	0.197076
94.9	2.07731	0.317582	-0.0381409	-2.39865	0.170975	0.224796	-0.00116561	-0.399421	-0.0058393	0.431155
95	0.93636	-0.00543359	0.274213	-0.64849	-0.839158	-0.029764	0.498863	-0.472074	-0.0356854	0.212936
95.1	0.25408	-0.0784036	-0.0204669	-1.59599	-0.793788	-0.325921	0.321019	0.095706	-0.26797	0.227265
95.2	-0.87909	-0.141137	-0.0491369	-1.24619	-0.0510738	-0.3776	0.0964784	-0.402842	-0.381324	0.163753
95.3	-0.0819804	0.116604	0.256593	-1.74548	-0.406116	-0.434731	-0.171512	0.163244	-0.287922	0.226765
95.4	0.98384	0.303103	-0.0164369	0.790916	-0.24571	-0.14227	0.253087	-0.574306	0.169028	0.185721
95.5	0.60232	-0.231054	-0.179682	0.85865	-0.912708	0.00362504	0.0155324	0.009042	0.0207157	0.189722
95.6	1.89284	-0.108365	0.114903	-1.35178	-0.0379448	-0.208895	0.404689	-0.339311	0.0457677	0.320221
95.7	1.10919	0.171678	-0.235593	-0.766903	-0.531507	-0.20539	-0.0977726	0.332516	-0.0279727	0.204502
95.8	0.76415	0.409757	0.112513	0.108245	0.257393	-0.220658	-0.0352486	-0.141113	0.15688	0.113027
95.9	-0.0690104	-0.271028	0.267533	-0.33242	-0.722675	-0.209467	0.0964134	-0.261004	-0.187707	0.105389
96	-0.0883804	0.207978	0.0758731	-1.43121	-0.0847248	0.091372	-0.159211	0.027069	-0.170154	0.184931
96.1	0.23643	0.253923	0.237723	-0.50486	-0.0445558	-0.279407	0.423233	0.183348	0.0632293	0.11121
96.2	1.12718	-0.101416	0.152253	-1.66132	0.189964	-0.409968	-0.0618396	0.212439	-0.0690878	0.276422
96.3	0.54173	0.802255	0.226903	-0.627559	-1.09043	-0.389997	-0.155306	-0.474126	-0.145816	0.2237
96.4	-0.30575	0.359348	-0.121785	-1.18661	-0.13868	0.170042	0.0377364	0.163832	-0.127733	0.168574
96.5	-1.31259	-0.217394	0.0759231	-2.06267	-0.216434	-0.314575	0.254033	-0.108965	-0.487834	0.278673
96.6	0.33367	0.572684	-0.149536	-0.123727	0.0578432	-0.206116	-0.0527676	0.194242	0.0782866	0.0958315
96.7	-0.69911	0.50288	0.170003	-0.56576	-1.0162	-0.044773	0.15851	-0.643245	-0.267212	0.18865
96.8	-0.43952	0.335629	0.199283	-1.39824	-0.330316	-0.296738	0.0755214	-0.050776	-0.238144	0.19144
96.9	0.17443	0.474074	0.219133	-0.396249	0.171399	0.072314	0.443051	-0.026886	0.141408	0.097455
97	0.65143	0.474838	-0.343054	-1.6038	0.195864	-0.276398	0.0613944	-0.053462	-0.111649	0.244999
97.1	-0.21858	0.0802324	0.202123	-1.56366	0.58149	-0.267669	-0.0715476	-0.264958	-0.190321	0.221013
97.2	-0.38923	0.342029	0.0615631	-0.806484	-0.555655	0.071679	0.0386814	-0.518736	-0.219519	0.141526
97.3	-0.39841	-0.224488	0.273253	-0.795596	-1.12501	0.085271	0.297224	-0.338499	-0.278282	0.177939
97.4	-0.94449	0.150207	-0.0133769	-1.6493	-0.357242	0.166588	0.136053	0.209575	-0.287748	0.238687
97.5	0.67195	-0.0449466	0.0541631	-1.80342	-0.503656	-0.236165	0.537701	0.205178	-0.1399	0.273629
97.6	-0.90746	0.0686654	0.178313	-0.409532	-0.499979	0.163071	0.109691	-0.127458	-0.178086	0.138799
97.7	0.67314	-0.141457	0.0404031	-1.44329	-1.35934	-0.063629	-0.0595256	-0.105144	-0.307356	0.255949
97.8	-0.67801	0.18623	0.0576931	-1.74289	-0.468798	0.000936039	-0.0203206	0.268737	-0.299553	0.235657
97.9	0.39318	0.430846	0.196753	-0.904019	-0.349716	-0.280321	-0.230375	0.270682	-0.0591212	0.163415
98	-0.1931	0.160001	0.106333	-1.39063	-1.05098	0.109978	-0.0402286	-0.272304	-0.321366	0.205906
98.1	-1.25578	0.0526694	0.204013	-1.88246	-0.215078	-0.409161	0.0906524	0.143085	-0.409007	0.269559
98.2	0.8767	0.638626	-0.0877639	-0.949532	0.351579	-0.072553	-0.174429	0.004621	0.0734061	0.198295
98.3	-0.67316	0.637606	-0.231449	-2.06751	0.76243	-0.255783	-0.343977	-0.523743	-0.336949	0.30819
98.4	0.63059	0.574745	0.0276231	-1.53283	-1.30029	-0.0396	0.0944574	-0.112827	-0.207266	0.28185
98.5	0.28733	-0.0133416	0.303513	-1.10607	0.948738	0.233494	-0.0365046	-0.562978	0.00677295	0.218386
98.6	0.36132	0.658773	0.0621731	-0.982409	-0.340494	0.087799	-0.00473961	0.07888	-0.00983717	0.172308
98.7	1.09189	0.363204	-0.159341	-0.513635	-0.161491	-0.245761	-0.0825326	-0.364334	-0.00900005	0.181203
98.8	1.28681	0.457661	0.0993131	0.254264	-0.285836	-0.355647	-0.16499	-0.290661	0.125114	0.195234
98.9	1.17299	0.0603164	0.176953	-0.61285	-0.919398	0.140984	-0.192463	-0.099703	-0.0341463	0.219141
99	0.62162	-0.466941	0.191443	-1.19239	-0.589417	0.055706	-0.203409	0.163557	-0.177479	0.199532
99.1	-0.27503	0.164702	-0.114582	-1.18522	0.208564	-0.315623	0.192257	-0.118049	-0.180373	0.161156
99.2	-0.76378	0.0609204	0.265823	-0.664378	0.231709	-0.094049	-0.0431496	0.139943	-0.10837	0.139461
99.3	0.24652	0.115279	0.0668331	-0.164061	-0.388722	0.010878	-0.130488	0.153626	-0.0112668	0.0727372
99.4	-0.30469	0.163938	0.0655631	-1.46788	-0.186062	0.053361	-0.0674766	0.210419	-0.191604	0.192321
99.5	2.36157	0.799161	0.255343	-2.62062	-0.163954	-0.114169	-0.202706	-0.217083	0.0121923	0.48689
99.6	0.44517	0.28932	0.0312831	-0.754559	0.8512	0.070805	0.258076	0.235181	0.17831	0.160876
99.7	-1.45666	0.138037	0.283533	-0.56597	-0.799428	-0.081503	0.289299	-0.090946	-0.285455	0.216607
99.8	0.37893	0.435616	-0.170322	-1.72765	-0.964757	-0.26016	-0.116426	0.12871	-0.287007	0.257623
99.9	0.50956	0.00795841	0.223813	-1.51768	-0.207797	0.119689	-0.00599861	0.073221	-0.0996543	0.215333
100	1.30243	0.538785	0.408933	-0.115736	-0.495411	-0.374196	0.310692	-0.150839	0.178082	0.207806
100.1	1.10882	-0.11839	0.0334331	-0.700189	-0.37981	-0.067109	0.216468	-0.193921	-0.0125872	0.187409
100.2	1.88905	0.504533	-0.269818	-1.82112	-0.768904	-0.180118	0.15459	-0.069124	-0.0701134	0.373816
100.3	-0.3572	0.0386604	0.00406314	-0.473009	-1.39504	-0.017047	0.155356	-0.443585	-0.310975	0.176601
100.4	1.4312	0.296681	-0.0693009	-0.551072	-0.0687098	0.148719	-0.0428286	0.443276	0.198496	0.205061
100.5	-0.51885	-0.239523	0.345173	-0.527121	-0.662053	0.254335	-0.231816	0.309495	-0.158795	0.144814
100.6	-0.0952004	-0.0414206	-0.12376	0.142096	-0.123049	-0.20896	-0.0644396	0.45523	-0.00743792	0.0751232
100.7	-0.49397	0.568918	0.253603	-1.61345	-1.0853	-0.074886	0.373163	-0.245821	-0.289717	0.26548
100.8	-0.4521	-0.0547716	0.0640631	-1.59394	-0.777509	-0.184147	0.114658	-0.165284	-0.381129	0.201289
100.9	-0.71055	0.101584	0.00197314	-1.68096	-0.0494738	-0.069465	0.198467	-0.287225	-0.311957	0.21923
101	0.0697296	0.687914	0.198633	-0.253794	-0.231213	-0.375253	-0.135451	-0.280017	-0.0399313	0.12394
101.1	-0.64785	0.203924	0.0623431	-1.26896	-1.09867	0.123551	0.0300314	-0.550977	-0.393326	0.205488
101.2	0.25424	0.18458	-0.121798	-0.140948	-0.434849	-0.14656	0.246582	-0.272833	-0.0539482	0.0902318
101.3	0.0380096	-0.00508359	0.0125231	-0.93394	-0.206229	-0.315398	0.281293	-0.399698	-0.191065	0.131116
101.4	0.27412	-0.207833	0.182663	-1.97638	0.808647	0.108507	-0.0178636	0.211271	-0.0771085	0.290346
101.5	1.77576	0.734476	-0.209211	-0.694657	-0.427267	0.206439	-0.438235	-0.173212	0.0967617	0.286338
101.6	0.1748	0.0194154	-0.268038	-1.3582	-0.168601	-0.354831	0.284022	-0.724796	-0.299528	0.188512
101.7	1.4334	0.397404	0.113713	-0.344642	-0.646217	-0.153225	0.321985	0.156446	0.159858	0.219946
101.8	-0.97935	0.266719	-0.101778	-0.445448	0.614592	-0.277792	0.173392	0.417707	-0.0414947	0.183454
101.9	0.86503	0.204569	-0.0713279	-1.77472	-0.262381	-0.097516	-0.182846	0.153662	-0.145691	0.264252
102	1.13046	0.85164	0.0271731	-0.268773	-0.296569	-0.00630296	0.350243	0.229971	0.25223	0.180811
102.1	0.48247	0.0176424	0.151323	-0.0976572	-0.45938	-0.101739	0.0234664	-0.143079	-0.0158692	0.0950481
102.2	-0.0932304	0.436137	-0.0719009	-2.47715	-0.00353082	-0.100266	-0.188585	-0.036421	-0.316869	0.315778
102.3	-0.8901	0.00363741	0.344293	0.148932	-1.38068	-0.00890096	0.143779	-0.143425	-0.222808	0.210589
102.4	1.41474	-0.0754406	0.164103	-1.50129	-0.724067	-0.112819	0.216452	0.281377	-0.0421175	0.296913
102.5	0.85185	0.487369	0.229723	-0.723664	-0.526948	-0.235904	-0.0724826	-0.371679	-0.0452169	0.188983
102.6	0.42469	0.147061	0.0969631	-1.03604	-0.661196	-0.063393	0.168121	0.126917	-0.0996093	0.173769
102.7	1.27297	0.424017	0.258553	-1.14748	-0.727976	-0.189964	0.0765444	0.098379	0.0081307	0.259286
102.8	-0.32862	0.284984	-0.43876	-2.14881	-0.61991	0.153366	0.105728	-0.379828	-0.421481	0.271937
102.9	0.63615	0.348967	0.147903	-0.592541	-0.772655	-0.272652	-0.166316	0.005332	-0.0832264	0.165996
103	2.66282	0.0148634	-0.171153	-0.603467	-0.571209	-0.202577	0.0608674	-0.257039	0.116638	0.37351
103.1	0.54643	0.474331	0.130523	-0.759367	0.0887002	-0.127066	-0.0702686	0.598105	0.110173	0.158499
103.2	1.03201	0.426545	-0.159352	-1.25444	-0.704556	-0.301975	0.120408	0.36973	-0.0589534	0.252027
103.3	0.37161	0.826199	-0.185938	-1.72878	-0.879897	0.00569004	0.476332	-0.440911	-0.194462	0.290842
103.4	1.44873	0.184793	0.237883	-0.981798	-0.458082	-0.440981	-0.175086	-0.474434	-0.0823718	0.259093
103.5	0.30724	0.109387	0.105933	-0.748482	-0.693324	-0.150041	0.205861	-0.053912	-0.114667	0.141492
103.6	0.1569	1.05886	0.0918331	0.0398638	-0.395022	0.038878	0.181009	-0.359238	0.101635	0.157693
103.7	-0.76308	0.176598	0.00228314	0.504275	-0.373305	0.196585	0.184246	0.106203	0.0042257	0.13957
103.8	0.79915	0.204173	-0.0950529	-0.981476	-0.290193	-0.161446	-0.0610306	-0.053731	-0.0799508	0.175174
103.9	0.12407	-0.119065	0.0961331	-1.65248	-0.0284858	-0.322056	0.0971984	-0.573681	-0.297296	0.211521
104	0.73221	0.5889	0.0770531	-0.22106	0.765264	0.226514	0.0314234	-0.123725	0.259572	0.137058
104.1	0.60943	0.154806	-0.27336	0.154626	-0.154887	-0.028564	-0.0196336	0.362804	0.100653	0.100869
104.2	1.019	0.404787	0.447943	-0.525235	-0.204818	0.00567304	0.148056	0.785301	0.260088	0.180187
104.3	0.32705	0.117911	0.00476314	-1.8252	-0.903748	-0.112635	0.170313	0.148182	-0.25917	0.260333
104.4	0.55883	-0.0520386	-0.405583	-1.51278	-0.397653	-0.220508	0.408005	-0.474802	-0.262066	0.224293
104.5	0.71379	0.0631304	-0.0858659	0.188889	-0.879387	-0.053313	-0.103957	0.446938	0.0362781	0.165439
104.6	1.41453	0.414584	0.00133314	-1.6216	-0.0177928	-0.322512	-0.165253	0.17166	-0.0156315	0.297655
104.7	1.72952	0.840498	0.135423	0.258779	0.0987932	-0.027961	0.159046	0.85832	0.506552	0.211406
104.8	0.59483	0.496291	-0.318165	-0.0288842	-0.878023	0.033259	-0.269425	0.254495	-0.0144527	0.169553
104.9	1.53576	0.311443	0.186613	-0.900341	-0.152759	-0.70618	-0.231689	0.336395	0.0474053	0.26632
105	-0.0466304	0.255959	0.191513	-2.50202	-0.975932	-0.258026	0.0510434	0.181255	-0.387855	0.333154
105.1	-0.99705	0.598264	0.0403031	-1.70235	-0.542423	-0.125475	0.199075	0.005036	-0.315578	0.260651
105.2	0.86542	-0.0380006	0.239493	-0.318333	-1.48021	-0.156726	-0.261669	0.457074	-0.0866194	0.244294
105.3	0.70553	0.609006	0.0215531	-1.52459	-1.07722	-0.18113	-0.158871	-0.430633	-0.254544	0.269889
105.4	-1.12871	0.301048	0.275483	-1.1478	0.105994	-0.027041	0.513127	0.012439	-0.136932	0.226911
105.5	2.12645	0.458742	0.428013	-1.08059	-0.330645	0.00885404	0.137653	-0.592632	0.144481	0.337947
105.6	0.92802	0.209337	-0.148472	-0.0492682	-0.126982	-0.138731	-0.175815	-0.263363	0.0293408	0.137469
105.7	0.61032	0.302	-0.231949	-0.112968	-0.871788	-0.255939	0.318288	-0.083086	-0.0406402	0.160955
105.8	-0.84279	-0.0845906	-0.189101	-0.807045	-0.196258	0.185891	0.15761	-0.301172	-0.259682	0.13717
105.9	-0.32919	0.835993	-0.0601199	0.331495	0.273164	-0.039723	-0.0607436	-0.131792	0.102385	0.129156
106	-0.0258304	0.556306	0.260483	-0.825102	-0.330258	-0.139357	-0.0227156	0.004247	-0.0652783	0.143535
106.1	-0.28417	0.459539	-0.0951129	-1.50616	-0.533916	-0.2183	-0.369708	-0.010439	-0.319784	0.199147
106.2	-0.6443	-0.216511	-0.0578029	-0.807838	-0.385016	-0.417318	0.140692	-0.326181	-0.339284	0.107372
106.3	0.25598	0.204269	0.0303531	0.0464598	-0.990853	-0.188098	-0.388385	0.249414	-0.0976074	0.150258
106.4	0.82714	-0.298903	-0.00206686	-0.529336	-0.00680682	-0.15044	0.0265034	0.235529	0.0127025	0.142131
106.5	1.20579	0.00114041	-0.200615	-1.10395	0.0644802	-0.111771	0.222466	-0.17576	-0.0122773	0.223954
106.6	1.7734	0.123031	0.260573	-1.00623	-0.813552	-0.247433	-0.139411	0.497831	0.0560262	0.304893
106.7	0.82143	0.476985	0.0846331	-0.420446	-0.681604	-0.284234	-0.00336061	0.03071	0.0030142	0.170737
106.8	1.13481	-0.0283766	-0.182395	0.957218	-0.276374	-0.276414	0.0247664	0.211069	0.195538	0.195037
106.9	-0.36612	0.558679	-0.251445	0.270333	-0.577648	0.022075	0.217224	0.000256	-0.0158307	0.131055
107	0.0394596	-0.335357	-0.339226	-0.630735	-0.602043	-0.292667	0.0157674	-0.053357	-0.27477	0.0920152
107.1	1.7086	0.466359	0.00960314	-1.27953	0.330167	-0.07212	0.273545	-0.21524	0.152673	0.29347
107.2	-0.42262	0.200318	0.278663	0.0271208	-0.8277	-0.1869	-0.228606	0.441116	-0.0898259	0.146351
107.3	0.78835	-0.468132	-0.189152	-2.09484	-0.445557	0.11128	0.119414	0.407208	-0.221429	0.30658
107.4	1.05001	0.337193	0.0670831	-0.55825	-0.360854	-0.444891	0.0818264	-0.390648	-0.0273163	0.189635
107.5	-0.69318	0.328276	-0.296729	-1.48126	-0.0362398	-0.027435	0.331411	-0.206782	-0.260242	0.210582
107.6	-0.94322	0.112988	-0.0583849	-1.15453	-0.21193	-0.164695	-0.218185	0.043998	-0.324245	0.164712
107.7	1.77553	-0.193127	-0.125677	-0.920608	-0.885011	-0.457017	0.109009	0.056731	-0.0800212	0.299079
107.8	-0.0217904	0.0596454	0.134933	-0.316471	-0.906126	-0.394894	0.116327	-0.122477	-0.181357	0.12427
107.9	0.28616	-0.194992	0.222283	-0.937406	-0.400396	-0.08077	0.0755544	0.731027	-0.0373174	0.176466
108	0.97158	0.270206	-0.256085	-0.59718	-0.00746282	-0.117477	-0.0300296	-0.125323	0.0135286	0.161918
108.1	1.2022	0.14729	-0.204001	1.39839	0.703102	-0.621799	0.0174414	0.003124	0.330718	0.24894
108.2	-0.13833	0.215322	-0.00497686	-0.651731	0.252908	-0.104267	0.15971	0.033229	-0.0297669	0.102176
108.3	1.17165	0.643738	-0.184584	-0.795625	-0.0492648	-0.081468	0.37694	-0.073348	0.126005	0.210601
108.4	1.11568	0.529805	0.150523	-0.874677	-0.954314	-0.253916	-0.0983686	-0.576484	-0.120219	0.250526
108.5	0.33314	0.585129	-0.130279	0.415842	-0.295585	0.00373904	-0.0371176	0.299326	0.146774	0.107676
108.6	-0.0115704	0.0797374	-0.259494	-1.6524	-0.639727	-0.338331	-0.0234946	0.543745	-0.287692	0.229987
108.7	1.08808	0.393695	0.120273	0.0499388	0.147225	-0.393816	-0.155205	0.131733	0.172741	0.154421
108.8	0.6613	0.485603	-0.000786863	-1.64612	-0.488598	-0.199898	0.2046	0.47896	-0.0631175	0.263931
108.9	1.46683	-0.131998	0.198093	-1.07076	-0.182859	0.202028	0.0605064	0.183448	0.0906607	0.246424
109	0.99826	0.595344	0.122953	-0.633155	-0.654434	-0.120172	-0.307498	-0.225621	-0.0280403	0.204802
109.1	1.11184	0.350749	0.130533	-1.24933	-0.578433	-0.284033	-0.322363	0.666073	-0.0218702	0.263767
109.2	-1.30716	-0.262706	-0.0772689	2.58317	0.76836	-0.617574	0.0827604	-0.152505	0.127134	0.408153
109.3	-0.16692	-0.340388	0.104573	-1.74663	-0.232868	-0.173772	0.00699739	0.074294	-0.309339	0.212546
109.4	2.34689	0.488419	0.152133	-2.06929	0.642717	-0.298167	-0.314242	0.442639	0.173888	0.435199
109.5	-0.39583	0.0452654	0.159123	-0.272525	-1.03493	-0.235904	0.167936	0.022147	-0.19309	0.141136
109.6	1.66967	0.380171	0.0388531	-1.79015	-0.200928	-0.635128	-0.202805	0.113019	-0.0784125	0.342964
109.7	0.82718	-0.1366	-0.136698	-0.897474	-0.364698	0.01053	0.00861939	-0.015053	-0.0880242	0.16895
109.8	-0.232	0.433294	0.0971231	-0.259971	-0.51014	-0.176387	-0.142425	-0.116901	-0.113426	0.0982861
109.9	2.18997	0.313801	0.192953	-0.940028	-0.300294	-0.190746	-0.00947661	0.1252	0.172672	0.319573
110	-0.21018	0.429377	-0.107126	-0.532582	-0.158605	-0.331101	0.0427504	0.082228	-0.0981548	0.10264
110.1	0.22135	0.652393	-0.0230669	-1.2088	-0.219573	0.216045	-0.0287066	-0.007017	-0.0496717	0.189565
110.2	2.45353	0.0258574	-0.0686589	-1.55246	-0.669729	0.019655	-0.0589556	-0.129229	0.00250145	0.398756
110.3	1.3844	0.589441	-0.0798279	-0.907976	-0.383361	-0.156621	-0.244387	-0.05815	0.0179398	0.243737
110.4	0.18923	0.288778	-0.118308	0.672872	-0.175681	-0.705664	0.0978404	-0.187646	0.0076777	0.143868
110.5	1.17214	0.408393	0.0268231	0.434048	-0.51563	-0.217038	0.156117	0.56845	0.254163	0.182909
110.6	0.17833	-0.424493	0.107793	0.161555	-0.577723	-0.294378	0.235521	-0.163708	-0.0971378	0.109945
110.7	1.03129	-0.429272	-0.188631	1.03857	-0.640543	-0.156919	-0.315386	-0.238761	0.0125433	0.229603
110.8	0.82511	-0.00695559	-0.0343559	0.312836	-0.73007	-0.050213	-0.218365	0.270748	0.0460918	0.159207
110.9	1.25841	0.870435	0.00114314	1.74186	-0.134582	-0.097984	0.129054	-0.433128	0.416901	0.27441
111	-0.75193	-0.545963	-0.0909689	-0.940331	-1.12385	-0.044904	0.21397	0.423665	-0.357539	0.199268
111.1	-0.29895	0.480327	0.0195731	-1.22645	-1.07597	-0.304187	0.0838504	-0.07855	-0.300044	0.205629
111.2	1.67807	0.511543	-0.0957719	-1.49266	-0.429792	-0.116705	0.472566	0.592596	0.139981	0.325436
111.3	-0.33632	0.181028	-0.0196869	0.401963	-0.520091	-0.046158	0.176358	0.287299	0.0155491	0.111177
111.4	0.22307	-0.362126	-0.180029	-0.60758	-0.790879	-0.44509	-0.166666	0.548188	-0.222639	0.154561
111.5	1.12939	0.6362	-0.00131686	-0.780241	0.230422	-0.52174	0.264867	0.528924	0.185813	0.219091
111.6	1.48146	0.1849	-0.361701	0.208412	-0.115997	-0.21226	-0.0526996	0.078718	0.151354	0.202105
111.7	1.71403	0.176517	0.00861314	-1.06788	0.319081	-0.104306	-0.342476	0.038311	0.0927368	0.276203
111.8	0.3166	0.167186	0.117983	1.83019	-0.377805	-0.147274	-0.0843946	-0.448324	0.17177	0.254537
111.9	-0.0176504	-0.118237	-0.36233	1.24016	-0.529425	0.04331	-0.160238	-0.206114	-0.0138157	0.190505
112	0.61857	0.20997	-0.0276569	-0.246503	-0.0233208	0.33405	-0.17603	0.162475	0.106444	0.100634
112.1	0.36773	0.284569	-0.295741	-0.560305	-0.427099	0.259154	-0.0758186	0.405843	-0.00520842	0.136108
112.2	-0.29825	0.206323	0.0391031	0.551932	-0.305911	-0.314949	0.102702	0.298899	0.0349812	0.113433
112.3	-0.0327104	-0.0511416	-0.0447639	-0.388853	0.398534	-0.242077	0.380862	-0.40736	-0.0484387	0.1091
112.4	1.024	0.169794	-0.271071	-0.322225	-0.320528	-0.492609	-0.251736	0.139218	-0.0406445	0.172671
112.5	1.09163	0.211364	-0.117568	-1.53045	-0.787266	-0.427281	0.0416944	0.111535	-0.175792	0.272611
112.6	-0.69485	0.0740754	-0.429633	0.286062	0.0519462	-0.301894	-0.0717216	-0.760088	-0.230763	0.133993
112.7	1.81699	0.31801	0.111043	-0.846483	-0.201002	-0.210002	-0.129287	-0.287091	0.0715223	0.276269
112.8	0.2755	0.584966	-0.116284	-0.42068	0.157808	0.015698	-0.155589	0.932687	0.159263	0.153816
112.9	0.55505	0.584665	0.0513931	0.287814	-1.03422	-0.23281	0.169974	0.482998	0.108108	0.190295
113	0.75754	0.310173	0.122013	0.313485	-0.391273	-0.246365	0.206541	0.255189	0.165913	0.125683
113.1	1.02498	0.525983	-0.109387	-0.538019	-0.408095	0.044832	0.107939	-0.36139	0.0358555	0.185607
113.2	0.94774	0.37722	-0.289006	2.57216	-0.221142	0.30499	-0.137943	-0.288692	0.408166	0.344641
113.3	-0.24703	0.399173	-0.0759699	-1.3753	-0.999068	-0.230428	0.0416634	0.243617	-0.280418	0.215507
113.4	0.81096	-0.0502816	0.0491531	0.269833	0.475896	-0.349637	0.100196	-0.511526	0.0993242	0.151003
113.5	2.91157	0.319948	0.132233	-0.108483	-0.523629	-0.291255	0.188281	-0.350971	0.284712	0.389093
113.6	0.76668	0.0875534	-0.0379739	-0.507782	0.0176902	-0.153183	0.129704	-0.200684	0.0127506	0.129168
113.7	1.58522	0.245761	-0.0192869	0.662386	0.362084	-0.141386	-0.0115166	0.15148	0.354343	0.197401
113.8	1.81792	0.0593224	0.104483	-1.4503	-0.485528	-0.404452	-0.124905	-0.314643	-0.0997629	0.323401
113.9	1.94088	-0.424479	0.243993	0.135344	-0.0847288	-0.458923	-0.320165	-0.186049	0.105734	0.276797
114	1.76613	-0.105801	0.0663131	0.631304	0.0123272	-0.643336	0.161702	0.162446	0.256386	0.249071
114.1	0.67825	-0.0664606	-0.00178686	-1.36175	-0.0318798	-0.094616	-0.0611366	-0.306893	-0.155784	0.199667
114.2	0.9276	0.295398	0.101733	1.23661	0.122425	-0.313086	-0.0227156	0.449911	0.349734	0.180509
114.3	0.30487	-0.0667846	0.0584531	-0.414972	0.424453	0.090169	0.0543804	0.414836	0.108176	0.0984474
114.4	-1.11581	0.421257	0.150913	1.33666	-0.0506738	-0.203984	-0.0510896	-0.35864	0.0160788	0.246593
114.5	0.0973996	0.122598	0.0231931	0.00650884	-0.860629	-0.178688	0.606658	0.41411	0.028894	0.154142
114.6	1.57909	-0.228471	0.183303	0.282305	-0.363026	-0.011049	0.505297	-0.001216	0.243279	0.214342
114.7	3.25378	0.0206824	0.0684931	0.0436088	-0.219899	-0.67762	-0.112497	0.297984	0.334317	0.429055
114.8	0.65004	1.05341	-0.0398339	0.0883408	-0.839158	-0.284365	0.0507464	-0.297821	0.0476697	0.207009
114.9	1.33745	0.334942	0.100053	-1.25018	-0.593998	-0.070321	-0.0605236	-0.222667	-0.0531549	0.262622
115	0.0597996	0.261003	-0.0456159	-0.361376	-0.487458	-0.284451	0.290881	-0.102588	-0.0837255	0.100175
115.1	-0.3899	0.378706	-0.111753	-1.27329	0.474694	0.054755	0.0424384	0.079507	-0.0931048	0.193478
115.2	0.94637	-0.140208	0.0532331	0.218412	-1.0745	0.312653	-0.0907516	0.077044	0.0377816	0.199144
115.3	-1.01198	0.274362	-0.115461	-0.353107	-0.535358	-0.208686	-0.266237	-0.329976	-0.318305	0.129337
115.4	0.37624	0.330234	0.0991231	-1.85705	-0.765093	-0.269277	-0.360625	0.295032	-0.268927	0.267444
115.5	0.2161	0.521856	0.150483	-0.583548	-0.193751	-0.231839	0.0562264	-0.430598	-0.0618838	0.128968
115.6	0.63325	0.338025	-0.0525489	-0.513902	-0.835988	-0.046061	-0.0522156	0.481359	-0.00601017	0.175115
115.7	0.3297	-0.24136	-0.161907	-0.547333	-1.20837	-0.175891	-0.0933046	-0.26409	-0.29532	0.156101
115.8	0.42401	0.494873	0.0628931	-0.728819	-0.232209	0.052677	0.0253134	0.41945	0.0647736	0.143895
115.9	1.1124	0.904333	-0.0404729	-0.745121	-0.583584	-0.093223	0.323394	-0.246635	0.0788865	0.234406
116	-0.32358	0.404528	0.0981031	-1.54914	-0.333728	0.014245	-0.0934286	0.766382	-0.127077	0.241138
116.1	0.92303	0.31571	-0.239686	-0.755887	-0.5755	-0.329769	0.0789934	0.090662	-0.0615558	0.189198
116.2	0.19772	0.131414	0.00148314	-1.03439	0.15746	-0.365952	-0.00610161	-0.321642	-0.155001	0.146161
116.3	0.19199	0.0585804	-0.140706	-1.12331	-0.124993	-0.263768	0.106667	0.052665	-0.155359	0.148093
116.4	0.0795396	0.337455	-0.485518	-0.430049	-0.475541	-0.103554	0.367958	-0.232259	-0.117746	0.123647
116.5	-0.1162	-0.16545	-0.00154686	-0.13241	-0.632206	-0.204198	0.141515	0.092944	-0.127194	0.084413
116.6	0.70152	0.0951024	-0.0773229	-1.41779	-0.475941	-0.128736	-0.0359856	0.397877	-0.11766	0.223975
116.7	-0.0390804	0.967587	-0.107141	0.294777	-0.671304	0.014522	-0.0381936	0.567367	0.123567	0.173627
116.8	0.50208	0.440879	-0.0416519	0.545899	-0.71365	0.080694	-0.191177	1.04392	0.208374	0.190908
116.9	-0.63966	-0.183008	-0.232557	-0.0246122	-0.672153	-0.453688	0.180775	-0.248814	-0.284215	0.103797
117	-0.99648	0.0664714	-0.280765	-1.2252	-0.446228	0.121969	0.15813	0.213383	-0.29859	0.195878
117.1	1.12305	-0.00480859	-0.18237	1.01639	-0.0131868	-0.039243	0.0454474	0.769259	0.339317	0.189078
117.2	0.41698	0.260471	0.0469731	-1.86161	-0.132646	-0.155235	0.293828	0.151333	-0.122488	0.258444
117.3	0.72245	0.123279	0.00729314	-1.36565	-1.2858	-0.464645	0.0477464	0.720022	-0.186913	0.283869
117.4	0.55411	-0.207375	-0.18136	1.26895	-0.314534	-0.284612	0.0380794	0.55261	0.178233	0.199365
117.5	1.47409	0.0416504	-0.245762	-1.08601	-1.14123	-0.123864	0.113455	0.495831	-0.058979	0.297703
117.6	0.80646	0.530245	-0.0248269	0.980648	-0.606741	-0.084235	-0.00253461	0.315195	0.239276	0.1847
117.7	0.68892	0.543738	0.0308131	1.23784	-0.773825	-0.068994	0.118343	0.419642	0.274559	0.211037
117.8	-0.56394	0.263956	0.0475931	1.24075	-0.0650088	-0.016403	-0.147879	-0.297741	0.0576657	0.189823
117.9	0.17711	0.173133	-0.13038	-0.351109	-0.293331	-0.2605	-0.182332	-0.382244	-0.156207	0.077882
118	0.69648	0.669623	0.176183	-0.287475	-0.7706	-0.041695	0.124379	0.170308	0.0921505	0.170045
118.1	0.77109	0.198517	-0.0642819	0.663416	-0.419293	-0.171825	0.0110914	0.422523	0.176405	0.147192
118.2	-0.81474	-0.501208	0.443423	-1.58771	-0.483724	-0.139651	-0.194619	-0.034429	-0.414082	0.213529
118.3	0.5627	0.224685	-0.0721259	-0.506469	-0.774375	-0.345263	0.479937	0.149213	-0.0352122	0.168522
118.4	0.3008	-0.0943116	0.0786931	1.34262	-0.398555	-0.266829	0.244138	0.16487	0.171428	0.188505
118.5	0.66797	0.0847104	-0.0467459	-0.152013	-0.443553	-0.00981296	0.0422624	0.10819	0.031376	0.110284
118.6	0.18957	-0.0799306	0.135663	-0.433911	-0.590261	-0.1018	0.186337	0.23537	-0.0573703	0.109509
118.7	-0.33669	0.19921	-0.144096	0.515934	-0.236995	-0.477548	0.0901264	0.046507	-0.0429439	0.113369
118.8	2.14116	0.0256694	0.305973	-1.90102	-1.08261	-0.352762	-0.349471	-0.064719	-0.159722	0.412125
118.9	-0.18665	0.305382	0.373493	-0.383829	-0.401486	-0.313254	0.0821594	0.250013	-0.0342714	0.114494
119	1.94736	-0.168558	0.102113	0.774726	-0.686335	-0.318526	0.115529	0.581681	0.293499	0.288665
119.1	-1.1583	0.491814	0.172543	-0.688141	-0.427936	-0.489552	0.0984084	-0.022083	-0.252906	0.189366
119.2	1.34812	0.304149	0.0357731	-0.541676	-0.136367	0.111999	0.0656064	-0.239534	0.118509	0.197534
119.3	-0.0890604	0.0745524	0.140143	0.398925	-0.493563	-0.218718	0.00246239	0.106648	-0.0098263	0.0939529
119.4	0.75743	-0.451987	0.00531314	0.294507	-0.805874	-0.355524	-0.351788	0.257204	-0.0813398	0.178163
119.5	0.0956296	0.530501	-0.0352659	-0.898476	-0.705927	-0.032422	-0.259344	0.287944	-0.12717	0.170045
119.6	1.04366	0.387091	-0.0170069	-0.925293	0.41838	-0.444213	-0.185663	0.065982	0.0428672	0.210951
119.7	0.63754	0.126377	-0.12036	-0.409307	-0.695544	-0.136315	0.157764	0.067682	-0.0465203	0.141356
119.8	0.39384	0.00274341	-0.131059	-1.3244	-0.542423	-0.288002	0.282138	-0.147227	-0.219298	0.189926
119.9	-1.72067	-0.270571	0.0682531	-0.0432842	-0.270768	0.00475904	0.0910864	0.174661	-0.245817	0.218321
120	0.38411	0.388321	0.0552431	-0.36656	-0.559798	-0.029202	0.22549	-0.250951	-0.0191683	0.123986
120.1	-0.78322	-0.477813	-0.0227269	-2.07299	-1.13724	0.074255	0.00587239	0.713441	-0.462552	0.305771
120.2	0.39268	-0.357977	0.148683	0.219465	-0.487658	-0.358334	0.0569834	0.300231	-0.0107408	0.120363
120.3	0.39529	0.0920094	-0.0287739	-0.341614	-0.667511	-0.179113	-0.0186266	0.22337	-0.0656212	0.117693
120.4	1.91178	-0.635453	-0.234743	-0.565849	-0.568671	-0.291598	0.140184	0.316308	0.00899483	0.297653
120.5	-0.7835	0.159845	-0.112153	-1.16961	-0.543575	-0.176028	0.0364024	-0.230629	-0.352406	0.158534
120.6	-0.0999804	-0.201483	-0.0703839	0.936808	-0.939607	-0.384858	0.321117	0.025172	-0.0516518	0.191168
120.7	-1.23445	0.212165	0.0275031	-0.330604	-0.51014	-0.537792	0.205819	-0.002753	-0.271281	0.173309
120.8	0.29776	-0.249582	-0.0647709	-0.60935	-0.701258	-0.198185	0.0547274	0.11232	-0.169792	0.122654
120.9	0.94287	0.3881	0.140183	0.75443	-0.870012	-0.212004	0.119547	0.440526	0.212955	0.201595
121	0.43224	0.321737	0.0397731	-0.547359	0.692433	-0.21041	0.0117874	0.046786	0.0983735	0.136289
121.1	-2.0454	0.223473	0.00490314	-0.404431	-0.303452	-0.250312	0.167176	-0.198484	-0.350816	0.254765
121.2	0.0939196	0.00933341	-0.167862	-0.0334542	-0.0716358	0.019492	0.24733	-0.085825	0.00141233	0.044769
121.3	-0.55284	0.401557	-0.163275	-1.01139	-0.313014	-0.234215	-0.23295	0.664906	-0.180152	0.184488
121.4	-0.00941039	0.33395	0.176713	-0.408807	-0.33453	-0.206344	0.324249	-0.257513	-0.0477114	0.105025
121.5	0.3394	0.211797	-0.197502	-0.61077	-0.184086	-0.531025	-0.129639	-0.125294	-0.15339	0.11435
121.6	2.00947	0.12093	0.00251314	0.241777	-0.0994778	-0.352474	0.146325	0.25495	0.290502	0.255527
121.7	0.8407	-0.120463	0.263633	0.980148	0.241676	-0.155454	0.0635244	0.4528	0.320821	0.147582
121.8	-0.64612	0.134275	-0.0648569	0.249086	0.210892	-0.224796	0.0531364	0.63115	0.0428458	0.132507
121.9	0.73738	0.0750284	0.00682314	-1.40556	0.0319962	-0.249425	-0.218417	-0.316006	-0.167273	0.211794
122	-0.46645	0.0484864	-0.190847	1.45504	-0.518177	-0.014355	-0.0596176	0.467504	0.0901977	0.223576
122.1	-0.65217	0.335999	-0.176999	2.74094	-0.653592	-0.210012	0.0882224	0.331149	0.225442	0.38416
122.2	0.44092	0.0618124	0.247203	0.505179	0.513648	-0.234637	0.271353	0.425394	0.278859	0.0912149
122.3	1.52968	0.371477	0.0907931	0.388188	0.519798	-0.318841	0.0301254	0.678868	0.411261	0.194449
122.4	1.32448	0.0687294	-0.319551	1.51997	0.22653	-0.542733	0.31778	0.282504	0.359713	0.255752
122.5	-1.00422	-0.0105696	-0.0159769	-0.62103	0.317031	-0.27857	0.0231514	0.491687	-0.137312	0.172382
122.6	0.15601	0.350277	0.154913	-0.21396	0.201257	-0.04755	0.222669	0.046655	0.108784	0.0622011
122.7	-1.32403	0.117371	0.0701831	-0.573641	0.149381	-0.286116	0.115066	0.859137	-0.109081	0.226036
122.8	-0.0647804	-0.459575	0.117063	-1.09075	-0.787766	-0.233775	0.0452874	0.212066	-0.282779	0.163739
122.9	1.902	-0.739222	0.138903	-1.84866	-0.488752	-0.24753	0.0569764	-0.372501	-0.199848	0.371376
123	-0.28155	-0.133924	-0.000936863	-0.69232	-0.0583158	-0.299785	0.0646044	-0.215326	-0.202194	0.0838009
123.1	0.38527	-0.0254326	0.0220231	-0.361018	-0.500275	0.015797	0.544766	0.335103	0.0520292	0.128023
123.2	0.21896	0.454322	-0.263116	0.471034	-0.421341	-0.072706	-0.0483736	0.296066	0.0793557	0.117099
123.3	0.45238	0.424647	-0.137642	1.70107	-0.502423	-0.198185	-0.126594	-0.140478	0.184097	0.244726
123.4	-0.63334	0.287552	0.224473	1.51933	-0.621024	-0.07107	0.237017	0.023975	0.120864	0.238041
123.5	-0.20587	0.0691314	0.0274031	-0.233962	0.200476	-0.29022	0.119119	0.051253	-0.0328337	0.0648158
123.6	-0.0397804	0.0540794	0.0133731	-1.06048	-0.571861	-0.168704	0.347531	-0.128597	-0.194304	0.153534
123.7	-0.44129	-0.0606046	0.0902831	-1.07631	-0.619901	-0.093387	-0.222702	0.618665	-0.225656	0.178435
123.8	0.8106	0.103165	-0.0293759	-2.35824	-0.213625	-0.070783	-0.146255	-0.018096	-0.240326	0.322938
123.9	-0.13656	-0.0183586	-0.207058	1.53848	-0.30781	-0.321461	0.154226	-0.579698	0.0152198	0.230869
124	-0.33414	-0.177268	0.00396314	-0.927795	-0.228803	-0.376042	-0.0318966	-0.209804	-0.285223	0.102806
124.1	0.12955	0.221283	-0.0822469	-1.68399	-0.351696	-0.58782	0.541037	0.007342	-0.225817	0.241364
124.2	0.78231	-0.0523576	-0.0388869	-1.99042	0.0604152	-0.287118	-0.0839276	-0.059418	-0.208676	0.27795
124.3	-0.6848	0.0458564	0.165373	-1.47476	-0.915538	-0.40029	-0.0386666	0.499794	-0.350379	0.229165
124.4	-0.9536	0.112341	-0.334636	-0.214623	-0.433672	-0.259068	0.164777	0.256094	-0.207798	0.139034
124.5	0.0258896	0.135992	0.0245831	-0.99873	0.809996	-0.331876	0.0298014	0.29183	-0.00156417	0.182713
124.6	0.65011	-0.28805	0.320793	-0.482546	-0.599662	-0.41283	0.0557364	0.09908	-0.082171	0.154128
124.7	0.3699	0.0190424	0.00899314	1.8205	-0.69373	-0.087469	0.134987	-0.194892	0.172166	0.259101
124.8	0.20517	0.148919	-0.00517686	-0.701213	-0.820028	-0.338099	-0.0413616	0.006413	-0.193172	0.136668
124.9	1.2937	0.29233	0.0588331	-0.51959	0.707185	-0.151498	0.0582194	1.18627	0.365681	0.227426
125	-0.1703	-0.267421	0.107543	-1.16387	-0.665502	0.24881	0.189177	0.746296	-0.121908	0.208965
125.1	-0.41597	-0.0217486	-0.112551	-1.10235	-0.171204	-0.397746	-0.0318666	0.140645	-0.264099	0.137039
125.2	0.13771	0.442636	-0.104899	-0.853238	0.560033	-0.015333	0.295368	-0.290485	0.0214741	0.160118
125.3	-0.0947304	-0.0731696	-0.0355989	-0.750647	0.51002	-0.134639	0.0949394	0.165976	-0.0397312	0.125445
125.4	0.56844	0.0798784	-0.167491	-0.314504	-0.370616	-0.369322	-0.0818956	-0.057824	-0.0891668	0.109924
125.5	0.0759596	-0.190254	0.0351431	-0.791251	-0.407176	-0.374258	0.313474	0.488667	-0.106212	0.147718
125.6	2.63599	0.315577	0.0990331	-0.643244	-0.501432	-0.165808	0.207146	-0.039556	0.238463	0.36204
125.7	-0.8746	0.199431	0.0745531	-0.467441	-0.396061	-0.289305	-0.301201	0.318365	-0.217032	0.139167
125.8	-0.51696	0.321702	-0.14325	-1.34674	-0.104506	-0.229211	-0.188415	-0.143715	-0.293887	0.170798
125.9	-0.52768	-0.114904	0.271933	-1.39748	-1.06115	-0.213628	0.525709	0.029751	-0.310931	0.231226
126	0.14369	0.0789074	0.128243	-1.34392	-0.49348	-0.11383	0.230715	-0.310856	-0.210066	0.18433
126.1	-1.23322	-0.190782	0.242233	-1.89361	-0.152871	-0.050366	0.208968	-0.153568	-0.402902	0.267133
126.2	0.39231	-0.280339	0.109223	-0.425883	-1.04762	-0.499797	0.53197	-0.155405	-0.171942	0.181449
126.3	0.6735	-0.0674086	-0.0686059	-1.0056	-0.645015	-0.079816	0.351994	0.114298	-0.0908314	0.187438
126.4	-1.10278	0.163593	0.120503	-0.636483	-0.528199	0.011913	0.327926	-0.111352	-0.21936	0.173032
126.5	0.84409	-0.381938	0.311423	-0.79088	-0.253607	0.125058	0.525709	-0.393588	-0.00171655	0.193282
126.6	-1.06785	0.0243294	-0.136047	-2.06529	-0.506235	-0.1153	-0.167212	-0.260641	-0.53678	0.249471
126.7	-0.79634	0.436231	0.392233	1.40648	-0.164758	-0.182889	-0.147934	-0.222804	0.0900272	0.23237
126.8	-0.26201	0.306723	-0.0131869	-0.944097	0.102438	-0.046417	0.466037	0.59789	0.0259222	0.17093
126.9	-0.27235	0.263918	0.0636231	-2.03197	-0.652953	-0.143201	-0.187051	0.935077	-0.253113	0.302385
127	-0.0183304	0.374684	0.251673	-2.19337	-0.868493	-0.252658	0.107237	0.256665	-0.292824	0.305441
127.1	-0.30307	-0.0401916	0.165693	-0.0911722	-0.823183	-0.692836	0.322287	-0.112006	-0.19681	0.139734
127.2	0.67911	0.0372214	0.437373	-0.674433	0.306546	-0.08712	-0.257641	-0.195943	0.0306392	0.152804
127.3	-0.92856	0.104946	-0.148071	-1.86417	-0.648225	-0.232157	0.149821	0.152007	-0.426801	0.247583
127.4	1.06538	-0.0434816	0.262363	1.48632	-0.110144	-0.076721	0.219399	0.159446	0.37032	0.207424
127.5	-0.0585204	0.0262484	0.212423	-0.336833	-0.432698	0.213063	-0.161323	0.122377	-0.0519078	0.0860609
127.6	0.0625196	0.30444	0.305403	-1.52287	-0.111883	-0.078273	0.0324254	0.621789	-0.0483058	0.227433
127.7	-0.51596	-0.392771	0.0641831	-1.08618	-0.221398	-0.090406	0.378649	0.256419	-0.200933	0.166246
127.8	-0.60641	0.31713	0.159643	-0.222802	-0.5565	-0.720609	-0.0701016	0.069928	-0.203715	0.136944
127.9	-0.63584	-0.276118	0.0268131	1.01698	-0.886634	0.092014	-0.188458	0.391316	-0.057491	0.210114
128	-0.39676	0.266242	-0.121527	-1.2695	-0.54881	-0.022237	0.214637	0.204296	-0.209207	0.183908
128.1	-0.1538	-0.0615496	-0.0515939	-0.997331	1.43913	-0.523945	0.2117	-0.148749	-0.0357678	0.247382
128.2	-1.02166	-0.2589	0.140173	-0.748833	0.251783	-0.124389	0.283535	0.110693	-0.17095	0.170553
128.3	-0.62387	-0.0117326	0.100553	-0.639628	-0.183555	0.232961	0.125161	0.030328	-0.121223	0.119192
128.4	-0.3505	-0.0498496	0.205703	-0.140865	-1.17238	-0.408456	-0.158489	-0.341412	-0.302031	0.142722
128.5	0.00188961	0.187622	0.340963	-2.06848	0.0820772	-0.387547	0.243913	0.339609	-0.157494	0.285463
128.6	0.50817	-0.27549	0.211303	-0.412526	-0.0783668	0.143691	0.0402864	0.558296	0.0869205	0.121642
128.7	-0.92364	-0.205157	0.0423831	-2.50216	-0.566959	-0.173703	0.144452	0.207091	-0.497212	0.316099
128.8	-1.81238	0.225915	0.00918314	-1.30474	-0.685721	-0.144349	0.391361	0.210445	-0.388786	0.284023
128.9	-0.81101	0.0847154	0.180743	0.13648	-1.08672	-0.289836	-0.0490056	0.787844	-0.130849	0.209902
129	-1.11583	0.208331	0.00857314	-0.442812	0.126682	-0.408589	0.487353	0.107568	-0.12859	0.178507
129.1	0.0481196	-0.278432	0.0699631	-1.28172	-0.599693	-0.231839	0.348615	-0.255136	-0.272516	0.175938
129.2	0.12024	-0.457035	-0.0304149	-2.2086	-0.88184	-0.375666	-0.115102	-0.481771	-0.553774	0.260939
129.3	-1.34829	0.127816	-0.141107	-0.825047	-0.192547	-0.138203	-0.0860686	0.725988	-0.234682	0.218962
129.4	-0.60125	-0.0976336	0.163053	-1.56065	1.0295	-0.148209	-0.133219	-0.324331	-0.209093	0.256635
129.5	0.55685	-0.0134066	-0.0345909	-0.627704	0.0826742	-0.193169	0.442364	0.229961	0.0553723	0.131859
129.6	-0.71217	0.0494564	-0.126233	0.681418	-0.549712	-0.283187	0.0231664	-0.012762	-0.116253	0.150289
129.7	-1.17517	-0.179719	0.174923	-0.0134922	-0.461403	-0.073629	0.577381	-0.947803	-0.262364	0.204566
129.8	-1.10901	-0.253749	0.236763	-1.69945	-0.434579	-0.162515	-0.124986	-0.064369	-0.451486	0.225309
129.9	0.85513	-0.284635	0.0780931	-1.3794	0.311416	-0.292134	0.297331	-0.017094	-0.0539114	0.230251
130	1.75155	-0.367053	-0.118408	-0.222289	0.14109	-0.018514	0.355343	0.48902	0.251342	0.237034
130.1	-0.16481	0.187388	0.112153	-1.56697	0.988529	-0.252932	0.107494	0.340054	-0.0311367	0.256726
130.2	0.66423	0.0498994	-0.0954239	-0.902227	-0.688469	-0.325384	0.226686	-0.325539	-0.174528	0.177299
130.3	0.96242	0.406256	-0.0705799	-0.646809	-0.373109	-0.210978	0.0230744	0.773178	0.107932	0.198364
130.4	-1.88562	0.0965564	-0.250805	-1.03604	-0.260708	-0.264973	-0.188499	-0.302956	-0.51163	0.226485
130.5	-0.81019	0.0651984	0.122343	-1.4037	0.367178	-0.233989	-0.496074	-0.481771	-0.358875	0.201929
130.6	-0.30556	0.0374824	-0.00729686	-0.50848	-0.448642	-0.273387	-0.0311516	-0.329906	-0.233368	0.0736209
130.7	-0.68479	-0.166726	-0.0314079	-1.66476	0.38368	0.069345	-0.0182296	0.316208	-0.224585	0.235963
130.8	-0.92647	0.136163	0.336323	-1.48204	-0.336693	-0.61574	-0.0416356	0.015962	-0.364267	0.216276
130.9	-1.10239	-0.0896866	-0.0918989	-1.36839	0.00973218	-0.239713	0.102367	-0.445814	-0.403224	0.192276
131	0.0882496	0.422624	0.0660531	-1.78565	-0.646143	-0.17389	0.0154224	-0.143572	-0.269613	0.241512
131.1	-1.31017	-0.496341	0.113583	-1.93783	0.26643	-0.257923	0.219015	0.165393	-0.40473	0.287643
131.2	-0.2908	-0.0705646	-0.0946889	-1.61656	-1.00992	-0.357057	0.333666	-0.083737	-0.398709	0.219814
131.3	-0.35495	0.0681504	0.409183	-1.64781	-0.52958	0.00781004	0.22282	0.120394	-0.212998	0.231264
131.4	0.21983	0.0621084	0.00189314	-1.51993	-0.41418	-0.156664	0.426254	0.128129	-0.156569	0.213828
131.5	0.58946	-0.160405	0.186223	-1.09398	-0.690838	0.268606	-0.0774816	-0.508096	-0.185814	0.195577
131.6	0.14518	-0.505112	-0.0791279	-0.639628	-0.65148	-0.15398	0.0429464	-0.381791	-0.277874	0.109351
131.7	-1.68257	-0.420969	0.183033	-0.855341	-0.0700198	-0.249534	-0.146239	0.065316	-0.39704	0.215682
131.8	-0.4638	-0.327705	0.0420031	-0.394219	0.116474	0.123481	-0.0239796	0.640932	-0.0358517	0.127446
131.9	1.2645	-0.0434216	-0.149448	-1.46414	0.392178	-0.201461	0.375414	0.379775	0.0691746	0.274127
132	-0.0880604	-0.11897	-0.110517	-0.600125	-0.331783	-0.694684	-0.0844136	0.16743	-0.23264	0.102567
132.1	0.13125	0.27873	0.0713731	-1.25369	-0.884863	-0.163137	0.317991	-0.225417	-0.21597	0.200897
132.2	2.62406	0.0670604	-0.100431	-1.40941	-0.631122	0.194355	-0.172945	0.773892	0.168182	0.416733
132.3	-0.9348	-0.180734	0.324403	-0.968815	-0.128017	0.046554	0.0656544	0.413552	-0.170275	0.184792
132.4	0.0453396	0.49706	-0.225963	-1.46092	-0.421742	-0.289066	0.0615724	0.227938	-0.195722	0.208959
132.5	0.4463	0.197984	0.0545531	-1.74298	-0.668943	0.048418	0.216887	0.145503	-0.162785	0.253031
132.6	0.48266	-0.369741	0.0590231	-1.14783	-0.518455	-0.107812	0.0644184	-0.060039	-0.199721	0.172157
132.7	-0.10756	-0.0260986	0.0426231	-0.754559	-0.977901	-0.180125	0.285927	0.583699	-0.141749	0.180964
132.8	-0.69297	0.0997044	0.144053	1.00072	-0.42453	-0.243629	0.286035	-0.274269	-0.0131109	0.184564
132.9	-0.42949	-0.186933	0.215913	-1.03163	1.13466	-0.212145	0.154504	-0.076815	-0.0539912	0.218322
133	2.14995	-0.183955	0.124183	1.57495	0.346993	0.230832	0.124146	0.004503	0.54645	0.297377
133.1	-0.90856	0.601026	-0.283809	-0.715559	-0.604524	-0.207115	0.381319	0.284574	-0.181581	0.195952
133.2	1.50373	0.181706	0.0601331	-0.134816	-0.464621	-0.11556	-0.170158	-0.111545	0.0936087	0.211986
133.3	1.99117	0.382017	-0.157523	-1.86874	-0.459613	-0.093459	0.349575	-0.219877	-0.0095558	0.378377
133.4	-0.96404	-0.105431	0.0637531	0.882191	0.210527	-0.218805	0.186024	0.682447	0.0920833	0.200335
133.5	-0.89075	0.466038	-0.0838969	-0.731512	0.0395722	0.014667	0.250205	-0.369635	-0.163164	0.165875
133.6	-0.79086	0.339036	-0.0173169	-0.614021	0.000757176	-0.481536	-0.232401	0.165355	-0.203873	0.140054
133.7	0.22046	0.459297	-0.137322	-1.72493	0.167198	0.053361	0.568691	-0.495399	-0.111081	0.258937
133.8	-0.37173	0.343137	-0.0200669	-1.34677	0.576228	-0.094955	0.424945	0.56459	0.00942295	0.227949
133.9	0.76531	0.262585	-0.0293189	-1.27843	-0.234037	-0.072267	0.32637	0.362785	0.0128748	0.214921
134	0.40676	-0.290096	0.150783	-0.129839	-0.485342	-0.019937	0.319911	0.130491	0.0103415	0.107211
134.1	1.33576	0.102743	0.209473	-1.10726	-0.400263	-0.262563	0.239897	0.382983	0.0625965	0.248809
134.2	0.20423	0.282835	0.111583	0.0159448	-0.448336	-0.381863	0.109544	0.351076	0.0306268	0.104282
134.3	1.94488	-0.0130366	0.120883	-0.715559	1.29357	0.109261	-0.0203986	0.009349	0.341119	0.300721
134.4	1.21631	-0.0531226	-0.00315686	0.454891	-0.225414	-0.270932	-0.127628	0.020819	0.126471	0.174343
134.5	-0.14135	0.0859264	-0.0478369	-0.118008	0.703084	-0.049049	0.360369	0.234668	0.128475	0.102921
134.6	-0.9624	-0.0468926	0.284193	-1.8591	-0.6288	-0.06398	0.693736	-0.042542	-0.328223	0.283036
134.7	-0.0449604	0.552153	0.0325731	-1.71442	0.0357692	-0.10511	-0.164619	0.047253	-0.17017	0.233651
134.8	-0.59691	0.356382	0.299773	-1.19414	-0.407598	-0.263858	0.0738714	0.051067	-0.210177	0.183691
134.9	-0.62662	0.362204	0.157113	-0.826472	0.376739	-0.169329	-0.0143326	-0.442823	-0.14794	0.15943
135	0.16651	-0.143691	-0.115869	-0.54922	0.416581	0.022712	0.192218	0.024112	0.0016692	0.101331
135.1	-1.22904	0.0636564	0.00967314	0.256759	0.622743	-0.376405	0.00499239	-0.434469	-0.135261	0.196056
135.2	0.27805	0.00150341	0.187963	-1.06055	-1.24921	-0.179164	0.435119	-0.048165	-0.204307	0.219079
135.3	2.35071	0.334512	-0.101146	-1.28814	-0.414175	-0.240302	0.29832	0.32737	0.158394	0.366743
135.4	0.41007	0.185697	-0.00894686	-0.248664	-0.557461	-0.287818	0.244132	0.439405	0.0220518	0.127261
135.5	-0.22949	0.191131	0.0722331	-1.07899	-0.260266	0.119645	0.149547	0.235203	-0.100123	0.154583
135.6	0.41191	-0.496893	-0.0636149	-1.41849	-0.122688	0.00570204	0.227316	-0.579736	-0.254562	0.203416
135.7	0.49684	-0.183499	0.260833	-1.43916	0.218622	-0.413386	0.129173	0.217441	-0.0891423	0.217076
135.8	0.74381	-0.221963	0.218663	-1.02222	-0.0831058	-0.237416	0.343984	-0.326621	-0.0731087	0.186164
135.9	0.58934	-0.14162	0.366513	-1.31276	0.166375	-0.371454	0.198604	0.167717	-0.0421599	0.208911
136	0.48006	0.221946	0.114443	0.153305	-0.21779	-0.358806	0.382952	-0.439843	0.0420335	0.120895
136.1	0.94578	0.0778644	-0.0185569	-0.869687	0.249464	-0.097097	0.0380014	0.181516	0.0634106	0.175822
136.2	1.39473	0.159619	-0.0854019	-1.01527	0.489545	-0.152373	0.703555	0.616719	0.263891	0.253191
136.3	-1.4022	0.443519	0.0703831	-0.874766	-0.53035	-0.225135	-0.0469296	-0.464868	-0.378793	0.204216
136.4	-0.50663	0.598731	0.0704431	-0.505107	-0.510786	-0.145345	0.361958	-0.367692	-0.125553	0.152209
136.5	1.37025	0.115714	0.144623	-0.609871	-0.412127	-0.401119	-0.197957	-0.029684	-0.0025213	0.217723
136.6	1.44191	0.00328441	0.101113	0.17136	-0.148216	-0.057618	0.251229	-0.362035	0.175128	0.193318
136.7	0.47558	-0.367008	0.258853	0.911648	0.21136	0.058279	0.0127514	0.079831	0.205162	0.132075
136.8	-0.19017	0.0533954	0.0629531	-0.456239	0.0814262	-0.226262	0.13145	-0.231066	-0.096814	0.0737569
136.9	0.84469	-0.0164426	0.141793	-0.957375	-0.420926	-0.271496	-0.10342	0.077425	-0.0882189	0.18204
137	1.14446	0.580193	0.0447431	0.00540384	0.445174	0.220077	0.59227	-0.063821	0.371063	0.143204
137.1	0.21767	0.0810574	0.106403	0.265898	-0.121103	-0.330582	0.596284	-0.352469	0.0578948	0.112829
137.2	-0.96229	0.253676	0.143673	-0.735326	-0.606814	-0.055214	-0.0172776	0.39811	-0.197683	0.177741
137.3	0.53108	-0.365227	0.0261131	-0.0432842	-0.468594	-0.39242	0.0105214	-0.038593	-0.0925504	0.113754
137.4	0.64627	0.275735	0.00229314	-1.37436	-0.799645	-0.230255	-0.113556	0.680995	-0.114065	0.24812
137.5	-0.58928	-0.126033	0.185043	-0.672137	-0.201545	-0.343515	0.524994	-0.293064	-0.189442	0.139012
137.6	0.11267	0.148688	0.163423	-0.0561912	-0.614856	0.075134	0.0678464	0.164191	0.0076132	0.0925297
137.7	0.76327	0.217466	0.113353	-0.310687	-0.25872	-0.075282	0.664923	-0.435364	0.08487	0.157315
137.8	0.3234	-0.297422	0.252523	0.196294	-0.145677	-0.613701	0.507935	-0.111863	0.0139362	0.131078
137.9	-0.30181	0.15551	0.289053	-1.01572	0.177097	-0.322554	-0.00780161	0.176006	-0.106278	0.152749
138	0.33826	0.40599	0.0549131	-1.05791	-0.195714	-0.636886	0.0394104	-0.518062	-0.19625	0.179642
138.1	1.26068	0.172385	0.233753	-0.0502402	0.548192	-0.187129	0.141467	-0.026844	0.261533	0.162857
138.2	1.49929	0.373823	0.132323	-0.0424182	-0.254151	-0.067141	-0.0520926	-0.667986	0.115206	0.224355
138.3	0.73326	-0.222999	-0.0568219	-1.49431	-0.374937	-0.188609	0.467818	0.130392	-0.125776	0.235624
138.4	0.68865	0.1395	0.0755031	-0.240817	-0.253152	-0.442313	0.225439	-0.207131	-0.00179005	0.127533
138.5	-0.97407	-0.0125656	0.0199131	-0.0983972	-0.33099	0.201083	-0.135426	0.265531	-0.133115	0.13733
138.6	0.16853	-0.440502	0.0353431	-0.306871	-0.14616	0.229032	0.269297	0.246956	0.0069532	0.0968064
138.7	1.92232	0.0124054	0.148483	-0.486952	0.47273	-0.384372	-0.0103756	-0.483629	0.148826	0.279753
138.8	1.13963	0.0898044	0.101933	-0.541676	-0.476575	-0.110052	-0.0193116	-0.151904	0.00398108	0.182892
138.9	-1.1419	0.0147554	0.143753	-0.688141	0.26975	-0.133557	0.00767039	0.567968	-0.119963	0.193487
139	-1.38876	0.223732	-0.171221	-1.35852	-0.446274	-0.000950961	0.536896	-0.161961	-0.345882	0.246771
139.1	1.13297	0.950498	-0.214369	-0.206223	0.219665	-0.171206	0.151461	-0.328126	0.191834	0.197725
139.2	2.17229	0.0107244	0.282163	-0.774016	-0.532621	0.062028	0.32099	0.012794	0.194294	0.313004
139.3	0.19609	0.0217274	0.317793	-1.64211	0.0592112	0.035595	-0.122765	0.381491	-0.0941214	0.228776
139.4	-0.11468	0.214526	0.424233	-1.28012	0.387151	-0.334268	-0.00505161	-0.099022	-0.100904	0.192161
139.5	0.72892	0.208533	-0.0678209	0.264463	-0.242751	-0.20687	-0.264382	0.077163	0.062157	0.119225
139.6	0.10081	0.219504	-0.00975686	-0.235512	0.742275	-0.573149	0.104899	-0.662485	-0.0391768	0.159854
139.7	-0.54869	0.0705644	-0.0139369	-1.15617	0.583773	-0.316175	-0.263659	-0.201033	-0.230666	0.177684
139.8	0.79967	-0.138014	-0.00128686	-1.30795	0.47758	-0.028567	0.0295504	0.331034	0.0202518	0.219794
139.9	-0.98477	0.213891	0.369483	-1.71391	0.510966	0.029249	-0.23964	0.226789	-0.198492	0.272066
140	0.38457	-0.188193	0.269063	0.116719	-0.0435078	-0.313929	0.276606	-0.263482	0.0297308	0.0953036
	sample_1	sample_2	sample_3	sample_4	sample_5	sample_6	sample_7	sample_8	Average	SEM
ΔFRETr amplitued (Peak response)	0.41689	0.22357	0.023693	-0.89847	-0.40484	-0.18386	0.0071482	-0.040593	-0.107058	0.142635
SE of baseline	0.0388204	0.0125835	0.00768569	0.0460187	0.0232309	0.00790615	0.0108643	0.0154429	0.0203191	0.00517193
SNR	10.7389	17.7669	3.08274	-19.524	-17.4268	-23.2553	0.65795	-2.62858	-3.82351	5.27218
