# Supplementary material for: Two-step structural changes in M3 muscarinic receptor activation rely on the coupled Gq protein cycle
Source: Nat Commun. 2023 Mar 8;14:1276. doi: 10.1038/s41467-023-36911-4 (PMC9992711; doi:10.1038/s41467-023-36911-4)
Supplement: Supplementary file 3 — Source Data [file 41467_2023_36911_MOESM3_ESM.zip › 2. Data for Supplementary Figures/Supplementary Figure 19.xlsx]

## Sheet: b
	Relative FPM												Relative FCytosol
Time [s]	Sample_1	Sample_2	Sample_3	Sample_4	Sample_5	Sample_6	Sample_7	Sample_8	Average	SEM		Time [s]	Sample_1	Sample_2	Sample_3	Sample_4	Sample_5	Sample_6	Sample_7	Sample_8	Average	SEM
0	1	1	1	1	1	1	1	1	1	0		0	1	1	1	1	1	1	1	1	1	0
3.09	1.06516	0.950258	0.944459	0.98503	1.01751	0.944292	1.00061	1.00168	0.988625	0.0148846		3.09	1.02151	1.05238	0.968173	1.00589	0.997629	0.994726	0.985988	0.999638	1.00324	0.00886388
6.19	1.08105	0.962332	0.889428	0.994015	1.04601	0.91474	1.05213	1.02959	0.996161	0.024316		6.19	1.02653	1.03877	0.934386	0.975754	0.952308	0.937792	0.951819	0.99509	0.976557	0.0141382
9.28	1.03177	0.9557	0.884361	0.981082	1.00733	0.884249	1.0096	1.01513	0.971152	0.0206232		9.28	1.07318	1.00997	0.909895	1.00717	0.977603	0.926741	0.990024	0.999517	0.986763	0.0180236
12.38	1.06792	0.899581	0.813983	0.981145	1.0064	0.899954	1.04314	1.0209	0.966629	0.0307915		12.38	1.01057	1.0639	0.904539	0.981761	0.930382	0.964442	0.910297	0.991549	0.969679	0.0191395
15.47	1.0718	0.949124	0.862785	0.9582	1.00969	0.899694	1.08724	1.02606	0.983074	0.0281808		15.47	1.10667	0.980831	0.895535	0.981623	0.913237	0.965579	0.922612	1.00221	0.971037	0.0235253
18.57	1.05476	0.979565	0.867124	0.951899	1.05366	0.880073	1.1027	1.01951	0.988661	0.0300437		18.57	1.07874	1.07683	0.885676	1.01425	0.92323	0.95723	0.971333	1.03477	0.992757	0.024896
21.57	1.09633	0.964061	0.829984	0.962337	1.05143	0.876136	1.10527	1.01601	0.987694	0.0351038		21.57	1.07177	1.07015	0.923189	0.978501	0.962547	0.921579	0.957655	0.987605	0.984125	0.0206664
24.66	1.13565	0.939516	0.768867	0.952183	1.06473	0.886846	1.13048	1.01039	0.986082	0.0443898		24.66	1.06144	1.03297	0.992781	1.00413	0.931587	0.906875	0.976269	0.98527	0.986415	0.0177217
27.76	1.12898	0.959384	0.787074	0.951883	1.04973	0.806562	1.11427	1.02629	0.97802	0.0454562		27.76	1.04032	1.04545	1.01609	0.990219	0.944347	0.934606	0.927446	0.993682	0.98652	0.0165129
30.85	1.13142	1.02134	0.904725	0.966727	1.06067	0.863928	1.09484	1.0247	1.00854	0.0324937		30.85	1.08365	1.06043	1.01624	0.986859	0.917283	0.911553	0.956755	0.985109	0.989735	0.0219576
33.95	1.12806	1.02148	0.889258	0.957473	1.08641	0.896537	1.08486	0.989161	1.00666	0.0316422		33.95	1.07259	1.082	1.05498	0.992037	0.902114	0.864384	0.906698	0.994969	0.983721	0.0297799
37.04	1.12312	1.01522	0.873476	0.987872	1.0925	0.863928	1.13247	0.991106	1.00996	0.0367057		37.04	1.0163	1.00257	1.05158	0.953227	0.964504	0.890494	0.953336	0.995774	0.978474	0.0173519
40.14	1.11776	1.01071	0.897355	0.997916	1.09622	0.868464	1.14161	0.974507	1.01307	0.035461		40.14	1.04985	1.00907	1.05605	0.954017	0.888958	0.900352	0.964931	0.978067	0.975162	0.0219
43.23	1.11592	1.01411	0.859512	1.00592	1.06882	0.870961	1.14474	1.02056	1.01257	0.0365728		43.23	1.06248	1.02495	1.02463	0.960637	0.919786	0.893513	0.946703	1.00028	0.979122	0.0206194
46.33	1.09502	1.00649	0.881282	1.00567	1.03339	0.828621	1.11275	1.01926	0.997811	0.0345191		46.33	1.0457	1.04756	1.01126	0.960953	0.933808	0.913658	0.958735	0.992595	0.983034	0.0175731
49.42	1.07219	1.03044	0.894446	1.00474	1.077	0.890982	1.10631	1.01456	1.01133	0.0285366		49.42	1.05757	1.03343	0.978692	0.970458	0.899272	0.893941	0.932768	0.994889	0.970127	0.0209422
52.52	1.08521	0.959469	0.812602	0.990272	1.08063	0.880233	1.08014	1.01499	0.987944	0.0354679		52.52	1.00314	1.03877	0.988511	0.933802	0.909265	0.916883	0.921352	1.02721	0.967367	0.0186963
55.61	1.09047	0.968029	0.871973	1.02253	1.03665	0.950806	1.0749	0.995846	1.0014	0.0251708		55.61	1.00811	1.00491	1.00466	0.950342	0.930909	0.90585	0.974573	0.963136	0.967811	0.0133173
58.7	1.06651	1.00057	0.8687	1.03885	1.07339	0.945132	1.11137	1.01263	1.01464	0.0275219		58.7	0.992222	0.986523	1.03357	0.957574	0.899422	0.925082	0.970613	0.982896	0.968488	0.0147055
61.8	1.08945	1.08256	0.96206	1.04306	1.09563	0.948808	1.12092	0.983458	1.04074	0.0237138		61.8	0.994795	0.996358	0.998389	0.924871	0.922478	0.894594	0.88834	0.974887	0.949339	0.016569
64.89	1.07759	1.07522	1.00608	1.03752	1.10186	0.94703	1.08072	0.973771	1.03747	0.0199432		64.89	1.00293	1.00628	0.937647	0.950539	0.92835	0.883449	0.956755	1.00431	0.958782	0.0154673
67.99	1.09982	1.04232	0.968145	1.01612	1.06217	0.964214	0.951561	0.969937	1.00929	0.019243		67.99	1.00116	1.01522	0.925052	0.955934	0.975778	0.864217	1.39393	1.0128	1.01801	0.0566265
71.08	1.03188	0.880789	0.839754	0.956873	0.995274	0.944192	0.821931	0.843323	0.914252	0.0278188		71.08	1.53977	1.39288	1.06282	1.02804	0.99857	1.03146	2.1112	1.44064	1.32567	0.135742
74.18	0.960862	0.517828	0.495964	0.899076	0.867043	0.766939	0.663943	0.639682	0.726417	0.061852		74.18	2.11714	1.78114	1.44177	1.08926	1.20844	1.3695	2.42864	2.07542	1.68891	0.171236
77.27	0.863861	0.497931	0.496667	0.835594	0.682251	0.616201	0.581615	0.567528	0.642706	0.0500094		77.27	2.34774	1.87145	1.51767	1.19391	1.36548	1.53577	2.67001	2.34156	1.85545	0.190695
80.37	0.860896	0.406723	0.408592	0.777039	0.638443	0.566507	0.573264	0.528816	0.595035	0.056944		80.37	2.42711	2.08775	1.56034	1.27455	1.54207	1.60918	2.71019	2.49332	1.96307	0.189405
83.46	0.824189	0.408168	0.415816	0.742882	0.552857	0.564549	0.571728	0.516315	0.574563	0.0513226		83.46	2.52153	2.05127	1.58522	1.31897	1.62472	1.7461	2.65363	2.53554	2.00462	0.180753
86.56	0.83446	0.368346	0.378991	0.719289	0.542243	0.578276	0.50695	0.514012	0.555321	0.0559975		86.56	2.53205	2.05131	1.59617	1.35166	1.63221	1.7412	2.76673	2.5817	2.03163	0.188492
89.65	0.865094	0.389235	0.401707	0.694433	0.503642	0.518293	0.436966	0.487291	0.537083	0.0577108		89.65	2.5963	2.07382	1.62388	1.38237	1.63834	1.7929	2.75881	2.50608	2.04656	0.182845
92.75	0.830546	0.42115	0.431065	0.66983	0.522098	0.527984	0.466065	0.487556	0.544537	0.0492411		92.75	2.55478	2.04004	1.61243	1.409	1.67815	1.74576	2.80206	2.53715	2.04742	0.183757
95.84	0.827688	0.393005	0.413562	0.659787	0.534495	0.532539	0.523144	0.493145	0.547171	0.0494364		95.84	2.63266	2.06241	1.60564	1.40888	1.72428	1.7679	2.85088	2.57079	2.07793	0.190872
98.94	0.817097	0.397937	0.40767	0.645006	0.519618	0.497372	0.550436	0.489104	0.54053	0.0482612		98.94	2.55549	2.12659	1.62897	1.40254	1.68752	1.69761	2.94256	2.56685	2.07602	0.196932
102.03	0.810776	0.386684	0.388446	0.639084	0.510057	0.504606	0.5566	0.500415	0.537084	0.048832		102.03	2.61085	1.96317	1.62621	1.4308	1.67376	1.70547	2.71251	2.56383	2.03583	0.181594
105.13	0.874594	0.371691	0.3643	0.636968	0.523399	0.537335	0.511974	0.485327	0.538199	0.0574123		105.13	2.62423	2.05724	1.64566	1.42098	1.74116	1.83481	2.86309	2.56902	2.09452	0.186379
108.22	0.832029	0.367865	0.360421	0.623435	0.52608	0.501229	0.496991	0.488632	0.524585	0.0531853		108.22	2.61553	2.12193	1.60358	1.45273	1.68097	1.80836	2.94688	2.59429	2.10303	0.196111
111.31	0.852712	0.375035	0.373876	0.617497	0.551742	0.504066	0.489472	0.499377	0.532972	0.0540903		111.31	2.59921	2.1197	1.67508	1.41463	1.78797	1.77432	2.93338	2.58552	2.11123	0.190515
114.41	0.87068	0.350037	0.35116	0.610691	0.551246	0.522649	0.518029	0.486555	0.532631	0.0581601		114.41	2.54883	2.09192	1.68517	1.41515	1.65805	1.68486	2.95542	2.58673	2.07826	0.197083
117.5	0.858002	0.36418	0.344881	0.606601	0.581665	0.529962	0.439586	0.506005	0.52886	0.057729		117.5	2.6237	2.08644	1.6592	1.44044	1.7769	1.72131	3.02473	2.59546	2.11602	0.200451
120.6	0.814595	0.365144	0.346408	0.595926	0.568741	0.546386	0.430459	0.510669	0.522291	0.0530835		120.6	2.60559	1.98253	1.67744	1.40325	1.76139	1.78406	2.9691	2.53847	2.09023	0.193406
123.69	0.814974	0.345445	0.321341	0.59381	0.545373	0.586908	0.470783	0.532763	0.526425	0.0550597		123.69	2.58173	2.15653	1.65874	1.4716	1.64852	1.75309	2.88682	2.54556	2.08782	0.187343
126.79	0.800648	0.394082	0.3755	0.593257	0.518347	0.601175	0.482043	0.542262	0.538414	0.0475622		126.79	2.58379	2.13723	1.71047	1.47783	1.68564	1.73046	2.98607	2.55027	2.10772	0.192256
129.88	0.80908	0.377756	0.351984	0.601042	0.59806	0.642836	0.452763	0.551458	0.548122	0.0532788		129.88	2.56841	2.04028	1.77933	1.50336	1.64818	1.69159	2.98023	2.51996	2.09142	0.189138
132.98	0.810811	0.392126	0.357148	0.585803	0.613107	0.636522	0.453558	0.583466	0.554068	0.0523002		132.98	2.53298	2.20414	1.71267	1.55636	1.77703	1.71567	2.89071	2.57506	2.12058	0.176444
136.07	0.780557	0.432714	0.398434	0.593289	0.626526	0.599816	0.499828	0.585562	0.564591	0.0427149		136.07	2.5811	2.04728	1.70027	1.61522	1.64664	1.7149	2.89986	2.53473	2.0925	0.17984
139.17	0.826727	0.453943	0.410798	0.583277	0.595379	0.656623	0.473729	0.605578	0.575757	0.0469263		139.17	2.5504	2.17158	1.68928	1.57778	1.69548	1.71162	2.85744	2.54266	2.09953	0.175942
142.26	0.857966	0.486509	0.433198	0.582692	0.651708	0.666953	0.487773	0.595117	0.595239	0.0476488		142.26	2.59477	2.15865	1.63572	1.59756	1.75369	1.74362	2.84134	2.52391	2.10616	0.17383
145.36	0.815686	0.495777	0.42835	0.584398	0.639791	0.64851	0.438068	0.603274	0.581732	0.0452354		145.36	2.55262	2.08149	1.62493	1.63032	1.65729	1.69191	2.83083	2.51151	2.07261	0.17482
148.45	0.820833	0.512726	0.454629	0.575602	0.654652	0.700182	0.452817	0.606749	0.597274	0.0448776		148.45	2.5044	2.07061	1.63752	1.622	1.71005	1.7224	2.78625	2.51726	2.07131	0.165824
151.55	0.807953	0.574145	0.483115	0.578981	0.681414	0.636302	0.438737	0.626501	0.603394	0.0406595		151.55	2.5276	2.06418	1.67119	1.64771	1.66951	1.68518	2.77329	2.48873	2.06592	0.165027
154.64	0.845857	0.595686	0.521079	0.575949	0.690262	0.650708	0.475338	0.61079	0.620709	0.0401373		154.64	2.57157	2.05064	1.65233	1.62082	1.61271	1.63928	2.65633	2.55196	2.04445	0.168695
157.74	0.857622	0.619013	0.563941	0.569743	0.6869	0.651807	0.522855	0.635358	0.638405	0.0364946		157.74	2.58835	2.01921	1.63273	1.64012	1.60495	1.70559	2.73141	2.52093	2.05541	0.170891
160.83	0.789215	0.616377	0.533395	0.562258	0.593535	0.653166	0.570806	0.653864	0.621577	0.0282933		160.83	2.49375	2.00709	1.62085	1.62368	1.62965	1.68367	2.63664	2.44289	2.01728	0.156154
163.83	0.75169	0.620628	0.558777	0.563395	0.647446	0.668691	0.545954	0.652428	0.626126	0.0245143		163.83	2.43894	1.9679	1.60378	1.63581	1.54842	1.66207	2.65453	2.45617	1.99595	0.160235
166.92	0.789986	0.601922	0.545371	0.566932	0.625674	0.643515	0.568945	0.634111	0.622057	0.0270465		166.92	2.33616	1.93556	1.60147	1.65854	1.54546	1.67014	2.49173	2.4447	1.96047	0.142369
170.02	0.788432	0.663936	0.580717	0.57088	0.658309	0.600196	0.560685	0.650559	0.634214	0.0263734		170.02	2.39087	1.91393	1.5868	1.67119	1.5062	1.65642	2.39987	2.45356	1.94735	0.142952
173.11	0.807918	0.646052	0.578753	0.58514	0.614377	0.619298	0.548991	0.656677	0.632151	0.0280773		173.11	2.24135	1.91432	1.55788	1.64206	1.49453	1.64865	2.34719	2.39222	1.90478	0.131609
176.21	0.834567	0.677116	0.612112	0.598168	0.703186	0.636562	0.537983	0.67016	0.658732	0.0311321		176.21	2.11117	1.94428	1.54612	1.63593	1.46248	1.62113	2.4415	2.37287	1.89193	0.135423
179.21	0.848787	0.677938	0.601978	0.592862	0.762428	0.651847	0.556726	0.681207	0.671722	0.0339143		179.21	2.05932	1.96142	1.52749	1.67609	1.44569	1.60584	2.37298	2.36196	1.87635	0.129809
182.3	0.852392	0.688907	0.623167	0.596431	0.778312	0.633864	0.585898	0.663438	0.677801	0.0329763		182.3	2.00957	1.76367	1.51418	1.64617	1.4303	1.52828	2.31796	2.3484	1.81981	0.12866
185.4	0.866612	0.673148	0.627603	0.594789	0.719147	0.667333	0.607859	0.67879	0.67941	0.030406		185.4	2.01968	1.79623	1.49659	1.62078	1.44063	1.55957	2.28166	2.2692	1.81054	0.120316
188.49	0.849676	0.72459	0.663822	0.610391	0.6966	0.623694	0.578072	0.683284	0.678766	0.0297967		188.49	1.96948	1.85328	1.4683	1.63813	1.40401	1.64414	2.40607	2.28385	1.83341	0.129656
191.59	0.780391	0.692364	0.632937	0.628472	0.711105	0.612984	0.591357	0.689176	0.667348	0.0220475		191.59	1.97193	1.77442	1.45578	1.61465	1.38545	1.5439	2.18537	2.26779	1.77491	0.118231
194.68	0.828601	0.768862	0.703193	0.635041	0.642069	0.614542	0.581651	0.689893	0.682982	0.029265		194.68	1.9659	1.74413	1.4206	1.67039	1.36953	1.51751	2.21926	2.19156	1.76236	0.117585
197.78	0.787519	0.739811	0.698587	0.630841	0.68332	0.619078	0.586621	0.695521	0.680162	0.0233691		197.78	1.79206	1.72579	1.37121	1.63619	1.32244	1.53926	2.20748	2.19177	1.72327	0.118378
200.87	0.81533	0.751885	0.706975	0.637142	0.760165	0.624873	0.623276	0.695445	0.701886	0.0250484		200.87	1.86962	1.82044	1.34055	1.63514	1.29168	1.45901	2.2153	2.17796	1.72621	0.126065
203.97	0.815615	0.737997	0.698902	0.645922	0.793978	0.63818	0.652376	0.698788	0.71022	0.0238387		203.97	1.83093	1.72449	1.29492	1.62832	1.33343	1.44425	2.09251	2.11844	1.68341	0.112892
207.06	0.816955	0.758857	0.727654	0.652412	0.791933	0.657422	0.694363	0.69824	0.724729	0.0213721		207.06	1.73489	1.70837	1.31491	1.65856	1.30996	1.4435	2.01699	2.11474	1.66274	0.106117
210.16	0.816137	0.773227	0.725593	0.653833	0.80027	0.622135	0.701086	0.706228	0.724814	0.0242264		210.16	1.7322	1.7008	1.35238	1.64004	1.25485	1.4506	2.0472	2.0695	1.65595	0.105845
213.25	0.817489	0.746528	0.709278	0.652902	0.805228	0.669071	0.732283	0.703263	0.729505	0.0208698		213.25	1.59133	1.6573	1.30455	1.57349	1.29202	1.42841	2.0453	2.06049	1.61911	0.105481
216.34	0.804526	0.807976	0.77997	0.669562	0.853391	0.658921	0.7263	0.710968	0.751452	0.0249128		216.34	1.6475	1.66637	1.28442	1.6025	1.27584	1.39842	1.93986	2.03779	1.60659	0.0998921
219.44	0.830617	0.83357	0.809595	0.679542	0.852631	0.678222	0.724113	0.709438	0.764716	0.0261408		219.44	1.66954	1.66004	1.27322	1.58908	1.27313	1.33232	1.98301	2.02209	1.6003	0.10511
222.53	0.853519	0.855252	0.803898	0.698239	0.864455	0.658121	0.660545	0.702017	0.762006	0.0322023		222.53	1.64862	1.57258	1.21436	1.59993	1.26882	1.40191	2.02913	1.97263	1.5885	0.10545
225.63	0.879788	0.845615	0.808917	0.702582	0.908495	0.71297	0.667811	0.720919	0.780887	0.0322289		225.63	1.61647	1.54115	1.22003	1.58944	1.23859	1.35565	1.96521	1.95203	1.55982	0.102027
228.72	0.91653	0.832436	0.800383	0.70375	0.917405	0.717206	0.636091	0.733326	0.782141	0.0361778		228.72	1.5797	1.51969	1.18054	1.61439	1.17114	1.34283	1.88459	1.8987	1.52395	0.0997334
231.82	0.940072	0.852899	0.832966	0.719811	0.88006	0.675345	0.671336	0.722392	0.78686	0.0361248		231.82	1.61459	1.49355	1.16655	1.6219	1.20661	1.33443	1.8327	1.90204	1.52155	0.0964856
234.91	0.957008	0.828241	0.821305	0.711836	0.929089	0.716327	0.670757	0.73291	0.795934	0.0374198		234.91	1.61488	1.51503	1.13577	1.57051	1.15913	1.28239	1.86597	1.85967	1.50042	0.101586
238.01	0.942681	0.832152	0.837863	0.703924	0.926068	0.699722	0.651816	0.732873	0.790887	0.0386848		238.01	1.47272	1.51513	1.14609	1.57562	1.20588	1.22477	1.89024	1.83202	1.48281	0.0994954
241.1	0.984155	0.848478	0.81859	0.725322	0.949746	0.717725	0.672167	0.751983	0.808521	0.0399653		241.1	1.55503	1.50283	1.13443	1.57088	1.17349	1.27114	1.91711	1.78191	1.48835	0.0993785
244.2	1.04551	0.891418	0.871682	0.74604	0.997753	0.703239	0.602093	0.758838	0.827071	0.053477		244.2	1.46231	1.51034	1.10344	1.57584	1.18578	1.24948	1.81715	1.79061	1.46187	0.094438
247.29	1.03586	0.822601	0.828359	0.751504	0.967148	0.688173	0.635476	0.747734	0.809608	0.047959		247.29	1.42462	1.45198	1.09478	1.5234	1.12533	1.26214	1.79622	1.76417	1.43033	0.093388
250.39	1.03926	0.874043	0.845039	0.766317	0.994917	0.687913	0.641857	0.776909	0.828281	0.049206		250.39	1.42666	1.42745	1.08246	1.56503	1.14718	1.23802	1.73472	1.69012	1.41395	0.0860166
253.48	1.03735	0.866788	0.854275	0.777592	0.995832	0.77711	0.583404	0.765428	0.832222	0.0505186		253.48	1.43228	1.43554	1.0765	1.54612	1.13188	1.26942	1.76079	1.68207	1.41682	0.0870874
256.58	1.02175	0.806445	0.800335	0.77306	0.995088	0.739525	0.534025	0.767373	0.8047	0.0539987		256.58	1.47979	1.44282	1.05052	1.5725	1.12903	1.18109	1.77051	1.66657	1.4116	0.0934175
259.67	1.04063	0.78499	0.798541	0.770549	1.02407	0.752013	0.575741	0.775077	0.815201	0.0535476		259.67	1.47804	1.32855	1.01848	1.53946	1.12115	1.1973	1.71801	1.66343	1.38305	0.0909554
262.77	1.07466	0.776345	0.773691	0.770722	0.979096	0.770076	0.595659	0.769639	0.813736	0.0520447		262.77	1.48727	1.38765	1.01597	1.52039	1.07696	1.23543	1.74498	1.63305	1.38771	0.0919332
265.86	1.02425	0.786038	0.764673	0.762337	1.01994	0.833037	0.620041	0.796303	0.825828	0.0481218		265.86	1.39123	1.35507	1.02913	1.50609	1.14402	1.25957	1.64042	1.59011	1.36445	0.0755902
268.96	1.02062	0.729239	0.72106	0.782803	1.00979	0.79777	0.648671	0.781233	0.811399	0.0475171		268.96	1.38942	1.38623	1.00388	1.52322	1.02036	1.24782	1.59969	1.56954	1.34252	0.0825775
272.05	1.01462	0.770818	0.779243	0.788046	1.01173	0.788159	0.672782	0.796019	0.827678	0.042789		272.05	1.40661	1.33777	0.950901	1.49708	1.08134	1.18323	1.65751	1.52865	1.33039	0.0853206
275.14	0.999158	0.743155	0.734903	0.776486	0.956921	0.782145	0.648634	0.814336	0.806967	0.0412651		275.14	1.39936	1.35792	0.947893	1.48561	1.06907	1.16853	1.69104	1.52242	1.33023	0.0883724
278.24	0.997498	0.739414	0.763703	0.777939	1.00611	0.782984	0.652412	0.798248	0.814788	0.0437699		278.24	1.36342	1.2826	0.953172	1.4469	1.03088	1.16245	1.61705	1.48233	1.29235	0.0813757
281.33	1.01445	0.832719	0.813377	0.788504	1.00099	0.745279	0.641604	0.801118	0.829755	0.0440714		281.33	1.37895	1.26221	0.942848	1.44647	1.0574	1.16169	1.54773	1.47589	1.28415	0.0761759
284.43	1.03594	0.82399	0.811874	0.789056	1.00934	0.842088	0.68106	0.818623	0.851496	0.0412693		284.43	1.39025	1.23648	0.906965	1.43167	1.06104	1.12706	1.50117	1.42478	1.25993	0.0749043
287.52	0.964812	0.788476	0.80431	0.808796	0.989091	0.798909	0.700255	0.824817	0.834933	0.0337931		287.52	1.35839	1.22008	0.893827	1.41398	1.0443	1.14855	1.5935	1.42865	1.26266	0.0810222
290.62	0.989872	0.8103	0.822517	0.801279	1.00958	0.817372	0.707177	0.823665	0.84772	0.0358192		290.62	1.31467	1.22952	0.8862	1.41801	1.03292	1.16547	1.56383	1.40337	1.25175	0.0780837
293.71	0.933087	0.776005	0.766322	0.799037	1.03473	0.855216	0.677698	0.834995	0.834636	0.0387653		293.71	1.29355	1.21609	0.901589	1.37889	1.0012	1.1109	1.54557	1.40981	1.2322	0.0770741
296.81	1.0252	0.773255	0.772407	0.798974	1.01328	0.799429	0.711027	0.819718	0.839162	0.040909		296.81	1.28853	1.24991	0.899785	1.4341	1.0118	1.06545	1.49767	1.39367	1.23011	0.0764906
299.9	0.986171	0.79576	0.802104	0.815713	0.998311	0.801966	0.68829	0.821644	0.838745	0.0366447		299.9	1.33103	1.16046	0.876671	1.40165	0.986035	1.11601	1.56123	1.36293	1.2245	0.0811745
303	0.94057	0.822147	0.820941	0.816423	1.03129	0.865666	0.727222	0.814355	0.854827	0.0327925		303	1.29964	1.1706	0.888587	1.42189	0.968758	1.09081	1.57344	1.34872	1.22031	0.0824488
306.09	0.956664	0.796809	0.790056	0.84139	0.998326	0.827782	0.753556	0.82527	0.848732	0.0299608		306.09	1.24101	1.20082	0.841798	1.39379	1.00047	1.12054	1.45147	1.35254	1.20031	0.0732142
Relative FPM	Sample_1	Sample_2	Sample_3	Sample_4	Sample_5	Sample_6	Sample_7	Sample_8	Average	SEM		Relative Fcytosol	Sample_1	Sample_2	Sample_3	Sample_4	Sample_5	Sample_6	Sample_7	Sample_8	Average	SEM
a	1.09558	0.961047	0.821992	0.955473	1.05661	0.881019	1.11281	1.0153	0.987479	0.0362014		a	1.07065	1.05998	0.933882	0.998959	0.939121	0.928561	0.968419	1.00255	0.987766	0.0196297
b	0.841248	0.388583	0.398838	0.718868	0.532914	0.553706	0.505214	0.505873	0.555656	0.0544862		b	2.54996	2.0588	1.60176	1.351	1.63175	1.76007	2.72639	2.5411	2.0276	0.183869
c	0.847759	0.359787	0.347483	0.604406	0.567217	0.532999	0.462692	0.501076	0.527927	0.0559845		c	2.59271	2.05363	1.67394	1.41961	1.73211	1.73008	2.98308	2.57355	2.09484	0.196642
d	0.961135	0.804905	0.804367	0.824508	1.00931	0.831805	0.723023	0.820423	0.847434	0.0326705		d	1.29056	1.17729	0.869019	1.40578	0.985088	1.10912	1.52871	1.35473	1.21504	0.0785176
