# Supplementary material for: Two-step structural changes in M3 muscarinic receptor activation rely on the coupled Gq protein cycle
Source: Nat Commun. 2023 Mar 8;14:1276. doi: 10.1038/s41467-023-36911-4 (PMC9992711; doi:10.1038/s41467-023-36911-4)
Supplement: Supplementary file 3 — Source Data [file 41467_2023_36911_MOESM3_ESM.zip › 2. Data for Supplementary Figures/Supplementary Figure 2a,c.xlsx]

## Sheet: Base
	ΔFRETr
Time(sec)	sample_1	sample_2	sample_3	sample_4	sample_5	sample_6	sample_7	sample_8	sample_9	sample_10	Average	SEM
0	0.0392079	-0.0972523	0.07602	-0.01846	0.0400452	0.10338	-0.11921	0.0161132	-0.0531415	-0.0858241	-0.00991217	0.0242863
0.1	-0.0281041	-0.0696253	0.096016	-0.00115602	0.0398902	-0.0442171	-0.067192	-0.0205528	0.00457747	0.0290889	-0.00612747	0.0162731
0.2	-0.0484291	-0.0893353	0.061542	-0.02562	-0.00404582	-0.220905	-0.20359	-0.0271558	-0.0238025	-0.0246081	-0.060595	0.0279337
0.3	-0.0600851	-0.0842733	0.023395	-0.00138202	-0.0527028	-0.0046721	-0.122822	-0.0191418	-0.0144245	-0.0678211	-0.040393	0.0141438
0.4	0.0686869	-0.170585	-0.135676	-0.095128	-0.0587048	0.294892	-0.157273	-0.0189568	-0.0469875	0.00506694	-0.0314666	0.0433472
0.5	0.0111729	-0.0863363	-0.035768	0.076037	0.0527332	0.150268	-0.166053	0.0331212	0.0547605	-0.0864161	0.000351929	0.029653
0.6	0.139292	-0.0639513	0.033487	-0.021601	-0.135039	0.257777	-0.184897	0.0224092	-0.0112065	0.0449179	0.00811883	0.0402682
0.7	0.000245941	-0.0430873	-0.080766	-0.04285	0.0140572	-0.199338	-0.231189	0.0135592	0.0442965	-0.0801521	-0.0605224	0.0289709
0.8	-0.0238171	-0.134576	0.067319	-0.050133	-0.0799628	0.265599	0.00441198	0.0666092	0.0285985	-0.0266641	0.0117384	0.0345233
0.9	-0.0980021	0.0517447	-0.00049998	0.026389	-0.0165428	0.0450649	-0.403257	-0.0126478	-0.0247375	-0.0310221	-0.0463511	0.0419191
1	-0.0389021	-0.0758583	-0.049587	0.029113	0.00953618	-0.115028	-0.334013	0.0141322	0.0507185	0.0780269	-0.0431862	0.0373677
1.1	-0.0104601	-0.0548893	0.053189	-0.00336702	-0.0940678	-0.221627	-0.041949	-0.0152338	-0.00911653	-0.107155	-0.0504677	0.024041
1.2	-0.0733701	0.0374667	-0.061348	-0.00514502	-0.0845768	-0.0665321	-0.111471	0.00174022	0.00609547	-0.00410706	-0.0361248	0.0154882
1.3	0.000142941	-0.0903983	-0.01363	-0.015782	0.139339	-0.0051481	-0.122325	0.0162082	0.0199295	0.0794709	0.000780729	0.0235659
1.4	-0.0380151	0.101814	-0.071721	-0.05171	-0.0102798	-0.0031251	-0.231371	0.0128602	-0.000355529	-0.0696591	-0.0361563	0.0269201
1.5	0.00213094	-0.0517413	0.093476	0.012258	-0.0417118	0.310311	-0.222752	-0.00441278	-0.0257835	-0.0277301	0.00440443	0.0422269
1.6	-0.0375711	-0.0830963	-0.046456	0.085978	-0.0266868	-0.0968021	0.249079	0.0175242	-0.0201825	-0.0414761	3.10294e-05	0.0320459
1.7	0.0204759	0.0445427	-0.14023	0.00266098	-0.0459168	0.0910689	0.015103	-0.0116118	0.00925247	-0.0522461	-0.00669007	0.0197786
1.8	-0.0298341	-0.0912293	-0.012265	0.042473	-0.0706028	-0.0634541	-0.050397	0.0483102	0.0496415	-0.0741491	-0.0251507	0.0172205
1.9	-0.0668511	-0.0314623	0.107087	-0.019805	0.0547862	-0.169347	-0.29347	0.0339042	0.0229945	-0.0238091	-0.0385973	0.0368889
2	-0.0781471	0.0182627	0.055938	-0.077143	0.00812018	-0.0419261	-0.194312	0.0125402	0.0115425	0.0168119	-0.0268313	0.0232081
2.1	0.0493239	-0.0394043	-0.00570098	-0.013005	0.0451572	-0.0366631	-0.079221	0.0720462	0.0234085	0.00675894	0.00227003	0.0147495
2.2	-0.0515071	-0.0256283	-0.0709	0.00371598	-0.0642178	0.17485	-0.173352	0.0283462	-0.0586445	-0.00516906	-0.0242507	0.0281832
2.3	0.00719394	0.000573667	0.106913	-0.00738802	0.0399992	0.0842749	0.371352	-0.00679278	-0.00732053	-0.0395701	0.0549235	0.0379534
2.4	-0.0189921	-0.00329133	0.11884	0.08801	-0.00463882	0.230965	-0.254019	0.0322802	0.0385565	0.0176379	0.0245348	0.0390089
2.5	-0.0797081	0.0815307	-0.014142	-0.01239	0.0522512	-0.160573	0.134751	-0.00573678	-0.0251585	-0.000601059	-0.00297767	0.0259494
2.6	-0.00906006	-0.104978	-0.075131	0.03625	0.0792782	-0.141278	0.292152	-0.00553078	0.0117685	0.0448179	0.0128288	0.0380337
2.7	0.0965339	0.0183207	-0.079298	-0.091581	0.0226952	-0.145735	-0.014101	0.0347712	-0.0302975	-0.0198181	-0.020851	0.0222247
2.8	-0.0621041	-0.0668363	-0.041301	0.156497	-0.101075	-0.0822891	-0.144208	-0.00470778	0.0504685	-0.0403371	-0.0335893	0.0269193
2.9	0.0153129	0.0180177	0.00332002	0.00083898	-0.0469108	0.0156309	-0.309318	0.0293352	-0.00656453	-0.0274111	-0.0307749	0.0317766
3	-0.0313411	-0.0158283	0.178842	-0.066533	0.0434312	-0.0682031	0.150283	0.0222012	0.0189015	0.0556359	0.0287389	0.0263424
3.1	-0.0548901	0.0223167	0.045061	0.04191	-0.0550558	-0.127407	-0.318444	0.00934922	-0.00374853	-0.0480971	-0.0489006	0.0343948
3.2	-0.0110391	-0.00537033	0.063224	0.00435198	-0.122584	0.0539489	-0.040828	0.0110002	-0.00130453	-0.0369281	-0.00855287	0.0165079
3.3	-0.0129301	-0.0332833	0.068856	-0.044716	-0.0707658	-0.213324	-0.057359	0.0570882	0.0177145	-0.0853551	-0.0374075	0.0255356
3.4	-0.0374431	-0.0112683	0.077069	0.05312	0.0410672	-0.172992	0.173911	0.00549922	-0.0275275	-0.0405941	0.00608413	0.0287158
3.5	0.0475359	0.00578867	0.097628	-0.101967	-0.0661998	0.276547	-0.117902	-0.00623178	0.0117955	-0.0630911	0.00839033	0.0365814
3.6	0.0278459	-0.0143863	-0.063858	-0.019443	-0.0634138	-0.206662	-0.142403	0.0128202	0.0138485	0.00654394	-0.0449108	0.0241929
3.7	-0.0349831	-0.0694423	0.023976	0.017864	-0.0133438	0.123809	0.22985	0.0361112	0.0102885	-0.0122081	0.0311921	0.0273063
3.8	0.0636519	-0.0420233	0.020677	-0.068355	0.0906022	0.0092459	-0.055348	0.0178972	0.0737705	0.0139289	0.0124047	0.0172217
3.9	0.0190199	0.0994357	-0.028317	-0.024472	0.0491972	-0.0447611	0.014722	0.0461222	-0.00820553	-0.00652706	0.0116214	0.0138151
4	0.000808941	0.0411847	-0.00042598	0.012669	-0.136822	0.28957	0.070808	0.0284842	0.0151805	0.000937941	0.0322395	0.0333485
4.1	0.0711039	-0.0627733	-0.08399	-0.026166	-0.0125628	-0.121985	-0.051622	-0.00778978	-0.0243025	-0.0314521	-0.035154	0.0162347
4.2	-0.0183911	0.0321897	0.045429	-0.00455702	-0.0315688	0.0309129	-0.027003	-0.00316978	0.00651747	-0.00298306	0.00273763	0.0082508
4.3	-0.0331781	-0.0137463	0.076623	-0.03019	0.00311718	0.366705	0.050738	0.0198192	0.0148705	-0.0898271	0.0364931	0.0395101
4.4	0.0511569	-0.0709823	-0.047261	0.041945	0.0240152	-0.124501	-0.17511	0.0130942	-0.0366915	-0.0214901	-0.0345825	0.0231923
4.5	0.0142889	0.0303327	-0.043041	-0.029606	0.0166452	-0.0393341	-0.118822	0.0246462	0.0329145	0.0367909	-0.00751847	0.0157322
4.6	-0.0315351	-0.0313043	-0.041924	-0.12206	-0.0889628	-0.325449	0.583487	0.0272072	-0.0912935	0.0971229	-0.00247117	0.0738892
4.7	0.0578079	0.0506777	-0.045355	-0.024756	0.00883418	-0.0879421	0.123504	-0.0342878	0.0205615	0.116873	0.0185917	0.0219712
4.8	0.000621941	0.0272197	0.06608	-0.057736	-0.0365368	-0.13724	0.055705	0.0622762	-0.0468385	-0.00577406	-0.00722227	0.0203574
4.9	-0.0484601	0.000101667	-0.089158	0.00539298	0.0987082	-0.0175211	-0.024126	0.0296632	0.0761435	0.0692429	0.00999873	0.0186879
5	0.0356129	-0.0220893	0.03616	0.061788	-0.0284958	-0.20661	0.00443298	0.0468102	0.0120625	-0.0647091	-0.0125038	0.0248018
5.1	-0.0307241	0.0209937	0.094216	0.037451	0.0858242	-0.270343	-0.254911	0.00407422	-0.0284405	0.0346699	-0.030719	0.040782
5.2	0.00784094	0.0147397	0.031586	-0.025426	-0.0338798	0.0615439	0.12981	-0.0370558	-0.0389875	-0.0723601	0.00378113	0.0187662
5.3	-0.0115551	-0.00439233	-0.051428	0.00139698	0.0699472	0.0171649	-0.145491	-0.0141078	0.000886471	0.0862299	-0.00513487	0.0201456
5.4	-0.0475161	0.0358997	-0.051609	-0.00668902	-0.0157548	0.16623	-0.107889	-0.0453538	0.0145495	-0.0270931	-0.00852257	0.0231065
5.5	-0.0582411	0.0357177	0.00052702	0.017411	-0.112072	0.467518	0.345273	0.0452602	0.0213655	-0.0793101	0.0683449	0.059386
5.6	0.0314089	-0.0119683	-0.01219	0.00690798	-0.0637178	0.25255	-0.022941	-0.0435398	-0.00961753	0.0247939	0.0151686	0.0278878
5.7	0.0393229	-0.0540783	-0.103044	-0.041291	-0.0401978	0.387972	-0.323978	-0.0261188	0.0351375	0.0614809	-0.00647947	0.0556947
5.8	0.0471139	0.0161007	0.00199502	-0.027908	0.0598232	0.192093	0.140256	-0.0553638	0.0425065	0.00575494	0.0422371	0.0236825
5.9	-0.0386821	-0.0142733	-0.015437	0.018801	0.0179482	-0.0109481	-0.128421	0.0218762	0.0270085	-0.0700851	-0.0192213	0.0155103
6	0.0296259	-0.111257	-0.00857898	0.033764	0.0636032	-0.361951	-0.144547	0.0414382	0.0245725	0.0712369	-0.0362094	0.0427787
6.1	0.00502794	0.0728837	-0.064466	0.016715	0.0192682	-0.201712	-0.34537	-0.0539088	0.0236335	-0.0494681	-0.0577397	0.039817
6.2	0.0516039	0.0488757	0.115757	-0.041678	-0.0387598	-0.0520891	-0.154167	-0.0545458	-0.00854353	-0.0238581	-0.0157405	0.0234074
6.3	0.00304994	-0.0557483	-0.013816	0.021152	0.0174212	0.193338	-0.151989	0.0312152	-0.000285529	0.0860129	0.013035	0.0281292
6.4	-0.0202331	0.0805777	0.016888	0.022803	-0.0296658	0.14329	-0.405376	0.0132482	-0.0115405	-0.0480431	-0.0238052	0.0459951
6.5	-0.0498051	0.0318627	-0.024226	-0.063654	0.0234182	0.305727	-0.047782	-0.0388478	0.0327915	0.0601829	0.0229667	0.0342161
6.6	0.0151979	-0.0557773	0.174101	-0.00138202	-0.0142818	0.0144209	0.074216	-0.000228784	-0.00223353	0.00816894	0.0212201	0.0197608
6.7	-0.0590781	-0.0798963	-0.046512	-0.023306	0.0315982	0.128906	-0.188093	0.0171922	0.00595647	0.0243509	-0.0188882	0.026443
6.8	-0.0187991	-0.0574453	-0.088125	0.06719	-0.0755528	-0.241704	0.037628	-0.0197238	0.00270447	0.0489409	-0.0344887	0.028358
6.9	-0.0254541	-0.0130163	0.073425	-0.015394	-0.0102888	-0.355882	0.049417	-0.0286308	0.0509925	-0.0173151	-0.0292147	0.038127
7	-0.0620851	-0.0721533	0.124506	-0.012792	-0.0213748	-0.273785	-0.223154	-0.0158778	0.00581747	-0.0776851	-0.0628584	0.0360167
7.1	-0.0677891	0.00707667	0.015275	-0.00050402	-0.103711	0.233655	-0.078418	-0.0530328	0.000923471	-0.0462371	-0.00927617	0.0299016
7.2	-0.0453971	0.00767067	0.060788	-0.086981	-0.104875	-0.292123	-0.166847	-0.0528878	-0.0266535	0.0117589	-0.0695547	0.0321145
7.3	-0.0158091	-0.0162843	-0.029449	0.050688	0.0679392	0.35118	-0.234229	0.0491392	0.00499447	0.0440699	0.0272239	0.0451821
7.4	-0.0701601	0.0844497	-0.096698	0.150636	-0.0629998	0.0580849	-0.115401	-0.0333268	-0.0503685	-0.0263301	-0.0162114	0.0271762
7.5	0.0255189	0.0113647	0.074096	0.019605	-0.0379268	0.297883	0.273557	-0.00986178	-0.0357545	0.0134819	0.0631963	0.0384824
7.6	-0.00563106	-0.0270753	-0.049419	0.00275198	0.0390572	0.0356079	0.180284	0.0254802	0.0111375	-0.0280311	0.0184162	0.0201874
7.7	-0.0363091	0.0441687	0.044829	-0.021128	0.140075	-0.175091	0.00563098	0.0439742	0.0416765	0.0223309	0.0110157	0.0256018
7.8	0.165869	0.0192157	0.143054	-0.019934	0.0438642	-0.145207	0.08968	-0.0367038	0.0305115	-0.0562731	0.0234076	0.0297696
7.9	-0.0224071	0.0487677	-0.032208	-0.078494	-0.0705988	0.115137	-0.283888	0.00587022	-0.0185315	0.0671489	-0.0269204	0.034408
8	-0.0554201	0.132342	0.00782702	0.073667	0.0592852	-0.0766881	0.228335	-0.00698778	-0.0198295	0.0176089	0.0360139	0.0289422
8.1	-0.00608506	0.0259127	-0.045537	0.058284	0.0322622	-0.254325	-0.040176	-0.0198988	0.0112045	0.0258129	-0.0212546	0.0279256
8.2	-0.0264081	0.0208767	-0.00224198	-0.086651	-0.0822138	-0.236498	0.400411	0.00595822	-0.0285035	0.0110519	-0.00242187	0.050835
8.3	-0.0302021	-0.0466533	0.013168	-0.014847	-0.100477	0.116003	-0.00787802	0.0110172	-0.0256665	-0.0285261	-0.0114062	0.0174451
8.4	0.0849639	0.0169697	-0.021847	0.013866	0.0924832	0.0351279	0.146949	0.0137812	-0.0459745	0.00174394	0.0338063	0.0183894
8.5	-0.00762406	0.0859227	0.048686	0.026758	0.0418072	0.286238	0.065467	0.0404242	-0.00858453	-0.103667	0.0475427	0.0313306
8.6	0.0653039	-0.0522583	0.00633802	0.029894	0.0768922	-0.214365	0.175761	-0.0159588	0.0109415	-0.00301706	0.00795313	0.0316995
8.7	-0.0168471	-0.00696633	-0.041569	0.00171498	-0.0442868	-0.22105	0.048215	0.0366692	0.0195895	0.00353794	-0.0220993	0.0240531
8.8	0.0767689	0.00473267	-0.067003	0.012975	0.0800122	-0.27371	0.100982	0.0404762	-0.0122335	-0.0989061	-0.0135906	0.0352473
8.9	0.0488709	-0.134405	0.030954	-0.027143	0.110888	0.0639039	0.483445	0.00576822	-0.0644435	-0.0550701	0.0462768	0.0535465
9	0.0309359	-0.0342813	-0.08575	0.084047	0.0728462	0.107295	0.103638	0.00234522	0.0381675	0.0761729	0.0395416	0.0199271
9.1	0.00808494	-0.0436723	-0.093024	0.100317	0.0505212	-0.230598	-0.00712802	0.00499822	-0.0564405	-0.0297781	-0.029672	0.0282373
9.2	0.0517879	0.0269677	-0.016407	0.079189	-0.00177282	-0.0537611	0.055322	-0.0297528	0.0148835	-0.0294971	0.00969593	0.0137194
9.3	-0.0721921	0.0327447	0.016487	-0.069574	0.169477	-0.249474	-0.093752	-0.0302308	-0.0212085	0.0287319	-0.0288991	0.0341538
9.4	0.0480959	0.0907717	-0.018502	-0.15486	0.0102682	-0.0836821	-0.054212	0.0220142	0.0106455	-0.0160341	-0.0145495	0.0220257
9.5	0.0164619	0.172303	-0.088422	0.044006	-0.00904682	0.0892489	0.379092	0.0202742	-0.0358635	-0.0440341	0.0544019	0.0428839
9.6	-0.0299601	0.0984387	0.109956	-0.015717	0.0965822	-0.101247	-0.02047	0.100846	0.0166365	-0.0685661	0.0186499	0.024629
9.7	-0.0317761	0.0128647	0.051554	-0.017926	-0.0432248	-0.183339	0.023097	0.0437572	-0.00281653	-0.0809171	-0.0228727	0.0219616
9.8	-0.0166541	0.0912867	0.013092	-0.029114	0.00933018	-0.201308	-0.187889	0.0233292	-0.0279625	-0.0509511	-0.0376841	0.0289185
9.9	-0.00748406	0.0212127	0.162891	-0.011717	0.0613432	-0.122603	0.130657	-0.0436548	-0.0478995	-0.0470211	0.00957243	0.0275957
10	-0.0914861	-0.0685173	0.1116	-0.063941	0.143573	-0.0623121	0.117425	-0.00810278	-0.0117735	-0.145288	-0.00788227	0.031373
10.1	-0.0327771	0.0912517	0.06292	-0.00630802	-0.00796782	0.0050409	0.200667	0.00626522	-0.00917953	-0.00692106	0.0302991	0.0222978
10.2	0.00680494	0.0755027	0.080376	0.047687	-0.0899608	0.209542	0.085576	-0.00773378	0.0333615	-0.00191706	0.0439238	0.024875
10.3	-0.0416081	-0.0757003	-0.038188	-0.00936402	0.0951772	0.134086	-0.165927	0.0287272	-0.00446453	-0.0428891	-0.0120151	0.0268366
10.4	-0.0185881	-0.0255153	0.069026	-0.019586	0.0106232	-0.0198341	-0.32667	0.0547952	0.00157847	-0.0582581	-0.0332429	0.0347551
10.5	-0.0144121	0.0252067	0.026867	0.013031	0.101064	-0.0856341	0.098326	0.0486292	-0.0603195	-0.235984	-0.00832257	0.0316138
10.6	-0.0675031	-0.0379853	0.072017	-0.028632	0.118005	0.146324	0.073334	0.0526062	0.0281585	-0.0173831	0.0338941	0.022384
10.7	0.0178769	0.121824	-0.00817298	0.04773	-0.00828982	-0.0381061	0.185836	0.00647222	-0.0633405	-0.164903	0.00969263	0.0305266
10.8	-0.00606006	-0.0480853	0.091997	0.016585	0.0986442	0.0640229	0.093411	-0.00265078	-0.0696875	-0.109463	0.0128713	0.0232932
10.9	0.0315579	0.166549	-0.011686	-0.053855	0.110101	-0.254454	0.066838	0.0341182	0.0357695	-0.0117891	0.0113149	0.0356542
11	0.00243094	0.0296997	-0.051343	-0.034884	0.0173202	0.151617	-0.030706	0.000133216	-0.0206055	-0.0229861	0.00406763	0.0181839
11.1	-0.00177606	-0.0158413	0.010865	0.023168	0.132803	0.0303759	0.041836	-0.00313278	-0.00879053	-0.113968	0.00955393	0.0192589
11.2	-0.0318801	0.0886367	0.014642	0.090884	0.0779322	-0.149472	-0.00590102	-0.0322978	0.00739547	-0.0768641	-0.00169247	0.0242154
11.3	-0.0168421	-0.0293943	-0.010987	0.033808	-0.00552582	-0.176272	-0.049659	0.0684762	-0.00306853	-0.0277161	-0.0217181	0.0202017
11.4	0.0656879	0.00688567	0.127732	-0.081204	-0.0240328	-0.485333	-0.041766	-0.0276858	0.00402947	-0.0616501	-0.0517337	0.0519574
11.5	0.0119669	0.00163767	-0.12142	-0.015241	-0.0126078	0.234119	-0.11265	0.0244632	0.00177647	-0.0983251	-0.00862807	0.0320254
11.6	0.0515539	0.120882	0.122422	-0.076666	0.0658482	0.276815	0.269017	-0.00974078	0.0195475	-0.0226251	0.0817053	0.0373718
11.7	-0.00366806	0.0427977	0.159995	-0.027302	0.0760432	-0.100653	0.356526	-0.0278638	0.00549847	-0.0889161	0.0392457	0.0427556
11.8	0.0437769	0.00516867	-0.093574	0.027421	0.13491	-0.0904551	0.029159	0.0354572	0.0233405	-0.0647011	0.00505033	0.0222155
11.9	0.0115629	-0.0326553	0.00616602	0.119874	0.00965118	0.0667969	-0.148125	0.0338852	-0.00772753	-0.181202	-0.0121774	0.0288026
12	-0.0291381	-0.0572083	-0.013517	-0.10693	0.0699272	-0.0844111	0.305435	0.0355342	-0.0227655	0.00654094	0.0103467	0.0367873
12.1	-0.00807106	0.0523947	-0.00140898	0.048388	0.0179742	-0.297715	0.210547	0.00224922	-0.0821205	0.0385599	-0.00192027	0.040365
12.2	-0.0863421	0.0260137	-0.00352998	0.046048	0.0150052	-0.17165	0.010198	0.0173732	-0.0188155	-0.00461006	-0.017031	0.0205031
12.3	0.0128609	0.0902657	-0.053187	-0.045926	0.134474	0.0286619	0.063033	0.00420922	-0.00670353	0.000717941	0.0228406	0.0185519
12.4	0.0471689	0.0745277	0.036465	-0.1621	0.0553402	-0.0601951	0.212918	0.0489622	-0.0452955	0.0111029	0.0218894	0.0311245
12.5	-0.0568001	0.174275	0.110081	0.015145	0.0387592	0.0631909	-0.051476	0.00177922	0.00318947	0.0775929	0.0375736	0.0226094
12.6	0.0210679	-0.0618493	-0.025087	0.073022	-0.0553608	-0.0319241	0.183193	0.0592292	-0.0243985	-0.0533261	0.00845663	0.024519
12.7	0.0435389	-0.0189673	0.047446	-0.031774	0.0804522	0.269018	0.341869	0.0341362	-0.0130155	-0.0839111	0.0668792	0.042802
12.8	-0.0576131	-0.0265873	0.0985	-0.00320402	0.111945	0.0608749	0.180505	0.0253692	-0.0184215	-0.0841001	0.0287268	0.0263231
12.9	0.0460749	-0.00183933	0.13695	0.037645	0.0756162	0.229596	0.103264	0.0539902	0.00307847	-0.0171511	0.0667224	0.0235924
13	0.00897994	0.0795667	0.086336	-0.070266	-0.0428278	0.0120719	0.341523	0.0112382	0.0570015	-0.153161	0.0330462	0.041276
13.1	0.0405239	0.124891	-0.015363	0.011658	0.0690072	0.405351	0.412582	0.00715322	-0.00335653	-0.00851106	0.104394	0.0524999
13.2	-0.0709151	-0.00266333	0.032864	-0.026609	0.193936	-0.145804	0.2837	-0.00557478	0.000767471	-0.0738621	0.0185839	0.040581
13.3	0.0350219	-0.0102903	0.018276	0.06407	0.0242272	-0.0833761	0.248617	0.0268172	0.0214235	0.00728094	0.0352067	0.0266576
13.4	0.119874	0.1043	0.088047	-0.033379	0.104475	0.0447789	-0.103378	-0.0154288	0.0641115	0.0368779	0.0410278	0.0227541
13.5	-0.0201831	0.155138	0.08484	0.09777	0.00822118	0.252971	0.057484	-0.00651778	-0.0262445	-0.0372931	0.0566185	0.0295642
13.6	-0.0291641	-0.000192333	0.095655	0.012133	-0.0953388	0.0514249	-0.034327	-0.0169388	-0.0625535	0.00986694	-0.00694347	0.0172804
13.7	-0.0372381	0.159429	0.194022	-0.068007	0.167683	-0.0069381	0.218382	0.0233782	0.0252765	-0.0463351	0.0629652	0.0347397
13.8	0.0319439	-0.0960693	0.020839	0.068559	0.0912562	0.0371589	0.040986	-0.0277518	-0.0264335	-0.0548621	0.00856263	0.0184144
13.9	-0.00177506	0.0738847	0.064303	0.034097	0.0929112	-0.0213021	0.330709	-0.0208998	-0.0371865	-0.0433091	0.0471432	0.0350689
14	-0.0334701	0.0804587	0.084741	-0.079091	0.0275732	-0.190516	0.072882	0.0756602	-0.000784529	-0.0739511	-0.00364977	0.0287633
14.1	0.0402609	-0.0116733	0.025101	0.030063	0.0149082	-0.173742	-0.146737	-0.000737784	-0.0169285	-0.0903981	-0.0329884	0.024223
14.2	-0.0697801	0.0820347	0.05731	0.062626	0.140655	0.137171	0.329549	0.0203302	-0.0510845	-0.0794081	0.0629403	0.0388332
14.3	0.0336519	0.0709487	0.083577	-0.079378	0.154916	-0.0236911	0.051959	0.0352132	-0.000363529	-0.0543351	0.0272498	0.0219795
14.4	0.0663689	0.0895137	0.029348	-0.021413	0.0258762	0.0915129	0.26061	0.0319382	-0.0105745	-0.0975201	0.046566	0.0297503
14.5	-0.0504981	0.0940867	0.052339	-0.045434	0.14041	0.1242	0.288486	0.0176732	-0.0274255	-0.0599681	0.0533869	0.0350761
14.6	-0.0652011	-0.00653833	0.079491	-0.032122	0.0955402	-0.106569	0.281901	0.00130622	0.0249295	-0.0976291	0.0175108	0.0363144
14.7	0.0564019	0.0325787	0.136785	0.00202998	-0.0549488	0.0619949	0.295955	0.00588422	0.0110795	-0.0133501	0.053441	0.0314793
14.8	0.0205569	0.159295	0.02417	0.12168	0.0622212	-0.0315571	0.304647	0.0335232	0.0380695	-0.0918171	0.0640788	0.0347702
14.9	-0.00237106	0.0281227	0.00987502	-0.07581	0.124497	0.376473	0.131936	0.00576822	0.0292775	-0.0833051	0.0544463	0.0420933
15	0.0244349	0.121593	0.181375	-0.00505602	0.104658	-0.0081641	0.643408	0.0185702	-0.0309835	-0.0971641	0.0952671	0.0661048
15.1	0.0134539	-0.0539343	0.104187	-0.023422	-0.0229708	-0.119157	0.114796	0.0360752	0.0423075	-0.0134901	0.00778453	0.0223768
15.2	0.0561259	0.0444757	0.031913	-0.00455702	0.138126	-0.0594601	-0.066076	0.0151002	0.0155985	-0.0347141	0.0136532	0.019137
15.3	0.00109494	0.00869967	0.065021	0.014909	0.0999642	-0.328484	0.124641	0.0818322	-0.0305045	-0.0111551	0.00260183	0.0402272
15.4	0.0481509	-0.0170793	-0.00151198	0.033189	0.0877622	0.206249	0.104331	0.0265552	0.0299025	-0.0664971	0.0451051	0.0236916
15.5	0.0849019	0.114676	0.152625	0.089658	-0.0100258	-0.0903141	0.206192	0.0206992	-0.0704915	-0.116982	0.0380938	0.0344859
15.6	-0.0349481	-0.0813333	0.159919	-0.029779	0.0198562	0.0720639	-0.108078	-0.0186168	-0.0132555	-0.0232661	-0.00574377	0.0241061
15.7	0.0708579	0.14795	0.090698	-0.026683	0.00447518	-0.26489	0.256018	-0.0183608	-0.0584455	-0.115235	0.00863843	0.0456881
15.8	-0.0520931	0.0642237	0.146176	-0.030222	0.0207562	0.133705	0.113307	0.0819422	-0.0249535	-0.0365251	0.0416316	0.0239455
15.9	-0.00943806	0.0660007	-0.024875	0.038727	0.0455382	-0.0533111	-0.023582	0.0148432	-0.0636365	-0.0448281	-0.00545617	0.014149
16	-0.0412951	0.0109667	0.129883	-0.083125	0.0592822	-0.218946	0.292085	0.0243452	-0.0839475	-0.0841181	0.000513029	0.0443576
16.1	-0.0817281	0.0424567	0.081865	0.00369398	0.0438692	0.124658	-0.026691	0.00548622	0.0145085	-0.123626	0.00844923	0.0231383
16.2	-0.0870281	0.100448	0.019877	0.021152	0.129784	-0.0336491	0.311992	0.00475822	0.0283305	-0.0137801	0.0481884	0.035216
16.3	-0.0253991	-0.112367	0.101231	-0.014198	0.0337422	-0.0476231	0.339599	0.0403732	0.0325905	-0.130579	0.0217369	0.0418294
16.4	0.0850899	0.0646637	0.068487	-0.053749	0.0805302	0.0103369	0.162226	-0.0232808	-0.0380475	-0.129647	0.0226609	0.0269924
16.5	-0.0166871	0.0753237	-0.027712	-0.071558	-0.0847708	-0.257326	0.530285	0.0584162	-0.00546053	-0.118136	0.00823743	0.0652487
16.6	0.0201929	-0.0284123	0.00300902	-0.041306	0.0283702	0.0168459	-0.021758	0.0177122	-0.0276075	0.0150049	-0.00179487	0.0080008
16.7	-0.0731131	0.0995217	0.166421	-0.079318	0.0163742	0.13967	0.168623	0.0270202	0.00101347	-0.0287861	0.0437426	0.0297905
16.8	-0.0210181	0.0100927	0.063521	-0.048064	0.0384782	-0.136865	0.355691	-0.00635178	-0.106001	-0.0498141	0.00996693	0.0429964
16.9	0.0362369	-0.00101333	0.031779	-0.01247	0.0538792	-0.124238	0.323357	0.0639692	-0.0362225	-0.0782631	0.0257014	0.0380498
17	0.0778019	0.0117677	-0.013754	0.018279	-0.00773382	0.0237679	0.241956	-0.00248878	-0.0298275	-0.0188831	0.0300885	0.0254038
17.1	-0.0302051	0.0907807	0.25166	0.036131	0.0512132	0.0559749	0.3439	0.0128432	0.0143485	-0.101465	0.0725181	0.0416189
17.2	0.0256349	0.0544377	0.011358	0.021051	0.161055	-0.0267411	0.088347	0.0225812	-0.0362335	-0.113993	0.0207497	0.0233722
17.3	-0.0795511	0.0364697	0.036585	-0.010181	0.0752862	-0.300467	0.162434	-0.0538678	-0.0346105	0.0116699	-0.0156233	0.0384749
17.4	-0.0385711	0.0882497	0.151089	-0.025696	0.123275	0.306035	0.29114	0.0671762	-0.0590845	-0.0258461	0.0877767	0.0419
17.5	0.0643139	0.166591	-0.050761	-0.051998	0.179425	-0.290358	0.209287	0.0431802	-0.0800575	-0.0573391	0.0132283	0.0479911
17.6	-0.00314006	-0.0962023	0.065362	0.00664798	-0.0115298	0.0869629	0.29288	-0.00784578	-0.0101635	0.0516359	0.0374607	0.0326349
17.7	0.0247089	0.0222577	0.103805	-0.034143	0.194551	-0.163206	0.429548	0.0393092	-0.0435185	-0.0362111	0.0537101	0.0514185
17.8	-0.0455771	0.0617467	0.087717	0.018983	0.0889922	-0.256432	0.483286	0.0653192	0.00464647	-0.0159261	0.0492755	0.0578742
17.9	0.0254799	0.102049	-0.036661	0.00211198	0.109334	-0.0551291	0.562054	0.0315662	-0.0614275	-0.0650281	0.0614349	0.05912
18	0.0112069	0.141302	0.00895302	0.066598	-0.0274048	-0.0047401	0.276127	0.0229792	-0.0542895	0.0192139	0.0459945	0.030608
18.1	0.0365649	-0.00923533	0.032383	0.083178	-0.00979382	0.0308789	0.745758	-0.0436638	-0.0283745	-0.105176	0.0732519	0.0765005
18.2	0.0623569	0.0987327	0.027861	-0.022221	0.0297882	0.0347969	0.032054	0.0507502	-0.0398165	-0.129493	0.0144809	0.0202387
18.3	-0.0408451	0.0293787	0.097423	-0.028473	-0.0177458	-0.119965	0.422081	-0.0135298	-0.00677453	-0.0336561	0.0287893	0.0469948
18.4	-0.00351806	0.0172107	0.021402	0.05707	-0.0149788	0.34611	0.222734	0.0836812	-0.00404353	-0.0336021	0.0692065	0.0385722
18.5	-0.0323281	-0.0195783	0.011938	-0.063934	-0.00909382	-0.254319	0.329965	0.0499802	-0.0448785	0.0299949	-0.000225371	0.0453024
18.6	-0.0306841	0.0681657	0.025958	-0.039725	-0.0412238	-0.165083	0.268572	0.0463342	-0.0282125	-0.0362711	0.00678303	0.0353901
18.7	0.0579989	0.143112	0.101923	-0.00547902	0.0555202	0.0034969	0.431971	-0.00241678	-0.0814765	-0.0815141	0.0623135	0.0469534
18.8	0.0361719	0.0484477	0.05306	-0.072003	0.0524352	-0.148395	0.173911	0.0459442	-0.0612335	-0.00417206	0.0124166	0.0280886
18.9	-0.0296491	0.0743297	-0.064779	-0.063825	0.177245	0.18447	0.271788	0.0710362	-0.0477235	-0.0846311	0.0488261	0.0400879
19	-0.0328131	0.0988047	0.143093	-0.01476	0.116582	-0.0566841	0.10967	0.0168862	-0.0874855	-0.0636211	0.0229672	0.0273
19.1	0.0470989	0.0563137	0.018516	-0.00287602	0.0762552	0.0122409	0.074739	0.000468216	-0.0319665	-0.0665791	0.018421	0.0146639
19.2	0.0109069	0.00304767	0.100464	-0.047732	0.149382	0.108158	0.29308	-0.00872078	-0.0389825	-0.0711531	0.049845	0.0356249
19.3	0.0501259	0.0611377	0.00644202	-0.086046	0.130109	-0.0738891	0.364346	0.0351472	-0.0388025	-0.0996051	0.0348965	0.0433739
19.4	0.0103589	0.0844397	0.152019	0.010812	0.0747082	-0.15706	0.149565	0.0275912	-0.0214755	-0.0407041	0.0290254	0.0293518
19.5	0.0935889	-0.00840433	0.123897	-0.086285	0.101709	0.190464	0.040102	0.0655752	-0.0625685	0.00739894	0.0465477	0.0271738
19.6	0.0187899	0.0385727	0.067757	-0.010174	0.00736018	-0.18537	0.2047	0.0262502	-0.0884645	0.0664739	0.0145895	0.0322592
19.7	0.00560294	0.105871	0.188008	0.016605	0.115408	0.0717849	-0.054441	0.0557122	-0.0661155	-0.0251421	0.0413293	0.0256742
19.8	-0.0337141	0.0896397	0.066865	0.026438	-0.0210768	-0.0276691	0.056773	0.00921222	-0.0723825	-0.0400621	0.00540233	0.0168034
19.9	-0.00154206	0.202412	0.099932	-0.02933	0.00177018	-0.0914711	0.121738	0.0112692	0.00583547	0.0154519	0.0336065	0.0266907
20	0.0110929	0.111986	0.185955	-0.092934	0.0337792	-0.0153461	0.29149	0.0372622	-0.0333035	-0.0652061	0.0464775	0.0376195
20.1	0.00195194	0.0755457	0.061391	-0.00281202	0.0736722	-0.0713011	0.290324	-0.00287678	-0.0444275	0.0970029	0.047847	0.0321084
20.2	-0.0189721	0.0326447	0.087738	0.017253	0.141148	-0.114323	0.167098	0.0263632	-0.0223285	-0.00836906	0.0308252	0.0262673
20.3	0.0248679	0.147626	0.108346	0.052266	0.0882542	-0.275758	-0.227825	0.0167432	-0.0277545	-0.0606131	-0.0153848	0.0440928
20.4	0.122679	0.175715	0.065157	-0.04528	-0.0418148	-0.152392	0.187314	0.101377	-0.0438395	0.0104839	0.0379399	0.0349912
20.5	-0.0147321	0.00888867	0.108392	0.047541	0.0357212	0.382076	0.389262	0.0582752	-0.0259165	-0.0432381	0.0946269	0.0504956
20.6	-0.0649661	-0.0718283	0.147549	-0.016486	0.0475802	-0.145149	0.334942	0.0593912	-0.0564305	-0.0403871	0.0194215	0.0436541
20.7	0.00941694	0.0965887	0.061548	0.056554	0.0595152	0.12652	0.307413	0.0310272	-0.00696353	-0.00310906	0.073851	0.0292381
20.8	0.0770799	0.00722867	0.096858	-0.00885402	-0.0362028	0.0623089	0.198211	0.0369022	-0.118425	-0.0830111	0.0232096	0.0292165
20.9	-0.0661861	0.0484607	0.09662	0.012433	0.0191412	-0.0778881	0.282976	0.000407216	-0.0179545	-0.0190781	0.0278931	0.0325975
21	0.0168719	0.00751067	0.209506	-0.031615	0.140454	-0.0178241	0.377487	-0.0312938	-0.0923595	-0.00527306	0.0573464	0.0452679
21.1	0.0817289	0.0810357	0.126929	-0.023406	0.11632	0.0015549	0.258654	0.00740122	-0.0682515	0.0103159	0.0592282	0.0298291
21.2	0.00666594	-0.121756	0.038507	-0.03833	0.0971552	-0.17537	0.425264	0.0265232	-0.0158685	-0.0469341	0.0195856	0.0514443
21.3	0.0106799	-0.00189433	0.159319	0.042517	-0.0115738	-0.0238291	0.308597	0.0398092	-0.0378295	0.0518439	0.0537639	0.03334
21.4	0.00942594	0.0851537	0.114034	0.00329598	-0.148319	0.0525909	-0.137598	0.00388422	-0.0249615	-0.00932406	-0.00518177	0.0267724
21.5	-0.00131406	0.0978747	-0.08747	-0.075263	-0.0867198	0.0669139	0.023452	0.0875132	-0.0178735	-0.0513801	-0.00442667	0.0225749
21.6	-0.0621241	0.00163667	0.176275	-0.054883	0.0402502	-0.129491	-0.171228	-0.0218438	-0.0281605	-0.0607491	-0.0310318	0.0299972
21.7	0.0395019	0.0120887	0.108939	0.025491	0.0116382	-0.296287	0.320872	-0.00199878	-0.0958095	-0.0172401	0.0107195	0.0486982
21.8	0.0672129	0.112668	-0.030348	0.00045098	0.0261032	0.0342939	0.552356	0.0622202	-0.0914705	0.0396819	0.0773168	0.0556897
21.9	0.0169719	0.115507	0.160767	0.046584	0.0906972	-0.0436761	0.076962	0.00581522	-0.0535605	-0.0127221	0.0403345	0.0222357
22	-0.00429406	0.166717	0.045315	-0.020985	-0.0789788	0.193027	-0.044802	0.0467502	-0.0158235	-0.0215301	0.0265395	0.0282188
22.1	0.10634	0.00346167	-0.02014	-0.033967	0.0203062	0.0053759	0.403874	0.0395352	-0.0736715	-0.124246	0.0326868	0.045726
22.2	0.10179	0.0136477	0.109494	-0.013413	0.145591	-0.153065	0.644152	-0.00269778	-0.116214	-0.00193906	0.0727346	0.0701496
22.3	0.00712694	-0.0432483	0.1085	0.042705	-0.111622	-0.290901	0.335468	-0.0452088	-0.0361555	-0.0102431	-0.00435787	0.0503769
22.4	0.0147839	-0.0140183	0.010634	-0.087413	-0.0319628	0.174386	0.140242	-0.00985278	-0.0326345	-0.0447521	0.0119412	0.0260359
22.5	-0.0161771	-0.0613063	0.121218	-0.00873802	-0.0740168	0.111295	0.41663	0.0746862	-0.0687995	-0.0226431	0.0472148	0.046995
22.6	0.0343429	0.0358217	0.112065	-0.053681	-0.127547	-0.113174	0.418472	0.0650942	-0.110396	-0.0252261	0.0235772	0.0509466
22.7	0.0218429	0.0207367	0.189728	-0.034301	0.00932718	-0.0271221	0.55867	0.0865662	-0.102014	-0.0350181	0.0688416	0.0598842
22.8	-0.0460851	-0.0240223	0.071233	0.00919898	0.0340202	0.121611	0.131209	0.0469592	-0.0802325	-0.0295421	0.0234349	0.0223719
22.9	0.0528359	-0.0847903	0.089118	-0.04202	-0.0228418	0.126728	0.288603	0.0414022	-0.00933853	-0.0643071	0.0375389	0.0351832
23	-0.0615061	-0.0577753	0.13818	0.00988998	-0.0995448	-0.240159	0.569207	0.0642062	-0.0411005	-0.0127311	0.0268666	0.06804
23.1	0.0682599	-0.116661	0.044917	0.012662	0.0220122	-0.216305	0.026204	-0.0246408	-0.0195685	-0.00517906	-0.02083	0.0268916
23.2	0.0381329	0.0273017	0.058665	0.046182	0.00738018	0.155794	0.371389	-0.0315668	-0.0629355	-0.0157111	0.0594631	0.039423
23.3	0.0488389	0.00492167	0.178376	0.025476	0.16854	-0.0973181	0.136671	-0.0210508	-0.0223735	-0.132519	0.0289562	0.0335911
23.4	-4.70588e-05	-0.0610943	0.202329	0.063858	-0.0102738	-0.246224	0.143705	0.0259202	-0.0283585	-0.0296101	0.00602043	0.0383146
23.5	0.112995	0.0463947	0.081309	0.123335	-0.0102528	-0.0907721	0.198057	0.0214292	-0.0229735	-0.0926111	0.036691	0.0298916
23.6	-0.00916806	0.0797897	0.184715	-0.098154	-0.0107768	-0.212017	0.376023	0.0461872	-0.0799435	-0.105429	0.0171226	0.0530589
23.7	0.00296394	0.117489	0.163806	-0.018007	-0.0365738	-0.363914	0.292354	5.42157e-05	-0.0668365	0.0411269	0.0132462	0.0542233
23.8	0.0125959	-0.0702813	0.149516	-0.00761502	-0.0684098	-0.360459	0.230472	0.0757322	-0.0327255	-0.0367571	-0.0107932	0.0496915
23.9	-0.00363706	-0.0350803	0.189553	0.041988	0.0269692	0.188619	0.132464	0.0804732	-0.0778405	-0.0675831	0.0475925	0.0311342
24	0.0446359	0.0205577	0.00533902	-0.034453	-0.0787878	-0.274096	0.129423	0.0625982	0.0144285	-0.00633506	-0.011669	0.0340787
24.1	0.0190779	0.0281847	0.099936	-0.053369	0.00701518	0.0206739	0.495763	0.0307732	-0.0727895	0.0114709	0.0586736	0.050794
24.2	-0.0195511	0.0788547	0.052454	0.033875	-0.104758	-0.237077	0.078029	-0.0157018	-0.00739153	-0.00648506	-0.0147752	0.0301713
24.3	0.0655419	0.00729167	-0.029558	0.00869298	-0.0171388	-0.145707	0.438041	0.0762152	-0.111335	0.0464559	0.03385	0.0502888
24.4	0.0745599	0.125224	0.030073	0.065031	0.0819692	-0.0919701	-0.017734	0.102913	-0.0577805	-0.0380311	0.0274254	0.0235041
24.5	0.0232439	0.0107217	0.129069	-0.040828	-0.0892408	-0.175187	0.341665	0.0437662	-0.0196975	-0.12539	0.00981223	0.0461199
24.6	0.0954019	0.0363187	0.030907	-0.068477	0.0398722	0.0318729	0.397255	0.0559892	-0.0205565	-0.100888	0.0497695	0.0428755
24.7	0.0510299	-0.0442053	0.045324	0.056054	-0.0347178	0.395156	0.133018	0.00458822	-0.0785315	0.0917299	0.0619445	0.0422996
24.8	0.0167569	-0.00586033	-0.018459	0.011458	-0.102709	0.265187	0.401247	0.0574772	-0.0407625	-0.0251311	0.0559204	0.0491014
24.9	-0.0599591	0.0253127	0.224004	-0.00367802	-0.0605638	0.0948759	0.201883	0.00294022	-0.0583755	0.0612189	0.0427658	0.0327835
25	0.0664119	-0.0891623	-0.00950798	0.068156	-0.0291508	-0.0821931	0.295331	0.0507862	-0.0679295	-0.0834331	0.0119308	0.0372161
25.1	0.0126709	0.0856107	0.047322	-0.03292	-0.0333828	0.0520169	0.627598	-0.0309108	-0.0193495	0.0178029	0.0726458	0.0630154
25.2	-0.00278206	0.100403	0.083154	0.072839	0.129788	-0.0482311	0.241256	0.0282532	-0.0722615	-0.0189121	0.0513506	0.029757
25.3	0.0424529	0.0566687	0.08752	0.047409	0.103494	-0.246522	0.294082	0.0555522	-0.0679455	0.00540094	0.0378112	0.0429889
25.4	0.0555989	0.0779387	0.023238	0.00872098	0.0321942	-0.0044951	0.278734	-0.0197538	-0.0376705	-0.0268191	0.0387686	0.029065
25.5	0.0613719	-0.0120343	0.065489	-0.052181	-0.00433482	-0.314953	0.198668	0.0332742	-0.134587	-0.0190271	-0.0178314	0.0429482
25.6	-0.00630606	-0.0352433	-0.015935	-0.041836	0.00787518	-0.31874	0.194963	0.0161722	-0.0953305	0.103064	-0.0191317	0.0420668
25.7	0.0580349	0.0279837	-0.101371	-0.036335	0.0450432	-0.0875241	0.218893	0.0584962	-0.0310665	-0.0392851	0.0112869	0.0294406
25.8	0.0795809	0.00910967	0.176393	0.088348	-0.0307288	0.0990449	0.291496	0.0285902	-0.122449	-0.0157191	0.0603666	0.0366177
25.9	0.0381469	-0.0415453	0.128847	0.054295	-0.175215	0.142314	0.262265	0.0446512	-0.0711405	-0.0120931	0.0370525	0.0388643
26	0.0100519	0.0646297	0.12182	0.092915	0.0285942	-0.259869	0.441452	0.0547892	-0.0871725	-0.00279606	0.0464414	0.0557795
26.1	0.0401139	0.0843417	0.203232	-0.116644	0.0273222	-0.153706	0.323336	0.0420552	-0.0706845	0.0216409	0.0401007	0.045179
26.2	-0.00573906	0.0303817	0.042466	0.057979	0.0182862	-0.330546	0.116042	0.00806922	-0.0338745	-0.115781	-0.0212717	0.0393382
26.3	0.0582969	0.16551	0.139683	-0.026516	-0.0575218	-0.180498	-0.085815	0.0885092	-0.112309	0.0203289	0.000966829	0.0357631
26.4	-0.00220706	0.0638367	0.120762	-0.00137902	0.0255742	-0.526681	0.306892	0.0544412	-0.0143645	-0.0600401	-0.00331657	0.066463
26.5	-0.0408151	-0.0187833	-0.014614	-0.031952	-0.0146508	0.138662	-0.02973	-0.000842784	-0.0372695	0.0108789	-0.00391167	0.0166446
26.6	0.0291409	0.0123937	0.159242	0.110141	0.0152582	-0.149975	0.482256	0.0548012	-0.0240525	0.149321	0.0838526	0.0526365
26.7	0.0653629	-0.0135853	0.107923	-0.040603	-0.0227808	-0.217828	0.226864	-0.00145478	-0.0674135	-0.0305121	0.000597229	0.0369177
26.8	0.0978089	0.115112	0.111992	-0.049831	-0.0196658	0.227008	0.232268	-0.0522598	-0.0785995	0.0298019	0.0613634	0.0358783
26.9	0.0289809	0.0414767	0.043559	0.045492	-0.00506482	-0.224443	0.132952	-0.00292378	-0.0705035	-0.0830521	-0.00935267	0.0308412
27	0.0863849	0.0489007	0.04956	-0.023953	0.143783	-0.11357	0.207939	0.0995452	-0.0490725	-0.0182641	0.0431253	0.0305045
27.1	0.0199909	0.0971677	0.099327	-0.046826	-0.0874038	-0.0928791	-0.088212	0.135814	-0.0180205	-0.0798731	-0.00609147	0.0280329
27.2	-0.0221631	0.133435	0.158919	0.024132	0.00207318	0.0278209	0.226028	0.0706042	-0.0680185	0.0247479	0.0577578	0.0284536
27.3	0.0459319	0.100432	0.04214	0.00282498	0.0962612	0.0118639	0.174226	-0.0237768	-0.0787795	0.123215	0.0494338	0.0238649
27.4	-0.00543306	0.212079	-0.00360498	-0.023815	0.00538318	-0.591672	0.032715	-0.00103878	-0.0264955	-0.0780121	-0.0479895	0.0650232
27.5	0.00424494	0.15587	0.084283	-0.127585	-0.0383618	0.268133	0.095238	0.00426822	-0.0910025	-0.112751	0.0242336	0.0401763
27.6	-0.00990006	0.0498767	0.029571	0.102251	-0.0440668	-0.0440181	0.075805	0.0342942	-0.0362125	0.0430029	0.0200603	0.0162801
27.7	0.0270499	0.0724587	-0.04677	-0.05691	-0.0304318	-0.52568	0.072618	0.000294216	-0.0213285	-0.0523751	-0.0561075	0.0543308
27.8	0.0368389	0.0742157	0.01791	-0.036817	-0.000591824	-0.0092121	0.273286	0.0573582	-0.0725665	-0.0643961	0.0276025	0.0313396
27.9	-0.0745731	0.107098	0.028163	0.00795398	-0.0493658	0.0247319	0.310008	0.0555652	-0.125888	-0.0597391	0.0223954	0.0386623
28	0.0494079	0.00458667	0.259368	0.094203	-0.0441028	0.118768	0.360129	0.00767322	-0.0392015	-0.114774	0.0696057	0.0460279
28.1	0.0401919	0.0657087	0.053369	-0.0502	-0.00786882	-0.312231	0.14134	0.0459752	-0.0561015	0.0377269	-0.00420897	0.038778
28.2	0.0270599	0.115444	0.069414	0.121151	0.0897802	-0.0584361	0.212498	0.0157182	-0.0744625	-0.0332491	0.0484917	0.0285907
28.3	-0.0106631	0.0977477	0.092179	0.025774	0.0220632	0.0229619	0.495883	0.0257972	-0.00639853	0.0260689	0.0791413	0.0476674
28.4	-0.0295871	0.0456837	0.061562	0.01014	-0.0195418	0.0955329	0.243745	0.0597392	-0.0182725	-0.0417761	0.0407225	0.0268411
28.5	0.0237469	-0.0152203	-0.037991	0.051158	-0.00273382	-0.227554	0.134325	0.0483452	-0.0631025	-0.0928311	-0.0181858	0.030969
28.6	0.00492794	0.0285947	0.16958	0.00832398	0.00441018	-0.186047	0.543518	0.0504092	-0.0649455	-0.00463906	0.0554132	0.0610817
28.7	0.0246759	0.0208737	0.073504	0.017396	-0.0350848	0.241167	0.366451	0.0418442	-0.0997325	-0.152574	0.049852	0.0483681
28.8	-0.0133451	-0.0136443	0.25968	0.00401598	0.141827	-0.224007	0.00014598	-0.00381578	-0.0707855	-0.0485881	0.00314833	0.0401933
28.9	0.0258359	0.0605987	0.00927102	0.117793	0.00176918	-0.144384	0.665273	0.0572342	-0.0500065	-0.0532221	0.0690162	0.070136
29	0.0132299	-0.106513	0.039876	0.021027	0.0814962	-0.426457	0.509294	0.0188782	-0.0497875	0.0378609	0.0138904	0.0717851
29.1	0.0306139	0.00846067	-0.00449198	0.095396	-0.0560518	-0.0309871	0.393882	0.122413	-0.0476215	-0.0318611	0.0479752	0.0427689
29.2	0.0325919	0.0391277	-0.041903	-0.054394	-0.0280988	-0.107708	0.096656	0.0330982	-0.0311475	-0.0125571	-0.00743347	0.0184727
29.3	0.0325529	0.170237	0.186797	-0.00374702	-0.0162798	-0.0741471	0.299381	0.0462442	-0.0291735	-0.0983251	0.0513539	0.0403628
29.4	0.0698549	-0.0179933	0.091338	-0.01507	-0.0511798	-0.0196211	0.318908	0.0349642	-0.0209565	0.0523479	0.0442592	0.0338777
29.5	-0.0556251	-0.116266	0.088554	0.1326	-0.0333878	-0.0103271	0.276149	0.0127202	-0.0497705	0.0344179	0.0279064	0.0358317
29.6	0.0553089	0.0869447	0.00656002	-0.054813	0.00413818	0.292556	0.159329	-0.00103378	-0.0673025	-0.0200391	0.0461648	0.0346856
29.7	0.102868	0.114481	0.14667	0.126278	-0.0132658	0.0823669	-0.053568	0.0381202	-0.0708215	0.0587259	0.0531854	0.0241767
29.8	0.0219789	0.0186317	0.060032	0.00827998	-0.107329	-0.394053	0.28399	0.0586602	-0.0371265	-0.0905161	-0.0177452	0.0539355
29.9	0.0434669	0.0318647	0.028097	0.00044598	0.0396522	0.112802	0.069718	-0.0176998	-0.0397465	0.0821669	0.0350767	0.014603
30	0.0775729	0.174171	0.132306	0.048937	-0.0897368	0.181487	0.284483	0.00895722	-0.0721835	0.00585594	0.0751849	0.0375604
30.1	0.0793259	0.0929467	-0.021321	0.021903	-0.00494982	-0.0916651	0.301535	0.00768322	-0.0954025	-0.123617	0.0166438	0.0389997
30.2	-0.0109931	0.127148	-0.102469	0.064721	-0.00923882	-0.0975081	0.337695	-0.00389778	-0.0246235	0.113919	0.0394752	0.0411803
30.3	0.00631194	-0.0673783	0.086131	-0.057736	0.109959	-0.181962	0.243016	0.00779322	-0.0369585	-0.0266031	0.00825733	0.0366731
30.4	0.0294739	0.0514077	0.041095	0.031634	-0.00458082	-0.210791	0.179909	0.0501592	-0.0316395	-0.0683931	0.00682743	0.0317544
30.5	-0.0181511	0.0510597	0.097057	0.083391	0.108153	0.357908	0.284184	-0.0652388	-0.0897395	-0.111595	0.0697028	0.0489948
30.6	0.0378829	0.00696667	0.086697	-0.050222	-0.0477138	0.0917499	0.454948	0.0634052	-0.0689945	-0.0480221	0.0526697	0.0485959
30.7	0.0210689	0.00368767	-0.047888	-0.063355	-0.0498048	0.247233	0.085251	0.00247022	-0.0797365	0.00544494	0.0124371	0.0302735
30.8	0.0272259	0.101428	0.099766	0.017403	-0.0542878	-0.103942	0.283406	-0.000775784	-0.119497	-0.198068	0.00526583	0.0432806
30.9	-0.0500031	0.0268327	0.081262	-0.06779	-0.0901938	-0.0960891	0.444951	0.0242992	-0.0376675	0.113546	0.0349147	0.0508243
31	0.0186169	0.119455	0.115499	-0.062604	0.0219642	-0.122347	0.41012	0.0283142	-0.0878375	0.000894941	0.0442075	0.0476678
31.1	0.0502429	0.0424007	0.091555	0.00360698	0.0830532	-0.331281	0.235912	0.00168922	-0.0470455	0.0285659	0.0158699	0.0454032
31.2	0.0223619	0.0350107	-0.128801	-0.00256802	0.122579	0.0572849	0.339683	-0.00226678	-0.0796305	-0.0684711	0.0295182	0.0414105
31.3	0.0395459	0.0874187	-0.088747	0.012887	0.0523562	0.12377	0.266066	0.0812832	-0.0571295	0.0164149	0.0533865	0.0312229
31.4	-0.0388001	0.00561767	-0.00062398	0.00963198	0.0686952	0.0977119	0.663401	0.0587842	-0.0814015	-0.0594541	0.0723562	0.0680898
31.5	0.0609119	0.16263	-0.042187	-0.020202	0.0488452	-0.267633	0.549301	0.0203672	-0.0289575	0.100881	0.0583956	0.0654405
31.6	-0.0271491	0.193161	0.071836	-0.052882	-0.00312282	0.159901	0.376707	0.100052	0.00819047	0.0155069	0.08422	0.0412148
31.7	0.0836039	0.164843	-0.057616	0.051342	0.0731722	-0.143529	0.445732	0.0324232	-0.0511085	0.0200169	0.0618879	0.0506088
31.8	0.0131999	0.0614867	0.096501	-0.02877	0.0792742	-0.0957381	0.661357	0.0269862	-0.0784475	-0.0921811	0.0643668	0.069991
31.9	0.0581889	0.0864547	0.012683	-0.020263	0.0584332	-0.0868251	0.11065	0.0707132	-0.0750765	-0.0370131	0.0177945	0.0219769
32	0.0297689	0.0539217	-0.028837	-0.079388	0.0127802	-0.252612	0.462859	0.0564202	-0.0195095	0.0433429	0.0278746	0.056452
32.1	0.0591259	0.0384717	-0.00299498	0.074808	0.00854318	-0.31383	0.301126	0.0320142	-0.0638675	0.105788	0.0239184	0.0483499
32.2	-0.00852306	-0.0176173	-0.121527	-0.065255	-0.0737218	0.0883369	0.307566	0.0714192	-0.0378135	-0.00199206	0.0140872	0.0382674
32.3	-0.00338706	-0.0932183	0.0236	-0.085838	-0.0493658	-0.174493	0.099521	0.0775532	-0.00110053	-0.00660306	-0.0213332	0.0260179
32.4	0.0408389	-0.0155873	0.040498	0.154108	0.118346	-0.194051	0.569262	0.0110332	-0.0803505	0.0555659	0.0699663	0.0635727
32.5	0.0306059	0.0398447	0.078794	0.038532	0.101353	-0.278223	0.368308	0.00833122	-0.0509375	-0.0647641	0.0271844	0.050883
32.6	-0.0126631	0.149932	-0.067195	-0.058035	0.0172342	-0.0304361	0.472826	0.0135492	-0.0229105	0.118716	0.0581017	0.0512461
32.7	-0.0180051	0.0618487	0.0268	-0.060358	-0.0605848	-0.248863	0.231101	0.0330982	-0.0355745	0.0175589	-0.00529787	0.0379928
32.8	0.00905094	-0.0253583	0.00380702	-0.079514	0.0131772	-0.262018	0.397005	0.0137602	-0.0817815	0.00756794	-0.000430371	0.0516866
32.9	-0.118078	0.122538	-0.100606	0.00913498	0.0391262	0.0390889	0.497627	0.0967522	-0.0124175	0.0719959	0.0645161	0.0540503
33	0.0392349	-0.0487363	0.098429	0.022615	0.0348712	0.0726919	0.420033	-0.00654578	-0.0864995	0.0547159	0.0600809	0.0436481
33.1	0.00169294	-0.00952033	0.022758	-0.108182	-0.0372448	-0.0681441	0.04314	0.0499282	-0.0154785	0.00793594	-0.0113115	0.0155358
33.2	0.0994009	0.209151	0.046177	0.00957198	-0.0374278	0.0940689	0.340856	0.0260782	-0.0974145	-0.0946901	0.0595771	0.042937
33.3	0.0762909	0.0472017	0.072159	0.017468	-0.109666	-0.210971	0.089271	0.0845722	-0.0295415	-0.0343201	0.000246429	0.031139
33.4	0.0307879	0.0735097	0.158983	0.059949	0.0174992	-0.0572021	0.019955	-0.00130978	-0.0144295	0.0876569	0.0375399	0.0191482
33.5	-0.0233861	0.114059	-0.00641598	0.053992	0.0694712	-0.0512911	0.473237	0.0397592	-0.0583275	-0.0110931	0.0600004	0.0491063
33.6	0.0254389	0.184244	-0.039205	0.019218	0.0213382	-0.0504311	0.194424	0.0674622	-0.121177	-0.0150941	0.0286218	0.0313704
33.7	0.0521669	0.0954777	-0.00204798	0.013525	0.0814512	-0.239946	0.234258	-0.0316018	-0.0439185	-0.000238059	0.0159126	0.0382252
33.8	0.00321294	0.0441477	-0.129251	-0.00693102	0.109184	-0.199654	0.512653	0.0414372	-0.0863685	0.00627194	0.0294702	0.0609043
33.9	0.0206939	0.113722	0.036295	-0.060234	-0.00753582	-0.0982281	0.47198	0.114824	-0.0866275	0.127814	0.0632703	0.0524691
34	0.0541479	-0.0671043	0.069722	0.018647	-0.0247118	0.0013769	0.275537	0.0195702	-0.0577575	0.0739879	0.0363415	0.0307613
34.1	0.0155079	0.0395277	0.042935	0.034631	0.0482562	-0.0318001	0.056467	-0.00974478	-0.106099	0.0477999	0.0137481	0.016028
34.2	-0.0683971	0.0418557	-0.00935798	0.056626	0.0230282	-0.208104	0.094084	0.0386512	-0.0893985	0.0399029	-0.00811097	0.0284476
34.3	0.101418	0.0365177	0.026593	0.075523	-0.00680882	0.0723989	0.493319	0.0724722	-0.0609425	0.00113394	0.0811624	0.0482788
34.4	0.0699599	0.0990727	0.00746502	-0.02974	0.0827682	-0.118641	0.098426	0.00781722	-0.0357775	0.0619179	0.0243268	0.0224897
34.5	-0.0400281	0.0697727	-0.072278	0.03073	-0.0673148	-0.232176	0.202943	0.0192592	-0.111227	-0.0118131	-0.0212132	0.0366126
34.6	0.00879194	0.0595307	-0.076021	-0.068368	0.0586482	-0.0906701	0.00997198	0.0501172	-0.0748415	0.0138529	-0.0108988	0.0191345
34.7	-0.0571191	0.134246	-0.125426	0.039768	-0.00556382	0.101488	0.391613	0.0564212	-0.0828875	-0.0328421	0.0419697	0.0466437
34.8	0.0517329	-0.0270973	-0.098267	0.086182	0.136576	-0.233624	0.608739	0.0353762	-0.0554435	0.0495929	0.0553767	0.0699531
34.9	0.0373079	-0.0965513	-0.036683	-0.067362	0.135443	-0.290424	0.291109	0.0109662	-0.0360385	0.0411419	-0.00110907	0.0479736
35	0.0255359	0.0484387	-0.015815	-0.010585	-0.0492658	0.0502949	0.360829	0.0449392	-0.136063	0.141494	0.0459803	0.0418895
35.1	-0.00989106	-0.0364153	-0.074987	-0.03511	0.000305176	0.0036589	0.094254	0.0316672	-0.0312555	-0.0311041	-0.00888777	0.0146569
35.2	0.0182229	0.144433	-0.09602	-0.040486	0.0984612	-0.32713	0.253362	0.0549382	-0.0152155	0.0363589	0.0126924	0.04898
35.3	-0.0352561	0.0560667	0.00246802	-0.00246802	0.0569982	-0.121916	0.326366	0.0564542	-0.0807835	0.0230119	0.0280941	0.0382064
35.4	0.0321999	0.118211	-0.017514	-0.035498	-0.0627398	0.204263	0.214528	-0.0199788	-0.0876045	0.1224	0.0468266	0.0348628
35.5	0.0374319	0.00351767	0.00875102	-0.034447	-0.00309882	0.0530779	0.556784	0.0547412	-0.144456	0.145092	0.0677394	0.0591177
35.6	0.0467529	0.0255047	-0.185358	-0.00549002	0.0351492	0.179037	0.183228	0.0871392	-0.0615235	0.0543759	0.0358815	0.0342453
35.7	-0.0358351	0.130832	0.026044	0.013385	0.0246182	-0.19723	0.112776	0.00204122	-0.100469	0.0563349	0.00324973	0.0306683
35.8	0.130574	-0.00422833	0.030214	-0.107324	0.117692	-0.225696	0.714692	0.0340472	-0.0432945	0.0805509	0.0727227	0.0790014
35.9	-0.0195661	0.0271417	-0.097182	0.087498	0.0992512	-0.0697891	0.131809	0.0359002	-0.0531205	-0.0467051	0.00952373	0.0248774
36	0.0239249	0.0412417	0.017386	0.00013498	0.115185	0.0048839	0.073925	-0.0142818	-0.0665635	0.0120639	0.02079	0.0155599
36.1	-0.0109461	0.0858497	-0.10887	-0.085185	-0.00519982	0.116038	0.14584	0.0223302	-0.0836835	0.000233941	0.00764073	0.0275435
36.2	-0.0132981	0.173481	0.172002	-0.035191	0.0122772	-0.101698	0.244186	0.0132712	-0.0675845	0.0966009	0.0494046	0.0366489
36.3	0.00978894	0.0354817	0.00493302	-0.023524	0.0439742	0.19467	0.379547	0.0435232	-0.0940795	0.0752619	0.0669576	0.041819
36.4	0.14345	0.0975867	-0.132728	-0.081446	0.0515652	-0.418121	0.137339	0.0637392	-0.0348065	0.128997	-0.00444247	0.0550166
36.5	0.0103459	0.0423437	0.079566	-0.060088	-0.104106	-0.0506491	0.086095	0.0193152	-0.0514285	-0.0125261	-0.00411317	0.0199061
36.6	-0.00950306	0.0409047	-0.073383	0.00329198	0.114624	-0.439947	0.489644	0.0342262	-0.0178965	0.0632969	0.0205258	0.0710937
36.7	0.0458199	0.135723	0.013141	-0.07166	0.123334	-0.378709	0.170891	0.0714302	-0.0866375	0.0526859	0.00760183	0.0503841
36.8	-0.0171351	0.0187107	-0.097101	-0.106876	0.0150602	0.155905	0.492491	0.0136802	-0.0442425	-0.00432306	0.0426169	0.055033
36.9	0.0328559	0.0666957	-0.105432	0.097488	-0.0116338	-0.368619	0.418043	0.0288582	-0.0550325	0.0554939	0.0158717	0.0615851
37	-0.0120611	0.0851917	-0.077536	-0.074982	0.0612822	-0.0235231	0.217569	0.0209142	-0.107949	-0.0851061	0.000380029	0.0316253
37.1	0.00321794	0.113006	-0.066214	-0.019885	-0.00332282	-0.374581	0.289715	0.0356212	-0.0822435	0.0471769	-0.00575097	0.0528882
37.2	0.0161979	0.0208407	0.00707502	-0.074866	0.0325792	-0.232413	0.231333	0.0373622	-0.108804	0.0393379	-0.00313567	0.0379513
37.3	0.0311479	0.129007	0.083057	-0.086003	0.135681	-0.266807	-0.092236	0.0673442	-0.0614175	0.0474419	-0.00127847	0.0395183
37.4	0.0130909	0.0780437	-0.09013	0.012031	0.0371362	-0.283059	0.419715	-0.0550948	-0.0917405	0.0619879	0.010198	0.0564158
37.5	0.0878759	0.0619317	0.010601	0.017067	0.000111176	-0.25511	0.41042	0.107775	-0.0720045	0.000517941	0.0369185	0.052563
37.6	0.0599719	0.0562497	0.034373	-0.102839	0.137208	-0.27652	0.418754	-0.0307578	-0.0711785	0.0780619	0.0303323	0.0569667
37.7	0.0551329	-0.0122253	0.017874	-0.061222	-0.00848582	-0.489495	0.297758	0.00955622	-0.0688715	0.10938	-0.0150599	0.0623721
37.8	-0.00788806	0.0807397	-0.083228	-0.08292	0.0537572	-0.144527	0.224557	0.0617522	-0.133668	-0.0474401	-0.00788647	0.0361934
37.9	0.0148899	0.0948537	-0.172028	0.00715998	0.0932952	-0.303798	0.00201398	0.0627342	-0.0980445	-0.00947706	-0.0308401	0.0399989
38	0.0896119	0.124993	0.05055	-0.018074	0.0154872	-0.40306	0.059757	0.0300342	-0.0642205	0.0428839	-0.00720377	0.0470402
38.1	0.0592379	0.0589627	0.113495	-0.066725	0.0373872	-0.426007	0.097662	0.0843762	-0.0534225	0.0168769	-0.00781567	0.0501536
38.2	-0.0303011	0.0825537	-0.026499	0.036048	0.16632	-0.227544	0.344541	0.0145542	-0.0370935	0.143824	0.0466403	0.0481205
38.3	0.0329339	0.0673927	-0.024299	-0.055212	0.0198572	-0.487756	0.262	0.0679472	-0.0761265	0.124622	-0.00686407	0.0616154
38.4	0.00210594	0.0272267	-0.058394	-0.029307	0.00907718	-0.0683581	0.509885	0.0270402	-0.0997885	0.0959809	0.0415468	0.0550144
38.5	0.0238999	0.0726117	0.034264	-0.013053	0.158779	-0.582161	0.209527	-0.0200468	-0.0246445	0.0767609	-0.00640627	0.0684514
38.6	0.104371	0.0465457	0.026324	0.016701	-0.0527778	-0.333322	0.977073	0.0699472	-0.0902435	-0.00333006	0.0761288	0.107377
38.7	-0.0260431	0.231984	-0.054752	0.013668	0.169527	-0.421986	0.398226	-0.000228784	-0.0730745	-0.0129731	0.0224347	0.0686011
38.8	-0.0210481	0.132376	-0.124416	0.05189	0.0337562	-0.274813	0.177413	0.0106962	-0.0721245	0.11603	0.00297593	0.0425527
38.9	0.0432389	0.151197	0.034995	0.00242898	-0.0311398	-0.429762	0.277597	0.0629942	-0.0557695	0.0158439	0.00716233	0.0573006
39	0.0306719	0.105086	0.01056	-0.064932	0.0790562	-0.565304	0.273731	-0.0188468	-0.126959	0.0945319	-0.0182405	0.0698523
39.1	0.0244419	0.0688297	-0.103182	-0.13457	-0.0496638	-0.4215	0.269959	0.000351216	-0.0970245	0.130822	-0.0311537	0.058111
39.2	-0.0376621	0.0710727	0.058061	0.08845	0.0401742	-0.494089	0.065017	0.0766292	-0.113841	0.0235259	-0.0222662	0.0559818
39.3	0.0656779	0.170796	-0.063383	-0.00579502	-0.0465408	-0.503481	0.451786	-0.000476784	-0.0647085	0.0695419	0.00734163	0.0749659
39.4	-0.0541011	0.0598407	-0.032368	-0.023764	0.0596312	-0.321091	0.637339	-0.0182068	-0.116532	0.0830509	0.0273799	0.0770489
39.5	-0.0173241	-0.0947003	-0.113139	0.028457	0.0323532	-0.231951	0.228829	0.118857	-0.0853615	-0.00585106	-0.0139831	0.0407679
39.6	0.0543359	0.0849627	-0.078278	-0.051837	-0.0203068	-0.337894	0.313045	0.0218102	-0.0436015	0.118715	0.00609513	0.052458
39.7	0.106941	-0.0855993	-0.027044	0.079253	0.123708	-0.679294	-0.032239	0.0645882	-0.0913185	0.105747	-0.0435258	0.0751523
39.8	-0.0193851	-0.00561633	-0.049712	0.012946	0.0418632	-0.443594	0.517173	0.0708942	-0.0694425	0.0715339	0.012666	0.0732123
39.9	0.0409949	0.0485137	-0.084219	-0.091396	-0.0522768	-0.495867	0.278988	-0.00222378	-0.0566675	-0.0219191	-0.0436073	0.0606092
40	0.0198799	0.126923	0.120221	0.021927	0.0512242	-0.193686	0.108998	0.0660932	-0.0385565	0.0884509	0.0371474	0.0304296

## Sheet: 0.000001
	ΔFRETr
Time(sec)	sample_1	sample_2	sample_3	sample_4	sample_5	Average	SEM
0	0.00765098	-0.0140753	0.0124886	0.00731861	-0.020221	-0.00136762	0.0065792
0.1	0.021065	-0.0206373	0.0315836	0.0344906	0.00684898	0.0146702	0.0100688
0.2	0.020961	-0.0117383	-0.0167404	0.0288216	-0.00831902	0.00259698	0.00928321
0.3	0.00654598	0.0282827	-0.0207274	0.0269436	0.00119798	0.00844858	0.00906335
0.4	0.01781	-0.00573929	-0.0628914	0.0133756	-0.00125002	-0.00773902	0.014468
0.5	-0.00854502	0.00390671	-0.0209174	0.0307226	-0.00419902	0.000193576	0.00862305
0.6	-0.031936	0.00726971	-0.0617234	0.0296626	-0.00237602	-0.0118206	0.0159208
0.7	-0.00416502	-0.0250233	0.0123586	0.0484966	-0.01373	0.00358738	0.0127913
0.8	0.00497598	0.00623971	0.0541346	0.0486056	0.01208	0.0252072	0.0107835
0.9	0.021984	0.0197977	-0.0781784	0.0196006	0.00710298	-0.00193862	0.0192392
1	-0.016744	0.0162207	0.0559746	0.0106476	-0.012441	0.0107316	0.0129787
1.1	0.011201	-0.0155523	-0.0262784	-0.0105794	0.025204	-0.00320102	0.00936435
1.2	-0.01166	0.0240067	-0.0929104	0.0368176	-0.01256	-0.0112612	0.0226095
1.3	0.00554698	0.00787271	0.0317206	0.0260666	0.00527898	0.0152972	0.00564032
1.4	0.012055	-0.0162093	-0.0608334	0.00285661	-0.00964802	-0.0143558	0.0126087
1.5	0.00799098	-0.0171283	0.0276716	0.0252146	0.025333	0.0138164	0.00850302
1.6	0.00554498	0.0269127	-0.0285954	-0.0107134	-0.00244502	-0.00185922	0.0091548
1.7	-0.024185	-0.00809629	-0.0392484	-0.00722539	-0.025784	-0.0209078	0.00600932
1.8	-0.00217902	-0.0308733	-0.0404994	0.0475496	0.013111	-0.00257822	0.0158078
1.9	0.010146	0.0288357	-0.00870339	0.0331196	-0.00031402	0.0126168	0.00809716
2	0.00114098	0.0342417	-0.0123364	0.00725161	-0.030684	-7.72235e-05	0.0107704
2.1	0.01423	-0.0259593	-0.0741394	0.0216856	0.00194598	-0.0124474	0.0174247
2.2	-0.00261702	0.0513517	-0.0573144	0.00615661	-0.0203	-0.00454462	0.0177137
2.3	-0.01104	-0.0147383	0.0513086	0.0101516	0.014996	0.0101356	0.0118025
2.4	0.020943	-0.0355013	0.000962608	0.0416726	0.00050998	0.00571738	0.0127932
2.5	0.015316	-0.00215929	-0.0759644	0.0309046	0.020426	-0.00229542	0.0191779
2.6	0.00458798	0.0133717	0.0299486	0.00688861	0.00958998	0.0128774	0.00451142
2.7	-0.00051202	-0.0217553	-0.0142774	0.0196616	0.00476998	-0.00242262	0.00727112
2.8	0.00392598	0.0124887	-0.00294739	-0.0278434	0.00813498	-0.00124822	0.00711938
2.9	0.00857898	0.00676271	-0.0665214	0.0178476	-0.021508	-0.010968	0.0153689
3	0.00288698	0.0475737	0.0118946	-0.00161439	0.017811	0.0157104	0.00865688
3.1	0.00069998	-0.00571829	-0.0138254	0.000338608	-0.033342	-0.0103694	0.00631866
3.2	0.00063398	-0.0167393	-0.0764644	0.0254106	-0.022287	-0.0178892	0.016837
3.3	0.00552898	-0.0165703	0.00885661	0.0527716	0.028586	0.0158346	0.0116874
3.4	-0.015126	-0.00822429	-0.0387564	-0.00259639	-0.00253002	-0.0134466	0.00673638
3.5	-0.00226002	0.0340777	0.0443776	-0.0388144	0.010376	0.00955138	0.0146524
3.6	0.00209498	-0.0165913	0.0229246	0.0462196	0.00198998	0.0113276	0.0107328
3.7	0.00178298	0.0323117	-0.0210904	-0.00450239	0.00791698	0.00328378	0.00872085
3.8	0.011727	0.0185617	-0.0135994	0.0357396	0.00718998	0.0119238	0.00801603
3.9	0.00073098	0.0277667	0.0258176	-0.000937392	-0.011661	0.00834338	0.00783221
4	-0.00955702	-0.0423493	-0.00370239	-0.0160964	0.00223498	-0.013894	0.00773749
4.1	-0.00068802	-0.00986629	-0.0170114	0.0237706	-0.027333	-0.00622562	0.00867626
4.2	-0.00451802	-0.00451129	-0.00158639	0.0269626	-0.043653	-0.00546122	0.0112399
4.3	-0.00863402	0.0126897	-0.127825	0.000348608	0.00189398	-0.0243054	0.0261006
4.4	0.013916	-0.00465729	-0.0236054	-0.00714439	0.00736698	-0.00282482	0.00647293
4.5	-0.026632	0.0114757	0.0488766	0.0129016	0.014884	0.0123012	0.0119609
4.6	-0.00637702	0.00605671	-0.0524464	0.0213636	-0.00183702	-0.00664802	0.012383
4.7	0.01015	0.0170227	-0.0203734	0.0315586	-0.013741	0.00492338	0.00967324
4.8	0.00065198	-0.00137929	-0.0320184	-0.00397739	-0.042653	-0.0158752	0.00895123
4.9	0.013189	0.00212471	0.0379456	0.0175686	0.00062298	0.0142902	0.00673176
5	-0.016607	0.0135047	-0.0209894	-0.00626339	0.00449898	-0.00517122	0.00642062
5.1	0.00500498	-0.0386533	-0.0255434	0.0418026	-0.019425	-0.00736282	0.0141868
5.2	0.00593598	-0.0327863	-0.00587639	0.00917361	0.00737498	-0.00323562	0.00784509
5.3	0.00389398	0.0351897	0.0285126	0.0313176	-0.00760702	0.0182614	0.00847855
5.4	0.01278	0.0268357	-0.00430039	0.00141661	-0.00740702	0.00586498	0.00627239
5.5	-0.010532	-0.00994629	-0.00882439	-0.00834439	-0.00679902	-0.00888922	0.00065139
5.6	0.00657998	0.00156671	0.0873216	-0.0142104	0.00041398	0.0163344	0.0180816
5.7	0.00964398	0.0110177	-0.0126794	0.0130846	0.016241	0.00746158	0.00515637
5.8	0.00398898	-0.0101103	-0.0172224	-0.00689739	0.01781	-0.00248622	0.00611802
5.9	-0.00312802	0.0315857	-0.0147014	-0.0109654	0.00964898	0.00248798	0.0083844
6	-0.00125102	-0.00525329	0.00199161	0.0191426	0.00126398	0.00317878	0.00418714
6.1	0.00702698	-0.0259713	0.000404608	-0.00210639	-0.024949	-0.00911902	0.00683797
6.2	-0.00062002	-0.000187294	-0.0513424	0.0162506	0.00887598	-0.00540462	0.0119023
6.3	0.00459898	-0.0247313	-0.0353344	0.00707161	0.023272	-0.00502462	0.010832
6.4	-0.00288002	0.0417767	0.00564461	-0.00801239	0.00684398	0.00867458	0.0087185
6.5	-0.00328802	-0.0112663	-0.00379439	-0.0260884	0.00309198	-0.00826902	0.00500209
6.6	-0.00237002	-0.0220763	0.0148106	0.00444661	0.018339	0.00262998	0.00718972
6.7	-0.00723102	-0.0178033	-0.0474814	-0.0360454	0.00458798	-0.0207946	0.00943919
6.8	-0.011151	0.0422467	-0.00564939	0.00281061	0.013483	0.00834798	0.00944005
6.9	0.00584598	-0.00367329	0.00215761	-0.0216674	-0.00250002	-0.00396742	0.00473998
7	0.00669998	0.0413627	0.0219736	0.0247896	0.00059798	0.0190848	0.0071845
7.1	-0.00368902	-0.00401029	0.0153206	-0.0223874	0.023683	0.00178338	0.00809503
7.2	-0.015004	0.00196071	-0.0476284	0.0284456	-0.00445402	-0.00733602	0.0123639
7.3	-0.016155	-0.0284403	0.0318806	-0.0113514	0.00540898	-0.00373142	0.0104276
7.4	-0.010375	0.00384671	0.0583166	0.00446661	0.00077198	0.0114054	0.0120279
7.5	-0.00913802	-0.0452743	0.0337536	-0.0416374	0.01364	-0.00973122	0.0153604
7.6	-0.011738	0.00509771	-0.00367939	-0.0142064	-0.00742402	-0.00639002	0.00339176
7.7	-0.00860902	0.0194727	0.0224286	0.00819761	-0.00662402	0.00697318	0.00641988
7.8	0.013588	0.000543706	0.0353706	-0.0206354	-0.026644	0.000444576	0.0113374
7.9	0.010468	0.0241857	0.0766536	-0.00723239	0.00449098	0.0217132	0.0146381
8	-0.00531702	-0.0253213	0.00508361	0.00505061	0.011846	-0.00173162	0.00650433
8.1	0.020672	0.0314797	-0.00187639	-0.0254814	-0.012566	0.00244558	0.010486
8.2	0.00108398	-0.0356463	-0.0169284	0.0113036	0.00575198	-0.00688702	0.00860844
8.3	0.014441	0.0166787	0.0186856	0.00505761	0.00118798	0.0112102	0.00342435
8.4	0.020212	0.0216057	0.00949461	0.0157466	0.00400298	0.0142124	0.00331285
8.5	-0.011987	-0.00972129	0.0314456	-0.0213514	0.00203398	-0.00191602	0.00913423
8.6	0.00109598	0.00979271	0.0186216	-0.0241694	-0.014114	-0.00175462	0.00778407
8.7	0.017684	0.00440471	-0.0875944	-0.0197244	0.011737	-0.0146986	0.0193022
8.8	-0.00218802	-0.0299373	0.0145516	0.00292761	-0.00277602	-0.00348442	0.00730873
8.9	0.014209	-0.00982929	0.0156806	-0.0296824	0.00344698	-0.00123502	0.00845485
9	-0.013696	0.0198777	0.0530886	0.0187016	0.021158	0.019826	0.0105669
9.1	-0.00756002	0.0441557	0.0175446	-0.00360839	0.012869	0.0126802	0.00919073
9.2	0.00466098	-0.000174294	0.0418206	-0.00353839	0.023988	0.0133514	0.00856553
9.3	0.032059	0.0563167	0.00924461	-0.00256239	0.00378498	0.0197686	0.0108437
9.4	-0.015606	-0.00968029	0.00575961	-0.0179804	0.00979098	-0.00554322	0.00563893
9.5	0.00601198	0.0138377	0.00483161	0.0204176	0.00559298	0.0101384	0.003043
9.6	0.0186	-0.00179529	0.0365476	-0.0193754	0.00516698	0.00782878	0.00943548
9.7	0.00679098	-0.0156743	-0.0155784	-0.000399392	0.016803	-0.00161162	0.00634035
9.8	0.00806498	0.0330337	-0.0365114	-0.0242764	0.028112	0.00168458	0.0138831
9.9	-0.012717	0.0419927	0.0478346	-0.0504854	-0.00885402	0.00355418	0.0184082
10	-0.012251	0.0635617	0.00210761	-0.000803392	0.010735	0.01267	0.0132436
10.1	0.00095798	0.0135627	-0.0274414	-0.0119604	0.00655398	-0.00366542	0.00726885
10.2	0.011722	0.0277537	-0.00665039	0.0137196	-0.00259202	0.00879058	0.00616634
10.3	-0.00817102	0.000789706	0.0577536	-0.0101784	0.01084	0.0102068	0.0124561
10.4	0.00124098	-0.0161763	-0.0578804	-0.00332739	0.013314	-0.0125658	0.0122723
10.5	-0.00164002	0.0282967	-0.0251554	-0.0222894	0.00135698	-0.00388622	0.00964192
10.6	-0.028296	0.0472797	0.0181806	-0.0487924	0.031403	0.00395498	0.0182417
10.7	0.010157	-0.0164823	-0.0389454	-0.0181904	0.00699498	-0.0112932	0.009038
10.8	-0.00685302	-0.0232393	-0.0163614	-0.0172204	0.018892	-0.00895642	0.00744004
10.9	-0.00395502	0.0131827	-0.0312704	-0.0359944	0.029336	-0.00574022	0.0125672
11	0.00621898	0.0120317	-0.0782544	-0.00637939	0.019879	-0.00930082	0.0177631
11.1	-0.031866	-0.0652723	-0.0432804	0.0211196	0.010985	-0.0216628	0.0163851
11.2	-0.051437	-0.00555329	-0.0284964	0.0100376	0.02227	-0.0106358	0.013266
11.3	-0.026571	-0.0398393	-0.0600784	0.0316206	0.028041	-0.0133654	0.0184331
11.4	-0.037577	-0.0126023	0.0293876	-0.00725939	0.021146	-0.00138102	0.012093
11.5	-0.02365	-0.0709323	-0.0400594	0.0260066	0.035768	-0.0145734	0.0201112
11.6	-0.073927	-0.0313773	-0.0633244	-0.000809392	-0.010659	-0.0360194	0.0142951
11.7	-0.048024	-0.0267373	-0.0491664	-0.00179639	0.01557	-0.0220308	0.012762
11.8	-0.069209	-0.0330753	-0.0916564	0.0118816	-0.00998602	-0.038409	0.0189069
11.9	-0.077148	-0.0934963	-0.0950204	-0.00925939	0.015976	-0.0517896	0.0230786
12	-0.098416	-0.0697493	-0.150654	-3.73922e-05	0.00289098	-0.0631932	0.0294014
12.1	-0.081888	-0.0664013	-0.181874	-0.00123739	0.00621698	-0.0650368	0.0339738
12.2	-0.096667	-0.113073	-0.12248	-0.0130044	0.00668898	-0.0677072	0.0268552
12.3	-0.103755	-0.101867	-0.12988	-0.0568744	0.02	-0.0744754	0.0263749
12.4	-0.102141	-0.0839513	-0.171123	-0.0200494	-0.00342002	-0.076137	0.0301606
12.5	-0.087227	-0.104357	-0.143276	-0.0502984	0.014248	-0.0741822	0.0266881
12.6	-0.10255	-0.146021	-0.179725	-0.0322494	-0.021627	-0.0964346	0.0309431
12.7	-0.085651	-0.150941	-0.232337	-0.0502094	-0.00412602	-0.104653	0.0399229
12.8	-0.096167	-0.0897903	-0.156297	-0.0380264	-0.016535	-0.0793632	0.0244602
12.9	-0.119429	-0.12409	-0.192774	-0.0486494	0.010874	-0.0948138	0.0349001
13	-0.125492	-0.155145	-0.168315	-0.0509564	-0.00667202	-0.101316	0.0311966
13.1	-0.112667	-0.148268	-0.130394	-0.0707024	-0.017526	-0.0959116	0.0234423
13.2	-0.115081	-0.138031	-0.194643	-0.0237054	0.00686398	-0.0929194	0.0371627
13.3	-0.103073	-0.120419	-0.203713	-0.0429984	-0.030968	-0.100234	0.0309816
13.4	-0.105884	-0.144512	-0.20283	-0.0457864	-0.016908	-0.103184	0.0334535
13.5	-0.121751	-0.146609	-0.148367	-0.0536484	-0.029717	-0.100019	0.0245694
13.6	-0.128392	-0.105025	-0.202454	-0.0431144	-0.03535	-0.102867	0.03058
13.7	-0.129616	-0.114621	-0.20997	-0.0601884	-0.00968302	-0.104816	0.0337717
13.8	-0.093166	-0.155183	-0.170921	-0.0439744	-0.010434	-0.0947358	0.0309387
13.9	-0.114571	-0.135301	-0.160892	-0.0689144	-0.025398	-0.101015	0.0241795
14	-0.128098	-0.115857	-0.181723	-0.0783694	-0.018423	-0.104494	0.027149
14.1	-0.120765	-0.153767	-0.208079	-0.0999154	-0.019143	-0.120334	0.031204
14.2	-0.131422	-0.156127	-0.193835	-0.105239	-0.016971	-0.120719	0.0297637
14.3	-0.124749	-0.178134	-0.188969	-0.0934174	-0.00940902	-0.118936	0.0324733
14.4	-0.095049	-0.139769	-0.0796694	-0.0895874	-0.01891	-0.084597	0.0193871
14.5	-0.120198	-0.136279	-0.158069	-0.103634	-0.010406	-0.105717	0.0254687
14.6	-0.115135	-0.204868	-0.186307	-0.0631834	-0.01874	-0.117647	0.0354097
14.7	-0.115277	-0.164314	-0.177511	-0.116708	-0.00770002	-0.116302	0.0298725
14.8	-0.110116	-0.140375	-0.17452	-0.0996924	-0.020133	-0.108967	0.0257513
14.9	-0.117343	-0.141242	-0.235997	-0.0781684	-0.052439	-0.125038	0.0317026
15	-0.131031	-0.14165	-0.199081	-0.0835274	-0.018296	-0.114717	0.0303139
15.1	-0.139275	-0.179835	-0.215354	-0.0952184	-0.036706	-0.133278	0.0313965
15.2	-0.112697	-0.175465	-0.216398	-0.109862	-0.018693	-0.126623	0.0335924
15.3	-0.122562	-0.158337	-0.213338	-0.0997834	-0.00107402	-0.119019	0.0351679
15.4	-0.126994	-0.16778	-0.158289	-0.0958044	-0.031228	-0.116019	0.0246826
15.5	-0.143367	-0.152262	-0.21195	-0.153126	-0.033824	-0.138906	0.028964
15.6	-0.124792	-0.14238	-0.154587	-0.127938	-0.031925	-0.116325	0.0217633
15.7	-0.135156	-0.164728	-0.244596	-0.141239	-0.018672	-0.140878	0.0362585
15.8	-0.128833	-0.161472	-0.198218	-0.0995864	-0.043801	-0.126382	0.0263964
15.9	-0.126519	-0.189948	-0.136345	-0.124455	-0.020475	-0.119549	0.0275014
16	-0.136389	-0.129579	-0.157987	-0.138996	-0.022912	-0.117173	0.0240316
16.1	-0.141393	-0.148045	-0.186703	-0.0998564	-0.022647	-0.119729	0.0279075
16.2	-0.11894	-0.17315	-0.183304	-0.132865	-0.036948	-0.129042	0.0259691
16.3	-0.131815	-0.133848	-0.189597	-0.140252	-0.041653	-0.127433	0.0239242
16.4	-0.117718	-0.163164	-0.121437	-0.118055	-0.051568	-0.114389	0.0178881
16.5	-0.115806	-0.110471	-0.215121	-0.131344	-0.032537	-0.121056	0.0290941
16.6	-0.12211	-0.159538	-0.240953	-0.0881994	-0.054032	-0.132967	0.0321868
16.7	-0.113521	-0.15479	-0.220184	-0.0950774	-0.033932	-0.123501	0.0310297
16.8	-0.135214	-0.169795	-0.233425	-0.10894	-0.031549	-0.135785	0.033374
16.9	-0.107922	-0.162993	-0.166121	-0.135171	-0.035817	-0.121605	0.0239014
17	-0.137594	-0.188326	-0.159795	-0.126144	-0.040973	-0.130567	0.0247855
17.1	-0.131385	-0.17508	-0.167255	-0.118613	-0.044668	-0.1274	0.0232374
17.2	-0.13453	-0.159322	-0.145837	-0.123564	-0.037019	-0.120055	0.021591
17.3	-0.129464	-0.179287	-0.17228	-0.108756	-0.055725	-0.129103	0.0225624
17.4	-0.128559	-0.218066	-0.224422	-0.0980284	-0.048803	-0.143576	0.0341811
17.5	-0.121781	-0.16881	-0.173147	-0.124477	-0.056476	-0.128938	0.0210548
17.6	-0.12914	-0.181154	-0.162161	-0.139103	-0.06216	-0.134744	0.0202786
17.7	-0.128919	-0.200701	-0.196227	-0.122416	-0.046822	-0.139017	0.0282449
17.8	-0.136243	-0.172671	-0.222518	-0.106009	-0.071857	-0.14186	0.0261461
17.9	-0.13813	-0.194632	-0.205845	-0.160538	-0.056823	-0.151194	0.0264929
18	-0.128934	-0.224086	-0.169867	-0.137547	-0.055832	-0.143253	0.0274976
18.1	-0.129992	-0.177567	-0.234928	-0.123173	-0.069538	-0.14704	0.0278596
18.2	-0.13426	-0.182413	-0.205245	-0.115518	-0.061164	-0.13972	0.0253997
18.3	-0.117585	-0.155932	-0.224395	-0.119163	-0.063169	-0.136049	0.0265876
18.4	-0.125269	-0.149061	-0.180269	-0.0921404	-0.050099	-0.119368	0.0225444
18.5	-0.111627	-0.175904	-0.195611	-0.138986	-0.054322	-0.13529	0.0249175
18.6	-0.130533	-0.177261	-0.126108	-0.0983774	-0.063823	-0.119221	0.0187716
18.7	-0.136653	-0.156377	-0.176219	-0.127335	-0.065194	-0.132356	0.0187822
18.8	-0.119284	-0.151798	-0.17862	-0.139057	-0.075985	-0.132949	0.0171903
18.9	-0.121453	-0.14556	-0.179796	-0.161625	-0.082167	-0.13812	0.0169607
19	-0.138192	-0.204573	-0.180875	-0.129186	-0.080474	-0.14666	0.0215433
19.1	-0.137637	-0.137016	-0.211134	-0.114758	-0.080417	-0.136193	0.0214352
19.2	-0.126647	-0.224776	-0.213739	-0.128095	-0.073978	-0.153447	0.028635
19.3	-0.142342	-0.152591	-0.209381	-0.123491	-0.084171	-0.142395	0.0204188
19.4	-0.11173	-0.222938	-0.141476	-0.117247	-0.087253	-0.136129	0.0233507
19.5	-0.137269	-0.232682	-0.132642	-0.166066	-0.077976	-0.149327	0.0252419
19.6	-0.138337	-0.161721	-0.215183	-0.11629	-0.088284	-0.143963	0.0215468
19.7	-0.133296	-0.152548	-0.190832	-0.155661	-0.08986	-0.14444	0.0165032
19.8	-0.145502	-0.17916	-0.131269	-0.111667	-0.071289	-0.127778	0.0179123
19.9	-0.135714	-0.168645	-0.161344	-0.134778	-0.090354	-0.138167	0.013729
20	-0.141206	-0.175552	-0.187723	-0.104538	-0.09607	-0.141018	0.0183373
20.1	-0.126383	-0.186205	-0.191268	-0.127271	-0.11411	-0.149048	0.0163887
20.2	-0.131273	-0.208841	-0.208363	-0.141195	-0.094231	-0.156781	0.0225578
20.3	-0.139677	-0.15292	-0.124202	-0.135504	-0.084075	-0.127276	0.0117365
20.4	-0.095862	-0.207135	-0.157312	-0.162019	-0.093718	-0.143209	0.0215991
20.5	-0.130164	-0.207489	-0.157342	-0.10834	-0.10712	-0.142091	0.0187268
20.6	-0.118463	-0.187557	-0.162818	-0.0992374	-0.118025	-0.13722	0.0163586
20.7	-0.116744	-0.163349	-0.198772	-0.14922	-0.082365	-0.14209	0.0199063
20.8	-0.12577	-0.131852	-0.198924	-0.136467	-0.096646	-0.137932	0.0167506
20.9	-0.115904	-0.172401	-0.141725	-0.141751	-0.096686	-0.133694	0.012872
21	-0.15263	-0.131386	-0.186593	-0.139443	-0.086652	-0.139341	0.0162
21.1	-0.130866	-0.171377	-0.126527	-0.14081	-0.083593	-0.130635	0.0141304
21.2	-0.122107	-0.123443	-0.107193	-0.145812	-0.092601	-0.118231	0.00889283
21.3	-0.11253	-0.154633	-0.158853	-0.151569	-0.105336	-0.136584	0.0114046
21.4	-0.140204	-0.159137	-0.164814	-0.101865	-0.105972	-0.134399	0.0131097
21.5	-0.133597	-0.129853	-0.18116	-0.11547	-0.109754	-0.133967	0.012595
21.6	-0.113882	-0.18107	-0.0980754	-0.15924	-0.129672	-0.136388	0.0150636
21.7	-0.123558	-0.157249	-0.14675	-0.126731	-0.09522	-0.129902	0.0106885
21.8	-0.098444	-0.187843	-0.187989	-0.118751	-0.106288	-0.139863	0.0198831
21.9	-0.149398	-0.152365	-0.119262	-0.106276	-0.097818	-0.125024	0.0111051
22	-0.115499	-0.190215	-0.177254	-0.123964	-0.089927	-0.139372	0.0190686
22.1	-0.122755	-0.115093	-0.182704	-0.117697	-0.101995	-0.128049	0.0140873
22.2	-0.128184	-0.192603	-0.161661	-0.135528	-0.103371	-0.14427	0.0152422
22.3	-0.108935	-0.157542	-0.166699	-0.127443	-0.11223	-0.13457	0.0117623
22.4	-0.089879	-0.137763	-0.18454	-0.119583	-0.107036	-0.12776	0.0162102
22.5	-0.1055	-0.159822	-0.0623534	-0.14986	-0.11173	-0.117853	0.0174014
22.6	-0.127517	-0.192863	-0.210631	-0.160202	-0.111155	-0.160474	0.0188194
22.7	-0.129225	-0.148478	-0.140805	-0.145983	-0.108103	-0.134519	0.00738797
22.8	-0.10964	-0.157803	-0.157354	-0.0795584	-0.125508	-0.125973	0.0148648
22.9	-0.108341	-0.200615	-0.267487	-0.162176	-0.117371	-0.171198	0.0292119
23	-0.128457	-0.189398	-0.179253	-0.12177	-0.109124	-0.145601	0.0161912
23.1	-0.108976	-0.169136	-0.185037	-0.128561	-0.122421	-0.142826	0.0145597
23.2	-0.096718	-0.164578	-0.146292	-0.141537	-0.115978	-0.133021	0.0119434
23.3	-0.126529	-0.157439	-0.17016	-0.14367	-0.122491	-0.144058	0.00903588
23.4	-0.135025	-0.154768	-0.166915	-0.123419	-0.130266	-0.142079	0.00810972
23.5	-0.110945	-0.132561	-0.120882	-0.15967	-0.128954	-0.130603	0.00816209
23.6	-0.139982	-0.151764	-0.160224	-0.0981714	-0.10805	-0.131638	0.0121825
23.7	-0.103306	-0.163692	-0.127682	-0.130897	-0.117344	-0.128584	0.0100102
23.8	-0.122451	-0.118924	-0.115779	-0.114285	-0.108405	-0.115969	0.00235409
23.9	-0.119175	-0.133245	-0.122634	-0.114239	-0.109827	-0.119824	0.00399736
24	-0.103585	-0.15569	-0.159659	-0.140169	-0.12104	-0.136029	0.0105816
24.1	-0.119134	-0.139627	-0.203957	-0.136822	-0.113168	-0.142542	0.0161614
24.2	-0.113805	-0.155379	-0.119138	-0.162985	-0.10502	-0.131266	0.0116799
24.3	-0.083339	-0.180427	-0.158435	-0.139241	-0.106712	-0.133631	0.0174507
24.4	-0.132213	-0.161587	-0.0887254	-0.152709	-0.131601	-0.133367	0.0125854
24.5	-0.11711	-0.108217	-0.119131	-0.129676	-0.119824	-0.118792	0.00342275
24.6	-0.121394	-0.118832	-0.134218	-0.135586	-0.094099	-0.120826	0.00746945
24.7	-0.092054	-0.188546	-0.176067	-0.147785	-0.111427	-0.143176	0.018416
24.8	-0.12038	-0.145168	-0.142524	-0.123035	-0.10071	-0.126364	0.00812334
24.9	-0.109389	-0.151886	-0.191209	-0.140449	-0.145048	-0.147596	0.0131108
25	-0.097884	-0.151413	-0.204351	-0.109054	-0.107189	-0.133978	0.0198721
25.1	-0.119219	-0.153617	-0.137201	-0.150695	-0.118308	-0.135808	0.00749063
25.2	-0.104238	-0.146514	-0.122436	-0.146342	-0.141293	-0.132165	0.0082607
25.3	-0.123989	-0.126974	-0.21945	-0.0967304	-0.107304	-0.13489	0.0218507
25.4	-0.10778	-0.174082	-0.144902	-0.130833	-0.107881	-0.133096	0.0124521
25.5	-0.112877	-0.152464	-0.165424	-0.148062	-0.124665	-0.140699	0.00957898
25.6	-0.106004	-0.150543	-0.223128	-0.130973	-0.114	-0.14493	0.0209919
25.7	-0.105345	-0.167389	-0.106353	-0.137657	-0.11881	-0.127111	0.0116342
25.8	-0.102938	-0.124434	-0.134908	-0.116511	-0.110015	-0.117761	0.00556708
25.9	-0.115888	-0.161974	-0.0592404	-0.148323	-0.10641	-0.118367	0.01795
26	-0.128455	-0.119606	-0.148772	-0.136459	-0.100614	-0.126781	0.00811259
26.1	-0.091194	-0.179098	-0.156033	-0.126857	-0.133442	-0.137325	0.014744
26.2	-0.111199	-0.147306	-0.137508	-0.118305	-0.113987	-0.125661	0.00710076
26.3	-0.110477	-0.100733	-0.220884	-0.126148	-0.111249	-0.133898	0.0221225
26.4	-0.096143	-0.154007	-0.211242	-0.131308	-0.107465	-0.140033	0.0204073
26.5	-0.096398	-0.139784	-0.184211	-0.125282	-0.128577	-0.134851	0.0142659
26.6	-0.112121	-0.151458	-0.134521	-0.139904	-0.112515	-0.130104	0.00775992
26.7	-0.110197	-0.135417	-0.198778	-0.135623	-0.102865	-0.136576	0.0168874
26.8	-0.087335	-0.104147	-0.145647	-0.144539	-0.14081	-0.124496	0.0120629
26.9	-0.083609	-0.148807	-0.192268	-0.134575	-0.128957	-0.137643	0.017483
27	-0.105988	-0.154482	-0.216236	-0.15384	-0.124794	-0.151068	0.0186933
27.1	-0.108867	-0.154643	-0.123629	-0.118196	-0.137301	-0.128527	0.00798833
27.2	-0.085117	-0.13212	-0.159578	-0.112428	-0.121839	-0.122217	0.0121785
27.3	-0.111704	-0.104083	-0.142182	-0.13267	-0.117443	-0.121617	0.00695785
27.4	-0.089733	-0.17752	-0.0975444	-0.150652	-0.121705	-0.127431	0.0164245
27.5	-0.108409	-0.161775	-0.0974784	-0.128387	-0.132364	-0.125683	0.0110646
27.6	-0.111929	-0.164601	-0.192106	-0.144827	-0.094927	-0.141678	0.0175344
27.7	-0.111853	-0.170932	-0.0885664	-0.121772	-0.127337	-0.124092	0.0134569
27.8	-0.084633	-0.154956	-0.179306	-0.120835	-0.130778	-0.134102	0.0159884
27.9	-0.095825	-0.150642	-0.0422644	-0.105955	-0.132481	-0.105434	0.018518
28	-0.097779	-0.173357	-0.102537	-0.0889434	-0.122715	-0.117066	0.0151238
28.1	-0.082984	-0.144165	-0.0394704	-0.115577	-0.154931	-0.107426	0.0210812
28.2	-0.08646	-0.143991	-0.0770934	-0.108982	-0.124285	-0.108162	0.0122078
28.3	-0.083646	-0.133225	-0.168553	-0.140856	-0.124181	-0.130092	0.0137789
28.4	-0.086938	-0.160821	-0.132655	-0.150675	-0.130953	-0.132409	0.0126703
28.5	-0.080137	-0.112267	-0.195237	-0.134556	-0.13456	-0.131352	0.018827
28.6	-0.090316	-0.130292	-0.177529	-0.125095	-0.127242	-0.130095	0.0139025
28.7	-0.09714	-0.11668	-0.175659	-0.152108	-0.143867	-0.137091	0.0137325
28.8	-0.10108	-0.13617	-0.106803	-0.164961	-0.103283	-0.12246	0.0123781
28.9	-0.097615	-0.138566	-0.103225	-0.121845	-0.12391	-0.117032	0.00742241
29	-0.086614	-0.142684	-0.20493	-0.124975	-0.109572	-0.133755	0.0200373
29.1	-0.104657	-0.147894	-0.155805	-0.0901894	-0.112379	-0.122185	0.0126854
29.2	-0.108402	-0.159142	-0.11713	-0.106547	-0.112788	-0.120802	0.00975868
29.3	-0.089718	-0.12331	-0.117654	-0.113458	-0.159338	-0.120696	0.0112279
29.4	-0.106726	-0.126659	-0.205407	-0.115053	-0.113063	-0.133382	0.0182923
29.5	-0.097471	-0.138765	-0.172796	-0.0865534	-0.116093	-0.122336	0.0154172
29.6	-0.09717	-0.164438	-0.121386	-0.130652	-0.113356	-0.125401	0.011202
29.7	-0.090363	-0.139169	-0.144334	-0.10779	-0.124664	-0.121264	0.010002
29.8	-0.089065	-0.164757	-0.142218	-0.111889	-0.132891	-0.128164	0.0129471
29.9	-0.099716	-0.130108	-0.153205	-0.145473	-0.133344	-0.132369	0.00916013
30	-0.080451	-0.160086	-0.139131	-0.140678	-0.112346	-0.126539	0.0138012
30.1	-0.082679	-0.127331	-0.113639	-0.151424	-0.118153	-0.118645	0.0111103
30.2	-0.094853	-0.0907973	-0.113027	-0.14939	-0.14628	-0.11887	0.0124134
30.3	-0.089165	-0.141204	-0.154794	-0.128251	-0.143588	-0.131401	0.0113703
30.4	-0.090576	-0.145426	-0.159108	-0.110782	-0.126514	-0.126481	0.0121636
30.5	-0.098366	-0.11935	-0.14364	-0.147939	-0.118599	-0.125579	0.00909468
30.6	-0.086817	-0.0862183	-0.106625	-0.11445	-0.165402	-0.111903	0.0144663
30.7	-0.079562	-0.107102	-0.0993784	-0.112899	-0.14066	-0.10792	0.00993606
30.8	-0.099548	-0.122847	-0.130891	-0.142507	-0.094912	-0.118141	0.00912066
30.9	-0.086858	-0.109021	-0.101085	-0.148433	-0.113767	-0.111833	0.0102237
31	-0.086821	-0.105666	-0.186271	-0.11688	-0.100579	-0.119244	0.0174388
31.1	-0.097253	-0.136231	-0.109853	-0.134983	-0.111513	-0.117967	0.00761477
31.2	-0.101033	-0.146378	-0.188493	-0.129753	-0.118467	-0.136825	0.0148812
31.3	-0.108602	-0.132582	-0.123531	-0.136487	-0.129398	-0.12612	0.00486606
31.4	-0.085609	-0.104068	-0.141915	-0.127303	-0.123344	-0.116448	0.00979358
31.5	-0.102692	-0.134126	-0.106082	-0.0938704	-0.117442	-0.110843	0.00693841
31.6	-0.095094	-0.121865	-0.135534	-0.0997124	-0.121769	-0.114795	0.00756426
31.7	-0.084176	-0.144686	-0.111667	-0.115361	-0.126649	-0.116508	0.00991706
31.8	-0.098593	-0.0995553	-0.168458	-0.150546	-0.134131	-0.130257	0.0138405
31.9	-0.09483	-0.146604	-0.0849744	-0.117897	-0.12114	-0.113089	0.0108052
32	-0.091775	-0.0922503	-0.117879	-0.130016	-0.110403	-0.108465	0.00741054
32.1	-0.098138	-0.11281	-0.141252	-0.164073	-0.109032	-0.125061	0.0120747
32.2	-0.100316	-0.104166	-0.103589	-0.160855	-0.120464	-0.117878	0.0113012
32.3	-0.09529	-0.131784	-0.11045	-0.104091	-0.105429	-0.109409	0.0061041
32.4	-0.068535	-0.101145	-0.112721	-0.159648	-0.112572	-0.110924	0.0146159
32.5	-0.109286	-0.12337	-0.143403	-0.139123	-0.102801	-0.123597	0.00797085
32.6	-0.080325	-0.153008	-0.131179	-0.130788	-0.105181	-0.120096	0.0124992
32.7	-0.1018	-0.121402	-0.16082	-0.139339	-0.13415	-0.131502	0.00977808
32.8	-0.084495	-0.106494	-0.153321	-0.137648	-0.139726	-0.124337	0.0125695
32.9	-0.082458	-0.130781	-0.110721	-0.133815	-0.111317	-0.113819	0.00918407
33	-0.112481	-0.107968	-0.14388	-0.150685	-0.114013	-0.125806	0.00888955
33.1	-0.091469	-0.111726	-0.0989994	-0.154132	-0.141051	-0.119476	0.0121043
33.2	-0.10333	-0.0880933	-0.144852	-0.132891	-0.121846	-0.118203	0.0101661
33.3	-0.106743	-0.147574	-0.103292	-0.125303	-0.112046	-0.118992	0.00806704
33.4	-0.097081	-0.125992	-0.118119	-0.120352	-0.136862	-0.119681	0.00651409
33.5	-0.092554	-0.122576	-0.0933394	-0.127068	-0.117459	-0.110599	0.00736638
33.6	-0.094444	-0.119948	-0.0661264	-0.160647	-0.115219	-0.111277	0.0155726
33.7	-0.082389	-0.134854	-0.114959	-0.141436	-0.117004	-0.118129	0.0102753
33.8	-0.116598	-0.11239	-0.104873	-0.145786	-0.114999	-0.118929	0.00700897
33.9	-0.092237	-0.142329	-0.0620674	-0.164843	-0.088018	-0.109899	0.0189066
34	-0.101673	-0.108867	-0.0443724	-0.127988	-0.121219	-0.100824	0.0148426
34.1	-0.101625	-0.113232	-0.107901	-0.103176	-0.123669	-0.109921	0.00398977
34.2	-0.095503	-0.107578	-0.0609524	-0.13496	-0.115672	-0.102933	0.0123028
34.3	-0.103218	-0.134369	-0.0689404	-0.0993704	-0.117918	-0.104763	0.0108727
34.4	-0.101592	-0.104785	-0.0874904	-0.121004	-0.120641	-0.107103	0.00631238
34.5	-0.110281	-0.157151	-0.136534	-0.142563	-0.0971	-0.128726	0.0109564
34.6	-0.061352	-0.149482	-0.100202	-0.126669	-0.111302	-0.109802	0.0146643
34.7	-0.10177	-0.118844	-0.121885	-0.113574	-0.10897	-0.113009	0.00357623
34.8	-0.093484	-0.119051	-0.0854934	-0.107652	-0.127733	-0.106683	0.00781099
34.9	-0.064093	-0.0950333	-0.164495	-0.136516	-0.108683	-0.113764	0.0172267
35	-0.083795	-0.155426	-0.0635004	-0.10876	-0.113935	-0.105083	0.0155058
35.1	-0.088805	-0.148388	-0.183884	-0.14909	-0.125734	-0.13918	0.0156524
35.2	-0.112609	-0.159272	-0.1197	-0.123564	-0.131786	-0.129386	0.0080874
35.3	-0.08021	-0.0792373	-0.0130694	-0.154189	-0.100868	-0.0855148	0.0226581
35.4	-0.088439	-0.115571	-0.100243	-0.139025	-0.103601	-0.109376	0.00858073
35.5	-0.085228	-0.0994293	-0.101194	-0.13461	-0.120166	-0.108126	0.00864402
35.6	-0.102007	-0.10417	-0.123589	-0.158089	-0.130268	-0.123625	0.0101925
35.7	-0.072486	-0.103837	-0.0875024	-0.158601	-0.127266	-0.109939	0.0151849
35.8	-0.068135	-0.137057	-0.110776	-0.154387	-0.103599	-0.114791	0.0148017
35.9	-0.085312	-0.131922	-0.129185	-0.170445	-0.108417	-0.125056	0.0141082
36	-0.098509	-0.102813	-0.0725984	-0.125271	-0.141444	-0.108127	0.0118046
36.1	-0.082769	-0.116465	-0.106642	-0.124979	-0.100059	-0.106183	0.00722827
36.2	-0.101354	-0.138697	-0.101723	-0.136809	-0.117478	-0.119212	0.00811514
36.3	-0.096339	-0.129234	-0.137935	-0.141733	-0.141396	-0.129328	0.00854956
36.4	-0.070386	-0.0926013	-0.127488	-0.173032	-0.136735	-0.120049	0.0178337
36.5	-0.070833	-0.117847	-0.0788924	-0.126324	-0.127007	-0.104181	0.0121444
36.6	-0.085011	-0.101561	-0.118732	-0.143453	-0.1325	-0.116252	0.0104926
36.7	-0.06421	-0.13843	-0.107005	-0.130398	-0.133605	-0.11473	0.0137394
36.8	-0.068773	-0.105598	-0.120459	-0.0999064	-0.11538	-0.102023	0.00905852
36.9	-0.082236	-0.128575	-0.128669	-0.0897134	-0.132698	-0.112378	0.0108694
37	-0.080597	-0.157189	-0.0670974	-0.135516	-0.120658	-0.112212	0.0168408
37.1	-0.101716	-0.1079	-0.0842924	-0.155797	-0.108692	-0.11168	0.0118721
37.2	-0.079203	-0.121644	-0.100737	-0.156203	-0.113303	-0.114218	0.0127014
37.3	-0.066136	-0.132207	-0.12201	-0.145816	-0.114553	-0.116145	0.0135577
37.4	-0.079559	-0.0691793	-0.0884984	-0.128863	-0.109814	-0.0951828	0.010755
37.5	-0.066749	-0.107831	-0.0699814	-0.119129	-0.112457	-0.0952296	0.0111252
37.6	-0.096994	-0.145904	-0.0884724	-0.122096	-0.134874	-0.117668	0.0109379
37.7	-0.098123	-0.120441	-0.0351484	-0.129012	-0.129665	-0.102478	0.0177738
37.8	-0.077726	-0.106461	-0.12883	-0.159197	-0.129514	-0.120346	0.0135549
37.9	-0.075495	-0.119304	-0.126297	-0.139441	-0.125065	-0.117121	0.0109156
38	-0.081242	-0.0897113	-0.0808454	-0.171614	-0.112853	-0.107253	0.0171105
38.1	-0.081645	-0.100684	-0.130874	-0.145039	-0.115998	-0.114848	0.0111192
38.2	-0.078372	-0.121875	-0.0708654	-0.150715	-0.116717	-0.107709	0.014747
38.3	-0.070227	-0.110313	-0.13113	-0.144961	-0.141744	-0.119675	0.0137667
38.4	-0.064003	-0.127121	-0.114261	-0.113311	-0.109406	-0.105621	0.0108223
38.5	-0.07487	-0.116677	-0.0814534	-0.109904	-0.141061	-0.104793	0.0120889
38.6	-0.075037	-0.0915113	-0.0925914	-0.136813	-0.1246	-0.104111	0.0114586
38.7	-0.072908	-0.102318	-0.0753624	-0.146982	-0.129182	-0.105351	0.0145982
38.8	-0.089158	-0.122017	-0.113482	-0.131661	-0.120898	-0.115443	0.00717899
38.9	-0.090617	-0.136793	-0.143279	-0.13692	-0.114885	-0.124499	0.0097431
39	-0.072757	-0.127427	-0.162257	-0.140131	-0.134087	-0.127332	0.0148453
39.1	-0.081167	-0.154217	-0.0920874	-0.139875	-0.150118	-0.123493	0.0153282
39.2	-0.069733	-0.115195	-0.121785	-0.130522	-0.139317	-0.115311	0.0120974
39.3	-0.09294	-0.107499	-0.102601	-0.0857084	-0.138186	-0.105387	0.00902821
39.4	-0.063558	-0.117315	-0.12286	-0.119011	-0.134659	-0.111481	0.0123573
39.5	-0.073957	-0.128343	-0.0851674	-0.130938	-0.127074	-0.109096	0.0122026
39.6	-0.074929	-0.112163	-0.10228	-0.137862	-0.117743	-0.108996	0.0103089
39.7	-0.091282	-0.143378	-0.138475	-0.137681	-0.15159	-0.132481	0.010593
39.8	-0.058537	-0.0849223	-0.0541354	-0.125146	-0.129913	-0.0905308	0.0160139
39.9	-0.098422	-0.119973	-0.0368064	-0.132818	-0.13492	-0.104588	0.0181467
40	-0.077212	-0.114858	-0.105645	-0.115633	-0.11449	-0.105568	0.00731878
	sample_1	sample_2	sample_3	sample_4	sample_5	Average	SEM
peak	-0.0873488	-0.119987	-0.110244	-0.133884	-0.121873	-0.114667	0.00779541

## Sheet: 0.001
	ΔFRETr
Time(sec)	sample_1	sample_2	sample_3	sample_4	sample_5	Average	SEM
0	0.0814792	-0.0261783	-0.0183219	-0.00947802	-0.0858485	-0.0116695	0.0268689
0.1	-0.0290098	0.00927567	0.0189731	0.00775998	-0.146989	-0.0279981	0.0308498
0.2	0.0851872	0.00147867	-0.0238959	-0.022223	-0.115314	-0.0149535	0.0320182
0.3	-0.102759	0.0397597	-0.0178199	-0.020268	-0.117236	-0.0436647	0.0292232
0.4	-0.204828	0.00873267	-0.0557039	-0.023162	0.0454005	-0.0459121	0.0431229
0.5	-0.0469278	-0.0174543	0.0291921	-0.030401	-0.128479	-0.0388141	0.0257464
0.6	-0.491592	0.0451217	-0.0248819	-0.066045	-0.172445	-0.141969	0.0942448
0.7	-0.254355	-0.0284653	-0.00613592	-0.037781	-0.0572765	-0.0768027	0.0451437
0.8	0.00458418	0.0170287	-0.0253469	0.011281	-0.138017	-0.0260941	0.028918
0.9	-0.124651	-0.0166523	-0.0392369	-0.04676	0.0701775	-0.0314245	0.0312478
1	0.0845132	0.0257717	0.0431291	-0.046814	-0.00880349	0.0195593	0.0223864
1.1	0.153923	0.0362977	-0.0414319	0.00522998	-0.0716215	0.0164795	0.0390676
1.2	0.185476	0.138406	-0.0413069	0.00148698	-0.0393835	0.0489357	0.0473516
1.3	-0.235203	-0.0367073	-0.0339209	0.00690198	-0.0387735	-0.0675405	0.0427556
1.4	-0.122011	0.0562317	0.000176078	-0.012764	-0.0353375	-0.0227409	0.029047
1.5	-0.0581128	0.0636167	0.00222108	-0.061438	-0.0384535	-0.0184333	0.0234345
1.6	0.0457342	-0.0434043	-0.0976709	-0.036792	-0.0677585	-0.0399783	0.0239465
1.7	0.0445832	0.0885227	-0.118702	-0.00080802	-0.00316349	0.00208648	0.0345709
1.8	0.32737	-0.0264933	-0.0648629	-0.060072	-0.0515005	0.0248883	0.0759092
1.9	-0.0278078	-0.00894833	-0.0501839	-0.022221	-0.0603755	-0.0339073	0.00938674
2	-0.190296	0.0804387	-0.0160259	-0.052304	-0.00667449	-0.0369723	0.0440938
2.1	-0.0598838	0.0167357	-0.00490892	-0.00753402	-0.0654725	-0.0242127	0.0162825
2.2	-0.22151	0.0217347	-0.0759909	0.050196	-0.0316305	-0.0514401	0.0477511
2.3	-0.00100782	0.0390537	-0.0924789	-0.034021	0.0255215	-0.0125865	0.0235534
2.4	0.0730062	-0.0204443	-0.0125159	-0.054315	-0.0825385	-0.0193615	0.0262611
2.5	-0.0878568	-0.0618413	-0.0751319	-0.044319	-0.0756745	-0.0689647	0.00740986
2.6	-0.14642	0.0333387	-0.0281799	-0.042271	-0.103521	-0.0574107	0.0311191
2.7	0.0764072	0.143443	-0.0612709	-0.053742	-0.205112	-0.0200551	0.0604633
2.8	0.1708	0.0552817	-0.0279959	0.00253998	0.0727685	0.0546789	0.0341799
2.9	-0.104777	0.0517227	-0.0251419	-0.029766	0.00986551	-0.0196193	0.0258305
3	-0.104563	-0.0247913	-0.0233249	0.035906	0.0395825	-0.0154381	0.0262263
3.1	-0.154983	-0.0750313	-0.0392819	-0.051277	0.0481525	-0.0544841	0.0326327
3.2	0.128128	0.104319	0.0358781	0.033832	-0.125435	0.0353443	0.0442826
3.3	-0.15746	0.00242267	0.0104421	-0.022043	0.108231	-0.0116815	0.0426767
3.4	-0.0703488	-0.0255263	0.00700908	-0.00283602	-0.105719	-0.0394843	0.0212594
3.5	0.203329	0.0174537	0.0127701	-0.041254	0.0466875	0.0477973	0.0413939
3.6	-0.0164728	0.00125467	0.0112811	-0.065105	-0.0911135	-0.0320311	0.0197618
3.7	-0.357433	0.0182557	-0.0814109	-0.060512	-0.238546	-0.143929	0.0677153
3.8	0.0363952	0.0641977	0.00960308	-0.052575	0.136571	0.0388383	0.0311542
3.9	-0.194976	-0.0955063	0.00140508	-0.041773	-0.0446575	-0.0751015	0.0336728
4	-0.272459	-0.10368	-0.0545399	0.024017	0.101542	-0.0610241	0.0633347
4.1	-0.194009	-0.0431343	-0.0326129	-0.00905802	0.0883455	-0.0380937	0.0453844
4.2	-0.0872158	0.0293337	0.0288771	-0.015852	0.0618265	0.00339388	0.0258042
4.3	0.0898892	-0.0565063	-0.0300249	-0.033638	-0.0449835	-0.0150527	0.0266427
4.4	0.0716992	0.00701767	-0.0495999	-0.00663102	-0.164392	-0.0283813	0.0391737
4.5	-0.143314	-0.0218793	0.0329871	0.00695498	0.0375245	-0.0175453	0.0331836
4.6	0.20684	0.0595907	-0.0355259	0.026475	-0.0216565	0.0471447	0.0433894
4.7	-0.0944978	0.0165807	-0.0138259	0.020036	-0.0239165	-0.0191247	0.0206647
4.8	-0.38993	0.0367837	0.0877571	-0.011274	-0.228786	-0.10109	0.0901316
4.9	0.0322452	-0.0582213	-0.0193099	-0.084109	0.0647295	-0.0129331	0.0275955
5	-0.271787	0.0149437	-0.0275349	-0.00780902	0.127989	-0.0328397	0.065536
5.1	0.186681	-0.0217833	-0.0313859	0.013922	-0.0830735	0.0128721	0.0461389
5.2	0.278807	-0.0484563	-0.0311789	0.036991	0.0553165	0.0582959	0.0585191
5.3	-0.0285618	-0.0372093	0.0174651	-0.02168	0.106206	0.00724388	0.0264505
5.4	0.195179	0.0658957	-0.0133979	0.064017	0.0182045	0.0659797	0.0355525
5.5	-0.253808	-0.0640913	-0.0351309	-0.019146	0.0535345	-0.0637283	0.0513256
5.6	-0.0841428	-0.0119713	-0.0465109	0.018279	-0.197562	-0.0643817	0.0374344
5.7	-0.147874	0.0211817	-0.0260789	0.00970598	0.109028	-0.00680752	0.0416803
5.8	0.151591	-0.000927333	0.0457651	-0.068345	0.174165	0.0604497	0.0457213
5.9	0.271994	0.0995857	0.0372891	0.036641	-0.134676	0.0621667	0.0653626
6	-0.0352098	-0.00663633	-0.0648949	-0.019547	0.0407175	-0.0171141	0.0174222
6.1	-0.0948828	0.0225067	-0.0585939	0.021219	0.0458005	-0.0127901	0.0270856
6.2	0.0134672	-0.00785433	-0.0306379	-0.034094	-0.00761049	-0.0133459	0.00869336
6.3	0.298337	0.0989127	-0.00118192	-0.037206	0.137975	0.0993673	0.0590941
6.4	0.0657232	0.0887507	0.000310078	0.00060698	-0.0141365	0.0282509	0.0205012
6.5	-0.0702378	0.0385487	-0.0401379	0.012133	0.190025	0.0260661	0.045216
6.6	0.150026	0.0641407	0.0102911	-0.021322	-0.0384855	0.0329301	0.0340893
6.7	-0.231887	-0.112915	0.0692941	-0.032524	-0.0525825	-0.0721229	0.0495667
6.8	-0.0461188	-0.115764	-0.0100959	-0.036445	-0.0852285	-0.0587305	0.0186762
6.9	0.201906	0.0310037	-0.0168979	-0.024335	0.218947	0.0821247	0.0533012
7	-0.139848	0.0947317	0.0449151	0.013393	0.0556195	0.0137623	0.040543
7.1	0.37124	-0.0104773	0.0140641	0.030058	-0.139993	0.0529783	0.0850279
7.2	0.00410018	-0.00447733	-0.0305619	0.022345	-0.00026449	-0.00177172	0.00852808
7.3	0.0543452	-0.0203573	0.0617441	-0.068962	-0.0651005	-0.00766612	0.0281781
7.4	0.0817162	-0.0213553	-0.00137292	-0.023382	-0.0823335	-0.00934552	0.0264805
7.5	0.00995018	0.0748247	0.0955771	0.053489	0.0216565	0.0510995	0.0159797
7.6	-0.0905678	0.0275177	-0.0262629	0.019735	0.0551475	-0.00288612	0.0255329
7.7	-0.165804	0.0127527	-0.0154759	-0.056949	-0.00450249	-0.0459957	0.0320768
7.8	0.0926742	0.0143617	0.0207931	-0.025091	0.0119675	0.0229411	0.0191943
7.9	-0.224522	-0.0566893	0.0461291	0.00925098	-0.137208	-0.0726079	0.0491446
8	0.247724	-0.0409413	0.0392471	-0.041571	0.0432845	0.0495487	0.0528726
8.1	-0.142598	0.0662777	-0.0195489	0.0217	0.0463155	-0.00557072	0.0371281
8.2	-0.384864	-0.0361553	-0.0265369	-0.022285	-0.133855	-0.120739	0.0691576
8.3	0.0219802	-0.0317913	-0.0256179	0.00264098	-0.118294	-0.0302165	0.0240681
8.4	0.249083	-0.000130333	0.0177631	0.037011	-0.11883	0.0369793	0.0595865
8.5	0.411338	0.0863287	0.0352581	0.017568	0.0982815	0.129755	0.0720004
8.6	0.0312502	0.0549727	-0.0223649	0.074206	-0.0735245	0.0129079	0.0269982
8.7	-0.0133608	-0.0284633	0.0309601	0.023057	-0.0626615	-0.0100937	0.0171696
8.8	-0.211749	-0.0129183	0.0634431	0.036325	0.0911715	-0.00674552	0.0540526
8.9	0.00359918	-0.115982	0.0608991	0.036014	0.00201051	-0.00269192	0.0303631
9	0.0258592	-0.0357733	-0.0239879	0.033465	-0.0236665	-0.00482072	0.0142963
9.1	0.0406792	0.0545217	0.0149091	0.055479	0.102819	0.0536815	0.0143016
9.2	-0.326065	0.0295567	0.0335501	-0.016996	-0.0743275	-0.0708563	0.0667187
9.3	-0.248976	0.0822477	-0.00134292	0.035033	-0.0777345	-0.0421545	0.0579398
9.4	0.170953	0.0149987	0.0163911	0.036137	0.0219075	0.0520775	0.0299534
9.5	-0.105794	-0.0342803	0.0378051	-0.011052	0.0184915	-0.0189659	0.0249622
9.6	-0.200888	-0.0666323	0.0573921	0.051639	-0.0689005	-0.0454779	0.0475196
9.7	-0.0162338	-0.0107453	-0.0391209	0.025782	-0.208284	-0.0497205	0.0409853
9.8	0.0148292	0.00563167	0.0139891	-0.053369	0.0840825	0.0130327	0.021813
9.9	0.0796392	-0.00252233	0.0387981	0.00142298	-0.0688145	0.00970468	0.0246177
10	-0.215049	0.0304747	-0.0318619	-0.045811	0.135293	-0.0253909	0.0571704
10.1	0.1175	-0.0321363	0.00877408	0.024806	0.0674775	0.0372843	0.0256261
10.2	-0.206721	-0.0455643	-0.0958379	-0.028851	0.00138451	-0.0751179	0.0364797
10.3	0.0917222	-0.00994233	0.00254108	-0.020657	-0.117734	-0.0108141	0.0333329
10.4	-0.138491	-0.0188203	-0.0205699	-0.041188	-0.0385065	-0.0515151	0.0222117
10.5	-0.194866	0.0808877	-0.0473349	-0.018286	0.00703651	-0.0345125	0.0453786
10.6	-0.0527218	0.0637177	0.0391421	-0.01814	-0.15108	-0.0238165	0.0378747
10.7	-0.253392	0.00252767	-0.0855719	0.026259	-0.00472749	-0.0629809	0.0511934
10.8	-0.189499	0.0816337	-0.105593	-0.089033	-0.271539	-0.114806	0.0589415
10.9	-0.0651268	-0.0214653	-0.136723	-0.061929	-0.00077649	-0.0572041	0.0233127
11	0.327944	-0.0152043	-0.0755109	-0.040866	-0.128402	0.0135921	0.0808437
11.1	-0.0174868	-0.101633	-0.0864509	-0.07321	0.0499795	-0.0457603	0.0278357
11.2	-0.147409	0.0276657	-0.0428699	0.023826	-0.0452105	-0.0367995	0.0317594
11.3	-0.149571	0.0742137	-0.0742089	-0.075974	-0.201428	-0.0853937	0.046514
11.4	0.0610602	-0.0825883	-0.0293309	-0.045954	-0.0505525	-0.0294731	0.0242214
11.5	-0.12163	-0.0565363	-0.0166429	-0.062597	-0.1376	-0.0790013	0.0222636
11.6	-0.342333	-0.0276073	-0.0766919	-0.034934	0.0276945	-0.0907743	0.0650473
11.7	0.0359342	-0.0543883	-0.0391869	-0.035437	0.134245	0.00823328	0.0351592
11.8	-0.221766	0.0774417	-0.114492	-0.05544	-0.142991	-0.0914495	0.0499954
11.9	0.126465	-0.0621943	-0.0823939	-0.057947	-0.0798525	-0.0311845	0.0397003
12	-0.0295698	-0.00542033	0.00763608	-0.085797	-0.0896935	-0.0405689	0.0201729
12.1	-0.110399	-0.0463823	-0.0793819	-0.029295	-0.00444049	-0.0539797	0.0186408
12.2	0.0353052	0.00984067	-0.0484769	-0.00926202	-0.161231	-0.0347649	0.0344468
12.3	-0.370723	-0.0698543	-0.102169	-0.043582	-0.0454465	-0.126355	0.0620042
12.4	-0.490617	-0.15141	-0.0478949	-0.059031	-0.0970015	-0.169191	0.0823681
12.5	-0.0318928	-0.0704763	-0.121416	-0.124633	-0.0932195	-0.0883275	0.0172343
12.6	-0.491889	0.0245397	-0.0900439	-0.056343	-0.0598325	-0.134714	0.0912908
12.7	0.0276832	0.0172957	-0.0226369	-0.088825	-0.134939	-0.0402845	0.0312748
12.8	-0.115238	0.00896167	-0.0578889	-0.059656	-0.197105	-0.0841853	0.0344128
12.9	0.0644152	-0.0113703	-0.123618	-0.127827	-0.168412	-0.0733625	0.0432159
13	0.0601662	-0.0780203	-0.133053	-0.0937	-0.218779	-0.0926773	0.045337
13.1	-0.103188	-0.105416	-0.0108859	-0.114204	-0.0188695	-0.0705127	0.0228224
13.2	-0.197403	-0.0183893	-0.0911229	-0.111475	-0.112464	-0.106171	0.0285684
13.3	0.343456	-0.146155	-0.107607	-0.078557	-0.240497	-0.0458721	0.101092
13.4	-0.366118	-0.0316393	-0.0371239	-0.020758	-0.120824	-0.115293	0.0651878
13.5	0.178915	-0.0752863	-0.100367	-0.076943	-0.0567395	-0.0260841	0.0517155
13.6	-0.11509	-0.0298453	-0.0688409	-0.04102	-0.186232	-0.0882057	0.0285827
13.7	-0.10184	-0.0441543	-0.1523	-0.153589	-0.107494	-0.111876	0.0201
13.8	-0.226603	-0.0154023	-0.203509	-0.094721	0.0318605	-0.101675	0.0506459
13.9	0.0388312	-0.142516	-0.0997649	-0.07892	-0.22479	-0.101432	0.0430631
14	-0.0267138	-0.0470483	-0.100261	-0.136537	-0.138194	-0.0897509	0.022851
14.1	-0.0516038	-0.104367	-0.0962559	-0.120507	-0.0793655	-0.0904199	0.0117531
14.2	-0.120607	-0.0609893	-0.106687	-0.069548	-0.0212025	-0.0758067	0.0176082
14.3	-0.0263668	-0.0739063	-0.0613529	-0.132341	-0.180367	-0.0948669	0.0273582
14.4	0.0995212	0.000922667	-0.101443	-0.087604	-0.0754665	-0.0328139	0.0375379
14.5	0.0177482	0.0538867	-0.0999729	-0.131821	-0.0275105	-0.0375339	0.034859
14.6	-0.107194	-0.0756573	-0.130408	-0.148215	-0.195983	-0.131492	0.020184
14.7	-0.187287	-0.107684	-0.156108	-0.130426	-0.13563	-0.143427	0.0134012
14.8	0.0243082	-0.0490313	-0.134516	-0.086757	0.0438855	-0.0404221	0.0334458
14.9	-0.15373	-0.0830503	-0.145771	-0.140493	-0.174075	-0.139424	0.0152066
15	-0.0501388	-0.0684043	-0.139483	-0.135586	-0.0743945	-0.0936013	0.0183856
15.1	-0.210634	-0.168433	-0.136446	-0.109174	-0.182127	-0.161363	0.0176824
15.2	0.00404718	-0.0364613	-0.0578419	-0.095182	-0.265365	-0.0901607	0.0466504
15.3	-0.168211	-0.0100183	-0.123182	-0.077129	-0.0612155	-0.0879511	0.0270076
15.4	-0.0387478	0.0565297	-0.121909	-0.153284	-0.230113	-0.0975049	0.0492295
15.5	0.109047	-0.0576853	-0.146052	-0.108114	-0.157816	-0.0721241	0.0485465
15.6	0.177521	-0.102127	-0.141565	-0.122258	-0.0953885	-0.0567635	0.0591269
15.7	-0.570035	0.0290227	-0.0908849	-0.096469	-0.20572	-0.186817	0.102754
15.8	0.0636922	-0.0830203	-0.132884	-0.134549	-0.0998965	-0.0773315	0.0365986
15.9	-0.208156	-0.0142733	-0.137702	-0.130011	-0.0307465	-0.104178	0.0361093
16	-0.321099	0.0514277	-0.132716	-0.079742	-0.0705095	-0.110528	0.0606676
16.1	-0.00670482	-0.0349743	-0.111306	-0.115737	-0.236112	-0.100967	0.0398934
16.2	-0.107103	-0.0419483	-0.114014	-0.108928	-0.150375	-0.104474	0.0175131
16.3	-0.343489	-0.0136983	-0.114931	-0.151853	-0.176635	-0.160121	0.0535941
16.4	0.102936	0.0258477	-0.178699	-0.095054	-0.133309	-0.0556557	0.0522093
16.5	0.0852592	-0.0138763	-0.0892499	-0.112954	-0.269282	-0.0800207	0.0586013
16.6	-0.16213	-0.0107353	-0.106591	-0.153752	-0.269937	-0.140629	0.0420631
16.7	0.162903	0.0748557	-0.152408	-0.17817	-0.150279	-0.0486197	0.0699564
16.8	-0.290684	0.00158067	-0.129177	-0.126405	-0.102305	-0.129398	0.046857
16.9	0.0496682	0.0305667	-0.148913	-0.10006	-0.261069	-0.0859615	0.0577922
17	-0.184849	0.0114077	-0.112692	-0.076789	-0.111295	-0.0948435	0.0318634
17.1	-0.0883468	-0.0984493	-0.161382	-0.111523	-0.22551	-0.137042	0.0254273
17.2	0.141192	-0.00519833	-0.0881539	-0.096295	-0.167916	-0.0432743	0.0528388
17.3	0.118704	-0.0207573	-0.117797	-0.113113	-0.137703	-0.0541333	0.0476982
17.4	0.19451	-0.0826663	-0.126898	-0.123409	-0.108116	-0.0493159	0.0614531
17.5	-0.0484618	-0.0947363	-0.17524	-0.087292	-0.212346	-0.123615	0.0302818
17.6	0.0550902	0.0240257	-0.117839	-0.122937	-0.173539	-0.0670399	0.0448642
17.7	0.00747818	-0.00555533	-0.0977529	-0.165739	-0.125297	-0.0773733	0.0338217
17.8	-0.333296	-0.111991	-0.161309	-0.085401	-0.112715	-0.160943	0.0447964
17.9	-0.380416	-0.0262633	-0.0764739	-0.086869	-0.167318	-0.147468	0.0624747
18	-0.241761	-0.0104423	-0.148792	-0.028093	-0.230954	-0.132009	0.0488336
18.1	-0.0934038	-0.16776	-0.162082	-0.116936	-0.157307	-0.139498	0.014594
18.2	-0.297724	-0.0293003	-0.118206	-0.086742	-0.157984	-0.137991	0.0451364
18.3	-0.221161	-0.0843073	-0.14002	-0.084008	-0.135468	-0.132993	0.0250987
18.4	-0.235879	-0.0972983	-0.165042	-0.137361	-0.271234	-0.181363	0.0318734
18.5	0.252047	-0.106033	-0.142618	-0.120691	-0.0509555	-0.0336501	0.0730109
18.6	-0.0373818	-0.0540973	-0.171103	-0.115338	-0.0634925	-0.0882825	0.0244594
18.7	-0.150939	0.0448357	-0.139828	-0.156176	-0.136911	-0.107804	0.0383224
18.8	-0.120593	-0.126536	-0.208134	-0.095333	-0.142335	-0.138586	0.0189615
18.9	0.0203312	-0.106553	-0.132531	-0.140694	-0.0541685	-0.0827231	0.0298705
19	-0.406762	-0.0126323	-0.0832449	-0.087463	-0.106578	-0.139336	0.0687315
19.1	-0.164183	-0.0901103	-0.138472	-0.10272	-0.206806	-0.140458	0.0211282
19.2	-0.0384988	-0.0634593	-0.12854	-0.138535	-0.193414	-0.11249	0.0277159
19.3	-0.121225	-0.0738533	-0.135709	-0.107742	-0.344037	-0.156513	0.0479868
19.4	-0.0770568	-0.103227	-0.0978229	-0.108106	-0.0382335	-0.0848893	0.0128076
19.5	-0.138214	-0.0669603	-0.217008	-0.112084	-0.155567	-0.137967	0.0247681
19.6	-0.199782	-0.0779973	-0.12386	-0.151241	-0.0629965	-0.123175	0.0248186
19.7	-0.127266	-0.16066	-0.101407	-0.089564	-0.109076	-0.117595	0.0123865
19.8	-0.154349	-0.0925433	-0.187432	-0.091073	-0.257783	-0.156636	0.0312976
19.9	0.0750272	-0.114989	-0.0928489	-0.137625	0.0180895	-0.0504693	0.0412339
20	-0.303439	-0.0318173	-0.1004	-0.045805	-0.215216	-0.139336	0.0522072
20.1	-0.0832428	0.0262537	-0.127217	-0.137284	-0.122742	-0.0888465	0.030205
20.2	0.0694062	0.000981667	-0.142278	-0.05652	-0.0527615	-0.0362343	0.034982
20.3	-0.306493	-0.0993203	-0.103074	-0.160141	-0.24723	-0.183252	0.0407975
20.4	0.0800252	-0.0262353	-0.0967319	-0.09125	0.0516355	-0.0165113	0.0361103
20.5	0.0574962	-0.0216583	-0.158621	-0.089376	-0.115869	-0.0656057	0.0379663
20.6	-0.0767698	-0.0305743	-0.0750449	-0.104579	-0.138397	-0.0850731	0.0178376
20.7	-0.333941	-0.0846743	-0.144998	-0.062365	-0.210255	-0.167247	0.0489643
20.8	-0.105207	-0.0828433	-0.19748	-0.133777	-0.178449	-0.139551	0.0215609
20.9	-0.0432348	-0.101797	-0.154245	-0.126759	-0.0161385	-0.0884349	0.0257372
21	-0.419613	-0.132253	-0.107125	-0.167508	-0.0215275	-0.169605	0.0669829
21.1	0.0675902	-0.142783	-0.125487	-0.076695	-0.121913	-0.0798577	0.0384456
21.2	-0.0879148	-0.0595143	-0.0621329	-0.159837	-0.230126	-0.119905	0.0329783
21.3	-0.318374	-0.0948113	-0.0326099	-0.087865	-0.0701745	-0.120767	0.0505648
21.4	-0.00381282	-0.0260113	-0.151622	-0.143399	-0.310674	-0.127104	0.0547655
21.5	0.410935	-0.0544293	-0.184777	-0.103693	-0.0722835	-0.000849518	0.105344
21.6	-0.223714	0.00632367	-0.173521	-0.145385	-0.148078	-0.136875	0.0384628
21.7	-0.266888	-0.0502583	-0.103344	-0.048522	-0.256725	-0.145148	0.0486612
21.8	-0.227196	-0.0830993	-0.150364	-0.184075	-0.0716125	-0.143269	0.0295924
21.9	-0.155313	0.0146737	-0.20254	-0.176092	-0.110953	-0.126045	0.0382376
22	-0.322258	-0.0667893	-0.179459	-0.178295	-0.0424345	-0.157847	0.0497633
22.1	-0.160761	-0.0156303	-0.174247	-0.105853	-0.212891	-0.133877	0.0341785
22.2	-0.0534248	-0.0363403	-0.193765	-0.163318	-0.235721	-0.136514	0.0392281
22.3	-0.359394	-0.0260963	-0.177975	-0.096865	-0.245507	-0.181168	0.0579087
22.4	-0.19271	-0.0845963	-0.212656	-0.121117	-0.131389	-0.148494	0.0236609
22.5	0.0163642	0.0327147	-0.144198	-0.159398	-0.0461645	-0.0601363	0.0397417
22.6	-0.0335728	-0.0935323	-0.181005	-0.138883	-0.157999	-0.120999	0.0261604
22.7	-0.00149782	-0.0312103	-0.132137	-0.188394	-0.133326	-0.0973131	0.0348967
22.8	0.0667162	-0.0666633	-0.156174	-0.132735	-0.143487	-0.0864687	0.0412967
22.9	-0.153575	-0.0486003	-0.101861	-0.157775	-0.0391615	-0.100195	0.0250547
23	-0.176935	-0.0960523	-0.223037	-0.135883	-0.0629025	-0.138962	0.0284133
23.1	-0.264808	0.00441267	-0.183948	-0.154567	-0.109535	-0.141689	0.044435
23.2	-0.292537	-0.0529583	-0.115318	-0.053489	-0.204933	-0.143847	0.0464109
23.3	-0.100642	-0.0910853	-0.178846	-0.174506	-0.350716	-0.179159	0.0465702
23.4	-0.0338188	-0.0578913	-0.0895169	-0.119167	-0.0553895	-0.0711567	0.0149345
23.5	-0.250075	-0.0402083	-0.22989	-0.115276	0.00106751	-0.126876	0.0499025
23.6	-0.303032	-0.0544273	-0.227256	-0.157518	-0.146954	-0.177838	0.0416608
23.7	0.335078	-0.132631	-0.109789	-0.141322	-0.156643	-0.0410615	0.0943401
23.8	-0.378591	-0.0687853	-0.186252	-0.137375	-0.341176	-0.222436	0.0594293
23.9	-0.202393	-0.0328383	-0.0693259	-0.119417	-0.0727765	-0.0993501	0.0291992
24	0.228681	0.0154727	-0.198644	-0.138599	-0.0770535	-0.0340285	0.0746161
24.1	-0.243105	-0.0356423	-0.126507	-0.12355	-0.0849375	-0.122748	0.0342911
24.2	-0.303613	-0.114279	-0.172243	-0.136652	-0.0433035	-0.154018	0.0429239
24.3	-0.139562	-0.0206313	-0.157035	-0.153646	-0.246537	-0.143482	0.036066
24.4	-0.289292	-0.0684243	-0.180316	-0.128148	-0.128662	-0.158969	0.0370854
24.5	-0.297266	-0.0414183	-0.2054	-0.150882	-0.200852	-0.179164	0.0417615
24.6	-0.298675	-0.0198863	-0.147189	-0.076034	-0.0533145	-0.11902	0.0495287
24.7	-0.17784	-0.0906933	-0.162509	-0.167291	-0.235155	-0.166698	0.0230274
24.8	0.0276602	-0.197136	-0.189478	-0.196343	-0.241072	-0.159274	0.0476211
24.9	-0.25957	-0.0331963	-0.20126	-0.132016	-0.165332	-0.158275	0.0377441
25	-0.445801	-0.0473603	-0.189064	-0.150585	-0.167509	-0.200064	0.066081
25.1	-0.270626	-0.105434	-0.23108	-0.156863	-0.107589	-0.174319	0.0331658
25.2	-0.272411	-0.142904	-0.1489	-0.12399	-0.119017	-0.161445	0.0282998
25.3	-0.0483878	-0.11803	-0.158055	-0.132021	-0.135993	-0.118498	0.0186673
25.4	-0.322863	-0.0966663	-0.235659	-0.183507	-0.153177	-0.198375	0.038403
25.5	-0.0405018	-0.115419	-0.19865	-0.153306	-0.259639	-0.153503	0.0370964
25.6	-0.356726	-0.0817633	-0.16475	-0.201997	-0.173232	-0.195694	0.0449518
25.7	0.0283932	-0.00283033	-0.220861	-0.141068	-0.227663	-0.112806	0.0537116
25.8	-0.315843	-0.0406173	-0.132613	-0.143278	-0.124813	-0.151433	0.0449667
25.9	0.00630118	-0.175084	-0.211738	-0.138946	-0.260533	-0.156	0.0452939
26	0.0419092	-0.0943013	-0.134587	-0.172239	-0.134212	-0.0986861	0.0372473
26.1	-0.148452	-0.159531	-0.245391	-0.177178	0.0563945	-0.134832	0.0506851
26.2	0.175795	-0.201083	-0.191305	-0.151805	-0.153454	-0.104371	0.070733
26.3	-0.0699658	-0.125031	-0.158977	-0.117227	0.0298695	-0.0882663	0.032773
26.4	0.0109752	-0.0758073	-0.137384	-0.107017	-0.172932	-0.0964331	0.0313074
26.5	-0.138593	-0.125162	-0.215088	-0.181163	-0.158624	-0.163726	0.0159483
26.6	0.0896932	-0.130887	-0.210772	-0.16296	-0.189954	-0.120976	0.0543432
26.7	0.0136412	-0.0265483	-0.189957	-0.170999	-0.106124	-0.0959975	0.0396232
26.8	-0.0631938	-0.0648713	-0.13466	-0.135884	-0.186102	-0.116942	0.0235118
26.9	-0.251041	-0.0486193	-0.176694	-0.110527	-0.217405	-0.160857	0.0365459
27	-0.0809218	-0.0960753	-0.18154	-0.203586	-0.0305155	-0.118528	0.0323032
27.1	-0.108393	-0.0974503	-0.1851	-0.173619	-0.0683365	-0.12658	0.022593
27.2	-0.507359	-0.113464	-0.138192	-0.191751	-0.293445	-0.248842	0.0716416
27.3	-0.453396	-0.141895	-0.200832	-0.118394	-0.0876345	-0.20043	0.0659056
27.4	-0.0656708	-0.128312	-0.182046	-0.169859	-0.0370345	-0.116585	0.0284441
27.5	0.0434252	-0.134537	-0.184913	-0.165086	-0.113687	-0.11096	0.0404949
27.6	-0.0428878	-0.0233653	-0.211858	-0.214987	-0.295659	-0.157752	0.0531391
27.7	-0.453394	-0.102122	-0.210857	-0.132935	-0.165628	-0.212987	0.0627464
27.8	-0.384263	-0.132475	-0.173077	-0.247007	-0.1757	-0.222505	0.0444438
27.9	-0.326758	-0.211694	-0.201664	-0.157019	0.0365595	-0.172115	0.0592144
28	-0.348485	-0.19369	-0.201379	-0.15862	-0.0600205	-0.192439	0.0464275
28.1	-0.575591	-0.0852933	-0.160198	-0.17374	-0.0347585	-0.205916	0.09582
28.2	-0.0814658	-0.119562	-0.156247	-0.169065	-0.149318	-0.135132	0.015686
28.3	-0.243801	-0.0705443	-0.196368	-0.151493	-0.108484	-0.154138	0.0307424
28.4	-0.437971	-0.161504	-0.214771	-0.164484	-0.129553	-0.221657	0.0557715
28.5	-0.172882	-0.0702543	-0.195833	-0.1811	-0.182114	-0.160437	0.0228446
28.6	-0.550393	-0.176893	-0.145404	-0.131273	-0.246938	-0.25018	0.0776615
28.7	-0.296945	-0.202964	-0.144353	-0.130158	-0.271861	-0.209256	0.0332545
28.8	-0.200155	-0.147147	-0.184103	-0.193138	-0.176243	-0.180157	0.00918952
28.9	-0.0647288	-0.0508773	-0.236962	-0.139211	-0.231339	-0.144624	0.0395265
29	-0.317347	-0.10716	-0.203764	-0.192532	-0.17051	-0.198263	0.0341423
29.1	0.0762912	-0.122723	-0.133532	-0.131083	-0.13553	-0.0893155	0.0414591
29.2	-0.0925048	-0.1425	-0.195548	-0.223563	-0.267428	-0.184309	0.0306203
29.3	-0.210828	-0.0418433	-0.165371	-0.189664	-0.175876	-0.156717	0.0297081
29.4	-0.203423	-0.18582	-0.197574	-0.198122	-0.0848135	-0.173951	0.0224691
29.5	-0.239924	-0.113463	-0.181372	-0.171663	0.00726551	-0.139831	0.0418868
29.6	-0.266903	-0.226591	-0.158014	-0.197345	-0.204915	-0.210754	0.017887
29.7	-0.232392	-0.107865	-0.141036	-0.137784	-0.230835	-0.169983	0.0258178
29.8	-0.113834	-0.0715983	-0.178547	-0.11238	-0.139918	-0.123256	0.0176214
29.9	-0.1317	-0.0782393	-0.196754	-0.178262	-0.265986	-0.170188	0.0315311
30	-0.245443	-0.162054	-0.134573	-0.185166	-0.0987565	-0.165199	0.0246984
30.1	-0.245371	-0.150957	-0.11049	-0.211804	-0.17384	-0.178493	0.0234377
30.2	-0.338006	-0.117549	-0.123428	-0.186562	-0.174801	-0.188069	0.0398816
30.3	-0.181416	-0.119054	-0.117386	-0.179124	-0.345504	-0.188497	0.0416344
30.4	-0.2538	-0.106512	-0.190692	-0.202291	-0.0226735	-0.155194	0.0407019
30.5	0.0824542	-0.166603	-0.164121	-0.155993	-0.232036	-0.12726	0.0541712
30.6	-0.29024	-0.112055	-0.174887	-0.211627	-0.131226	-0.184007	0.0316972
30.7	0.0307722	-0.121185	-0.242137	-0.158288	-0.163279	-0.130824	0.0449469
30.8	-0.176925	-0.161644	-0.234155	-0.197703	-0.269733	-0.208032	0.0196413
30.9	-0.220515	-0.142707	-0.151328	-0.133205	-0.207372	-0.171026	0.0178754
31	-0.188121	-0.101544	-0.157008	-0.161237	-0.0650165	-0.134585	0.0223726
31.1	-0.18157	-0.207705	-0.148588	-0.150884	-0.455782	-0.228906	0.0577501
31.2	-0.329301	-0.0995043	-0.200277	-0.160933	-0.0153815	-0.161079	0.0523709
31.3	-0.173313	-0.0921983	-0.228571	-0.13322	-0.171057	-0.159672	0.0227103
31.4	-0.0475088	-0.0862053	-0.213149	-0.150456	-0.129797	-0.125423	0.0282403
31.5	-0.439274	-0.107889	-0.134773	-0.172862	-0.0945505	-0.18987	0.0637706
31.6	-0.100611	-0.13383	-0.206355	-0.136029	-0.124005	-0.140166	0.0176975
31.7	0.18132	-0.10926	-0.158095	-0.201625	-0.00439549	-0.0584111	0.0683453
31.8	-0.289983	-0.106011	-0.237744	-0.179277	-0.158242	-0.194252	0.0319087
31.9	-0.411206	-0.138355	-0.175073	-0.157791	-0.282777	-0.233041	0.0510904
32	-0.145494	-0.154376	-0.163635	-0.171116	-0.130682	-0.153061	0.00706251
32.1	-0.0796618	-0.118462	-0.173484	-0.104505	-0.144744	-0.124172	0.0162102
32.2	-0.383486	-0.159531	-0.142441	-0.130416	-0.189032	-0.200981	0.0466772
32.3	-0.115797	-0.104389	-0.175405	-0.161949	0.0645905	-0.0985899	0.0429374
32.4	-0.0967768	-0.0640363	-0.212016	-0.07323	-0.0889945	-0.107011	0.0268732
32.5	-0.0269558	-0.100645	-0.128543	-0.178406	-0.269528	-0.140816	0.0404403
32.6	-0.549213	-0.114063	-0.216697	-0.143449	0.0367875	-0.197327	0.097171
32.7	0.0508412	-0.158127	-0.174229	-0.175318	-0.0475085	-0.100868	0.0447583
32.8	0.0668612	-0.143517	-0.177446	-0.148158	-0.211469	-0.122746	0.0489347
32.9	-0.0187788	-0.11167	-0.182754	-0.190774	-0.314754	-0.163746	0.0487969
33	-0.0906878	0.0114497	-0.16063	-0.166936	-0.115643	-0.10449	0.0322553
33.1	-0.404986	-0.0578293	-0.219383	-0.1389	-0.188785	-0.201977	0.0576398
33.2	-0.236953	-0.0675783	-0.178086	-0.165524	-0.0889445	-0.147417	0.0308856
33.3	-0.568211	-0.155634	-0.213007	-0.138946	-0.14902	-0.244964	0.0818335
33.4	-0.456098	-0.144393	-0.229387	-0.125187	-0.164912	-0.223996	0.0606181
33.5	-0.167367	-0.158175	-0.197887	-0.159019	-0.213418	-0.179173	0.0112014
33.6	-0.256185	-0.116403	-0.14359	-0.138357	-0.0758145	-0.14607	0.0300057
33.7	-0.159911	-0.128348	-0.217742	-0.119665	-0.315399	-0.188213	0.0361469
33.8	-0.210138	-0.114118	-0.215437	-0.183277	-0.245361	-0.193666	0.0221963
33.9	-0.28004	-0.102636	-0.228472	-0.160682	-0.194419	-0.19325	0.0300383
34	-0.35486	-0.135257	-0.151767	-0.116591	-0.0903275	-0.169761	0.0473881
34.1	-0.228257	-0.136644	-0.223209	-0.130468	-0.14171	-0.172058	0.0219995
34.2	-0.202492	-0.105336	-0.125389	-0.122925	-0.121819	-0.135592	0.0170957
34.3	-0.228786	-0.100418	-0.204704	-0.175694	-0.121631	-0.166247	0.0242933
34.4	-0.194544	-0.125348	-0.178837	-0.178136	-0.241089	-0.183591	0.0185346
34.5	-0.198638	-0.217674	-0.150654	-0.142224	-0.176224	-0.177083	0.0141892
34.6	-0.302584	-0.193188	-0.103884	-0.15079	-0.192765	-0.188642	0.0328916
34.7	-0.374715	-0.128148	-0.22619	-0.158177	-0.170457	-0.211538	0.043778
34.8	-0.0960288	-0.0596963	-0.146192	-0.163723	-0.225747	-0.138278	0.0285666
34.9	0.254803	-0.103328	-0.184697	-0.132091	-0.220397	-0.0771421	0.085435
35	-0.252045	-0.176218	-0.15685	-0.075176	-0.258557	-0.183769	0.0337853
35.1	-0.120607	-0.115972	-0.13509	-0.176508	-0.130981	-0.135832	0.0107351
35.2	0.00329118	-0.123285	-0.126072	-0.133516	-0.0542245	-0.0867613	0.0266772
35.3	-0.330113	-0.0262593	-0.1698	-0.089716	-0.0692105	-0.13702	0.0536018
35.4	-0.318337	-0.174497	-0.147783	-0.160002	-0.245081	-0.20914	0.0320898
35.5	-0.245327	-0.168918	-0.190333	-0.125264	-0.243475	-0.194664	0.0228552
35.6	-0.38705	-0.138082	-0.183331	-0.171032	-0.00716549	-0.177332	0.0610551
35.7	0.0920122	-0.0691333	-0.194731	-0.108222	-0.0807745	-0.0721697	0.0465618
35.8	-0.374941	-0.133964	-0.126929	-0.130834	-0.252705	-0.203875	0.0488831
35.9	-0.35034	-0.269753	-0.198017	-0.16959	-0.0667605	-0.210892	0.0477262
36	0.265976	-0.0842113	-0.228868	-0.145421	-0.0596345	-0.0504317	0.0843215
36.1	-0.191822	-0.18896	-0.165083	-0.163292	-0.117983	-0.165428	0.0132402
36.2	-0.324674	-0.100177	-0.22799	-0.157908	-0.109828	-0.184116	0.0417927
36.3	-0.251044	-0.124457	-0.172269	-0.182319	-0.0945545	-0.164929	0.0267979
36.4	-0.0771518	-0.0932093	-0.161329	-0.158956	-0.195264	-0.137182	0.0223248
36.5	-0.204363	-0.0807913	-0.133381	-0.141407	-0.104578	-0.132904	0.020853
36.6	-0.476284	-0.0838783	-0.145662	-0.071497	-0.197059	-0.194876	0.0738783
36.7	0.0294442	-0.0687623	-0.188118	-0.167524	-0.247958	-0.128584	0.0489195
36.8	-0.313369	-0.127705	-0.222168	-0.159822	-0.24369	-0.213351	0.0325594
36.9	-0.0524868	-0.137549	-0.152708	-0.112246	-0.196949	-0.130388	0.0238512
37	-0.123217	-0.108126	-0.101164	-0.171427	-0.124345	-0.125656	0.0122674
37.1	-0.139563	-0.0510213	-0.186621	-0.138616	-0.141435	-0.131451	0.0220562
37.2	-0.154111	-0.0785173	-0.212044	-0.192884	-0.153882	-0.158288	0.0228985
37.3	-0.37843	-0.0499373	-0.124697	-0.162825	-0.211286	-0.185435	0.0549887
37.4	-0.261768	-0.0990153	-0.10379	-0.139103	-0.0945835	-0.139652	0.0315287
37.5	-0.128569	-0.0341203	-0.225741	-0.15155	-0.0340215	-0.1148	0.0366622
37.6	-0.165862	-0.204512	-0.101443	-0.157069	-0.193695	-0.164516	0.0180092
37.7	0.10862	-0.178874	-0.170245	-0.124865	-0.145411	-0.102155	0.0535421
37.8	0.0698442	-0.129384	-0.165154	-0.176085	-0.295919	-0.13934	0.0593257
37.9	0.0169452	-0.0424863	-0.186881	-0.172346	-0.100096	-0.0969729	0.0385489
38	-0.0927068	-0.0114233	-0.119294	-0.137561	-0.158046	-0.103806	0.0254746
38.1	-0.200137	-0.115911	-0.183889	-0.16914	-0.216173	-0.17705	0.0171915
38.2	0.0465442	0.00943367	-0.204868	-0.093872	0.0777725	-0.0329979	0.0517892
38.3	-0.143147	-0.0310993	-0.169842	-0.19373	-0.286558	-0.164875	0.0412506
38.4	-0.256462	-0.0993463	-0.163181	-0.217557	-0.0860965	-0.164529	0.0329134
38.5	-0.197311	-0.0584153	-0.166365	-0.165908	-0.179688	-0.153538	0.0244599
38.6	-0.327767	-0.00251633	-0.14426	-0.088475	-0.0769675	-0.127997	0.0548105
38.7	-0.255961	-0.110364	-0.0779899	-0.154738	-0.215726	-0.162956	0.0327775
38.8	-0.274052	-0.108249	-0.203711	-0.139548	-0.0552235	-0.156157	0.0380257
38.9	-0.226331	-0.0707193	-0.199072	-0.183558	-0.20986	-0.177908	0.0276902
39	-0.179917	-0.0128083	-0.169435	-0.145722	-0.123512	-0.126279	0.0300006
39.1	-0.130018	-0.140573	-0.161205	-0.130337	-0.108154	-0.134058	0.00860397
39.2	-0.232125	-0.0223933	-0.156762	-0.224162	-0.0399905	-0.135087	0.0444768
39.3	-0.0906128	-0.0419053	-0.135142	-0.147173	-0.142198	-0.111406	0.0200668
39.4	-0.272142	-0.0335573	-0.129031	-0.150965	-0.192126	-0.155564	0.0390756
39.5	-0.304314	-0.139793	-0.138116	-0.102482	-0.231595	-0.18326	0.0370424
39.6	-0.150865	-0.168366	-0.184694	-0.146633	-0.11588	-0.153288	0.0115394
39.7	-0.147181	-0.106616	-0.118077	-0.232508	-0.0417775	-0.129232	0.0310421
39.8	-0.313755	-0.0812153	-0.152913	-0.131397	-0.16556	-0.168968	0.0389517
39.9	-0.0717768	-0.131493	-0.187051	-0.173527	-0.218224	-0.156415	0.0253343
40	-0.140643	-0.0679273	-0.213112	-0.156425	-0.200711	-0.155764	0.0257424
	sample_1	sample_2	sample_3	sample_4	sample_5	Average	SEM
peak	-0.186824	-0.110073	-0.171593	-0.153893	-0.153731	-0.155223	0.0128629

## Sheet: 0.01
	ΔFRETr
Time(sec)	sample_1	sample_2	sample_3	sample_4	sample_5	sample_6	sample_7	sample_8	Average	SEM
0	0.0402108	-0.0865656	-0.0536181	0.0292172	0.0768681	-0.0358465	-0.054619	0.121741	0.00467352	0.0259333
0.1	-0.0142072	-0.0257556	0.0320869	0.0433202	-0.0716669	0.00366755	-0.013165	0.0585602	0.00160502	0.0149422
0.2	-0.0277612	-0.0635096	0.0530189	-0.0450228	0.0915661	0.00369355	-0.004194	0.106902	0.0143366	0.0222973
0.3	-0.0932272	-0.0969086	-0.104249	-0.0075598	-0.0842749	-0.0706395	-0.036751	0.111314	-0.047787	0.0255554
0.4	-0.0722182	-0.000723569	-0.0243531	-0.0609808	-0.102857	0.0727785	-0.003398	0.0136372	-0.0222644	0.0196559
0.5	0.0448218	0.00317343	-0.0460371	0.0253052	-0.105154	0.150965	-0.07738	0.0710662	0.00834502	0.0296128
0.6	0.0322768	-0.145466	-0.0640851	-0.0716008	-0.0380799	-0.0962255	-0.041881	0.0813562	-0.0429631	0.0252669
0.7	-0.0496592	-0.0628696	-0.0845461	0.100136	0.0410371	0.0400855	-0.031372	0.190279	0.0178864	0.0331436
0.8	0.0233288	-0.126385	0.110905	0.0374752	0.0306141	-0.0674125	0.069209	0.0470662	0.0156001	0.0269793
0.9	-0.0875352	0.00997043	0.0230169	0.0200542	-0.0706069	0.197771	-0.084942	0.101832	0.013695	0.0350705
1	-0.122462	0.0648774	0.0239619	0.0448312	0.0710841	-0.0122405	-0.03512	0.0504302	0.0106703	0.0230909
1.1	-0.0918042	-0.0655856	0.155412	-0.0483208	0.0279731	-0.157348	-0.043998	0.0277252	-0.0244934	0.0334513
1.2	-0.00756116	0.0598184	0.0172229	-0.0072448	-0.0139409	0.0669805	0.007249	0.0913192	0.0267304	0.0142308
1.3	-0.0849962	-0.0779316	-0.0239201	0.0050292	-0.101242	-0.0339905	0.055806	0.0441222	-0.0271404	0.0209031
1.4	-0.0490502	0.0344234	0.0133399	-0.0267738	-0.0326799	0.289738	-0.072105	0.105829	0.0328401	0.0416775
1.5	0.0422278	-0.0173446	-0.0787151	-0.0100818	-0.0361329	-0.0570525	-0.120478	0.0389762	-0.0298251	0.0197575
1.6	-0.0138882	0.0740024	0.0560629	-0.0667608	-0.0357679	0.0215115	0.017943	0.0692362	0.0152924	0.0180555
1.7	-0.0544332	-0.0410916	-0.00250006	0.0710702	-0.0668679	-0.0995115	-0.057342	0.123563	-0.0158891	0.0269321
1.8	0.0418428	-0.0189536	0.00510994	-0.0186698	0.0643541	-0.181278	0.002635	0.103819	-0.000142603	0.0299623
1.9	-0.000251157	-0.0738466	-0.0209721	-0.0289588	-0.114546	-0.0840785	0.023991	0.0748902	-0.0279715	0.0218953
2	-0.0356232	0.0562834	-0.0869861	0.0458232	0.0169501	0.00818855	-0.02722	0.0621732	0.00494865	0.0183556
2.1	0.0529828	-0.0797676	-0.00746006	-0.0081478	-0.0450499	-0.0514695	-0.088468	0.100742	-0.0158297	0.023123
2.2	0.0160728	-0.0306826	-0.0326341	0.0567122	0.0831441	0.251225	0.012464	0.00245016	0.0448439	0.0326183
2.3	-0.0335932	-0.0597056	-0.0423261	-0.0494508	-0.0523989	-0.0244125	-0.113632	0.159938	-0.0269476	0.0283331
2.4	0.0432378	0.0321504	0.0138439	-0.122482	0.0499991	-0.102824	-0.086553	0.0484182	-0.0155262	0.0264158
2.5	0.00803984	-0.115855	-0.0973201	0.0366802	0.0868051	0.139922	-0.086854	0.136178	0.0134495	0.0368534
2.6	0.0223618	0.00736743	-0.0348851	0.0493572	0.0216151	-0.0867355	-0.003259	0.0262262	0.000256022	0.0151749
2.7	0.0242828	0.0573644	-0.0162091	0.0282942	-0.0788649	0.0688815	-0.027551	-0.0310238	0.00314677	0.0177031
2.8	-0.0184462	-0.101918	-0.0404401	-0.0043578	-0.00204294	-0.103034	-0.177252	0.0912902	-0.0445251	0.0289379
2.9	0.0170128	-0.0330456	-0.0529751	-0.0201188	-0.166056	0.224819	0.031745	0.0345902	0.0044964	0.038903
3	0.126184	-0.0229716	-0.00244906	0.0435042	-0.0281109	-0.108065	-0.045533	0.158251	0.0151011	0.0316536
3.1	-0.0478962	0.129484	-0.0393461	-0.0070968	-0.0423809	0.23959	-0.021076	0.0602172	0.0339369	0.0365266
3.2	-0.0300252	0.0134124	-0.0223021	-0.120896	-0.0361199	-0.00229445	-0.010912	0.107078	-0.0127574	0.0222756
3.3	-0.0109232	0.0498524	-0.0458361	-0.0148098	0.0492681	0.0334715	-0.005229	-0.0206878	0.00438827	0.012517
3.4	-0.0861552	-0.0209266	-0.0920401	0.0738392	-0.143732	0.0559745	-0.073061	0.0886842	-0.0246771	0.0310263
3.5	-0.0394302	0.0117354	-0.0884821	-0.0025828	0.0924901	0.0909795	-0.032451	0.0370432	0.00866277	0.0224344
3.6	0.0433518	-0.0210846	-0.0338151	0.131181	-0.0737029	-0.0559445	-0.15168	0.10437	-0.00716548	0.0334683
3.7	-0.0435952	-0.00803957	0.00634894	-0.0579958	0.00965606	-0.0219475	0.012944	-0.0335918	-0.0170276	0.00937357
3.8	-0.0314522	-0.0834096	0.0287009	0.0100692	-0.113815	0.0630485	-0.058947	0.0208992	-0.0206132	0.0216765
3.9	0.0478328	0.0697364	-0.0167491	0.0638492	-0.103973	-0.106907	-0.040791	0.0214602	-0.00819273	0.0251195
4	-0.0198842	-0.00610657	-0.0378271	-0.0063458	0.0263641	0.0835745	-0.020497	-0.0147838	0.000561772	0.0135091
4.1	0.0666198	0.0420674	-0.0132871	0.0034852	-0.0184599	-0.12141	0.041985	-0.0904668	-0.0111834	0.0233086
4.2	0.0761648	-0.0487176	0.0313019	0.0487982	-0.10169	0.0604745	0.00979	-0.0450508	0.0038839	0.0221756
4.3	-0.0104122	0.0903854	-0.0668831	0.0653272	0.0816311	0.0794695	0.000547	0.0289602	0.0336281	0.0197259
4.4	0.0648768	-0.0185626	0.0193319	0.0900412	0.0889581	-0.140501	-0.021043	-0.00457884	0.00981527	0.0268534
4.5	0.0568888	-0.0216186	-0.0453861	-0.0499958	-0.0359269	-0.112449	0.141104	-0.117653	-0.0231296	0.0303761
4.6	-0.0733212	0.0807174	0.0417299	-0.0496928	-0.0387169	-0.124016	-0.039328	0.0563612	-0.0182834	0.0250108
4.7	0.10581	-0.0260366	-0.00239806	0.0459612	0.0751121	0.0710665	-0.010179	-0.0549358	0.02555	0.0200816
4.8	-0.0497742	-0.0251346	-0.0325741	0.0010312	0.00751406	-0.0710855	-0.06107	-0.0898278	-0.0401151	0.012105
4.9	-0.0312142	-0.0164446	0.0222029	-0.0491288	-0.00655294	-0.0300685	0.031549	-0.0950818	-0.0218424	0.0142162
5	-0.0955742	0.0205024	0.0395459	-0.0033248	-0.0388379	0.10419	0.015171	-0.0923868	-0.00633935	0.0238812
5.1	0.0475568	0.0830504	-0.0181461	-0.0094298	0.00599306	0.11287	0.004098	-0.0462428	0.0224686	0.0191186
5.2	0.00651284	-0.00430557	-0.0841091	-0.0064128	0.00499306	-0.111587	-0.018244	-0.0733708	-0.0358155	0.0164247
5.3	0.0823298	-0.136243	0.0376949	0.0501012	0.0128081	-0.0542995	-0.00164	0.0971092	0.0109826	0.0270092
5.4	-0.0155352	-0.0539786	0.0757899	-0.0040618	-0.0862739	-0.0166095	0.034153	0.0351912	-0.0039156	0.0183794
5.5	-0.0120512	0.150114	0.0274449	0.0477852	-0.149585	-0.0445515	-0.003122	0.0830252	0.0123825	0.031553
5.6	-0.00639116	-0.0164406	-0.0149751	0.0060122	-0.0141649	0.0510535	-0.023581	-0.0686708	-0.0108947	0.0117267
5.7	0.119066	-0.0100816	0.00564694	-0.0452398	-0.0704149	-0.0335705	-0.027113	0.103456	0.00521865	0.0245177
5.8	-0.15002	-0.0735446	-0.0157011	0.0019142	-0.0143999	0.0380535	0.033527	0.0153742	-0.0205996	0.0222751
5.9	0.0151238	-0.0312696	0.0727789	0.0396502	0.0477661	-0.0349715	-0.017558	-0.0270058	0.00806427	0.0146978
6	-0.0254432	-0.00406457	0.00742594	0.0525912	0.0291021	0.00308455	-0.000314	-0.10511	-0.00534098	0.0164541
6.1	-0.0130922	0.00256243	-0.0421451	-0.0646038	0.0883891	-0.0883115	0.01289	0.129184	0.00310915	0.0262259
6.2	0.00831684	0.000876431	0.0542389	-0.0107278	-0.0481689	0.0321465	-0.003367	0.0178612	0.00639702	0.01076
6.3	-0.0268192	0.0224394	-0.0305631	0.0299932	0.0708701	0.0400025	-0.068922	-0.0434218	-0.000802603	0.0170659
6.4	-0.0494252	0.127202	-0.00653806	-0.0033058	0.00822106	-0.0364455	-0.030124	-0.0204878	-0.00136285	0.0195417
6.5	0.00199684	-0.0416586	0.0277099	0.0191232	-0.0504229	0.00294455	0.00105	0.0374852	-0.000221478	0.0110437
6.6	-0.0234302	-0.0320776	0.0261419	-0.0231288	-0.0513349	-0.158836	-0.00316	-0.0182708	-0.0355121	0.0193259
6.7	-0.0168032	-0.00695557	0.0523149	-0.0736678	-0.0548119	-0.0514795	0.023978	-0.0444308	-0.021482	0.0152399
6.8	-0.0662082	0.0511794	0.0374359	-0.0206558	-0.0489509	0.0228715	-0.002156	-0.0481678	-0.00933148	0.0154564
6.9	-0.0560522	0.0151234	-0.0590871	-0.0276048	0.0333221	0.0283795	0.088296	-0.13129	-0.0136141	0.0243083
7	-0.0259292	-0.0778556	0.153961	0.0362412	0.0430331	-0.172084	-0.010406	0.0503142	-0.000340728	0.0342926
7.1	-0.00238616	-0.0753976	-0.0747611	-0.0576048	0.00614706	-0.139137	-0.037252	0.0714382	-0.0386192	0.022581
7.2	0.0445928	-0.0544866	-0.0347341	0.0021552	-0.0389409	0.0633885	-0.114525	0.0840022	-0.00606848	0.0237474
7.3	0.0408478	0.00657743	-0.0346881	-0.0402718	0.0260611	-0.0256585	0.008577	-0.0223278	-0.00511035	0.0105539
7.4	-0.0171042	-0.0263346	0.0135339	0.0466022	-0.0258649	0.0412125	0.058627	0.0469422	0.0172018	0.0126646
7.5	0.0726468	0.0135224	-0.0100721	0.0728162	-0.10562	0.0858355	0.061191	0.0350642	0.028173	0.0223653
7.6	0.0362428	-0.0120976	0.0427949	-0.0301368	0.0115641	-0.0265865	-0.023193	0.00950016	0.00101102	0.0100535
7.7	0.0831418	-0.0882666	0.0357719	0.0026792	0.0517761	0.0169405	-0.041998	0.0661312	0.015772	0.0203124
7.8	0.0210318	0.0867434	-0.0471651	0.0182832	0.0560811	-0.0410835	0.065338	-0.0979428	0.00766077	0.0226585
7.9	0.0142538	-0.0325396	0.0334879	-0.0534198	0.0363821	0.104417	-0.001126	-0.0500868	0.00642102	0.0187291
8	0.0661718	-0.0658406	-0.0204701	-0.0243358	0.0261441	0.103258	-0.039928	0.0451712	0.0112713	0.0205674
8.1	-0.0330262	-0.0333416	-0.11139	0.0218562	0.0109191	0.0555815	-0.013585	-0.0585898	-0.020197	0.0182494
8.2	-0.0580392	0.0515494	-0.0354511	0.0163052	-0.0324599	0.0456365	0.001141	0.0675802	0.00703277	0.0162885
8.3	-0.0745802	-0.0148486	-0.0188591	-0.0379228	-0.109764	-0.0760015	-0.059657	0.119968	-0.0339581	0.0246862
8.4	-0.0173632	0.0627774	0.0570539	-0.0164368	0.0846401	0.0228615	-0.011844	0.0304112	0.0265125	0.013949
8.5	-0.0297182	0.00218743	0.0442829	0.0307992	0.0361011	-0.00230945	0.028229	0.0504372	0.0200011	0.00967928
8.6	0.0343528	0.128459	-0.0360101	-0.0924728	0.0288471	0.0513895	0.000527	0.0845532	0.0249558	0.0243377
8.7	-0.0778912	-0.0107926	0.0209769	0.0569392	0.0663331	0.0689685	0.068042	0.0829022	0.0344348	0.0193828
8.8	-0.0283582	0.00947943	-0.0708071	-0.0041168	0.0331711	0.161099	0.02498	-0.0279648	0.0121853	0.0243471
8.9	0.00930284	0.0336134	0.0342759	-0.0757748	0.0367741	0.0760625	-0.01447	0.0207632	0.0150684	0.0158649
9	0.0319978	-0.0160896	-0.0508481	0.0733282	0.00634506	0.0862245	-0.035388	0.0189612	0.0143164	0.0172649
9.1	-0.0155332	0.0678184	-0.00842306	-0.0010838	-0.0165199	0.00111655	-0.014199	0.0379322	0.00638852	0.0107744
9.2	0.0292928	-0.0249226	-0.0186791	0.0235882	0.00357006	0.0317235	0.037217	0.152063	0.0292316	0.0193999
9.3	0.0873848	-0.00478657	-0.0386821	-0.0766728	0.00343806	-0.0129885	0.088565	0.0449802	0.0114048	0.0207196
9.4	-0.0829852	0.130018	0.00550194	0.0900162	-0.0649339	0.0817935	0.071056	-0.0216688	0.0260998	0.027678
9.5	-0.0649662	-0.00224857	0.0566399	-0.0420308	-0.0665289	-0.0446775	-0.016645	0.0490162	-0.0164301	0.0169782
9.6	0.0352368	0.0467274	-0.0662721	0.0320912	0.185861	-0.105538	0.004191	-0.0182368	0.0142575	0.0308376
9.7	-0.0227182	0.0153264	0.00358094	-0.0632358	0.0881741	-0.162458	0.031965	0.0447542	-0.00807648	0.0272006
9.8	0.0362138	0.185529	-0.0538521	0.0207192	-0.0552279	0.256947	-0.014462	0.0121592	0.0485033	0.0400156
9.9	-0.100549	0.0353474	-0.0320521	-0.0235508	0.0557231	-0.0747365	0.030906	-0.0840438	-0.0241195	0.0211275
10	-0.0606932	0.0772014	0.0455559	-0.0720118	-0.0293139	0.0205785	0.038982	-0.0615858	-0.00516085	0.0203921
10.1	0.00898084	0.00491543	-0.0198821	0.0297892	-0.132829	0.0238845	-0.04754	0.128653	-0.000503478	0.02619
10.2	-0.0341442	0.0999874	0.0174459	-0.0751858	-0.222817	-0.0357645	0.018621	0.0747662	-0.0196364	0.0355817
10.3	-0.0181372	0.175838	0.00238794	-0.0658518	-0.254176	-0.0642175	-0.0672	0.121888	-0.0211835	0.0463107
10.4	-0.0291632	0.104417	-0.0453951	-0.0441448	-0.30509	-0.181409	-0.00623	-0.0249908	-0.0665007	0.0437192
10.5	-0.00955816	0.0419624	-0.116009	-0.0304448	-0.251319	-0.0710655	-0.085813	0.0607952	-0.0576815	0.0350743
10.6	-0.0298142	0.0813634	-0.0815781	-0.0732498	-0.252272	-0.168441	-0.097074	0.102524	-0.0648177	0.0418046
10.7	0.0229438	0.0755304	-0.0102571	0.0548622	-0.390104	-0.0964825	-0.015584	0.0305232	-0.041071	0.0532038
10.8	0.0734478	0.0376784	-0.0327581	-0.0011108	-0.279693	-0.278205	-0.016707	0.0568672	-0.0550601	0.0504931
10.9	-0.0137722	0.0589214	-0.0883081	-0.0631208	-0.3165	-0.103052	-0.037567	0.0906122	-0.0590984	0.0438986
11	0.0295688	0.17361	-0.151998	-0.000590804	-0.363204	-0.216169	-0.001362	-0.0461578	-0.0720379	0.0587643
11.1	0.0647628	-0.0351926	-0.0906831	-0.123359	-0.28299	-0.186027	-0.072926	0.00521516	-0.09015	0.038705
11.2	0.0148858	0.0503834	-0.0268371	-0.0689968	-0.289064	-0.265448	-0.035331	-0.0837298	-0.0880172	0.0440261
11.3	-0.0376382	0.0800994	-0.0591711	-0.0630008	-0.342138	-0.166974	0.002675	-0.144295	-0.0913054	0.0451933
11.4	-0.0236022	0.137793	-0.108683	-0.0638628	-0.384931	-0.0955395	-0.039117	-0.104235	-0.0852721	0.0512275
11.5	-0.0273312	0.0917654	0.0581329	-0.0716638	-0.270147	-0.217397	-0.005476	-0.142652	-0.0730961	0.0454264
11.6	0.0995018	0.135265	-0.0782271	-0.0333878	-0.316314	-0.152603	-0.062456	-0.232567	-0.0800985	0.0543527
11.7	0.0306348	0.0403574	-0.108877	0.0375112	-0.409798	-0.169074	-0.031948	-0.12773	-0.0923655	0.0536912
11.8	-0.0178952	-0.0548876	0.00277894	-0.0431928	-0.461918	-0.224413	-0.141104	-0.238166	-0.14735	0.0554001
11.9	0.0996038	-0.0509506	-0.0450071	0.0216502	-0.46211	-0.333334	-0.132204	-0.156848	-0.1324	0.065671
12	-0.00583216	0.0581334	-0.0212721	-0.0800458	-0.466932	-0.484945	-0.123978	-0.163707	-0.161072	0.0729588
12.1	-0.0444162	0.121146	-0.0799911	-0.0376358	-0.369677	-0.399422	-0.091515	-0.204815	-0.138291	0.0623918
12.2	-0.0239582	0.00280543	-0.0940491	-0.0232418	-0.437069	-0.364483	-0.103617	-0.182755	-0.153296	0.0582457
12.3	0.0669868	0.127185	-0.0503681	-0.0340708	-0.44576	-0.392072	-0.10201	-0.188795	-0.127363	0.0723413
12.4	0.0234568	0.00280143	-0.0274781	-0.104512	-0.421581	-0.33316	-0.14713	-0.0568308	-0.133054	0.0573541
12.5	0.0327958	0.0845604	-0.0120151	-0.0017958	-0.539999	-0.525629	-0.132958	-0.205871	-0.162614	0.0870932
12.6	-0.0118192	0.0199944	-0.155933	-0.0236108	-0.451939	-0.51214	-0.220139	-0.164572	-0.19002	0.0705379
12.7	-0.0585152	0.000661431	-0.118221	-0.0075038	-0.382307	-0.442709	-0.166683	-0.296213	-0.183936	0.0604258
12.8	-0.0703432	-0.0427306	-0.0325021	-0.0764758	-0.398379	-0.477659	-0.224618	-0.143944	-0.183331	0.0601832
12.9	0.104522	0.109959	-0.00568006	-0.0613918	-0.553646	-0.32146	-0.184425	-0.255329	-0.145931	0.0807902
13	-0.0238042	0.0498194	0.0143449	0.0032122	-0.465698	-0.445149	-0.20256	-0.262614	-0.166556	0.0739651
13.1	-0.0466382	-0.00100157	-0.0397901	-0.162356	-0.311078	-0.574602	-0.214519	-0.277901	-0.203486	0.0666885
13.2	-0.0561502	0.0143014	-0.0383761	-0.0938348	-0.512283	-0.485943	-0.228159	-0.231788	-0.204029	0.0713354
13.3	-0.0207962	0.0200524	-0.00688006	-0.0172448	-0.433878	-0.429141	-0.270491	-0.246663	-0.17563	0.0682474
13.4	0.0588338	0.0184634	-0.0797551	0.0149182	-0.412038	-0.616718	-0.220616	-0.215377	-0.181536	0.0836573
13.5	-0.0266512	0.10965	-0.0529691	-0.0575558	-0.52647	-0.574857	-0.203029	-0.375219	-0.213388	0.0890645
13.6	0.0222218	-0.0217396	-0.0606571	0.0116702	-0.53557	-0.414343	-0.226893	-0.333134	-0.194806	0.0758479
13.7	0.0256938	0.0122504	-0.0393581	-0.0450638	-0.442541	-0.525415	-0.242626	-0.260348	-0.189676	0.0750151
13.8	0.0937498	-0.0646986	0.0180779	-0.0640228	-0.399632	-0.404406	-0.164383	-0.373773	-0.169886	0.0702659
13.9	-0.00838916	0.0974454	-0.0753911	-0.0060668	-0.4408	-0.513103	-0.250064	-0.277996	-0.184296	0.0780294
14	0.0695418	0.0587854	-0.0353281	0.0105302	-0.499919	-0.454932	-0.235889	-0.325301	-0.176564	0.0822234
14.1	-0.000890157	0.0962564	-0.0743731	-0.0954638	-0.540473	-0.634208	-0.316286	-0.327752	-0.236649	0.0923579
14.2	0.0230148	0.0997274	-0.0707991	-0.102231	-0.425559	-0.520035	-0.257697	-0.392622	-0.205775	0.0800991
14.3	0.0711388	-0.0417486	-0.0460861	-0.0283918	-0.467404	-0.518585	-0.296897	-0.31229	-0.205033	0.0786602
14.4	0.111569	0.0421304	-0.0477281	-0.0070368	-0.501701	-0.370046	-0.288486	-0.224205	-0.160688	0.0770106
14.5	-0.0567202	0.0779184	-0.0984861	0.0212852	-0.554346	-0.586553	-0.274171	-0.305783	-0.222107	0.0891233
14.6	-0.0180892	-0.00713657	-0.0354701	-0.0177538	-0.497444	-0.617212	-0.315302	-0.256781	-0.220649	0.0851698
14.7	-0.00168116	0.0415284	-0.0278091	-0.0714618	-0.459172	-0.468737	-0.347022	-0.294787	-0.203643	0.0748477
14.8	0.0740448	0.101731	0.0401889	-0.0142158	-0.509126	-0.57143	-0.311579	-0.298898	-0.18616	0.0956712
14.9	-0.00574016	-0.0652776	-0.0352491	-0.1211	-0.481726	-0.599898	-0.257938	-0.371552	-0.24231	0.0787184
15	0.0775438	0.0537464	0.0102739	-0.0625398	-0.375957	-0.51857	-0.314565	-0.359668	-0.186217	0.0817308
15.1	-0.00621316	0.0197014	-0.125803	-0.0766638	-0.437249	-0.58692	-0.284644	-0.302788	-0.225072	0.0762087
15.2	-0.0275542	0.0444834	-0.0828131	-0.0793678	-0.375803	-0.448161	-0.256312	-0.33388	-0.194926	0.0642504
15.3	0.0268378	-0.0351306	-0.0340041	-0.0445168	-0.517478	-0.495494	-0.372918	-0.398816	-0.23394	0.0822333
15.4	0.0243788	-0.0258416	-0.00728306	0.0331622	-0.407054	-0.451897	-0.350649	-0.36113	-0.193289	0.0763922
15.5	0.0505688	0.0520284	-0.0795001	-0.0375078	-0.41117	-0.555731	-0.306466	-0.27448	-0.195282	0.0796273
15.6	0.145368	0.143978	-0.149826	-0.112512	-0.564868	-0.583432	-0.347327	-0.311402	-0.222503	0.09982
15.7	0.00769684	-0.0207006	-0.0234431	-0.0977958	-0.392127	-0.444673	-0.290401	-0.360409	-0.202732	0.0664839
15.8	0.0481478	0.152219	-0.0621171	0.0279002	-0.395505	-0.470075	-0.278625	-0.359517	-0.167196	0.0835344
15.9	0.0176268	0.00227843	-0.0234331	-0.0359378	-0.441679	-0.511449	-0.35956	-0.357047	-0.21365	0.0791035
16	-0.0601882	0.0242084	-0.0654101	0.0348722	-0.468644	-0.41058	-0.332864	-0.241114	-0.189965	0.0704764
16.1	0.0801698	-0.0213366	-0.0925451	-0.0871408	-0.35504	-0.474729	-0.360644	-0.280777	-0.199005	0.0689897
16.2	-0.00967316	0.00209243	0.0144129	0.0018262	-0.461226	-0.487372	-0.354672	-0.30963	-0.20053	0.0791172
16.3	-0.0247282	0.166256	0.0315669	0.0182132	-0.53032	-0.475698	-0.34998	-0.444292	-0.201123	0.097595
16.4	0.0215718	0.0158854	-0.117968	-0.114879	-0.431436	-0.562757	-0.3499	-0.298433	-0.229739	0.0755828
16.5	-0.0454592	0.0274524	-0.12548	-0.0181908	-0.522839	-0.421096	-0.414103	-0.35587	-0.234448	0.0765292
16.6	-0.0476462	-0.00549257	0.0277309	-0.0413428	-0.448382	-0.640787	-0.402509	-0.253746	-0.226522	0.0878652
16.7	-0.0200922	0.0577894	-0.00749406	-0.0529698	-0.54893	-0.571324	-0.348812	-0.275002	-0.220854	0.0887838
16.8	-0.0325162	0.0194594	-0.0397291	0.0268432	-0.445791	-0.490526	-0.317787	-0.329705	-0.201219	0.0766325
16.9	0.0208958	0.0570614	-0.0460121	-0.0691078	-0.526366	-0.483164	-0.353771	-0.331312	-0.216472	0.0824984
17	-0.0608562	0.0679344	-0.0138331	-0.0050878	-0.491356	-0.438498	-0.340936	-0.309312	-0.198993	0.0776177
17.1	-0.0419702	0.0552834	-0.0440651	-0.0505888	-0.416734	-0.632622	-0.329122	-0.373578	-0.229175	0.0856603
17.2	0.0140198	0.0307224	-0.0469481	-0.0461138	-0.461098	-0.466402	-0.415112	-0.297241	-0.211022	0.0779243
17.3	-0.0873142	-0.0135066	-0.0785911	-0.0805178	-0.453368	-0.491905	-0.321604	-0.377734	-0.238068	0.0682278
17.4	0.0704828	0.0368924	0.0120859	-0.0560848	-0.483292	-0.665565	-0.363662	-0.370305	-0.227431	0.0983567
17.5	-0.100812	0.125773	-0.0669991	-0.1017	-0.372497	-0.465176	-0.357759	-0.308532	-0.205963	0.0706823
17.6	-0.0874852	0.0146564	-0.0883381	-0.0578448	-0.395719	-0.499586	-0.415651	-0.32881	-0.232347	0.0699742
17.7	-0.0139792	0.0729084	-0.0535971	0.0060382	-0.503528	-0.435629	-0.381324	-0.290909	-0.200002	0.0803743
17.8	-0.114857	0.0462164	-0.129761	-0.0267318	-0.488134	-0.611032	-0.32014	-0.262065	-0.238313	0.0803273
17.9	-0.0150902	-0.0300496	0.00527294	-0.0437578	-0.394023	-0.402631	-0.397233	-0.348932	-0.203305	0.0693493
18	-0.0162362	0.113044	0.0148439	-0.0536098	-0.48736	-0.554376	-0.39805	-0.356468	-0.217276	0.0914985
18.1	-0.125451	0.0198204	-0.0878921	-0.0071408	-0.458486	-0.509251	-0.411377	-0.390552	-0.246291	0.076758
18.2	-0.0474422	0.0547324	-0.124299	-0.0243488	-0.561828	-0.527923	-0.326828	-0.254941	-0.22661	0.0820103
18.3	-0.0540912	0.0741344	-0.0402121	-0.0633158	-0.514439	-0.493475	-0.321903	-0.33791	-0.218901	0.0798072
18.4	-0.0297582	0.0508634	-0.0156331	-0.0604618	-0.47777	-0.483406	-0.326546	-0.350925	-0.211705	0.0779822
18.5	-0.174353	0.0259184	0.0452939	-0.0187308	-0.446188	-0.440081	-0.384734	-0.340544	-0.216677	0.0749555
18.6	-0.0697872	0.159236	-0.00612606	-0.115559	-0.36722	-0.380868	-0.400988	-0.409767	-0.198885	0.0774352
18.7	-0.118914	0.0203824	-0.0322711	-0.131845	-0.42048	-0.630724	-0.329206	-0.35697	-0.250003	0.0783066
18.8	-0.171494	-0.0472946	-0.0344561	-0.0601778	-0.420945	-0.484703	-0.383213	-0.311197	-0.239185	0.0647257
18.9	-0.0980922	0.0730014	-0.0123051	-0.0530278	-0.4526	-0.52771	-0.349733	-0.317852	-0.21729	0.0787019
19	-0.189546	-0.00914657	-0.0120881	-0.128716	-0.262108	-0.682641	-0.273416	-0.279976	-0.229705	0.0754101
19.1	-0.189288	-0.14711	-0.101077	-0.0966488	-0.498251	-0.41468	-0.430046	-0.311444	-0.273568	0.0567676
19.2	-0.106785	0.0125234	-0.0168031	-0.0979558	-0.366526	-0.415221	-0.329197	-0.299895	-0.202482	0.0595372
19.3	-0.153051	0.102844	-0.0781431	-0.0684838	-0.559486	-0.550213	-0.381704	-0.362006	-0.25628	0.0857599
19.4	-0.0984522	0.0493824	0.0452019	-0.0450608	-0.415495	-0.508887	-0.392111	-0.400608	-0.220754	0.0815243
19.5	-0.12702	0.0315904	-0.0195441	-0.106688	-0.420322	-0.569243	-0.332047	-0.379277	-0.240319	0.0757918
19.6	-0.110915	0.0579834	-0.103185	-0.0743558	-0.398035	-0.447861	-0.262677	-0.311615	-0.206333	0.062159
19.7	-0.0507402	0.156747	-0.0380691	-0.114851	-0.396468	-0.449743	-0.305719	-0.152602	-0.168931	0.071924
19.8	-0.0244522	-0.0531726	-0.0449681	-0.0526148	-0.40832	-0.542075	-0.378163	-0.291783	-0.224444	0.0724485
19.9	-0.156219	0.127115	0.00839694	-0.0605728	-0.428084	-0.536856	-0.38424	-0.290405	-0.215108	0.0821123
20	-0.0712382	-0.0223456	-0.0384561	-0.0811238	-0.492129	-0.430126	-0.344329	-0.254179	-0.216741	0.066573
20.1	-0.185302	0.0223464	-0.0274421	-0.102334	-0.352002	-0.600336	-0.290574	-0.433953	-0.2462	0.0753806
20.2	-0.211792	0.0684844	-0.0606151	-0.118578	-0.363412	-0.420124	-0.387293	-0.44067	-0.24175	0.0671479
20.3	-0.27177	0.130335	-0.0433061	-0.0948838	-0.38134	-0.389402	-0.358322	-0.344385	-0.219134	0.06835
20.4	-0.151678	-0.00325157	-0.0746111	-0.156044	-0.443801	-0.65188	-0.355704	-0.399386	-0.279544	0.0774267
20.5	-0.147425	0.0728534	-0.0377761	-0.0515448	-0.42325	-0.664358	-0.341286	-0.377932	-0.24634	0.0871657
20.6	-0.172501	0.0347494	0.0170409	-0.186887	-0.340679	-0.345521	-0.388425	-0.357793	-0.217502	0.0600686
20.7	-0.191474	-0.0479546	-0.0335661	-0.0568078	-0.341899	-0.418026	-0.309082	-0.446717	-0.230691	0.0604002
20.8	-0.177338	0.0509164	-0.0899411	-0.116834	-0.489124	-0.387621	-0.335321	-0.311514	-0.232097	0.0632176
20.9	-0.170978	0.125742	-0.0275041	-0.0380258	-0.383961	-0.438045	-0.355098	-0.375415	-0.207911	0.0741347
21	-0.232197	0.0789564	-0.0234141	-0.134129	-0.443285	-0.464053	-0.370154	-0.394734	-0.247876	0.0721882
21.1	-0.17006	0.0270764	-0.0617351	-0.0627038	-0.389853	-0.585985	-0.402767	-0.218752	-0.233097	0.0741811
21.2	-0.163605	-0.0514826	-0.00926006	-0.0346038	-0.421433	-0.560828	-0.440609	-0.316445	-0.249783	0.0753533
21.3	-0.15925	0.00417443	-0.0902081	-0.0920418	-0.455551	-0.524817	-0.425926	-0.289894	-0.254189	0.0698853
21.4	-0.15092	-0.0565296	-0.00595206	-0.0604718	-0.417656	-0.570083	-0.280943	-0.312182	-0.231842	0.0701371
21.5	-0.212127	0.0645184	0.0458469	-0.0090748	-0.39061	-0.606148	-0.337647	-0.399798	-0.23063	0.0865674
21.6	-0.215552	0.0233694	-0.0766361	-0.103422	-0.458058	-0.50363	-0.360225	-0.202446	-0.237075	0.0665675
21.7	-0.200909	4.94314e-05	-0.0392711	-0.119832	-0.372455	-0.317037	-0.341262	-0.302895	-0.211701	0.0509143
21.8	-0.132394	0.0423374	-0.0517541	-0.126568	-0.405863	-0.43872	-0.329018	-0.323116	-0.220637	0.0624543
21.9	-0.144716	0.0484474	-0.0710651	-0.0735248	-0.401559	-0.554558	-0.377685	-0.285959	-0.232577	0.0724829
22	-0.196763	0.0301774	-0.00629606	-0.10564	-0.467642	-0.501099	-0.379804	-0.277817	-0.23811	0.0717729
22.1	-0.233146	0.00833243	0.00942394	-0.0604468	-0.419853	-0.477473	-0.373714	-0.24769	-0.224321	0.0682538
22.2	-0.133617	-0.0440106	-0.0459681	-0.0909188	-0.480734	-0.572057	-0.399147	-0.322929	-0.261173	0.0739735
22.3	-0.155844	-0.0762016	0.0253809	-0.0779978	-0.529393	-0.517759	-0.432182	-0.30481	-0.258601	0.0767474
22.4	-0.17914	-0.0599136	-0.0254931	-0.0665258	-0.486298	-0.523802	-0.367864	-0.322229	-0.253908	0.0700779
22.5	-0.126328	-0.0716746	-0.0502011	-0.0789678	-0.491697	-0.590565	-0.423554	-0.187116	-0.252513	0.0761452
22.6	-0.159928	-0.107713	-0.0468131	-0.106139	-0.418939	-0.483094	-0.373394	-0.258048	-0.244258	0.0579779
22.7	-0.18418	-0.116292	-0.0332151	-0.0936308	-0.428691	-0.343265	-0.306526	-0.244461	-0.218783	0.0481285
22.8	-0.238815	-0.0263146	-0.0657521	-0.0897118	-0.393864	-0.630301	-0.424338	-0.0887158	-0.244727	0.0769171
22.9	-0.287408	-0.0685926	-0.0206151	-0.104259	-0.39462	-0.334735	-0.357964	-0.351572	-0.239971	0.0530211
23	-0.200237	-0.113442	-0.00923806	-0.0904728	-0.369747	-0.494955	-0.368885	-0.374009	-0.252623	0.0609946
23.1	-0.326094	0.0174964	-0.0369241	-0.123334	-0.396752	-0.469249	-0.361693	-0.335828	-0.254047	0.0638228
23.2	-0.18905	-0.0345236	0.0686839	-0.0829978	-0.44053	-0.510175	-0.39329	-0.352829	-0.241839	0.0748999
23.3	-0.188882	-0.0132016	0.00343494	-0.119491	-0.421511	-0.490802	-0.40913	-0.309013	-0.243574	0.0677373
23.4	-0.214904	-0.0836836	-0.0294551	-0.144357	-0.472246	-0.564103	-0.290217	-0.317077	-0.264505	0.0656263
23.5	-0.174643	-0.0420046	-0.0284911	-0.0787088	-0.32287	-0.516066	-0.418977	-0.317984	-0.237468	0.0648305
23.6	-0.178151	-0.113515	0.0104399	-0.110277	-0.475366	-0.54338	-0.396292	-0.165647	-0.246523	0.0702577
23.7	-0.129357	-0.0376646	-0.0469241	-0.0553138	-0.35575	-0.464975	-0.393887	-0.328435	-0.226538	0.0624833
23.8	-0.203112	-0.109585	-0.00260606	-0.0838768	-0.345274	-0.523944	-0.369966	-0.339636	-0.24725	0.0622788
23.9	-0.223042	-0.134536	-0.00143306	-0.0541378	-0.39107	-0.457273	-0.372246	-0.344734	-0.247309	0.0599002
24	-0.232483	-0.128129	-0.0607731	-0.0838998	-0.412648	-0.502589	-0.375625	-0.21653	-0.251585	0.0575843
24.1	-0.134447	-0.103575	-0.0272851	-0.132218	-0.428489	-0.579465	-0.429677	-0.287734	-0.265361	0.0694999
24.2	-0.243443	-0.0305436	-0.0676871	-0.0777188	-0.403537	-0.422129	-0.363111	-0.335436	-0.242951	0.0573244
24.3	-0.171903	-0.111765	-0.0929091	-0.119806	-0.283927	-0.409523	-0.414587	-0.334717	-0.242392	0.0476666
24.4	-0.219766	0.0177654	-0.0321681	-0.113726	-0.408137	-0.542311	-0.325543	-0.246432	-0.23379	0.0671757
24.5	-0.279083	-0.0918116	-0.0302111	-0.141187	-0.388297	-0.381788	-0.394044	-0.180793	-0.235902	0.0511405
24.6	-0.292763	-0.127349	-0.0186941	-0.0894068	-0.326595	-0.394546	-0.439721	-0.287061	-0.247017	0.0534892
24.7	-0.210021	-0.0664846	-0.0632301	-0.170782	-0.335277	-0.52768	-0.372285	-0.32221	-0.258496	0.0567582
24.8	-0.0716992	-0.0876566	0.0726869	-0.119518	-0.34835	-0.535933	-0.346844	-0.304514	-0.217728	0.0700445
24.9	-0.166797	-0.127959	-0.112546	-0.0546228	-0.253378	-0.440066	-0.413875	-0.368533	-0.242222	0.0526851
25	-0.259592	-0.0958166	-0.0908901	-0.131608	-0.357338	-0.457277	-0.401889	-0.379505	-0.271739	0.0523968
25.1	-0.229323	-0.0421966	-0.00582906	-0.0766958	-0.429677	-0.435075	-0.410211	-0.247132	-0.234517	0.0631832
25.2	-0.238989	-0.109162	-0.0662531	-0.102985	-0.451617	-0.531849	-0.432276	-0.331207	-0.283042	0.0635984
25.3	-0.194122	-0.0766256	-0.0156131	-0.0950368	-0.280681	-0.371856	-0.485229	-0.157598	-0.209595	0.0564947
25.4	-0.236879	-0.0690896	0.0113869	-0.132956	-0.376858	-0.377445	-0.47042	-0.238114	-0.236297	0.0589313
25.5	-0.19062	-0.0795876	-0.0378321	-0.134106	-0.410545	-0.445448	-0.397327	-0.259861	-0.244416	0.0561473
25.6	-0.208712	-0.18622	-0.113162	-0.12804	-0.352745	-0.310593	-0.432879	-0.35226	-0.260576	0.0415345
25.7	-0.0725652	-0.0421816	-0.0864101	-0.13659	-0.449843	-0.474302	-0.382356	-0.266511	-0.238845	0.0628688
25.8	-0.246077	-0.0976246	-0.0618631	-0.151851	-0.41158	-0.36255	-0.353533	-0.0706098	-0.219461	0.0504404
25.9	-0.22086	-0.211464	-0.0880251	-0.102195	-0.436047	-0.398307	-0.457126	-0.302392	-0.277052	0.0512028
26	-0.227168	-0.122693	-0.0539371	-0.0773498	-0.331369	-0.468429	-0.409481	-0.325691	-0.252015	0.0551686
26.1	-0.157853	-0.188182	-0.0634881	-0.10716	-0.280008	-0.524624	-0.432437	-0.293862	-0.255952	0.0564967
26.2	-0.233431	-0.124372	-0.0380451	-0.116449	-0.484022	-0.382941	-0.380422	-0.340602	-0.262535	0.0559367
26.3	-0.198538	-0.154968	-0.00493606	-0.100258	-0.348362	-0.629181	-0.408536	-0.323581	-0.271045	0.0700277
26.4	-0.206842	-0.202717	-0.0554811	-0.153632	-0.412775	-0.453762	-0.338364	-0.305469	-0.26613	0.0478168
26.5	-0.151462	-0.0933216	-0.0802771	-0.166334	-0.299494	-0.543296	-0.459747	-0.291462	-0.260674	0.060258
26.6	-0.17108	-0.12583	-0.0984881	-0.21173	-0.377931	-0.459142	-0.338189	-0.469339	-0.281466	0.0524643
26.7	-0.133954	-0.120488	0.0170099	-0.106562	-0.42438	-0.346809	-0.388179	-0.209211	-0.214072	0.055472
26.8	-0.139942	-0.0579016	-0.0863981	-0.157128	-0.275639	-0.255467	-0.415801	-0.244842	-0.20414	0.0413573
26.9	-0.163346	-0.11495	0.0232909	-0.0512458	-0.349566	-0.567978	-0.354644	-0.171409	-0.218731	0.0681735
27	-0.249744	-0.0774416	-0.0227451	-0.11827	-0.381832	-0.50589	-0.373083	-0.245985	-0.246874	0.0592695
27.1	-0.164091	-0.125409	-0.0359791	-0.144999	-0.340023	-0.432015	-0.345298	-0.299164	-0.235872	0.048342
27.2	-0.207136	-0.12098	-0.0505331	-0.113126	-0.423223	-0.386454	-0.443197	-0.134324	-0.234872	0.0558228
27.3	-0.155643	-0.0327636	-0.0579111	-0.191883	-0.383658	-0.483026	-0.286543	-0.221546	-0.226622	0.0544959
27.4	-0.243602	-0.0734526	0.0377849	-0.121729	-0.37792	-0.275439	-0.429921	-0.340244	-0.228065	0.0573462
27.5	-0.260258	-0.11337	-0.00805106	-0.181916	-0.413497	-0.546547	-0.394557	-0.248983	-0.270897	0.0618211
27.6	-0.254284	-0.190961	-0.11601	-0.148334	-0.376993	-0.587359	-0.396172	-0.313158	-0.297909	0.0548903
27.7	-0.341882	-0.0487766	-0.0188111	-0.105031	-0.349676	-0.443926	-0.324424	-0.245599	-0.234766	0.0558445
27.8	-0.263779	-0.0345876	-0.176438	-0.165819	-0.392005	-0.404062	-0.386038	-0.279251	-0.262747	0.0464936
27.9	-0.269217	-0.117744	-0.0697451	-0.127898	-0.353035	-0.51027	-0.425084	-0.265199	-0.267274	0.0554393
28	-0.18237	-0.164465	-0.0807381	-0.203643	-0.303376	-0.510459	-0.303887	-0.284063	-0.254125	0.0457682
28.1	-0.20643	-0.177009	-0.0586941	-0.0825348	-0.425519	-0.409143	-0.418149	-0.115194	-0.236584	0.0555828
28.2	-0.196741	-0.176583	0.00230194	-0.179219	-0.39061	-0.382496	-0.445809	-0.123951	-0.236638	0.0546124
28.3	-0.223267	-0.195177	-0.139435	-0.171173	-0.313046	-0.596586	-0.440708	-0.306747	-0.298267	0.0546429
28.4	-0.148057	-0.117274	-0.0662851	-0.226237	-0.448842	-0.646392	-0.45989	-0.252517	-0.295687	0.0715082
28.5	-0.147779	-0.0947496	-0.0204381	-0.187455	-0.407287	-0.395335	-0.336658	-0.24529	-0.229374	0.0502053
28.6	-0.211293	-0.183657	0.0284389	-0.177397	-0.301475	-0.507499	-0.450105	-0.385666	-0.273582	0.0614778
28.7	-0.162034	-0.207519	-0.0562241	-0.172683	-0.35969	-0.350934	-0.374685	-0.364303	-0.256009	0.0430141
28.8	-0.175747	-0.193253	-0.0328451	-0.135416	-0.404678	-0.539375	-0.398354	-0.273561	-0.269154	0.0592079
28.9	-0.207043	-0.177217	-0.144609	-0.0809688	-0.258397	-0.401395	-0.312641	-0.221826	-0.225512	0.0352879
29	-0.247694	-0.0325796	-0.00864306	-0.166525	-0.341983	-0.406675	-0.435031	-0.260676	-0.237476	0.0564741
29.1	-0.20715	-0.0929786	-0.114238	-0.123715	-0.478645	-0.393807	-0.305145	-0.202889	-0.239821	0.0496886
29.2	-0.2661	-0.105757	0.0165829	-0.215469	-0.428642	-0.526881	-0.377445	-0.360714	-0.283053	0.0629144
29.3	-0.143416	-0.0773236	-0.000645059	-0.162337	-0.395991	-0.391019	-0.398462	-0.19481	-0.2205	0.0551564
29.4	-0.244099	-0.140553	-0.0752981	-0.212991	-0.303379	-0.555084	-0.342318	-0.209969	-0.260461	0.0515959
29.5	-0.204849	-0.154524	0.00702894	-0.103245	-0.326496	-0.416071	-0.339601	-0.265733	-0.225436	0.0492145
29.6	-0.228491	-0.18552	0.00307894	-0.13389	-0.366112	-0.350787	-0.371615	-0.169775	-0.225389	0.046708
29.7	-0.13375	-0.170346	-0.106756	-0.174649	-0.390471	-0.447424	-0.394497	-0.217089	-0.254373	0.047542
29.8	-0.267453	-0.185393	-0.0994461	-0.13658	-0.264437	-0.443141	-0.407948	-0.207586	-0.251498	0.0431463
29.9	-0.137053	-0.0934796	0.00213794	-0.149126	-0.309131	-0.396457	-0.355308	-0.255946	-0.211795	0.0491716
30	-0.219168	-0.150422	-0.0199101	-0.155636	-0.278196	-0.457744	-0.423489	-0.220987	-0.240694	0.0512195
30.1	-0.135378	-0.232261	-0.0888741	-0.158422	-0.333031	-0.370215	-0.375066	-0.287705	-0.247619	0.0392257
30.2	-0.149147	-0.0934206	-0.0966981	-0.136378	-0.286552	-0.355001	-0.374151	-0.308822	-0.225021	0.0416926
30.3	-0.239969	-0.0568746	-0.0615281	-0.239302	-0.465937	-0.505104	-0.354313	-0.137539	-0.257571	0.0609173
30.4	-0.244916	-0.0329736	-0.0351841	-0.158664	-0.347168	-0.6541	-0.458195	-0.267021	-0.274778	0.0747707
30.5	-0.219709	-0.151307	-0.170027	-0.192251	-0.374225	-0.526998	-0.338687	-0.230941	-0.275518	0.0454281
30.6	-0.238487	-0.186282	-0.0368381	-0.107342	-0.296512	-0.716822	-0.302671	-0.314438	-0.274924	0.0722131
30.7	-0.233805	-0.194866	-0.0274781	-0.158142	-0.284601	-0.279769	-0.295614	-0.0745638	-0.193605	0.0355454
30.8	-0.114341	-0.184915	-0.0991791	-0.148442	-0.467826	-0.332647	-0.433242	-0.321237	-0.262729	0.0512932
30.9	-0.176791	-0.136246	0.0514089	-0.189584	-0.325373	-0.430024	-0.427671	-0.297543	-0.241478	0.0573419
31	-0.228646	-0.127365	-0.0224311	-0.129954	-0.383983	-0.215312	-0.383672	-0.156367	-0.205966	0.0447158
31.1	-0.202874	-0.0929606	-0.0959741	-0.153126	-0.297257	-0.262563	-0.359287	-0.175112	-0.204894	0.0337156
31.2	-0.221617	-0.193783	-0.0186901	-0.143769	-0.320814	-0.371068	-0.370639	-0.186735	-0.228389	0.0429384
31.3	-0.221416	-0.11074	-0.0605141	-0.108973	-0.302704	-0.353873	-0.338538	-0.16845	-0.208151	0.0401004
31.4	-0.132015	-0.0621516	-0.0978041	-0.0823728	-0.471495	-0.505541	-0.357763	-0.158361	-0.233438	0.0644548
31.5	-0.199679	-0.225765	0.0119799	-0.181399	-0.282498	-0.36536	-0.357691	-0.346365	-0.243347	0.044592
31.6	-0.182424	-0.175456	-0.0694151	-0.125895	-0.283486	-0.292339	-0.365129	-0.218854	-0.214125	0.0340637
31.7	-0.22875	-0.202463	-0.116514	-0.127524	-0.294906	-0.437755	-0.406479	-0.205399	-0.252474	0.0420936
31.8	-0.189791	-0.1679	-0.0669211	-0.178304	-0.379182	-0.346291	-0.40852	-0.276125	-0.251629	0.0424209
31.9	-0.17092	-0.209788	0.0301679	-0.178099	-0.297541	-0.26195	-0.359419	-0.301348	-0.218612	0.042398
32	-0.309115	-0.257931	-0.0663561	-0.131971	-0.411136	-0.35655	-0.407984	-0.157872	-0.262364	0.0464364
32.1	-0.220027	-0.167499	0.0639689	-0.122603	-0.308735	-0.267755	-0.350407	-0.26222	-0.20441	0.0462678
32.2	-0.178438	-0.150202	0.00834094	-0.107658	-0.288451	-0.313002	-0.331062	-0.233962	-0.199304	0.0409263
32.3	-0.229417	-0.147471	0.0398639	-0.180665	-0.409596	-0.216693	-0.354364	-0.217569	-0.214489	0.0478465
32.4	-0.140796	-0.0634256	-0.129912	-0.122081	-0.269218	-0.416893	-0.360403	-0.268297	-0.221378	0.044664
32.5	-0.253094	-0.15621	0.0134169	-0.112331	-0.341326	-0.325248	-0.40533	-0.284914	-0.233129	0.0489569
32.6	-0.104961	-0.0901776	-0.0450391	-0.0721068	-0.294288	-0.465023	-0.36155	-0.176662	-0.201226	0.0546452
32.7	-0.141363	-0.0323866	-7.20588e-05	-0.132898	-0.374844	-0.471447	-0.388562	-0.189202	-0.216347	0.0617881
32.8	-0.151079	-0.141426	-0.0450801	-0.111167	-0.336787	-0.292855	-0.351138	-0.253351	-0.21036	0.0400622
32.9	-0.115127	-0.12465	-0.127892	-0.215307	-0.285749	-0.370629	-0.369899	-0.223875	-0.229141	0.037183
33	-0.107892	-0.155738	-0.0302491	-0.124755	-0.401823	-0.37008	-0.359169	-0.2402	-0.223738	0.0494655
33.1	-0.116387	-0.158072	-0.0786491	-0.174423	-0.450074	-0.313518	-0.392062	-0.152749	-0.229492	0.048498
33.2	-0.29645	-0.0654936	-0.0207781	-0.179383	-0.44816	-0.112371	-0.373983	-0.352402	-0.231128	0.0558933
33.3	-0.237838	-0.0872676	-0.0766151	-0.160755	-0.306224	-0.22934	-0.396134	-0.243477	-0.217206	0.0380411
33.4	-0.303186	-0.0969336	-0.0287191	-0.157655	-0.325984	-0.439939	-0.368811	-0.251404	-0.246579	0.0499332
33.5	-0.222752	-0.164243	0.0233029	-0.15157	-0.243665	-0.480884	-0.376823	-0.274169	-0.23635	0.0536199
33.6	-0.16202	-0.136555	-0.00627006	-0.112409	-0.393271	-0.223968	-0.462581	-0.218227	-0.214413	0.0528168
33.7	-0.237435	-0.0952436	-0.0967511	-0.153854	-0.308282	-0.226785	-0.374263	-0.263352	-0.219496	0.0350886
33.8	-0.266621	-0.141064	-0.0721641	-0.139572	-0.273479	-0.333978	-0.344655	-0.255122	-0.228332	0.0350502
33.9	-0.152049	-0.0824356	-0.0334681	-0.120785	-0.2925	-0.49674	-0.382975	-0.109841	-0.208849	0.057898
34	-0.246815	-0.163478	-0.0380551	-0.141783	-0.306158	-0.292392	-0.383437	-0.256756	-0.228609	0.038561
34.1	-0.273314	-0.137788	0.0478909	-0.226772	-0.448968	-0.222183	-0.380893	-0.279297	-0.240165	0.0534511
34.2	-0.166633	-0.0285416	0.0409909	-0.192693	-0.355285	-0.190597	-0.42356	-0.227942	-0.193033	0.0539865
34.3	-0.210119	-0.105437	-0.0161581	-0.169987	-0.354724	-0.254653	-0.413446	-0.413545	-0.242259	0.0513295
34.4	-0.166808	-0.100449	-0.0799361	-0.158992	-0.426188	-0.453551	-0.387553	-0.312077	-0.260694	0.05359
34.5	-0.181302	-0.106951	-0.0602541	-0.13702	-0.374531	-0.292951	-0.332323	-0.297067	-0.2228	0.0410524
34.6	-0.147416	-0.13055	-0.121011	-0.163476	-0.322258	-0.0878605	-0.317085	-0.258543	-0.193525	0.0325918
34.7	-0.0633502	-0.0688046	-0.0468881	-0.144385	-0.305986	-0.407358	-0.351211	-0.282849	-0.208854	0.0510171
34.8	-0.213133	-0.163104	-0.0690071	-0.101274	-0.432519	-0.335554	-0.376723	-0.326047	-0.25217	0.0474765
34.9	-0.217325	-0.0121246	-0.0285261	-0.109092	-0.37392	-0.324412	-0.339627	-0.292969	-0.212249	0.051048
35	-0.12232	-0.149681	0.0352299	-0.14221	-0.310853	-0.361926	-0.362958	-0.327682	-0.2178	0.0510726
35.1	-0.179581	-0.102399	-0.0294491	-0.158793	-0.282275	-0.269677	-0.334231	-0.29505	-0.206432	0.0375771
35.2	-0.331514	-0.0693956	-0.0710941	-0.150595	-0.379283	-0.373353	-0.363799	-0.315042	-0.256759	0.048162
35.3	-0.142662	0.0522314	-0.0451651	-0.151037	-0.319781	-0.299496	-0.307531	-0.197822	-0.176408	0.0471778
35.4	-0.198462	-0.0560276	-0.0684601	-0.153758	-0.403322	-0.0758095	-0.355275	-0.201196	-0.189039	0.0463074
35.5	-0.125598	-0.0775596	-0.0356501	-0.184087	-0.321667	-0.204641	-0.402557	-0.145718	-0.187185	0.0433585
35.6	-0.167849	-0.0408006	-0.00935406	-0.144419	-0.34738	-0.260189	-0.381394	-0.181835	-0.191653	0.0470245
35.7	-0.191771	-0.0400396	-0.0555391	-0.14267	-0.359511	-0.115042	-0.390793	-0.289881	-0.198156	0.0476081
35.8	-0.161021	-0.11194	-0.0909021	-0.192513	-0.296198	-0.182817	-0.386692	-0.245796	-0.208485	0.0346299
35.9	-0.183422	-0.166607	-0.108465	-0.145475	-0.312949	-0.320069	-0.361783	-0.160885	-0.219957	0.0339204
36	-0.199692	-0.12407	-0.0963151	-0.249026	-0.353477	-0.246898	-0.387358	-0.317955	-0.246849	0.0368714
36.1	-0.239878	-0.112343	-0.0736891	-0.0671638	-0.290459	-0.443088	-0.341161	-0.242472	-0.226282	0.0475006
36.2	-0.198276	-0.141545	-0.0477861	-0.155178	-0.322312	-0.321699	-0.303966	-0.173682	-0.208055	0.0351912
36.3	-0.131094	-0.0814436	-0.0316891	-0.21897	-0.293556	-0.317838	-0.375939	-0.192642	-0.205396	0.0424488
36.4	-0.226396	-0.116727	0.00403594	-0.128163	-0.316317	-0.337511	-0.37467	-0.282277	-0.222253	0.0463255
36.5	-0.134427	-0.131642	-0.0548861	-0.127394	-0.234983	-0.199944	-0.392198	-0.216561	-0.186504	0.0359274
36.6	-0.185876	-0.100417	-0.0161731	-0.161616	-0.45719	-0.345673	-0.34623	-0.220974	-0.229269	0.05136
36.7	-0.0717952	-0.0426956	-0.0527471	-0.0951828	-0.423377	-0.161407	-0.259564	-0.216735	-0.165438	0.0461963
36.8	-0.160483	-0.0767026	-0.163646	-0.0792668	-0.443857	-0.220802	-0.353562	-0.265272	-0.220449	0.0457199
36.9	-0.153383	-0.139582	-0.0238011	-0.158774	-0.358615	-0.326689	-0.405622	-0.262748	-0.228652	0.0461806
37	-0.268778	-0.0124316	-0.0557551	-0.195173	-0.319707	-0.196405	-0.420657	-0.209899	-0.209851	0.0468844
37.1	-0.126687	-0.10266	-0.102186	-0.193945	-0.437213	-0.227291	-0.259169	-0.333981	-0.222891	0.0419882
37.2	-0.225054	-0.0919596	-0.00101706	-0.184934	-0.43352	-0.4071	-0.292031	-0.204512	-0.230016	0.0518973
37.3	-0.164611	-0.100551	-0.131898	-0.0943238	-0.36016	-0.20232	-0.400026	-0.426928	-0.235102	0.0489631
37.4	-0.205152	-0.146926	-0.0748591	-0.140731	-0.326269	-0.299727	-0.325893	-0.23835	-0.219738	0.033303
37.5	-0.182683	-0.11011	0.0232719	-0.177169	-0.43212	-0.170628	-0.284796	-0.189451	-0.190461	0.0463041
37.6	-0.230645	-0.108344	-0.0620631	-0.125026	-0.450228	-0.475992	-0.392915	-0.255926	-0.262642	0.0569657
37.7	-0.134604	-0.112574	-0.155992	-0.209421	-0.415025	-0.256292	-0.396571	-0.257308	-0.242223	0.0403139
37.8	-0.139215	-0.112208	-0.0304491	-0.13377	-0.398983	-0.357403	-0.338662	-0.199557	-0.213781	0.0475497
37.9	-0.181701	-0.121268	-0.0810521	-0.178557	-0.448956	-0.20091	-0.266801	-0.181263	-0.207563	0.0395234
38	-0.180399	-0.0967886	0.0355019	-0.1426	-0.36399	-0.246796	-0.408637	-0.236225	-0.204992	0.0506243
38.1	-0.154649	-0.0455466	-0.0577071	-0.110787	-0.280435	-0.505694	-0.354582	-0.266636	-0.222005	0.056458
38.2	-0.0827112	-0.106878	-0.0566081	-0.167326	-0.474986	-0.374214	-0.260107	-0.233064	-0.219487	0.0520462
38.3	-0.0824972	-0.0838976	0.0190629	-0.141843	-0.429141	-0.375909	-0.336615	-0.162176	-0.199127	0.0570394
38.4	-0.134822	-0.0640776	-0.0840251	-0.16791	-0.402878	-0.322542	-0.280848	-0.186855	-0.205495	0.0422253
38.5	-0.213242	-0.168354	-0.0399481	-0.156923	-0.445419	-0.208713	-0.351939	-0.0894348	-0.209247	0.0469767
38.6	-0.0629862	-0.20114	-0.102275	-0.132633	-0.418968	-0.381744	-0.268092	-0.245087	-0.226616	0.0452854
38.7	-0.166049	-0.0295436	-0.0280221	-0.102909	-0.355155	-0.18711	-0.273719	-0.0773758	-0.152485	0.0413738
38.8	-0.0796732	-0.0634596	-0.0407781	-0.147827	-0.426587	-0.35061	-0.332424	-0.132185	-0.196693	0.052994
38.9	-0.150435	-0.110231	-0.0523131	-0.165248	-0.376375	-0.405277	-0.404697	0.00527916	-0.207412	0.0583068
39	-0.169014	-0.125586	-0.0880641	-0.13597	-0.389069	-0.231709	-0.349053	-0.00313884	-0.18645	0.0461717
39.1	-0.242421	-0.114154	0.0282389	-0.18367	-0.513717	-0.237879	-0.324212	-0.293557	-0.235171	0.0560082
39.2	-0.118218	-0.12385	-0.000990059	-0.0909938	-0.386903	-0.319322	-0.360398	-0.203159	-0.200479	0.0497997
39.3	-0.137469	-0.0646666	-0.0948111	-0.143231	-0.319874	-0.436362	-0.383942	-0.210406	-0.223845	0.0493066
39.4	-0.129746	-0.0358146	-0.0619331	-0.149667	-0.2762	-0.266386	-0.339802	-0.217991	-0.184692	0.0381949
39.5	-0.225065	-0.135038	-0.0419341	-0.141882	-0.474277	-0.391932	-0.378627	-0.261428	-0.256273	0.0527164
39.6	-0.116716	-0.0452766	-0.0595901	-0.180621	-0.460562	-0.428811	-0.298058	-0.287526	-0.234645	0.0565191
39.7	-0.0904862	-0.0397456	-0.0955261	-0.147244	-0.404356	-0.161921	-0.282504	-0.0228708	-0.155582	0.0457052
39.8	-0.185183	-0.0771156	-0.0172671	-0.175045	-0.491921	-0.223782	-0.385564	-0.237283	-0.224145	0.0544908
39.9	-0.255227	-0.0966756	-0.0542241	-0.132257	-0.395766	-0.29023	-0.32334	-0.240774	-0.223562	0.0419323
40	-0.207796	-0.0727156	-0.101402	-0.136856	-0.322971	-0.305177	-0.359634	-0.123104	-0.203707	0.0395152
	sample_1	sample_2	sample_3	sample_4	sample_5	sample_6	sample_7	sample_8	Average	SEM
peak	-0.181501	-0.11157	-0.0482441	-0.149265	-0.361352	-0.321351	-0.359701	-0.229745	-0.220341	0.0417488

## Sheet: 0.1
	ΔFRETr
Time(sec)	sample_1	sample_2	sample_3	sample_4	sample_5	sample_6	sample_7	sample_8	sample_9	sample_10	Average	SEM
0	-0.00585143	-0.0377101	-0.00265661	0.00786776	-0.0150989	0.0673835	-0.0162413	-0.0282001	0.248346	0.0603212	0.027816	0.0268597
0.1	0.0376666	0.0919389	-0.0114326	0.0606168	0.0279321	-0.00626749	0.0632967	-0.0109471	-0.01412	-0.0146378	0.0224046	0.0124795
0.2	0.0624426	-0.0846551	0.0399824	0.0643578	-0.0595629	0.00106951	0.134073	-0.000729078	0.0609	0.0087552	0.0226633	0.0202704
0.3	0.00946257	0.00982194	-0.0767656	-0.0614522	-0.0371739	0.0197925	-0.0485573	0.0432119	0.147683	-0.0553138	-0.00492909	0.0212082
0.4	-0.0183014	-0.118433	-0.0570186	0.00437476	-0.00238186	-0.00738149	-0.22419	-0.0822971	0.091484	-0.0734248	-0.048757	0.026815
0.5	0.0754556	-0.0186291	-0.0142746	-0.00197424	-0.0358199	-0.0524035	-0.142107	0.0417909	-0.006075	-0.0274098	-0.0181447	0.0181703
0.6	-0.0573114	-0.103511	0.00835739	0.00608676	-0.0662979	0.0661805	0.0424917	0.0466339	-0.055536	0.0296092	-0.00832969	0.0182965
0.7	0.0396146	-0.0306391	-0.00261361	0.0994098	-0.0127239	-0.0346985	-0.0608113	0.0400039	0.076947	-0.0806028	0.00338861	0.0186679
0.8	0.0787956	-0.100718	0.0256584	-0.0146602	0.0142511	0.0167765	0.00595971	0.0385189	0.135439	0.129849	0.032987	0.0219982
0.9	-0.0350384	-0.00283106	-0.0164146	0.0951478	0.0269231	0.0173335	-0.0110933	0.0417349	-0.035398	0.11397	0.0194334	0.0163007
1	0.0480326	-0.0168361	0.00176939	0.0150718	0.0249621	0.0608765	0.0282107	0.0334449	-0.054166	-0.0187588	0.0122607	0.0109782
1.1	0.00743057	0.0389419	0.0474454	-0.00104224	0.00981314	0.0695405	0.00445971	-0.0385731	0.068968	0.0939272	0.0300911	0.0128184
1.2	0.0363916	0.0844049	0.0108644	0.0473418	-0.0344939	0.0480075	0.0752817	-0.0399711	0.090817	0.0324052	0.0351049	0.0143533
1.3	-0.0468744	0.0510229	-0.0193416	0.0756718	0.0399801	-0.0184035	-0.0709713	-0.0414501	-0.047889	0.0884532	0.00101981	0.0181659
1.4	-0.0507064	0.0423059	0.0187874	0.0267158	-0.0136329	-0.0255995	-0.0272943	-0.118601	0.133187	0.0027712	-0.00120669	0.0207664
1.5	0.00971257	0.0544559	0.0558584	0.0197188	0.0121441	-0.0112115	-0.0280203	-0.0757331	-0.133529	0.0658222	-0.00307819	0.0198411
1.6	-0.0463484	0.0124719	0.0294274	0.0953848	-0.0687169	0.0106765	-0.0268503	-0.00719708	-0.065146	0.112384	0.00460861	0.0195898
1.7	-0.0248724	0.0113659	-0.0222466	-0.0203062	0.00598814	0.0568995	-0.104565	-0.0635891	-0.094971	-0.0072018	-0.0263499	0.0156469
1.8	0.0256136	-0.0452051	0.0259924	-0.00675124	-0.0512949	0.0283615	0.0120937	-0.00222608	-0.006569	-0.0863838	-0.0106369	0.0121935
1.9	0.0845976	-0.0410941	0.10992	0.0344468	0.00385014	0.0234825	0.0661777	-0.0498511	-0.109887	0.171297	0.029294	0.0263274
2	-0.0969524	0.0287889	0.0222054	-0.00511124	0.0148191	-0.0160775	0.0274237	-0.0303581	-0.076252	0.0246562	-0.0106858	0.0142127
2.1	0.0419036	0.0110729	-0.0368166	0.0297388	0.0398101	0.0182725	-0.0243833	0.00785892	-0.063891	0.221162	0.0244728	0.0244265
2.2	0.00396057	0.00303294	0.0885104	0.0879378	0.0512141	0.00960751	0.136624	0.0387599	0.076515	0.111265	0.0607427	0.0148374
2.3	-0.0102394	-0.0294101	-0.0153616	0.0885898	-0.0156289	0.0123355	-0.0417403	-0.0459481	-0.066252	-0.0486288	-0.0172284	0.0137799
2.4	-0.0979834	0.0555339	-0.0511196	-0.0500382	0.0164701	0.0183055	-0.100739	0.0468829	-0.200056	0.0799542	-0.028279	0.0277234
2.5	-0.0403434	0.0282049	0.0269714	-0.0117432	-0.00307886	-0.0288285	0.102354	0.0426839	-0.034486	0.290119	0.0371853	0.031262
2.6	-0.0770794	0.0942059	-0.0721006	0.0799018	-0.0158299	0.00411751	-0.00574229	-0.0399511	0.146333	0.0128852	0.012674	0.0231585
2.7	-0.0408084	-0.0605741	-0.000247608	-0.0294582	0.0231101	-0.00629849	-0.0705953	0.0118679	0.131511	0.0267882	-0.00147049	0.0182245
2.8	-0.0677774	-0.0454011	0.0158854	0.00272276	0.0134371	-0.0798025	0.0608147	-0.00374508	0.038815	-0.121924	-0.0186975	0.0182733
2.9	0.0650296	-0.135497	0.0196784	-0.0169902	-0.0177009	-0.0422345	-0.0366363	0.00507992	0.16156	0.101033	0.0103322	0.0262406
3	0.0359886	0.0105129	0.00471939	0.0332318	0.00437414	-0.0466925	-0.0687833	-0.0748201	-0.018651	0.0884192	-0.00317009	0.0160299
3.1	-0.0201154	0.0772019	4.23922e-05	0.0577338	0.00725414	-0.0703475	-0.0858693	-0.0218291	-0.103462	-0.149018	-0.0308409	0.0225951
3.2	0.0153396	-0.0185031	-0.0261256	0.0179458	0.00787614	0.0110365	0.0680187	0.0297489	-0.069474	0.18239	0.0218253	0.0212412
3.3	-0.0239534	-0.114074	0.00211639	0.00897276	-0.00333686	0.00348851	0.0578657	0.0129249	0.031068	0.0317872	0.000685914	0.0145989
3.4	0.00615557	0.0738229	0.0464834	-0.0158432	0.0460211	0.0186765	-0.153619	0.0444559	-0.245748	0.000452196	-0.0179143	0.032167
3.5	0.0602206	-0.000202059	-0.0464806	0.00876676	-0.0230729	0.0523915	-0.0962713	0.00532592	0.156143	-0.0699998	0.00468211	0.0229732
3.6	-0.0148734	-0.0134671	0.000622392	0.0190388	-0.0260159	-0.0125175	0.0663877	-0.0909881	-0.166942	0.138473	-0.0100282	0.0258895
3.7	0.0679316	-0.0410351	-0.0363716	-0.0195322	0.00585214	-0.00766549	-0.111327	0.0710769	0.093893	-0.0378638	-0.00150419	0.0199356
3.8	0.123553	0.0533699	-0.0490196	0.0494088	0.000200137	0.0187255	0.124363	-0.0228921	-0.064404	-0.0787348	0.0154569	0.0229144
3.9	0.00568257	0.0228239	-0.0732236	-0.0276582	0.0104361	0.0179465	-0.0837313	-0.0105371	0.134658	-0.0108308	-0.00144339	0.0189918
4	-0.10394	0.0261329	-0.00886761	0.00379576	-0.00276286	0.0186015	0.0325947	0.0323479	-0.105701	0.0889862	-0.00188129	0.0191769
4.1	0.0774406	0.0747479	0.0382734	-0.00640824	0.0471791	-0.0178375	0.0175927	0.0115779	-0.129021	0.0481122	0.0161657	0.0189812
4.2	0.0183036	0.0775919	0.0497744	0.0387528	-0.00470486	-0.00958949	0.149769	0.104181	-0.161372	-0.0225518	0.0240154	0.0267738
4.3	-0.0104044	0.0702649	-0.0341676	0.0542848	0.0146721	0.0257915	0.0119387	0.0603859	0.111992	-0.0695098	0.0235248	0.0168881
4.4	-0.0472534	-0.0314271	-0.00801561	-0.0628532	0.0348701	-0.0348785	0.0737087	0.0823389	-0.05135	0.253266	0.0208406	0.0306082
4.5	0.0282546	0.00182094	-0.0279436	0.0218288	-0.0165299	0.0145015	-0.0934563	-0.0406871	-0.163828	0.0588872	-0.0217152	0.0206892
4.6	0.0449116	0.00493994	-0.00890061	-0.0149232	-0.0350759	-0.0540105	-0.0361543	-0.00622608	-0.044235	0.0411862	-0.0108488	0.0107045
4.7	-0.00236643	-0.0952861	-0.0296076	0.0979078	-0.00630286	-0.0170695	0.0340807	-0.0567131	0.110852	0.154935	0.019043	0.0251492
4.8	0.00880857	-0.0360601	0.0162934	0.0174868	0.00344914	0.0379925	0.130987	-0.0465241	0.065465	0.0919722	0.028987	0.0173425
4.9	0.0166916	-0.0168071	-0.0427736	-0.0202302	0.0249351	-0.0171615	0.0860537	0.104726	0.106978	-0.0250598	0.0217352	0.0180853
5	-0.0204224	-0.0106301	-0.0133776	0.0303598	0.0354131	0.0169215	0.0315637	-0.0443051	-0.17865	-0.0514368	-0.0204564	0.0201404
5.1	0.0158536	-0.0875051	-0.0298566	0.00571876	0.0113671	-0.0394975	-0.0301333	0.0691259	-0.071627	-0.0149538	-0.0171508	0.0143839
5.2	-0.0504484	-0.0762151	0.0376044	-0.0653402	-0.00891986	-0.0521635	0.119026	-0.0301681	-0.093908	-0.109636	-0.0330169	0.0215645
5.3	-0.00799843	0.0686299	0.0193494	0.0279418	-0.00855686	-0.00117449	0.0224647	-0.0535431	-0.100687	0.0688272	0.00352531	0.0163728
5.4	0.00431957	-0.0234981	0.0284584	-0.0110112	-0.00475586	0.0132625	-0.159457	0.0337969	0.00943	-0.0850068	-0.0194462	0.018798
5.5	-0.0672974	-0.0458841	0.0272044	-0.00289424	-0.0506799	-0.0139465	-0.0417413	0.0810409	0.088241	-0.0276238	-0.00535809	0.0172299
5.6	0.00235857	-0.000449059	-0.0136346	0.0402068	0.0335521	0.0250545	0.00665471	0.0129869	-0.030803	-0.125745	-0.00498179	0.0150137
5.7	-0.0159704	0.0192969	-0.00951961	-0.0143412	0.0473881	0.0270725	0.110897	-0.0111131	0.000967	-0.0729428	0.00817341	0.015267
5.8	-0.0115554	-0.158204	-0.0216396	-0.0730122	0.0235421	-0.0347525	-0.154188	0.0287189	-0.037573	0.152983	-0.0285681	0.0286698
5.9	0.0616136	0.0456629	-0.0159286	0.0664808	-0.0333459	0.00475151	-0.148246	-0.0670201	-0.139135	-0.0733958	-0.0298563	0.0244925
6	0.0316366	-0.0387531	-0.0315696	-0.0419552	0.0373681	-0.0578725	-0.0512723	0.131521	0.021559	0.179327	0.0179989	0.0256721
6.1	0.0684466	-0.00900806	0.0194254	-0.00398024	0.0196621	0.0156605	0.0581887	0.0295989	0.006013	-0.0569188	0.0147088	0.0111383
6.2	0.0777906	0.0181829	-0.0105526	-0.0454652	-0.0148929	-0.0142495	0.115452	-0.0980661	-0.102328	0.195168	0.0121039	0.0296326
6.3	0.0219686	0.134127	-0.0649486	0.00420976	0.0255301	-0.0558485	0.00166071	-0.10088	0.126427	-0.0062308	0.00860151	0.0240236
6.4	-0.0890544	-0.117811	-0.0266126	-0.000274235	0.0103641	0.0135955	0.0701487	-0.00830008	-0.060722	0.000105196	-0.0208561	0.0173647
6.5	0.0779106	0.00597894	-0.0501596	-0.0164552	0.0506551	0.0616465	0.0736037	0.0680759	0.03014	0.124129	0.0425525	0.0161658
6.6	-0.0255724	-0.0182661	-0.0442846	-0.0746722	0.0270661	0.0585365	0.00961671	0.0286559	0.010766	-0.0515528	-0.00797069	0.0132227
6.7	-0.0661944	-0.111222	-0.0491666	0.0456958	0.0472351	-0.0256795	-0.0873433	0.0585249	0.070672	0.0148742	-0.0102604	0.0209139
6.8	0.0313566	-0.0677851	-0.0127526	-0.0426212	0.00571914	0.0138775	-0.0549193	-0.00948308	0.105815	0.0434982	0.00127051	0.0163168
6.9	-0.0894224	-0.0175941	-0.0377036	-0.0535862	-0.00495986	0.0200955	-0.0364723	-0.0160681	0.033886	0.0365572	-0.0165268	0.0126356
7	-0.0207764	-0.0593321	-0.0254456	0.0525358	0.0519581	-0.00162249	0.0759827	0.0241589	0.159159	-0.0520538	0.0204564	0.0211543
7.1	0.0113046	0.0331509	-0.0179436	0.0411848	0.0382421	-0.0117835	0.22156	0.0102489	-0.014379	-0.0529628	0.0258622	0.0236557
7.2	-0.0424044	0.0376499	-0.0213646	-0.00606124	0.0167191	-0.00722649	0.0589977	-0.0492811	0.165318	0.0260232	0.017837	0.0196569
7.3	-0.0246894	-0.00689106	-0.0484866	-0.00738024	0.0404471	0.0194075	-0.0298753	0.00245692	-0.233987	0.0798422	-0.0209156	0.0263994
7.4	-0.0198074	0.00225994	-0.0546976	-0.00338024	0.0211221	0.0833745	0.146962	-0.0888271	-0.069485	0.0233202	0.00408411	0.0224824
7.5	0.0190916	-0.0543841	-0.0856606	-0.00120824	-0.0167709	0.0442435	-0.0999333	0.00289792	-0.12049	-0.0928468	-0.0405061	0.0181433
7.6	-0.0462614	-0.0622881	-0.0565986	-0.00754424	-0.0434619	-0.0330015	-0.100385	-0.0689831	-0.207544	0.0852512	-0.0540817	0.0231392
7.7	0.0756836	-0.0635651	-0.0318706	-0.0859102	-0.0120559	0.0708155	0.141618	0.0973569	-0.020134	-0.0790528	0.00928851	0.025528
7.8	-0.0519174	0.0686229	-0.0702586	0.0119888	0.0371041	-0.0699815	-0.0453283	-0.0701421	0.145991	-0.108978	-0.0152899	0.0250743
7.9	0.0671776	-0.00526306	-0.0364526	-0.0387502	0.0251081	-0.0443785	-0.101277	-0.0342481	-0.016708	-0.0992548	-0.0284047	0.0161463
8	-0.0239094	-0.0517711	-0.0238176	0.0381798	0.0115781	-0.0229495	-0.130562	0.0453469	0.174058	0.0095542	0.00257071	0.0248018
8.1	-0.0788984	-0.0646701	-0.0619406	0.0384288	3.51373e-05	0.0242065	-0.00935229	-0.0833991	0.039709	-0.0403368	-0.0236218	0.0152656
8.2	0.00940757	-0.0733901	-0.114962	0.0230678	-0.0246539	0.0144165	0.0225277	0.00655792	0.147074	0.0444622	0.00545081	0.0220856
8.3	-0.00348943	-0.00872306	-0.104517	0.0170498	-0.00690386	-0.0306465	-0.137218	-0.0403271	0.080329	-0.100006	-0.0334452	0.0205515
8.4	-0.0337324	0.0330339	-0.0709896	-0.0811902	0.00712714	-0.0273115	-0.117642	-0.120131	0.179109	-0.0251918	-0.0256919	0.0276972
8.5	-0.0480394	0.0748529	-0.106373	0.10595	-0.0105439	-0.0265855	0.0239267	-0.0336191	0.126562	-0.106705	-5.73863e-05	0.0259006
8.6	0.0294776	-0.00420806	-0.0978796	-0.0232632	0.000917137	0.00016951	-0.104629	-0.0791431	0.105308	0.000724196	-0.0172527	0.0200925
8.7	0.00900157	0.0291979	-0.0613916	-0.0222722	-0.0155699	-0.0381415	-0.144414	-0.0979531	0.23811	-0.144611	-0.0248044	0.0347694
8.8	-0.00568743	-0.123744	-0.11205	0.0314298	-0.0452329	0.0249105	-0.116512	-0.108118	0.150005	-0.150213	-0.0455212	0.0300301
8.9	0.00456557	0.0151669	-0.142354	-0.0724082	-0.0345749	-0.0263195	-0.119796	0.0192649	-0.252871	-0.0124098	-0.0621736	0.0274491
9	-0.0860054	-0.0561761	-0.107677	-0.0309852	-0.0413599	-0.0810915	0.0622237	-0.158747	-0.084651	0.0274982	-0.0556971	0.020376
9.1	0.0236546	-0.0298681	-0.0405556	0.0240098	-0.0467479	-0.0290255	-0.0482933	-0.0499591	-0.100939	0.0914112	-0.0206313	0.0169368
9.2	-0.0940674	-0.0401181	-0.0342106	-0.0672042	-0.0521179	-0.0933125	0.0366837	-0.00594908	0.162713	-0.123152	-0.0310735	0.0260205
9.3	-0.0107854	-0.00934406	-0.0838306	-0.0461662	0.0319341	-0.00268449	0.0370857	-0.100432	-0.296428	-0.0556778	-0.0536329	0.0305607
9.4	-0.0232814	0.0499509	-0.0394016	0.0297808	-0.0248619	-0.0685225	0.107799	-0.0504721	-0.081666	0.0449742	-0.00557009	0.0192468
9.5	-0.0132404	0.120698	-0.0880866	0.0443098	-0.00760586	0.00108351	-0.0944273	-0.0219571	-0.109244	-0.0064868	-0.0174957	0.0218171
9.6	-0.00204943	0.0578659	-0.110551	-0.00835924	-0.0693999	-0.0755165	-0.0514973	-0.0183061	-0.185001	-0.144606	-0.060742	0.0229469
9.7	-0.0124444	-0.00249406	-0.105814	-0.0429572	-0.0619039	-0.0336695	-0.130982	0.0180599	-0.061626	0.0882912	-0.034554	0.0198059
9.8	-0.0179614	-0.0243281	-0.112087	-0.0154722	-0.0180819	-0.0621885	-0.0767443	-0.0788071	0.125337	0.000552196	-0.0279781	0.0205193
9.9	0.000679569	-0.0206991	-0.114279	0.0639738	-0.0371289	-0.0243305	-0.0951683	-0.0581351	-0.087065	-0.143078	-0.051523	0.0192913
10	-0.0281404	0.0314069	-0.0667606	0.0573078	-0.0261529	-0.0154365	0.0511617	-0.00952708	0.14598	-0.0048738	0.0134965	0.0190503
10.1	-0.0508804	-0.0325841	-0.111994	-0.0144412	-0.11804	-0.119216	0.0241837	-0.140775	-0.350542	-0.0354378	-0.0949727	0.0331474
10.2	-0.0914374	-0.0293851	-0.110766	-0.0564402	-0.147741	-0.102615	-0.0794863	-0.179705	-0.077057	-0.0884538	-0.0963087	0.0136041
10.3	-0.0234884	-0.0801841	-0.124804	-0.0944852	-0.138551	-0.119414	0.00135871	-0.108604	-0.294818	-0.175558	-0.115855	0.0258741
10.4	-0.0767874	-0.0898391	-0.146933	-0.0668882	-0.0922329	-0.0581015	-0.0133313	-0.202704	-0.316776	-0.245307	-0.13089	0.0302546
10.5	-0.153873	-0.125669	-0.142586	-0.00654124	-0.15554	-0.0796255	-0.0447813	-0.232971	-0.116318	-0.122629	-0.118053	0.0199607
10.6	-0.151385	-0.165923	-0.143465	-0.104428	-0.0463169	-0.126059	-0.168957	-0.179903	-0.161316	-0.115668	-0.136342	0.0126462
10.7	-0.175942	-0.149798	-0.149769	0.0891628	-0.187664	-0.114598	-0.152808	-0.0736471	-0.387514	-0.156636	-0.145921	0.0369191
10.8	-0.20532	-0.26191	-0.26961	-0.0661552	-0.156013	-0.119782	-0.114277	-0.137373	-0.268576	-0.113739	-0.171276	0.0236065
10.9	-0.190979	-0.166474	-0.212753	-0.0783302	-0.193626	-0.18487	-0.0407053	-0.240791	-0.44156	-0.158182	-0.190827	0.0337866
11	-0.216848	-0.121721	-0.291403	-0.0401232	-0.197134	-0.19569	-0.120749	-0.235667	-0.145174	-0.123341	-0.168785	0.0228631
11.1	-0.0894914	-0.203672	-0.258576	-0.0442902	-0.220962	-0.201817	0.0247947	-0.170786	-0.46569	-0.110716	-0.174121	0.0426349
11.2	-0.191396	-0.217175	-0.295379	-0.129468	-0.221851	-0.152687	-0.100781	-0.16203	-0.31117	0.0710572	-0.171088	0.0343049
11.3	-0.236689	-0.193766	-0.289114	-0.0547052	-0.208246	-0.270172	-0.177	-0.143611	-0.616816	-0.199087	-0.238921	0.0468717
11.4	-0.208175	-0.206931	-0.250527	-0.117833	-0.23521	-0.264474	-0.0435683	-0.263939	-0.338412	-0.0441988	-0.197327	0.0310439
11.5	-0.254582	-0.257641	-0.37571	-0.113712	-0.253019	-0.25407	-0.213556	-0.285084	-0.221028	-0.166686	-0.239509	0.0220407
11.6	-0.275824	-0.281471	-0.356676	-0.143869	-0.223905	-0.299408	-0.203787	-0.24077	-0.335969	-0.122791	-0.248447	0.0243111
11.7	-0.228204	-0.259972	-0.269754	-0.0854472	-0.222774	-0.368458	-0.187112	-0.297972	-0.52279	-0.177298	-0.261978	0.0376146
11.8	-0.208772	-0.286588	-0.35729	-0.146741	-0.245965	-0.250299	-0.246702	-0.231082	-0.395387	-0.264222	-0.263305	0.022402
11.9	-0.315152	-0.268241	-0.28143	-0.104483	-0.24882	-0.334749	-0.402547	-0.265168	-0.496426	-0.0190468	-0.273606	0.0429363
12	-0.285796	-0.281887	-0.27455	-0.167562	-0.278973	-0.271396	-0.30172	-0.271422	-0.259243	-0.0636798	-0.245623	0.0232706
12.1	-0.25165	-0.211055	-0.4179	-0.188772	-0.258843	-0.321099	-0.207623	-0.315315	-0.44644	-0.135807	-0.27545	0.0315885
12.2	-0.304923	-0.385053	-0.364551	-0.177349	-0.234826	-0.312877	-0.122213	-0.20691	-0.476393	-0.187214	-0.277231	0.0349295
12.3	-0.399701	-0.329134	-0.315971	-0.132328	-0.300575	-0.318672	-0.161672	-0.157367	-0.478484	-0.0931868	-0.268709	0.0399754
12.4	-0.39388	-0.235201	-0.333025	-0.0962482	-0.238824	-0.333279	-0.237519	-0.185754	-0.5909	-0.108939	-0.275357	0.0462455
12.5	-0.339444	-0.322135	-0.350046	-0.188037	-0.303086	-0.294127	-0.23651	-0.263828	-0.419363	-0.162358	-0.287893	0.0245395
12.6	-0.319794	-0.308798	-0.419967	-0.176428	-0.293414	-0.308837	-0.215182	-0.229325	-0.440457	-0.148677	-0.286088	0.0303925
12.7	-0.323262	-0.329349	-0.375793	-0.22631	-0.337326	-0.253549	-0.416424	-0.341781	-0.58982	-0.107268	-0.330088	0.0399328
12.8	-0.393324	-0.322196	-0.399375	-0.183199	-0.29102	-0.277348	-0.145335	-0.284764	-0.530543	-0.210029	-0.303713	0.0362972
12.9	-0.429765	-0.414194	-0.401726	-0.24615	-0.319694	-0.334886	-0.40738	-0.242897	-0.557779	-0.160269	-0.351474	0.0363627
13	-0.369712	-0.319772	-0.369763	-0.246026	-0.276051	-0.283743	-0.297793	-0.186291	-0.368282	-0.0994628	-0.28169	0.0275536
13.1	-0.377355	-0.313837	-0.408853	-0.342758	-0.291404	-0.32729	-0.191696	-0.268222	-0.657368	-0.0716018	-0.325039	0.0479605
13.2	-0.43096	-0.398288	-0.379763	-0.265223	-0.293485	-0.399819	-0.253938	-0.444607	-0.702876	-0.193676	-0.376264	0.045077
13.3	-0.384967	-0.431567	-0.466628	-0.161271	-0.300487	-0.320229	-0.404546	-0.227277	-0.65082	-0.122254	-0.347005	0.0495246
13.4	-0.438278	-0.39711	-0.458244	-0.321207	-0.344727	-0.321645	-0.353071	-0.371898	-0.881825	-0.155974	-0.404398	0.0591393
13.5	-0.412068	-0.346828	-0.469307	-0.306051	-0.309994	-0.325599	-0.4259	-0.302054	-0.431584	-0.201809	-0.353119	0.025561
13.6	-0.381338	-0.332487	-0.39239	-0.311876	-0.331608	-0.324213	-0.317963	-0.262621	-0.548749	-0.105515	-0.330876	0.0349318
13.7	-0.406214	-0.366631	-0.441918	-0.256431	-0.357117	-0.31312	-0.501862	-0.351015	-0.641157	-0.218368	-0.385383	0.0386859
13.8	-0.452135	-0.398292	-0.419429	-0.257905	-0.331076	-0.323666	-0.372261	-0.362446	-0.62088	-0.168827	-0.370692	0.0379599
13.9	-0.505186	-0.411273	-0.434599	-0.230088	-0.353941	-0.31323	-0.428873	-0.335833	-0.677258	-0.214583	-0.390486	0.0429737
14	-0.348141	-0.415629	-0.390528	-0.208012	-0.252165	-0.348063	-0.374557	-0.308693	-0.443337	-0.147897	-0.323702	0.0299333
14.1	-0.425029	-0.381088	-0.437419	-0.274763	-0.355975	-0.327228	-0.347836	-0.309746	-0.582474	-0.335429	-0.377699	0.0276208
14.2	-0.409869	-0.256375	-0.456792	-0.393412	-0.323573	-0.356344	-0.279065	-0.315508	-0.526842	-0.246864	-0.356464	0.0286921
14.3	-0.442027	-0.353909	-0.416517	-0.284045	-0.346072	-0.358797	-0.236489	-0.299595	-0.787965	-0.232147	-0.375756	0.0507549
14.4	-0.528044	-0.414875	-0.447263	-0.275557	-0.336218	-0.375795	-0.275024	-0.233049	-0.686758	-0.343431	-0.391601	0.0431028
14.5	-0.467738	-0.338351	-0.405787	-0.317799	-0.367991	-0.287667	-0.382116	-0.275319	-0.766864	-0.232249	-0.384188	0.0477165
14.6	-0.482667	-0.373448	-0.478099	-0.297411	-0.320785	-0.323869	-0.39314	-0.298066	-0.800767	-0.23056	-0.399881	0.0512071
14.7	-0.475033	-0.42362	-0.476456	-0.237513	-0.318339	-0.375386	-0.464569	-0.376848	-0.717864	-0.200007	-0.406564	0.0460699
14.8	-0.561216	-0.386546	-0.440825	-0.40348	-0.405439	-0.381261	-0.322437	-0.269544	-0.545634	-0.200438	-0.391682	0.035215
14.9	-0.494589	-0.292596	-0.440234	-0.285761	-0.322792	-0.304401	-0.391402	-0.403904	-0.661671	-0.460847	-0.40582	0.0368445
15	-0.452505	-0.415438	-0.426701	-0.368179	-0.39012	-0.392584	-0.241087	-0.32299	-0.66602	-0.210256	-0.388588	0.0396546
15.1	-0.449309	-0.337795	-0.427288	-0.34123	-0.311401	-0.334577	-0.39351	-0.341685	-0.622143	-0.318125	-0.387706	0.029928
15.2	-0.417379	-0.393598	-0.417642	-0.359875	-0.35001	-0.387062	-0.343969	-0.378443	-0.530206	-0.362475	-0.394066	0.0171738
15.3	-0.501924	-0.320373	-0.477295	-0.337521	-0.391377	-0.355789	-0.411786	-0.210371	-0.683011	-0.472848	-0.41623	0.0404835
15.4	-0.579274	-0.332618	-0.476433	-0.395759	-0.327961	-0.322823	-0.514541	-0.395299	-0.58125	-0.37495	-0.430091	0.0318419
15.5	-0.548244	-0.425684	-0.441075	-0.303207	-0.355839	-0.323229	-0.382218	-0.337597	-0.661682	-0.462416	-0.424119	0.0353242
15.6	-0.502481	-0.462756	-0.505522	-0.337189	-0.377079	-0.353583	-0.495252	-0.33301	-0.577666	-0.431642	-0.437618	0.0267034
15.7	-0.478251	-0.426662	-0.44177	-0.282638	-0.346568	-0.320381	-0.421712	-0.342848	-0.796525	-0.512693	-0.437005	0.0461306
15.8	-0.486879	-0.347616	-0.48057	-0.395629	-0.374971	-0.311659	-0.560541	-0.268388	-0.7175	-0.330295	-0.427405	0.0430095
15.9	-0.485301	-0.377654	-0.427469	-0.361391	-0.342291	-0.348239	-0.311629	-0.353355	-0.644069	-0.509261	-0.416066	0.0324794
16	-0.514007	-0.36946	-0.546645	-0.357023	-0.329225	-0.356184	-0.390789	-0.319579	-0.831969	-0.431305	-0.444619	0.0492648
16.1	-0.575305	-0.369137	-0.503759	-0.33001	-0.403118	-0.445511	-0.505741	-0.36067	-0.960041	-0.358209	-0.48115	0.0588498
16.2	-0.480282	-0.415869	-0.462003	-0.309122	-0.291426	-0.298253	-0.448969	-0.348446	-0.379712	-0.340391	-0.377447	0.0223297
16.3	-0.451445	-0.517532	-0.499469	-0.342437	-0.322598	-0.391042	-0.454969	-0.295155	-0.779195	-0.473472	-0.452731	0.0436061
16.4	-0.523019	-0.347291	-0.456824	-0.341761	-0.313456	-0.33223	-0.207056	-0.328823	-0.624194	-0.531408	-0.400606	0.0403369
16.5	-0.574079	-0.405853	-0.461191	-0.391141	-0.3313	-0.399918	-0.285925	-0.323174	-0.6676	-0.334626	-0.417481	0.0380969
16.6	-0.54986	-0.395131	-0.51482	-0.39892	-0.347856	-0.336504	-0.277556	-0.338851	-0.814333	-0.446951	-0.442078	0.0491392
16.7	-0.598086	-0.449976	-0.467908	-0.337387	-0.364299	-0.38597	-0.349592	-0.361156	-0.695608	-0.503983	-0.451397	0.0376489
16.8	-0.49593	-0.411791	-0.532489	-0.389314	-0.349996	-0.33887	-0.552058	-0.316521	-0.815759	-0.388861	-0.459159	0.0472956
16.9	-0.512755	-0.434476	-0.55238	-0.309792	-0.357633	-0.388245	-0.287527	-0.289341	-0.774705	-0.383299	-0.429015	0.0476506
17	-0.56183	-0.43862	-0.453056	-0.368146	-0.391109	-0.403541	-0.34875	-0.37906	-0.740095	-0.429573	-0.451378	0.0372393
17.1	-0.543953	-0.447726	-0.494523	-0.344786	-0.358118	-0.383467	-0.288222	-0.43349	-0.576161	-0.361884	-0.423233	0.0293853
17.2	-0.601767	-0.365121	-0.49933	-0.403745	-0.398182	-0.418893	-0.458319	-0.31479	-0.75473	-0.418979	-0.463386	0.0406674
17.3	-0.580849	-0.42681	-0.507481	-0.314417	-0.334036	-0.346323	-0.312883	-0.352879	-0.691778	-0.42677	-0.429423	0.040351
17.4	-0.618093	-0.386405	-0.524552	-0.348227	-0.370475	-0.378123	-0.456461	-0.324821	-0.652289	-0.693602	-0.475305	0.0433688
17.5	-0.555465	-0.377341	-0.517911	-0.343035	-0.380129	-0.350973	-0.407208	-0.270759	-0.899071	-0.359393	-0.446129	0.0568455
17.6	-0.560738	-0.452092	-0.448634	-0.328796	-0.344522	-0.362907	-0.350406	-0.345364	-0.626234	-0.405338	-0.422503	0.0319775
17.7	-0.659557	-0.452204	-0.466788	-0.444977	-0.406165	-0.422071	-0.407143	-0.273368	-0.642088	-0.440179	-0.461454	0.0358462
17.8	-0.598167	-0.373822	-0.49395	-0.365042	-0.401276	-0.325327	-0.394901	-0.331901	-0.601706	-0.396642	-0.428273	0.0321365
17.9	-0.524437	-0.326368	-0.489139	-0.407203	-0.385922	-0.357716	-0.416545	-0.541356	-0.581182	-0.41654	-0.444641	0.0267328
18	-0.586973	-0.407217	-0.49781	-0.310382	-0.386784	-0.337901	-0.307533	-0.284516	-0.69725	-0.510651	-0.432702	0.0432607
18.1	-0.615772	-0.420608	-0.461003	-0.354768	-0.348689	-0.321211	-0.388447	-0.246992	-0.549037	-0.365733	-0.407226	0.0346409
18.2	-0.544998	-0.412625	-0.513134	-0.397553	-0.391302	-0.399535	-0.305663	-0.362929	-0.665659	-0.316114	-0.430951	0.035335
18.3	-0.587297	-0.449825	-0.527388	-0.34428	-0.401648	-0.398704	-0.305459	-0.332927	-0.756048	-0.467199	-0.457078	0.0433389
18.4	-0.626065	-0.367878	-0.553846	-0.302812	-0.404177	-0.377608	-0.207273	-0.378564	-0.630095	-0.601731	-0.445005	0.0467568
18.5	-0.563731	-0.360995	-0.542949	-0.411671	-0.397551	-0.376701	-0.353823	-0.455087	-0.799655	-0.424011	-0.468617	0.0431834
18.6	-0.650777	-0.38249	-0.486772	-0.410603	-0.370657	-0.360725	-0.323243	-0.451493	-0.652103	-0.550326	-0.463919	0.0375768
18.7	-0.60417	-0.441044	-0.551241	-0.363665	-0.386056	-0.401514	-0.533138	-0.188371	-0.67145	-0.454814	-0.459546	0.0436534
18.8	-0.57821	-0.292579	-0.53574	-0.326535	-0.34154	-0.361834	-0.224495	-0.287257	-0.782177	-0.535017	-0.426538	0.0550508
18.9	-0.5628	-0.467744	-0.542788	-0.439034	-0.368204	-0.417976	-0.376563	-0.374153	-0.787437	-0.671373	-0.500807	0.044433
19	-0.582268	-0.291819	-0.509036	-0.392085	-0.392367	-0.388312	-0.551182	-0.431271	-0.754847	-0.511009	-0.48042	0.0414288
19.1	-0.642421	-0.38317	-0.560805	-0.320417	-0.401113	-0.363286	-0.412824	-0.31313	-0.630448	-0.439785	-0.44674	0.0384629
19.2	-0.515103	-0.303613	-0.52619	-0.288931	-0.357427	-0.3904	-0.521203	-0.292945	-0.576127	-0.447423	-0.421936	0.0345306
19.3	-0.656295	-0.360494	-0.493181	-0.334386	-0.468599	-0.379919	-0.189343	-0.396368	-0.805388	-0.467216	-0.455119	0.0545905
19.4	-0.627654	-0.354044	-0.495767	-0.379616	-0.372567	-0.427408	-0.383498	-0.434	-0.856316	-0.455227	-0.47861	0.0489826
19.5	-0.592213	-0.359451	-0.494964	-0.435024	-0.415394	-0.37742	-0.293151	-0.325031	-0.698583	-0.320331	-0.431156	0.0411516
19.6	-0.565523	-0.487379	-0.542464	-0.393594	-0.459422	-0.379167	-0.385409	-0.287004	-0.70588	-0.473768	-0.467961	0.0372876
19.7	-0.623975	-0.259107	-0.520601	-0.294651	-0.389955	-0.452085	-0.543041	-0.434463	-0.520674	-0.321002	-0.435955	0.0377118
19.8	-0.607377	-0.34589	-0.564609	-0.308121	-0.46828	-0.358676	-0.343713	-0.442132	-0.678627	-0.498279	-0.46157	0.0397445
19.9	-0.630964	-0.302934	-0.470106	-0.289484	-0.402013	-0.445402	-0.452984	-0.39593	-0.766767	-0.306697	-0.446328	0.0479055
20	-0.617079	-0.399077	-0.517751	-0.366468	-0.394316	-0.36661	-0.508373	-0.38878	-0.699975	-0.310153	-0.456858	0.0395616
20.1	-0.602792	-0.487771	-0.567121	-0.31869	-0.395928	-0.421582	-0.378641	-0.351299	-0.976561	-0.485097	-0.498548	0.0604819
20.2	-0.653725	-0.390704	-0.483052	-0.474634	-0.4387	-0.429235	-0.471977	-0.438298	-0.69261	-0.341257	-0.481419	0.0347549
20.3	-0.675764	-0.385831	-0.484724	-0.378676	-0.437606	-0.395401	-0.370546	-0.305645	-0.652335	-0.494903	-0.458143	0.0385801
20.4	-0.587773	-0.339911	-0.527523	-0.29714	-0.394931	-0.432197	-0.296816	-0.377421	-0.507161	-0.307051	-0.406792	0.0329296
20.5	-0.58004	-0.325733	-0.589259	-0.428142	-0.454498	-0.408849	-0.381798	-0.378475	-0.292307	-0.496043	-0.433514	0.0312648
20.6	-0.551835	-0.360011	-0.52619	-0.379916	-0.368583	-0.413451	-0.540807	-0.26874	-0.557085	-0.436974	-0.440359	0.0314392
20.7	-0.607415	-0.375695	-0.577053	-0.387997	-0.399138	-0.420367	-0.405716	-0.364465	-0.684048	-0.526579	-0.474847	0.0361323
20.8	-0.558153	-0.434159	-0.59706	-0.372968	-0.406253	-0.349631	-0.482383	-0.424438	-0.731045	-0.500389	-0.485648	0.0368203
20.9	-0.547609	-0.382713	-0.557153	-0.307363	-0.361283	-0.340054	-0.398258	-0.461625	-0.780312	-0.542368	-0.467874	0.0451044
21	-0.674956	-0.37654	-0.540097	-0.31797	-0.389303	-0.425049	-0.317639	-0.373699	-0.719192	-0.37279	-0.450724	0.0456581
21.1	-0.566133	-0.333695	-0.539349	-0.38241	-0.389422	-0.44686	-0.379489	-0.354402	-0.749572	-0.33858	-0.447991	0.0420942
21.2	-0.580712	-0.312524	-0.596276	-0.385569	-0.392859	-0.348094	-0.333618	-0.289401	-0.800003	-0.393058	-0.443211	0.0516186
21.3	-0.626573	-0.318074	-0.513069	-0.332336	-0.439426	-0.354942	-0.474375	-0.463153	-0.893411	-0.469898	-0.488526	0.0535918
21.4	-0.576556	-0.392089	-0.570475	-0.342599	-0.416084	-0.397404	-0.334324	-0.310106	-0.791327	-0.44903	-0.457999	0.0469222
21.5	-0.544947	-0.369691	-0.513832	-0.331195	-0.403481	-0.383047	-0.321472	-0.386196	-0.785903	-0.545816	-0.458558	0.0449901
21.6	-0.681073	-0.429496	-0.508634	-0.347298	-0.39143	-0.400487	-0.445548	-0.434594	-0.76364	-0.44319	-0.484539	0.0422199
21.7	-0.619911	-0.475879	-0.593794	-0.369198	-0.404315	-0.391029	-0.465168	-0.451745	-0.815689	-0.458354	-0.504508	0.0430284
21.8	-0.626903	-0.340864	-0.523138	-0.331619	-0.445164	-0.342297	-0.427661	-0.417042	-0.677661	-0.455112	-0.458746	0.0375452
21.9	-0.526491	-0.318259	-0.616292	-0.334137	-0.384629	-0.434697	-0.506219	-0.347346	-0.734569	-0.376613	-0.457925	0.0432341
22	-0.622792	-0.403918	-0.568104	-0.392394	-0.457239	-0.334138	-0.557178	-0.408877	-0.705882	-0.5607	-0.501122	0.0376382
22.1	-0.621447	-0.365287	-0.482289	-0.323245	-0.410032	-0.390705	-0.398503	-0.370849	-0.405138	-0.452968	-0.422046	0.0262292
22.2	-0.585818	-0.327217	-0.529636	-0.300253	-0.444289	-0.380839	-0.478927	-0.425645	-0.716069	-0.478979	-0.466767	0.0390662
22.3	-0.611537	-0.485984	-0.543575	-0.371904	-0.416736	-0.376713	-0.321454	-0.430849	-0.802921	-0.433078	-0.479475	0.04494
22.4	-0.566745	-0.318301	-0.518288	-0.394023	-0.433074	-0.422163	-0.537296	-0.397699	-0.678608	-0.38922	-0.465542	0.0339491
22.5	-0.733025	-0.417572	-0.567176	-0.332557	-0.40699	-0.320279	-0.296971	-0.404857	-0.747473	-0.354738	-0.458164	0.052674
22.6	-0.602125	-0.392216	-0.528921	-0.338865	-0.449811	-0.375612	-0.302516	-0.394028	-0.714612	-0.352656	-0.445136	0.0414645
22.7	-0.536872	-0.359545	-0.511931	-0.324902	-0.417764	-0.3845	-0.389584	-0.400495	-0.687838	-0.445068	-0.44585	0.03384
22.8	-0.647324	-0.38879	-0.594877	-0.316517	-0.415693	-0.383404	-0.456376	-0.40349	-0.79896	-0.409937	-0.481537	0.0474621
22.9	-0.620378	-0.41511	-0.514687	-0.368103	-0.426225	-0.388686	-0.0720883	-0.357283	-0.796515	-0.328008	-0.428708	0.0603045
23	-0.608269	-0.429073	-0.551708	-0.325476	-0.416821	-0.349584	-0.432053	-0.410639	-0.830091	-0.373602	-0.472732	0.0482507
23.1	-0.595691	-0.386044	-0.589999	-0.34474	-0.382726	-0.431146	-0.365179	-0.323691	-0.560178	-0.333249	-0.431264	0.0343649
23.2	-0.558966	-0.389148	-0.518032	-0.403708	-0.439848	-0.402883	-0.282031	-0.408825	-0.593665	-0.349341	-0.434645	0.030367
23.3	-0.592607	-0.316807	-0.522986	-0.303657	-0.442197	-0.385907	-0.40191	-0.340452	-0.674772	-0.472619	-0.445391	0.038604
23.4	-0.662654	-0.371411	-0.591829	-0.351582	-0.391637	-0.339172	-0.387322	-0.408253	-0.625863	-0.525359	-0.465508	0.0389817
23.5	-0.610868	-0.438517	-0.49684	-0.325984	-0.405834	-0.305024	-0.363875	-0.289307	-0.720614	-0.437506	-0.439437	0.0437245
23.6	-0.675831	-0.440928	-0.540823	-0.356221	-0.449357	-0.358088	-0.419336	-0.354464	-0.743905	-0.429097	-0.476805	0.0429823
23.7	-0.623662	-0.351604	-0.573179	-0.322173	-0.361116	-0.386666	-0.543355	-0.316876	-0.752194	-0.50247	-0.47333	0.0469436
23.8	-0.590905	-0.351682	-0.550387	-0.351327	-0.453755	-0.329709	-0.366475	-0.339324	-0.468879	-0.318055	-0.41205	0.0309853
23.9	-0.653703	-0.441605	-0.557385	-0.365159	-0.435699	-0.394586	-0.373915	-0.479481	-0.739749	-0.458355	-0.489964	0.0391977
24	-0.624415	-0.402118	-0.567475	-0.298868	-0.434938	-0.39429	-0.550833	-0.412994	-0.51437	-0.456795	-0.46571	0.0309019
24.1	-0.562103	-0.438277	-0.604244	-0.405035	-0.395254	-0.376142	-0.422264	-0.504825	-0.635466	-0.290302	-0.463391	0.0347775
24.2	-0.557518	-0.331345	-0.534202	-0.341632	-0.407224	-0.338863	-0.373878	-0.396411	-0.46154	-0.483446	-0.422606	0.0260486
24.3	-0.553576	-0.432427	-0.551714	-0.329239	-0.423345	-0.400974	-0.514569	-0.397088	-0.634187	-0.441899	-0.467902	0.0292184
24.4	-0.625541	-0.365848	-0.598055	-0.319182	-0.442768	-0.310025	-0.385292	-0.329136	-0.542313	-0.434263	-0.435242	0.0368121
24.5	-0.535679	-0.398351	-0.616279	-0.386471	-0.447757	-0.376029	-0.382787	-0.35773	-0.590038	-0.460765	-0.455189	0.0297505
24.6	-0.695752	-0.407789	-0.548991	-0.356258	-0.360836	-0.398216	-0.449819	-0.473921	-0.811185	-0.472481	-0.497525	0.0471806
24.7	-0.649869	-0.323625	-0.544981	-0.305985	-0.44604	-0.359543	-0.372419	-0.411315	-0.595708	-0.349338	-0.435882	0.0381174
24.8	-0.669474	-0.36374	-0.590966	-0.35008	-0.412847	-0.397062	-0.398113	-0.390475	-0.8337	-0.271287	-0.467774	0.0549634
24.9	-0.59637	-0.446618	-0.565824	-0.385197	-0.432468	-0.408916	-0.484691	-0.447233	-0.640839	-0.441595	-0.484975	0.0271854
25	-0.621935	-0.333213	-0.579963	-0.366879	-0.390569	-0.41743	-0.448661	-0.253182	-0.631554	-0.506556	-0.454994	0.0403104
25.1	-0.68702	-0.386931	-0.484427	-0.293266	-0.478941	-0.3827	-0.453242	-0.363539	-0.615503	-0.392078	-0.453765	0.0379128
25.2	-0.564021	-0.375811	-0.579492	-0.398862	-0.441588	-0.390486	-0.3838	-0.335788	-0.749029	-0.380891	-0.459977	0.0411132
25.3	-0.669265	-0.344077	-0.541568	-0.336591	-0.435939	-0.457258	-0.366204	-0.41615	-0.616016	-0.288303	-0.447137	0.0398032
25.4	-0.557213	-0.310267	-0.496511	-0.397897	-0.449708	-0.444718	-0.322108	-0.494328	-0.65101	-0.482922	-0.460668	0.0324205
25.5	-0.543033	-0.360386	-0.522862	-0.326974	-0.456771	-0.42494	-0.530077	-0.261993	-0.556099	-0.252714	-0.423585	0.036933
25.6	-0.610871	-0.322142	-0.515356	-0.394581	-0.442728	-0.447454	-0.684105	-0.312599	-0.699929	-0.426439	-0.48562	0.0439248
25.7	-0.639423	-0.491455	-0.55476	-0.350157	-0.420844	-0.381409	-0.335096	-0.46451	-0.673693	-0.47298	-0.478433	0.0365138
25.8	-0.615127	-0.390544	-0.546383	-0.413447	-0.421982	-0.371667	-0.437323	-0.385942	-0.725927	-0.506906	-0.481525	0.0368252
25.9	-0.533369	-0.50221	-0.580718	-0.29127	-0.421574	-0.36775	-0.484671	-0.2989	-0.790293	-0.422698	-0.469345	0.0467104
26	-0.634467	-0.407752	-0.535511	-0.352832	-0.46004	-0.370259	-0.388077	-0.407764	-0.670121	-0.546404	-0.477323	0.0357345
26.1	-0.669422	-0.411665	-0.57636	-0.347637	-0.442211	-0.417873	-0.495156	-0.343877	-0.726464	-0.414832	-0.48455	0.0416582
26.2	-0.601787	-0.409577	-0.52877	-0.381285	-0.388985	-0.380444	-0.549746	-0.422333	-0.556098	-0.411764	-0.463079	0.0270562
26.3	-0.668391	-0.431016	-0.528196	-0.374948	-0.482397	-0.410494	-0.619228	-0.384365	-0.590496	-0.48832	-0.497785	0.0322718
26.4	-0.578548	-0.365921	-0.53872	-0.327665	-0.433768	-0.374615	-0.515585	-0.378499	-0.885764	-0.425808	-0.482489	0.0518235
26.5	-0.567369	-0.39298	-0.542727	-0.434626	-0.421376	-0.391629	-0.411757	-0.386105	-0.58701	-0.385932	-0.452151	0.0254871
26.6	-0.598248	-0.312028	-0.539068	-0.402015	-0.422121	-0.384228	-0.478676	-0.459774	-0.909832	-0.217479	-0.472347	0.059422
26.7	-0.648073	-0.390454	-0.575919	-0.357811	-0.44815	-0.376908	-0.372268	-0.392168	-0.759018	-0.57056	-0.489133	0.0442943
26.8	-0.675263	-0.389391	-0.604613	-0.376877	-0.435483	-0.460384	-0.564841	-0.412023	-0.652866	-0.48738	-0.505912	0.0349458
26.9	-0.593748	-0.39518	-0.529835	-0.33751	-0.407002	-0.423439	-0.462702	-0.327492	-0.666455	-0.387209	-0.453057	0.0351382
27	-0.597774	-0.402035	-0.574852	-0.258926	-0.422097	-0.395988	-0.40675	-0.486536	-0.702563	-0.538386	-0.478591	0.0403543
27.1	-0.574568	-0.360057	-0.600128	-0.325679	-0.418265	-0.483499	-0.566696	-0.422958	-0.775435	-0.525177	-0.505246	0.0420473
27.2	-0.60194	-0.405088	-0.560516	-0.342701	-0.43787	-0.360941	-0.39999	-0.418279	-0.642156	-0.531478	-0.470096	0.0333233
27.3	-0.635625	-0.431994	-0.615024	-0.301448	-0.398721	-0.428503	-0.496534	-0.328522	-0.540608	-0.414271	-0.459125	0.0353945
27.4	-0.567033	-0.361985	-0.64043	-0.364214	-0.459047	-0.423109	-0.566244	-0.415495	-0.726622	-0.410957	-0.493514	0.039396
27.5	-0.583617	-0.425736	-0.549234	-0.38715	-0.409633	-0.410452	-0.433203	-0.408856	-0.666962	-0.388902	-0.466375	0.0308279
27.6	-0.622272	-0.414235	-0.58986	-0.355632	-0.448726	-0.432901	-0.486849	-0.359439	-0.655812	-0.412742	-0.477847	0.0342001
27.7	-0.546916	-0.389778	-0.579384	-0.366382	-0.435232	-0.39488	-0.31243	-0.352912	-0.678263	-0.415069	-0.447125	0.0367576
27.8	-0.612378	-0.369419	-0.5741	-0.390152	-0.335113	-0.441707	-0.328835	-0.432878	-0.631121	-0.37849	-0.449419	0.0362092
27.9	-0.578737	-0.26349	-0.605671	-0.404453	-0.404902	-0.392544	-0.504914	-0.354874	-0.839499	-0.424499	-0.477358	0.0516335
28	-0.610909	-0.337362	-0.52419	-0.421087	-0.462131	-0.44143	-0.385448	-0.426649	-0.866764	-0.513475	-0.498945	0.0475649
28.1	-0.558401	-0.362128	-0.51366	-0.374504	-0.425065	-0.426168	-0.417116	-0.316105	-0.690398	-0.483557	-0.45671	0.0346234
28.2	-0.580183	-0.387299	-0.560638	-0.35482	-0.446119	-0.333994	-0.302443	-0.403483	-0.700677	-0.330881	-0.440054	0.0415835
28.3	-0.632852	-0.28504	-0.575176	-0.307289	-0.411872	-0.380158	-0.467653	-0.41842	-0.614006	-0.377942	-0.447041	0.0389195
28.4	-0.624471	-0.388624	-0.497817	-0.41742	-0.444503	-0.38305	-0.442379	-0.407138	-0.635577	-0.609154	-0.485013	0.0318804
28.5	-0.584537	-0.371712	-0.537055	-0.401125	-0.393168	-0.440061	-0.504802	-0.289068	-0.628194	-0.536399	-0.468612	0.0336949
28.6	-0.622604	-0.398772	-0.594534	-0.387331	-0.328591	-0.373059	-0.498736	-0.427697	-0.576076	-0.537615	-0.474502	0.0330546
28.7	-0.631785	-0.39393	-0.518847	-0.371746	-0.437327	-0.347009	-0.313873	-0.353201	-0.69964	-0.467005	-0.453436	0.0405809
28.8	-0.657324	-0.438291	-0.595372	-0.370158	-0.406897	-0.452676	-0.35465	-0.274452	-0.773182	-0.596854	-0.491986	0.0495296
28.9	-0.640175	-0.417714	-0.521172	-0.42066	-0.430993	-0.369479	-0.46914	-0.456767	-0.67145	-0.513031	-0.491058	0.0310103
29	-0.607711	-0.475847	-0.579367	-0.326076	-0.407721	-0.398767	-0.460422	-0.430244	-0.788211	-0.432156	-0.490652	0.042259
29.1	-0.492702	-0.442357	-0.555755	-0.402647	-0.420586	-0.31066	-0.382387	-0.317641	-0.567658	-0.339529	-0.423192	0.0291624
29.2	-0.628413	-0.339436	-0.564221	-0.294807	-0.424431	-0.395652	-0.442595	-0.456425	-0.731883	-0.369644	-0.464751	0.0432858
29.3	-0.545456	-0.248037	-0.575467	-0.370488	-0.410998	-0.420136	-0.323461	-0.33436	-0.491426	-0.514402	-0.423423	0.0337578
29.4	-0.567581	-0.422114	-0.638703	-0.374812	-0.453787	-0.46646	-0.30787	-0.482939	-0.634947	-0.485459	-0.483467	0.0336152
29.5	-0.582872	-0.3313	-0.545998	-0.319567	-0.401924	-0.446255	-0.495833	-0.335382	-0.489268	-0.403592	-0.435199	0.0292577
29.6	-0.61433	-0.439265	-0.484776	-0.346321	-0.424744	-0.419978	-0.359698	-0.360105	-0.711267	-0.362166	-0.452265	0.0384096
29.7	-0.57311	-0.40502	-0.590547	-0.340693	-0.393519	-0.421837	-0.414242	-0.385953	-0.590085	-0.4605	-0.457551	0.0293274
29.8	-0.588236	-0.371139	-0.597572	-0.33726	-0.491166	-0.347531	-0.410472	-0.476791	-0.588834	-0.483011	-0.469201	0.0317924
29.9	-0.639112	-0.417354	-0.531528	-0.410733	-0.384811	-0.434061	-0.57187	-0.444103	-0.655128	-0.473479	-0.496218	0.0308539
30	-0.621063	-0.523107	-0.502466	-0.3726	-0.400434	-0.390771	-0.390856	-0.312631	-0.520718	-0.371438	-0.440608	0.03018
30.1	-0.578498	-0.309224	-0.619237	-0.329491	-0.432402	-0.389479	-0.592348	-0.425401	-0.743964	-0.577175	-0.499722	0.0449937
30.2	-0.62127	-0.343734	-0.570885	-0.374932	-0.391351	-0.368515	-0.454561	-0.371268	-0.705581	-0.397633	-0.459973	0.0400337
30.3	-0.570158	-0.424805	-0.539674	-0.292521	-0.436782	-0.391286	-0.287556	-0.323179	-0.579933	-0.45271	-0.42986	0.0344547
30.4	-0.579529	-0.405955	-0.546621	-0.325113	-0.382268	-0.438288	-0.541403	-0.361272	-0.82406	-0.424923	-0.482943	0.0464638
30.5	-0.656575	-0.449046	-0.565415	-0.322875	-0.468877	-0.424999	-0.486609	-0.366641	-0.56953	-0.354182	-0.466475	0.0336947
30.6	-0.575643	-0.358475	-0.522849	-0.395276	-0.379336	-0.308051	-0.525038	-0.326463	-0.59754	-0.411134	-0.439981	0.0334621
30.7	-0.573921	-0.370677	-0.594032	-0.295029	-0.45135	-0.453755	-0.368606	-0.422639	-0.673634	-0.338785	-0.454243	0.038873
30.8	-0.600455	-0.24424	-0.539234	-0.401601	-0.399831	-0.402469	-0.38428	-0.41559	-0.654996	-0.435458	-0.447815	0.0376748
30.9	-0.617169	-0.320666	-0.641591	-0.335815	-0.452916	-0.377568	-0.42892	-0.364733	-0.484546	-0.324885	-0.434881	0.0368102
31	-0.588078	-0.356037	-0.569389	-0.304214	-0.424637	-0.384595	-0.552542	-0.408547	-0.873082	-0.46095	-0.492207	0.0518395
31.1	-0.601434	-0.450185	-0.511188	-0.318462	-0.462811	-0.430144	-0.517958	-0.42602	-0.645673	-0.375759	-0.473963	0.0312317
31.2	-0.552173	-0.256544	-0.55141	-0.34293	-0.461291	-0.425706	-0.564119	-0.34382	-0.569256	-0.313736	-0.438099	0.0374167
31.3	-0.588061	-0.325421	-0.632631	-0.34145	-0.401103	-0.380862	-0.498877	-0.37218	-0.636532	-0.509052	-0.468617	0.0380276
31.4	-0.639804	-0.356515	-0.582309	-0.351055	-0.481946	-0.44099	-0.5859	-0.496137	-0.514817	-0.521305	-0.497078	0.0299782
31.5	-0.687706	-0.400971	-0.588014	-0.360283	-0.440704	-0.372271	-0.35524	-0.347727	-0.575321	-0.440437	-0.456867	0.0375496
31.6	-0.68403	-0.363558	-0.544859	-0.373949	-0.451144	-0.357506	-0.459533	-0.299098	-0.572706	-0.437925	-0.454431	0.0370359
31.7	-0.587617	-0.387429	-0.571228	-0.254941	-0.390749	-0.44558	-0.324501	-0.447603	-0.652217	-0.439763	-0.450163	0.0388558
31.8	-0.591203	-0.414296	-0.629425	-0.397387	-0.465497	-0.435113	-0.502094	-0.351307	-0.722832	-0.495634	-0.500479	0.0365344
31.9	-0.65763	-0.377649	-0.549053	-0.391612	-0.399988	-0.394052	-0.330468	-0.359993	-0.613335	-0.393443	-0.446722	0.0364167
32	-0.649241	-0.281691	-0.623955	-0.398392	-0.403462	-0.393794	-0.455125	-0.2924	-0.8834	-0.469661	-0.485112	0.0584077
32.1	-0.60352	-0.407458	-0.592128	-0.375577	-0.473083	-0.422244	-0.438578	-0.302362	-0.602797	-0.457772	-0.467552	0.0324336
32.2	-0.617292	-0.407489	-0.558401	-0.283487	-0.411298	-0.425391	-0.490012	-0.377296	-0.684668	-0.436205	-0.469154	0.0379842
32.3	-0.576716	-0.319611	-0.552469	-0.33848	-0.439739	-0.408635	-0.572455	-0.329757	-0.585348	-0.316803	-0.444001	0.0369633
32.4	-0.632521	-0.296992	-0.59062	-0.358844	-0.392231	-0.370714	-0.58487	-0.322461	-0.72324	-0.45437	-0.472686	0.046954
32.5	-0.638248	-0.422488	-0.552008	-0.350876	-0.448749	-0.381508	-0.361365	-0.405266	-0.646161	-0.542637	-0.474931	0.0352484
32.6	-0.630591	-0.365417	-0.593655	-0.402961	-0.453345	-0.395328	-0.600511	-0.396046	-0.507588	-0.444317	-0.478976	0.0309362
32.7	-0.551235	-0.345694	-0.565922	-0.340648	-0.463649	-0.462168	-0.56547	-0.467722	-0.615374	-0.500313	-0.48782	0.0290751
32.8	-0.546764	-0.431016	-0.54769	-0.380298	-0.43832	-0.457861	-0.345348	-0.354015	-0.616357	-0.239093	-0.435676	0.0356828
32.9	-0.61906	-0.34955	-0.52764	-0.346605	-0.417018	-0.352442	-0.417262	-0.297055	-0.691155	-0.402049	-0.441984	0.0408618
33	-0.635074	-0.360338	-0.558907	-0.376624	-0.414948	-0.390422	-0.397004	-0.308731	-0.468819	-0.480503	-0.439137	0.0311242
33.1	-0.645041	-0.410682	-0.545457	-0.318995	-0.443981	-0.384868	-0.532938	-0.348745	-0.602152	-0.505986	-0.473885	0.0346171
33.2	-0.66561	-0.279167	-0.567973	-0.362887	-0.437671	-0.390763	-0.368684	-0.541719	-0.509988	-0.447516	-0.457198	0.0363548
33.3	-0.624755	-0.354037	-0.612593	-0.330135	-0.44445	-0.440851	-0.329911	-0.374958	-0.617668	-0.517595	-0.464695	0.0381869
33.4	-0.584269	-0.205603	-0.532115	-0.375499	-0.414221	-0.360846	-0.444257	-0.373376	-0.53693	-0.58683	-0.441395	0.0381113
33.5	-0.616848	-0.334069	-0.572933	-0.326595	-0.432364	-0.384968	-0.393062	-0.391627	-0.436598	-0.417745	-0.430681	0.0298695
33.6	-0.590015	-0.352534	-0.524777	-0.299455	-0.426932	-0.419524	-0.429693	-0.350296	-0.402	-0.387965	-0.418319	0.0269339
33.7	-0.649284	-0.373575	-0.578764	-0.338776	-0.422357	-0.462921	-0.549776	-0.375277	-0.577191	-0.562997	-0.489092	0.0340979
33.8	-0.589283	-0.281076	-0.589071	-0.318104	-0.500872	-0.395432	-0.451752	-0.441146	-0.555796	-0.363393	-0.448593	0.0347999
33.9	-0.534719	-0.388095	-0.608551	-0.329754	-0.428967	-0.417734	-0.179481	-0.354291	-0.467875	-0.477022	-0.418649	0.0373648
34	-0.712459	-0.383911	-0.555455	-0.344548	-0.454818	-0.3951	-0.357698	-0.449438	-0.752861	-0.404543	-0.481083	0.0460893
34.1	-0.637081	-0.377794	-0.60315	-0.318757	-0.49575	-0.391198	-0.447406	-0.395674	-0.625014	-0.496239	-0.478806	0.0355701
34.2	-0.678257	-0.408642	-0.578368	-0.369085	-0.445992	-0.327915	-0.575869	-0.32851	-0.57932	-0.404137	-0.46961	0.0390644
34.3	-0.56848	-0.431775	-0.562718	-0.36023	-0.450461	-0.473334	-0.45007	-0.39874	-0.623269	-0.421405	-0.474048	0.0265335
34.4	-0.606158	-0.347818	-0.589763	-0.345142	-0.43047	-0.366872	-0.31952	-0.403207	-0.494161	-0.463454	-0.436657	0.0320091
34.5	-0.63017	-0.405852	-0.553459	-0.392291	-0.436196	-0.370892	-0.53506	-0.365425	-0.490314	-0.508356	-0.468802	0.028043
34.6	-0.631253	-0.286042	-0.618516	-0.34256	-0.471235	-0.408588	-0.387324	-0.483964	-0.741872	-0.334694	-0.470605	0.0472773
34.7	-0.620803	-0.288203	-0.568703	-0.231976	-0.420094	-0.389117	-0.261215	-0.360442	-0.470021	-0.499497	-0.411007	0.0412155
34.8	-0.577463	-0.272138	-0.514616	-0.39574	-0.396047	-0.442891	-0.577186	-0.342291	-0.793107	-0.417018	-0.47285	0.0470613
34.9	-0.589782	-0.342524	-0.543079	-0.337898	-0.447478	-0.372587	-0.352947	-0.25416	-0.415912	-0.452467	-0.410883	0.0319651
35	-0.623858	-0.385439	-0.607072	-0.3815	-0.457512	-0.358041	-0.507461	-0.418355	-0.605036	-0.437919	-0.478219	0.0321098
35.1	-0.713176	-0.339499	-0.622448	-0.331762	-0.438797	-0.43361	-0.388847	-0.530858	-0.52323	-0.487449	-0.480968	0.0384473
35.2	-0.611255	-0.414069	-0.649255	-0.348227	-0.459158	-0.354418	-0.494206	-0.392929	-0.586002	-0.510069	-0.481959	0.0339406
35.3	-0.557981	-0.374417	-0.552349	-0.280528	-0.464594	-0.385412	-0.591476	-0.467421	-0.369333	-0.409979	-0.445349	0.0314757
35.4	-0.582405	-0.364122	-0.594967	-0.303994	-0.478709	-0.417693	-0.398209	-0.291782	-0.660586	-0.450321	-0.454279	0.0395791
35.5	-0.540968	-0.336501	-0.661072	-0.369727	-0.495339	-0.418624	-0.31988	-0.271475	-0.75569	-0.488363	-0.465764	0.0490383
35.6	-0.535599	-0.447563	-0.571899	-0.41294	-0.483512	-0.369729	-0.491455	-0.28136	-0.355619	-0.526446	-0.447612	0.0290565
35.7	-0.604573	-0.360618	-0.545605	-0.310051	-0.471661	-0.408995	-0.436057	-0.442525	-0.3341	-0.363667	-0.427785	0.0296198
35.8	-0.688405	-0.3285	-0.580044	-0.327775	-0.460979	-0.355553	-0.395446	-0.361427	-0.58121	-0.440761	-0.45201	0.0395211
35.9	-0.597303	-0.31991	-0.587023	-0.40754	-0.447263	-0.387125	-0.301045	-0.353007	-0.630043	-0.456784	-0.448704	0.0375944
36	-0.656939	-0.408231	-0.571976	-0.376324	-0.478621	-0.362487	-0.287159	-0.401118	-0.351605	-0.457058	-0.435152	0.0349262
36.1	-0.607934	-0.468182	-0.572132	-0.378445	-0.435577	-0.339317	-0.448611	-0.391933	-0.527889	-0.343671	-0.451369	0.0295327
36.2	-0.476083	-0.375271	-0.550793	-0.362677	-0.43702	-0.368434	-0.357284	-0.350928	-0.438521	-0.284006	-0.400102	0.0240531
36.3	-0.601676	-0.328299	-0.586791	-0.38229	-0.411147	-0.434752	-0.388618	-0.33785	-0.537717	-0.543649	-0.455279	0.0325553
36.4	-0.64769	-0.323943	-0.58166	-0.346633	-0.439103	-0.36233	-0.285631	-0.350827	-0.496898	-0.418098	-0.425281	0.0372312
36.5	-0.646529	-0.315158	-0.614466	-0.330661	-0.473416	-0.361276	-0.541235	-0.4178	-0.472774	-0.475988	-0.46493	0.0357215
36.6	-0.596906	-0.3364	-0.568238	-0.321464	-0.467512	-0.37975	-0.449	-0.322038	-0.451472	-0.528524	-0.44213	0.0319989
36.7	-0.588555	-0.352459	-0.611761	-0.309407	-0.396649	-0.436177	-0.480797	-0.420369	-0.556593	-0.477718	-0.463049	0.0316116
36.8	-0.590821	-0.318199	-0.611863	-0.336452	-0.443116	-0.392227	-0.368825	-0.383527	-0.549575	-0.302926	-0.429753	0.0362299
36.9	-0.631338	-0.347014	-0.605685	-0.350809	-0.46054	-0.32878	-0.428421	-0.329653	-0.648439	-0.427076	-0.455776	0.0403995
37	-0.576933	-0.363186	-0.592484	-0.284685	-0.439165	-0.390763	-0.321589	-0.378998	-0.494776	-0.352297	-0.419488	0.0331121
37.1	-0.605749	-0.287585	-0.587762	-0.340735	-0.42695	-0.405275	-0.427666	-0.427614	-0.518689	-0.476282	-0.450431	0.0317091
37.2	-0.626835	-0.301122	-0.601335	-0.393908	-0.391103	-0.411701	-0.364351	-0.485979	-0.41261	-0.458444	-0.444739	0.0323595
37.3	-0.579859	-0.32618	-0.557168	-0.366669	-0.468336	-0.432315	-0.393722		-0.572705	-0.28126	-0.442024	0.0367796
37.4	-0.561746	-0.416283	-0.519629	-0.343579	-0.425682	-0.34131	-0.50914		-0.643707	-0.471667	-0.470305	0.0333294
37.5	-0.600512	-0.28587	-0.61847	-0.389874	-0.407783	-0.335472	-0.542157		-0.305116	-0.507912	-0.443685	0.0423228
37.6	-0.6224	-0.325873	-0.599479	-0.319306	-0.430118	-0.411234	-0.375864		-0.520806	-0.287302	-0.432487	0.040939
37.7	-0.616632	-0.261954	-0.621706	-0.362999	-0.469512	-0.364552	-0.281845		-0.448164	-0.445253	-0.430291	0.0429256
37.8	-0.664755	-0.347353	-0.589777	-0.385918	-0.454323	-0.379081	-0.408204		-0.683824	-0.459238	-0.48583	0.0425408
37.9	-0.687687	-0.31629	-0.606336	-0.341846	-0.383583	-0.412264	-0.383924		-0.562877	-0.513185	-0.467555	0.0432488
38	-0.556181	-0.323577	-0.551389	-0.391788	-0.440677	-0.376563	-0.420579		-0.372971	-0.408555	-0.42692	0.026386
38.1	-0.62412	-0.359702	-0.52445	-0.343584	-0.431234	-0.359156	-0.452783		-0.547015	-0.47832	-0.457818	0.0319755
38.2	-0.571487	-0.424148	-0.623454	-0.341508	-0.494232	-0.386691	-0.426583		-0.598626	-0.418201	-0.476103	0.0334924
38.3	-0.603808	-0.428647	-0.520282	-0.369384	-0.48484	-0.352306	-0.583217		-0.244939	-0.459693	-0.44968	0.0384056
38.4	-0.493394	-0.467642	-0.489685	-0.316315	-0.421691	-0.394863	-0.395919		-0.495164	-0.439409	-0.434898	0.0198978
38.5	-0.52607	-0.321384	-0.556582	-0.349854	-0.412636	-0.379982	-0.508695		-0.420016	-0.344779	-0.424444	0.02876
38.6	-0.602515	-0.350125	-0.520776	-0.390572	-0.403107	-0.47957	-0.423711		-0.329619	-0.464077	-0.440453	0.0287254
38.7	-0.447939	-0.320359	-0.522746	-0.409115	-0.398702	-0.325602	-0.443226		-0.420326	-0.406689	-0.410523	0.0206347
38.8	-0.558973	-0.407472	-0.568723	-0.41314	-0.460642	-0.398452	-0.484946		-0.420586	-0.324142	-0.448564	0.0263038
38.9	-0.593405	-0.324049	-0.564911	-0.388207	-0.480133	-0.36388	-0.412452		-0.418773	-0.588338	-0.45935	0.0338525
39	-0.572125	-0.297431	-0.57463	-0.392825	-0.501294	-0.433074	-0.392816		-0.625755	-0.411501	-0.466828	0.0359406
39.1	-0.570749	-0.324189	-0.548959	-0.300303	-0.447788	-0.32764	-0.521841		-0.304433	-0.560166	-0.434008	0.0397515
39.2	-0.614217	-0.355799	-0.573287	-0.374528	-0.462364	-0.43089	-0.349772		-0.382109	-0.317216	-0.428909	0.0344677
39.3	-0.624726	-0.283248	-0.540406	-0.327408	-0.530975	-0.391709	-0.319484		-0.532223	-0.473802	-0.447109	0.0401003
39.4	-0.579245	-0.310487	-0.575447	-0.342261	-0.455312	-0.401886	-0.368989		-0.378613	-0.450384	-0.429181	0.0319752
39.5	-0.585956	-0.351742	-0.62042	-0.346216	-0.46669	-0.406547	-0.549172		-0.456479	-0.392409	-0.463959	0.0336567
39.6	-0.489907	-0.346455	-0.584135	-0.328297	-0.440444	-0.371518	-0.384315		-0.411142	-0.300713	-0.406325	0.0294185
39.7	-0.621006	-0.356113	-0.632166	-0.333203	-0.445381	-0.304118	-0.530487		-0.540793	-0.4074	-0.463408	0.0410124
39.8	-0.590363	-0.356766	-0.582893	-0.337426	-0.409204	-0.387032	-0.410282		-0.454675	-0.639079	-0.46308	0.037299
39.9	-0.602411	-0.26769	-0.511385	-0.389877	-0.473148	-0.40343	-0.399911		-0.44071	-0.33539	-0.424884	0.0326187
40	-0.629685	-0.339687	-0.587247	-0.318936	-0.439617	-0.299466	-0.442158		-0.411188	-0.388502	-0.428499	0.0380839
	sample_1	sample_2	sample_3	sample_4	sample_5	sample_6	sample_7	sample_8	sample_9	sample_10	Average	SEM
peak	-0.603222	-0.353881	-0.573962	-0.34927	-0.441866	-0.391901	-0.43478	-0.377239	-0.54702	-0.435455	-0.45086	0.0292144

## Sheet: 1
	ΔFRETr
Time(sec)	sample_1	sample_2	sample_3	sample_4	sample_5	sample_6	sample_7	sample_8	sample_9	Average	SEM
0	0.0304371	0.0962083	0.114464	-0.00535602	-0.0155211	-0.0723177	0.0441792	0.300006	0.0499202	0.0602244	0.0354708
0.1	-0.0878039	0.0556523	0.0764316	0.042839	0.0485999	-0.0986207	-0.0445578	-0.0701507	0.0622482	-0.00170691	0.0239579
0.2	0.0259221	-0.138346	-0.0349004	0.088236	-0.00691908	-0.0840717	0.0688942	0.134994	-0.0188928	0.00387965	0.0286556
0.3	-0.0312359	-0.11794	-0.0286514	-0.057391	0.0661439	-0.0728547	0.0139652	0.0704873	0.122678	-0.00386646	0.026024
0.4	0.0036191	-0.119145	-0.0377384	-0.032537	-0.0672141	-0.0867437	-0.0300828	0.00385327	0.0914202	-0.0305076	0.0202877
0.5	-0.0198359	-0.00114769	-0.0349344	0.00898198	-0.0449681	0.126134	0.0510292	0.0743203	0.0431022	0.0225202	0.018652
0.6	-0.0530769	0.0370963	0.0770786	0.090683	-0.00235608	-0.0745317	0.0260682	-0.0819737	0.11806	0.0152275	0.0244861
0.7	-0.0056809	0.124969	-0.0905824	-0.104378	0.0402759	0.0429293	-0.0530908	0.159634	-0.00785682	0.0118022	0.0301212
0.8	-0.0416469	-0.0244137	-0.0307984	0.097808	-0.0545011	-0.104994	-0.0735198	-0.0182957	0.0370002	-0.0237068	0.0200313
0.9	-0.0137219	0.0671953	0.0605476	0.026654	0.0574999	-0.0226627	0.0692062	0.0930723	0.0488712	0.0429624	0.0129787
1	-0.0490919	-0.125203	-0.0360654	0.00287498	-0.0617371	0.0577933	-0.0416388	0.197359	0.000328176	-0.00615335	0.03048
1.1	0.0316021	0.0777303	0.000791569	-0.124198	0.0679989	-0.149206	0.0434442	-0.0414527	-0.0107868	-0.011564	0.0268409
1.2	-0.0029449	-0.265074	0.00395557	-0.025072	0.00319692	-0.211914	-0.0569988	-1.07255e-05	0.0471772	-0.0564094	0.0358761
1.3	-0.0609969	0.0347653	0.107802	0.043425	-0.00404408	-0.0719047	-0.158382	0.0716313	0.0510772	0.00148587	0.027995
1.4	-0.000836902	0.0220023	0.0839796	0.153718	0.0453539	-0.144935	-0.0393348	0.339568	-0.0721898	0.0430362	0.0470853
1.5	0.0011821	-0.0638357	0.0284906	-0.019134	0.0616059	0.00749633	0.0938652	0.0743013	0.0438152	0.0253096	0.0164956
1.6	0.0842681	0.00629931	-0.00523343	-0.00825402	-0.0136791	-0.0382407	0.0637952	0.261972	0.0327312	0.0426288	0.0303456
1.7	0.0633801	0.142931	-0.0119234	-0.011437	0.103272	0.117476	0.00468918	0.0914613	0.134463	0.0704792	0.020732
1.8	0.0090131	-0.0244847	-0.0237194	-0.022366	-0.00107208	-0.0838407	-0.00787182	0.0603833	0.00364918	-0.0100344	0.0126871
1.9	0.0275411	-0.154996	-0.0632084	-0.069384	0.0331359	-0.0416387	0.0591772	0.142313	0.0937032	0.00296043	0.03093
2	-0.0189259	0.0480223	0.132851	-0.069859	-0.0138121	0.00519533	-0.115437	-0.0379307	0.00937418	-0.00672468	0.023528
2.1	0.0076121	-0.0278627	-0.1894	-0.099839	0.0438869	-0.0905507	-0.0648838	0.0350393	0.0146112	-0.0412652	0.0255837
2.2	-0.0189499	0.119167	-0.0143494	-0.172318	0.0165729	-0.120195	-0.113309	0.158127	0.0490422	-0.0106901	0.0369686
2.3	-0.0691879	0.0158663	-0.0488594	-0.024833	-0.0537451	-0.0499087	-0.0161498	-0.0993497	0.0288132	-0.0352616	0.0135365
2.4	0.0196081	-0.0972957	-0.0832984	0.043356	-0.0178691	-0.0106297	-0.0452338	0.0676613	0.0431622	-0.0089488	0.0193175
2.5	-0.0184109	0.0891253	0.117166	-0.064111	-0.0125051	0.101477	-0.00514782	-0.00500673	-0.00862882	0.0215509	0.0212526
2.6	-0.0230249	0.167373	0.0808156	0.025748	-0.0276351	-0.0287597	0.0467522	0.181108	0.194983	0.0685956	0.0307284
2.7	-0.0099979	-0.0145327	0.0790806	-0.141062	0.0495489	0.113054	-0.00739482	0.0863303	0.00291418	0.017549	0.025398
2.8	0.0212751	-0.108866	0.115318	-0.043126	0.0466729	-0.0854957	0.0677832	-0.0927467	-0.00653682	-0.00952468	0.0261866
2.9	-0.0270469	0.136329	0.0599636	-0.115406	0.0367069	-0.132242	0.0276862	0.0961673	0.0531652	0.015036	0.0302474
3	-0.0068299	-0.158171	0.0695846	-0.063057	0.0873339	-0.0641127	0.11175	-0.0593417	0.0407732	-0.00467446	0.0296029
3.1	-0.0366709	-0.136931	0.00731857	-0.025441	-0.0218701	-0.0196487	-0.0294968	0.101352	0.0771072	-0.00936446	0.0229609
3.2	0.0067571	-0.000483686	-0.102837	-0.015971	-0.0250491	-0.136789	0.0328952	-0.000734725	0.0857742	-0.017382	0.0223407
3.3	-0.0084449	-0.0191867	-0.0381414	-0.061809	-0.0689951	0.0712343	-0.0186178	0.0285813	-0.0764428	-0.0213136	0.0160155
3.4	0.0264501	-0.0476407	0.0170826	-0.014436	0.121001	0.0275573	0.0676522	0.124902	-0.0725808	0.0277764	0.0227827
3.5	0.0541211	0.0533593	-0.0425564	0.067038	0.0185119	-0.158866	-0.00862582	-0.00845073	0.108974	0.00927843	0.0260632
3.6	0.0973001	0.190984	-0.0598274	0.031535	-0.0254761	-0.107135	-0.0868328	0.114695	0.0556762	0.0234355	0.0336433
3.7	-0.0433959	0.10263	-0.0661914	-0.095967	0.0185539	-0.0532597	-0.0565588	0.181381	0.0538372	0.00455887	0.0307312
3.8	0.0356161	-0.0629487	0.00791457	0.024657	0.00949392	-0.155024	0.0101182	-0.00977073	-0.0514948	-0.0212709	0.0200006
3.9	-0.0648629	0.0651093	0.0117156	0.010953	-0.0587221	-0.0282227	0.17757	-0.127866	0.0875622	0.00813743	0.0307093
4	-0.0594839	-0.0674417	-0.0986634	0.036183	-0.0281081	0.0426773	-0.0990988	-0.0696827	-0.00759682	-0.0390239	0.0177834
4.1	0.0343411	0.119558	-0.0780044	0.091469	0.0424609	-0.0431437	0.00707818	-0.130748	0.0724132	0.012825	0.027512
4.2	-0.0147089	0.0457663	0.0236726	0.00145798	-0.0101891	-0.0368197	-0.0838878	-0.188088	0.0421622	-0.0245149	0.024471
4.3	0.0135051	0.101929	-0.12405	-0.033337	0.144932	-0.00694967	-0.0432658	-0.0611967	0.0157322	0.000810983	0.0273821
4.4	0.0015821	-0.111668	-0.112327	0.01193	0.00969292	-0.0815287	-0.0386648	0.0353643	0.0232332	-0.029154	0.0195819
4.5	0.0487321	-0.12753	0.0504746	0.079041	0.0783859	0.0361153	0.0176552	-0.0298087	-0.0645898	0.00983065	0.0233883
4.6	0.0284501	0.0292513	0.00470057	0.073285	0.0740989	-0.00240767	-0.00129882	0.0414273	0.0479632	0.03283	0.00976984
4.7	-0.0375829	0.0346103	0.0564576	-0.00569602	-0.0928281	0.0858623	0.0532202	-0.0955027	-0.0381208	-0.0043978	0.0220643
4.8	0.0116431	-0.0361527	0.0152146	0.084456	-0.0445341	0.0230553	0.0665142	0.104025	0.0178012	0.0268914	0.0168225
4.9	-0.000462902	0.200699	0.0426936	0.014083	0.0304249	-0.0449347	0.0737902	0.214068	0.0411152	0.0634974	0.0293257
5	-0.0082669	-0.178011	-0.0541814	-0.049683	-0.0907391	0.0204773	0.0922592	0.0885033	0.0333932	-0.0162498	0.0290823
5.1	-0.0230109	0.00461231	0.120172	-0.0221	0.0136789	-0.00203767	-0.115477	-0.195425	0.0452252	-0.0193736	0.0302454
5.2	0.0891701	-0.15599	-0.0551504	-0.077485	-0.00332508	-0.143363	0.106247	0.141824	0.0303132	-0.00752868	0.0360757
5.3	-0.0207819	-0.0644847	0.00871757	-0.00212802	-0.0223401	0.00304633	0.159233	0.00411327	0.0239262	0.00992243	0.0204931
5.4	-0.0498469	-0.0823737	-0.0590464	-0.070585	0.0118199	0.0426073	0.0330552	0.0664823	0.00856218	-0.0110361	0.0183271
5.5	-0.000216902	-0.0964807	-0.0152214	0.06266	0.0416519	-0.0731297	-0.0536158	-0.103028	-0.0111388	-0.0276132	0.0194723
5.6	-0.0059099	0.0898493	0.0850166	0.101614	-0.1009	0.00667733	-0.0324528	-0.0335037	0.0123472	0.0136375	0.022528
5.7	-0.000144902	0.0165433	-0.0247804	-0.115299	0.0315899	0.0395323	-0.00495182	0.117812	0.0996372	0.017771	0.0228922
5.8	0.0472521	-0.00286869	-0.182162	-0.019964	0.119873	0.0296913	0.00479918	0.130677	-0.0105918	0.0129673	0.0304531
5.9	0.0379381	-0.10897	0.0219156	0.00847598	0.0113819	0.0756373	-0.0400178	-0.0889597	-0.0370638	-0.0132958	0.0200743
6	-0.0188089	-0.153589	-0.0181644	-0.055236	0.0278019	-0.0585617	0.0861682	0.192974	0.0193512	0.00243732	0.0325985
6.1	-0.0240389	0.0606513	0.00160057	-0.00214302	-0.0281871	0.0121083	0.0120212	-0.119032	0.0293532	-0.00640735	0.0166708
6.2	0.0334021	0.0489153	0.0538186	0.017239	-0.0673361	-0.0342027	-0.0531208	-0.0395787	0.0929422	0.00578654	0.0186827
6.3	-0.0133669	0.0755253	0.0665886	0.020098	-0.0118621	-0.0338507	-0.0362598	-0.175857	0.0257062	-0.00925313	0.0247594
6.4	-0.0061429	0.0474613	0.0246556	-0.083624	0.00761392	0.00827133	0.0763952	0.0380893	-0.00957582	0.0114604	0.0150066
6.5	-0.0069019	-0.0982907	0.0327606	-0.04114	-0.0517221	0.0151893	-0.00453182	0.0672093	0.0222552	-0.00724135	0.0166422
6.6	-0.0195999	-0.0222897	-0.0168194	-0.00945402	0.0583859	-0.0431967	-0.0342488	0.211679	-0.0412578	0.00924432	0.0272443
6.7	0.0182151	-0.0107247	-0.0694374	0.044896	-0.0258721	-0.0915677	-0.0723378	0.0619353	-0.0657198	-0.0234015	0.0185582
6.8	-0.0343619	-0.0545127	0.163802	-0.054639	0.0355039	-0.0366597	-0.0329478	-0.115504	-0.00629282	-0.015068	0.0260864
6.9	0.0320241	0.143825	-0.0333314	-0.088758	-0.0128871	-0.00904867	-0.0302838	0.0318473	0.0517282	0.00945732	0.0219692
7	0.0253421	-0.231695	0.137154	0.050444	-0.0960311	-0.0753217	-0.0706298	-0.117235	-7.28235e-05	-0.042005	0.0360225
7.1	0.0750771	-0.0768567	-0.0443974	0.029551	0.0324879	0.0422763	-0.134722	0.100546	0.0163402	0.00447809	0.0251597
7.2	-0.0481409	0.0911643	0.0508866	0.098009	-0.0386821	-0.0754067	0.162963	0.147179	0.0132272	0.0445778	0.0289912
7.3	0.0169951	0.00625431	0.0439586	-0.00892302	-0.0410531	-0.0198867	-0.0650468	0.0856083	-0.00383482	0.00156354	0.0148947
7.4	0.0325961	-0.0264357	-0.0356704	-0.029334	0.0215659	0.0422353	-0.0440488	0.135915	0.0242812	0.0134561	0.0188254
7.5	0.0482221	-0.0746287	0.00333557	-0.018535	-0.0528181	-0.0105547	0.0745552	0.163926	-0.0845318	0.0054412	0.0264733
7.6	0.0026271	0.0607123	-0.0625194	-0.050471	0.0231519	0.116532	-0.0561838	-0.115032	-0.170272	-0.0279394	0.0294912
7.7	-0.0659149	-0.00403369	-0.0323664	0.084847	0.0111529	-0.117651	0.123425	-0.116518	-0.0255478	-0.0158451	0.0273295
7.8	-0.0521849	0.0216813	0.0664216	-0.066378	-0.0870371	-0.00222967	0.172763	0.138483	-0.0221978	0.0188135	0.030259
7.9	0.0036781	0.13345	-0.0289674	0.024203	-0.00314308	0.0565203	0.110414	-0.0845667	0.0285572	0.0266829	0.0224234
8	-0.0262859	0.106823	0.153234	0.033152	0.0144079	0.0459663	0.0603202	-0.178929	0.0481572	0.0285384	0.0311014
8.1	-0.000191902	0.275687	0.00823957	-0.106653	-0.00515008	0.0928113	0.0256452	0.0976083	-0.00909382	0.0421003	0.0354343
8.2	-0.0889029	0.0169863	0.0791056	-0.045159	-0.0551891	0.0421683	-0.0992518	-0.212437	0.0311072	-0.0368414	0.0300568
8.3	0.0253751	0.217603	-0.0109294	0.063587	-0.0365031	-0.00651467	0.0427042	0.0157623	-0.00416982	0.0341016	0.0250433
8.4	0.0278491	-0.0504467	-0.0263514	-0.024849	0.0178629	0.0696103	-0.115654	0.0589523	0.0273672	-0.00173991	0.0194971
8.5	0.0078971	0.118272	-0.0678024	0.108731	0.0222369	0.0447583	-0.0626338	0.0840443	-0.0980568	0.0174941	0.0265663
8.6	0.0154371	0.0655723	0.0450906	-0.00882802	0.0957489	0.0146423	-0.0663408	0.104788	-0.0234008	0.0269678	0.018788
8.7	-0.0355939	0.0170493	-0.0483084	0.017517	-0.0917301	0.0462763	-0.0887868	-0.118679	-0.0187248	-0.0356645	0.0188653
8.8	0.0257211	-0.192744	-0.0461474	0.022196	0.0764859	0.0347113	-0.0601198	-0.0993777	-0.0704518	-0.034414	0.0277098
8.9	-0.0184199	0.0188183	-0.0284104	-0.085486	0.0100659	0.00486633	0.0283962	-0.121986	-0.0472578	-0.0266015	0.0168675
9	-0.0237989	-0.141058	0.0135266	-0.00323702	0.0337029	-0.0453577	0.0502572	-0.0701747	-0.0746368	-0.0289751	0.0201781
9.1	-0.0065909	0.00953531	-0.204825	0.031586	0.111436	0.0176373	-0.0338568	0.0628813	-0.0732318	-0.00949213	0.030154
9.2	0.0354781	0.0565343	0.118317	-0.091513	0.0260179	-0.0112737	-0.0166748	-0.0804177	0.0135902	0.00556198	0.0218211
9.3	-0.0546149	-0.134911	-0.0596554	-0.062428	-0.0197491	0.0346183	0.121591	-0.144828	-0.0332928	-0.0392521	0.02719
9.4	0.0427971	-0.0964707	0.0606736	0.00729898	-0.0522201	-0.0207327	-0.0775218	-0.127177	0.0390262	-0.0249251	0.0224056
9.5	-0.0288039	-0.249914	-0.0262254	0.02891	0.0650579	-0.126861	0.0592842	0.0816773	0.0340252	-0.0180944	0.0360426
9.6	0.0300841	-0.0773777	0.0500116	0.00693798	-0.0500231	-0.0498377	-0.0749558	0.211084	0.0950902	0.0156682	0.0314985
9.7	-0.000924902	-0.0839087	0.12829	0.00558798	-0.0454321	-0.0845227	0.000239176	-0.0788467	-0.0224268	-0.0202161	0.0222925
9.8	-0.0457659	-0.151776	-0.0216924	-0.164388	-0.00730908	-0.156855	0.0495192	-0.0933797	-0.0809478	-0.0747327	0.0249279
9.9	-0.0378229	-0.100133	-0.0765814	0.0191	0.00464392	-0.100693	0.00195218	-0.175757	0.0971092	-0.040909	0.0271594
10	-0.0493919	0.0180183	0.0514306	-0.027248	0.0255569	-0.0678807	-0.144492	-0.205718	-0.0861378	-0.0539847	0.0278391
10.1	-0.0646549	0.0774223	0.120185	-0.048047	0.0304899	-0.0208407	-0.0353348	0.277042	-0.325061	0.00124454	0.0542554
10.2	-0.0561609	0.00723431	-0.00313843	-0.00261002	-0.0525601	-0.111164	-0.352446	-0.535749	-0.353993	-0.162287	0.0664438
10.3	-0.0459589	0.0147773	-0.125267	-0.120714	0.0258199	-0.13607	-0.264228	-0.686778	-0.340257	-0.186519	0.074155
10.4	-0.121713	-0.263173	-0.15968	-0.041308	-0.127565	-0.259609	-0.352415	-0.618474	-0.439042	-0.264775	0.0604907
10.5	-0.0683369	-0.0627197	-0.291442	-0.092354	-0.122547	-0.151078	-0.254421	-0.715344	-0.371548	-0.236643	0.0697623
10.6	-0.0907399	-0.147102	-0.216769	-0.044722	-0.228577	-0.267556	-0.318222	-0.57521	-0.484343	-0.263693	0.0581672
10.7	-0.0354669	-0.198887	-0.14747	-0.131309	-0.103221	-0.180174	-0.20014	-0.517984	-0.438042	-0.216966	0.0526382
10.8	-0.0727479	-0.182147	-0.292671	-0.087284	-0.140203	-0.316957	-0.369115	-0.490222	-0.403161	-0.261612	0.0493004
10.9	-0.0772649	-0.208151	-0.332947	-0.239025	-0.102751	-0.0820297	-0.364363	-0.616946	-0.32865	-0.261347	0.0578841
11	-0.109202	-0.396822	-0.237677	-0.168286	-0.248093	-0.26355	-0.271185	-0.583709	-0.388814	-0.296371	0.0471588
11.1	-0.1332	-0.192179	-0.263321	-0.109263	-0.121946	-0.225562	-0.353723	-0.37537	-0.435866	-0.245603	0.0399328
11.2	-0.129757	-0.317225	-0.260702	-0.191511	-0.11028	-0.183882	-0.40351	-0.729135	-0.405837	-0.303538	0.0643375
11.3	-0.117966	-0.262252	-0.300842	-0.104175	-0.15907	-0.344793	-0.248233	-0.661362	-0.382819	-0.286835	0.0569281
11.4	-0.157493	-0.268172	-0.226994	-0.1033	-0.17329	-0.0870507	-0.285427	-0.640981	-0.448338	-0.265672	0.0594679
11.5	-0.17578	-0.21929	-0.374131	-0.163925	-0.115908	-0.354111	-0.278763	-0.533416	-0.397835	-0.290351	0.045099
11.6	-0.131308	-0.00390769	-0.294532	-0.066808	-0.220948	-0.244303	-0.295531	-0.640267	-0.371041	-0.252072	0.0623678
11.7	-0.141979	-0.181969	-0.243121	-0.096357	-0.0636321	-0.0680407	-0.295438	-0.586892	-0.382886	-0.228924	0.0573747
11.8	-0.142488	-0.172863	-0.513053	-0.144494	-0.153742	-0.170753	-0.34483	-0.639146	-0.461141	-0.304723	0.0636221
11.9	-0.12561	-0.390957	-0.312054	-0.332844	-0.235998	-0.210609	-0.363276	-0.741572	-0.384987	-0.344212	0.0578091
12	-0.186869	-0.152298	-0.321624	-0.290352	-0.199292	-0.291085	-0.356916	-0.581578	-0.402745	-0.309195	0.043735
12.1	-0.156863	-0.344485	-0.304928	-0.179047	-0.141652	-0.286092	-0.274984	-0.874389	-0.466018	-0.336495	0.0753244
12.2	-0.194854	-0.193442	-0.311281	-0.241726	-0.208723	-0.178214	-0.400805	-0.723066	-0.516945	-0.329895	0.0620556
12.3	-0.145916	-0.334592	-0.44886	-0.15488	-0.166248	-0.283433	-0.262273	-0.668792	-0.455304	-0.324477	0.0580325
12.4	-0.206902	-0.314124	-0.378286	-0.212039	-0.215275	-0.346436	-0.313833	-0.756501	-0.456035	-0.355492	0.0574074
12.5	-0.153486	-0.226386	-0.336621	-0.246595	-0.203501	-0.248481	-0.298092	-0.851771	-0.388464	-0.328155	0.0695413
12.6	-0.174217	-0.470595	-0.347485	-0.192499	-0.274014	-0.0921707	-0.309403	-0.689802	-0.46266	-0.334761	0.0612623
12.7	-0.214595	-0.428466	-0.418927	-0.27268	-0.256295	-0.163952	-0.279487	-0.698796	-0.570846	-0.367116	0.0590882
12.8	-0.252984	-0.435887	-0.527837	-0.241757	-0.336389	-0.194553	-0.24321	-0.766253	-0.548405	-0.394142	0.0635718
12.9	-0.243306	-0.544492	-0.218347	-0.291155	-0.292152	-0.219987	-0.399332	-0.726786	-0.55954	-0.388344	0.0607055
13	-0.216091	-0.591584	-0.44533	-0.32789	-0.371994	-0.259027	-0.326974	-0.727977	-0.44154	-0.412045	0.0542321
13.1	-0.228529	-0.694504	-0.561019	-0.36574	-0.376045	-0.119906	-0.367662	-0.598067	-0.590129	-0.433511	0.0633093
13.2	-0.267103	-0.473867	-0.487872	-0.359427	-0.356928	-0.200737	-0.289199	-0.627387	-0.483258	-0.393975	0.0448196
13.3	-0.243297	-0.515459	-0.471213	-0.246206	-0.368288	-0.283433	-0.412762	-0.817399	-0.506057	-0.429346	0.0599868
13.4	-0.226936	-0.598242	-0.392599	-0.314188	-0.379449	-0.306048	-0.223393	-0.721919	-0.541555	-0.411592	0.0576832
13.5	-0.25333	-0.488527	-0.374806	-0.353896	-0.386741	-0.296865	-0.378729	-0.755949	-0.57294	-0.429087	0.0516892
13.6	-0.291896	-0.573565	-0.562842	-0.369154	-0.400099	-0.394547	-0.471113	-1.07138	-0.61229	-0.527431	0.0767419
13.7	-0.316566	-0.637157	-0.351352	-0.316835	-0.500851	-0.375853	-0.33748	-0.808115	-0.550085	-0.466033	0.0573719
13.8	-0.200749	-0.657042	-0.47992	-0.405691	-0.435686	-0.428046	-0.449106	-0.899884	-0.633241	-0.509929	0.0658478
13.9	-0.287081	-0.671852	-0.440746	-0.387315	-0.376035	-0.254553	-0.368414	-1.01003	-0.570873	-0.485211	0.0788093
14	-0.323563	-0.551126	-0.383787	-0.467219	-0.568575	-0.214665	-0.334123	-0.782849	-0.562462	-0.465374	0.0571392
14.1	-0.328229	-0.701458	-0.50151	-0.440469	-0.442801	-0.238299	-0.353475	-1.05221	-0.508892	-0.507482	0.0809129
14.2	-0.333322	-0.625769	-0.446339	-0.402614	-0.533924	-0.299949	-0.380147	-0.612504	-0.616721	-0.472365	0.0426398
14.3	-0.36928	-0.561605	-0.589732	-0.426634	-0.490088	-0.318348	-0.39095	-0.739989	-0.575886	-0.495835	0.0444882
14.4	-0.299626	-0.558137	-0.458661	-0.517755	-0.513454	-0.306591	-0.359883	-0.723535	-0.603162	-0.482311	0.0472242
14.5	-0.380933	-0.727038	-0.448022	-0.519642	-0.443908	-0.246208	-0.338114	-0.750852	-0.571259	-0.491775	0.0565157
14.6	-0.292317	-0.636401	-0.54491	-0.48039	-0.537894	-0.242779	-0.510143	-0.904244	-0.489201	-0.515364	0.0638189
14.7	-0.316688	-0.686919	-0.47315	-0.539372	-0.527765	-0.323034	-0.486904	-0.917581	-0.51789	-0.532145	0.0610631
14.8	-0.333647	-0.642292	-0.581965	-0.59555	-0.513213	-0.300736	-0.47206	-0.725925	-0.604739	-0.530014	0.0468945
14.9	-0.360534	-0.667559	-0.602036	-0.534074	-0.426832	-0.364816	-0.58073	-0.833079	-0.57455	-0.549357	0.0505277
15	-0.346931	-0.514383	-0.656	-0.454794	-0.514434	-0.362832	-0.498664	-0.841937	-0.606084	-0.532895	0.051028
15.1	-0.353746	-0.770161	-0.549771	-0.436629	-0.603739	-0.421859	-0.39081	-0.839955	-0.584579	-0.550139	0.0564897
15.2	-0.347804	-0.614829	-0.650314	-0.495609	-0.481555	-0.273427	-0.273454	-0.795004	-0.603154	-0.503905	0.0600338
15.3	-0.411473	-0.803868	-0.623704	-0.455174	-0.471772	-0.384854	-0.407234	-0.798502	-0.506985	-0.540396	0.0545959
15.4	-0.337367	-0.655398	-0.608347	-0.553586	-0.578735	-0.317875	-0.539801	-0.75164	-0.564569	-0.545257	0.0464308
15.5	-0.362889	-0.644583	-0.492179	-0.498482	-0.597727	-0.57101	-0.496618	-0.957582	-0.580664	-0.57797	0.0547145
15.6	-0.430819	-0.852157	-0.677897	-0.535161	-0.471847	-0.416745	-0.470598	-0.543811	-0.671643	-0.563409	0.0479391
15.7	-0.315219	-0.840338	-0.707013	-0.543644	-0.48634	-0.34901	-0.536311	-0.72616	-0.628549	-0.570287	0.0580047
15.8	-0.393116	-0.690733	-0.8027	-0.605809	-0.502696	-0.405325	-0.486911	-0.789679	-0.610409	-0.587486	0.0509612
15.9	-0.363894	-0.852512	-0.672144	-0.518417	-0.45148	-0.481637	-0.428459	-0.816682	-0.709473	-0.5883	0.0594613
16	-0.384615	-0.545596	-0.736502	-0.620882	-0.558123	-0.388092	-0.537803	-0.821921	-0.647462	-0.582333	0.0482527
16.1	-0.440647	-0.727025	-0.589913	-0.562253	-0.569265	-0.420956	-0.532292	-0.934041	-0.698776	-0.608352	0.0528826
16.2	-0.378719	-0.764848	-0.643496	-0.511193	-0.541965	-0.242671	-0.608015	-0.946967	-0.611864	-0.583304	0.0682167
16.3	-0.380354	-0.6142	-0.732106	-0.498819	-0.53852	-0.367717	-0.642328	-0.944963	-0.600175	-0.59102	0.0593876
16.4	-0.375725	-0.658712	-0.536394	-0.586096	-0.473871	-0.50084	-0.507564	-0.79952	-0.564487	-0.555912	0.0401121
16.5	-0.395249	-0.845041	-0.715653	-0.556852	-0.483005	-0.427795	-0.527862	-0.765866	-0.614686	-0.592445	0.0517694
16.6	-0.425283	-0.580192	-0.684077	-0.552073	-0.47531	-0.422688	-0.473707	-0.688391	-0.639647	-0.549041	0.0352047
16.7	-0.373202	-0.621324	-0.759854	-0.612627	-0.53572	-0.436558	-0.403094	-0.834901	-0.643485	-0.580085	0.0527997
16.8	-0.405012	-0.710801	-0.798651	-0.624905	-0.526546	-0.341422	-0.545733	-0.994393	-0.584145	-0.614623	0.0666099
16.9	-0.366185	-0.558665	-0.709765	-0.627003	-0.613365	-0.401531	-0.617663	-0.736499	-0.60155	-0.581358	0.0415904
17	-0.437056	-0.557627	-0.735937	-0.530342	-0.51849	-0.52576	-0.585527	-0.913422	-0.634107	-0.604252	0.0476206
17.1	-0.337609	-0.754758	-0.79488	-0.55672	-0.603743	-0.397231	-0.472558	-0.84877	-0.635325	-0.600177	0.0592963
17.2	-0.342183	-0.726906	-0.745952	-0.646423	-0.600242	-0.350342	-0.494977	-0.812717	-0.567718	-0.587495	0.0558115
17.3	-0.404471	-0.54653	-0.72482	-0.612289	-0.617368	-0.47302	-0.570048	-0.870354	-0.579892	-0.599866	0.0452831
17.4	-0.425899	-0.619613	-0.847025	-0.620613	-0.547779	-0.477181	-0.520026	-0.899985	-0.651828	-0.623328	0.0532459
17.5	-0.401545	-0.909964	-0.706584	-0.654927	-0.581643	-0.426855	-0.52124	-0.722172	-0.646053	-0.618998	0.0527253
17.6	-0.468611	-0.434023	-0.923487	-0.606162	-0.567225	-0.519843	-0.55105	-0.934256	-0.60572	-0.623375	0.0608084
17.7	-0.416225	-0.788301	-0.825672	-0.633468	-0.531245	-0.326854	-0.631159	-0.910838	-0.579994	-0.627084	0.0636837
17.8	-0.412779	-0.603382	-0.861663	-0.578565	-0.527381	-0.572442	-0.423616	-0.686121	-0.659674	-0.591736	0.0458709
17.9	-0.47444	-0.718187	-0.795808	-0.588549	-0.536061	-0.493863	-0.460001	-0.993904	-0.586923	-0.627526	0.0591221
18	-0.421618	-0.491425	-0.762375	-0.612592	-0.529055	-0.446799	-0.62941	-0.756849	-0.551121	-0.577916	0.041181
18.1	-0.456391	-0.765041	-0.942838	-0.461002	-0.631332	-0.529279	-0.512002	-0.782061	-0.634192	-0.634904	0.0555025
18.2	-0.441938	-0.671893	-0.820488	-0.614243	-0.570504	-0.421917	-0.56628	-0.843055	-0.626903	-0.619691	0.0484482
18.3	-0.370665	-0.613169	-0.805491	-0.615941	-0.524598	-0.405698	-0.507748	-0.71901	-0.632394	-0.57719	0.0468046
18.4	-0.354396	-0.456724	-0.88873	-0.596169	-0.595879	-0.613722	-0.540314	-0.621776	-0.637498	-0.589467	0.0484308
18.5	-0.35586	-0.74139	-0.789934	-0.551028	-0.545906	-0.357145	-0.539096	-0.969811	-0.613609	-0.607086	0.066685
18.6	-0.433993	-0.788734	-0.867472	-0.567777	-0.621017	-0.44615	-0.575856	-0.853364	-0.574283	-0.636516	0.0544297
18.7	-0.419822	-0.576068	-0.821383	-0.570419	-0.523716	-0.494059	-0.490757	-0.933344	-0.633362	-0.606992	0.0557388
18.8	-0.441906	-0.667293	-0.82714	-0.604754	-0.580472	-0.480879	-0.633674	-0.757742	-0.618855	-0.623635	0.0403204
18.9	-0.479652	-0.469139	-0.704213	-0.555818	-0.524338	-0.561827	-0.579716	-0.852982	-0.684342	-0.601336	0.0413507
19	-0.381025	-0.712943	-0.943683	-0.593018	-0.567485	-0.436183	-0.645447	-1.07819	-0.69098	-0.672105	0.0744403
19.1	-0.39441	-0.643581	-0.935354	-0.670631	-0.566354	-0.588655	-0.503022	-0.750028	-0.636067	-0.632011	0.0509452
19.2	-0.394972	-0.500494	-0.916567	-0.548004	-0.574887	-0.561204	-0.578906	-0.851561	-0.606159	-0.61475	0.0551261
19.3	-0.41728	-0.732863	-0.88585	-0.574363	-0.549708	-0.443361	-0.659584	-0.766579	-0.684552	-0.634904	0.0510929
19.4	-0.445814	-0.869032	-0.90332	-0.602545	-0.574	-0.557864	-0.519075	-0.716253	-0.552908	-0.637868	0.0527031
19.5	-0.427469	-0.675223	-0.742281	-0.5833	-0.597468	-0.419209	-0.567809	-0.764873	-0.637031	-0.601629	0.0405187
19.6	-0.491166	-0.583014	-0.84981	-0.606797	-0.644609	-0.527447	-0.472397	-0.753253	-0.629036	-0.617503	0.0407727
19.7	-0.42357	-0.636561	-0.843398	-0.623296	-0.573546	-0.574206	-0.654002	-0.740176	-0.655293	-0.636005	0.0386527
19.8	-0.417508	-0.703146	-0.718177	-0.484969	-0.609225	-0.553034	-0.652603	-0.888056	-0.613672	-0.62671	0.0460888
19.9	-0.422869	-0.699164	-0.878558	-0.606018	-0.613942	-0.574399	-0.615762	-0.786411	-0.60087	-0.644221	0.0436349
20	-0.463592	-0.568607	-0.912781	-0.49374	-0.586846	-0.545307	-0.542548	-0.731968	-0.687384	-0.614752	0.0468855
20.1	-0.408212	-0.61984	-0.896269	-0.636252	-0.594504	-0.50412	-0.629993	-0.662756	-0.610045	-0.617999	0.0437023
20.2	-0.435741	-0.652836	-0.85275	-0.46193	-0.631059	-0.639213	-0.65529	-0.718427	-0.675623	-0.635874	0.0419058
20.3	-0.362561	-0.671089	-0.803707	-0.493026	-0.462701	-0.661001	-0.5961	-0.957086	-0.639991	-0.627473	0.0600086
20.4	-0.480925	-0.862032	-0.876826	-0.55435	-0.57444	-0.621856	-0.620687	-0.752081	-0.685724	-0.66988	0.0455893
20.5	-0.394996	-0.584315	-0.816381	-0.565816	-0.631935	-0.590692	-0.665164	-0.648009	-0.587725	-0.609448	0.036755
20.6	-0.38666	-0.713266	-0.928059	-0.646917	-0.519894	-0.539266	-0.672789	-0.783431	-0.635433	-0.647302	0.052485
20.7	-0.466212	-0.868479	-0.829866	-0.50889	-0.621622	-0.74434	-0.63389	-0.696111	-0.700572	-0.674442	0.0445731
20.8	-0.416226	-0.636744	-0.853011	-0.476745	-0.570286	-0.577944	-0.562232	-0.823405	-0.651523	-0.618679	0.0480956
20.9	-0.46944	-0.530006	-0.929521	-0.454179	-0.632573	-0.562223	-0.636396	-0.619754	-0.633319	-0.60749	0.0466371
21	-0.40256	-0.905074	-0.998625	-0.464112	-0.611038	-0.512257	-0.524396	-0.863012	-0.641481	-0.658062	0.0710548
21.1	-0.393751	-0.724226	-0.896899	-0.46744	-0.636041	-0.624161	-0.587467	-0.88709	-0.634522	-0.650177	0.0561105
21.2	-0.420913	-0.871145	-0.879202	-0.579525	-0.648286	-0.560164	-0.676719	-0.816001	-0.661203	-0.67924	0.0510529
21.3	-0.396001	-0.666683	-0.835699	-0.497447	-0.58731	-0.354175	-0.608814	-1.00766	-0.667194	-0.624553	0.0685238
21.4	-0.432359	-0.828708	-0.934078	-0.621453	-0.51403	-0.706874	-0.640748	-0.820515	-0.626731	-0.680611	0.0532044
21.5	-0.339202	-0.855477	-0.773417	-0.463648	-0.599384	-0.416092	-0.512061	-0.764832	-0.651714	-0.597314	0.0593114
21.6	-0.3482	-0.7439	-0.983838	-0.581466	-0.578579	-0.613988	-0.664589	-0.878192	-0.67661	-0.674373	0.0612473
21.7	-0.421844	-0.691089	-0.878908	-0.566619	-0.620568	-0.57879	-0.656913	-0.619521	-0.635208	-0.62994	0.0402434
21.8	-0.334495	-0.725148	-0.969393	-0.545192	-0.582899	-0.595554	-0.565048	-0.841909	-0.598088	-0.639747	0.0614014
21.9	-0.365769	-0.800604	-0.83159	-0.490218	-0.654279	-0.486547	-0.680384	-0.680188	-0.6318	-0.624598	0.050699
22	-0.382	-0.696294	-0.910067	-0.482224	-0.595409	-0.589716	-0.719864	-0.717898	-0.632402	-0.636208	0.0506149
22.1	-0.424152	-0.609457	-1.0054	-0.548108	-0.556737	-0.450054	-0.602105	-0.874682	-0.683454	-0.639349	0.0635622
22.2	-0.440691	-0.721499	-0.908857	-0.497715	-0.640027	-0.582526	-0.590317	-0.887897	-0.627993	-0.65528	0.0532503
22.3	-0.409555	-0.714258	-0.954249	-0.553503	-0.656582	-0.621913	-0.584387	-0.777854	-0.691498	-0.662644	0.0507704
22.4	-0.445801	-0.651849	-0.871287	-0.526258	-0.573454	-0.640139	-0.600777	-0.849244	-0.651238	-0.645561	0.0462305
22.5	-0.375319	-0.605871	-0.841006	-0.552458	-0.60065	-0.685835	-0.587178	-0.577476	-0.665481	-0.610141	0.0412079
22.6	-0.375114	-0.657741	-0.89906	-0.608666	-0.658798	-0.671627	-0.642119	-0.94289	-0.674798	-0.681201	0.0549756
22.7	-0.41617	-0.728011	-0.866897	-0.638761	-0.552155	-0.498189	-0.674829	-0.406891	-0.563861	-0.593974	0.0499223
22.8	-0.379588	-0.640133	-0.802679	-0.600166	-0.577541	-0.495009	-0.707476	-0.803366	-0.680927	-0.631876	0.0461146
22.9	-0.377489	-0.612053	-0.921865	-0.497231	-0.560335	-0.475686	-0.754076	-0.634482	-0.634754	-0.607552	0.0535498
23	-0.393874	-0.593141	-0.839039	-0.569293	-0.573188	-0.691635	-0.613032	-0.819068	-0.610454	-0.633636	0.0453108
23.1	-0.416316	-0.56034	-0.954791	-0.535512	-0.535984	-0.470077	-0.722101	-0.750497	-0.7706	-0.635135	0.0579605
23.2	-0.425007	-0.655844	-0.82554	-0.629635	-0.644935	-0.548619	-0.642265	-0.778157	-0.67672	-0.647413	0.038967
23.3	-0.410411	-0.746552	-0.936377	-0.544352	-0.559637	-0.586482	-0.555158	-0.865991	-0.710605	-0.657285	0.0566349
23.4	-0.443688	-0.694679	-0.953963	-0.511849	-0.551276	-0.547846	-0.654106	-0.635246	-0.654976	-0.627514	0.0488665
23.5	-0.452937	-0.567698	-0.910365	-0.568069	-0.629819	-0.535693	-0.79451	-0.690895	-0.691589	-0.649064	0.0468243
23.6	-0.44276	-0.593085	-0.904218	-0.600102	-0.610185	-0.567729	-0.629451	-0.725844	-0.743612	-0.646332	0.0435372
23.7	-0.460719	-0.787125	-0.941424	-0.583089	-0.611568	-0.488845	-0.624211	-0.842364	-0.580329	-0.657741	0.0544502
23.8	-0.426672	-0.752403	-0.820732	-0.492891	-0.54673	-0.505072	-0.643584	-0.580195	-0.588697	-0.595219	0.0420858
23.9	-0.421854	-0.744585	-0.919827	-0.450882	-0.597294	-0.770178	-0.745242	-0.761714	-0.733708	-0.682809	0.0539473
24	-0.393711	-0.627189	-0.911575	-0.54795	-0.566759	-0.59129	-0.700402	-0.650745	-0.702827	-0.632494	0.0468434
24.1	-0.417714	-0.801298	-0.986642	-0.590554	-0.599465	-0.595426	-0.625747	-0.799287	-0.71042	-0.680728	0.054933
24.2	-0.438566	-0.803102	-0.903334	-0.576645	-0.622482	-0.565476	-0.759729	-0.817549	-0.688163	-0.686116	0.049362
24.3	-0.349253	-0.786644	-0.95588	-0.566802	-0.639566	-0.617611	-0.750751	-0.606652	-0.691988	-0.662794	0.055663
24.4	-0.352735	-0.744896	-0.90249	-0.580442	-0.644237	-0.658705	-0.746483	-0.618511	-0.639363	-0.654207	0.0494869
24.5	-0.457694	-0.619129	-0.857672	-0.527144	-0.599521	-0.592971	-0.646004	-0.697822	-0.70555	-0.633723	0.038181
24.6	-0.386869	-0.72989	-0.908702	-0.406969	-0.546544	-0.593239	-0.730671	-0.763128	-0.663215	-0.636581	0.0569351
24.7	-0.442079	-0.627237	-0.97087	-0.491456	-0.578588	-0.543404	-0.606461	-0.845923	-0.620327	-0.63626	0.0562446
24.8	-0.429273	-0.716831	-0.984954	-0.614385	-0.600919	-0.707314	-0.672097	-0.961039	-0.681681	-0.70761	0.0578204
24.9	-0.444581	-0.740033	-0.892395	-0.436729	-0.551332	-0.698023	-0.667582	-0.687705	-0.627483	-0.638429	0.0482495
25	-0.381014	-0.763412	-1.02539	-0.54526	-0.642491	-0.614082	-0.602016	-0.736446	-0.70273	-0.668093	0.0586963
25.1	-0.380365	-0.527649	-0.978178	-0.567446	-0.58174	-0.618731	-0.730438	-0.889797	-0.690069	-0.662712	0.061458
25.2	-0.417482	-0.81514	-0.885407	-0.480549	-0.564967	-0.596763	-0.62792	-1.02331	-0.649508	-0.673449	0.0656621
25.3	-0.402411	-0.804451	-0.812733	-0.498531	-0.530035	-0.615152	-0.728931	-0.94444	-0.61198	-0.660963	0.0581515
25.4	-0.432319	-0.575201	-1.0079	-0.523711	-0.560488	-0.702945	-0.670758	-0.694091	-0.665426	-0.648093	0.0540598
25.5	-0.323569	-0.801606	-0.91631	-0.502792	-0.614568	-0.573906	-0.714539	-0.553463	-0.605968	-0.622969	0.0574971
25.6	-0.412761	-0.65919	-0.982498	-0.57813	-0.592156	-0.626341	-0.644642	-0.848593	-0.680321	-0.669403	0.0543895
25.7	-0.412419	-0.850252	-0.912168	-0.537638	-0.523463	-0.651286	-0.607402	-0.655714	-0.649077	-0.64438	0.0521057
25.8	-0.437147	-0.856769	-0.996642	-0.600514	-0.577525	-0.741116	-0.713057	-0.762698	-0.720013	-0.71172	0.0542011
25.9	-0.442407	-0.563577	-0.931043	-0.532012	-0.572325	-0.594064	-0.57298	-0.812891	-0.649642	-0.630104	0.0502129
26	-0.477304	-0.705821	-0.937234	-0.47706	-0.586932	-0.571253	-0.678212	-0.864046	-0.707795	-0.667295	0.053071
26.1	-0.37813	-0.807072	-1.01956	-0.510955	-0.589297	-0.730435	-0.656446	-0.731616	-0.657469	-0.675664	0.0607222
26.2	-0.493177	-0.748702	-0.986247	-0.488853	-0.58163	-0.582729	-0.677954	-0.631455	-0.716834	-0.656398	0.0510705
26.3	-0.457291	-0.817398	-0.992753	-0.566	-0.612025	-0.689655	-0.542534	-0.740216	-0.6112	-0.669897	0.0540498
26.4	-0.493455	-0.74491	-0.954147	-0.518779	-0.619709	-0.615105	-0.61575	-0.7335	-0.736236	-0.670177	0.0467398
26.5	-0.472799	-0.603576	-0.935198	-0.478181	-0.603906	-0.654444	-0.724324	-0.580218	-0.672513	-0.636129	0.0465069
26.6	-0.451098	-0.702917	-0.938872	-0.65425	-0.582215	-0.520694	-0.65873	-0.812463	-0.713969	-0.670579	0.0491446
26.7	-0.394984	-0.930026	-0.969791	-0.458051	-0.660306	-0.576893	-0.723399	-0.695686	-0.658301	-0.67416	0.0634976
26.8	-0.436125	-0.577161	-0.883089	-0.407626	-0.584156	-0.681595	-0.594289	-0.856256	-0.629965	-0.627807	0.0541438
26.9	-0.455522	-0.789739	-0.848965	-0.443069	-0.588781	-0.693371	-0.676549	-0.648786	-0.671632	-0.646268	0.0450977
27	-0.45496	-0.721566	-0.941419	-0.427239	-0.618295	-0.582585	-0.675117	-0.795806	-0.692122	-0.656568	0.0535589
27.1	-0.440336	-0.684153	-1.0982	-0.583972	-0.608497	-0.579724	-0.706402	-0.425546	-0.631568	-0.639822	0.0656166
27.2	-0.409901	-0.820722	-0.981826	-0.577307	-0.601816	-0.649384	-0.621297	-0.805104	-0.661393	-0.680972	0.0553883
27.3	-0.405082	-0.601594	-0.97969	-0.469113	-0.601899	-0.581026	-0.705713	-0.559363	-0.694593	-0.622008	0.0549078
27.4	-0.454836	-0.964013	-1.00838	-0.539065	-0.490898	-0.607043	-0.754903	-0.677283	-0.646699	-0.682569	0.0652783
27.5	-0.394171	-0.706821	-0.871116	-0.455478	-0.621937	-0.468845	-0.739582	-0.711767	-0.686389	-0.628456	0.0524405
27.6	-0.428655	-0.833636	-0.886822	-0.499598	-0.503529	-0.571924	-0.704077	-0.794949	-0.653336	-0.652947	0.0543699
27.7	-0.403306	-0.752446	-0.982094	-0.504288	-0.563232	-0.543015	-0.73876	-0.795804	-0.641108	-0.658228	0.0589789
27.8	-0.422817	-0.666245	-0.991881	-0.518656	-0.597169	-0.605922	-0.613559	-0.693121	-0.668605	-0.641997	0.0518681
27.9	-0.438294	-0.770019	-0.946982	-0.436616	-0.519729	-0.528533	-0.578161	-0.786851	-0.664107	-0.629921	0.05835
28	-0.399022	-0.74672	-0.828273	-0.482324	-0.586056	-0.595336	-0.651194	-0.844577	-0.6274	-0.6401	0.0495548
28.1	-0.416441	-0.543918	-0.905736	-0.470879	-0.492254	-0.626503	-0.530058	-0.675983	-0.721865	-0.598182	0.0506601
28.2	-0.421939	-0.582487	-0.902709	-0.522688	-0.62601	-0.604429	-0.632326	-0.716938	-0.754837	-0.640485	0.0462874
28.3	-0.432997	-0.638139	-0.83191	-0.481704	-0.508258	-0.66109	-0.779002	-0.685304	-0.666195	-0.631622	0.0447167
28.4	-0.402117	-0.921777	-0.927935	-0.552306	-0.55866	-0.647447	-0.72312	-0.691139	-0.643243	-0.674194	0.0567973
28.5	-0.416952	-0.931829	-0.864565	-0.500867	-0.553562	-0.622917	-0.62599	-0.699582	-0.705047	-0.657923	0.0549686
28.6	-0.39058	-0.660362	-1.00667	-0.449994	-0.550308	-0.644771	-0.631735	-0.932274	-0.635416	-0.65579	0.0671351
28.7	-0.421411	-0.509183	-0.982639	-0.611893	-0.510735	-0.542391	-0.720296	-0.877673	-0.631674	-0.645322	0.0614719
28.8	-0.430662	-0.555261	-0.935067	-0.457368	-0.562729	-0.59301	-0.638681	-0.720847	-0.7154	-0.623225	0.0512743
28.9	-0.478169	-0.910503	-0.948986	-0.422063	-0.645675	-0.654108	-0.555052	-0.738314	-0.730107	-0.675886	0.0596252
29	-0.347127	-0.835954	-0.895655	-0.48572	-0.587341	-0.59008	-0.702984	-0.875268	-0.72652	-0.67185	0.0619446
29.1	-0.417113	-0.933366	-0.922974	-0.498103	-0.597292	-0.614745	-0.657092	-0.650939	-0.668684	-0.662256	0.0571535
29.2	-0.478122	-0.756138	-1.0281	-0.517304	-0.655731	-0.68189	-0.759089	-1.0001	-0.657306	-0.725976	0.0629155
29.3	-0.425622	-0.736842	-0.984798	-0.578649	-0.623908	-0.31536	-0.675342	-1.05213	-0.655233	-0.671987	0.0786837
29.4	-0.389074	-0.738854	-0.997928	-0.464016	-0.576842	-0.597501	-0.6393	-0.563531	-0.742278	-0.634369	0.0593527
29.5	-0.451241	-0.785363	-0.901061	-0.482656	-0.555325	-0.686003	-0.731133	-0.771292	-0.695307	-0.673264	0.0496655
29.6	-0.455924	-0.809815	-0.89698	-0.519831	-0.628983	-0.70274	-0.629231	-0.769935	-0.703651	-0.679677	0.0462692
29.7	-0.433631	-0.82546	-0.959341	-0.51302	-0.610523	-0.508827	-0.602004	-0.698283	-0.711517	-0.651401	0.0555212
29.8	-0.406727	-0.638608	-0.959751	-0.529424	-0.653807	-0.51236	-0.6815	-0.648859	-0.668656	-0.633299	0.0510428
29.9	-0.403464	-0.631446	-0.98646	-0.479156	-0.59067	-0.547556	-0.632561	-0.747985	-0.672068	-0.632374	0.0559177
30	-0.439648	-0.626387	-1.00108	-0.41106	-0.57723	-0.431808	-0.69284	-0.790062	-0.671963	-0.626897	0.0640302
30.1	-0.414888	-0.770732	-0.994104	-0.367265	-0.64305	-0.713201	-0.682381	-0.808194	-0.646688	-0.671167	0.0639331
30.2	-0.420272	-0.702766	-0.968123	-0.51458	-0.520968	-0.54509	-0.672708	-0.818372	-0.701294	-0.651575	0.0570367
30.3	-0.491491	-0.760951	-0.946386	-0.477689	-0.617222	-0.562947	-0.625509	-0.763225	-0.661403	-0.656314	0.0495556
30.4	-0.466004	-0.780146	-1.0452	-0.399891	-0.647864	-0.614128	-0.73187	-0.592035	-0.684857	-0.662443	0.0624392
30.5	-0.456771	-0.761842	-0.920212	-0.471458	-0.530278	-0.714554	-0.720851	-0.587394	-0.662896	-0.647362	0.0503159
30.6	-0.470959	-0.798263	-0.906273	-0.431643	-0.528546	-0.604946	-0.473203	-0.710087	-0.681618	-0.622837	0.0544418
30.7	-0.468239	-0.791405	-0.965443	-0.452114	-0.602716	-0.533996	-0.630939	-0.55011	-0.636717	-0.625742	0.0543408
30.8	-0.459036	-0.789905	-0.842841	-0.435276	-0.585968	-0.555063	-0.623403	-0.882416	-0.738751	-0.656962	0.0545961
30.9	-0.442722	-0.728177	-1.00579	-0.540399	-0.581906	-0.59738	-0.630015	-0.579598	-0.655146	-0.640126	0.0526504
31	-0.414293	-0.872889	-0.961995	-0.446917	-0.610354	-0.529666	-0.59377	-0.684069	-0.634513	-0.638718	0.0604715
31.1	-0.479877	-0.637671	-1.01294	-0.374359	-0.556745	-0.65049	-0.590686	-0.877401	-0.634236	-0.646045	0.0646389
31.2	-0.440204	-0.694536	-1.04569	-0.468182	-0.602429	-0.568217	-0.553155	-0.901419	-0.642131	-0.657329	0.0663271
31.3	-0.479628	-0.573935	-0.991532	-0.453421	-0.522939	-0.461059	-0.734516	-0.557953	-0.605665	-0.59785	0.0571363
31.4	-0.457582	-0.710632	-1.10672	-0.447743	-0.604821	-0.532947	-0.585078	-0.862401	-0.737236	-0.671684	0.0705781
31.5	-0.449695	-0.772324	-0.958785	-0.417553	-0.619399	-0.613744	-0.495513	-0.705685	-0.737878	-0.641175	0.0578197
31.6	-0.479804	-0.694442	-0.967762	-0.518183	-0.581597	-0.542751	-0.513497	-0.767535	-0.617241	-0.631423	0.0521598
31.7	-0.405407	-0.735876	-1.06139	-0.52206	-0.577729	-0.697314	-0.654837	-0.822252	-0.609456	-0.676257	0.0629597
31.8	-0.359099	-0.780604	-0.98856	-0.541679	-0.628353	-0.633768	-0.586613	-0.407241	-0.677912	-0.622648	0.0629997
31.9	-0.436348	-0.626645	-1.03378	-0.478401	-0.600438	-0.735667	-0.579028	-0.710919	-0.657938	-0.651018	0.0579181
32	-0.477701	-0.776271	-0.944899	-0.490904	-0.632955	-0.719006	-0.629621	-0.72086	-0.731137	-0.680373	0.0481141
32.1	-0.458977	-0.650858	-0.909508	-0.499542	-0.652605	-0.588012	-0.602196	-0.612243	-0.661077	-0.626113	0.0423314
32.2	-0.389599	-0.847044	-0.985974	-0.452562	-0.573446	-0.625537	-0.586326	-0.79852	-0.627251	-0.654029	0.063622
32.3	-0.48544	-0.734131	-0.993661	-0.41829	-0.621684	-0.727702	-0.545146	-0.643514	-0.676369	-0.649548	0.055842
32.4	-0.381343	-0.769817	-0.972376	-0.461281	-0.562031	-0.654194	-0.605412	-0.740694	-0.713649	-0.6512	0.0586991
32.5	-0.419822	-0.717257	-1.04928	-0.414361	-0.581056	-0.65777	-0.607149	-0.770386	-0.692253	-0.656592	0.0640084
32.6	-0.424329	-0.65138	-0.905969	-0.406794	-0.581212	-0.636432	-0.57936	-0.737631	-0.673027	-0.621793	0.050902
32.7	-0.395953	-0.694453	-0.937032	-0.491859	-0.61649	-0.701348	-0.601917	-0.660911	-0.638143	-0.637567	0.0498403
32.8	-0.477575	-0.659104	-1.07297	-0.422492	-0.564406	-0.544962	-0.699681	-0.538815	-0.674613	-0.62829	0.0634677
32.9	-0.487101	-0.822691	-0.89746	-0.51745	-0.573552	-0.589836	-0.622173	-0.778085	-0.696803	-0.665017	0.0474297
33	-0.463528	-0.851923	-1.04242	-0.464797	-0.573051	-0.636314	-0.592876	-0.683876	-0.710431	-0.668802	0.0617823
33.1	-0.465677	-0.64336	-0.850803	-0.488067	-0.584367	-0.69196	-0.705586	-0.807283	-0.709599	-0.660745	0.0436164
33.2	-0.443073	-0.776332	-0.975323	-0.543327	-0.657381	-0.660611	-0.646984	-0.812053	-0.73068	-0.693974	0.0515774
33.3	-0.396087	-0.713292	-0.988556	-0.402566	-0.572113	-0.666138	-0.699146	-0.660173	-0.664325	-0.640266	0.0592218
33.4	-0.4134	-0.710891	-0.949381	-0.518912	-0.583071	-0.612432	-0.626038	-0.873427	-0.604758	-0.654701	0.0558685
33.5	-0.436726	-0.502564	-1.02714	-0.476218	-0.590484	-0.551422	-0.673948	-0.581121	-0.710988	-0.616734	0.05916
33.6	-0.445184	-0.78661	-0.873693	-0.432504	-0.558246	-0.702851	-0.549339	-0.767198	-0.686239	-0.644651	0.0519202
33.7	-0.424013	-0.991767	-1.01598	-0.543503	-0.646979	-0.614163	-0.664987	-0.749418	-0.666	-0.701868	0.0646146
33.8	-0.456533	-0.700435	-0.989784	-0.418235	-0.600481	-0.639548	-0.618278	-0.609231	-0.625522	-0.628672	0.0541188
33.9	-0.431591	-0.472345	-0.913521	-0.523061	-0.556141	-0.554103	-0.599533	-0.710359	-0.717965	-0.608735	0.0497649
34	-0.414751	-0.640093	-0.965825	-0.542733	-0.593355	-0.498483	-0.679648	-0.620608	-0.610445	-0.618438	0.0509902
34.1	-0.47194	-0.735079	-0.930851	-0.560954	-0.607344	-0.667036	-0.639041	-0.611965	-0.623499	-0.649745	0.0425129
34.2	-0.461228	-0.65616	-0.968109	-0.470329	-0.558852	-0.495973	-0.543918	-0.788227	-0.641911	-0.620523	0.0557507
34.3	-0.461272	-0.931677	-0.915626	-0.528911	-0.587921	-0.571542	-0.610898	-0.670993	-0.680671	-0.662168	0.054233
34.4	-0.46091	-0.793066	-0.946293	-0.487469	-0.629469	-0.627892	-0.597076	-0.761394	-0.673659	-0.664136	0.0507321
34.5	-0.378192	-0.789255	-0.996221	-0.512404	-0.549113	-0.538506	-0.780269	-0.577667	-0.695754	-0.646376	0.0622339
34.6	-0.446249	-0.660864	-1.02829	-0.472546	-0.567061	-0.650301	-0.657493	-0.93207	-0.628925	-0.671534	0.0644419
34.7	-0.398977	-0.71089	-0.99001	-0.457427	-0.563093	-0.63572	-0.542632	-0.756104	-0.687643	-0.638055	0.0589358
34.8	-0.402812	-0.723645	-0.946383	-0.378316	-0.608635	-0.618159	-0.670901	-0.717785	-0.694276	-0.640101	0.057375
34.9	-0.449909	-0.709667	-1.00117	-0.57407	-0.567243	-0.689942	-0.646012	-0.704081	-0.711987	-0.672676	0.0504539
35	-0.451987	-0.562047	-0.912795	-0.569591	-0.581018	-0.563205	-0.677893	-0.736445	-0.684106	-0.637676	0.0445363
35.1	-0.395107	-0.654021	-0.985008	-0.491294	-0.571534	-0.619452	-0.731476	-0.590363	-0.625629	-0.62932	0.0548274
35.2	-0.458383	-0.725924	-1.08175	-0.538058	-0.546049	-0.634397	-0.721071	-0.813509	-0.685127	-0.689363	0.0614121
35.3	-0.360249	-0.672587	-0.954327	-0.440272	-0.612878	-0.601391	-0.513424	-0.652979	-0.649551	-0.606406	0.0560712
35.4	-0.425166	-0.564437	-1.03484	-0.512742	-0.561596	-0.522181	-0.658574	-0.598221	-0.705596	-0.620373	0.0585606
35.5	-0.399	-0.752284	-1.06997	-0.514672	-0.468728	-0.610224	-0.702154	-0.685097	-0.758575	-0.6623	0.0663503
35.6	-0.435097	-0.680195	-0.85954	-0.550456	-0.579137	-0.645998	-0.566374	-0.836894	-0.718122	-0.652424	0.0460162
35.7	-0.473	-0.81836	-1.08324	-0.438289	-0.623642	-0.703413	-0.687559	-0.495132	-0.705642	-0.669808	0.0667395
35.8	-0.429904	-0.543999	-0.950983	-0.45326	-0.574651	-0.640754	-0.589794	-0.700694	-0.693237	-0.619697	0.0519801
35.9	-0.503952	-0.707082	-1.03922	-0.471823	-0.585352	-0.619069	-0.693503	-0.505211	-0.659489	-0.642745	0.0571839
36	-0.411131	-0.725496	-0.93495	-0.535545	-0.602621	-0.666185	-0.83375	-0.898588	-0.684852	-0.699235	0.057072
36.1	-0.369773	-0.630785	-0.927528	-0.497843	-0.590471	-0.694687	-0.683099	-0.652602	-0.702237	-0.63878	0.051005
36.2	-0.378351	-0.914138	-0.950968	-0.505885	-0.559106	-0.625233	-0.748495	-0.719884	-0.697117	-0.677686	0.0616548
36.3	-0.422363	-0.586255	-0.983653	-0.460348	-0.528212	-0.683871	-0.773306	-0.698262	-0.668529	-0.644978	0.0573493
36.4	-0.37973	-0.574627	-1.10224	-0.420763	-0.573194	-0.56756	-0.649193	-0.814793	-0.691355	-0.641495	0.0723332
36.5	-0.417176	-0.643665	-0.990767	-0.379571	-0.571039	-0.534875	-0.685109	-0.687819	-0.638504	-0.616503	0.059592
36.6	-0.367443	-0.831913	-1.04953	-0.415012	-0.567233	-0.560102	-0.682379	-0.669208	-0.667011	-0.645536	0.0691448
36.7	-0.381145	-0.791748	-1.01298	-0.489016	-0.577221	-0.596678	-0.58339	-0.702761	-0.676834	-0.645753	0.0607782
36.8	-0.401277	-0.700109	-1.0156	-0.440735	-0.681237	-0.736533	-0.715976	-0.582765	-0.652223	-0.658495	0.0599216
36.9	-0.42797	-0.865345	-0.977301	-0.485046	-0.486094	-0.757808	-0.681617	-0.570886	-0.721615	-0.663742	0.0622698
37	-0.380554	-0.53143	-0.974336	-0.345334	-0.582215	-0.604207	-0.62492	-0.801401	-0.736474	-0.620097	0.0660753
37.1	-0.387041	-0.829915	-0.946896	-0.39224	-0.554801	-0.583938	-0.654051	-0.548047	-0.578247	-0.608353	0.0611783
37.2	-0.40545	-0.829913	-1.04022	-0.406438	-0.562498	-0.669274	-0.776338	-0.759499	-0.647516	-0.67746	0.0680036
37.3	-0.433268	-0.518601	-0.849113	-0.432256	-0.546404	-0.625846	-0.655339	-0.734742	-0.756142	-0.616857	0.0487628
37.4	-0.421862	-0.690724	-1.0651	-0.396943	-0.584595	-0.664542	-0.625436	-0.686448	-0.681939	-0.646399	0.0642671
37.5	-0.413592	-0.611627	-0.853418	-0.476521	-0.591922	-0.625839	-0.652602	-0.670231	-0.631976	-0.614192	0.0411625
37.6	-0.492113	-0.685867	-1.08179	-0.505069	-0.570682	-0.676039	-0.676738	-0.528534	-0.644297	-0.651236	0.059642
37.7	-0.4163	-0.809086	-1.01068	-0.356219	-0.607278	-0.552538	-0.623262	-0.631319	-0.647135	-0.628202	0.065026
37.8	-0.44633	-0.860946	-0.915778	-0.459711	-0.513196	-0.695314	-0.555896	-0.869072	-0.799638	-0.679542	0.0629132
37.9	-0.419724	-0.699957	-1.0314	-0.496558	-0.50967	-0.751793	-0.782792	-0.687994	-0.608669	-0.665395	0.0616036
38	-0.431209	-0.774754	-1.02087	-0.453392	-0.591934	-0.663313	-0.619777	-0.755863	-0.683469	-0.666064	0.0594066
38.1	-0.416536	-0.564042	-1.01743	-0.55093	-0.500411	-0.636441	-0.603605	-0.434329	-0.693238	-0.601884	0.0599735
38.2	-0.407891	-0.838878	-0.943504	-0.457219	-0.635813	-0.6297	-0.698301	-0.788834	-0.674345	-0.674943	0.057108
38.3	-0.335278	-0.738295	-1.02351	-0.526306	-0.612475	-0.706001	-0.618298	-0.53141	-0.630457	-0.635781	0.0623418
38.4	-0.454792	-0.70012	-1.04082	-0.349872	-0.579682	-0.625116	-0.685814	-0.518979	-0.681339	-0.626282	0.0649114
38.5	-0.468962	-0.842163	-0.961993	-0.465382	-0.652189	-0.668437	-0.729424	-0.427295	-0.659123	-0.652774	0.0597901
38.6	-0.375466	-0.820115	-1.0258	-0.442304	-0.557146	-0.636012	-0.624752	-0.586725	-0.683687	-0.639111	0.0647855
38.7	-0.419857	-0.862068	-1.00117	-0.408668	-0.534665	-0.607233	-0.673967	-0.631632	-0.755301	-0.654951	0.0652356
38.8	-0.364769	-0.614416	-1.00902	-0.477282	-0.519763	-0.550992	-0.759883	-0.70561	-0.693538	-0.632808	0.0626403
38.9	-0.350682	-0.656678	-0.918108	-0.452473	-0.519084	-0.68251	-0.742644	-0.519428	-0.690668	-0.614697	0.0571061
39	-0.399667	-0.780533	-1.02362	-0.450843	-0.61536	-0.483401	-0.657612	-0.459621	-0.621665	-0.610258	0.0657021
39.1	-0.319439	-0.791897	-1.01922	-0.484661	-0.585646	-0.678272	-0.69541	-0.67789	-0.708921	-0.662373	0.0648651
39.2	-0.370104	-0.593657	-0.978773	-0.532696	-0.549614	-0.740539	-0.782482	-0.844648	-0.65224	-0.671639	0.0615622
39.3	-0.389692	-0.602339	-0.958726	-0.461952	-0.573745	-0.680362	-0.60042	-0.653598	-0.580356	-0.611243	0.0528685
39.4	-0.410958	-0.935639	-0.793006	-0.460711	-0.55994	-0.629662	-0.695654	-0.426291	-0.691182	-0.62256	0.0589946
39.5	-0.339493	-0.729208	-1.0065	-0.492495	-0.583202	-0.716666	-0.635324	-0.627664	-0.672814	-0.644818	0.0606091
39.6	-0.396015	-0.734769	-0.971236	-0.619544	-0.573026	-0.689471	-0.688118	-0.569927	-0.621397	-0.6515	0.0516344
39.7	-0.394493	-0.918898	-0.910038	-0.48031	-0.61449	-0.718072	-0.657635	-0.598967	-0.636212	-0.65879	0.0579819
39.8	-0.402753	-0.600962	-0.985971	-0.491544	-0.604497	-0.659334	-0.632542	-0.470476	-0.766476	-0.623839	0.0581688
39.9	-0.340628	-0.733497	-1.03095	-0.414578	-0.552534	-0.720138	-0.652881	-0.582441	-0.560299	-0.620883	0.066941
40	-0.394409	-0.801882	-0.996189	-0.525655	-0.583419	-0.635064	-0.714809	-0.635163	-0.649406	-0.659555	0.0567596
	sample_1	sample_2	sample_3	sample_4	sample_5	sample_6	sample_7	sample_8	sample_9	Average	SEM
peak	-0.423162	-0.723573	-0.98051	-0.469486	-0.580369	-0.627686	-0.649196	-0.680705	-0.673056	-0.645305	0.0534002

## Sheet: 10
	ΔFRETr
Time(sec)	sample_1	sample_2	sample_3	sample_4	sample_5	sample_6	sample_7	sample_8	Average	SEM
0	0.0254507	-0.0339947	0.090623	-0.00794394	-0.100973	-0.0274522	0.0573746	0.0112833	0.00179598	0.020883
0.1	0.0193367	0.12784	-0.03804	-0.0374239	-0.00236196	-0.174598	-0.164521	-0.00676169	-0.0345663	0.0347463
0.2	0.119775	0.156104	-0.00125904	-0.0962229	-0.000846961	-0.0307572	-0.0198724	0.0267233	0.0192055	0.0289951
0.3	-0.0897243	0.0622743	-0.11039	0.0184411	-0.017814	0.00174682	-0.0274864	-0.0400187	-0.0253714	0.0198126
0.4	0.105789	0.0450943	-0.068762	-0.0509149	-0.170145	-0.19243	0.0847576	0.00810231	-0.0298136	0.0393389
0.5	-0.160981	0.0188553	0.035622	-0.0433779	0.013925	0.0531358	-0.0248014	-0.00902269	-0.0145806	0.0236923
0.6	0.250098	0.0267793	-0.073452	-0.0141869	-0.074018	0.133527	0.0305856	0.0105573	0.0362362	0.038432
0.7	0.111679	-0.0829297	-0.063894	0.0561281	-0.111578	0.0894988	-0.0150594	-0.0218047	-0.00474502	0.0291437
0.8	0.120852	-0.107092	-0.074716	0.00138306	0.011801	-0.0639712	0.00254065	0.00525531	-0.0129934	0.0248471
0.9	0.0140417	-0.0416617	0.012693	-0.0236439	-0.11002	-0.131709	0.0602616	0.0262813	-0.0242196	0.0238051
1	-0.000286333	0.0215943	-0.081978	-0.0153499	-0.132673	-0.00306018	0.0475276	-0.0146517	-0.0223596	0.0204886
1.1	-0.0980043	-0.0791357	-0.056328	0.00814606	-0.00545196	0.00460282	-0.0122084	0.0505483	-0.0234789	0.0176532
1.2	-0.0524053	0.0225913	-0.052136	0.00615706	-0.052755	0.0855108	-0.0107694	-0.0270167	-0.0101029	0.0169754
1.3	0.00695567	0.166433	-0.067772	0.000111059	-0.064707	-0.0214662	0.0174366	0.00349031	0.00506023	0.0257393
1.4	-0.0507923	-0.0774917	-0.098082	0.0326291	-0.04701	0.0342318	0.0513086	-0.0353097	-0.0238145	0.0198178
1.5	-0.0366863	0.117279	0.027897	0.0145341	0.00955604	-0.148858	-0.00615735	-0.0267177	-0.00614415	0.0263187
1.6	0.0722087	0.00303129	-0.095925	0.0548301	-0.094581	0.13121	-0.0589714	0.0248913	0.00458673	0.0291308
1.7	0.0346507	0.162533	0.019532	-0.0293129	0.039866	-0.212335	0.0420346	0.00696431	0.0079916	0.0370421
1.8	-0.117937	-0.00528571	0.055464	-0.0615779	0.039046	0.180615	0.0230686	0.0248193	0.0172765	0.03097
1.9	0.12054	0.00442329	-0.112728	0.00698606	-0.070817	-0.0360652	-0.104375	0.0178413	-0.0217744	0.0270717
2	0.0345757	0.0865883	-0.084324	0.0313671	0.00558104	0.0841348	0.0419266	-0.00709969	0.0240937	0.0193932
2.1	0.0604277	-0.122252	0.016216	0.0256701	0.010484	0.154969	0.00358465	-0.00654969	0.0178187	0.0271108
2.2	-0.0457263	0.0350263	0.125996	0.0131311	0.065941	0.0643448	-0.0798024	0.0326413	0.026444	0.0230269
2.3	0.0386357	0.0410103	0.127437	-0.00179794	-0.00646596	0.0371778	0.105656	0.0173063	0.0448699	0.0170074
2.4	0.0944417	0.00377129	-0.056273	0.0108721	0.017066	0.115749	0.0133166	0.00729331	0.0257796	0.0192823
2.5	0.0526097	-0.189806	-0.061614	-0.00455994	0.04663	-0.0866982	0.0570816	0.0265763	-0.0199725	0.030786
2.6	0.124413	-0.0371837	-0.00390704	-0.00164394	0.036089	0.0750768	0.00583765	-0.00667169	0.0240012	0.0185589
2.7	0.122841	0.0447243	-0.055359	-0.0317249	0.024969	0.0173418	0.0135636	-0.0232347	0.0141401	0.0194613
2.8	-0.141102	-0.13715	-0.046534	-0.0681709	0.015016	0.131207	-0.00977235	-0.00875869	-0.0331581	0.0311534
2.9	0.0454897	0.0763693	-0.036593	-0.0378729	-0.031354	-0.00466418	-0.0122714	0.0262373	0.0031676	0.0149036
3	0.133393	-0.0352457	0.048509	0.0495391	0.00553004	0.128381	-0.00969535	0.0257203	0.0432664	0.0216032
3.1	0.153186	-0.0626257	0.047912	0.00330606	-0.024923	-0.280113	-0.0313024	0.0193703	-0.0218988	0.043568
3.2	-0.105758	0.00589929	-0.068242	-0.0244719	-0.015425	0.0958898	0.0428226	-0.0407587	-0.0137555	0.0223166
3.3	-0.0626153	-0.00570671	-0.049753	0.000637059	-0.174338	-0.0393052	-0.00648835	0.00350931	-0.0417575	0.0209048
3.4	-0.0952603	-0.0213717	0.039889	0.0312991	-0.015958	-0.30852	-0.00910335	-0.0439857	-0.0528764	0.0394588
3.5	0.0180737	0.0198043	0.06074	0.0167461	-0.065378	0.269522	0.0468666	0.0367393	0.0503892	0.0340269
3.6	-0.0260313	0.0855313	0.00701996	-0.0272359	-0.013534	-0.133014	-0.0117444	-0.00377469	-0.0153479	0.0210984
3.7	0.196383	0.0148143	0.074519	-0.00350994	0.043273	0.119147	-0.00555635	0.0336313	0.0590876	0.0245134
3.8	0.0176657	0.0189573	-0.046174	0.0516031	0.00139004	0.0678178	0.157163	-0.0156947	0.031591	0.02197
3.9	-0.0570073	-0.0693877	-0.00732204	-0.0408089	-0.077436	-0.0354882	0.00852465	0.0288283	-0.0312621	0.0134459
4	0.0284717	-0.00635271	0.028363	-0.0684619	-0.088639	-0.163709	0.0318936	-0.00231969	-0.0300943	0.0249203
4.1	-0.0529083	-0.0453527	0.084813	0.00754506	0.011831	-0.00512918	0.0823746	-0.0132737	0.00873748	0.0182364
4.2	-0.0219913	0.0114023	0.038859	-0.0224549	0.029491	0.279312	0.0136306	-0.0383717	0.0362346	0.0360226
4.3	0.0484437	-0.0334327	-0.073102	-0.0718899	0.063613	-0.119753	-0.00570735	0.0140803	-0.0222185	0.022617
4.4	0.0348767	0.148367	0.086215	0.0598911	0.045834	0.00135882	0.0329646	-0.0388137	0.0463367	0.0197159
4.5	-0.0491093	0.103032	0.018552	0.0558031	0.00491604	-0.17351	-0.0155954	0.0131143	-0.00534965	0.0289093
4.6	0.0138657	-0.161535	0.055586	-0.0346129	0.00625604	-0.0219942	-0.0658374	-0.0362517	-0.0305654	0.0228627
4.7	0.0136397	-0.0329437	0.044009	-0.0165539	0.026239	-0.136158	0.0561636	0.00469831	-0.00511327	0.021413
4.8	0.0722617	-0.00775071	-0.010528	-0.0371979	-0.00964996	0.270614	-0.0257754	0.0178253	0.0337249	0.035853
4.9	-0.0637753	-0.0484787	-0.116854	0.0226921	-0.047088	-0.0676322	-0.0141984	-0.0314967	-0.0458539	0.0144862
5	-0.00669933	-0.0313147	-0.013629	0.0118051	-0.060409	0.0724998	-0.0711324	-0.0284457	-0.0159156	0.015867
5.1	0.129618	-0.148447	-0.00994304	0.00671206	-0.00780696	-0.0811402	-0.127643	0.00929831	-0.028669	0.0314614
5.2	0.0621507	-0.0115017	-0.125442	-0.0692099	0.045216	0.123639	-0.0587464	-0.0319537	-0.00823102	0.0285926
5.3	0.239451	0.107704	-0.089207	-0.0160799	0.093551	-0.140253	0.0190976	-0.00703569	0.0259035	0.042389
5.4	0.140803	0.299578	0.078288	0.0420041	0.00403404	-0.0300272	-0.0153204	0.0181413	0.0671876	0.0384601
5.5	0.0705327	0.0576353	-0.00327604	-0.0668489	0.033862	-0.110604	0.00875165	0.0250493	0.00188773	0.0218892
5.6	-0.0257433	-0.146015	0.011807	0.0141721	0.072509	-0.128776	-0.0173324	0.00800931	-0.0264211	0.026371
5.7	0.0177227	0.0554713	0.028284	0.0675701	-0.019777	-0.149052	-0.000738353	0.000712314	2.41005e-05	0.0236664
5.8	0.0591867	-0.0798687	-0.123194	-0.0604909	0.019985	-0.0413122	-0.0143544	-0.0267787	-0.0333534	0.0201989
5.9	-0.12996	0.224235	-0.089658	-0.0589069	-0.081933	0.198906	-0.0289874	0.0246873	0.00729785	0.0474304
6	-0.0738363	0.0463773	-0.025493	-0.0564119	0.059476	0.0163898	0.0912526	-0.0156117	0.00526785	0.0205242
6.1	-0.0940563	-0.0905237	0.042002	-0.0592709	-0.039993	-0.0745772	-0.0477354	0.0326273	-0.0414409	0.0184604
6.2	-0.0684103	-0.0686557	0.12859	-0.00231394	-0.064603	-0.0927292	-0.0484604	0.0371043	-0.0224348	0.0261879
6.3	-0.0679643	-0.0835707	-0.027724	1.60588e-05	0.022035	-0.0510062	-0.0692604	0.0376143	-0.0299825	0.0160797
6.4	-0.0360743	-0.0721037	0.037676	-0.0501539	-0.017072	-0.0231072	0.0661726	0.0644503	-0.00377652	0.018746
6.5	-0.223946	0.0151523	-0.082363	-0.0176799	0.046383	0.200285	-0.0439374	0.00247031	-0.0129545	0.0423289
6.6	0.0474867	0.159551	0.017836	-0.0461079	-0.010518	-0.0592252	0.0128286	0.00164131	0.0154366	0.0239176
6.7	0.0377067	0.136161	0.000306961	0.0263541	-0.077397	0.150356	-0.0372234	0.0416963	0.0347451	0.0276198
6.8	0.00207267	0.0533733	-0.023301	0.0235001	0.041283	-0.0866392	-0.0283714	0.00672031	-0.00142027	0.0158073
6.9	0.18252	-0.0422207	0.02301	-0.0184879	0.014882	-0.00884818	0.0677136	0.0281253	0.0308367	0.0246533
7	0.0481317	0.182187	-0.016012	0.0692781	-0.037668	0.0478938	0.0414906	-0.0269347	0.0385459	0.0249421
7.1	-0.130913	-0.0880297	-0.057226	-0.0222739	0.00441604	0.110598	0.0677406	-0.0380477	-0.019217	0.028028
7.2	0.00278667	0.00711229	0.031223	0.0314191	-0.00752096	-0.141482	0.00698565	-0.0184287	-0.0109881	0.0196017
7.3	0.0500257	0.0368743	-0.010159	-0.0482499	0.102884	0.159108	0.0142456	0.00936731	0.039262	0.0232043
7.4	-0.0874163	-0.130671	0.062742	0.00932406	-0.053128	-0.100301	0.0505496	-0.0267377	-0.0344548	0.025141
7.5	0.0807917	-0.0429477	-0.106988	0.0537551	-0.085039	-0.0934982	0.0220866	0.0462673	-0.0156965	0.0265043
7.6	-0.0133493	-0.195128	0.077977	0.0465611	0.017537	0.0123888	0.0344736	-0.0221727	-0.00521402	0.0294063
7.7	-0.0166543	-0.0411777	-0.00447904	0.0499691	0.00219104	0.141318	-0.0241884	0.00794831	0.0143659	0.0204689
7.8	-0.0121383	-0.176495	0.033537	-0.0204669	0.00631504	0.0176718	0.0781896	0.0540933	-0.00241165	0.0274469
7.9	0.0850517	-0.152185	-0.061425	-0.0154969	0.026103	0.00218882	-0.0594184	-0.0379977	-0.0266474	0.0247801
8	0.0991037	0.00579529	-0.035142	-0.0363509	-0.077005	0.0764128	0.0212826	-0.0520367	0.000257475	0.0220957
8.1	-0.0746793	0.00158629	-0.046371	0.0366831	0.021842	0.272687	-0.0222224	0.00585331	0.0244224	0.0377177
8.2	-0.0643653	-0.0355287	-0.066485	0.0723351	-0.00355096	0.101707	0.000546647	0.0160543	0.0025891	0.0213889
8.3	0.0243377	0.0773203	0.00236296	0.0657901	0.00230004	0.119983	-0.0698824	0.0154733	0.0297106	0.0204272
8.4	-0.11756	-0.152622	0.050583	0.0204941	-0.02527	0.0592588	0.00306465	0.0156493	-0.0183003	0.0273266
8.5	0.0754727	0.0193803	0.059747	0.0513841	0.015047	-0.00267718	-0.0337754	0.000327314	0.0231132	0.0129439
8.6	-0.0693733	0.0345853	0.05124	-0.0369589	-0.071702	-0.0395622	0.0806256	-0.0503197	-0.0126831	0.0208961
8.7	-0.145704	0.236229	0.074837	0.0552631	-0.024812	-0.00563018	0.00109065	-0.0140667	0.0221509	0.038408
8.8	0.0144517	0.0883763	-0.026336	-0.0253639	0.018575	-0.180362	-0.0695244	0.0140183	-0.0207706	0.0279702
8.9	-0.138468	0.126243	0.017596	0.0429791	-0.0134	-0.100587	0.0464916	-0.0131647	-0.00403877	0.0298117
9	0.104137	-0.108882	0.058297	0.0349971	0.065374	-0.00529018	0.0636596	-0.00285869	0.0261792	0.0232235
9.1	-0.0206653	0.0333063	0.055883	-0.0787729	-0.00309296	0.0829228	0.0617996	-0.0475267	0.0104817	0.0202437
9.2	-0.0727193	-0.0881867	0.084867	-0.0478259	0.02028	-0.139565	0.0144686	-0.0730057	-0.0377109	0.0255674
9.3	0.00990767	-0.0864027	0.055653	0.0148471	-0.033574	-0.0229642	-0.0675514	-0.0407597	-0.0213555	0.0164273
9.4	-0.0972933	0.148155	0.094729	0.0587191	-0.03581	0.0252778	0.0323666	-0.0367687	0.023672	0.027927
9.5	-0.0687943	-0.153553	0.00634196	0.0493361	0.022902	0.193901	-0.0347424	-0.0563987	-0.0051259	0.036126
9.6	-0.0315803	-0.12345	-0.016559	0.0454611	-0.012728	-0.163899	-0.0967554	-0.0212387	-0.0525936	0.0243805
9.7	0.107229	-0.0533327	-0.065747	0.0145081	-0.022678	0.187564	0.0130516	-0.0296207	0.0188717	0.0306968
9.8	-0.173407	-0.0164487	0.054397	0.0234711	0.021815	0.153081	0.0217916	0.0589873	0.0179609	0.0324956
9.9	0.0987507	0.235744	0.00388696	-0.0362449	-0.012817	0.131611	0.0390386	-0.0622607	0.0497136	0.0352973
10	0.0592047	0.148142	0.022672	0.00905406	0.072536	0.0185348	-0.113327	0.00640531	0.0279027	0.0261547
10.1	-0.0633303	-0.0990617	-0.09148	-0.00168694	-0.115001	-0.178687	-0.309034	-0.26485	-0.140391	0.0366741
10.2	-0.362805	-0.160656	0.039927	0.0168581	-0.255397	-0.261451	-0.411446	-0.35025	-0.218153	0.0603767
10.3	-0.33857	-0.358733	-0.172857	-0.179143	-0.395697	0.0253958	-0.391812	-0.474842	-0.285782	0.0579611
10.4	-0.475886	-0.357224	-0.248306	-0.212577	-0.31474	-0.176169	-0.368984	-0.446837	-0.32509	0.0381165
10.5	-0.389745	-0.403834	-0.270774	-0.251052	-0.317506	-0.493939	-0.325997	-0.522031	-0.37186	0.0350172
10.6	-0.275435	-0.55657	-0.346132	-0.284279	-0.242622	-0.467362	-0.351067	-0.562051	-0.38569	0.0448501
10.7	-0.3804	-0.481138	-0.297633	-0.31156	-0.378813	-0.578105	-0.262717	-0.475631	-0.39575	0.0382334
10.8	-0.380867	-0.494609	-0.416269	-0.340285	-0.243721	-0.749229	-0.410202	-0.540065	-0.446906	0.0537276
10.9	-0.293864	-0.614751	-0.338038	-0.232756	-0.391665	-0.800335	-0.330093	-0.561577	-0.445385	0.0686666
11	-0.429403	-0.445123	-0.393645	-0.389237	-0.370583	-0.751407	-0.351134	-0.527215	-0.457218	0.0462503
11.1	-0.386177	-0.373893	-0.385706	-0.338934	-0.325926	-0.624805	-0.398943	-0.51516	-0.418693	0.0356816
11.2	-0.267635	-0.620067	-0.330272	-0.295981	-0.393587	-0.734363	-0.403256	-0.552535	-0.449712	0.0593083
11.3	-0.427167	-0.604044	-0.238863	-0.367508	-0.419605	-0.702674	-0.283023	-0.623061	-0.458243	0.0594153
11.4	-0.462659	-0.526598	-0.429873	-0.343069	-0.334433	-0.524936	-0.374203	-0.592172	-0.448493	0.0334818
11.5	-0.313944	-0.377461	-0.434652	-0.421706	-0.361974	-0.539663	-0.431724	-0.659781	-0.442613	0.0388455
11.6	-0.433028	-0.648501	-0.432112	-0.363229	-0.314775	-0.680363	-0.440171	-0.65568	-0.495982	0.0507758
11.7	-0.370644	-0.5493	-0.397754	-0.209884	-0.306873	-0.593492	-0.496	-0.680585	-0.450567	0.0555655
11.8	-0.523231	-0.600178	-0.428017	-0.362714	-0.444554	-0.679799	-0.461739	-0.710262	-0.526312	0.0443488
11.9	-0.480682	-0.572065	-0.443954	-0.328718	-0.40595	-0.920538	-0.473821	-0.753443	-0.547396	0.0695252
12	-0.60388	-0.485783	-0.388497	-0.343876	-0.525487	-0.975858	-0.384058	-0.76049	-0.558491	0.0766275
12.1	-0.324399	-0.638638	-0.5037	-0.43603	-0.488967	-0.703938	-0.476649	-0.748946	-0.540158	0.0509713
12.2	-0.627524	-0.685079	-0.376873	-0.509339	-0.422823	-0.806238	-0.48759	-0.784035	-0.587438	0.057503
12.3	-0.375825	-0.630604	-0.49137	-0.444931	-0.496106	-0.873975	-0.499585	-0.768333	-0.572591	0.0605486
12.4	-0.421068	-0.563981	-0.402134	-0.50345	-0.541963	-0.832657	-0.518912	-0.823095	-0.575908	0.0583994
12.5	-0.5744	-0.568817	-0.547893	-0.475243	-0.543484	-0.772581	-0.6055	-0.847674	-0.616949	0.0447133
12.6	-0.365264	-0.562622	-0.522365	-0.525022	-0.461953	-0.87265	-0.531144	-0.846258	-0.58591	0.0634341
12.7	-0.583452	-0.672296	-0.488063	-0.463789	-0.442986	-0.572123	-0.612218	-0.804299	-0.579903	0.0423992
12.8	-0.592191	-0.786474	-0.570261	-0.56563	-0.490882	-0.884869	-0.676074	-0.869897	-0.679535	0.053114
12.9	-0.50784	-0.77172	-0.548663	-0.481465	-0.496686	-1.08194	-0.622599	-0.830188	-0.667638	0.0749412
13	-0.531724	-0.793346	-0.606922	-0.572715	-0.536692	-0.813845	-0.639719	-0.868184	-0.670393	0.0475155
13.1	-0.445952	-0.658917	-0.519393	-0.622724	-0.581064	-0.819651	-0.696852	-0.84268	-0.648404	0.0486149
13.2	-0.498834	-0.715597	-0.578294	-0.620273	-0.475071	-0.899057	-0.621782	-0.903338	-0.664031	0.0581271
13.3	-0.519483	-0.768226	-0.524379	-0.645826	-0.602381	-0.889657	-0.612965	-0.890797	-0.681714	0.0530871
13.4	-0.532604	-0.67197	-0.59716	-0.624191	-0.535956	-0.970683	-0.593729	-0.930141	-0.682054	0.060797
13.5	-0.48408	-0.61343	-0.590705	-0.699619	-0.56409	-0.946042	-0.709488	-0.936013	-0.692933	0.0598304
13.6	-0.602131	-0.675815	-0.619711	-0.548062	-0.630428	-0.725514	-0.620867	-0.916442	-0.667371	0.0400397
13.7	-0.547541	-0.7867	-0.61735	-0.660082	-0.567039	-1.3064	-0.521037	-0.940884	-0.743379	0.094452
13.8	-0.493177	-0.643675	-0.643486	-0.630827	-0.663413	-1.09796	-0.551696	-0.906714	-0.703868	0.0704883
13.9	-0.491798	-0.693137	-0.713339	-0.681072	-0.659296	-1.15609	-0.656807	-0.922907	-0.746805	0.0716676
14	-0.574542	-0.626431	-0.558363	-0.662029	-0.65786	-0.959051	-0.68174	-0.925767	-0.705723	0.0538815
14.1	-0.521533	-0.802915	-0.709716	-0.664257	-0.567944	-1.18864	-0.628673	-0.919794	-0.750434	0.0771215
14.2	-0.536225	-0.730345	-0.719776	-0.68112	-0.650898	-1.0694	-0.632014	-0.950149	-0.746241	0.0623135
14.3	-0.553813	-0.722159	-0.801624	-0.625509	-0.682152	-1.15735	-0.692783	-0.917485	-0.769109	0.0676606
14.4	-0.660246	-0.869265	-0.707582	-0.620262	-0.591718	-1.08125	-0.687221	-0.929656	-0.7684	0.0611205
14.5	-0.455272	-0.813116	-0.711367	-0.652253	-0.627707	-1.1176	-0.732285	-0.937897	-0.755937	0.0716285
14.6	-0.480738	-0.768958	-0.738673	-0.637702	-0.635405	-1.06601	-0.615361	-0.936104	-0.734869	0.0667516
14.7	-0.671553	-0.996229	-0.665069	-0.684274	-0.661316	-1.23798	-0.658743	-0.92995	-0.813139	0.077127
14.8	-0.556355	-0.814909	-0.768888	-0.708649	-0.704436	-1.11376	-0.728825	-0.93447	-0.791286	0.0596141
14.9	-0.690553	-0.887479	-0.711172	-0.614556	-0.685449	-1.17134	-0.661127	-0.997912	-0.802448	0.0696073
15	-0.472832	-0.784835	-0.783631	-0.799073	-0.706035	-1.10114	-0.734543	-0.935786	-0.789734	0.063938
15.1	-0.460852	-0.809225	-0.710636	-0.701164	-0.634348	-1.13443	-0.678535	-0.930012	-0.7574	0.0718735
15.2	-0.545742	-0.695105	-0.787188	-0.794559	-0.698289	-1.24404	-0.706893	-0.910928	-0.797843	0.0737147
15.3	-0.382607	-0.758832	-0.778816	-0.683799	-0.676098	-0.971031	-0.630685	-0.932615	-0.72681	0.0651738
15.4	-0.660355	-0.865907	-0.832488	-0.740876	-0.61414	-0.980028	-0.82442	-0.952154	-0.808796	0.0459964
15.5	-0.686771	-0.727798	-0.797483	-0.749374	-0.626923	-1.22351	-0.730179	-0.970387	-0.814054	0.0684327
15.6	-0.610922	-0.704858	-0.779619	-0.742477	-0.773228	-0.898527	-0.661444	-0.981651	-0.769091	0.0429914
15.7	-0.624526	-0.866854	-0.709542	-0.709955	-0.621108	-1.16431	-0.74717	-0.916249	-0.794964	0.0644175
15.8	-0.478747	-0.802486	-0.741117	-0.719164	-0.685904	-1.2155	-0.769853	-0.940925	-0.794212	0.075518
15.9	-0.569998	-0.807498	-0.688251	-0.706772	-0.687995	-1.16848	-0.738956	-0.960699	-0.791081	0.0669985
16	-0.6656	-0.790336	-0.921448	-0.759846	-0.778336	-1.14162	-0.71819	-0.912541	-0.83599	0.0535672
16.1	-0.664896	-0.796183	-0.821459	-0.76004	-0.842194	-1.02423	-0.724619	-0.969903	-0.82544	0.0426268
16.2	-0.57194	-0.81189	-0.798183	-0.688834	-0.692878	-1.09956	-0.707161	-0.992643	-0.795386	0.0614239
16.3	-0.520109	-0.762954	-0.801616	-0.771545	-0.699985	-1.11666	-0.691476	-0.935326	-0.787459	0.0626259
16.4	-0.642136	-0.959173	-0.833387	-0.705764	-0.699269	-1.0887	-0.750989	-0.98218	-0.832699	0.0568177
16.5	-0.543171	-0.817792	-0.775813	-0.767455	-0.752444	-1.19907	-0.735987	-0.956665	-0.81855	0.067524
16.6	-0.566429	-0.758686	-0.770888	-0.688537	-0.77059	-1.0848	-0.77849	-0.965423	-0.79798	0.0565847
16.7	-0.490597	-0.656648	-0.805341	-0.733461	-0.754932	-1.14053	-0.685893	-0.924971	-0.774047	0.0683972
16.8	-0.611877	-0.804359	-0.660161	-0.74985	-0.68958	-1.17932	-0.722661	-0.926232	-0.793005	0.0647906
16.9	-0.555889	-0.921708	-0.776858	-0.726923	-0.661766	-1.13283	-0.729333	-0.911458	-0.802096	0.063744
17	-0.667585	-0.834583	-0.713309	-0.772332	-0.691739	-1.11013	-0.679537	-0.917182	-0.7983	0.0539729
17.1	-0.601412	-0.954812	-0.757577	-0.760042	-0.697482	-1.07406	-0.703772	-0.956931	-0.813261	0.0574609
17.2	-0.651534	-0.916836	-0.799244	-0.763501	-0.690218	-1.14703	-0.677908	-0.896757	-0.817878	0.0584345
17.3	-0.461049	-0.867705	-0.855294	-0.686084	-0.648557	-1.20673	-0.701813	-0.97111	-0.799792	0.0804879
17.4	-0.465075	-0.944555	-0.729065	-0.77103	-0.638315	-1.21788	-0.76923	-0.938424	-0.809196	0.0800821
17.5	-0.663514	-0.949442	-0.817054	-0.743391	-0.753053	-1.16015	-0.775576	-0.929134	-0.848914	0.0558217
17.6	-0.48674	-1.04545	-0.842233	-0.784515	-0.740715	-0.960062	-0.745338	-0.915892	-0.815119	0.0603749
17.7	-0.53818	-0.866031	-0.839821	-0.758889	-0.59736	-1.19074	-0.725681	-0.914871	-0.803947	0.0717787
17.8	-0.558182	-0.91649	-0.808951	-0.716647	-0.721441	-1.18791	-0.712618	-0.855337	-0.809697	0.066233
17.9	-0.5954	-0.809264	-0.824646	-0.704502	-0.727729	-1.05619	-0.706624	-0.890704	-0.789382	0.0497448
18	-0.682741	-0.928034	-0.836103	-0.751991	-0.744454	-0.977023	-0.749011	-0.914214	-0.822946	0.0377031
18.1	-0.592226	-0.822076	-0.820828	-0.705211	-0.726674	-1.19223	-0.692565	-0.930181	-0.810249	0.0654582
18.2	-0.571251	-0.74532	-0.817478	-0.726343	-0.723161	-1.22928	-0.717275	-0.930688	-0.807599	0.070037
18.3	-0.582986	-0.759316	-0.887446	-0.671819	-0.765575	-1.45837	-0.712859	-0.895906	-0.841785	0.0954581
18.4	-0.6158	-0.856466	-0.794298	-0.746506	-0.632034	-1.10886	-0.748782	-0.958379	-0.807641	0.05838
18.5	-0.528583	-0.97556	-0.81594	-0.772487	-0.795369	-1.10695	-0.740166	-0.891634	-0.828336	0.0605471
18.6	-0.526616	-0.815239	-0.876109	-0.713773	-0.672567	-1.07272	-0.688086	-0.915414	-0.785065	0.0601893
18.7	-0.642316	-0.778973	-0.805934	-0.729208	-0.673516	-1.15566	-0.700016	-0.912328	-0.799744	0.0590793
18.8	-0.602014	-0.857137	-0.841159	-0.753211	-0.651549	-1.27041	-0.705438	-0.883211	-0.820516	0.0734566
18.9	-0.626253	-0.904678	-0.84676	-0.672194	-0.733303	-1.10286	-0.650782	-0.888807	-0.803204	0.0576176
19	-0.545263	-0.673299	-0.805825	-0.774119	-0.629233	-1.14949	-0.762722	-0.939601	-0.784944	0.0670841
19.1	-0.555003	-0.929743	-0.883314	-0.673329	-0.773874	-1.15166	-0.739357	-0.915859	-0.827767	0.0647964
19.2	-0.622905	-0.96758	-0.836221	-0.737054	-0.732238	-1.18676	-0.742383	-0.87817	-0.837914	0.0622248
19.3	-0.590359	-0.741394	-0.788441	-0.793292	-0.675255	-1.1488	-0.74761	-0.934738	-0.802486	0.0605971
19.4	-0.641523	-0.950853	-0.73879	-0.711132	-0.694853	-1.15706	-0.738276	-0.857958	-0.811306	0.0603871
19.5	-0.609697	-0.782083	-0.826568	-0.701864	-0.705008	-1.10852	-0.744382	-0.889576	-0.795962	0.0537966
19.6	-0.564037	-0.797229	-0.87658	-0.746711	-0.66035	-1.25239	-0.743481	-0.912295	-0.819134	0.073366
19.7	-0.666905	-0.789652	-0.758864	-0.756637	-0.690328	-1.06247	-0.685438	-0.91814	-0.791055	0.0479499
19.8	-0.617492	-0.868405	-0.84779	-0.735261	-0.666405	-1.11837	-0.735594	-0.860439	-0.80622	0.0552856
19.9	-0.681886	-0.820438	-0.847555	-0.758813	-0.678457	-1.0899	-0.756313	-0.90591	-0.817408	0.0477791
20	-0.655376	-0.737842	-0.835696	-0.792334	-0.733703	-1.03196	-0.720785	-0.82839	-0.79201	0.040285
20.1	-0.433572	-0.947829	-0.773149	-0.803896	-0.691574	-1.31474	-0.757237	-0.890196	-0.826524	0.0884293
20.2	-0.683394	-0.795937	-0.887272	-0.785139	-0.623102	-1.06361	-0.764215	-0.851202	-0.806734	0.0473915
20.3	-0.576142	-0.942342	-0.806323	-0.743315	-0.701975	-1.17994	-0.793003	-0.886757	-0.828725	0.0638868
20.4	-0.661063	-0.883874	-0.901155	-0.714559	-0.673064	-1.29953	-0.720577	-0.849494	-0.837914	0.0740135
20.5	-0.546081	-0.887365	-0.83019	-0.764545	-0.657433	-1.15109	-0.6825	-0.878235	-0.79968	0.0651638
20.6	-0.611766	-0.714489	-0.810318	-0.78007	-0.752654	-1.15429	-0.753089	-0.887636	-0.808039	0.0567537
20.7	-0.519409	-0.938413	-0.902688	-0.74311	-0.631315	-1.12365	-0.709197	-0.871478	-0.804908	0.0678808
20.8	-0.493422	-0.804307	-0.854593	-0.840902	-0.735348	-1.16562	-0.720087	-0.877832	-0.811514	0.0665345
20.9	-0.687707	-0.930473	-0.746965	-0.713203	-0.69787	-1.25991	-0.711921	-0.83269	-0.822593	0.0690072
21	-0.543468	-0.855139	-0.890995	-0.739823	-0.644371	-0.96342	-0.711034	-0.854536	-0.775348	0.0495883
21.1	-0.623655	-0.904698	-0.847385	-0.742422	-0.743437	-1.14289	-0.720039	-0.894215	-0.827343	0.0563286
21.2	-0.636312	-0.674675	-0.892586	-0.78195	-0.592763	-1.04439	-0.751891	-0.847601	-0.777771	0.0525596
21.3	-0.634278	-0.755931	-0.791264	-0.868421	-0.709597	-1.14404	-0.799076	-0.836972	-0.817447	0.0533904
21.4	-0.515665	-0.753047	-0.811761	-0.792972	-0.701238	-1.11457	-0.693173	-0.885687	-0.783515	0.0610224
21.5	-0.575324	-0.838191	-0.779715	-0.790561	-0.698807	-1.21387	-0.796722	-0.857407	-0.818824	0.0647019
21.6	-0.578266	-0.850084	-0.747997	-0.751454	-0.663661	-1.32932	-0.760903	-0.887358	-0.82113	0.0802994
21.7	-0.624177	-0.994512	-0.869477	-0.757152	-0.713079	-1.16911	-0.845582	-0.872016	-0.855638	0.060016
21.8	-0.539089	-0.890405	-0.790213	-0.787476	-0.624698	-1.27008	-0.72586	-0.884103	-0.81399	0.0778285
21.9	-0.539295	-0.708106	-0.850695	-0.748801	-0.725419	-1.15709	-0.725325	-0.824647	-0.784922	0.0625416
22	-0.548842	-0.940173	-0.820414	-0.746144	-0.709621	-1.16098	-0.720184	-0.841234	-0.81095	0.0643144
22.1	-0.586873	-0.883614	-0.798144	-0.784493	-0.679279	-1.07134	-0.772232	-0.866866	-0.805355	0.0510376
22.2	-0.605543	-0.744085	-0.806295	-0.804591	-0.671863	-1.09828	-0.757784	-0.877949	-0.795799	0.0524586
22.3	-0.54432	-0.93887	-0.878353	-0.712046	-0.633149	-1.10494	-0.720274	-0.847656	-0.79745	0.0637982
22.4	-0.448531	-0.917765	-0.889067	-0.744865	-0.708708	-1.20231	-0.661385	-0.86652	-0.804894	0.0781491
22.5	-0.611449	-0.980764	-0.789002	-0.767655	-0.661996	-1.04454	-0.678253	-0.812138	-0.793225	0.0539247
22.6	-0.589153	-0.841703	-0.811057	-0.682999	-0.627998	-1.09176	-0.753868	-0.840592	-0.779891	0.0559427
22.7	-0.687307	-0.763318	-0.760985	-0.671084	-0.663781	-1.46296	-0.719668	-0.819564	-0.818583	0.0939537
22.8	-0.545204	-0.957469	-0.81082	-0.728189	-0.687614	-1.25427	-0.646186	-0.800291	-0.803755	0.0776353
22.9	-0.498856	-0.845065	-0.850624	-0.82072	-0.722145	-1.16674	-0.718154	-0.847673	-0.808747	0.0660938
23	-0.691475	-0.964864	-0.73962	-0.760138	-0.704796	-1.12363	-0.715634	-0.774227	-0.809298	0.0542949
23.1	-0.679773	-0.896821	-0.84126	-0.748936	-0.704233	-1.18695	-0.667592	-0.802578	-0.816018	0.0601375
23.2	-0.550111	-0.965804	-0.726772	-0.731251	-0.542269	-1.33342	-0.71165	-0.84742	-0.801087	0.0907338
23.3	-0.620044	-0.888038	-0.750504	-0.704047	-0.691605	-1.16151	-0.730103	-0.790831	-0.792085	0.0595664
23.4	-0.580867	-0.920604	-0.79091	-0.7494	-0.759695	-1.30296	-0.686756	-0.838717	-0.828738	0.076475
23.5	-0.650007	-0.794292	-0.856058	-0.749939	-0.647189	-1.224	-0.713854	-0.841244	-0.809573	0.0654243
23.6	-0.436263	-0.901493	-0.839063	-0.742779	-0.6835	-1.11272	-0.727487	-0.824964	-0.783533	0.0684628
23.7	-0.578915	-0.770237	-0.893565	-0.710131	-0.739305	-1.13197	-0.73506	-0.864224	-0.802925	0.0580569
23.8	-0.601805	-0.883756	-0.764886	-0.771257	-0.685125	-1.11595	-0.765851	-0.851975	-0.805076	0.0542872
23.9	-0.73336	-0.908569	-0.760162	-0.753003	-0.644397	-1.2756	-0.794934	-0.875236	-0.843157	0.0682974
24	-0.409026	-1.02414	-0.864677	-0.696702	-0.711821	-1.46773	-0.695654	-0.8462	-0.839494	0.109556
24.1	-0.480854	-0.797418	-0.826073	-0.73069	-0.61709	-1.23925	-0.799068	-0.797121	-0.785945	0.0770166
24.2	-0.663822	-0.806596	-0.889017	-0.699331	-0.618287	-1.0693	-0.705804	-0.809221	-0.782673	0.051538
24.3	-0.4736	-0.903151	-0.815852	-0.684779	-0.677628	-1.16559	-0.67499	-0.806767	-0.775294	0.0719775
24.4	-0.62896	-0.936147	-0.744486	-0.767141	-0.552269	-1.20523	-0.712681	-0.821245	-0.79602	0.0713994
24.5	-0.677027	-0.882286	-0.807594	-0.779598	-0.705864	-1.25047	-0.723488	-0.844615	-0.833868	0.0644791
24.6	-0.665361	-0.713187	-0.782779	-0.724328	-0.67641	-1.2979	-0.778885	-0.835161	-0.809252	0.0726865
24.7	-0.608734	-0.849082	-0.842641	-0.652051	-0.652804	-1.1385	-0.632805	-0.821102	-0.774714	0.0629951
24.8	-0.691866	-0.841891	-0.839347	-0.707791	-0.734294	-1.24361	-0.79835	-0.829259	-0.835802	0.0619928
24.9	-0.594548	-0.940006	-0.726598	-0.702173	-0.6915	-1.22226	-0.788043	-0.813302	-0.809804	0.068972
25	-0.526805	-0.984275	-0.755744	-0.644789	-0.588314	-1.42364	-0.725571	-0.804087	-0.806654	0.101206
25.1	-0.593494	-0.941846	-0.878118	-0.717875	-0.59899	-1.16451	-0.709773	-0.836094	-0.805088	0.0678919
25.2	-0.524549	-0.913826	-0.791232	-0.729502	-0.656514	-1.14753	-0.800615	-0.849306	-0.801634	0.065144
25.3	-0.566383	-0.793371	-0.837364	-0.77287	-0.622982	-1.21425	-0.693526	-0.802458	-0.7879	0.0694184
25.4	-0.606133	-0.869026	-0.815812	-0.641129	-0.731867	-1.25097	-0.738344	-0.808649	-0.807741	0.0706163
25.5	-0.689109	-0.984945	-0.887993	-0.773717	-0.643018	-1.49465	-0.752475	-0.817313	-0.880402	0.0957077
25.6	-0.551209	-0.871822	-0.785148	-0.711507	-0.627319	-1.30171	-0.733647	-0.813705	-0.799509	0.080315
25.7	-0.53788	-0.758067	-0.756593	-0.673057	-0.724212	-1.30362	-0.683877	-0.8263	-0.78295	0.0801436
25.8	-0.561375	-0.948063	-0.817961	-0.69439	-0.742284	-1.22085	-0.749581	-0.774567	-0.813633	0.0697553
25.9	-0.505441	-0.872855	-0.776184	-0.706641	-0.62735	-1.21562	-0.728867	-0.77512	-0.776009	0.073797
26	-0.542613	-0.738677	-0.715118	-0.716951	-0.63057	-1.33141	-0.797506	-0.822335	-0.786898	0.0839161
26.1	-0.432128	-0.897395	-0.829009	-0.726213	-0.619762	-1.05398	-0.733308	-0.798232	-0.761254	0.0655383
26.2	-0.545884	-0.818028	-0.834981	-0.744922	-0.686999	-1.04	-0.782351	-0.795946	-0.781138	0.0494624
26.3	-0.598739	-1.02387	-0.7916	-0.718727	-0.74628	-1.26554	-0.662586	-0.77886	-0.823276	0.0769867
26.4	-0.580864	-0.898442	-0.794705	-0.666686	-0.731432	-1.21925	-0.675986	-0.840029	-0.800924	0.0698157
26.5	-0.511759	-0.876394	-0.79162	-0.824033	-0.703549	-1.30881	-0.714082	-0.798604	-0.816106	0.0805186
26.6	-0.4669	-0.980668	-0.818446	-0.763205	-0.625041	-1.21749	-0.75597	-0.817268	-0.805623	0.0793029
26.7	-0.531087	-0.81776	-0.816246	-0.727239	-0.740717	-1.41315	-0.644122	-0.808096	-0.812302	0.0926595
26.8	-0.479125	-0.889907	-0.786705	-0.759976	-0.601231	-1.20228	-0.738596	-0.809942	-0.783471	0.0751006
26.9	-0.634726	-0.945516	-0.733875	-0.697824	-0.737675	-1.32421	-0.736722	-0.760816	-0.82142	0.0783591
27	-0.604537	-0.857237	-0.774033	-0.724096	-0.666065	-1.13397	-0.735101	-0.774796	-0.78373	0.0567141
27.1	-0.491513	-0.897124	-0.796526	-0.71805	-0.657313	-1.26318	-0.758184	-0.793299	-0.796898	0.0788234
27.2	-0.488959	-0.854143	-0.710604	-0.762168	-0.669378	-1.2184	-0.741955	-0.843383	-0.786123	0.0737913
27.3	-0.585737	-0.873796	-0.794279	-0.724836	-0.669528	-1.29404	-0.720096	-0.812154	-0.809308	0.0760608
27.4	-0.663742	-0.78703	-0.725805	-0.771499	-0.58547	-1.22487	-0.787594	-0.781821	-0.790979	0.0670053
27.5	-0.626256	-0.767617	-0.709345	-0.67756	-0.589459	-1.17389	-0.714492	-0.797757	-0.757047	0.0642429
27.6	-0.537303	-0.897272	-0.769392	-0.711533	-0.740952	-1.30779	-0.807536	-0.805963	-0.822218	0.078458
27.7	-0.481924	-0.817986	-0.841478	-0.664597	-0.637981	-1.1323	-0.823015	-0.809495	-0.776097	0.0673841
27.8	-0.590118	-0.923561	-0.826781	-0.642799	-0.624469	-1.21105	-0.703519	-0.80039	-0.790335	0.0723432
27.9	-0.542374	-0.86892	-0.830957	-0.754026	-0.661148	-1.27131	-0.752941	-0.789864	-0.808942	0.075271
28	-0.585247	-0.841078	-0.724477	-0.768515	-0.600191	-1.23736	-0.739975	-0.794342	-0.786398	0.0716962
28.1	-0.580216	-0.990089	-0.761513	-0.709235	-0.685841	-1.09497	-0.69436	-0.784097	-0.78754	0.0604101
28.2	-0.561175	-0.800251	-0.793407	-0.686657	-0.696296	-1.17663	-0.719638	-0.75351	-0.773445	0.063458
28.3	-0.553894	-0.725823	-0.760649	-0.717544	-0.628718	-1.24103	-0.647989	-0.807896	-0.760442	0.0742715
28.4	-0.494492	-0.840562	-0.651724	-0.701859	-0.66241	-1.03728	-0.733742	-0.821212	-0.742911	0.0567889
28.5	-0.565285	-0.801543	-0.767403	-0.704892	-0.700653	-1.1529	-0.772279	-0.803904	-0.783608	0.0594989
28.6	-0.575656	-0.87604	-0.650508	-0.745092	-0.633199	-1.23806	-0.728647	-0.793175	-0.780047	0.0735753
28.7	-0.585557	-0.714185	-0.772146	-0.693389	-0.788587	-1.33018	-0.749044	-0.789395	-0.80281	0.0789839
28.8	-0.498502	-0.617362	-0.86077	-0.712281	-0.61352	-1.26557	-0.742261	-0.778752	-0.761127	0.0822531
28.9	-0.579406	-0.923515	-0.7738	-0.680409	-0.606624	-1.39595	-0.710319	-0.814578	-0.810575	0.0924681
29	-0.479701	-0.74706	-0.800271	-0.732126	-0.710104	-1.33936	-0.791064	-0.798782	-0.799809	0.0854689
29.1	-0.510422	-0.905121	-0.716213	-0.772624	-0.63949	-1.13097	-0.699762	-0.747358	-0.765245	0.0656199
29.2	-0.516129	-0.96614	-0.734583	-0.671458	-0.640968	-1.2107	-0.741023	-0.795305	-0.784538	0.0761273
29.3	-0.551359	-0.842336	-0.677327	-0.637635	-0.627334	-1.41869	-0.738845	-0.799714	-0.786655	0.0963565
29.4	-0.561259	-0.934288	-0.752845	-0.754994	-0.671545	-1.26678	-0.768389	-0.789828	-0.812491	0.0748232
29.5	-0.531434	-0.786828	-0.747825	-0.684683	-0.648882	-1.36648	-0.788073	-0.760646	-0.789356	0.0879164
29.6	-0.570138	-0.662674	-0.818039	-0.696393	-0.69328	-1.17925	-0.756914	-0.82332	-0.775002	0.064832
29.7	-0.422121	-0.934403	-0.799824	-0.71163	-0.624355	-1.32003	-0.709691	-0.802799	-0.790607	0.0923315
29.8	-0.424539	-0.774506	-0.801394	-0.763212	-0.642755	-1.18593	-0.793105	-0.778793	-0.770529	0.0744257
29.9	-0.437874	-0.736278	-0.836609	-0.719863	-0.719326	-1.29829	-0.683716	-0.784777	-0.777091	0.0852844
30	-0.47957	-1.00933	-0.673961	-0.695961	-0.602729	-1.26773	-0.584731	-0.820036	-0.766757	0.0914952
30.1	-0.555224	-0.770192	-0.746448	-0.707173	-0.714638	-1.08852	-0.721112	-0.790926	-0.761779	0.0530228
30.2	-0.493375	-0.82318	-0.789224	-0.751864	-0.737411	-1.30955	-0.698502	-0.777075	-0.797522	0.0814293
30.3	-0.666331	-0.907785	-0.666559	-0.693093	-0.597982	-1.27213	-0.797679	-0.761686	-0.795405	0.0760332
30.4	-0.554006	-0.859547	-0.699822	-0.67471	-0.63947	-1.20677	-0.763125	-0.773384	-0.771354	0.0702706
30.5	-0.632715	-1.08707	-0.777758	-0.700677	-0.500491	-1.34118	-0.745631	-0.78376	-0.82116	0.0947712
30.6	-0.527479	-0.978661	-0.697229	-0.727609	-0.599019	-1.2096	-0.705459	-0.779112	-0.778021	0.0774213
30.7	-0.557099	-0.878415	-0.62729	-0.724941	-0.65883	-1.26437	-0.746142	-0.758359	-0.77693	0.0775235
30.8	-0.410952	-0.893547	-0.651211	-0.704147	-0.662547	-1.24051	-0.703609	-0.815826	-0.760294	0.0846537
30.9	-0.509019	-0.915747	-0.641446	-0.770361	-0.578115	-1.19675	-0.721203	-0.831042	-0.77046	0.0768717
31	-0.59918	-0.884435	-0.704249	-0.663121	-0.743131	-1.15543	-0.751107	-0.765846	-0.783313	0.0606891
31.1	-0.435395	-0.919723	-0.804391	-0.740796	-0.676904	-1.25069	-0.703374	-0.770465	-0.787718	0.0821663
31.2	-0.460383	-0.762068	-0.676835	-0.74337	-0.612839	-1.27517	-0.751539	-0.774866	-0.757134	0.0828347
31.3	-0.409155	-0.922549	-0.726352	-0.706825	-0.702497	-1.36551	-0.739648	-0.72914	-0.78771	0.0962373
31.4	-0.53141	-0.918788	-0.751527	-0.767204	-0.698671	-1.1094	-0.693348	-0.798343	-0.783586	0.0604877
31.5	-0.630894	-0.783272	-0.746352	-0.754801	-0.549438	-1.45265	-0.685972	-0.791779	-0.799395	0.0977968
31.6	-0.614489	-1.01062	-0.767679	-0.687726	-0.637178	-1.20508	-0.748129	-0.819851	-0.811344	0.0713494
31.7	-0.616567	-0.925959	-0.745784	-0.767502	-0.601357	-1.26968	-0.727258	-0.7779	-0.804001	0.0755009
31.8	-0.519667	-0.891249	-0.824294	-0.676665	-0.555754	-1.18669	-0.764271	-0.751061	-0.771207	0.0742752
31.9	-0.427883	-0.818243	-0.687274	-0.654464	-0.525187	-1.34214	-0.743786	-0.808874	-0.750981	0.0969302
32	-0.506266	-0.92291	-0.746048	-0.779686	-0.617356	-1.20373	-0.676717	-0.768532	-0.777656	0.0747928
32.1	-0.51436	-1.10427	-0.689489	-0.695792	-0.615485	-1.27836	-0.649708	-0.776387	-0.790481	0.092826
32.2	-0.622788	-0.955322	-0.764128	-0.664795	-0.639531	-1.30182	-0.695217	-0.809182	-0.806598	0.0805548
32.3	-0.693094	-0.789193	-0.68405	-0.703982	-0.677793	-1.18228	-0.674136	-0.799979	-0.775563	0.060702
32.4	-0.454362	-1.01162	-0.758303	-0.675185	-0.616229	-1.35501	-0.721284	-0.798	-0.79875	0.0972449
32.5	-0.564872	-0.988794	-0.687506	-0.705717	-0.674989	-1.21024	-0.715076	-0.827547	-0.796843	0.073714
32.6	-0.451039	-0.949861	-0.830507	-0.765353	-0.597174	-1.28927	-0.794657	-0.8068	-0.810583	0.0872259
32.7	-0.540408	-0.842778	-0.720374	-0.633434	-0.689034	-1.04787	-0.772739	-0.813134	-0.757472	0.0540341
32.8	-0.52374	-0.92459	-0.673689	-0.685363	-0.578824	-1.28381	-0.773886	-0.7654	-0.776162	0.0846483
32.9	-0.409825	-0.868459	-0.678309	-0.722323	-0.657815	-1.22963	-0.767644	-0.801343	-0.766918	0.0818159
33	-0.389667	-0.936646	-0.775507	-0.77415	-0.58161	-1.37887	-0.733538	-0.775113	-0.793137	0.101397
33.1	-0.561809	-0.858011	-0.772409	-0.725984	-0.661629	-1.33065	-0.739455	-0.779668	-0.803702	0.0813988
33.2	-0.451209	-0.90246	-0.703529	-0.738305	-0.660063	-1.21322	-0.72586	-0.760298	-0.769368	0.0773632
33.3	-0.512734	-0.802308	-0.799653	-0.750201	-0.604644	-1.33256	-0.711171	-0.704124	-0.777174	0.0865721
33.4	-0.571315	-1.03843	-0.778128	-0.673958	-0.675665	-1.29291	-0.736539	-0.772638	-0.817447	0.0830519
33.5	-0.530492	-0.789834	-0.695122	-0.67027	-0.651669	-1.26558	-0.718211	-0.760276	-0.760182	0.077335
33.6	-0.466757	-0.944502	-0.657603	-0.745939	-0.602636	-1.21187	-0.719325	-0.831149	-0.772472	0.0807479
33.7	-0.574068	-0.921274	-0.809722	-0.664045	-0.519578	-1.31127	-0.758074	-0.814683	-0.79659	0.0872442
33.8	-0.491967	-0.83382	-0.750526	-0.687899	-0.553554	-1.23872	-0.747466	-0.784699	-0.761081	0.0796341
33.9	-0.662481	-0.99284	-0.677937	-0.755695	-0.530659	-1.39684	-0.793559	-0.770981	-0.822623	0.0943499
34	-0.445266	-0.780363	-0.741562	-0.650815	-0.670987	-1.14544	-0.766696	-0.730109	-0.741404	0.0689706
34.1	-0.588626	-0.929146	-0.72256	-0.654209	-0.688144	-1.28514	-0.673621	-0.773256	-0.789338	0.0793121
34.2	-0.421526	-0.992413	-0.634796	-0.752624	-0.715687	-1.39853	-0.722075	-0.750794	-0.798556	0.102088
34.3	-0.425292	-0.723252	-0.633536	-0.681075	-0.629611	-1.06069	-0.736499	-0.824802	-0.714345	0.0642391
34.4	-0.538716	-0.894452	-0.817071	-0.751283	-0.735244	-1.18109	-0.67924	-0.739865	-0.79212	0.0664101
34.5	-0.608701	-0.935696	-0.707769	-0.716909	-0.634774	-1.25579	-0.761011	-0.794717	-0.80192	0.0740388
34.6	-0.544098	-0.812582	-0.709195	-0.659593	-0.595508	-1.42692	-0.772071	-0.763076	-0.78538	0.0971815
34.7	-0.526826	-0.926034	-0.712697	-0.692125	-0.617701	-1.16366	-0.761089	-0.748049	-0.768523	0.0696337
34.8	-0.533099	-0.941183	-0.694196	-0.71514	-0.652298	-1.23103	-0.708165	-0.769617	-0.78059	0.0760058
34.9	-0.629993	-0.795055	-0.732339	-0.774522	-0.646303	-1.42193	-0.822847	-0.761232	-0.823028	0.0888779
35	-0.494446	-0.900641	-0.762347	-0.67216	-0.68652	-1.22856	-0.769578	-0.746238	-0.782561	0.0754952
35.1	-0.386213	-0.881512	-0.718105	-0.746	-0.658125	-1.30744	-0.698354	-0.779851	-0.771951	0.0915695
35.2	-0.470733	-0.867188	-0.781189	-0.692527	-0.714193	-1.18797	-0.668104	-0.732944	-0.764356	0.0725119
35.3	-0.592345	-0.889483	-0.750587	-0.70174	-0.642149	-1.11786	-0.755074	-0.744737	-0.774247	0.058086
35.4	-0.370003	-0.903522	-0.697272	-0.682159	-0.753783	-1.07549	-0.718209	-0.740947	-0.742673	0.0709592
35.5	-0.552121	-0.85411	-0.670623	-0.636669	-0.611962	-1.12841	-0.777695	-0.765753	-0.749668	0.064421
35.6	-0.619953	-0.918107	-0.741316	-0.686997	-0.72646	-1.29615	-0.728092	-0.772614	-0.811211	0.0754828
35.7	-0.437328	-0.996535	-0.66939	-0.697539	-0.669982	-1.2048	-0.77732	-0.744263	-0.774645	0.0820454
35.8	-0.458448	-0.931672	-0.687469	-0.805963	-0.633588	-1.11608	-0.86157	-0.750843	-0.780704	0.0703967
35.9	-0.603492	-0.932867	-0.689556	-0.712775	-0.70181	-1.14039	-0.801021	-0.763708	-0.793202	0.060138
36	-0.58589	-0.943831	-0.748025	-0.717368	-0.694757	-1.30028	-0.762345	-0.769486	-0.815247	0.0776785
36.1	-0.451916	-0.939658	-0.773993	-0.727681	-0.675231	-1.36051	-0.763422	-0.745626	-0.804754	0.0926225
36.2	-0.510563	-1.03017	-0.745181	-0.692023	-0.711806	-1.20448	-0.70036	-0.757401	-0.793998	0.0772581
36.3	-0.500816	-0.96451	-0.733739	-0.70025	-0.70968	-1.25389	-0.683905	-0.7606	-0.788424	0.0800725
36.4	-0.440347	-1.16392	-0.756971	-0.738274	-0.710076	-1.30149	-0.708315	-0.751111	-0.821313	0.0976683
36.5	-0.485472	-0.922761	-0.667616	-0.693247	-0.650426	-1.29707	-0.815749	-0.736353	-0.783586	0.0860348
36.6	-0.508749	-0.844166	-0.740663	-0.703716	-0.557608	-1.12559	-0.740735	-0.753578	-0.746851	0.0664671
36.7	-0.465886	-1.05283	-0.76437	-0.72751	-0.656079	-1.21558	-0.750183	-0.771844	-0.800535	0.0822424
36.8	-0.56866	-1.09648	-0.728149	-0.671034	-0.646606	-1.1302	-0.711276	-0.749769	-0.787772	0.0737969
36.9	-0.464142	-0.830112	-0.767892	-0.710313	-0.599753	-1.25528	-0.705431	-0.802432	-0.766919	0.0813228
37	-0.489287	-0.883595	-0.733395	-0.695768	-0.605253	-1.0793	-0.690671	-0.725788	-0.737883	0.0628716
37.1	-0.506155	-0.786552	-0.626849	-0.709796	-0.662843	-1.29461	-0.7915	-0.749436	-0.765967	0.0825329
37.2	-0.599006	-0.990228	-0.593095	-0.640308	-0.580704	-1.3218	-0.687057	-0.746759	-0.769869	0.0919614
37.3	-0.509318	-0.979241	-0.790508	-0.715629	-0.633275	-1.13414	-0.720148	-0.767068	-0.781166	0.069166
37.4	-0.5001	-0.942709	-0.706969	-0.699685	-0.708724	-1.39354	-0.772965	-0.770394	-0.811886	0.0935535
37.5	-0.403345	-0.846717	-0.703893	-0.721906	-0.653835	-1.2464	-0.732025	-0.775744	-0.760483	0.0832604
37.6	-0.550391	-1.02887	-0.709364	-0.774153	-0.730197	-1.09704	-0.770186	-0.765641	-0.803231	0.0624877
37.7	-0.615396	-0.950031	-0.667282	-0.663698	-0.755126	-1.24835	-0.855687	-0.736381	-0.811494	0.0734242
37.8	-0.483383	-0.811218	-0.75028	-0.625548	-0.687374	-1.18288	-0.764333	-0.791886	-0.762113	0.0710152
37.9	-0.457177	-0.963348	-0.696525	-0.781762	-0.703498	-1.19598	-0.745204	-0.743393	-0.785861	0.0762945
38	-0.482845	-1.03015	-0.726158	-0.663037	-0.665217	-1.3501	-0.810153	-0.757204	-0.810608	0.0944515
38.1	-0.495444	-0.770764	-0.722272	-0.750523	-0.605897	-1.1778	-0.71729	-0.724846	-0.745605	0.0696071
38.2	-0.590406	-0.953213	-0.72834	-0.761723	-0.690332	-1.23925	-0.834471	-0.764371	-0.820263	0.070476
38.3	-0.418044	-0.97755	-0.703439	-0.697853	-0.6799	-1.26095	-0.787986	-0.803483	-0.79115	0.0869728
38.4	-0.487454	-0.761398	-0.779131	-0.647941	-0.620801	-1.04117	-0.738207	-0.748558	-0.728083	0.0563939
38.5	-0.403109	-0.876503	-0.779168	-0.702809	-0.64404	-1.19603	-0.746479	-0.771713	-0.764981	0.0788612
38.6	-0.615868	-0.922564	-0.695119	-0.672551	-0.639555	-1.20319	-0.754263	-0.776795	-0.784988	0.0688295
38.7	-0.47176	-0.967986	-0.702683	-0.732777	-0.702548	-1.25926	-0.814936	-0.780054	-0.804001	0.0813789
38.8	-0.44127	-1.16686	-0.832631	-0.69351	-0.687218	-1.19853	-0.739644	-0.779229	-0.817362	0.0895312
38.9	-0.38593	-0.981301	-0.717619	-0.666869	-0.707851	-1.24696	-0.783083	-0.743411	-0.779128	0.0883482
39	-0.365441	-0.976763	-0.674786	-0.726001	-0.583026	-1.2349	-0.69367	-0.772112	-0.753337	0.0918187
39.1	-0.428317	-0.936364	-0.740691	-0.721347	-0.709522	-1.15911	-0.791146	-0.800162	-0.785833	0.0734443
39.2	-0.41282	-0.701985	-0.719978	-0.745572	-0.759749	-1.289	-0.757111	-0.751171	-0.767174	0.085066
39.3	-0.351926	-0.999541	-0.684696	-0.658815	-0.58457	-1.27904	-0.737095	-0.765311	-0.757624	0.0982433
39.4	-0.469592	-0.850659	-0.669585	-0.718451	-0.602251	-1.06367	-0.846439	-0.772998	-0.749205	0.0635643
39.5	-0.388731	-0.939944	-0.638968	-0.701585	-0.668027	-1.23173	-0.792377	-0.779163	-0.767565	0.0866258
39.6	-0.467214	-0.867163	-0.702455	-0.721443	-0.554951	-1.09074	-0.776227	-0.781581	-0.745222	0.067138
39.7	-0.506387	-1.01105	-0.75442	-0.740761	-0.735296	-1.11749	-0.831983	-0.781614	-0.809875	0.0657247
39.8	-0.403169	-0.883223	-0.763908	-0.672407	-0.672025	-1.31885	-0.740268	-0.793558	-0.780926	0.0914429
39.9	-0.415624	-0.849972	-0.667998	-0.80161	-0.648128	-1.13262	-0.77076	-0.766317	-0.756629	0.0717525
40	-0.384942	-0.982293	-0.764748	-0.707844	-0.702417	-1.26155	-0.797853	-0.778902	-0.797569	0.0884585
	sample_1	sample_2	sample_3	sample_4	sample_5	sample_6	sample_7	sample_8	Average	SEM
peak	-0.503501	-0.916062	-0.721835	-0.709198	-0.649318	-1.23493	-0.744665	-0.77188	-0.781424	0.0766132

## Sheet: 100
	ΔFRETr
Time(sec)	sample_1	sample_2	sample_3	sample_4	sample_5	sample_6	Average	SEM
0	0.129158	0.0100951	-0.121253	0.0210916	0.140068	-0.00325843	0.0293168	0.0393292
0.1	0.00678884	-0.0885639	0.0184441	0.0470146	0.0368665	0.0456086	0.0110264	0.0209364
0.2	0.0141168	-0.00203192	-0.113992	-0.0475754	0.150147	0.0111146	0.00196311	0.0356396
0.3	-0.0638972	-0.0415989	-0.0693819	-0.0305724	0.0255935	-0.00483843	-0.0307826	0.0147816
0.4	0.0555998	-0.0234099	-0.208202	-0.0850274	-0.0293785	-0.0149094	-0.0508879	0.0364074
0.5	0.116752	0.0914781	-0.0793899	0.0764506	0.131694	-0.0248724	0.0520186	0.0345798
0.6	-0.0440842	0.0352511	-0.0827059	0.00810959	0.0297355	-0.0156674	-0.0115602	0.0186368
0.7	0.0671328	-0.0290729	-0.159771	0.0780256	0.0335275	0.0230096	0.00214194	0.0358668
0.8	0.0651578	-0.00883392	-0.0639039	0.109891	-0.0171135	-0.0375094	0.00794794	0.0269593
0.9	0.0826218	-0.0274459	0.213933	-0.0801974	-0.0322925	0.0509286	0.0345913	0.0432958
1	0.00621484	-0.00216492	-0.0858029	-0.0864704	0.108637	0.0530936	-0.00108222	0.0313562
1.1	-0.0615712	0.0246901	-0.0182359	0.0901026	-0.117288	0.0174656	-0.0108062	0.0295593
1.2	0.00915884	0.0382111	-0.0475159	0.00882459	0.13436	-0.0299334	0.0188508	0.0262653
1.3	0.0335678	-0.00498492	0.0138531	-0.0895484	-0.0222915	0.0532086	-0.00269922	0.0205319
1.4	0.167175	-0.00470692	-0.121171	0.0148486	0.0302015	-0.0170714	0.0115459	0.0379808
1.5	-0.0687052	-0.0121539	0.0116381	0.0566316	-0.0703115	-0.00274843	-0.0142749	0.0199494
1.6	-0.0392652	-0.000212922	-0.123442	-0.106665	0.17139	0.0134166	-0.0141299	0.0434026
1.7	-0.0357462	0.0495001	-0.229893	0.0288946	0.0328525	0.0717716	-0.0137701	0.0456459
1.8	-0.0499172	-0.0579899	-0.0113449	0.0617386	0.0812765	0.0362766	0.0100066	0.0238858
1.9	-0.0630492	-0.0318039	-0.0672519	-0.129186	-0.100755	0.0204376	-0.0619349	0.0214106
2	0.0567478	-0.0346579	-0.0908299	-0.0254904	-0.0311785	0.0209396	-0.0174116	0.0207468
2.1	0.0820238	-0.00465492	-0.0754859	0.0269836	0.127369	0.0174106	0.0289409	0.02868
2.2	-0.0439982	-0.00183892	-0.123442	-0.0570504	-0.152095	0.0654186	-0.0521677	0.0324118
2.3	-0.128811	-0.0235449	-0.179763	0.166618	-0.135119	0.00299257	-0.0496047	0.0518733
2.4	-0.0978482	-0.0168499	0.105166	-0.00993641	-0.128035	-0.0166064	-0.0273517	0.0332651
2.5	-0.0452282	-0.0169579	0.00339308	0.0537696	-0.0105435	0.0586766	0.00718494	0.0168129
2.6	-0.0291752	-0.0335989	-0.105586	-0.0634324	-0.236371	0.0880646	-0.0633499	0.043474
2.7	-0.110762	0.0283121	-0.0510919	0.0289606	-0.140036	0.0265706	-0.0363412	0.0310435
2.8	0.0215928	-0.0742609	-0.0469559	0.0869786	-0.0963755	0.0310916	-0.0129882	0.0288639
2.9	0.0911348	-0.0592519	0.0859531	0.0462996	0.1208	0.0133106	0.0497076	0.0266412
3	-0.0652342	0.0292561	0.102427	0.0706606	-0.157181	-0.0158764	-0.00599139	0.0388752
3.1	-0.00129216	-0.0475029	-0.0434549	0.140141	-0.0135575	-0.0410624	-0.00112156	0.0292394
3.2	0.0824138	0.00804608	0.0154211	-0.0512144	0.0714585	0.0351986	0.0268873	0.0197697
3.3	-0.0167702	-0.0229829	-0.110688	0.0561426	0.214531	-0.00559343	0.0191064	0.0447503
3.4	0.0802698	-0.0375169	-0.0296479	0.00688859	-0.223306	0.0511566	-0.0253594	0.0437422
3.5	0.0896408	-0.0223229	-0.0304739	-0.0261104	0.00388551	0.0139376	0.00475944	0.018455
3.6	-0.154371	0.0448001	-0.0536059	0.0392016	0.158896	0.0521766	0.0145161	0.0435713
3.7	-0.0560792	-0.102898	0.0176421	-0.0145104	-0.143283	-0.0212294	-0.0533931	0.0245836
3.8	0.0127498	-0.0889869	0.0499591	-0.0442974	0.0582625	0.0368616	0.00409144	0.023939
3.9	-0.0402272	-0.0122169	0.0109711	-0.0209904	0.0558095	0.0959216	0.0148779	0.0210681
4	0.00473384	0.00548008	0.0633531	0.0210046	-0.157609	-0.0197274	-0.0137942	0.0308737
4.1	-0.0433382	-0.00408292	0.0418891	0.0337356	-0.117289	-0.0340964	-0.0205304	0.0239291
4.2	-0.0314032	0.00310708	-0.105144	-0.0908584	-0.108236	0.00767157	-0.0541439	0.021978
4.3	-0.0394812	-0.0134239	0.153935	0.107198	0.0382835	-0.0431404	0.0338951	0.0333465
4.4	-0.0387692	-0.0732499	-0.0334919	0.0337076	0.137569	0.00870757	0.00574544	0.0305119
4.5	0.0368478	0.0321931	0.139886	-0.0260144	0.00276151	0.0214836	0.0345263	0.0230621
4.6	-0.0145952	0.0163281	0.151329	0.0786236	0.0889545	0.0158366	0.0560794	0.0250706
4.7	0.0824428	-0.113211	-0.177626	0.0331536	0.146947	-0.00777743	-0.00601189	0.049565
4.8	-0.0500182	0.0227031	-0.133007	0.0389156	-0.115975	-0.0286724	-0.0443424	0.0286923
4.9	-0.0813722	0.0392431	0.0961331	0.0481636	0.332601	0.00834757	0.0738526	0.0570644
5	0.0410778	-0.0312219	-0.0214009	-0.0519104	0.0774515	-0.0538074	-0.00663522	0.0219429
5.1	0.0988548	-0.0398589	0.0292351	-0.0201874	-0.0248015	0.0133516	0.00943228	0.0207226
5.2	0.0653028	-0.0720469	-0.114785	0.00812059	-0.0853395	0.0160516	-0.0304494	0.0286788
5.3	-0.0876042	0.0152551	-0.15706	0.00591459	-0.102297	-0.0134954	-0.0565479	0.028326
5.4	0.00442484	0.0221111	-0.0688489	-0.0153624	-0.0369835	-0.0396634	-0.0223871	0.0134394
5.5	0.0476648	-0.0939439	0.0279451	-0.0599044	0.125543	-0.0615614	-0.00237622	0.0341486
5.6	-0.0334892	0.0274771	-0.2016	0.0165936	-0.0169415	-0.0503204	-0.0430467	0.0339094
5.7	0.0928258	-0.00734192	-0.134706	-0.0330054	0.0693085	0.0769096	0.0106651	0.035563
5.8	0.0452088	-0.0323379	-0.122273	-0.0518424	0.0182995	0.0407746	-0.0170284	0.0264484
5.9	0.0452558	-0.0290529	0.0601761	-0.0431234	0.0208805	0.113483	0.0279364	0.023808
6	-0.0566242	0.0768661	0.0716161	-0.0422914	-0.0478385	-0.0145204	-0.00213206	0.0248356
6.1	-0.0590772	0.00676908	-0.108053	0.0406386	0.0449055	-0.0270814	-0.0169831	0.0244146
6.2	0.127149	-0.0516059	0.0988141	-0.0109704	-0.0887165	0.0249596	0.0166049	0.0344257
6.3	-0.0408162	0.0586751	0.0729671	0.0140326	-0.139528	0.0770676	0.00706628	0.0345147
6.4	0.121753	-0.0103459	-0.0289799	0.0949496	0.106551	0.0225936	0.0510868	0.0264515
6.5	-0.0759202	0.000787078	0.0335771	-0.00815641	0.100417	-0.00884943	0.00697578	0.0236842
6.6	-0.0818332	-0.0196939	0.101696	-0.0183214	-0.241494	0.0526456	-0.0345002	0.0488917
6.7	0.00351984	-0.0233929	-0.105282	-0.0376564	-0.270494	0.0144666	-0.0698066	0.0436657
6.8	-0.0215042	-0.0799149	-0.0222529	-0.0132604	0.0419285	-0.0189874	-0.0189986	0.0157826
6.9	-0.00995416	-0.0371759	0.250677	-0.0273574	0.0573025	0.0560786	0.0482618	0.043788
7	0.108818	-0.0593669	0.0169321	0.000978588	0.0337795	0.0655726	0.0277856	0.023425
7.1	-0.0379152	0.0515411	0.0162721	0.0356076	0.212629	-0.0932044	0.0308216	0.0423575
7.2	-0.00120816	0.0361231	-0.1019	-0.0137384	-0.0134545	-0.0428724	-0.0228417	0.0189449
7.3	-0.0575312	0.0250531	-0.0425939	-0.0142034	0.0733305	0.0187016	0.000459444	0.019731
7.4	-0.0851222	0.0652271	-0.0261499	0.0677766	-0.130631	0.0169836	-0.0153194	0.0330266
7.5	-0.114779	0.0278801	-0.0190479	-0.0741274	0.0195705	0.0133466	-0.0245262	0.023637
7.6	0.0342268	-0.0180169	0.0854841	-0.0622024	0.238986	-0.0543054	0.0373619	0.0463179
7.7	0.0686288	-0.0392829	0.120266	0.148476	0.130521	-0.0139754	0.0691054	0.0323211
7.8	-0.0215822	-0.00618292	0.0778811	-0.0432594	0.169179	-0.0131494	0.0271476	0.0330722
7.9	-0.0418412	0.0253521	0.0548321	-0.161415	-0.0135455	-0.0497474	-0.0310609	0.030727
8	-0.0210812	-0.0722319	0.153167	0.0410366	-0.136985	-0.0422024	-0.0130496	0.0409595
8.1	0.0466588	0.0560371	-0.0129099	-0.00920841	0.0698745	0.00932657	0.0266298	0.0144721
8.2	0.0656498	-0.00329592	-0.0119219	-0.0296174	-0.0957845	0.00461057	-0.0117266	0.0213783
8.3	0.0569048	0.0637871	-0.152008	0.0237866	-0.0309595	0.0423316	0.000640444	0.0335297
8.4	-0.0197492	0.0464131	-0.0535279	0.0321556	-0.0403095	0.103	0.0113303	0.0244315
8.5	0.0776158	0.0375031	0.0965161	-0.0580484	0.101495	-0.0325284	0.0370921	0.0278208
8.6	0.0393448	0.0494941	0.0679341	-0.0450104	-0.147794	0.0163326	-0.00328322	0.033007
8.7	-0.0531592	0.0435261	-0.0106169	0.0832116	-0.214712	-0.0358514	-0.0312671	0.0421419
8.8	-0.0470562	0.0661511	-0.0619259	0.000815588	-0.0797075	-0.0113204	-0.0221739	0.0215693
8.9	-0.0377112	-0.0227119	-0.111802	0.0721576	0.00680751	-0.0275554	-0.0201359	0.0245066
9	-0.0103742	0.0319081	0.0564001	-0.0196994	-0.00843949	-0.0222194	0.00459594	0.0130805
9.1	-0.00356716	0.0206981	0.0153581	-0.0859484	-0.27243	-0.0762384	-0.0670214	0.0451455
9.2	-0.0862742	-0.0173979	0.180795	0.0428666	0.125391	0.00553557	0.0418193	0.039804
9.3	0.139096	-0.0125619	-0.126831	0.0122306	0.183981	-0.000372431	0.0325903	0.0459047
9.4	0.177087	-0.00163592	-1.99216e-05	-0.0176334	-0.126079	-0.0332204	-0.000250389	0.0402793
9.5	-0.0506852	0.0974281	-0.116979	0.192747	0.10419	0.0113596	0.0396766	0.0463449
9.6	-0.131678	0.0431041	0.0846211	-0.0365544	0.00964651	-0.0151904	-0.00767522	0.0303669
9.7	-0.00794016	0.0713501	0.0307341	0.0257926	-0.196352	-0.0541584	-0.0217624	0.0389057
9.8	0.0509998	0.0484871	-0.0792749	0.0471316	-0.0197325	-0.0334694	0.00235694	0.0223115
9.9	0.0302748	-0.0302229	0.160534	0.0578246	0.0251765	-0.0837474	0.0266399	0.0338301
10	0.00189484	0.0944711	-0.184151	-0.0908624	-0.293863	-0.226801	-0.116552	0.0598287
10.1	0.156517	0.00190708	-0.255918	-0.194934	-0.189987	-0.266142	-0.12476	0.0686857
10.2	-0.0633072	-0.00252292	-0.368165	-0.388787	-0.312751	-0.300512	-0.239341	0.0671147
10.3	-0.170178	-0.209118	-0.611613	-0.463881	-0.466224	-0.311495	-0.372085	0.0696798
10.4	-0.275089	-0.336304	-0.460278	-0.487125	-0.65311	-0.381588	-0.432249	0.0544818
10.5	-0.401488	-0.286646	-0.484149	-0.488939	-0.393443	-0.380308	-0.405829	0.0305884
10.6	-0.452145	-0.309074	-0.600547	-0.361565	-0.443243	-0.39777	-0.427391	0.0408478
10.7	-0.375647	-0.367016	-0.512901	-0.534199	-0.439301	-0.430508	-0.443262	0.0280967
10.8	-0.540458	-0.263495	-0.596932	-0.484793	-0.587543	-0.384534	-0.476293	0.0531735
10.9	-0.470404	-0.395538	-0.702592	-0.45638	-0.431748	-0.469307	-0.487662	0.0445052
11	-0.458952	-0.299257	-0.581178	-0.40247	-0.5709	-0.393236	-0.450999	0.0447599
11.1	-0.468486	-0.361448	-0.648984	-0.421959	-0.721064	-0.417206	-0.506525	0.0588629
11.2	-0.350767	-0.294742	-0.62572	-0.412964	-0.550154	-0.425303	-0.443275	0.0505209
11.3	-0.366581	-0.373702	-0.551435	-0.541394	-0.832733	-0.372832	-0.506446	0.0741046
11.4	-0.504696	-0.359413	-0.571886	-0.57278	-0.615124	-0.462271	-0.514362	0.0381623
11.5	-0.48641	-0.299571	-0.699711	-0.439897	-0.660622	-0.396116	-0.497055	0.0633489
11.6	-0.550351	-0.460901	-0.645736	-0.567908	-0.576865	-0.401854	-0.533936	0.0358448
11.7	-0.571196	-0.374326	-0.783879	-0.642828	-0.608857	-0.372272	-0.558893	0.0656262
11.8	-0.564066	-0.384551	-0.734886	-0.533601	-0.858305	-0.446471	-0.58698	0.0729356
11.9	-0.515527	-0.3822	-0.513412	-0.519043	-0.593933	-0.458231	-0.497058	0.0289693
12	-0.48193	-0.354289	-0.918239	-0.633379	-0.74102	-0.433545	-0.593734	0.086422
12.1	-0.578291	-0.444331	-0.812075	-0.564159	-0.686922	-0.484214	-0.594999	0.0553101
12.2	-0.554998	-0.515205	-0.9608	-0.692142	-0.875881	-0.449884	-0.674819	0.0842497
12.3	-0.64884	-0.470151	-0.856084	-0.525789	-0.627052	-0.466799	-0.599119	0.0602223
12.4	-0.671204	-0.48954	-0.881618	-0.668528	-0.815809	-0.466078	-0.665463	0.0683307
12.5	-0.633796	-0.531501	-0.966872	-0.638205	-0.790463	-0.536342	-0.682863	0.0685613
12.6	-0.648431	-0.568758	-0.899054	-0.678945	-0.90081	-0.527257	-0.703876	0.0658342
12.7	-0.642396	-0.464277	-0.809908	-0.698984	-0.643356	-0.564365	-0.637215	0.0479296
12.8	-0.670995	-0.548387	-1.06277	-0.612155	-0.752324	-0.580805	-0.704573	0.0774526
12.9	-0.685886	-0.525276	-0.8143	-0.721403	-0.816679	-0.531673	-0.682536	0.0530309
13	-0.748696	-0.540821	-0.927944	-0.697192	-0.964369	-0.56297	-0.740332	0.0727058
13.1	-0.693015	-0.516462	-0.925613	-0.767639	-0.745461	-0.595474	-0.707278	0.0582769
13.2	-0.769839	-0.586983	-0.957503	-0.710225	-0.883822	-0.591704	-0.750013	0.061799
13.3	-0.705257	-0.541826	-0.887601	-0.766019	-0.757521	-0.540866	-0.699849	0.0557469
13.4	-0.83181	-0.527283	-0.92679	-0.637301	-0.829927	-0.599143	-0.725376	0.0647455
13.5	-0.733759	-0.577636	-0.981163	-0.827721	-0.774879	-0.578173	-0.745555	0.063107
13.6	-0.653271	-0.545843	-0.968897	-0.701026	-0.969404	-0.613161	-0.741934	0.0747939
13.7	-0.822638	-0.575168	-1.03156	-0.771434	-1.01135	-0.596553	-0.801451	0.0799051
13.8	-0.72458	-0.504869	-0.941549	-0.789699	-0.9742	-0.586692	-0.753598	0.0765637
13.9	-0.730599	-0.549367	-0.92954	-0.672115	-0.796132	-0.647168	-0.72082	0.0537043
14	-0.787253	-0.498772	-1.17508	-0.702813	-0.822883	-0.66147	-0.774712	0.0925393
14.1	-0.76783	-0.620132	-1.04472	-0.75022	-0.842893	-0.556207	-0.763668	0.0705007
14.2	-0.81164	-0.522198	-0.926861	-0.91905	-0.960794	-0.62164	-0.793697	0.0741631
14.3	-0.854	-0.571783	-0.914741	-0.719629	-0.89484	-0.699024	-0.77567	0.0548522
14.4	-0.88731	-0.583846	-0.824967	-0.743045	-0.99459	-0.609201	-0.773827	0.0654146
14.5	-0.791236	-0.579349	-0.957324	-0.779189	-0.973697	-0.656522	-0.789553	0.0643038
14.6	-0.727849	-0.632965	-0.952808	-0.77646	-0.935597	-0.653445	-0.779854	0.0561072
14.7	-0.775421	-0.609742	-1.0239	-0.781512	-0.841724	-0.624151	-0.776075	0.0623173
14.8	-0.793958	-0.592068	-1.04446	-0.713457	-0.875358	-0.705735	-0.787506	0.0643297
14.9	-0.757671	-0.59761	-1.07533	-0.760414	-0.866001	-0.60724	-0.777377	0.0727019
15	-0.819683	-0.621021	-0.910955	-0.809186	-0.931952	-0.672138	-0.794156	0.0511115
15.1	-0.776276	-0.591665	-1.14822	-0.787286	-0.95783	-0.621861	-0.813857	0.0858054
15.2	-0.848184	-0.605975	-1.00731	-0.729115	-0.977136	-0.575565	-0.790548	0.0750959
15.3	-0.809688	-0.530605	-0.985488	-0.801715	-1.0458	-0.663405	-0.806117	0.078725
15.4	-0.90412	-0.605267	-1.04447	-0.91939	-0.865062	-0.630006	-0.828054	0.0709913
15.5	-0.78755	-0.577906	-0.883675	-0.835155	-1.00952	-0.628964	-0.787128	0.0657962
15.6	-0.826748	-0.546461	-1.14735	-0.876062	-0.797234	-0.706409	-0.816711	0.081348
15.7	-0.827342	-0.595408	-1.01655	-0.857395	-0.85383	-0.680525	-0.805176	0.0604997
15.8	-0.843156	-0.652258	-0.959774	-0.840413	-1.02018	-0.693388	-0.834862	0.05871
15.9	-0.697386	-0.628522	-1.0296	-0.661273	-0.921178	-0.690978	-0.77149	0.0667303
16	-0.798476	-0.564153	-0.993755	-0.905062	-0.977531	-0.702776	-0.823626	0.0687571
16.1	-0.755429	-0.482558	-0.959394	-0.795033	-1.03896	-0.660894	-0.782045	0.0821998
16.2	-0.832695	-0.653599	-0.941387	-0.748748	-1.05631	-0.669787	-0.817087	0.0648115
16.3	-0.774209	-0.568127	-0.929865	-0.777211	-0.94582	-0.742981	-0.789702	0.056478
16.4	-0.742122	-0.631033	-0.988625	-0.800634	-1.10241	-0.643042	-0.817977	0.0778087
16.5	-0.805115	-0.595209	-0.925154	-0.889741	-0.849965	-0.655206	-0.786732	0.0541873
16.6	-0.972292	-0.534262	-1.09492	-0.856976	-1.07961	-0.673233	-0.86855	0.0924818
16.7	-0.773972	-0.62222	-1.09614	-0.787425	-1.01841	-0.689967	-0.831357	0.0761696
16.8	-0.830394	-0.645642	-0.901626	-0.842148	-0.933526	-0.691552	-0.807482	0.0469428
16.9	-0.831474	-0.594793	-1.06154	-0.774809	-0.862861	-0.662252	-0.797955	0.0670919
17	-0.899278	-0.546246	-0.912125	-0.821573	-0.981642	-0.685264	-0.807688	0.0666054
17.1	-0.787897	-0.618579	-0.918926	-0.773122	-0.739589	-0.666025	-0.75069	0.0427924
17.2	-0.685879	-0.597555	-1.08918	-0.834207	-0.945595	-0.658299	-0.801785	0.0774722
17.3	-0.79033	-0.634654	-0.999237	-0.769523	-0.992979	-0.732627	-0.819892	0.0598507
17.4	-0.855665	-0.610214	-0.864248	-0.678741	-0.968468	-0.72272	-0.783343	0.054966
17.5	-0.87971	-0.532049	-1.03954	-0.803411	-1.1025	-0.709535	-0.844457	0.0862888
17.6	-0.814272	-0.60644	-0.92567	-0.77194	-0.886818	-0.707384	-0.785421	0.0479893
17.7	-0.886372	-0.527797	-1.01732	-0.88097	-0.879982	-0.75303	-0.824246	0.0684146
17.8	-0.781626	-0.570863	-0.990248	-0.815115	-0.96147	-0.717382	-0.806118	0.0637542
17.9	-0.866979	-0.658808	-1.1056	-0.73429	-0.783729	-0.685685	-0.805849	0.0671466
18	-0.802753	-0.584244	-0.903481	-0.718427	-0.717241	-0.742432	-0.744763	0.0431188
18.1	-0.861643	-0.614706	-1.00815	-0.807634	-0.947602	-0.740375	-0.830019	0.0581536
18.2	-0.808517	-0.590879	-1.00082	-0.889984	-0.946024	-0.683397	-0.819937	0.064489
18.3	-0.919251	-0.615502	-1.00726	-0.736605	-0.905708	-0.702244	-0.814429	0.0618383
18.4	-0.934581	-0.603848	-1.01486	-0.866264	-1.16883	-0.650222	-0.873101	0.0882325
18.5	-0.792825	-0.626659	-1.00636	-0.793574	-0.842133	-0.691046	-0.7921	0.0535404
18.6	-0.902049	-0.648881	-1.01472	-0.757492	-0.880586	-0.732186	-0.822652	0.0545209
18.7	-0.793661	-0.579395	-0.921765	-0.802276	-0.894641	-0.772637	-0.794063	0.0493399
18.8	-0.8126	-0.58083	-0.961117	-0.743679	-1.01642	-0.695077	-0.801621	0.0671212
18.9	-0.783916	-0.649922	-0.928823	-0.858561	-0.796492	-0.728127	-0.790974	0.0397895
19	-0.865033	-0.693635	-0.973532	-0.752452	-1.16569	-0.728705	-0.863175	0.0736621
19.1	-0.807639	-0.673583	-1.0508	-0.793917	-0.921627	-0.695117	-0.823781	0.0581319
19.2	-0.795362	-0.633192	-0.983042	-0.777544	-0.925257	-0.745118	-0.809919	0.0516288
19.3	-0.765554	-0.583014	-0.814391	-0.879361	-0.976579	-0.68809	-0.784498	0.0568733
19.4	-0.847044	-0.549438	-0.769793	-0.823451	-0.78307	-0.722593	-0.749232	0.0436924
19.5	-0.854507	-0.596505	-1.00742	-0.729647	-0.927593	-0.672405	-0.798013	0.0645214
19.6	-0.837554	-0.591282	-0.919547	-0.849635	-0.750898	-0.687153	-0.772678	0.0491241
19.7	-0.870788	-0.519123	-0.949934	-0.852008	-0.94583	-0.716454	-0.809023	0.0675391
19.8	-0.902416	-0.642412	-0.88031	-0.858014	-0.856634	-0.740503	-0.813382	0.0411547
19.9	-0.903308	-0.592318	-0.996451	-0.857019	-0.780252	-0.706349	-0.80595	0.059047
20	-0.914262	-0.550641	-1.02895	-0.77827	-0.882743	-0.685217	-0.806681	0.0702093
20.1	-0.860561	-0.618371	-0.973853	-0.78394	-0.800959	-0.666951	-0.784106	0.0527025
20.2	-0.800957	-0.627779	-1.04153	-0.827396	-0.612112	-0.747945	-0.776287	0.064132
20.3	-0.782918	-0.616195	-0.940906	-0.669695	-0.927483	-0.68499	-0.770365	0.0563086
20.4	-0.724607	-0.639371	-0.956079	-0.840487	-0.887952	-0.656025	-0.784087	0.0530505
20.5	-0.882339	-0.601084	-0.939674	-0.792246	-0.946909	-0.69597	-0.809704	0.0570835
20.6	-0.769905	-0.68858	-0.979234	-0.795544	-0.770377	-0.700578	-0.784037	0.0426997
20.7	-0.79381	-0.538784	-1.01925	-0.808771	-0.944838	-0.704197	-0.801609	0.0698956
20.8	-0.823893	-0.612563	-0.837504	-0.851557	-0.828058	-0.733982	-0.78126	0.0377742
20.9	-0.906695	-0.616987	-1.046	-0.81849	-0.772398	-0.752557	-0.818854	0.0596136
21	-0.797576	-0.579113	-0.908564	-0.815689	-0.902426	-0.665307	-0.778113	0.0537241
21.1	-0.898345	-0.644677	-1.01778	-0.821948	-0.851695	-0.742633	-0.829513	0.0524222
21.2	-0.836422	-0.629141	-0.964971	-0.729651	-1.16107	-0.732311	-0.842262	0.0789354
21.3	-0.769066	-0.58378	-1.15414	-0.742484	-0.910291	-0.738079	-0.816307	0.0797569
21.4	-0.832111	-0.557515	-0.901644	-0.714631	-0.828204	-0.674136	-0.751374	0.0516073
21.5	-0.82521	-0.574786	-0.935599	-0.836448	-0.746322	-0.733777	-0.775357	0.0498984
21.6	-0.871545	-0.642058	-1.05817	-0.733084	-0.879411	-0.74535	-0.821603	0.0599128
21.7	-0.812144	-0.58891	-0.963078	-0.771199	-1.04417	-0.679302	-0.809801	0.0697
21.8	-0.893512	-0.556172	-1.05718	-0.774082	-1.01322	-0.772949	-0.844519	0.0751248
21.9	-0.803567	-0.54192	-0.912951	-0.771419	-0.922679	-0.712417	-0.777492	0.0576987
22	-0.919209	-0.571384	-0.971901	-0.768517	-0.813862	-0.72113	-0.794334	0.0586621
22.1	-0.767838	-0.528138	-1.07232	-0.858251	-0.94937	-0.748209	-0.820687	0.0763586
22.2	-0.818735	-0.620047	-1.06655	-0.775533	-1.09127	-0.671954	-0.840683	0.0807648
22.3	-0.786629	-0.548086	-0.926103	-0.847044	-0.721679	-0.73527	-0.760802	0.0525547
22.4	-0.787149	-0.576889	-1.00475	-0.778514	-1.00238	-0.75499	-0.817445	0.0667042
22.5	-0.691846	-0.597316	-0.815042	-0.741472	-0.950903	-0.720449	-0.752838	0.0490526
22.6	-0.835396	-0.627977	-0.806002	-0.691302	-0.970163	-0.731553	-0.777066	0.0493898
22.7	-0.814629	-0.556708	-0.900471	-0.758325	-1.14944	-0.74003	-0.819934	0.0805308
22.8	-0.801424	-0.651868	-0.840617	-0.758615	-1.014	-0.702652	-0.794862	0.0517754
22.9	-0.77146	-0.607139	-0.922393	-0.742015	-1.01075	-0.760515	-0.802379	0.0583936
23	-0.810886	-0.581401	-0.897937	-0.767668	-1.02041	-0.740607	-0.803151	0.0607145
23.1	-0.82173	-0.596825	-0.862355	-0.724401	-0.974806	-0.655946	-0.772677	0.0572087
23.2	-0.830145	-0.599592	-0.827841	-0.778027	-0.858436	-0.762374	-0.776069	0.038177
23.3	-0.88216	-0.599149	-0.931505	-0.754257	-1.00861	-0.69889	-0.812428	0.0630582
23.4	-0.779273	-0.596849	-0.857953	-0.8336	-0.958899	-0.725601	-0.792029	0.0505274
23.5	-0.875417	-0.544106	-0.939631	-0.764091	-1.04944	-0.64233	-0.802503	0.077244
23.6	-0.908894	-0.587864	-1.009	-0.766728	-0.986519	-0.755146	-0.835693	0.0660321
23.7	-0.826423	-0.663932	-0.853544	-0.784432	-0.909254	-0.705269	-0.790476	0.0377219
23.8	-0.759561	-0.668378	-0.947186	-0.824855	-0.801842	-0.743338	-0.79086	0.038277
23.9	-0.773437	-0.587455	-0.826139	-0.824304	-0.874811	-0.743189	-0.771556	0.0412815
24	-0.884666	-0.595325	-0.951543	-0.764037	-0.978652	-0.735311	-0.818256	0.0598388
24.1	-0.71776	-0.589149	-0.782765	-0.72931	-0.821019	-0.78093	-0.736822	0.033353
24.2	-0.782921	-0.628239	-0.844956	-0.841843	-1.05372	-0.710251	-0.810321	0.0592602
24.3	-0.698441	-0.549939	-0.839188	-0.790904	-0.834742	-0.685882	-0.733183	0.0454261
24.4	-0.788625	-0.580929	-0.864734	-0.805752	-0.971295	-0.725023	-0.789393	0.0537382
24.5	-0.840206	-0.612179	-0.962482	-0.697414	-1.00327	-0.766409	-0.813659	0.0619525
24.6	-0.835654	-0.556753	-0.97013	-0.818904	-0.865598	-0.746451	-0.798915	0.0568347
24.7	-0.778127	-0.557157	-0.90517	-0.778676	-0.995515	-0.717114	-0.788627	0.0619911
24.8	-0.881286	-0.672067	-0.823996	-0.744275	-0.997262	-0.691776	-0.801777	0.0507481
24.9	-0.832899	-0.638393	-0.804202	-0.712015	-0.865769	-0.74211	-0.765898	0.0344758
25	-0.705458	-0.609921	-0.831332	-0.727188	-0.798971	-0.73115	-0.734004	0.0316015
25.1	-0.780792	-0.593619	-0.7706	-0.692471	-0.927575	-0.68114	-0.741033	0.0465222
25.2	-0.725779	-0.598299	-0.9407	-0.719728	-0.895372	-0.793347	-0.778871	0.0512815
25.3	-0.810299	-0.551672	-0.805976	-0.747443	-0.948985	-0.718777	-0.763859	0.053394
25.4	-0.710789	-0.612823	-0.778348	-0.733667	-0.732264	-0.70312	-0.711835	0.0225081
25.5	-0.83054	-0.613238	-1.01602	-0.628315	-0.92678	-0.665505	-0.780067	0.0692176
25.6	-0.835987	-0.549202	-1.06101	-0.846242	-0.860858	-0.738658	-0.815327	0.0684395
25.7	-0.750543	-0.595857	-0.79759	-0.599046	-0.959048	-0.725415	-0.737917	0.0554502
25.8	-0.747467	-0.702976	-0.96668	-0.679152	-1.03062	-0.659221	-0.797686	0.0652001
25.9	-0.729428	-0.643311	-0.840645	-0.734805	-0.984808	-0.693788	-0.771131	0.0502888
26	-0.799097	-0.63607	-0.920064	-0.723481	-0.828227	-0.719743	-0.771114	0.0405692
26.1	-0.909863	-0.555363	-0.917934	-0.736029	-0.958459	-0.69669	-0.795723	0.064702
26.2	-0.740768	-0.554904	-0.830766	-0.728127	-0.858833	-0.698717	-0.735353	0.0440971
26.3	-0.78292	-0.62016	-0.917723	-0.698935	-1.04248	-0.723516	-0.797622	0.0635922
26.4	-0.849401	-0.614801	-1.01136	-0.729608	-0.893328	-0.723102	-0.8036	0.0579981
26.5	-0.805217	-0.610141	-0.869439	-0.686924	-1.13671	-0.736279	-0.807452	0.0754501
26.6	-0.824216	-0.607851	-0.907777	-0.79708	-0.758375	-0.749395	-0.774116	0.0405814
26.7	-0.785199	-0.653915	-0.942265	-0.754188	-0.833283	-0.697265	-0.777686	0.0418619
26.8	-0.76714	-0.604609	-0.917	-0.790411	-0.816991	-0.735913	-0.772011	0.0419261
26.9	-0.865759	-0.601871	-0.869621	-0.744671	-0.94551	-0.69317	-0.786767	0.0526064
27	-0.778841	-0.598024	-0.958666	-0.84955	-0.878418	-0.691383	-0.792481	0.0536904
27.1	-0.84942	-0.578745	-0.896802	-0.721201	-0.786468	-0.724121	-0.75946	0.045846
27.2	-0.805411	-0.625965	-0.838633	-0.833595	-0.837382	-0.732016	-0.778834	0.0347706
27.3	-0.931575	-0.59482	-0.972802	-0.81679	-0.757563	-0.747655	-0.803534	0.0559819
27.4	-0.829802	-0.586203	-0.942265	-0.81824	-0.866405	-0.711393	-0.792385	0.0513427
27.5	-0.717941	-0.623797	-0.803594	-0.805788	-0.959222	-0.770032	-0.780063	0.0453477
27.6	-0.76473	-0.628953	-0.849979	-0.624424	-1.0074	-0.702389	-0.76298	0.0600406
27.7	-0.907385	-0.624828	-0.902283	-0.746611	-0.695589	-0.77484	-0.775256	0.0459674
27.8	-0.954403	-0.601919	-0.837537	-0.792682	-0.869209	-0.697887	-0.792273	0.051445
27.9	-0.836142	-0.563229	-1.00561	-0.722252	-0.766207	-0.730509	-0.770659	0.0595801
28	-0.919423	-0.635081	-0.661453	-0.645585	-0.960183	-0.700666	-0.753732	0.059772
28.1	-0.88702	-0.675702	-0.795481	-0.669169	-0.824119	-0.765196	-0.769448	0.03481
28.2	-0.702963	-0.649481	-0.893621	-0.638506	-0.881221	-0.758873	-0.754111	0.0456694
28.3	-0.870656	-0.617625	-0.912078	-0.693376	-0.863944	-0.692514	-0.775032	0.049694
28.4	-0.800178	-0.573728	-0.961623	-0.613973	-0.878911	-0.712001	-0.756736	0.0618242
28.5	-0.893433	-0.621238	-0.87996	-0.870546	-0.931043	-0.65704	-0.808877	0.0545262
28.6	-0.813066	-0.585121	-0.920552	-0.765779	-0.756423	-0.666886	-0.751305	0.0474125
28.7	-0.841637	-0.658889	-0.772002	-0.806207	-0.710585	-0.736408	-0.754288	0.0270616
28.8	-0.764486	-0.620543	-0.882772	-0.903356	-0.960829	-0.682282	-0.802378	0.0549816
28.9	-0.842024	-0.635915	-0.920914	-0.791605	-0.542278	-0.763854	-0.749432	0.0564992
29	-0.784214	-0.575497	-0.988872	-0.907321	-0.814979	-0.7161	-0.797831	0.0591824
29.1	-0.85853	-0.588543	-0.95104	-0.783783	-0.630062	-0.732796	-0.757459	0.0559025
29.2	-0.883013	-0.630628	-0.814027	-0.896532	-0.740951	-0.730097	-0.782542	0.041488
29.3	-0.814445	-0.69066	-0.911517	-0.696031	-0.767801	-0.735309	-0.769294	0.0341438
29.4	-0.805354	-0.587975	-0.913425	-0.751624	-0.786223	-0.725413	-0.761669	0.0436372
29.5	-0.833339	-0.635422	-0.944423	-0.773233	-0.887671	-0.774752	-0.80814	0.0438551
29.6	-0.719123	-0.574039	-0.91766	-0.806946	-0.686784	-0.757413	-0.743661	0.0472858
29.7	-0.792433	-0.605834	-0.848436	-0.649037	-0.809981	-0.773887	-0.746602	0.0393982
29.8	-0.88252	-0.623936	-0.932439	-0.714715	-0.705345	-0.711632	-0.761765	0.0485175
29.9	-0.773273	-0.592077	-0.927503	-0.746415	-0.868632	-0.744345	-0.775374	0.0473441
30	-0.709247	-0.61453	-0.788739	-0.754042	-0.767268	-0.749646	-0.730579	0.0255377
30.1	-0.793035	-0.629594	-0.889663	-0.754419	-0.935774	-0.730403	-0.788815	0.0453621
30.2	-0.719945	-0.590348	-0.965158	-0.732966	-0.728228	-0.672292	-0.734823	0.0510247
30.3	-0.754925	-0.499733	-0.994152	-0.733941	-0.67772	-0.710924	-0.728566	0.0649412
30.4	-0.847706	-0.605467	-0.930792	-0.785315	-0.759677	-0.772499	-0.783576	0.0440473
30.5	-0.782877	-0.597767	-0.97854	-0.659761	-0.640023	-0.698277	-0.726208	0.0565694
30.6	-0.875728	-0.623512	-0.882221	-0.671608	-0.683612	-0.664922	-0.733601	0.0467141
30.7	-0.797963	-0.676448	-0.964994	-0.658869	-0.828927	-0.700332	-0.771256	0.0476876
30.8	-0.89296	-0.602711	-0.867891	-0.719036	-0.724634	-0.672319	-0.746592	0.0460423
30.9	-0.74694	-0.636054	-0.979362	-0.67067	-0.749963	-0.756976	-0.756661	0.0488793
31	-0.802398	-0.644562	-0.997764	-0.80164	-0.95474	-0.672929	-0.812339	0.0584403
31.1	-0.77873	-0.668574	-0.92857	-0.688884	-0.895898	-0.756209	-0.786144	0.0434221
31.2	-0.747844	-0.622652	-0.896998	-0.747427	-1.03306	-0.695732	-0.790619	0.0608291
31.3	-0.842714	-0.633257	-0.893736	-0.793136	-0.74639	-0.673424	-0.763776	0.0406135
31.4	-0.763482	-0.605851	-0.964298	-0.761476	-0.822469	-0.676851	-0.765738	0.0503761
31.5	-0.810995	-0.623882	-0.804946	-0.804623	-0.816599	-0.76538	-0.771071	0.0303519
31.6	-0.733923	-0.605195	-0.95302	-0.733211	-0.725781	-0.696693	-0.741304	0.0467976
31.7	-0.698023	-0.635426	-0.917793	-0.627863	-1.02893	-0.702589	-0.768438	0.0675555
31.8	-0.782448	-0.616205	-0.869612	-0.705673	-0.954488	-0.675212	-0.767273	0.0519116
31.9	-0.785507	-0.606365	-0.749695	-0.813585	-1.01625	-0.706736	-0.779689	0.055799
32	-0.740056	-0.684071	-0.862587	-0.754589	-0.762754	-0.724444	-0.75475	0.024374
32.1	-0.651801	-0.652283	-0.9296	-0.729721	-1.0777	-0.764897	-0.801	0.0692487
32.2	-0.66551	-0.540225	-0.672464	-0.656515	-1.06644	-0.701951	-0.717185	0.0734575
32.3	-0.655523	-0.672725	-0.89401	-0.650702	-0.835254	-0.694207	-0.733737	0.0425403
32.4	-0.797354	-0.607017	-0.794794	-0.819758	-0.855557	-0.714581	-0.764844	0.0368031
32.5	-0.788653	-0.661111	-0.892069	-0.804048	-0.942947	-0.696493	-0.797554	0.044356
32.6	-0.751065	-0.668211	-1.01365	-0.699139	-0.95105	-0.705071	-0.798031	0.0598292
32.7	-0.817129	-0.662392	-0.8169	-0.679015	-0.961727	-0.685902	-0.770511	0.0476476
32.8	-0.720246	-0.558601	-0.895514	-0.696642	-0.803965	-0.659089	-0.722343	0.0476542
32.9	-0.926445	-0.595561	-0.869564	-0.751039	-0.947699	-0.668916	-0.793204	0.058805
33	-0.86912	-0.62091	-0.766527	-0.634384	-0.767385	-0.744877	-0.733867	0.0379741
33.1	-0.860747	-0.579325	-0.85245	-0.740697	-0.803669	-0.738297	-0.762531	0.0424471
33.2	-0.763811	-0.638443	-0.898767	-0.711246	-1.05078	-0.724991	-0.798007	0.0615186
33.3	-0.891323	-0.613815	-0.889845	-0.737213	-1.05948	-0.72251	-0.819031	0.064854
33.4	-0.834767	-0.641276	-0.762583	-0.732679	-1.0344	-0.773571	-0.796546	0.0541308
33.5	-0.827113	-0.657384	-0.892399	-0.767486	-0.929881	-0.686919	-0.793531	0.0447491
33.6	-0.79408	-0.635941	-0.821187	-0.81032	-1.15221	-0.715553	-0.821549	0.0720891
33.7	-0.809245	-0.61447	-0.81608	-0.737191	-1.05539	-0.670305	-0.783781	0.0630287
33.8	-0.862154	-0.648349	-0.900463	-0.769985	-0.891947	-0.712249	-0.797525	0.0424156
33.9	-0.765289	-0.634955	-0.673186	-0.74079	-0.974547	-0.725174	-0.752324	0.048463
34	-0.824203	-0.663463	-0.792712	-0.698182	-0.846301	-0.741736	-0.7611	0.0294998
34.1	-0.740861	-0.728491	-0.850862	-0.679084	-0.93496	-0.718523	-0.775464	0.039606
34.2	-0.783281	-0.58683	-0.814684	-0.807291	-1.03991	-0.67467	-0.784445	0.0626643
34.3	-0.859785	-0.562425	-0.920993	-0.727236	-0.897869	-0.756173	-0.787414	0.0549238
34.4	-0.7877	-0.631444	-0.716381	-0.756485	-1.00277	-0.748966	-0.773957	0.0506945
34.5	-0.709425	-0.595644	-0.860177	-0.696928	-1.02195	-0.728591	-0.768786	0.0612987
34.6	-0.738245	-0.630121	-0.884316	-0.832456	-0.973439	-0.775268	-0.805641	0.0487638
34.7	-0.872518	-0.628429	-0.783539	-0.702417	-0.882534	-0.732891	-0.767055	0.0405348
34.8	-0.80185	-0.573923	-0.848445	-0.772574	-0.808095	-0.693696	-0.749764	0.041003
34.9	-0.776845	-0.62043	-0.877635	-0.724227	-0.907936	-0.758924	-0.777666	0.0427765
35	-0.880128	-0.643582	-0.795147	-0.876154	-1.03355	-0.681575	-0.818355	0.0586676
35.1	-0.730657	-0.675874	-0.775322	-0.781469	-1.08946	-0.771143	-0.803987	0.059355
35.2	-0.776871	-0.631859	-0.761268	-0.763468	-0.904538	-0.69468	-0.755448	0.037306
35.3	-0.784053	-0.629585	-0.831276	-0.772909	-0.925364	-0.682451	-0.77094	0.0430018
35.4	-0.749418	-0.654726	-0.745025	-0.850112	-0.952674	-0.671507	-0.770577	0.0461238
35.5	-0.669306	-0.612852	-0.879814	-0.740737	-0.999788	-0.691302	-0.765633	0.0596187
35.6	-0.748365	-0.621751	-0.824863	-0.684137	-1.04424	-0.673094	-0.766075	0.0625393
35.7	-0.80267	-0.618594	-0.860922	-0.759205	-0.979437	-0.712261	-0.788848	0.0508071
35.8	-0.76082	-0.642604	-0.832453	-0.770675	-0.930846	-0.733492	-0.778482	0.0395759
35.9	-0.822965	-0.650218	-0.931659	-0.706102	-0.827842	-0.711025	-0.774969	0.0424442
36	-0.794343	-0.591996	-0.767239	-0.68871	-0.943221	-0.638712	-0.73737	0.0515583
36.1	-0.66108	-0.620346	-0.773428	-0.732921	-1.14902	-0.699945	-0.772791	0.0783508
36.2	-0.778795	-0.624556	-0.912241	-0.841663	-0.8008	-0.701459	-0.776586	0.0416276
36.3	-0.763131	-0.522834	-0.895416	-0.773765	-1.04175	-0.740655	-0.789592	0.0705424
36.4	-0.833144	-0.669919	-0.733578	-0.847095	-1.0084	-0.731052	-0.803865	0.0492427
36.5	-0.776978	-0.666278	-0.935205	-0.594356	-1.00651	-0.668047	-0.774563	0.067121
36.6	-0.773062	-0.571624	-0.803408	-0.806719	-0.849118	-0.707972	-0.751984	0.0408193
36.7	-0.69805	-0.608442	-0.708553	-0.733225	-0.911802	-0.721265	-0.730223	0.0405774
36.8	-0.892479	-0.57482	-0.947495	-0.7828	-1.08087	-0.705153	-0.830604	0.0738411
36.9	-0.773699	-0.652738	-0.772268	-0.599142	-1.08294	-0.712529	-0.765553	0.0693005
37	-0.771627	-0.659887	-0.817958	-0.770269	-0.85807	-0.713645	-0.765243	0.0289966
37.1	-0.819714	-0.568735	-0.828628	-0.794039	-0.832284	-0.740596	-0.764	0.0414416
37.2	-0.852034	-0.602343	-0.838561	-0.72773	-0.860148	-0.717232	-0.766342	0.041696
37.3	-0.901413	-0.561743	-0.883994	-0.723428	-0.763071	-0.724006	-0.759609	0.0507673
37.4	-0.717539	-0.627676	-0.678536	-0.648027	-0.907421	-0.743172	-0.720395	0.0412682
37.5	-0.740967	-0.55745	-0.790177	-0.70214	-0.904562	-0.752765	-0.741344	0.0463715
37.6	-0.75157	-0.618694	-0.807968	-0.722975	-1.1152	-0.680932	-0.78289	0.0714109
37.7	-0.875147	-0.622067	-0.635206	-0.60979	-1.06114	-0.721565	-0.754152	0.0735702
37.8	-0.770734	-0.568675	-0.787563	-0.691283	-1.07635	-0.680495	-0.762517	0.070371
37.9	-0.830045	-0.629014	-0.765344	-0.772876	-0.908067	-0.653532	-0.759813	0.0430183
38	-0.811626	-0.617629	-0.854186	-0.696244	-0.83728	-0.671455	-0.74807	0.040344
38.1	-0.732861	-0.614173	-0.79886	-0.785647	-0.923814	-0.67147	-0.754471	0.0442188
38.2	-0.72293	-0.600573	-0.860662	-0.780472	-1.0614	-0.679483	-0.784253	0.0661156
38.3	-0.749457	-0.623955	-0.819884	-0.772921	-0.971366	-0.687865	-0.770908	0.0488323
38.4	-0.767741	-0.618781	-0.770737	-0.775405	-1.05404	-0.772885	-0.793264	0.057833
38.5	-0.814946	-0.58449	-0.893086	-0.833306	-0.833927	-0.74729	-0.784508	0.0443214
38.6	-0.800618	-0.690163	-0.723732	-0.572397	-1.10317	-0.701883	-0.765327	0.0739386
38.7	-0.838149	-0.638842	-0.793685	-0.641177	-0.714449	-0.663144	-0.714908	0.0343007
38.8	-0.787467	-0.633916	-0.663016	-0.700326	-0.734562	-0.70037	-0.703276	0.0219968
38.9	-0.795305	-0.560078	-0.811301	-0.751196	-1.03301	-0.716466	-0.777892	0.0628309
39	-0.777342	-0.553639	-0.782692	-0.794457	-1.05864	-0.694804	-0.776929	0.0674049
39.1	-0.78601	-0.584464	-0.820987	-0.680467	-0.896443	-0.674395	-0.740461	0.046615
39.2	-0.791376	-0.544717	-0.863293	-0.686635	-0.913288	-0.601674	-0.733497	0.0599258
39.3	-0.652226	-0.577394	-0.719011	-0.694264	-0.925239	-0.68354	-0.708613	0.0477031
39.4	-0.754762	-0.51608	-0.768659	-0.666969	-1.13437	-0.683488	-0.754056	0.0844694
39.5	-0.777694	-0.554782	-0.767539	-0.758175	-0.963849	-0.710355	-0.755399	0.0536594
39.6	-0.803335	-0.613684	-0.757191	-0.734381	-0.93892	-0.654872	-0.750397	0.0470679
39.7	-0.81544	-0.551121	-0.840424	-0.627159	-0.915595	-0.634038	-0.73063	0.0593631
39.8	-0.734543	-0.663805	-0.7748	-0.676265	-1.04134	-0.658375	-0.758189	0.059608
39.9	-0.78222	-0.594357	-0.728551	-0.745971	-0.780984	-0.673807	-0.717649	0.0295662
40	-0.723775	-0.530384	-0.7468	-0.82219	-0.880017	-0.753867	-0.742839	0.0485635
	sample_1	sample_2	sample_3	sample_4	sample_5	sample_6	Average	SEM
peak	-0.782913	-0.614999	-0.835267	-0.733685	-1.07254	-0.706164	-0.790928	0.0639653

## Sheet: Summary
		ΔFRETr
	Conentraion (μM)	Average	SEM
	1e-06	-0.114667	0.00779541
	0.001	-0.155223	0.0128629
	0.01	-0.220341	0.0417488
	0.1	-0.45086	0.0292144
	1	-0.645305	0.0534002
	10	-0.781424	0.0766132
	100	-0.790928	0.0639653
