# Supplementary material for: Two-step structural changes in M3 muscarinic receptor activation rely on the coupled Gq protein cycle
Source: Nat Commun. 2023 Mar 8;14:1276. doi: 10.1038/s41467-023-36911-4 (PMC9992711; doi:10.1038/s41467-023-36911-4)
Supplement: Supplementary file 3 — Source Data [file 41467_2023_36911_MOESM3_ESM.zip › 2. Data for Supplementary Figures/Supplementary Figure 2b,c.xlsx]

## Sheet: Base
	ΔFRETr
Time(sec)	sample_1	sample_2	sample_3	sample_4	sample_5	sample_6	sample_7	sample_8	sample_9	sample_10	Average	SEM
0	-0.0630923	0.00268686	-0.00671676	-0.00489767	-0.0651652	0.238729	-0.00585669	0.0812304	0.000207784	0.670804	0.084793	0.0707113
0.1	0.0136577	-0.0445741	0.0485952	0.112727	-0.0870482	0.192357	0.0337953	0.0314134	-0.0371762	0.165039	0.0428787	0.0287101
0.2	0.0531827	0.0145669	0.0623252	0.0872193	-0.106318	0.246976	-0.00169069	-0.0139766	0.105192	-0.120546	0.0326931	0.033655
0.3	0.0673197	0.0336779	0.0784612	0.00940633	-0.00402916	0.0850654	0.0673003	0.0289454	-0.0478092	0.171616	0.0489954	0.0189334
0.4	-0.0352263	0.0346719	0.0461262	-0.0344767	-0.0274672	0.0285344	-0.0330497	-0.0447316	0.0748048	0.257602	0.0266788	0.0289172
0.5	0.152577	-0.0800801	0.0183302	0.0634203	-0.0641332	0.1386	-0.0361847	0.0773484	-0.0458162	0.130481	0.0354543	0.0281307
0.6	-0.0113713	0.000153863	0.0946332	0.0335053	-0.0199552	-0.0109216	-0.0454647	-0.00334857	-0.0516932	0.0653214	0.00508593	0.0147134
0.7	0.0611957	-0.0300001	-0.0302518	0.0259563	0.0205458	-0.0390416	-0.0321117	-0.000418569	-0.0564592	-0.0308536	-0.0111439	0.0115995
0.8	0.0298667	0.0982039	0.0845422	-0.0151307	-0.0881402	0.318154	-0.0814537	0.0144254	-0.0280612	0.643036	0.0975443	0.0709366
0.9	-0.0207203	0.118172	0.0122622	0.0584173	0.0233898	-0.00256161	-0.0709767	0.00793043	0.0466848	0.155721	0.0328319	0.020886
1	0.0173807	-0.0202601	0.00675024	0.0220893	-0.0483242	0.0355624	-0.0329017	0.000612431	0.0314368	0.259648	0.0271994	0.0272715
1.1	-0.00703329	0.0274379	0.0698412	-0.0216157	-0.0130822	0.0739684	0.0840903	-0.00620657	0.0187138	0.0815814	0.0307695	0.0135144
1.2	0.0942397	0.0274039	-0.0219678	-0.00826967	-0.0311832	0.0997404	-0.0135797	-0.00740157	-0.0165542	-0.41494	-0.0292512	0.0453671
1.3	0.0525587	0.0740349	-0.0295168	-0.00862767	-0.0983472	0.0709594	0.000575314	-0.0310156	-0.0716422	-0.125639	-0.016666	0.0218579
1.4	0.0830817	-0.172784	0.0462342	0.0228153	-0.0393292	0.0811284	0.00365031	0.104786	-0.0809652	-0.218497	-0.0169879	0.0349519
1.5	0.120094	0.139111	0.0152522	0.0601143	0.0647288	0.245625	-0.0466517	0.00167043	0.103777	0.214954	0.0918675	0.0292309
1.6	0.0432387	0.0901239	0.0833342	0.0650123	-0.0245742	0.144622	-0.00438169	-0.0815356	-0.0542472	-0.0672236	0.0194369	0.0242747
1.7	0.0102707	0.147515	0.0107882	-0.0326277	-0.0390192	0.0864164	-0.0381657	0.0539584	-0.0749132	-0.475277	-0.0351054	0.0532897
1.8	0.0626567	0.123067	0.0143972	0.00193033	-0.0159612	0.0297694	0.0447973	0.0136884	-0.0469122	0.0616134	0.0289046	0.0150036
1.9	0.0161857	-0.0260271	0.0250832	-0.00982467	-0.0566912	0.200228	0.0187023	-0.0592636	0.0763238	0.115205	0.0299922	0.0255896
2	0.0253127	0.0748209	-0.0544478	0.0269633	-0.0356032	0.0157004	0.0946193	0.0105474	-0.0247972	-0.135831	-0.000271473	0.020969
2.1	-0.0384973	-0.0956141	0.0582442	0.00966033	-0.0416322	0.0683424	0.0379273	-0.0174436	-0.0887632	-0.145704	-0.025348	0.0223457
2.2	-0.00141629	0.19022	-0.0113398	4.33333e-05	0.0222778	0.171998	-0.0342567	-0.00438057	0.0633988	-0.00399563	0.0392549	0.0249917
2.3	0.00152371	-0.0886301	0.0583512	-0.0305227	0.0723398	0.0386624	0.0260483	-0.0477706	-0.0201602	-0.155444	-0.0145602	0.022194
2.4	0.0672437	0.16229	0.0188322	0.0829223	-0.0444402	0.0121864	0.0116383	-0.0212376	0.0610578	-0.110974	0.0239519	0.0238296
2.5	0.0538387	0.0669289	0.0137412	0.0206193	0.0200968	0.180148	0.00642531	-0.0135756	-0.0258622	-0.0854826	0.0236878	0.0219697
2.6	0.0775337	0.0812089	-0.00387876	0.0594803	-0.0352012	0.133458	0.0311333	0.0587914	0.0207358	-0.108511	0.0314751	0.0215852
2.7	0.0967497	-0.101737	0.0438692	0.0525093	0.0182068	0.0579564	0.0843743	0.0301334	0.0629898	0.266841	0.0611893	0.0286436
2.8	-0.0265463	-0.0853081	0.0931222	-0.0367357	-0.0329862	-0.0300856	-0.0175087	-0.0342696	0.0473058	0.0341294	-0.00888827	0.0163606
2.9	0.0634487	-0.0225291	-0.0327648	-0.0266917	0.0357818	0.216722	-0.0802787	0.0206384	-0.0212182	0.0963594	0.0249468	0.026864
3	0.0960747	0.0874499	0.0840782	0.0456933	-0.0955162	0.0649754	-0.0155027	0.0129774	0.0367958	-0.1987	0.0118326	0.0296693
3.1	0.0375617	0.0512909	0.0695612	0.0428983	-0.0603622	0.0897264	-0.0243917	-0.0356876	-0.0444392	0.0441734	0.0170331	0.0167692
3.2	0.00706871	0.0537529	-0.0313248	0.0130083	-0.0528082	0.0248704	-0.0312747	-0.0365396	0.0116458	-0.0701396	-0.0111741	0.0123003
3.3	0.0983617	-0.00664814	0.0598632	-0.00349767	-0.0546822	-0.0466396	0.0730193	-0.0190756	0.00303578	0.0816604	0.0185397	0.0174536
3.4	0.0625397	-0.150217	0.0426592	-0.0282447	-0.0232202	0.0292964	0.0500933	-0.00558057	-0.00190822	-0.0418956	-0.00664777	0.019536
3.5	-0.0276153	-0.0523811	0.0159512	-0.0129467	0.0101828	0.0471174	-0.00249169	0.0738814	0.00384578	0.0925334	0.0148077	0.0141819
3.6	-0.0156203	0.0198959	-0.00740676	0.0600873	-0.00630016	0.175274	-0.0378517	0.0163344	0.141333	0.259128	0.0604874	0.031145
3.7	-0.0266323	0.136129	0.0373292	0.0956823	-0.0369922	-0.00496761	0.0123843	-0.00653057	0.0918078	-0.0332786	0.0264931	0.0194066
3.8	-0.00800429	-0.0279791	-0.0333228	0.0465313	0.0172838	-0.0268336	-0.0859257	0.0265534	0.0128418	-0.0309206	-0.0109776	0.0120856
3.9	-0.00638029	-0.0336081	-0.0214408	-0.0502787	0.0161178	0.0396314	-0.0371547	0.0597554	0.0238638	0.0750514	0.00655573	0.0136267
4	0.0391157	-0.0347751	0.0309172	-0.000264667	0.00863184	0.0290314	-0.0746357	-0.0726466	0.0535288	0.54087	0.0519773	0.0561595
4.1	-0.0335473	0.0329079	0.0575822	0.0554453	0.0539338	-0.111073	0.0263973	0.0158144	-0.0288022	0.106934	0.0175593	0.0194286
4.2	0.0432317	0.0522339	0.0537462	0.0473043	-0.0112252	0.109513	-0.0292587	0.0276214	0.0346788	-0.179209	0.0148637	0.0246241
4.3	0.0319087	0.215075	0.0514772	-0.0283327	-0.0757462	-0.0292876	0.0678963	0.0255004	0.0283568	-0.0622146	0.0224633	0.0262916
4.4	0.0350867	0.0105209	0.0321692	0.0294123	-0.0370252	-0.0656186	0.0136553	0.0774904	-0.0200712	-0.200858	-0.0125238	0.0245601
4.5	0.0173217	0.122664	-0.0232028	0.0163703	-0.0409632	-0.0571526	0.0282923	-0.0372866	-0.0398232	0.151704	0.0137924	0.0226043
4.6	-0.00941729	0.20851	0.0198352	-0.000466667	-0.0291912	-0.228067	0.0426553	-0.0145576	-0.0359522	0.0496114	0.000296027	0.0337655
4.7	0.0710967	-0.123548	0.0271492	0.0524173	-0.0424872	0.11802	0.0139973	0.0274934	0.0793658	0.1146	0.0338105	0.0232116
4.8	0.00256271	0.191771	0.0731672	0.000500333	0.0353608	0.156048	0.0673603	0.00762943	0.0200268	0.0912414	0.0645668	0.0209154
4.9	-0.0250113	0.101118	-0.0101038	-0.00551267	-0.0324522	0.0215674	0.0517423	0.0861554	-0.0737982	-0.181692	-0.00679867	0.025948
5	-0.00371429	0.115317	0.0359912	0.0238503	-0.0305052	0.12821	-0.0340807	-0.0238136	-0.0279232	-0.0421146	0.0141217	0.0196729
5.1	0.00603371	0.0144809	0.0150132	0.00763633	-0.0392772	0.0490954	-0.0109257	-0.00815157	-0.0357952	0.325774	0.0323884	0.0335971
5.2	0.0163227	0.300727	0.0445642	0.0418863	-0.0347322	-0.0494566	0.11803	0.0349914	0.0103848	0.0570114	0.0539729	0.0311767
5.3	-0.0457723	-0.0618981	0.00862924	-0.00176567	-0.0126742	0.101188	-0.000902686	0.0201124	0.00812678	0.227882	0.0242926	0.0264374
5.4	0.0210147	0.136686	-0.0296268	0.0539473	-0.0413142	-0.0459636	-0.0142497	-0.0429616	0.00342378	-0.180894	-0.0139938	0.0257244
5.5	0.0577027	-0.0482351	0.0158782	-0.0455247	-0.0479472	-0.118943	-0.0129107	-0.0236496	-0.0712922	-0.00487563	-0.0299797	0.0153737
5.6	0.00829871	-0.0354461	-0.00971876	0.00455433	-0.0260342	0.0992064	-0.0981027	-0.000678569	0.0269428	-0.21079	-0.0241768	0.0260123
5.7	-0.0114533	-0.0252621	-0.0844738	-0.111298	0.0363038	0.114059	-0.0448927	0.0100934	-0.0127982	-0.446843	-0.0576564	0.0475309
5.8	0.0216597	0.0780469	0.00880724	-0.00123667	0.0327848	-0.00537961	0.0129523	0.0143114	0.0330298	-0.122432	0.00725443	0.0162173
5.9	-0.0291333	0.180449	-0.0229858	0.0240573	0.0596808	0.0488784	0.0442473	0.0184104	0.0242668	-0.153814	0.0194057	0.0265093
6	-0.0652653	0.0977419	0.0388292	0.000643333	0.0837208	-0.157343	-0.0680167	-0.00985957	0.0678318	-0.187779	-0.0199496	0.0312148
6.1	0.0107117	-0.184721	-0.0102668	-0.106857	0.0372558	0.0349094	-0.112352	-0.0169356	0.0319888	0.275607	-0.00406587	0.0391712
6.2	0.0101267	0.0124369	0.0706642	-0.00624067	0.0374578	0.0611204	-0.0142487	0.0208834	-0.0153872	0.0151424	0.0191955	0.00933864
6.3	-0.0593553	0.0509799	-0.0731728	0.0352003	0.0157618	-0.0942536	0.0325173	-0.0295136	0.00465078	-0.0749856	-0.0192171	0.0169074
6.4	-0.0363323	-0.136511	0.0212122	0.000453333	-0.00444516	0.0735804	-0.0648097	0.0141184	-0.00456522	0.173	0.00357013	0.0258331
6.5	-0.0279963	0.0558039	0.00423724	0.0522213	-0.0457552	-0.0889466	-0.00497669	0.00362743	-0.0132622	-0.0970126	-0.016206	0.0162093
6.6	0.000788706	0.000475863	0.0380122	-0.000667667	0.0166208	0.0876504	-0.0195997	0.0193624	-0.0590902	0.0115964	0.00951493	0.0119652
6.7	-0.0250663	0.129652	-0.0333918	0.0403023	0.0234848	0.0423944	0.0480513	0.0530364	0.0642158	-0.0175856	0.0325093	0.0154604
6.8	-0.0199963	-0.0116131	0.0828012	0.0295053	-0.0117392	0.0564994	-0.0454087	-0.0466756	-0.0348722	-0.0272226	-0.00287217	0.0140264
6.9	0.0828947	-0.13858	-0.0308938	0.0479253	-0.0110732	0.0352344	0.00570631	-0.0494616	0.00700278	-0.0244086	-0.00756537	0.0192189
7	0.0150777	-0.266666	0.0655922	-0.0574867	0.0373988	0.157515	0.0105583	0.0240874	0.00257278	0.0446204	0.00332703	0.0345983
7.1	0.00543571	0.0258709	-0.0211048	-0.0385887	-0.0635942	-0.138999	0.0242663	-0.0521766	0.00300478	-0.208452	-0.0464337	0.0238536
7.2	-0.0534013	0.0438399	-0.0412848	0.00748733	0.0304228	-0.170605	-0.0162917	-0.0404656	0.0166138	-0.164025	-0.0387709	0.0237152
7.3	-0.0315243	-0.210639	-0.0784998	-0.0185747	-0.0550222	0.120092	0.00180031	-0.0209466	-0.124234	0.0137774	-0.0403771	0.0277053
7.4	-0.0539313	-0.0408981	0.0359542	-0.0346887	-0.0134092	0.0523724	-0.0938507	-0.0385426	-0.0347662	-0.181541	-0.0403301	0.0206004
7.5	0.0668727	0.0905259	-0.00113576	0.0238263	-0.0301932	-0.182872	0.0264453	-0.0676476	-0.0109812	0.182177	0.00970183	0.0307739
7.6	0.0206037	-0.107541	0.00721624	0.00321133	-0.00334916	0.00690739	0.0359643	-0.0218216	0.00510078	-0.200339	-0.0254047	0.0229947
7.7	0.00367471	0.0895759	-0.0405578	-0.0331407	0.0305458	-0.0819916	0.0765033	-0.0710616	-0.0517202	0.20709	0.0128918	0.0285264
7.8	-0.0102733	-0.123735	-0.0601388	-0.00708867	0.0107248	0.0968814	-0.00740369	0.0217634	0.0327008	0.185464	0.0138895	0.0263838
7.9	-0.00480429	0.00834086	-0.00346876	-0.0693657	-0.0505452	0.0198414	-0.0397937	-0.0349246	0.0105998	-0.0132286	-0.0177349	0.00931554
8	-0.0263343	-0.12704	-0.0549528	0.0124173	0.0777768	-0.226743	0.0649583	0.0223754	-0.0108612	-0.228355	-0.0496758	0.0349246
8.1	-0.0574193	-0.0677191	-0.0266348	-0.0219077	-0.0409512	-0.00299861	0.0487863	0.0240564	0.0470458	0.226083	0.0128341	0.0269561
8.2	0.0122887	-0.0649031	0.0458832	0.00144433	0.0224988	-0.203734	0.0160243	-0.0975426	-0.0325612	0.41145	0.0110849	0.0502636
8.3	0.0109407	-0.149289	-0.0153838	-0.0386357	0.0615848	-0.00900161	0.0400733	-0.0118466	0.00138078	0.0408004	-0.00693767	0.0185417
8.4	0.00936771	-0.00922614	-0.0351638	0.0477893	-0.0409892	0.12662	-0.0118867	0.00706243	0.0826248	-0.286901	-0.0110702	0.0348824
8.5	-0.0241153	-0.29559	0.00398424	0.0571253	0.0348408	0.0393414	0.0512123	0.0989214	0.119974	0.0956184	0.0181312	0.0375134
8.6	0.0166257	0.0149689	-0.00304076	-0.00594267	-0.0248142	0.0671234	-0.0910787	0.0246584	-0.0326252	-0.18821	-0.0222335	0.0226357
8.7	0.0268657	0.0412869	-0.0415918	0.0572303	0.00155984	-0.180211	0.000597314	0.0610944	-0.0705652	0.0266004	-0.00771327	0.0232701
8.8	-0.00602929	-0.125212	-0.0574148	-0.000796667	0.0499558	0.0104104	-0.0373587	-0.0291486	0.0668798	0.0343744	-0.00943397	0.0178342
8.9	-0.00967929	0.0286809	-0.0792438	-0.0729527	0.000571843	0.24572	0.0262493	0.0638844	-0.00901522	0.282793	0.0477009	0.038725
9	0.00594171	-0.0616361	-0.00186076	-0.0668297	0.0985748	-0.0603976	-0.0499057	0.0377594	-0.0355562	-0.206051	-0.0339961	0.0253309
9.1	-0.0457353	-0.0631821	0.0273452	-0.0481707	-0.00623916	-0.0195846	-0.0182527	0.0282494	-0.0609162	0.0983604	-0.0108126	0.015959
9.2	-0.00307729	-0.0883471	-0.0564538	-0.0278287	0.0594118	0.0396324	0.0384103	0.0346864	-0.0689842	-0.0200006	-0.00925507	0.0162814
9.3	-0.0216473	-0.0812661	-0.0399738	0.0303833	-0.000184157	0.0405444	-0.0329667	-0.0979516	-0.000508216	-0.0376356	-0.0241206	0.0139514
9.4	0.0180867	-0.0945001	-0.0594988	-0.0810227	0.0508378	0.0243684	-0.0269957	0.0412194	-0.0588282	-0.156004	-0.0342337	0.0213559
9.5	0.00619671	-0.189274	0.00703424	-0.0433157	-0.0431892	-0.220833	0.0137973	-0.0141106	-0.0269952	-0.308048	-0.0818737	0.0361171
9.6	-0.0213993	-0.0789691	0.0846062	-0.0561077	0.00299684	-0.0714336	0.0676113	-0.0251846	0.0335708	0.00158437	-0.00627247	0.0176552
9.7	0.0756827	-0.170483	-0.0324988	-0.0363677	-0.0343442	-0.0189836	0.0243743	-0.0370856	-0.0512562	-0.362308	-0.064327	0.03847
9.8	-0.0331853	-0.104829	-0.0130868	-0.0376527	0.0125528	0.0773714	-0.0395947	0.00528743	-0.0338642	-0.0819426	-0.0248944	0.016015
9.9	0.0186287	-0.128228	-0.0246228	-0.0514777	-0.0326412	-0.172972	-0.0448707	0.0244104	0.0406318	-0.0858456	-0.0456987	0.0215449
10	-0.0170823	-0.11857	0.00414824	-0.00511367	0.0604638	-0.0842626	0.0173783	-0.0688976	-0.108563	0.0628874	-0.0257612	0.0208975
10.1	0.0698417	-0.131771	0.0335152	-0.0213837	0.00238984	0.13825	0.0763503	0.0220114	0.0142358	-0.441656	-0.0238216	0.0515151
10.2	-0.0262283	0.0131489	-0.0732768	-0.0224557	0.0283748	0.0758614	-0.0257397	-0.0185746	-0.0819712	-0.39549	-0.0526351	0.0407879
10.3	0.0380797	-0.0660651	0.00286024	-0.0141117	0.0623658	-0.134936	0.0180003	0.129588	0.0202978	-0.440526	-0.0384446	0.0499924
10.4	-0.0194503	-0.00802814	0.0254292	-0.0272107	0.0765028	-0.16478	-0.0120107	-0.0423286	-0.0345312	-0.00931563	-0.0215723	0.0192632
10.5	0.0180917	-0.147908	-0.0550708	0.0314103	-0.00754016	0.0625154	0.0624543	0.00345443	-0.0859232	-0.00244063	-0.0120957	0.0210889
10.6	0.0147277	-0.123456	-0.0192988	-0.0939187	-0.000113157	-0.0170176	0.0347923	-0.0870796	-0.0572252	0.0654204	-0.0283169	0.0192269
10.7	0.0758167	0.0803199	0.0327562	0.0364613	0.0317978	0.0805484	0.0108893	0.0352144	-0.0162512	-0.150755	0.0216798	0.0215382
10.8	0.0233337	0.0713399	-0.0249938	-0.0360897	-0.0428372	0.0630194	0.115807	-0.0609396	-0.0359882	-0.133946	-0.00612937	0.0234173
10.9	0.00774971	0.0153839	-0.0492438	-0.0469547	0.0475438	-0.0431416	0.00979431	-0.0208296	-0.0106412	-0.210525	-0.0300864	0.0223507
11	0.00644771	0.0574449	0.0177472	-0.0520537	-0.0156152	-0.0398206	0.00979431	-0.0475816	-0.0994122	-0.28391	-0.0446959	0.0300122
11.1	-0.0150313	-0.14238	-0.0415088	0.0164013	0.0241928	0.0545354	-0.0374777	-0.0989566	-0.115851	-0.0573586	-0.0413435	0.0202389
11.2	0.0315777	0.0128679	-0.0351058	-0.0145667	0.0630988	-0.113639	-0.0246367	0.0460044	0.0619538	0.102817	0.0130372	0.0197022
11.3	0.0378887	-0.00205514	-0.0651948	0.00420033	0.122668	0.0527444	0.0160183	-0.0677406	0.0660298	-0.0948886	0.00696703	0.0214116
11.4	-0.0477363	-0.139143	-0.0619828	-0.00267367	-0.00217316	0.189958	-0.0134997	0.0415234	0.0190488	-0.16642	-0.0183098	0.0313031
11.5	0.0505477	0.0571359	0.0407462	-0.0515437	-0.0192152	-0.0438156	-0.0969927	-0.0809216	-0.0660612	0.0848594	-0.0125261	0.0206499
11.6	-0.00243229	-0.0596351	-0.0885778	-0.0527367	0.0140678	0.0987764	0.0419133	0.0189104	-0.0675912	-0.525843	-0.0623148	0.0546205
11.7	0.0293217	-0.0180411	0.00129224	-0.00581867	0.000997843	0.00788439	-0.0652087	-0.0339686	-0.0766902	-0.384989	-0.054522	0.0381606
11.8	0.0112587	-0.105748	-0.00394776	0.0183273	0.0923068	-0.157261	-0.0219677	0.0564914	0.00735278	-0.319426	-0.0422613	0.0384148
11.9	-0.0510033	-0.0526271	-0.0149838	0.0366943	0.0489318	0.105559	0.0440633	-0.0536076	0.0275608	-0.40824	-0.0317652	0.0450461
12	-0.0204883	-0.0659101	0.00165124	-0.0126897	-0.0389882	0.00889839	0.00750131	-0.00650857	-0.0485142	-0.282119	-0.0457167	0.0274206
12.1	-0.0470053	-0.0115861	-0.0745758	-0.0661347	0.0667878	0.0990434	0.0162983	0.0385184	-0.102582	-0.351736	-0.0432972	0.0399713
12.2	-0.0176663	-0.00671114	-0.0404378	0.0171573	0.0508618	0.129337	0.0839653	0.0411044	-0.0406802	-0.373132	-0.0156201	0.0433056
12.3	0.0240007	0.0247589	-0.0380338	0.0596813	-0.0412002	0.0539134	-0.0295137	0.0122914	-0.0482012	-0.403806	-0.0386109	0.0424654
12.4	0.0558807	0.0104089	0.00118424	-0.0305837	0.0124768	-0.00114261	0.0427923	0.0259034	-0.0221052	-0.127954	-0.00331387	0.0161857
12.5	-0.0279863	-0.132026	-0.0813768	-0.0461087	-0.0461242	-0.0874046	0.0167653	-0.00731757	-0.0296992	-0.339631	-0.0780909	0.0320266
12.6	0.00583471	-0.279753	-0.0356618	0.0226763	0.0613788	-0.00665661	0.0231943	-0.0529486	-0.0179912	0.0101304	-0.0269797	0.0298854
12.7	0.0314357	-0.0860201	0.0216392	-0.0443897	0.00417884	-0.00603461	0.0242613	0.00393743	-0.0802512	-0.288924	-0.0420167	0.0305045
12.8	-0.0287693	-0.0799911	0.00613424	-0.0380777	0.00485184	-0.0742986	0.0143713	-0.0345806	0.00881978	-0.301207	-0.0522747	0.029653
12.9	0.0170647	-0.0767801	0.0540912	-0.0200857	-0.0129452	-0.0499866	-0.000187686	0.0179914	-0.0292122	-0.353228	-0.0453278	0.0361452
13	0.0855217	-0.0489671	-0.00244376	-0.0474077	0.0684718	-0.0137466	0.00181631	0.0447374	-0.152087	-0.0811116	-0.0145217	0.0227176
13.1	0.0206637	0.0212499	0.0325042	-0.0102357	0.0191308	0.0916474	-0.0392907	0.0418254	-0.00211522	-0.147808	0.00275723	0.0199649
13.2	0.0404797	-0.20399	0.0694652	-0.0508177	0.0125788	-0.100349	0.0738983	0.0860314	-0.0475862	-0.297532	-0.0417821	0.0404256
13.3	-0.0128773	-0.141492	0.0312002	-0.0224737	0.00239784	0.191531	-0.00371169	-0.0342316	-0.0707212	-0.113323	-0.0173701	0.0287453
13.4	0.0216797	-0.0469751	0.0533032	-0.00631067	-0.0386272	-0.0326916	-0.00309969	-0.0457246	-0.0215572	-0.216986	-0.0336989	0.0227083
13.5	0.0384217	-0.0832201	-0.0205838	-0.0488117	0.0243228	0.00377239	0.0614173	-0.0329556	-0.0746362	-0.137679	-0.0269952	0.019411
13.6	0.0163037	0.0290559	0.00199824	-0.0550577	0.0598308	0.102832	0.0104313	0.0125404	-0.00149322	-0.349244	-0.0172802	0.0390943
13.7	0.0606897	-0.10277	-0.0408978	-0.0685447	0.0534008	0.0703594	-0.0109567	0.0801784	-0.0655302	-0.30934	-0.0333411	0.0370938
13.8	-0.00350729	0.146548	0.0362022	-0.0424497	0.0452238	0.114894	-0.00427569	0.0304264	-0.0329902	0.0143244	0.0304396	0.0190959
13.9	0.0102557	-0.0347201	0.000161235	-0.0417267	-0.00608916	-0.0364986	-0.0127527	0.0116204	0.00448878	-0.160066	-0.0265327	0.0160969
14	0.0339577	-0.138305	-0.0485138	0.00507233	-0.00921516	-0.110575	0.0365633	-0.0240236	-0.0567402	-0.245266	-0.0557045	0.0277351
14.1	0.0339917	0.0147819	-0.0546198	0.0203373	0.0417008	0.0841134	0.00957231	0.0145274	-0.0725452	-0.259491	-0.0167631	0.0304915
14.2	0.0334077	-0.0345291	0.0330232	0.0126833	0.0198708	0.0739234	0.0890663	-0.0592126	0.0103318	-0.546406	-0.0367841	0.0583089
14.3	0.0670247	-0.0366291	-0.0177108	-0.0156507	0.106103	0.0886934	-0.0108267	-0.105066	-0.0365842	0.0959394	0.0135293	0.0224562
14.4	-0.0119553	-0.151752	0.0124372	-0.00585167	-0.0176472	0.0869814	0.110265	0.0129914	-0.0695032	-0.148909	-0.0182943	0.0273298
14.5	0.0392497	0.0634659	0.0150872	0.0395663	0.0134528	0.120747	0.0666313	-0.0366316	-0.0169612	-0.133048	0.017156	0.0218455
14.6	0.0305257	0.00641086	-0.0227728	-0.0499297	-0.106882	0.0758154	0.0299423	-0.0605896	-0.0284652	-0.0752906	-0.0201236	0.0176865
14.7	0.0410877	0.101888	-0.00918876	-0.0453697	0.0181258	-0.0196376	0.0711053	-0.000566569	-0.0353982	0.0694814	0.0191527	0.0157745
14.8	0.0518807	-0.0161111	-0.0103978	-0.0869697	0.00930384	-0.00979361	0.0885863	-0.0712076	-0.0475322	-0.0787146	-0.0170956	0.0180297
14.9	0.0736997	-0.0361471	0.106168	-0.00764767	0.0300348	0.101114	0.0598323	-0.133381	0.000331784	0.0485904	0.0242596	0.0228621
15	0.0322077	-0.107584	-0.0897778	-0.0222437	0.0607248	0.000922392	0.0168073	-0.0327926	-0.0546292	-0.554379	-0.0750744	0.0557944
15.1	0.0772417	-0.208318	-0.0243398	-0.0363737	-0.00629516	-0.0507086	0.0560383	-0.0565106	-0.17097	-0.235878	-0.0656114	0.0336722
15.2	0.0314857	-0.0592111	-0.0429198	-0.0215617	-0.0366732	-0.0458096	0.0327103	0.00787543	-0.0738832	-0.0235006	-0.0231488	0.0115624
15.3	0.0293587	-0.183227	0.0380362	-0.0304537	0.0269488	-0.0143956	0.0513883	0.153893	-0.0237762	-0.213832	-0.0166059	0.0345764
15.4	0.0191707	-0.182473	0.0861612	-0.0403667	-0.0188892	0.00977039	0.0358733	-0.000135569	-0.0424272	-0.18704	-0.0320356	0.0280827
15.5	0.0313047	-0.0281531	-0.00577776	-0.0426147	0.0409838	-0.195641	0.0751613	0.0101204	-0.0546962	-0.124999	-0.0294311	0.0256652
15.6	0.0442367	-0.111099	0.0208782	-0.0811267	0.0192918	0.00383139	0.0776593	0.0158454	-0.0817722	0.179795	0.00875403	0.0271279
15.7	0.00725671	-0.164356	-0.0404278	-0.0660237	0.0155468	0.0131604	0.0593873	0.0441434	-0.0540042	-0.464212	-0.0649529	0.0488955
15.8	-0.0359483	-0.186002	-0.0402688	-0.0186907	0.0161948	-0.0788936	0.00263331	0.0137414	-0.0447662	-0.0406106	-0.0412611	0.0186102
15.9	0.00711671	-0.14688	-0.0291198	-0.0618577	0.0190258	0.114227	0.0398123	0.0318334	-0.0528802	-0.301872	-0.0380594	0.0367793
16	-0.00303229	-0.221125	0.0404492	-0.0526847	0.0428948	-0.0763926	0.0295463	0.0274324	-0.00679122	0.109173	-0.011053	0.0285505
16.1	0.0133367	-0.0962181	0.0260722	-0.00482267	0.0106048	0.141952	0.0409653	-0.0816156	0.00429478	0.146526	0.0201096	0.0249857
16.2	0.0535097	-0.196535	0.0231052	0.0310963	-0.0966142	-0.139128	0.0531293	0.00784543	-0.0306442	-0.132816	-0.0427051	0.0288496
16.3	-0.0422923	-0.262278	0.0514652	-0.00854367	-0.0196632	-0.189977	0.00338731	0.0708534	-0.0589462	-0.345221	-0.0801215	0.043877
16.4	0.0527187	-0.206193	-0.0445858	-0.0734697	-0.0391452	-0.0414686	0.000117314	0.0823444	-0.0646312	-0.100543	-0.0434856	0.0254054
16.5	0.0191707	-0.122039	0.0689252	-0.0761017	0.0123958	-0.0589036	0.0404483	-0.0258106	-0.0714332	-0.0287216	-0.024207	0.0187962
16.6	-0.0260613	-0.16266	0.0652242	-0.0126377	-0.0834982	-0.0208126	0.00993231	0.0264084	-0.0227902	-0.1249	-0.0351795	0.0219838
16.7	0.0334837	-0.128545	-0.0264818	0.0142933	-0.0176762	-0.168318	-0.000263686	-0.0458466	-0.118101	0.0680344	-0.0389421	0.0242
16.8	-0.0601513	-0.296597	0.00709224	-0.0323277	-0.0100182	0.0232674	-0.0518837	0.0126694	-0.0603552	0.0655854	-0.0402719	0.0312523
16.9	0.0547917	-0.207718	0.0148152	0.0249473	-0.0500772	0.0284314	-0.00338469	0.0344314	0.00616078	-0.400877	-0.0498479	0.0456309
17	0.0124737	-0.125684	0.0182892	-0.0551057	-0.0159392	-0.181441	0.0311833	0.0823204	-0.0608882	0.0306824	-0.0264109	0.0253685
17.1	0.0275877	-0.155881	-0.00103176	-0.0426857	-0.0113532	0.0380064	0.0284393	0.0186964	-0.0903872	-0.252653	-0.0441262	0.0302116
17.2	-0.00209329	-0.118424	-0.0213468	-0.0512737	0.0442768	-0.00134261	0.0215553	0.0100724	0.0203888	0.167647	0.00694603	0.023017
17.3	0.0427177	-0.18438	0.0180182	0.0144923	0.00979984	0.148961	0.0838003	0.0321524	-0.0410962	-0.124745	-2.78725e-05	0.0305409
17.4	0.0588087	-0.183284	-0.00124276	-0.107551	-0.0147212	-0.107779	0.0346423	0.0424254	-0.0322042	-0.153806	-0.0464711	0.0271929
17.5	0.0190117	-0.0475861	-0.00868176	-0.0711387	-0.0228982	0.0185504	0.0170883	0.0223664	0.0626618	-0.27472	-0.0285346	0.0299403
17.6	0.0164967	-0.12194	0.00370824	-0.0778517	0.0128438	-0.121017	-0.0282857	0.00120543	0.0126578	-0.0729036	-0.0375086	0.0177119
17.7	0.0335837	-0.218153	-0.0174918	-0.109111	0.0421568	-0.0548986	0.0716343	-0.0516546	0.0287868	-0.492875	-0.0768022	0.0535712
17.8	-0.0610063	-0.115238	0.0264922	-0.0415527	-0.00364616	-0.0464566	0.109118	0.0107074	-0.0450482	-0.0185306	-0.0185161	0.0190226
17.9	0.00600971	-0.145467	-0.0390908	0.0361063	0.0290188	-0.0581686	0.0967353	0.0156564	-0.0252692	0.19144	0.0106971	0.0286746
18	-0.00490229	-0.147191	0.0439562	-0.0418417	-0.0142142	0.0206794	0.000861314	-0.0315616	-0.0288502	0.0475754	-0.0155489	0.0175362
18.1	-0.00158329	-0.331227	0.0107332	0.00522133	-0.000264157	0.0646504	0.106842	-0.0400116	0.00333178	0.195704	0.00133973	0.0428623
18.2	0.0506657	-0.178191	0.00270524	-0.0297597	-0.0137892	-0.120643	0.0690413	0.0774614	-0.0672852	-0.163144	-0.0372938	0.0294314
18.3	0.0349077	-0.195148	0.0630172	-0.0336647	-0.0494232	-0.0840926	0.0881693	0.0373604	0.0387998	-0.104782	-0.0204856	0.0281618
18.4	0.0147737	0.0491209	0.0152062	-0.0660457	-0.133475	0.0972264	0.0634513	-0.0215226	-0.00696322	-0.306136	-0.0294364	0.0371311
18.5	0.102239	-0.160023	-0.0154128	-0.0438577	-0.0609842	-0.0881336	-0.0796887	0.0130354	-0.0185492	0.312374	-0.00390007	0.0413653
18.6	-0.0125033	-0.0883131	0.0315012	-0.0588777	0.0147148	0.0456984	0.0321903	-0.00980557	-0.0444412	-0.310272	-0.0400108	0.0330129
18.7	0.0249237	-0.0982551	0.0221552	-0.0295887	-0.00277516	-0.0618466	0.0665773	-0.0358906	-0.0385262	-0.11129	-0.0264516	0.0176597
18.8	0.0361747	-0.322463	0.0120712	-0.00714967	-0.0305352	0.00176439	0.0329963	-0.0270766	-0.0848292	-0.0673436	-0.0456391	0.0331909
18.9	0.0404347	-0.171172	0.0166442	-0.0306807	0.00689584	-0.146919	0.0507763	0.0586124	-0.0311322	-0.314395	-0.0520935	0.038366
19	-0.0368103	-0.107953	-0.00760576	-0.0318167	-0.0720332	-0.131311	0.0856803	0.0221694	-0.00519422	-0.284214	-0.0569088	0.0321042
19.1	0.0422177	-0.159209	0.0254932	0.0250893	-0.0244582	-0.0573776	0.0382833	-0.0494606	-0.0461502	-0.0849416	-0.0290514	0.0203078
19.2	0.0224197	-0.200147	0.0521322	-0.0558627	-0.0661242	0.0667934	0.0582663	-0.0616016	-0.00649822	-0.101943	-0.0292565	0.0267288
19.3	0.0168927	-0.313286	-0.00537276	-0.101319	-0.0158902	-0.0619396	0.0836053	0.0859164	-0.0104962	-0.13786	-0.0459749	0.0372927
19.4	0.0185687	-0.36057	0.0118402	-0.0237937	-0.0136532	-0.0938286	0.0823703	0.0406744	-0.0300222	-0.131674	-0.0500088	0.0396823
19.5	-0.0239713	-0.261903	0.0182152	-0.0620377	-0.0949202	-0.129698	0.141644	-0.0228696	-0.00456022	0.27196	-0.016814	0.0460582
19.6	-0.0197463	-0.266759	0.0552022	-0.0734257	-0.0713572	-0.194248	0.106823	0.0823104	-0.0333302	0.141008	-0.0273522	0.0414343
19.7	0.0144627	-0.0388861	-0.0601208	-0.0317767	-0.0226562	-0.0710376	-0.00726069	-0.0684376	-0.00245022	-0.16065	-0.0448813	0.0157454
19.8	0.0558667	-0.288575	0.0150142	-0.00522267	0.0587288	-0.0512036	0.0811063	-0.0357616	0.0394748	-0.435937	-0.0566509	0.053757
19.9	0.0620767	-0.0594601	0.0695162	-0.00844367	-0.0132632	0.0165194	0.113679	0.00428543	0.0136098	-0.0326216	0.0165898	0.0163911
20	0.000303706	-0.293055	0.000709235	-0.0348467	-0.0604002	-0.140231	0.0147153	-0.0100626	0.0882358	-0.228384	-0.0663015	0.0375222
20.1	0.0481127	-0.0521241	0.00300824	-0.0156917	-0.0718802	0.0105244	0.0499533	-0.101075	0.0145618	-0.0674156	-0.0182026	0.0165729
20.2	0.0911147	-0.216384	0.000810235	-0.0609727	-0.0745322	-0.0617136	0.102056	-0.0157196	0.0715368	-0.0405846	-0.0204389	0.0300843
20.3	0.00968671	-0.201899	-0.0582418	-0.0304897	0.0491488	-0.0201836	0.13306	-0.0415226	-0.0211962	-0.254772	-0.0436409	0.0355502
20.4	0.0488627	-0.280768	-0.0157628	-0.0999847	-0.0527392	0.00103039	-0.0455537	0.0134434	0.0402198	-0.224978	-0.061623	0.035081
20.5	0.0180327	-0.239379	-0.0367568	0.0316353	-0.0150832	-0.260915	0.101192	0.0295674	-0.0186362	-0.0574366	-0.0447779	0.0369674
20.6	0.0599117	-0.213423	0.0692192	-0.0191277	0.0171278	0.0358164	0.103072	0.00288043	-0.0562162	0.0463954	0.00456563	0.0282073
20.7	0.0201527	-0.150032	-0.0310458	-0.0792807	-0.0475282	0.112108	0.0584063	0.0543324	0.0426748	-0.0761766	-0.00963887	0.025397
20.8	0.0477287	-0.168289	0.0278182	0.00407933	-0.0368172	0.0499574	0.0603093	-0.0792306	0.0203238	0.127524	0.00534043	0.0261504
20.9	0.0270677	-0.318748	0.0528242	0.00758733	0.0183708	-0.00632361	0.111084	-0.000959569	0.0634188	0.0180744	-0.00276037	0.0368437
21	0.112055	-0.169377	-0.0412188	-0.0153547	-0.0117312	0.0486504	0.0933573	0.00933543	0.0499158	0.125641	0.0201273	0.0276311
21.1	0.0309907	-0.202986	0.0408892	-0.0350367	0.0196718	-0.127887	0.0419713	-0.0642136	-0.0211722	0.0556584	-0.0262114	0.0267428
21.2	0.0172677	-0.176274	0.0516822	0.0114103	-0.0301822	0.185246	0.0258403	0.0331394	-0.111967	0.335869	0.0342032	0.0453151
21.3	0.0973057	-0.181474	-0.0470778	-0.00292067	0.0144238	0.00962239	0.0650993	-0.0460376	-0.0208982	-0.00745363	-0.0119411	0.0236527
21.4	0.0834317	-0.169063	0.0445862	-0.0280567	0.0620968	-0.0204616	-0.00153569	0.0403884	0.00803878	0.0344924	0.00539173	0.0224079
21.5	0.0536377	-0.14441	0.0173592	-0.0831017	0.00386184	-0.103717	0.0275203	-0.0189436	-0.00499522	0.000289373	-0.0252499	0.0201319
21.6	0.101173	-0.00112314	-0.0446008	-0.0558727	0.0293678	-0.0826526	0.0100263	-0.0209876	0.000530784	-0.338138	-0.0402277	0.0367783
21.7	0.103286	-0.115789	-0.0450438	-0.0474017	0.000900843	-0.0679066	0.101507	0.0109714	0.00210278	-0.217158	-0.0274531	0.0303704
21.8	0.0741867	-0.168426	-0.0416828	-0.0263367	0.0256468	0.00365439	0.128666	-0.0484716	-0.0332082	-0.201274	-0.0287245	0.0314891
21.9	0.134358	-0.127661	-0.0475648	-0.0742667	-0.0206532	0.0175144	0.0464373	0.0131304	-0.0729522	0.0360784	-0.00955797	0.0237813
22	0.0813697	-0.106946	0.0559342	-0.0188987	0.00361884	0.0520584	0.0283963	-0.0563856	0.00618278	-0.387292	-0.0341962	0.0430236
22.1	0.0584827	-0.0167691	0.00786124	-0.0468967	-0.0783052	-0.146273	-0.0491047	0.0246414	-0.0147882	0.0736134	-0.0187538	0.0207174
22.2	0.0737317	-0.180268	0.0254512	-0.0210797	-0.0143322	-0.0719946	0.0332123	-0.0545486	0.0545908	0.0441764	-0.0111061	0.024081
22.3	0.0707807	-0.0961211	0.0529892	-0.0802047	0.0213098	-0.0930776	0.0698583	0.00730643	-0.0816062	0.0326644	-0.00961007	0.0221971
22.4	0.0538087	-0.198147	-0.0572068	0.0286193	-0.0553412	-0.272509	0.12486	-0.0306006	-0.00456322	-0.20695	-0.0618029	0.0401044
22.5	0.0470317	-0.192541	0.0705202	-0.0627397	0.00987184	-0.0717166	0.0414593	0.00857743	-0.0490832	-0.282307	-0.0480927	0.0356221
22.6	0.127316	-0.0237121	0.0543472	-0.0196777	-0.00422816	-0.137831	0.0867763	0.0587864	-0.0178472	-0.124455	-5.24725e-05	0.0270639
22.7	0.0379367	-0.0988161	0.0610832	-0.0218487	-0.0286862	-5.56078e-05	0.0621393	0.0220404	0.0408108	0.109073	0.0183677	0.0184906
22.8	0.0671417	-0.18047	0.0767242	-0.0650487	-0.0180612	-0.164852	0.0148633	0.0661474	-0.0286952	-0.341652	-0.0573902	0.0426754
22.9	0.0815187	-0.25273	-0.00924876	0.0101813	0.0511438	-0.0566536	0.0806553	-0.0196036	-0.0397292	0.0576874	-0.00967787	0.0311612
23	0.00138071	-0.155735	0.0594682	-0.0121847	-0.0931962	-0.0591296	0.0585253	-0.0574846	0.0134168	-0.182053	-0.0426992	0.0262346
23.1	0.0787757	-0.0406921	-0.0192088	0.0127353	-0.0528372	-0.0520326	0.0454573	-0.0226276	0.0144138	-0.0655306	-0.0101547	0.0148851
23.2	0.148298	-0.276583	-0.0265848	-0.000270667	-0.134671	-0.165021	0.0314283	-0.0316366	-0.0378992	-0.110249	-0.0603189	0.0370827
23.3	0.00859071	0.0365929	0.0362732	-0.0332567	-0.0513922	0.0423214	0.0257963	0.0173964	0.0101458	-0.414454	-0.0321986	0.0435561
23.4	0.0457747	0.00220486	0.0115772	0.0240563	-0.0333442	-0.218438	0.0967583	-0.0271746	-0.0860632	-0.369133	-0.0553781	0.0440629
23.5	0.107336	-0.148614	0.00932924	0.0262723	0.0158108	-0.0964836	0.0846543	-0.0255246	-0.0379332	-0.293041	-0.0358194	0.0374526
23.6	0.105867	-0.0218481	0.00363824	0.0454953	-0.0101332	0.214777	0.0349563	-0.0473686	0.0251808	0.0866374	0.0437202	0.0241503
23.7	0.0848157	0.0152399	0.0429302	0.0488003	-0.00854416	0.0488644	0.0728753	-0.0152826	-0.0542342	-0.341422	-0.0105957	0.0391639
23.8	0.107784	-0.0890731	0.0878262	0.0267243	0.0233718	-0.0624676	0.0673183	0.0989744	0.0523268	-0.0312196	0.0281565	0.0217409
23.9	-0.0451953	-0.261662	-0.0130708	0.0149623	-0.0112952	0.0177864	0.121925	0.0387114	-0.0243602	-0.25907	-0.0421268	0.0391119
24	-0.0197753	-0.129891	0.0206002	0.0400923	-0.00164216	-0.174577	0.0543943	-0.0172576	-0.0424432	-0.132076	-0.0402575	0.0249599
24.1	-0.0162743	-0.0297571	0.00148324	-0.108935	-0.0429382	-0.150599	0.0424023	0.0245144	-0.00168322	-0.292716	-0.0574502	0.0320801
24.2	0.0486837	0.0519079	0.00668524	-0.0114327	-0.0911882	-0.101516	0.0674533	-0.0770896	0.0178088	-0.0106836	-0.00993707	0.0193785
24.3	0.0659067	-0.0925061	0.0162742	-0.0335257	0.0163518	-0.0221656	0.0127743	-0.00564657	0.0148958	-0.342702	-0.0370343	0.0363921
24.4	0.0305427	-0.0938161	0.0733052	-0.0506127	-0.0483182	-0.251188	0.0503653	0.00625843	0.0498678	0.0309134	-0.0202682	0.0307336
24.5	0.00712871	-0.0456991	0.0475722	0.0110413	0.0347618	-0.142736	0.10297	-0.0145296	-0.0478762	-0.100517	-0.0147883	0.0228835
24.6	0.0532597	-0.0356691	0.0325492	-0.0388547	-0.0741552	-0.0261406	0.0552793	-0.0236926	-0.00324822	-0.134649	-0.0195321	0.0185002
24.7	0.0521437	-0.0651791	0.0864852	-0.0289577	0.0547378	-0.0595806	0.0283813	0.0364704	-0.0407582	0.00957637	0.00733193	0.0167274
24.8	0.0770167	-0.140134	0.0493792	-0.0606797	-0.0150982	-0.13297	-0.0475787	0.0502814	-0.0520212	-0.195555	-0.0467359	0.0285765
24.9	0.0447637	-0.196296	0.00192924	-0.00881567	-0.0562702	0.0799764	0.0716553	0.0584294	-0.0327582	-0.240166	-0.0277552	0.0349249
25	0.0831287	0.0326359	0.00176424	0.0244133	-0.0221752	-0.0460466	0.1132	-0.0698176	0.0462928	0.0401744	0.020357	0.0177915
25.1	0.0886817	-0.0751761	-0.0682188	-0.0940997	0.00848584	-0.0933136	0.0912373	-0.0502946	-0.0237632	0.162372	-0.00540887	0.0285374
25.2	-0.00796729	-0.0626141	0.0329342	-0.00213967	-0.0238772	0.0254154	0.0453493	0.0251544	-0.0589242	-0.131867	-0.0158536	0.0174248
25.3	0.0376057	-0.103174	-0.0176988	0.00332633	-0.00978316	-0.0609266	0.0620103	0.0144334	0.0507058	0.198681	0.017518	0.0256518
25.4	0.0305367	-0.0889631	0.0213172	-0.0168817	-0.0168322	-0.0950496	0.0469793	-0.0506996	-0.0256422	-0.0939916	-0.0289227	0.0166027
25.5	0.0489507	0.0197789	-0.0246618	-0.0669807	-0.0567592	-0.130362	0.113303	-0.0317476	0.0103238	0.0902684	-0.00278857	0.0235986
25.6	-0.0189513	-0.0237381	0.0961532	-0.0288307	-0.0654962	0.0936184	0.00734331	0.0464344	-0.0398392	-0.199935	-0.0133241	0.0270902
25.7	-0.0507853	-0.153061	0.0462122	0.000613333	-0.0936462	0.173208	0.0344833	0.0141934	-0.0312922	-0.0217876	-0.00818617	0.0277064
25.8	0.0409107	0.0508119	0.0338102	-0.00115167	0.0178698	-0.00394361	0.0622663	0.0582364	-0.0238322	0.0311844	0.0266162	0.00910412
25.9	-0.0183733	-0.166093	0.0508532	-0.0718217	-0.0202642	-0.0139096	-0.0153777	-0.0496986	-0.0326852	0.241971	-0.00953987	0.0329457
26	0.0761687	0.00676486	0.0594322	-0.0559407	-0.0153542	-0.128876	0.0883353	-0.0785176	0.0256958	-0.469939	-0.049223	0.0517038
26.1	0.0295457	-0.0163461	0.0101662	-0.0103597	-0.0532362	-0.199679	0.00450531	-0.0682506	0.0375928	-0.283384	-0.0549445	0.0333775
26.2	0.0141817	-0.162799	0.00400824	-0.0282107	-0.0265732	0.117325	0.0314023	-0.0224756	-0.0393712	0.0532384	-0.00592737	0.0229764
26.3	0.0283757	-0.245862	0.0365192	0.0419293	-0.0483352	0.161402	-0.00725169	-0.0255936	-0.0114772	0.0699154	-3.77725e-05	0.0330756
26.4	0.0247127	0.00443986	0.0415942	0.0495543	-0.00229716	-0.245869	0.0784633	-0.0248256	0.0437808	0.0872914	0.00568453	0.0300479
26.5	0.0348467	-0.204638	0.0573782	0.00189533	-0.117767	-0.158299	0.0814643	0.0352134	0.0173648	-0.174212	-0.0426753	0.0342589
26.6	-0.0302733	-0.115709	0.0255082	-0.0357687	-0.0732232	-0.101645	0.0303473	-0.0851756	0.0210128	0.0566924	-0.0308234	0.0195104
26.7	0.0328647	-0.115801	-0.0481208	-0.0373567	0.0498928	0.0727194	0.000381314	-0.0219226	-0.00912222	0.0496874	-0.00267777	0.0179319
26.8	0.0802367	0.0700179	0.0821132	-0.0342667	-0.0554342	0.00150839	0.0541103	-0.0799606	-0.0250602	0.0267264	0.0119991	0.0187251
26.9	-0.00361329	-0.0954381	-0.0229768	0.0220253	-0.0593832	-0.215474	0.0947993	0.0173844	-0.0174272	-0.198509	-0.0478612	0.0309446
27	0.0503357	-0.112098	0.0603282	-0.0346047	0.00503184	-0.0663606	0.0471813	-0.0543806	-0.00453522	0.12346	0.00143583	0.0223088
27.1	-0.00908329	-0.0254161	-0.00156176	-0.0106937	0.0416768	-0.0465386	0.100709	-0.0568976	0.0119498	0.0496464	0.00537913	0.0150724
27.2	0.0341607	-0.311183	0.0312402	-0.0664817	-0.0273282	-0.115686	0.0367593	-0.0674316	-0.0736762	0.289822	-0.0269804	0.0477926
27.3	0.00800471	-0.186167	0.0398862	-0.0552947	-0.0482132	-0.106668	-0.0540067	-0.0402796	-0.0595042	-0.222795	-0.0725037	0.0254346
27.4	0.0557847	-0.0528861	0.0222602	-0.0535557	-0.0469362	-0.0100756	0.144768	0.00291943	-0.0640152	-0.0564716	-0.00582077	0.0209475
27.5	-0.0166323	-0.101655	0.00435724	-0.0239687	-0.0551122	-0.109563	0.147488	0.0315904	0.0183238	0.452386	0.0347215	0.0518469
27.6	0.0286287	-0.174046	-0.0560788	0.0131393	-0.0488382	-0.0612096	0.0413653	-0.0250916	-0.00663822	0.397428	0.0108659	0.0471068
27.7	0.0643887	0.0137339	0.00281124	0.00668733	-0.000475157	-0.228862	-0.0362217	-0.00384557	0.00771678	0.0190714	-0.0154995	0.0249695
27.8	-0.0143483	-0.203774	-0.0499488	-0.0129737	-0.00201516	-0.0435126	0.0302873	-0.0541886	-0.0359852	0.26895	-0.0117509	0.036877
27.9	-0.00453229	-0.0930221	0.0401222	0.00264533	-0.0961092	0.112165	0.0967273	-0.0720476	0.00180278	0.357209	0.0344961	0.0424732
28	0.0305567	-0.113997	0.0604402	0.0300103	-0.0868752	0.0921244	0.121387	0.0566814	-0.0398592	0.22192	0.0372389	0.0315233
28.1	-0.000538294	-0.128328	0.00612224	0.0162463	-0.0561742	-0.179127	0.0403493	-0.0417296	0.0231028	0.0347664	-0.028531	0.0233294
28.2	0.0224927	-0.252444	0.106208	-0.00404367	-0.00517816	-0.0683546	0.0654273	-0.0533916	-0.0124142	0.0555844	-0.0146114	0.0313528
28.3	0.00823471	-0.128528	0.00824924	-0.0596607	-0.00700816	-0.122671	-0.0179577	-0.0574156	0.00127378	0.102723	-0.027276	0.021614
28.4	0.0166727	-0.137704	0.0700822	0.0562523	-0.0235092	0.0583854	-0.00367569	-0.0659046	-0.00261522	0.0328914	8.75275e-05	0.0201999
28.5	0.0347847	-0.117361	0.0139912	0.0355563	-0.0102382	-0.11429	0.0595703	0.0349064	-0.0412762	0.639452	0.0535096	0.0680153
28.6	-0.00492329	-0.12704	-0.00603076	0.0441443	-0.0826942	-0.0891396	0.0347823	-0.00387157	-0.0430882	-0.207901	-0.0485762	0.0248642
28.7	0.00806571	0.133133	-0.00694876	0.0364373	-0.101524	-0.0382956	0.0824053	-0.0490366	0.0587118	0.00333837	0.0126286	0.0216019
28.8	-0.0167623	-0.20063	0.00372624	0.0954673	-0.0959782	-0.0973616	0.0411543	-0.0702496	-0.00647522	0.100453	-0.0246656	0.0296329
28.9	0.0612977	-0.0884031	0.0113642	-0.0447387	-0.0410582	0.0244724	0.0274493	-0.0705496	-0.0131402	0.196401	0.00630953	0.0258342
29	-0.0107153	-0.0355511	0.0830382	-0.0289747	-0.0975972	0.0567624	0.0269833	-0.0110736	0.0509878	0.232541	0.0266401	0.0283411
29.1	-0.0122653	-0.129633	0.0589932	-0.00877767	-0.0216332	-0.166513	0.0616083	0.0191564	0.0779508	0.218615	0.00975023	0.0342844
29.2	0.0567827	-0.166692	-0.0214898	0.109077	-0.0257042	-0.0189246	0.0583943	-0.107284	-0.0249152	0.0646234	-0.00761317	0.0265677
29.3	0.0341917	-0.0498711	-0.0481238	0.00611933	-0.165988	0.0307654	0.123941	-0.0363806	-0.000415216	0.208629	0.0102868	0.0322596
29.4	-0.0144323	-0.0501811	0.0151082	-0.0313337	-0.0488192	0.0456944	0.0613793	-0.00622657	0.0158568	-0.189102	-0.0202056	0.0221465
29.5	0.0800777	-0.0180561	0.0391152	0.0344873	-0.0848872	-0.0788246	-0.0111067	-0.0487756	0.0412058	0.425681	0.0378917	0.0464189
29.6	0.00213071	-0.0323091	0.0137832	-0.00556767	-0.123658	0.115817	-0.00489769	-0.0165376	-0.0191242	-0.0767666	-0.014713	0.0195408
29.7	-0.00678729	0.0205999	0.0774242	0.0145253	-0.0408832	-0.0830706	-0.00654469	-0.0329496	0.0259728	0.24244	0.0210727	0.0281638
29.8	0.0246907	-0.0246301	0.00829324	0.00418433	-0.0516332	0.130314	0.0250043	0.0131934	0.0141238	-0.0316126	0.0111928	0.0155262
29.9	-0.0390163	0.0843909	0.0463042	0.00119933	-0.0365972	0.0972694	0.00304031	-0.141778	-0.0173682	-0.15203	-0.0154585	0.0263998
30	0.0150497	0.136332	0.0382672	0.0146183	-0.0758762	-0.0958786	0.00502131	-0.0238836	0.0194568	0.0561494	0.00892563	0.0207555
30.1	0.0614197	0.0818689	-0.000541765	-0.0357797	-0.0511232	0.0107494	-0.0212997	-0.0829146	-0.0107322	-0.195181	-0.0243534	0.0245159
30.2	-0.0236743	-0.128294	0.0634742	0.00935933	-0.0984312	0.111343	0.0173553	-0.0503276	0.0231848	0.280387	0.0204377	0.0366718
30.3	0.0401897	-0.129761	0.0197472	-0.0326777	-0.0363092	-0.00400461	-0.0123277	0.0222284	-0.0483622	0.00231837	-0.0178959	0.0152873
30.4	0.0699427	0.0884049	0.0303462	0.0593623	-0.0812852	-0.0395466	0.0835783	0.00682443	-0.0498662	0.169299	0.033706	0.0240701
30.5	0.00462471	-0.105425	0.0675122	0.0242043	-0.0714472	-0.0182126	0.0548663	-0.102333	0.0200188	-0.0691166	-0.0195308	0.0201554
30.6	0.106691	-0.0692621	0.0200582	-0.0294847	-0.0712232	0.122935	-0.0339267	-0.00884157	0.0444078	-0.208804	-0.012745	0.030334
30.7	0.0389737	-0.0383341	-0.0117208	0.0212733	-0.0906482	-0.0525406	0.0336183	-0.0222316	-0.0125332	0.142051	0.000790827	0.0201411
30.8	0.0486827	-0.0237411	-0.00401576	0.0396443	-0.100852	0.101874	-0.0522897	-0.0305906	-0.0231812	0.662498	0.0618029	0.0691204
30.9	0.0252807	-0.120672	0.0153692	0.0202243	-0.179707	-0.0220756	0.0473753	-0.0743636	-0.0659932	0.360932	0.000637027	0.0460707
31	-0.00449229	0.00661286	-0.00337876	0.0402173	0.0240848	-0.17674	0.102566	0.00630543	-0.0275222	-0.0820266	-0.0114373	0.0236284
31.1	3.67059e-05	0.0878059	-0.0144548	0.0513153	-0.120713	0.160536	0.105098	-0.0867996	-0.0389702	-0.214084	-0.00702287	0.0359526
31.2	0.100865	0.156322	0.0312492	0.0173673	-0.0614862	-0.0196346	-0.0369817	-0.0267986	0.11047	0.134801	0.0406173	0.0249483
31.3	-0.00709929	0.0818689	0.0981172	0.0723193	-0.0599752	0.0571354	0.0637543	-0.0206016	-0.0265882	0.0231734	0.0282104	0.017077
31.4	-0.0141023	-0.0110641	0.0142732	-0.0264357	-0.0705532	0.0769854	0.0936563	-0.0857356	0.0601518	0.0921854	0.0129361	0.0207347
31.5	0.00625771	0.00284686	0.0865822	-0.0386757	-0.0906092	0.0296244	0.0869903	0.0378134	-0.00807522	-0.266821	-0.0154066	0.0326614
31.6	-0.0216423	0.114564	-0.0211728	0.0440983	-0.0908402	-0.0677536	0.126563	0.0516934	-0.0460012	-0.304884	-0.0215375	0.0391508
31.7	-0.0245163	-0.105332	0.0626862	-0.0439737	-0.0709102	-0.0259606	-0.00933169	-0.0846566	0.0311468	-0.329179	-0.0600027	0.0339674
31.8	-0.0112903	0.0672039	0.0535992	-0.0375057	-0.0839102	-0.000835608	-0.0368367	0.0435104	-0.0734132	0.0957174	0.00162393	0.0193621
31.9	-0.000627294	0.13446	0.0169402	0.0152263	-0.00682916	-0.0341816	-0.00392369	-0.0396386	-0.0294482	-0.0476466	0.000433127	0.0165112
32	0.0814047	0.0889309	0.0625542	-0.00626767	-0.0871252	0.0528014	0.0547493	0.0694704	0.0783778	0.0957224	0.0490618	0.0176148
32.1	0.0559247	0.189585	0.0595422	0.00536933	-0.0665432	0.0616024	0.0516353	0.0120694	-0.0161392	0.142872	0.0495918	0.0235132
32.2	-0.0237843	0.0323459	-0.00887076	-0.0446127	-0.0885922	0.184994	0.0483623	-0.0235356	-0.0234642	-0.369977	-0.0317134	0.0442243
32.3	-0.0476383	0.0382339	0.0116922	0.0148053	-0.0600042	0.0879604	0.0145973	-0.0511306	0.0305688	-0.0145126	0.00245723	0.0146579
32.4	0.00372871	-0.0122091	0.00695824	0.0565463	-0.149888	-0.0937136	0.0296393	0.0305094	-0.0130472	-0.17121	-0.0312686	0.0249828
32.5	0.000659706	0.146374	0.0869012	0.00673033	-0.0452692	0.0865024	0.0577223	0.0112294	-0.0535652	0.181658	0.0478943	0.0247079
32.6	0.0834957	-0.00672614	-0.0220388	-0.00978667	-0.0991162	-0.0253856	0.0743663	-0.0709786	0.0874878	-0.306382	-0.0295064	0.0367352
32.7	0.0531437	0.0907339	-0.000244765	-0.0464717	-0.0920452	-0.0172056	-0.00651069	-0.133379	-0.0204242	-0.176237	-0.034864	0.0256339
32.8	-0.00135329	0.0299929	0.0454082	0.0413833	-0.0976342	-0.0287106	0.0622173	0.00459543	-0.0474952	0.182856	0.019126	0.0237952
32.9	0.0246807	-0.103537	0.0762082	-0.0430657	-0.0325612	0.126176	0.0520353	0.0297144	0.0146918	-0.377785	-0.0233442	0.0443534
33	0.0292317	0.0494919	-0.0288408	-0.120416	-0.116628	-0.0609216	0.0711183	-0.00481957	-0.0332682	-0.257932	-0.0472984	0.0309649
33.1	0.0343567	0.12891	-0.0123608	-0.0881847	-0.0210022	0.0453224	0.0115293	-0.0343676	0.00937078	0.159232	0.0232806	0.0234662
33.2	0.0304887	-0.0237811	0.0155122	-0.0214727	-0.0947242	0.0679194	0.0471953	-0.0333956	-0.0287552	-0.23897	-0.0279983	0.0277328
33.3	0.0686017	0.158228	-0.0340268	-0.0332927	-0.0851092	-0.0950706	0.101314	-0.0554046	-0.0193012	-0.316032	-0.0310093	0.0411309
33.4	0.105546	-0.0239801	0.0381942	0.0274823	-0.0325432	-0.104058	0.0266553	-0.0167176	-0.0237212	-0.364721	-0.0367863	0.0403949
33.5	0.0467907	-0.0349031	-0.0128668	0.000831333	-0.0111222	-0.0652666	0.0160243	0.0327664	-0.120069	-0.314451	-0.0462266	0.0335351
33.6	-0.0169123	-0.106949	0.0404162	0.0138463	-0.132941	-0.0195516	0.0842263	-0.0907606	0.0217378	-0.147277	-0.0354165	0.0250679
33.7	0.0408007	-0.161269	0.0131382	-0.0355377	-0.125606	0.0280464	0.14686	-0.0613326	0.0130468	-0.246156	-0.0388009	0.0360106
33.8	0.0296677	-0.0215941	0.0175642	-0.0123247	-0.0897952	-0.0148116	0.0719633	-0.0255126	0.00621478	-0.20494	-0.0243568	0.0240429
33.9	0.101161	0.0217869	0.0304932	-0.0591797	-0.0605642	-0.0504976	0.0258053	0.0686774	0.0211538	-0.241147	-0.0142311	0.0304256
34	-0.0470973	-0.0166291	-0.0146228	-0.0277947	-0.0449432	0.170414	0.135266	-0.0111916	-0.0164582	-0.425129	-0.0298185	0.0500087
34.1	0.0603817	0.111611	0.167837	0.0257463	-0.0994432	0.0624534	0.00796031	-0.0852226	0.0224448	-0.371716	-0.00979467	0.0475824
34.2	0.0961917	0.0421859	0.0459462	-0.00448767	-0.0568422	-0.0535016	0.138614	-0.0924456	-0.00733422	-0.538204	-0.0429877	0.0594657
34.3	0.0619157	-0.0281721	0.0437612	0.0701493	-0.0222162	0.0427014	0.0190713	0.0202474	0.0669728	-0.314729	-0.00402977	0.0361987
34.4	0.0690727	-0.0756081	0.0494612	-0.00665067	-0.0806232	0.214622	0.0681503	-0.00273457	-0.00390922	-0.216146	0.00156353	0.0360405
34.5	0.0953807	0.0681629	0.0456922	0.0135333	-0.0883162	-0.0848956	0.0838233	-0.0925176	0.0217478	-0.286916	-0.0224305	0.0371737
34.6	0.0381057	0.0355569	-0.0116318	-0.0568937	-0.0757882	0.216217	-0.00885669	0.0205484	-0.0450282	-0.265869	-0.0153639	0.0379233
34.7	0.0555717	-0.0349451	0.0708672	0.0286813	-0.0190752	0.0659534	0.0188153	-0.0566086	-0.0176402	0.0334484	0.0145068	0.0140443
34.8	0.0257527	-0.0157521	-0.0191898	0.0149843	-0.133921	0.107368	0.0108203	-0.0264796	0.0310558	-0.28869	-0.0294051	0.0345519
34.9	0.0223907	-0.0649081	-0.0219848	-0.0223677	-0.0890272	0.0386444	0.0831193	0.0368084	-0.0144892	-0.188613	-0.0220427	0.0245644
35	0.0204287	0.228327	0.0365422	-0.0298667	-0.0973832	0.0648704	-0.0208687	-0.0539116	0.0108828	-0.244032	-0.00850107	0.0381166
35.1	0.0856797	0.159317	-0.0161118	-0.0128957	-0.0723292	0.0886524	0.0574653	-0.137741	-0.0622542	-0.415957	-0.0326174	0.0510741
35.2	0.0274377	-0.0743671	0.00616224	0.0326803	-0.0364492	0.222774	0.0571483	-0.0469806	-0.0305292	-0.104474	0.00534033	0.0289407
35.3	0.00685671	0.0246429	0.00964924	-0.0495917	-0.0557182	-0.0482536	-0.00546069	-0.0115486	-0.0467992	-0.00132463	-0.0177548	0.00933479
35.4	0.0505497	0.284001	0.0235712	0.000661333	-0.0365252	-0.00433461	0.0638263	0.0482954	-0.0123872	-0.356097	0.00615613	0.0492281
35.5	-0.0160703	0.0279969	-0.0327588	-0.0372127	-0.00665116	-0.0890956	0.000520314	0.0667144	0.0258888	-0.104462	-0.016513	0.0165962
35.6	0.0167037	0.164024	0.0670622	-0.0277087	-0.0380102	0.0208444	-0.00412569	-0.0631666	0.000891784	-0.409476	-0.0272961	0.0469698
35.7	0.0314127	0.203395	-0.0294918	0.0115273	0.00499984	0.15722	0.0291213	-0.0688256	-0.00977622	-0.251949	0.00776343	0.038967
35.8	-0.0532333	-0.0459701	0.0378772	0.0457103	-0.111703	0.106594	0.0296993	-0.00457057	0.0406688	-0.513775	-0.0468702	0.0554641
35.9	0.0269857	0.00752886	0.0105802	0.0148343	-0.0529592	-0.0253216	0.0431113	0.0172504	0.000325784	-0.223986	-0.018165	0.0244015
36	0.00499671	0.112921	-0.0531468	0.0289583	-0.0137932	0.105006	0.0940843	-0.0761416	0.0596688	-0.00630863	0.0256245	0.020907
36.1	0.0199237	0.0200849	0.0263902	-0.0406857	-0.0542332	0.0674014	0.0560233	-0.0942086	0.0108188	-0.00983063	0.000168427	0.0159386
36.2	0.0159317	0.0599949	0.146608	0.00938233	-0.0329622	0.0903234	0.11413	-0.0610176	-0.0145342	0.0994544	0.0427311	0.0219271
36.3	0.0173187	-0.0773311	0.00206324	-0.0117627	-0.100231	0.122816	-0.0139687	-0.0321496	-0.0562262	-0.588975	-0.0738446	0.0603972
36.4	0.105889	-0.000585137	0.00375224	-0.0115287	-0.0289832	0.152828	0.0643423	0.0489474	0.0510138	-0.525335	-0.0139659	0.0595091
36.5	-0.0467393	-0.0875141	-0.0608538	0.0249183	-0.0613632	0.0971374	-0.0422467	-0.0770006	0.0373108	-0.16443	-0.0380781	0.0233362
36.6	-0.00308629	0.16068	0.0657692	0.0216253	0.0340038	0.123516	-0.00235269	-0.00490457	0.0657468	-0.442267	0.00187313	0.0523822
36.7	0.0866757	-0.0296201	0.0358472	0.0222753	-0.0191292	0.127663	0.0847953	-0.126205	0.122889	-0.344418	-0.00392257	0.045157
36.8	-0.00127229	0.0756069	0.0324632	-0.10507	-0.0202212	0.21025	0.0230773	-0.0672736	0.0465628	-0.328328	-0.0134204	0.0441777
36.9	0.00359571	-0.114512	0.0325702	-0.0288807	-0.0623782	0.178282	0.0855673	-0.0701096	0.0313898	-0.177595	-0.012207	0.0323125
37	0.0221567	-0.115179	-0.00844776	-0.0550897	-0.0583642	-0.0506696	0.0334613	-0.0163086	-0.0313062	-0.370751	-0.0650498	0.0365672
37.1	-0.0444153	0.0470549	0.00222124	0.0331043	-0.115957	0.113487	0.0593323	-0.0577126	-0.00792822	0.199101	0.0228288	0.0284716
37.2	-0.0402323	-0.0871081	0.0669232	0.0718123	-0.0591752	0.0255584	-0.0201437	-0.134303	-0.0189382	-0.284648	-0.0480254	0.0332931
37.3	-0.0319913	-0.0126001	-0.00987276	-0.0123997	-0.0781492	0.0829414	-0.0364117	0.00706343	0.000490784	-0.13894	-0.0229869	0.0182014
37.4	-0.0177543	-0.0228711	-0.0515848	0.0926243	-0.0637942	0.14738	0.0743533	-0.0457046	0.0446678	-0.465825	-0.0308508	0.0532245
37.5	0.00139171	-0.201402	0.0317092	-0.00603767	0.0266948	0.30581	-0.0216847	-0.0294456	0.0220888	-0.337384	-0.0208259	0.0524039
37.6	0.00713071	-0.0533761	0.0370112	-0.0240697	-0.0741382	0.153925	0.0783823	-0.0125276	0.0873628	-0.401104	-0.0201403	0.0477027
37.7	-0.0249883	0.0363169	0.0945732	0.00261033	-0.00798516	0.0251924	0.0694983	0.0103774	0.0736658	-0.0952656	0.0183995	0.0175268
37.8	0.0138327	-0.176483	0.105969	0.0985693	-0.0247742	0.153815	0.0541073	-0.163933	-0.0466802	-0.130692	-0.0116268	0.0371581
37.9	-0.00427629	-0.196312	0.0436612	0.0141613	-0.0254692	0.130733	0.0974843	-0.0379176	0.0433418	-0.423317	-0.035791	0.051382
38	0.00342171	-0.0281591	0.00741524	-0.0274477	-0.0436802	0.175275	-0.00396869	-0.107063	-0.0395732	-0.433932	-0.0497711	0.0483978
38.1	0.0437837	0.0449239	-0.0281098	0.0130783	0.0567818	0.0950874	0.0155573	-0.0374646	0.0957308	-0.34495	-0.00455807	0.0403808
38.2	0.0304107	-0.0134941	0.0766272	-0.0225617	-0.0778042	0.0508994	0.0286773	-0.0172676	0.0410558	-0.386139	-0.0289596	0.0421182
38.3	-0.0313713	-0.204335	0.0215392	-0.0146067	-0.0924412	0.199897	0.0287503	0.0183314	0.0413088	-0.323702	-0.0356629	0.0455646
38.4	-0.0337093	-0.160443	0.0310132	0.0547883	0.0503238	0.0743724	0.0725203	-0.0274376	0.0381888	-0.0458846	0.00537323	0.0231403
38.5	0.0143267	-0.0581171	0.0810342	-0.0820087	0.0597388	0.15791	0.0827913	-0.0287236	0.0575518	0.00395337	0.0288457	0.0231098
38.6	-0.0470233	-0.160436	0.0380362	-0.0281607	-0.0986782	0.0915174	0.0383653	0.0154954	0.0807988	-0.378298	-0.0448383	0.0446652
38.7	-0.0180283	-0.0985681	-0.000421765	0.0227233	-0.0773202	0.0345164	0.0242383	-0.0719876	0.0590598	-0.178889	-0.0304677	0.0235001
38.8	-0.00410729	-0.0108221	0.13898	0.0148443	0.0266718	0.315889	0.0124183	-0.0557326	-0.0576352	-0.00500663	0.03755	0.0353828
38.9	0.00658571	-0.0672501	0.0114492	0.0124383	-0.0513522	0.267612	-0.00185769	0.0211324	0.0176238	-0.185628	0.00307543	0.035626
39	-0.0215593	-0.0289731	0.0945722	-0.0623397	-0.0412362	0.00517739	0.0682013	0.000665431	-0.0478582	-0.571613	-0.0604963	0.0589677
39.1	-0.0206683	0.0340729	0.00793924	-0.0799737	-0.0866392	0.0584984	0.0903523	-0.0135566	-0.0401692	-0.216758	-0.0266902	0.0276479
39.2	-0.0509093	-0.0842481	0.0860952	-0.0317877	-0.0846172	0.13844	-0.0565167	-0.0337786	0.0994268	-0.0178296	-0.00357247	0.0255711
39.3	0.0271877	-0.113439	0.0188052	-0.0442847	-0.0560512	0.11316	0.0364513	0.00819843	-0.0290352	-0.215355	-0.0254362	0.0286775
39.4	0.0471107	-0.151129	0.0135512	-0.0304847	-0.0688382	0.127502	0.0176563	-0.0550876	-0.0240562	-0.491359	-0.0615134	0.0531964
39.5	0.0568417	-0.101037	0.0366752	0.0345413	-0.0523462	0.0962284	0.0102803	-0.0382756	0.0516578	-0.225121	-0.0130555	0.0300355
39.6	-0.00801929	-0.10943	0.0362462	0.0229503	-0.0182622	-0.0235676	0.0997173	-0.0633196	-0.0124982	-0.335357	-0.041154	0.0371791
39.7	-0.000722294	-0.106719	-0.0495888	-0.0119977	-0.0201772	0.220725	-0.0172527	0.0239624	0.0358858	-0.326242	-0.0252126	0.0428636
39.8	0.00421371	0.115196	-0.00231776	-0.0608537	-0.118317	0.157688	0.0233423	0.0607574	0.0128668	-0.0632166	0.0129359	0.0263704
39.9	-0.0292853	-0.0431021	0.0744052	-0.00554267	-0.0962302	0.218207	0.00186431	-0.0738226	0.0409448	-0.201105	-0.0113666	0.035188
40	-0.00320529	-0.0136521	0.0501802	0.0541713	-0.0514422	0.247023	0.0894383	-0.0912656	0.0313978	-0.17783	0.0134816	0.0359686

## Sheet: 0.000001
	ΔFRETr
Time(sec)	sample_1	sample_2	sample_3	sample_4	sample_5	sample_6	sample_7	Average_	SEM_
0	0.032118	-0.000837647	-0.0229477	-0.0760183	0.0574618	0.329554	0.064319	0.054807	0.0493663
0.1	-0.05452	-0.00406265	0.0288153	0.00103969	0.238292	0.183017	0.067089	0.0656671	0.0403597
0.2	-0.041915	-0.00733365	0.000758314	0.164737	0.174416	-0.106186	0.049054	0.0333614	0.0394187
0.3	0.013367	-0.00815865	-0.0596257	0.0104217	0.145838	-0.126366	-0.049525	-0.0105784	0.0319283
0.4	0.029525	-0.00486965	-0.0189127	0.0424627	0.20233	0.27966	0.02145	0.0788064	0.0434221
0.5	0.00918304	0.0303594	-0.00479669	-0.125889	0.11458	-0.164689	0.051808	-0.0127779	0.037375
0.6	0.028101	0.0419654	0.0338273	-0.12705	0.0533728	-0.0289052	0.198964	0.0286107	0.0369613
0.7	0.00907404	-0.0224456	-0.0218857	0.0490687	-0.0445392	-0.0113682	0.017204	-0.00355601	0.0117446
0.8	0.00762104	0.00713335	-0.0119227	-0.00520631	0.0651598	-0.353667	0.169222	-0.01738	0.0609696
0.9	0.017982	-0.00609665	-0.0241257	0.0279157	0.0380348	-0.0673182	-0.059831	-0.0104913	0.0158186
1	0.042037	0.0208794	-0.0567387	-0.0748443	0.0861958	-0.207483	0.110204	-0.0113929	0.041616
1.1	0.033894	-0.00219165	-0.00595969	0.150186	-0.0323872	-0.0103852	-0.00632704	0.0181184	0.0232193
1.2	-0.020778	-0.00733365	0.0106063	-0.101068	-0.0389692	-0.0863502	-0.00948804	-0.0361973	0.0159658
1.3	-0.059871	0.00334835	-0.00936969	0.109727	0.0690318	0.0347628	0.040125	0.026822	0.0208575
1.4	0.000452039	0.0342294	-0.0292907	0.1115	-0.0983772	-0.104136	0.012908	-0.0103879	0.0286172
1.5	0.010706	0.00949535	-0.0270967	-0.140634	0.0698138	-0.0223502	0.091573	-0.00121329	0.0286464
1.6	-0.00694496	0.00356835	-0.0612527	0.0866307	0.105705	0.365156	-0.013149	0.0685304	0.0541444
1.7	0.00738204	0.0118694	-0.0610777	0.0356117	-0.00182918	0.155476	-0.153803	-0.000910148	0.0355299
1.8	-0.00626096	0.0297194	-0.0174867	-0.0587723	-0.00175318	0.0131918	-0.058878	-0.01432	0.0128087
1.9	0.017323	0.0213634	-0.0146737	-0.0664953	0.199425	-0.0776152	-3.40392e-05	0.0113276	0.0346031
2	0.00312104	-0.00971565	0.00569031	-0.149714	0.102798	-0.328128	0.054087	-0.0459803	0.0554017
2.1	0.025093	-0.00108765	-0.0427647	-0.0944663	-0.0145642	0.354961	0.00930396	0.0337821	0.0555687
2.2	-0.015697	-0.00689865	0.00541031	-0.0590433	0.100151	0.0683018	0.106322	0.0283637	0.0239928
2.3	-0.00520696	0.00817635	-0.0210867	-0.166448	0.0423508	-0.0890482	0.158087	-0.0104537	0.0384811
2.4	-0.057954	0.00172735	0.0276803	0.0138647	-0.162839	0.311052	0.035949	0.0242114	0.0545062
2.5	-0.014877	0.0127894	0.0230993	0.0232697	0.0942118	0.0489818	0.05475	0.0346036	0.0132294
2.6	0.017697	-0.0383816	0.00828331	-0.0501963	0.0800508	-0.127223	-0.08773	-0.0282143	0.0263189
2.7	-0.019869	-0.0275356	0.0222943	-0.224186	-0.0608682	0.0351768	-0.010483	-0.0407816	0.0328488
2.8	-0.040963	-0.00948365	-0.0390997	-0.00955831	-0.000731176	-0.258437	0.013179	-0.0492991	0.0356368
2.9	-0.031816	-0.00451265	0.0328573	-0.0471573	-0.182556	-0.306691	-0.00307104	-0.0775639	0.0461928
3	0.044312	-0.0186216	0.0101093	0.0424707	-0.113958	0.0845728	0.00130496	0.00716999	0.0239031
3.1	0.030567	-0.0311456	-0.0288727	0.11241	-0.0476612	-0.14174	-0.055541	-0.0231406	0.0297098
3.2	-0.06517	0.0101434	-0.0100497	0.00629069	0.0831738	-0.0250452	-0.083978	-0.0120907	0.0207392
3.3	-0.00529596	0.0160674	-0.0111187	0.0221357	0.0382618	-0.0496032	0.059882	0.010047	0.0135432
3.4	0.011346	-0.00441665	0.00720831	0.0293787	0.0599088	-0.0899982	0.020946	0.00491042	0.0176082
3.5	-0.00953996	0.0476064	0.00596631	0.0489487	0.210106	-0.129295	0.055054	0.0326923	0.0381726
3.6	0.020385	-0.0175296	-0.00331769	0.0718377	-0.0409102	-0.194986	0.108446	-0.00801072	0.0368068
3.7	0.03147	0.0281534	-0.0261637	0.0204587	0.0307618	-0.0642242	-0.026911	-0.000922148	0.0143721
3.8	-0.022888	0.00350835	-0.0398157	-0.0367513	0.220409	-0.114561	0.072586	0.0117839	0.0406709
3.9	0.056726	0.0137464	0.0505973	-0.0674373	-0.0734652	-0.0832632	0.06148	-0.00594515	0.0250604
4	-0.00679896	-0.0142196	0.00665331	-0.0480703	0.180175	-0.141562	0.00707396	-0.00239272	0.0362256
4.1	0.017028	-0.00933065	-0.000807686	0.0108857	0.0681138	0.0601678	-0.045333	0.0143891	0.0149297
4.2	0.010527	0.0157564	-0.0113917	-0.0580453	-0.0379882	-0.0475782	0.179452	0.00724742	0.0306284
4.3	-0.043171	0.0172804	-0.0148787	0.0515747	0.100673	-0.183385	0.140413	0.00978657	0.0401942
4.4	0.056196	0.0261054	-0.0198557	0.203468	0.0528528	0.152002	-0.107435	0.0519047	0.0391013
4.5	-0.014546	0.00171335	-0.0207807	0.278375	-0.118275	-0.169251	-0.010483	-0.00760686	0.0535587
4.6	0.00210104	-0.000699647	0.0100333	-0.0686733	-0.171882	0.0214758	0.053403	-0.0220346	0.0285688
4.7	-0.024456	-0.00276165	-0.00227769	-0.0719653	-0.0485752	-0.00784222	-0.118661	-0.0395056	0.0164509
4.8	-0.00580996	0.00164635	0.00632731	-0.123458	-0.0765622	-0.0431652	-0.055531	-0.0423647	0.0179707
4.9	-0.013024	0.00873835	0.00844031	0.0922877	-0.00113618	-0.0811482	-0.036293	-0.00316215	0.0199211
5	0.012097	0.0151794	-0.00166069	-0.0334343	0.0226048	-0.290038	-0.080247	-0.0507856	0.0421211
5.1	0.023191	0.0110784	0.0162493	-0.131489	0.0351358	0.228946	0.043459	0.0323671	0.0397672
5.2	0.00220804	0.0334624	-0.00467269	0.0730377	-0.0386912	0.0802548	-0.00841004	0.0195984	0.0167622
5.3	0.066202	-0.0118326	0.0240633	0.0607097	0.00451882	0.0608638	-0.021003	0.0262174	0.0139232
5.4	0.038062	-0.00197765	-0.0222197	-0.000455314	-0.00743218	-0.248422	0.042533	-0.0285589	0.0377382
5.5	-0.039989	-0.0299186	-0.0178177	-0.000365314	0.00882682	-0.20076	-0.04371	-0.0462477	0.0267853
5.6	0.00836204	-0.00852865	0.0354663	-0.167676	0.0140468	0.297554	0.051709	0.0329904	0.0519401
5.7	0.00743504	0.00416835	-0.00885769	-0.116099	-0.0891232	-0.00853222	0.091749	-0.0170371	0.0258346
5.8	-0.046847	-0.00333365	-0.00690469	-0.101603	0.0464148	-0.0485422	-0.024786	-0.0265146	0.0174441
5.9	0.010172	0.0178584	0.00578031	0.14493	-0.0144302	-0.0858092	-0.03293	0.00651014	0.0266456
6	0.00300404	-0.00113265	0.0256173	-0.0169363	0.0327998	0.144166	0.055017	0.0346479	0.0203754
6.1	-0.00248296	0.000649353	0.0132663	-0.0374053	-0.171345	-0.0450562	0.032105	-0.0300384	0.0256745
6.2	0.00312304	-0.0129266	0.0165343	-0.0509883	-0.0722772	0.0285618	0.093401	0.000775423	0.020592
6.3	0.00963204	-0.0214166	0.0246083	-0.0130353	-0.0543182	-0.20076	-0.032155	-0.0410636	0.0283736
6.4	-0.029618	-0.00147965	0.0187213	-0.0149363	0.0752658	0.139659	0.054991	0.0346576	0.0224873
6.5	-0.00983496	-0.0107976	0.0230413	-0.0713643	0.0636898	-0.164382	-0.046099	-0.030821	0.0277706
6.6	0.00296404	-0.00383665	-0.0194287	-0.0834713	-0.0643322	-0.225075	0.096379	-0.0424001	0.037439
6.7	0.057256	0.00857235	0.00438031	0.258882	0.0749698	0.00593878	0.028299	0.062614	0.0342969
6.8	0.00503904	0.0165274	-0.000475686	0.00737669	-0.0555802	0.129842	-0.135391	-0.00466601	0.0302685
6.9	0.00177804	-0.00374265	-0.00652169	-0.0101063	0.0324408	0.0110028	0.099812	0.017809	0.0147015
7	-0.023992	-0.0214276	-0.0443417	-0.0118613	-0.107858	0.0628768	-0.014792	-0.0230566	0.0190401
7.1	0.00825704	0.0217394	-0.0143317	-0.0886633	-0.0253312	0.114663	0.041839	0.00831028	0.0237365
7.2	0.016121	0.0191884	0.0293313	0.181456	-0.0595862	-0.0233082	-0.065766	0.0139194	0.0314254
7.3	-0.049277	-0.0125386	0.00296531	0.0615397	-0.0980032	0.112364	0.13547	0.0217886	0.0322345
7.4	-0.056981	-0.00261865	-0.00631369	0.217863	-0.0915912	-0.159288	0.057189	-0.00596301	0.0456543
7.5	0.00671304	0.0406474	-0.0189017	0.0709267	-0.138439	0.346384	-0.022032	0.0407569	0.0567135
7.6	-0.00751296	0.00116235	0.0348583	-0.00600431	-0.0851472	-0.0550732	0.028539	-0.0127397	0.0163812
7.7	-0.049639	0.0251584	-0.0263437	0.0490797	-0.00428618	-0.180087	0.02201	-0.023444	0.0289855
7.8	0.014616	-0.0130576	-0.0257127	0.00527169	-0.106621	-0.212061	-0.099762	-0.0624753	0.0308766
7.9	0.021511	0.0331954	0.00870731	-0.131634	0.19915	-0.27041	0.0675	-0.010283	0.0568135
8	0.047319	-0.0113026	0.0520003	0.0895767	0.116588	-0.155606	0.074801	0.0304823	0.0345005
8.1	-0.025307	0.00307735	0.000359314	-0.0541933	-0.0693212	0.127628	-0.082046	-0.0142576	0.0267216
8.2	-0.024728	-0.0143446	-0.0182487	0.0365397	0.156716	0.128344	0.015925	0.040029	0.0278408
8.3	-0.00222996	-0.00747665	-0.0124037	0.00720069	0.18277	0.00527578	-0.085169	0.0125667	0.0308018
8.4	-0.00136896	-0.0223946	0.000176314	-0.0463653	0.124706	0.135168	0.00751496	0.0282051	0.0271516
8.5	-0.00741596	0.0257774	-0.00228169	-0.236413	0.0135038	0.0346388	-0.05937	-0.0330801	0.0358113
8.6	-0.016281	-0.0580446	-0.0102317	0.227791	0.0568038	0.252948	0.062187	0.073596	0.0459786
8.7	0.00760404	-0.0175646	0.0143193	-0.0148243	-0.0435002	0.108062	-0.019332	0.00496628	0.0186202
8.8	0.011932	-0.0396036	0.0211733	0.119272	0.0211458	0.1296	-0.122328	0.0201701	0.0330023
8.9	0.014251	0.0114494	-0.0654317	-0.255405	0.0412038	0.411394	-0.134864	0.00322814	0.0785138
9	0.016608	-0.00182165	2.03137e-05	-0.183097	0.126519	-0.0826322	-0.078841	-0.029035	0.0368244
9.1	-0.028239	0.00856835	-0.00505269	0.0636117	-0.153319	0.0753638	-0.085525	-0.0177989	0.0305607
9.2	0.01315	0.0106964	-0.0198527	-0.0462193	0.0675978	-0.0957802	-0.06859	-0.0198569	0.0209907
9.3	0.030585	-0.00413665	-0.0417577	-0.0857283	0.0179968	-0.235932	-0.178544	-0.0710739	0.0385916
9.4	-0.027478	0.0129754	-0.0124227	-0.0202083	0.0577098	-0.0830342	-0.115451	-0.0268441	0.0218195
9.5	-0.036985	0.00271635	-0.0202547	-0.0980893	-0.00923518	0.128047	0.112136	0.0111907	0.0307006
9.6	-0.016859	-0.0202456	-0.00529569	0.0612927	-0.0303092	-0.0456582	0.089511	0.00463371	0.0191138
9.7	0.047321	-0.00480465	0.0149273	-0.0825123	0.168516	-0.221482	-0.057745	-0.0193971	0.0456295
9.8	-0.010934	0.00543235	-0.0460307	-0.114989	0.0718568	0.149617	0.041573	0.0137893	0.0321589
9.9	0.00252304	-0.00216365	-0.0276207	-0.0263003	0.0730958	-0.0837222	-0.122055	-0.0266061	0.0237849
10	0.022295	0.00706235	-0.0189797	0.00682569	0.0544158	-0.0659192	0.00850896	0.00202985	0.0140609
10.1	0.042378	0.00581035	-0.0146497	-0.0232353	0.0238108	0.0307918	-0.014161	0.00724928	0.00967558
10.2	0.02328	-0.0122886	-0.0831437	0.0327607	0.0890028	0.298227	-0.022515	0.0464747	0.0465289
10.3	-0.00451796	0.0339104	-0.0694497	-0.0128813	-0.103997	-0.0654412	-0.064449	-0.0409751	0.0180333
10.4	0.047104	0.00965635	-0.0571447	-0.0300703	0.00864082	-0.0896972	-0.019223	-0.0186763	0.0172723
10.5	0.043725	-0.000968647	-0.0771377	0.0748647	-0.18688	0.00715778	-0.106259	-0.0350711	0.034889
10.6	-0.00115996	0.0159314	-0.104396	0.0146587	-0.0393652	-0.10773	-0.011259	-0.0333314	0.0200439
10.7	0.01527	0.0160434	-0.151797	-0.0681173	-0.0998192	0.0348648	0.016879	-0.0338109	0.0274447
10.8	0.024694	0.0189624	-0.164319	0.0708187	0.0321608	-0.131692	0.09175	-0.00823215	0.0375773
10.9	-0.00605696	-0.0120996	-0.176164	0.0795927	0.0672948	0.111077	-0.081586	-0.00256315	0.0381191
11	0.043639	0.00905135	-0.172129	0.0874277	0.0887298	-0.0583972	-0.032291	-0.00485272	0.0349895
11.1	0.00143404	0.0205384	-0.132243	0.194496	0.00668482	0.118529	0.016193	0.0322331	0.0386756
11.2	0.030186	0.0380524	-0.123698	-0.105669	-0.0506222	-0.0109072	-0.091675	-0.0449047	0.0247834
11.3	-0.00642596	0.00934135	-0.17204	0.12226	-0.0951812	0.189047	-0.084457	-0.00535086	0.0479097
11.4	0.014817	-0.0138686	-0.0916487	0.213817	0.0110968	0.0788448	0.023205	0.0337519	0.035668
11.5	-0.055261	0.00745635	-0.154169	0.141712	0.115333	-0.0736392	0.012263	-0.00090072	0.0395898
11.6	-0.046599	0.00781835	-0.129713	-0.265327	0.213766	-0.00388122	-0.079476	-0.0433446	0.0552769
11.7	-0.00762796	-0.0214436	-0.110404	-0.0911383	0.254397	-0.362418	-0.05761	-0.0566064	0.0686549
11.8	-0.00776396	0.0239424	-0.13914	-0.0323043	0.0362448	0.0490508	-0.026362	-0.0137617	0.0239672
11.9	0.018012	-0.00361065	-0.147663	-0.195735	0.185944	-0.308517	0.125848	-0.0465317	0.0674172
12	-0.055048	-0.0179216	-0.0524817	-0.135857	0.0250058	0.106596	0.039656	-0.0128644	0.0296668
12.1	-0.01344	0.0148034	-0.100678	-0.151366	0.111019	-0.0300582	-0.107137	-0.039551	0.0335249
12.2	-0.047515	0.00571435	-0.0957197	-0.182306	0.148754	0.216185	-0.046162	-0.000150006	0.0524819
12.3	-0.013119	0.0169014	-0.126568	-0.122412	0.153848	-0.222097	0.00947096	-0.0434251	0.0466363
12.4	-0.051458	0.00800435	-0.0979737	0.0487687	-0.00748018	0.0968378	-0.038211	-0.00593029	0.0245612
12.5	-0.055959	0.0132164	-0.113496	-0.100452	0.107912	-0.104522	0.026647	-0.0323791	0.0317051
12.6	-0.040175	0.0139884	-0.144317	-0.100186	0.0206118	0.0242968	0.00299496	-0.0318266	0.0251699
12.7	-0.065612	0.00689435	-0.0907867	-0.0392703	0.132041	-0.0601012	0.067374	-0.00706586	0.0306181
12.8	-0.08308	-0.0321466	-0.0826567	-0.160495	0.173679	-0.0333332	-0.045518	-0.0376501	0.0390211
12.9	-0.086128	-0.0190486	-0.123791	0.0286027	0.0676118	-0.0696592	-0.031806	-0.0334597	0.025129
13	-0.056585	0.00618035	-0.138305	-0.0425743	0.237322	0.332499	-0.00777904	0.0472511	0.06464
13.1	-0.073302	0.0375544	-0.163446	-0.138309	0.0252348	-0.28015	-0.04995	-0.0917669	0.0423408
13.2	-0.029494	0.0229684	-0.165009	-0.0791563	0.165953	-0.0618042	-0.055047	-0.0287984	0.0388758
13.3	-0.079689	-0.00234765	-0.151205	-0.103484	0.0954158	-0.216377	-0.028528	-0.0694593	0.0386968
13.4	-0.071401	-0.0372446	-0.124908	-0.00912431	0.0437488	-0.148558	0.059262	-0.041175	0.0299993
13.5	-0.066766	-0.0248666	-0.151397	-0.123633	0.128915	-0.357744	-0.175277	-0.11011	0.0564284
13.6	-0.077926	-0.0189286	-0.0806917	0.0166007	0.109206	-0.157413	-0.05638	-0.0379333	0.0320076
13.7	-0.016614	0.00557635	-0.12493	0.00256869	0.110069	-0.31848	0.034072	-0.0439626	0.0528019
13.8	-0.0174	-0.0313426	-0.157388	-0.302719	0.00555082	0.0288708	-0.111659	-0.0837267	0.0441739
13.9	0.00213104	-0.00948465	-0.188421	-0.0446763	0.19884	-0.605516	-0.031822	-0.0969927	0.0949862
14	-0.025817	0.0334094	-0.14848	-0.0592453	0.171777	-0.303022	-0.022408	-0.0505409	0.0559102
14.1	-0.00115196	-0.0139826	-0.160833	-0.163724	0.0495028	-0.255605	-0.138337	-0.097733	0.0416702
14.2	-0.073327	0.0163104	-0.175803	0.0322157	0.130947	-0.192227	-0.047657	-0.0442201	0.0437169
14.3	-0.049518	0.0202294	-0.183114	-0.128319	0.00418482	-0.0210092	0.110855	-0.0352416	0.0368109
14.4	-0.023016	0.00528935	-0.162824	-0.160778	0.0685708	-0.161358	0.00418096	-0.0614193	0.0369261
14.5	0.00102504	-0.0155356	-0.139335	-0.261373	0.115539	-0.327656	-0.167692	-0.113575	0.0590612
14.6	-0.029829	-0.0320376	-0.159004	-0.164349	0.136531	-0.249626	-0.029802	-0.0754453	0.0478607
14.7	-0.025334	-0.00816465	-0.148197	0.100655	0.133903	-0.277721	0.024613	-0.0286066	0.0540587
14.8	-0.050301	-0.0454326	-0.168512	-0.15364	-0.0494402	-0.5849	-0.084744	-0.162424	0.072974
14.9	-0.063104	0.0182394	-0.179933	0.0289157	0.0996058	-0.291653	-0.064227	-0.0645937	0.0505749
15	-0.08078	-0.00278165	-0.14326	-0.0345803	-0.121331	-0.360687	-0.024361	-0.109683	0.0461493
15.1	-0.03822	0.0127474	-0.193825	0.0194287	-0.0916712	-0.417563	-0.073549	-0.111807	0.0577834
15.2	0.020887	-0.0291746	-0.204715	-0.0757743	-0.00265518	-0.407034	-0.193696	-0.127452	0.0574107
15.3	-0.030463	0.00732235	-0.156113	-0.21833	0.0452638	-0.356038	-0.144159	-0.121788	0.0531817
15.4	-0.026008	-0.0118796	-0.15215	0.0588757	0.0871228	-0.395133	0.020794	-0.0597683	0.0629778
15.5	-0.046775	-0.00535465	-0.15411	-0.165829	-0.105481	-0.30863	-0.096939	-0.12616	0.0371059
15.6	-0.024387	0.00179135	-0.169334	0.0442727	-0.0455352	-0.362491	-0.199007	-0.107813	0.0541039
15.7	0.024944	-0.00381165	-0.18819	0.00494969	-0.0520942	-0.447312	-0.143481	-0.114999	0.0630366
15.8	-0.0274	0.0395594	-0.193593	-0.142641	-0.0884322	-0.0178292	-0.048322	-0.0683797	0.0300329
15.9	0.000970039	-0.0519716	-0.142558	-0.0912733	-0.194889	-0.344781	0.053869	-0.110091	0.0503023
16	-0.00583996	-0.0389066	-0.217684	0.0266197	-0.116822	-0.491088	-0.13297	-0.139527	0.0665231
16.1	-0.015336	0.000256353	-0.164511	-0.148067	0.0253868	-0.268888	-0.02675	-0.0854156	0.0413502
16.2	-0.022287	-0.00153865	-0.196479	-0.0639523	-0.326595	-0.319043	-0.010699	-0.134371	0.0546356
16.3	-0.074653	-0.0139516	-0.178939	-0.0470673	-0.0438842	-0.562333	0.025616	-0.127887	0.0762696
16.4	-0.044917	-0.0300956	-0.192206	-0.0673163	-0.108576	-0.329728	-0.075703	-0.12122	0.0401716
16.5	0.019092	0.000279353	-0.158572	-0.186955	-0.21151	-0.180044	-0.00869404	-0.103772	0.038517
16.6	-0.053238	0.00459935	-0.158497	-0.153314	-0.184393	-0.178798	-0.013272	-0.105273	0.0308801
16.7	-0.049556	-0.00430765	-0.216837	-0.299835	-0.152532	-0.514174	0.105853	-0.161627	0.0779769
16.8	0.041229	0.0169474	-0.251314	0.00243069	0.0251768	-0.519035	-0.120703	-0.115038	0.0782419
16.9	0.000349039	-0.00952165	-0.226262	0.0232547	-0.186193	-0.319395	0.042319	-0.0964927	0.0545811
17	-0.039669	0.00650535	-0.195433	-0.0747253	-0.0572662	-0.558614	-0.020304	-0.134215	0.0748076
17.1	-0.065773	-0.00415065	-0.202948	-0.0790753	0.00243882	-0.0271222	-0.069974	-0.0638006	0.0262444
17.2	-0.070095	-0.0235616	-0.158647	-0.0674633	-0.105405	-0.523561	0.04614	-0.128942	0.0700615
17.3	-0.032031	-0.0615376	-0.175314	-0.284607	-0.0127652	-0.43336	0.019014	-0.140086	0.0631526
17.4	0.013684	0.0190534	-0.204436	-0.0948463	-0.0802452	-0.582406	-0.079795	-0.144142	0.0783621
17.5	-0.046304	-0.0344996	-0.18968	-0.199619	-0.113253	-0.44561	0.069423	-0.137078	0.0624582
17.6	-0.05171	-0.0232636	-0.189686	-0.148078	-0.16578	-0.521754	0.03906	-0.151602	0.069261
17.7	-0.050371	-0.0248816	-0.190585	-0.220007	0.0919518	-0.234762	-0.061435	-0.0985843	0.0455633
17.8	-0.054006	0.00196935	-0.197776	-0.00274931	-0.11481	-0.307527	-0.000726039	-0.0965179	0.0448777
17.9	-0.03992	-0.0554006	-0.21831	-0.122133	-0.123677	-0.560563	0.045759	-0.153464	0.0746423
18	-0.058753	-3.96471e-05	-0.222079	-0.289902	-0.0931652	-0.3693	-0.027676	-0.151559	0.0538629
18.1	-0.046168	0.000385353	-0.205463	-0.136401	-0.277043	-0.35102	-0.047421	-0.151876	0.0496907
18.2	-0.037654	-0.00761065	-0.203398	-0.0199583	-0.164608	-0.606369	-0.107822	-0.163917	0.0789165
18.3	-0.012277	-0.00793265	-0.196044	-0.0616683	-0.0878202	-0.402257	-0.134685	-0.128955	0.0520319
18.4	-0.047939	0.0275564	-0.200846	-0.00843631	-0.198593	-0.797536	-0.08929	-0.187869	0.106891
18.5	-0.059462	-0.0309926	-0.152776	-0.231429	-0.208713	-0.413762	-0.025754	-0.160413	0.0527108
18.6	-0.00561296	-0.0117826	-0.1555	-0.148078	-0.308333	-0.921553	-0.017945	-0.224115	0.123379
18.7	-0.028788	-0.0468246	-0.221306	0.0188227	-0.164937	-0.471924	0.00746396	-0.129642	0.0663101
18.8	-0.027071	-0.0220516	-0.199244	-0.0722413	0.0239698	-0.575122	-0.015802	-0.126795	0.0794606
18.9	-0.053977	-0.0127936	-0.183084	-0.167792	-0.210083	-0.388597	-0.040913	-0.151034	0.0492535
19	-0.040851	-0.0514346	-0.168568	-0.0381253	-0.0404272	-0.520275	-0.100411	-0.137156	0.0663511
19.1	-0.061599	-0.0331266	-0.188161	-0.0340783	-0.173542	-0.533481	0.068655	-0.136476	0.0740833
19.2	-0.043409	-0.0933536	-0.198116	0.0608857	-0.235541	-0.174047	-0.072058	-0.107948	0.0387146
19.3	-0.026509	-0.0669276	-0.22048	0.00897469	0.0295148	-0.502704	-0.049858	-0.118284	0.0710473
19.4	-0.011316	-0.0712826	-0.171243	-0.228099	-0.175629	-0.37796	-0.056864	-0.156056	0.0470614
19.5	-0.056266	-0.0847906	-0.179061	-0.0740903	-0.168036	-0.70578	0.09037	-0.168236	0.0956571
19.6	-0.00948996	-0.0277716	-0.196839	-0.184331	-0.0377202	-0.552142	-0.025166	-0.147637	0.0736667
19.7	-0.037372	-0.0606436	-0.167932	-0.0754683	-0.177576	-0.374328	-0.027405	-0.131532	0.0463609
19.8	0.011471	-0.0997406	-0.242836	-0.156052	-0.164357	-0.530777	0.031198	-0.164442	0.0713516
19.9	-0.03123	-0.0638776	-0.186366	-0.29387	-0.137869	-0.618857	0.073036	-0.179862	0.0854988
20	-0.019714	-0.108512	-0.242119	-0.0593563	-0.184298	-0.688141	0.031823	-0.181474	0.091586
20.1	-0.061963	-0.0807276	-0.211391	-0.0956823	-0.0588092	-0.348182	0.039175	-0.116797	0.0475421
20.2	0.00578604	-0.115964	-0.196962	-0.0853053	-0.0121012	-0.391767	-0.098218	-0.12779	0.0508299
20.3	-0.033052	-0.101528	-0.169704	-0.14331	-0.113184	-0.651596	-0.000248039	-0.173232	0.0828167
20.4	-0.010548	-0.149637	-0.203874	0.0322647	-0.103028	-0.426229	-0.011408	-0.124637	0.0595186
20.5	-0.046202	-0.132776	-0.182103	-0.150249	-0.218626	-0.543747	-0.041761	-0.187923	0.0642718
20.6	-0.068695	-0.131893	-0.201338	-0.00379931	-0.143225	-0.333359	-0.025416	-0.129675	0.0428854
20.7	-0.022292	-0.0778296	-0.235597	-0.150102	-0.236708	-0.674228	0.048868	-0.192556	0.0897151
20.8	-0.052505	-0.115758	-0.188218	-0.0240133	-0.367058	-0.39392	-0.00999404	-0.164495	0.0603074
20.9	-0.033779	-0.119802	-0.208797	-0.00962031	-0.193046	-0.428746	-0.095557	-0.155621	0.0534251
21	-0.071856	-0.11295	-0.187001	-0.110823	-0.233623	-0.540395	-0.059651	-0.188043	0.063211
21.1	-0.0273	-0.122655	-0.175461	-0.278518	-0.177881	-0.723869	0.00486596	-0.214403	0.0923272
21.2	-0.033539	-0.134411	-0.210122	-0.127957	-0.0664542	-0.316723	0.00363596	-0.12651	0.0415259
21.3	0.00520404	-0.137836	-0.192335	-0.00645531	-0.0653532	-0.622892	0.113329	-0.129477	0.0904775
21.4	-0.022029	-0.156012	-0.213537	-0.120501	-0.112938	-0.88228	0.022938	-0.212051	0.115664
21.5	-0.08189	-0.148964	-0.237995	-0.228372	-0.142089	-0.426806	-0.062989	-0.189872	0.0467139
21.6	-0.042503	-0.139653	-0.171786	-0.0638333	-0.0334602	-0.598082	-0.074039	-0.160479	0.075423
21.7	-0.030647	-0.160571	-0.216454	-0.234697	-0.360776	-0.58996	-0.019676	-0.230397	0.0749089
21.8	0.036003	-0.151381	-0.214902	-0.202362	-0.105949	-0.280933	-0.107134	-0.146665	0.0385439
21.9	-0.087464	-0.154574	-0.201565	-0.121619	-0.373758	-0.452841	-0.04329	-0.205016	0.0576063
22	-0.036685	-0.150895	-0.222263	-0.0132213	0.0168318	-0.566258	0.070343	-0.128878	0.0821299
22.1	-0.016488	-0.131098	-0.189425	-0.0656533	-0.0669202	-0.367482	-0.03622	-0.124755	0.0461718
22.2	-0.060972	-0.152649	-0.209901	-0.188856	-0.144241	-0.649306	-0.10736	-0.216184	0.0745665
22.3	-0.028185	-0.149539	-0.181626	-0.190515	-0.137484	-0.286967	0.06469	-0.129947	0.0435546
22.4	-0.081226	-0.15027	-0.214858	-0.0814763	-0.224169	-0.59015	0.041395	-0.185822	0.0756739
22.5	-0.038274	-0.163454	-0.172831	-0.0951893	-0.193893	-0.505141	0.012959	-0.165118	0.0634704
22.6	-0.039701	-0.19274	-0.178746	0.00220169	-0.158698	-0.646994	-0.054168	-0.181264	0.0827223
22.7	0.00284004	-0.170555	-0.200655	-0.251075	-0.23752	-0.49243	-0.056476	-0.200839	0.0601857
22.8	0.000439039	-0.195189	-0.202573	-0.136192	-0.208629	-0.622966	-0.126918	-0.213147	0.0735791
22.9	-0.00142796	-0.188733	-0.206377	0.0516267	-0.277963	-0.643104	-0.053314	-0.18847	0.0880909
23	-0.016823	-0.1537	-0.183406	0.00508869	-0.0580412	-0.447053	-0.036567	-0.127214	0.0595315
23.1	-0.050957	-0.167923	-0.225099	-0.0600203	-0.200233	-0.411835	-0.03629	-0.164622	0.0503278
23.2	-0.042224	-0.144926	-0.201994	-0.0593193	-0.166736	-0.580644	-0.142228	-0.191153	0.0684014
23.3	-0.038483	-0.189682	-0.234342	-0.0871813	-0.200468	-0.382518	-0.00867604	-0.16305	0.0489077
23.4	-0.045847	-0.199903	-0.216202	-0.0921733	-0.27514	-0.650879	0.059702	-0.20292	0.0861858
23.5	-0.041536	-0.186302	-0.221949	-0.0286473	-0.224779	-0.470312	0.00878296	-0.166392	0.0625849
23.6	-0.00982396	-0.205417	-0.224455	-0.0356953	-0.227127	-0.389569	-0.113518	-0.172229	0.0494116
23.7	-0.032429	-0.175192	-0.20229	-0.102435	-0.196813	-0.549447	0.00172996	-0.179554	0.06868
23.8	-0.012068	-0.211502	-0.182722	-0.251424	-0.132006	-0.421858	-0.020906	-0.176069	0.0535199
23.9	-0.055068	-0.209025	-0.240068	-0.0931693	-0.0749942	-0.241881	0.119332	-0.113553	0.0490741
24	0.00257704	-0.218165	-0.211276	-0.115309	-0.153724	-0.667718	0.00680896	-0.193829	0.0861991
24.1	-0.023603	-0.180468	-0.190152	-0.0193953	-0.186689	-0.152488	-0.016249	-0.109863	0.032197
24.2	0.032845	-0.189477	-0.185138	-0.177991	-0.0345252	-0.469219	-0.139946	-0.166207	0.0598623
24.3	-0.039952	-0.156341	-0.227642	0.187896	-0.0213582	-0.62398	0.013894	-0.123926	0.0970592
24.4	-0.00181396	-0.195336	-0.182296	-0.272479	-0.170094	-0.295948	0.070291	-0.149668	0.0512442
24.5	-0.00500696	-0.196021	-0.172001	-0.23294	-0.0780192	-0.224779	-0.065995	-0.139252	0.0336386
24.6	-0.037501	-0.187012	-0.196326	0.0540767	-0.200845	-0.385799	-0.09758	-0.150141	0.0531739
24.7	-0.028911	-0.214893	-0.19835	-0.107036	-0.159603	-0.238647	0.00185596	-0.135083	0.0353589
24.8	-0.012671	-0.193061	-0.195385	-0.0737293	-0.218945	-0.328091	-0.09172	-0.159086	0.0402016
24.9	-0.034609	-0.20259	-0.209674	-0.0665033	-0.147713	-0.434983	-0.157972	-0.179149	0.0492684
25	-0.036079	-0.203254	-0.218809	-0.0608203	-0.200621	-0.561256	0.041154	-0.177098	0.0742575
25.1	-0.073895	-0.201086	-0.243784	-0.00268431	-0.0516982	-0.411401	-0.06154	-0.149441	0.0544924
25.2	-0.077646	-0.199099	-0.199452	-0.181984	0.0253918	-0.578029	-0.090221	-0.185863	0.0723181
25.3	-0.04571	-0.215435	-0.210207	0.0579307	-0.202986	-0.527742	0.031529	-0.158946	0.0755783
25.4	-0.031593	-0.239046	-0.180644	-0.185122	-0.124628	-0.385572	-0.036949	-0.169079	0.0464175
25.5	-0.037515	-0.181309	-0.210138	-0.143946	-0.0567082	-0.384845	-0.013692	-0.146879	0.0487104
25.6	-0.058687	-0.197541	-0.21312	-0.0500313	-0.165451	-0.468625	-0.065283	-0.174105	0.0555162
25.7	-0.072558	-0.207631	-0.217226	-0.13414	-0.0452462	-0.27573	0.027757	-0.132111	0.0408913
25.8	-0.052052	-0.212937	-0.221509	-0.249734	-0.0782122	-0.573514	-0.00967904	-0.199662	0.0716404
25.9	-0.06335	-0.225236	-0.234226	0.00496569	-0.136009	-0.436314	-0.03329	-0.160494	0.0575903
26	-0.064457	-0.183612	-0.200127	-0.128039	-0.289412	-0.68598	-0.147187	-0.242688	0.07838
26.1	-0.048095	-0.218087	-0.193125	-0.102431	-0.0635212	-0.414951	0.065404	-0.139258	0.0582302
26.2	-0.060026	-0.230105	-0.215905	-0.147041	-0.218473	-0.328172	-0.115181	-0.187843	0.0332687
26.3	-0.023373	-0.220932	-0.244072	0.0501247	-0.178757	-0.321586	-0.014652	-0.136178	0.0528285
26.4	-0.045156	-0.192125	-0.200697	-0.0263723	-0.106632	-0.31955	0.00890596	-0.125947	0.0443068
26.5	0.011139	-0.238014	-0.21192	-0.110082	-0.167877	-0.464348	0.063396	-0.159672	0.066037
26.6	-0.00166696	-0.224771	-0.190616	-0.0623603	-0.163558	-0.359568	0.087341	-0.130743	0.0566445
26.7	-0.04861	-0.225486	-0.232328	0.0740547	-0.0280582	-0.509697	-0.096049	-0.15231	0.0723881
26.8	-0.00640096	-0.222082	-0.243223	-0.0613643	-0.171063	-0.498374	0.011662	-0.170121	0.0668103
26.9	0.013741	-0.203606	-0.208622	-0.00305631	-0.0544282	-0.522339	-0.042827	-0.145877	0.0713561
27	-0.011581	-0.250041	-0.187351	0.0385227	-0.0524682	-0.524463	0.164491	-0.117556	0.085548
27.1	-0.067451	-0.242628	-0.217415	0.0478997	-0.0728332	-0.231143	0.066489	-0.10244	0.0494436
27.2	-0.087706	-0.21618	-0.161428	-0.215471	-0.100308	-0.661736	0.066649	-0.196597	0.0857402
27.3	-0.012087	-0.247749	-0.20987	-0.153678	-0.0429372	-0.484648	-0.071593	-0.174652	0.0612408
27.4	0.00210604	-0.219139	-0.184686	-0.172928	-0.117399	-0.44108	0.020995	-0.158876	0.0585791
27.5	-0.038413	-0.264491	-0.1672	-0.197121	0.0533798	-0.282862	-0.034544	-0.133036	0.0484049
27.6	0.00136004	-0.232906	-0.18041	-0.0690523	-0.0594132	-0.530771	-0.117178	-0.169767	0.0670457
27.7	-0.00687196	-0.223232	-0.139083	0.136443	0.00531882	-0.444699	-0.036096	-0.101174	0.0715933
27.8	-0.055665	-0.210566	-0.18402	-0.0389083	-0.172261	-0.427423	0.084045	-0.143543	0.0613364
27.9	-0.058465	-0.213369	-0.205263	-0.0779633	-0.113615	-0.58486	-0.026293	-0.182833	0.0721807
28	-0.051743	-0.230091	-0.24533	-0.122896	-0.0910592	-0.425038	0.043776	-0.16034	0.0581075
28.1	-0.00129496	-0.226987	-0.222999	-0.0170583	-0.156347	-0.430746	-0.112874	-0.166901	0.0554806
28.2	-0.11584	-0.178817	-0.204016	0.0333767	-0.190942	-0.311535	-0.086308	-0.150583	0.0409315
28.3	-0.015959	-0.218585	-0.23441	0.0447997	-0.269213	-0.390755	-0.078115	-0.166034	0.0584086
28.4	-0.043137	-0.198239	-0.220109	-0.00896531	-0.146239	-0.207323	0.045058	-0.111279	0.040651
28.5	0.00663404	-0.198661	-0.199383	-0.156306	-0.169075	-0.466955	-0.012234	-0.170854	0.0589875
28.6	-0.037915	-0.22945	-0.208194	0.00433369	0.0274578	-0.44086	-0.115185	-0.14283	0.0623019
28.7	-0.019771	-0.211447	-0.220772	-0.0578583	-0.157384	-0.600166	-0.00726204	-0.182094	0.0771674
28.8	-0.047702	-0.238317	-0.235373	-0.00465831	-0.164815	-0.408442	0.00776496	-0.155935	0.0573902
28.9	-0.016853	-0.236812	-0.223398	-0.0731323	0.00777082	-0.402849	-0.070007	-0.14504	0.0559786
29	-0.033342	-0.241725	-0.213935	-0.0404053	0.0176378	-0.323347	-0.025576	-0.122956	0.0503877
29.1	0.00563004	-0.242663	-0.237754	-0.101497	-0.0332432	-0.341613	-0.098034	-0.149882	0.0477863
29.2	-0.022267	-0.235272	-0.244854	0.0404227	-0.0969472	-0.461228	-0.111048	-0.161599	0.0634519
29.3	-0.02104	-0.235214	-0.189289	-0.21761	-0.132363	-0.412021	-0.00706804	-0.173515	0.0524477
29.4	-0.031198	-0.210864	-0.225397	-0.108456	-0.0672892	-0.575221	-0.056966	-0.182199	0.0714278
29.5	-0.014875	-0.235161	-0.234873	0.0345867	-0.0887142	-0.745652	-0.01866	-0.186193	0.101586
29.6	0.00939704	-0.242829	-0.200328	-0.123995	-0.0677542	-0.224205	0.041387	-0.115475	0.0430365
29.7	-0.00305796	-0.229366	-0.238833	-0.0995393	-0.133073	-0.13569	-0.021419	-0.122997	0.0345889
29.8	0.00927804	-0.223726	-0.180807	-0.0606013	-0.0333322	-0.195438	0.01544	-0.095598	0.0384446
29.9	-0.041466	-0.222607	-0.185279	0.0498207	-0.0742082	-0.373727	-0.14514	-0.141801	0.0520017
30	-0.00428696	-0.242724	-0.222244	-0.20978	-0.0335562	-0.526546	-0.072017	-0.187308	0.0673136
30.1	-0.027417	-0.212043	-0.215967	-0.225639	-0.190489	-0.283403	0.01027	-0.163527	0.0416305
30.2	-0.012297	-0.22155	-0.232368	0.0390157	-0.176238	-0.392899	0.018038	-0.139757	0.0605105
30.3	0.021511	-0.251388	-0.190387	-0.117568	0.00108382	-0.0159672	-0.038084	-0.0843999	0.0395122
30.4	-0.046046	-0.224077	-0.227101	-0.00399731	-0.142665	-0.443491	-0.169863	-0.179606	0.0543369
30.5	-0.024962	-0.235638	-0.234589	-0.216377	-0.111032	-0.420377	-0.021893	-0.180695	0.0532219
30.6	0.010911	-0.232895	-0.260725	-0.256333	-0.0999442	-0.526546	0.00700996	-0.194075	0.0709925
30.7	-0.016786	-0.221584	-0.244442	0.0293427	-0.121852	-0.453602	-0.105128	-0.162007	0.0613196
30.8	-0.025949	-0.279974	-0.219634	-0.0175703	-0.0734892	-0.430031	0.00103196	-0.149374	0.0620575
30.9	-0.044041	-0.23146	-0.252535	-0.256019	-0.0934462	-0.534382	-0.087042	-0.214132	0.0628183
31	0.022132	-0.223601	-0.23096	-0.142666	-0.101356	-0.432446	0.041874	-0.152432	0.0618314
31.1	-0.059111	-0.25729	-0.196876	0.107033	0.0368448	-0.518062	0.03978	-0.121097	0.0828919
31.2	-0.032845	-0.216504	-0.190184	-0.0558743	-0.0270962	-0.39019	-0.016468	-0.132737	0.0528168
31.3	0.00175204	-0.256397	-0.22781	-0.148067	-0.0466912	-0.433846	-0.06289	-0.167707	0.0571218
31.4	-0.027972	-0.251943	-0.242383	-0.154826	-0.0646192	-0.213396	-0.020238	-0.13934	0.0381702
31.5	0.00904404	-0.214948	-0.202263	0.0203027	-0.10196	-0.205047	-0.00156204	-0.0994904	0.0410461
31.6	-0.024679	-0.231383	-0.221276	-0.0265083	-0.219026	-0.332932	-0.19248	-0.178326	0.0428385
31.7	-0.022245	-0.270849	-0.225884	-0.0605593	-0.304147	-0.641467	-0.057306	-0.226065	0.0813686
31.8	-0.031147	-0.208495	-0.227564	-0.000348314	-0.350816	-0.400087	-0.056803	-0.18218	0.0598146
31.9	-0.022637	-0.239548	-0.252536	-0.0338503	0.00564282	-0.664235	-0.096255	-0.186203	0.0887239
32	-0.0333	-0.251217	-0.21812	0.0567047	-0.134374	-0.450831	0.155664	-0.125068	0.0773141
32.1	0.00424404	-0.221322	-0.194362	-0.0168373	-0.0354472	-0.450678	-0.042073	-0.136639	0.0622029
32.2	-0.039924	-0.258748	-0.207046	0.00438669	0.0364498	-0.474659	-0.03028	-0.138546	0.069798
32.3	-0.060254	-0.270158	-0.251343	-0.0897543	-0.122229	-0.486742	-0.054098	-0.190654	0.0593991
32.4	0.031074	-0.247598	-0.220187	-0.266765	-0.124853	-0.428298	-0.000630039	-0.179608	0.0607749
32.5	-0.024564	-0.234608	-0.240974	-0.0231333	-0.216976	-0.433786	0.013633	-0.165773	0.061202
32.6	-0.022837	-0.26897	-0.215357	0.0622137	-0.108968	-0.391796	0.1803	-0.109345	0.0751677
32.7	-0.00451196	-0.225535	-0.227739	0.0731327	-0.113654	-0.552872	0.022377	-0.146972	0.0810615
32.8	-0.037989	-0.24897	-0.224205	0.00796169	-0.0983122	-0.170363	-0.090869	-0.123249	0.0359806
32.9	-0.018021	-0.241769	-0.208467	-0.122563	-0.167964	-0.283326	0.129053	-0.130437	0.0541825
33	0.00153604	-0.275416	-0.179829	-0.101853	-0.0384392	-0.216336	-0.019151	-0.118498	0.0405091
33.1	0.011805	-0.221116	-0.23237	-0.0719873	-0.262875	-0.131964	0.066772	-0.120248	0.0482969
33.2	-0.00946696	-0.228377	-0.220026	0.0834557	-0.303016	-0.271285	-0.017168	-0.137983	0.0577464
33.3	-0.00304196	-0.230208	-0.184399	-0.102527	-0.260235	-0.565873	-0.044144	-0.198633	0.0709156
33.4	-0.029787	-0.241498	-0.221366	-0.0355963	-0.192142	-0.178939	0.080325	-0.117	0.0460446
33.5	-0.032577	-0.210189	-0.229382	-0.10933	-0.213836	-0.499164	-0.069085	-0.194795	0.0585252
33.6	0.00281604	-0.246011	-0.1999	-0.234001	-0.283783	-0.0397032	-0.031873	-0.147494	0.0452744
33.7	-0.040092	-0.242598	-0.251742	-0.17446	-0.264346	-0.360088	-0.116503	-0.207118	0.0399703
33.8	-0.046989	-0.240677	-0.198545	-0.0653983	-0.00800418	-0.513275	0.027047	-0.149406	0.0710168
33.9	-0.053143	-0.218107	-0.236235	0.0374067	-0.248805	-0.0255462	-0.16145	-0.129411	0.0433679
34	-0.0197	-0.24781	-0.17799	-0.210964	-0.135281	-0.336361	0.040958	-0.155307	0.0493433
34.1	-0.013237	-0.237074	-0.206959	-0.0673913	-0.163511	-0.0615632	-0.064802	-0.116362	0.0322551
34.2	-0.091126	-0.224014	-0.193417	-0.0686023	-0.0591942	-0.57588	-0.033708	-0.177992	0.0715664
34.3	-0.00264196	-0.238488	-0.227981	0.0348257	-0.300237	-0.246174	-0.15823	-0.162704	0.0489277
34.4	-0.010267	-0.216244	-0.155096	-0.0341723	-0.130899	-0.413169	-0.031626	-0.141639	0.0535638
34.5	-0.034089	-0.231148	-0.218334	-0.0146143	-0.133883	-0.216723	-0.039728	-0.126931	0.0365688
34.6	-0.00124196	-0.268445	-0.20514	-0.0717563	-0.118155	-0.402574	0.029019	-0.148328	0.058178
34.7	-0.046264	-0.225413	-0.198897	-0.238418	-0.0565282	-0.261546	-0.037049	-0.152016	0.0379743
34.8	-0.019786	-0.226481	-0.213517	-0.189369	-0.189191	-0.340678	0.098831	-0.154313	0.0552204
34.9	-0.00860796	-0.235405	-0.201652	-0.00810931	-0.0683532	-0.556778	0.024493	-0.15063	0.077562
35	-0.02632	-0.247766	-0.204433	0.0453397	-0.264376	-0.457723	0.049729	-0.157936	0.0712477
35.1	-0.094303	-0.251466	-0.227254	-0.188248	-0.199897	-0.361938	-0.030072	-0.193311	0.0406752
35.2	-0.066086	-0.236611	-0.169826	-0.113681	-0.168689	-0.343865	-0.108122	-0.172411	0.0353304
35.3	-0.063904	-0.230042	-0.227767	0.121677	-0.223187	-0.423719	-0.084141	-0.161583	0.064982
35.4	-0.066249	-0.255548	-0.203201	-0.151366	-0.0929372	-0.415658	-0.028949	-0.173415	0.0501504
35.5	-0.019457	-0.243235	-0.239699	-0.0913603	-0.0963902	-0.0959282	0.062962	-0.103301	0.0417201
35.6	-0.062994	-0.258905	-0.202851	-0.202445	-0.344793	-0.368701	-0.029513	-0.210029	0.0488051
35.7	-0.078624	-0.240352	-0.210856	-0.0748403	-0.11481	-0.313212	-0.049846	-0.154649	0.0379117
35.8	0.00390004	-0.224395	-0.222219	0.0138097	-0.0515502	-0.411567	0.036623	-0.1222	0.0633954
35.9	-0.053821	-0.279976	-0.232213	-0.0742143	-0.215171	-0.220731	0.060482	-0.145092	0.0468103
36	-0.047089	-0.240055	-0.206366	-0.0381703	-0.212616	-0.421871	0.080417	-0.155107	0.0627026
36.1	-0.049796	-0.218447	-0.187937	-0.0271793	-0.148808	-0.243151	-0.045822	-0.131591	0.03395
36.2	-0.013768	-0.234581	-0.218196	-0.164157	-0.220561	-0.554519	0.045282	-0.194357	0.0729548
36.3	0.039813	-0.204942	-0.195084	-0.136504	-0.279115	-0.44538	-0.040044	-0.180179	0.0599399
36.4	-0.057014	-0.22881	-0.202469	-0.000713314	0.00383982	-0.391581	0.134984	-0.105966	0.0671828
36.5	-0.031765	-0.239658	-0.207611	-0.0561013	-0.141963	-0.328364	-0.047011	-0.150353	0.0427167
36.6	-0.085747	-0.267091	-0.188539	-0.000379314	-0.0937222	-0.151428	-0.105262	-0.127453	0.0321167
36.7	-0.062109	-0.251704	-0.178426	-0.142517	-0.29155	0.274478	-0.122277	-0.110586	0.0705497
36.8	-0.023099	-0.247098	-0.196527	-0.204054	-0.182721	-0.389281	-0.096157	-0.191277	0.043621
36.9	-0.018088	-0.26271	-0.187741	-0.198652	-0.0192122	-0.0528282	0.00308396	-0.105164	0.0407683
37	-0.034869	-0.236749	-0.207771	-0.10972	-0.215209	-0.32566	-0.027977	-0.165422	0.041996
37.1	-0.04403	-0.225669	-0.152358	0.0824437	-0.219076	-0.426762	-0.025234	-0.144384	0.0631901
37.2	-0.050252	-0.230702	-0.139143	-0.0734453	-0.144119	-0.437736	-0.056821	-0.161745	0.0518662
37.3	-0.046171	-0.217986	-0.194641	-0.135195	-0.00104118	-0.140696	0.057664	-0.0968666	0.0388072
37.4	-0.070353	-0.224141	-0.218242	-0.189585	-0.177707	-0.422808	-0.052797	-0.193662	0.0461262
37.5	-0.020123	-0.230986	-0.189987	-0.0582893	-0.199719	-0.45323	-0.132763	-0.183585	0.0535098
37.6	-0.0406	-0.242593	-0.207486	-0.0179903	-0.222618	-0.357625	-0.015535	-0.157778	0.0505475
37.7	-0.084989	-0.251279	-0.234963	-0.201892	-0.124899	-0.409278	-0.018943	-0.189463	0.0484338
37.8	-0.064376	-0.219761	-0.175529	0.0318217	-0.0907712	-0.387624	0.012164	-0.127725	0.0553573
37.9	-0.096978	-0.235994	-0.213209	-0.141139	-0.378104	0.108306	-0.10501	-0.151733	0.0567023
38	-0.045093	-0.24631	-0.216946	-0.0776933	-0.371751	-0.149734	-0.041946	-0.16421	0.0461434
38.1	-0.057915	-0.225334	-0.208436	0.0249647	-0.309368	-0.346288	0.021621	-0.157251	0.057981
38.2	-0.079767	-0.240014	-0.185003	-0.0367153	-0.23414	-0.0872102	-0.018396	-0.125892	0.0349718
38.3	-0.019593	-0.265887	-0.193518	-0.155459	-0.260115	-0.322376	0.000229961	-0.173817	0.0470047
38.4	-0.058812	-0.243655	-0.22342	-0.0508053	-0.264173	-0.341058	-0.054037	-0.176566	0.0452832
38.5	-0.00109996	-0.22504	-0.204923	-0.0799433	-0.131209	-0.315881	-0.048543	-0.143806	0.0418675
38.6	-0.024938	-0.239265	-0.184983	0.0370467	-0.208719	-0.270019	-0.110858	-0.143105	0.0433345
38.7	-0.00659096	-0.215715	-0.212477	-0.0890533	-0.187663	-0.198084	0.025558	-0.126289	0.0387662
38.8	-0.044612	-0.20976	-0.223521	-0.213586	-0.146865	-0.373361	-0.077672	-0.184197	0.0411362
38.9	-0.042844	-0.21938	-0.196289	-0.0938813	-0.160181	-0.441304	0.051888	-0.157427	0.0591452
39	-0.075272	-0.230319	-0.194887	-0.118958	-0.0513312	-0.45258	0.023132	-0.157174	0.0589428
39.1	0.027272	-0.258675	-0.226793	0.0621517	-0.0668732	-0.175236	-0.131109	-0.109895	0.0464926
39.2	-0.046805	-0.246333	-0.221224	-0.0868223	-0.151355	-0.211075	0.014343	-0.13561	0.0372522
39.3	-0.067697	-0.240092	-0.180365	0.0320067	-0.0892282	-0.139803	-0.074564	-0.108535	0.0332347
39.4	-0.053271	-0.236532	-0.179975	-0.238144	-0.178218	-0.329682	0.018966	-0.170979	0.044738
39.5	-0.00696196	-0.229517	-0.217875	-0.0682883	-0.315352	-0.324053	-0.053676	-0.173675	0.0490523
39.6	-0.05697	-0.254644	-0.20156	-0.0680503	-0.218887	-0.117498	-0.025563	-0.134739	0.0340291
39.7	-0.040105	-0.239584	-0.216723	-0.106893	-0.213873	-0.171818	-0.00523204	-0.142033	0.0350107
39.8	-0.051502	-0.22914	-0.183796	-0.0900253	-0.222437	-0.11889	-0.023022	-0.131259	0.0310851
39.9	-0.07584	-0.219243	-0.161046	-0.116021	-0.225255	-0.525392	-0.08426	-0.201008	0.0586073
40	-0.044273	-0.251904	-0.145293	-0.0820133	-0.189215	-0.653324	-0.099758	-0.209397	0.0785142
	sample_1	sample_2	sample_3	sample_4	sample_5	sample_6	sample_7	Average_	SEM_
peak	-0.0327822	-0.238054	-0.20891	-0.0772351	-0.159006	-0.336938	-0.0240181	-0.153849	0.0439299

## Sheet: 0.001
	ΔFRETr
Time(sec)	sample_1	sample_2	sample_3	sample_4	sample_5	sample_6	sample_7	sample_8	sample_9	sample_10	sample_11	sample_12	sample_13	Average	SEM
0	-0.0293945	0.109443	0.645524	0.101209	-0.109625	0.184987	-0.26956	-0.00867031	0.0664518	0.0278276	-0.0726352	-0.0816095	-0.0635025	0.0384959	0.0599496
0.1	-0.0820375	0.0840783	-0.388769	-0.0258151	-0.0806351	-0.0359745	-0.144184	-0.0186873	-0.0286512	-0.0417544	0.0546748	-0.0666815	-0.0335125	-0.0621499	0.031567
0.2	0.246803	-0.0624247	0.355086	0.0987359	-0.0156151	-0.0349625	-0.0862323	0.167164	-0.0326312	-0.0145344	-0.241197	-0.0194265	0.00547449	0.0281723	0.0428946
0.3	0.100444	-0.0261817	0.429076	-0.0654271	0.0036949	-0.0203295	-0.0325473	-0.0580893	0.0325028	0.0742366	-0.0488002	-0.0646945	0.0734445	0.0305639	0.0367255
0.4	0.0501455	-0.173489	-0.0888657	-0.205325	0.137365	0.0487495	-0.215754	-8.43137e-05	0.114927	-0.0267684	-0.0321152	-0.00921453	0.0672245	-0.0256311	0.0321738
0.5	-0.1849	-0.0441847	0.49783	-0.170699	-0.285915	0.0485995	0.382804	-0.0945563	0.0548878	-0.0615614	-0.0760962	-0.00697153	-0.0157855	0.00334247	0.0602052
0.6	-0.126249	-0.153006	0.350432	-0.15189	0.0616549	0.113472	0.192527	0.0635127	-0.0662842	-0.00769937	-0.206169	-0.000771529	-0.0160845	0.00411124	0.0431157
0.7	-0.0717805	0.226713	-0.121658	0.206958	0.347345	-0.0313505	0.472713	-0.00259531	0.0553138	-0.0619064	-0.209842	-0.0590185	0.0233455	0.0595567	0.0547794
0.8	-0.0359925	0.229804	0.719088	0.0338299	-0.0033151	0.0131165	0.156781	0.116858	0.0744208	0.0280416	0.105096	0.0178895	-0.00777551	0.111372	0.0547288
0.9	0.11441	0.0923183	0.669874	0.0431329	0.310985	0.0772125	0.34186	0.10774	0.0956628	-0.0548204	0.0419578	0.0327575	0.148704	0.155523	0.0522581
1	-0.107122	0.0797943	0.30978	-0.150536	0.176215	0.0447325	-0.107713	0.0751857	-0.0173292	0.0176986	-0.0849102	-0.00416153	0.00382849	0.0181125	0.0349327
1.1	-0.212831	0.160121	0.326516	-0.180333	0.0881349	0.0491975	0.236806	0.00258169	0.0135498	-0.0910594	0.0791868	0.00367447	-0.00551551	0.0361562	0.0419199
1.2	0.0755965	-0.144509	0.286723	-0.0572541	0.131155	0.165142	0.599457	0.0371187	-0.0446032	0.0472186	-0.246687	0.0200485	-0.0144525	0.0657657	0.0581082
1.3	0.00179349	0.166896	-0.230554	-0.139297	-0.159845	0.0309235	0.447399	-0.0458243	0.0972058	-0.0741034	0.121144	0.00333447	-0.0311705	0.014454	0.0478426
1.4	0.167361	-0.203171	0.0725483	0.0750939	0.230445	-0.108582	-0.276356	0.0270727	0.0582928	0.0330726	0.0258968	-0.00960653	-0.00884651	0.0064017	0.0381454
1.5	0.195103	-0.0900827	0.472631	-0.0969011	-0.144545	0.186734	0.0492037	-0.131425	-0.0138672	-0.0145074	-0.228523	-0.0566065	0.150242	0.0213429	0.0523112
1.6	-0.0910175	0.172422	-0.0763487	-0.202562	-0.0875951	0.114224	0.460936	-0.0431543	-0.00656516	-0.0424604	0.0695588	-0.0360305	0.0774755	0.0237602	0.0457533
1.7	-0.0425035	0.0545133	-0.281136	0.263055	-0.0898651	-0.00186651	0.119676	-0.00688231	-0.0704222	0.0515356	-0.0836412	-0.0582645	-0.0362545	-0.0140043	0.0351036
1.8	0.0655555	0.194182	0.0972233	0.0338299	-0.180385	0.150758	0.198195	-0.0345943	-0.178803	-0.0448014	0.195404	-0.111544	-0.0221095	0.0279162	0.0378345
1.9	-0.0192865	0.377867	0.00166231	-0.0857721	-0.0378551	-0.0268055	-0.0433983	0.0215017	-0.0413112	-0.0515374	-0.119602	-0.0734935	0.0155985	-0.00634092	0.0338551
2	-0.0266255	0.0774983	-0.105811	0.0499799	0.191815	0.0723595	0.446264	-0.0390863	-0.104524	0.00382363	-0.208625	-0.0535145	0.0272735	0.0254482	0.0447765
2.1	-0.0118465	0.0798213	0.30151	0.0208469	-0.0973751	-0.00669051	-0.0877583	-0.146088	0.0738958	0.00695963	-0.348623	-0.0935845	0.00341549	-0.0235013	0.0412203
2.2	-0.0723395	0.0304093	-0.13709	0.0171739	-0.0504851	0.00142449	0.444065	0.0380587	-6.61569e-05	0.00772063	0.0794118	-0.116654	0.0603665	0.0232305	0.039471
2.3	0.14158	0.376949	0.689143	0.0845279	-0.0100451	-0.0241275	-0.0621953	-0.0269573	-0.0616112	-0.0427674	-0.144089	-0.0536675	0.00629649	0.0671567	0.0630503
2.4	0.0725075	0.0539693	0.0850923	-0.0027991	-0.0630051	0.0143785	-0.243172	-0.0554773	-0.1232	0.0202006	0.217027	0.00620647	-0.0105395	-0.0022163	0.0304431
2.5	-0.00422951	-0.0247147	0.283892	-0.0373761	0.300065	0.00488549	0.0755927	0.0479927	-0.257515	-0.0327824	0.0209538	0.0381755	0.0941445	0.0391603	0.0391343
2.6	-0.0453405	0.0930923	0.0789783	-0.335057	0.113475	0.0784725	-0.0776843	-0.0265993	-0.0889292	0.0201676	-0.0938762	0.0349525	0.00655049	-0.0185998	0.0329038
2.7	-0.103266	-0.181769	0.100142	-0.241198	-0.136995	0.0252055	-0.240362	0.0256287	0.0181878	-0.0247484	0.00534584	0.0388835	-0.00097351	-0.0550706	0.0312969
2.8	-0.175155	0.306936	-0.0842237	0.0647129	0.303505	0.0613625	-0.30618	-0.0443903	-0.130978	-0.0206074	-0.281089	0.0232645	-0.0165985	-0.0230339	0.051781
2.9	0.252974	-0.28584	-0.0735687	0.248998	0.0166549	0.0747335	0.256043	-0.0172383	-0.202034	-0.00242237	-0.10548	-0.00806953	0.0815045	0.0181735	0.0466296
3	-0.206052	0.0159553	-0.387588	-0.0149061	0.122435	0.0219445	0.0489157	0.0445767	-0.0412272	0.0745606	-0.175247	-0.106689	-0.0436955	-0.0497705	0.0385698
3.1	-0.222216	-0.156985	0.151455	0.131827	-0.219875	-0.0307355	0.118286	-0.0511443	-0.0437722	0.0242336	0.0410678	-0.0602785	-0.00604751	-0.0249372	0.0339696
3.2	0.0695515	-0.00267171	0.12295	0.0284109	-0.0203851	0.0228795	-0.348349	-0.0453403	-0.0355692	0.0459926	-0.0455472	0.0426365	0.0163885	-0.0114656	0.031106
3.3	-0.0380375	-0.0705737	0.143514	-0.0721201	0.155545	0.0292945	-0.127238	-0.0939803	-0.0302622	0.103494	-0.0224012	-0.0674095	0.0200555	-0.00539384	0.0251911
3.4	-0.148407	0.193385	0.508039	-0.134008	-0.203185	0.0523265	-0.0286943	-0.0734583	0.111608	0.0279046	0.00887984	-0.0559045	-0.0394315	0.0168504	0.0506388
3.5	-0.0385105	-0.294304	0.0632243	0.234828	0.0492449	0.119774	-0.189066	-0.0569773	-0.0439072	0.0746756	-0.173925	-0.0739815	-0.0451755	-0.0287769	0.0390189
3.6	-0.00975551	0.0743193	0.24641	0.0361419	0.200555	0.0737045	0.0648577	0.104699	-0.0586782	0.0528396	-0.157464	0.0333505	0.0408905	0.05399	0.0282373
3.7	-0.155573	0.0468983	0.232263	-0.0015101	0.286795	0.00781149	0.0800117	-0.0918573	0.0297218	-0.000603373	-0.0656622	-0.0662275	-0.0115245	0.0223495	0.0340365
3.8	0.188916	-0.000630706	-0.0783177	0.0544219	-0.000565098	-0.0755825	-0.366295	0.00413069	0.0341118	-0.0152844	0.0862578	-0.0473995	-0.0442245	-0.0200355	0.0351288
3.9	0.0893935	0.0255363	0.433725	0.0025829	0.0984949	0.0222835	-0.0915973	-0.0120743	0.0459408	-0.0286284	0.0412168	-0.0192795	-0.0508555	0.0428261	0.0357381
4	-0.101466	0.0262433	0.221346	0.0904909	-0.280595	0.00383349	0.262517	-0.00207931	-0.136826	0.0580846	-0.188002	0.0218305	0.00183349	-0.00175299	0.0418877
4.1	-0.0524255	0.149897	-0.207504	-0.0856751	0.120055	-0.0655665	0.0167427	-0.0846253	0.135689	0.0315956	-0.00585116	0.0103775	0.00762849	-0.00228169	0.0278862
4.2	0.0623295	-0.107049	-0.0982097	0.0373819	0.0482649	0.0612175	0.0418467	0.0277607	-0.0554042	0.0792836	0.0869368	-0.0364895	-0.0329425	0.00884054	0.0184842
4.3	-0.0770115	0.0750453	-0.0389957	-0.198359	-0.153435	-0.0231815	-0.0291133	0.0696557	0.0331008	-0.0487974	-0.00142216	0.0601065	-0.0520765	-0.0295757	0.0227361
4.4	-0.134741	-0.0224727	-0.267739	-0.0446061	0.0800749	0.0226595	0.00910773	-0.0198493	0.18826	0.00852863	0.0560248	0.0579625	-0.00440151	-0.00547622	0.0301044
4.5	0.121167	0.0150553	0.0602863	-0.182006	-0.228395	0.0540575	0.148727	-0.0301123	0.106299	-0.00681837	0.1086	0.0236385	0.0114535	0.0155348	0.0310577
4.6	-0.0677845	0.0750943	-0.210768	0.0875719	0.0934549	0.0620425	0.543265	0.00102769	-0.0173812	-0.138129	0.0264158	0.0174125	0.00147149	0.0364379	0.0489093
4.7	0.00742249	-0.214115	0.517974	-0.0175911	-0.0028251	-0.0959315	-0.0330113	0.00167469	-0.0877992	-0.0612704	0.100723	0.0388735	-0.0541665	0.00768908	0.047373
4.8	0.0168485	0.131588	0.0984103	0.104531	-0.204685	0.14172	-0.0471993	-0.0842313	-0.112912	0.0418576	0.0556838	0.0106715	-0.0562255	0.00738908	0.0288321
4.9	-0.0841545	0.169934	0.301163	0.0273079	-0.334425	0.129189	0.0168757	-0.0178653	-0.0919362	-0.0774724	-0.0666782	-0.0343075	0.0120835	-0.00386807	0.0421054
5	-0.11971	0.219916	-0.163146	-0.0185141	0.137435	0.00942549	-0.269001	-0.0361413	-0.0358512	-0.00277737	0.0637928	0.0590545	0.00620249	-0.0114857	0.0348505
5.1	-0.106137	-0.182157	0.131782	-0.0937081	-0.204275	0.0257775	0.101041	0.0264147	-0.0561072	0.0672206	0.232521	-0.0427995	-0.0769055	-0.0136409	0.0349866
5.2	0.0150745	-0.0549087	-0.264517	0.0347929	-0.0278951	-0.0655905	-0.289692	-0.0435973	-0.0249592	-0.0503244	0.0494918	0.00346747	0.0244295	-0.0534021	0.0293591
5.3	-0.0590765	-0.0681317	0.0347013	0.0220209	0.0151149	-0.0535375	0.22829	-0.128908	-0.157582	-0.00529437	0.0829308	0.0592565	-0.0565815	-0.00667676	0.0276795
5.4	0.0790225	0.100442	-0.111237	-0.0625001	-0.171585	0.0581655	-0.133311	-0.0690443	-0.125244	0.0278366	0.0419638	0.0153985	-0.0651745	-0.0319436	0.0249895
5.5	0.216351	-0.116	0.0859923	-0.0340661	-0.190905	-0.0426065	-0.0429843	0.0841587	-0.102086	0.0589986	-0.158695	-0.0408315	0.0779915	-0.0157448	0.0319879
5.6	0.0911405	-0.141754	0.0522413	0.0305119	0.368655	0.0579475	-0.326366	-0.0623103	9.08431e-05	0.0121016	0.142212	0.0483285	0.0234065	0.022785	0.0437232
5.7	-0.0850705	-0.0697387	-0.0253027	0.0367309	-0.148855	-0.0421945	-0.0533193	-0.0607583	-0.0670152	-0.0124134	-0.112369	0.0683245	0.117109	-0.0349901	0.0203024
5.8	-0.0252925	-0.0668477	0.0819793	0.114358	0.0859749	-0.100973	-0.188747	-0.0618083	0.0528888	0.0237156	-0.0122292	-0.0641825	0.0121615	-0.0114617	0.023752
5.9	-0.0128915	-0.113024	-0.249488	-0.0570781	0.141865	-0.14729	-0.0303963	0.0261997	0.0322468	0.0313906	-0.236955	0.0249935	-0.0648335	-0.0504046	0.0311989
6	0.167361	0.0732903	-0.00650469	0.0016279	-0.168395	-0.0359935	-0.0639503	0.0144167	-0.0825722	-0.0641914	0.0561438	0.0346885	0.0717455	-0.000179456	0.0237262
6.1	0.0639215	-0.00386471	-0.205858	0.185421	-0.292355	-0.0428205	0.0367367	-0.0973513	-0.0979212	0.000666627	-0.0514372	-0.0441175	0.0202335	-0.0406728	0.0332122
6.2	-0.0772915	-0.104659	0.201605	-0.0946571	0.135905	0.168688	0.0168957	0.0455557	0.0238948	0.0363496	0.0841818	-0.0155995	0.00413249	0.0326925	0.0266943
6.3	-0.0806205	-0.0878187	0.126633	0.0025929	0.230925	-0.00310051	0.0370247	0.144385	0.0252488	-0.0159534	0.19642	-0.0391455	0.0188785	0.0427284	0.0281292
6.4	-0.212111	0.0725053	-0.248792	0.226709	0.229605	-0.0268875	0.110168	-0.0524083	0.0725788	-0.0188394	0.0833668	-0.00604053	0.0693785	0.0230179	0.039419
6.5	-0.0253045	-0.0172537	0.0690473	0.0873359	-0.139145	-0.00069051	-0.0916013	-0.0764073	-0.0551242	-0.0152264	-0.110894	-0.00263153	0.0273465	-0.0269653	0.0185697
6.6	0.119906	0.0431813	-0.175924	0.0743409	0.0256849	0.0131985	0.13257	0.00225269	-0.108534	-0.0264934	-0.106368	0.00165647	0.00804249	0.000270314	0.0246766
6.7	0.0758375	-0.184667	0.148716	0.198791	-0.111525	-0.0200085	-0.1718	0.0527197	0.0900028	-0.00649837	-0.143404	-0.0345995	0.0772495	-0.00224507	0.0341965
6.8	0.129375	-0.200449	0.38957	0.113333	0.218355	0.0167945	-0.174588	0.0275217	0.0591368	0.0301886	-0.0928812	0.00102747	-0.0145515	0.0386795	0.0434509
6.9	0.214214	0.0577393	-0.150451	0.0579509	0.281425	-0.0675065	0.246944	0.0192947	0.124392	0.0441066	0.105691	0.0583315	-0.0390415	0.0733146	0.0343405
7	0.0423445	0.0645453	-0.249909	-0.229769	-0.0766951	0.144208	0.311474	0.137618	-0.0621662	0.0368686	-0.184679	-0.0336005	0.0876575	-0.000930994	0.0447193
7.1	0.0658825	0.250099	0.217166	-0.258157	-0.154815	-0.124178	-0.168415	-0.00326531	0.152688	-0.0121254	0.00438484	-0.0154855	-0.0625505	-0.00836699	0.0419997
7.2	-0.0438115	0.153056	-0.211524	-0.0772281	0.322235	0.0123495	-0.248484	-0.0433313	-0.0234682	-0.0317544	-0.0103662	-0.0351345	-0.0713135	-0.0237519	0.0395742
7.3	0.0936035	-0.0463027	-0.0682507	-0.0593421	0.250305	0.0613575	-0.182776	0.00845869	0.0315588	0.0255736	0.125432	-0.00539053	-0.0298055	0.0157247	0.0293156
7.4	-0.0218395	0.22972	0.121105	0.306572	-0.0818051	-0.133995	-0.147264	-0.00520031	0.00418984	-0.0230574	-0.129233	-0.0357575	0.00409249	0.00673293	0.0380804
7.5	-0.0541555	-0.117258	-0.466357	-0.0727181	0.0782149	0.0110035	0.13408	0.0687397	-0.0342902	-0.00870037	-0.170997	-0.0228165	0.00150449	-0.0502885	0.0413349
7.6	-0.264698	-0.0765367	0.18049	0.0515539	0.205355	0.0766875	0.0222287	0.108232	0.0252208	0.0329316	-0.00657816	0.0318185	-0.0278825	0.0276018	0.0325287
7.7	0.0915665	-0.122703	-0.279944	-0.0662851	0.233785	-0.0232005	0.173401	0.0626697	-0.276415	0.0159286	0.0306318	-0.00236653	-0.0598505	-0.0171371	0.0418145
7.8	-0.0713995	0.00202729	0.231728	0.128131	0.0800349	0.105909	-0.150855	0.0134767	0.0542758	-0.104855	-0.112995	0.00356847	-0.00651451	0.0132717	0.0299843
7.9	-0.0424115	0.212371	-0.0335247	0.0990869	0.0809749	0.0241265	0.66351	-0.0424143	0.0788998	0.0719316	0.103557	0.0344695	-0.00183551	0.096057	0.0512904
8	-0.00957051	0.120144	-0.00501169	0.0810669	0.0413349	-0.0509075	-0.354869	-0.0696383	0.140648	0.0772146	0.0564308	0.0354145	0.00027049	0.00480978	0.0345379
8.1	-0.193641	-0.0867177	-0.0555377	-0.0251691	-0.0543551	-0.00726051	0.0471017	-0.0423313	0.0425248	-0.0180524	0.0199458	0.0248135	-0.0414105	-0.0300068	0.0177066
8.2	0.162169	-0.194288	0.0578313	-0.0050761	0.0037249	0.0266205	-0.156002	0.0592817	0.0847518	-0.0106014	0.142498	-0.0157965	0.146186	0.0231769	0.0297671
8.3	-0.0344495	-0.0487267	0.225224	0.0416829	-0.440075	-0.00312551	-0.179847	-0.10488	-0.00984316	-0.0532474	-0.0558182	0.0186665	-0.00605951	-0.0500384	0.0413652
8.4	0.228104	0.119017	-0.193277	0.0917149	-0.274695	-0.0143705	0.0454777	0.0439277	-0.00377116	-0.0194914	0.0977258	0.00169247	-0.0582055	0.00491154	0.0362194
8.5	0.0625125	-0.250292	0.116581	-0.0284671	-0.235305	-0.0775935	0.183979	0.0164187	0.165823	0.0306446	0.145585	-0.0497395	-0.00201751	0.00600993	0.0382386
8.6	-0.0721135	-0.00520471	0.194942	-0.110714	0.0398549	0.0103365	0.0329627	0.0964897	-0.108205	-0.0759224	-0.0438072	-0.0844495	0.00662649	-0.00916953	0.0244233
8.7	0.0389755	0.194181	0.254619	-0.10775	0.147585	-0.107384	0.114119	0.0621067	0.1418	-0.0112944	-0.127276	-0.0379415	-0.00575951	0.0427678	0.0339672
8.8	-0.0204745	0.0761523	0.136783	-0.233775	0.118885	-0.0481995	-0.0173863	0.0279527	0.0472818	-0.0323014	0.0482348	-0.0358455	0.0458925	0.0087077	0.0259598
8.9	-0.0238195	-0.00508371	-0.194102	-0.108284	-0.120205	0.0931595	-0.146241	-0.0949473	0.0219448	0.0431226	-0.191128	-0.0163285	-0.00048851	-0.0571078	0.025352
9	0.00833649	0.0767723	-0.0760527	-0.0621121	0.282165	0.0336145	0.0201417	0.0850977	-0.00202116	0.0657616	-0.0274592	-0.0144455	0.00558549	0.0304142	0.024974
9.1	-0.0461885	0.0240793	-0.0915157	-0.0207801	-0.249035	-0.0423565	0.271092	-0.0294583	0.0642588	0.0445666	-0.257956	-0.0196905	0.0400295	-0.0240735	0.0372796
9.2	0.109459	0.0826853	-0.201809	-0.0102981	0.0190049	-0.00636551	0.0443747	-0.0676403	0.00917284	0.0410836	0.108507	-0.00618553	0.0472015	0.0130147	0.0226748
9.3	-0.0988035	0.214067	-0.344561	0.0512349	-0.213085	-0.131157	0.134141	0.0255427	-0.0846972	-0.0710354	0.0221978	0.0262615	-0.0143815	-0.0372519	0.0403317
9.4	0.0233705	0.0450443	0.147635	-0.0222541	-0.200475	-0.0930245	0.162245	0.0365937	-0.155017	0.0452206	-0.108639	-0.0986415	-0.00142551	-0.0168745	0.030517
9.5	-0.0762495	0.0885433	0.0464263	-0.0457551	0.218295	0.0454025	-0.335537	0.0808497	-0.126451	-0.0181034	0.0235828	0.131485	-0.00277551	0.00228562	0.0376251
9.6	0.0143165	0.0211073	-0.246895	0.0581839	0.344185	-0.0465015	0.155508	-0.00123931	-0.0893992	-0.0459704	0.234532	-0.0148955	-0.0239535	0.0276137	0.0412774
9.7	0.254022	0.0415353	0.14349	0.0025829	0.0596349	-0.00113851	0.122423	-0.100584	0.0491928	0.0128046	0.114113	0.0134455	0.0886775	0.0615538	0.0240066
9.8	0.0431065	0.177067	-0.0990227	0.19931	0.0108749	-0.0805305	-0.0620503	0.0350847	0.0848058	0.0106386	0.0989488	-0.0779505	0.0503915	0.0300519	0.02636
9.9	-0.00587151	0.230085	0.0808653	-0.0623601	-0.0270251	0.0167695	0.185592	-0.00312531	0.102761	0.00249963	-0.1767	0.0687045	-0.0795705	0.0255865	0.0302974
10	-0.0538005	-0.00103571	-0.276339	0.0194949	-0.151435	-0.0516275	0.111788	0.0486857	0.136278	0.0223376	0.00944884	-0.0327845	0.0793105	-0.0107445	0.0305009
10.1	0.342275	-0.0201957	-0.000765686	-0.0353101	0.477945	-0.203544	-0.0525153	0.0873417	0.300319	-0.0150514	0.206008	-0.0307495	0.0235745	0.0830255	0.0533374
10.2	-0.0628105	-0.0646957	-0.12154	-0.0254671	0.252845	-0.0626505	0.379249	0.0179877	-0.000926157	0.0730166	0.206334	0.00517247	0.0913035	0.0529091	0.040465
10.3	-0.0908895	0.186947	0.376756	-0.0979511	-0.346695	0.111855	0.170801	0.102804	-0.0182722	0.0751486	0.0314908	-0.0134705	-0.0638635	0.0326662	0.0483418
10.4	0.120551	0.0814803	0.0184813	-0.0029431	0.0074149	-0.0529145	-0.198441	-0.107429	-0.0840302	0.0120696	0.311042	0.0187855	-0.0300765	0.00723001	0.0339521
10.5	0.106533	-0.13795	0.305732	0.100868	0.415445	0.00647849	0.0110307	0.154531	0.0446958	0.0586346	0.205319	0.0117355	0.0413935	0.101881	0.0396435
10.6	0.0339325	-0.137171	-0.113814	-0.0095301	0.0678849	-0.0495195	-0.251612	0.00205669	0.0404778	-0.00954437	-0.0375122	0.126438	-0.0329845	-0.0285305	0.0269157
10.7	0.0799545	-0.204793	-0.258697	0.0820379	-0.0735051	-0.0349385	0.0296217	0.0532657	-0.1275	-0.00578137	0.143609	-0.0162695	-0.0138795	-0.0266827	0.0320697
10.8	-0.0352675	-0.0468517	-0.363383	-0.0186191	-0.0145851	0.0421665	0.0229327	0.129478	0.0978788	0.0265636	-0.00946916	-0.0252145	0.0118225	-0.0140421	0.0323939
10.9	0.00898449	-0.0221897	-0.332354	-0.0235651	-0.196245	-0.0570065	-0.219043	0.106339	0.0310648	0.0264206	0.253471	0.0798345	0.00978049	-0.0257315	0.0420934
11	0.0954045	0.161412	0.0750593	0.0223359	0.0818449	0.0519695	0.169186	-0.0153753	0.0627308	-0.0350344	0.120849	-0.00225153	0.0165265	0.0618967	0.0178649
11.1	0.158196	0.151069	-0.158129	-0.164866	0.0188049	-0.0577765	0.0100747	0.0864717	0.115749	-0.0242144	0.230735	0.0101965	-0.0316655	0.0265112	0.0330594
11.2	-0.185236	-0.0253257	-0.190483	0.0202799	-0.303945	0.13042	-0.0934783	0.0523057	0.0218738	0.0258476	0.0704108	-0.0311485	0.00923549	-0.0384032	0.0340156
11.3	0.0204915	-0.184475	0.0920333	-0.138203	0.135755	-0.0707705	0.277869	0.0566547	0.0744718	0.0180516	0.0771658	0.0228965	0.0553355	0.0336366	0.0326779
11.4	0.0525635	-0.193695	-0.556362	0.0060329	0.111225	0.0834715	-0.0205453	-0.0658793	0.111256	-0.0243834	-0.0518292	0.0270825	0.0863815	-0.033437	0.0495671
11.5	0.258562	0.109206	-0.241597	0.107328	-0.0165651	0.0587135	0.0382527	-0.0388053	-0.0548672	-0.0581604	0.0712738	1.74706e-05	0.0674135	0.0231364	0.0324648
11.6	-0.0449045	0.158745	-0.1211	-0.153336	0.0411049	0.0970615	0.327355	-0.0284393	0.283646	0.000499627	-0.209265	0.0570525	0.0171845	0.0327388	0.0437312
11.7	0.0859055	0.0934363	-0.280635	0.0238039	0.209245	0.00573449	0.154922	-0.0456043	-0.111776	-0.0999344	0.550903	-0.0636015	-0.00892951	0.0394976	0.055189
11.8	0.0914145	-0.0860667	-0.0952007	0.0030449	-0.172065	-0.00465051	-0.168268	0.119395	0.0816858	-0.0959834	-0.123548	-0.0223535	0.0577215	-0.0319135	0.0275931
11.9	0.0254135	-0.0645077	0.10823	-0.234133	0.208725	-0.172916	0.264453	0.256363	0.1643	-0.0589884	-0.166468	0.0716425	0.0113585	0.0318055	0.0460462
12	0.00311949	-0.209534	0.324849	0.0103029	0.0072549	0.0294115	-0.0475383	0.128243	-0.120098	-0.0774004	0.0554898	-0.0295725	0.0126775	0.00670808	0.035184
12.1	-0.0306385	0.235644	-0.117133	0.0530319	0.187445	-0.0586985	-0.226928	0.0795697	-0.0252902	-0.0948964	-0.0729002	0.0367985	-0.0253615	-0.00456592	0.0345385
12.2	-0.122696	0.0835103	-0.27792	-0.179365	0.0675949	-0.0908685	0.124095	0.12401	0.0631718	-0.130423	0.0312398	0.0396195	0.0822895	-0.0142878	0.0360473
12.3	-0.201991	0.0848543	-0.156549	-0.0629151	0.0021149	0.0506375	-0.246993	0.0514827	0.0205348	-0.0463084	-0.181966	-0.00123253	-0.0865485	-0.0596061	0.0299223
12.4	-0.0217055	-0.0873647	-0.284793	-0.199371	-0.145585	-0.0416035	-0.458795	-0.0153503	0.291448	-0.0279774	0.00799684	0.00423247	-0.0571905	-0.0796968	0.0486432
12.5	-0.0564305	0.0137993	-0.25041	-0.100602	-0.285645	-0.0165455	-0.109108	0.0983497	0.253334	0.0269966	0.0926488	-0.0145995	0.144426	-0.0156758	0.0416805
12.6	0.152264	0.0354183	-0.179871	-0.335033	0.0191849	-0.0249565	0.162131	0.215362	0.171794	-0.0404114	0.0256988	-0.0458515	0.00822049	0.0126115	0.0419559
12.7	0.0477665	0.111158	-0.31827	-0.0229811	-0.348965	-0.0188975	-0.0865303	0.101547	0.0957848	-0.0757814	-0.00540216	-0.0181705	0.0756575	-0.0356218	0.0408954
12.8	-0.153978	-0.233201	-0.628772	-0.14474	-0.259345	0.0499155	-0.135376	0.0710007	0.121362	-0.0905654	0.0181838	0.0513865	-0.0475885	-0.106286	0.0548205
12.9	0.0436145	0.00701329	0.157349	-0.171383	-0.197965	0.0456165	-0.464738	0.1752	-0.0256572	0.0129046	-0.0350652	-0.0474965	-0.0203145	-0.0400709	0.0458453
13	-0.0350775	0.125464	-0.403937	0.349809	-0.0148351	0.0404875	-0.0668143	0.0737117	0.0730748	-0.0797794	-0.0117352	0.0787735	-0.101458	0.00212962	0.0468592
13.1	0.0415975	0.0120413	-0.442854	-0.0813061	0.316325	-0.105262	0.123021	0.128328	0.0921848	0.0178316	0.0370608	-0.0465575	0.0178825	0.00848408	0.0479777
13.2	0.0443335	-0.0848257	-0.183329	-0.232621	0.209335	0.137837	-0.409845	0.120869	0.188611	-0.0173004	0.131005	0.00737347	0.110553	0.00169201	0.0511133
13.3	-0.0320045	0.132314	-0.40725	-0.182696	0.302875	-0.0621285	0.0704477	-0.0579273	0.183086	-0.0151474	-0.0221482	0.0530575	-0.0270115	-0.00496407	0.0479809
13.4	0.0397515	0.218118	-0.0848017	-0.187705	0.211615	-0.0506055	0.0359207	0.203679	0.219702	-0.0473654	0.0740258	0.0264285	-0.00155151	0.0505547	0.0362652
13.5	0.144493	0.0338643	-0.216564	0.0951479	0.146095	-0.0421705	-0.142159	0.0936027	0.117579	-0.00499937	-0.0181432	0.00132847	0.0202285	0.0175618	0.0300268
13.6	-0.0993745	-0.00735071	-0.283185	-0.207671	0.315755	-0.00470451	-0.0978593	0.0809257	0.112517	-0.00484437	0.143457	0.0455905	-0.0424615	-0.00378507	0.0428217
13.7	-0.0875835	0.0212263	-0.571928	-0.19477	-0.305015	0.0714815	-0.265699	0.0467097	-0.153469	-0.0714664	0.00292284	0.110528	-0.0196015	-0.108974	0.0525607
13.8	-0.157564	-0.0453477	-0.601485	-0.121764	-0.197385	-0.0361545	0.110344	0.0913907	0.193429	-0.0521324	0.290925	0.0294925	-0.123478	-0.0476715	0.0607449
13.9	0.0345335	-0.0486197	0.155008	-0.356155	-0.212605	0.0361745	-0.245697	0.164602	0.0276958	-0.0280684	0.148252	0.00993847	0.0477125	-0.0205561	0.0444926
14	0.144766	0.431876	-0.416015	-0.156774	-0.338315	0.100246	-0.212605	-0.0246003	0.104619	-0.162829	-0.00756316	0.11372	0.0531925	-0.0284831	0.0629491
14.1	-0.00136851	-0.0117037	-0.612315	0.0571449	0.0172349	-0.111947	-0.160036	0.205867	-0.00195716	-0.0134054	0.265889	-0.0523685	-0.0830435	-0.0386161	0.0577511
14.2	0.0127975	-0.150836	-0.265855	-0.161167	0.0395649	-0.0176065	-0.0199583	0.0787337	0.14039	-0.0571844	-0.0176342	-0.0496395	-0.0411415	-0.0391951	0.0294737
14.3	0.119423	-0.179716	0.0303423	-0.221085	0.167195	-0.114709	-0.281369	0.156321	0.162266	0.0950076	0.0823178	-0.0575195	-0.00709751	-0.00374022	0.0428463
14.4	-0.212538	0.180049	0.0177703	-0.311409	-0.398885	-0.0578275	-0.17746	0.158075	0.0745018	-0.150582	0.0190388	0.0127765	-0.0269675	-0.0671891	0.0483448
14.5	0.162785	0.0845513	-0.60396	-0.218379	-0.68251	-0.0148955	-0.341501	0.0831867	-0.0335702	-0.0585384	0.0696888	-0.0506595	0.0622815	-0.118578	0.0746253
14.6	0.198034	0.252121	-0.438762	-0.353732	-0.0037851	-0.0788175	-0.0158503	0.0634657	-0.0621672	-0.115574	-0.00158916	0.0199535	0.0842365	-0.0348051	0.0531023
14.7	0.18186	-0.131405	-0.362466	-0.191752	-0.613825	0.0674095	0.0679507	0.0402937	0.127047	-0.223854	0.238778	0.0728245	0.0282255	-0.0537625	0.0668834
14.8	-0.0298255	-0.17628	-0.318745	-0.441477	-0.0417451	0.0259365	-0.210846	0.0439147	-0.0346842	-0.133108	-0.117789	-0.0210975	-0.00611351	-0.112451	0.039723
14.9	-0.174859	0.139201	-0.101305	-0.299256	0.0283149	0.0107215	0.0947857	0.126821	0.138104	-0.0922654	0.0806048	0.0767195	-0.0479605	-0.00156715	0.0373815
15	0.00861249	0.346246	-0.702602	-0.330408	-0.284065	-0.00354951	0.223009	0.0981567	-0.0845332	-0.0943814	-0.0834922	0.0724705	0.0535945	-0.0600725	0.0736889
15.1	-0.221168	-0.270242	-0.412502	-0.465351	-0.464915	-0.0720545	-0.71528	0.221976	0.145901	-0.124331	0.117879	-0.00791653	0.0585725	-0.169956	0.0788344
15.2	-0.0765865	-0.136462	-0.157487	-0.510906	-0.350715	0.0157305	0.0825697	0.0820587	-0.00444216	-0.0844004	0.386772	0.0475995	0.0374345	-0.0514488	0.0606115
15.3	0.0570855	-0.2766	-0.732412	-0.394783	-0.376755	0.00180149	-0.276185	0.13889	0.0712428	-0.00553737	-0.13801	0.0342015	-0.0390385	-0.148931	0.069248
15.4	0.0259395	0.116377	-0.416041	-0.221849	-0.591535	0.0210025	-0.218706	-0.0620953	0.24456	-0.0858554	0.0776058	-0.0542675	-0.0713035	-0.0950898	0.0621336
15.5	-0.202838	0.386583	-0.316203	-0.514975	-0.227535	-0.0810935	0.229017	0.0471997	0.16749	0.0320966	0.0451698	0.0663685	0.0547565	-0.024151	0.0669741
15.6	-0.199639	0.0996683	0.108118	-0.252203	-0.0316651	-0.0613115	0.165198	0.118303	-0.0657232	-0.135025	-0.108871	0.0276205	0.00196049	-0.0256592	0.0356033
15.7	0.0341215	0.0890883	-0.274256	-0.14386	-0.503995	-0.0889695	0.00566573	0.0798597	-0.0319352	-0.0824454	-0.180082	0.0332395	0.0245035	-0.0799281	0.0461499
15.8	-0.0929915	0.191498	-0.756934	-0.212036	-0.0758351	-0.0585435	-0.263047	0.101746	0.12971	-0.120748	-0.0558722	0.0404405	-0.0673395	-0.095381	0.0657491
15.9	-0.0745665	0.17942	-0.408486	-0.317137	-0.338125	-0.0249005	-0.0215403	0.252723	-0.00998216	-0.0973824	0.127496	0.00933247	0.0378365	-0.0527163	0.055221
16	-0.128025	0.0176963	-0.332294	-0.410228	-0.265645	0.0224765	-0.0213243	0.149922	0.0296018	-0.0929924	0.217597	-0.0445005	0.0197995	-0.0644551	0.0502972
16.1	-0.204397	0.0336983	-0.72412	-0.422038	-0.775946	0.0571465	0.149946	-0.0393443	-0.0101922	-0.110287	0.137374	0.0531945	0.0892215	-0.135826	0.0868562
16.2	-0.0302935	0.201136	-0.0453177	-0.317918	-0.413015	0.0306575	0.44193	0.0656177	0.0366648	-0.0489034	-0.214181	0.0717185	0.0411445	-0.0139046	0.0604237
16.3	-0.0812715	-0.155504	-0.296608	-0.314013	-0.325585	-0.0474295	0.144909	0.225588	-0.0992892	0.00930963	0.15204	-0.0131285	0.00590149	-0.0611601	0.0494943
16.4	-0.0764675	0.200054	-0.495141	-0.348657	0.0226149	-0.0957665	-0.159525	0.247358	0.0253208	-0.0286134	0.0992208	0.00333347	-0.0118815	-0.04755	0.0561006
16.5	-0.14493	0.233109	-0.337368	-0.277596	-0.526125	-0.150748	0.0988397	0.0631657	-0.129513	-0.139943	0.0684338	-0.0144435	-0.102246	-0.104566	0.0559918
16.6	-0.255546	-0.217623	-0.39894	-0.346531	-0.340885	-0.100973	0.279629	0.160851	0.15364	-0.0723874	0.0116658	0.0596485	-0.0252855	-0.0840566	0.0601115
16.7	-0.124117	-0.0487957	-0.343963	-0.541953	-0.327275	0.0485385	0.527901	-0.0283743	0.0526578	-0.0388864	-0.0291542	0.0206575	-0.0165825	-0.0653343	0.0702151
16.8	-0.0324375	0.00561929	-0.131792	-0.464933	-0.587285	-0.0488105	0.121961	0.147703	0.0536958	-0.0931994	-0.235598	-0.0181365	-0.0677405	-0.10392	0.0593877
16.9	-0.102845	-0.00121571	-0.247273	-0.434048	-0.82582	0.140139	0.0916507	0.148126	0.0211898	-0.0749744	-0.145415	0.0136775	-0.00385551	-0.109282	0.0744314
17	-0.119488	-0.00410571	-0.649874	-0.453679	-0.522595	-0.141838	-0.352849	-0.00485131	0.17318	-0.0662484	0.0152628	-0.0600025	0.0924425	-0.161127	0.0702313
17.1	-0.0650935	0.12079	0.440933	-0.441665	-0.538465	-0.100916	0.370883	0.123673	0.0839718	-0.0790424	0.0825828	0.101417	-0.00559351	0.00719047	0.0755772
17.2	0.0696265	-0.0167397	-0.296688	-0.583109	-0.366315	-0.144382	0.00231473	0.0640077	0.0733698	-0.16542	-0.256303	0.0457305	0.00053049	-0.121029	0.0567501
17.3	0.114042	-0.290449	-0.589837	-0.399803	-0.387405	-0.121333	-0.0151753	0.114745	0.00820184	-0.0591774	-0.26825	0.0362315	0.106886	-0.134717	0.0638332
17.4	-0.0737385	-0.129963	0.200826	-0.514486	-0.799912	-0.207264	-0.14929	0.117167	-0.0508352	-0.0405864	-0.0495242	0.0757305	0.0889805	-0.117915	0.0753527
17.5	-0.0444475	-0.0943307	-0.518083	-0.518519	-0.319765	-0.287725	-0.318927	0.0342447	0.180346	-0.0274354	-0.0994772	0.0105465	0.00831349	-0.153481	0.0606158
17.6	-0.103314	-0.0390937	-0.0226547	-0.26775	-0.383865	-0.254432	-0.256308	0.00566169	0.134063	-0.0301324	-0.138189	0.0160265	0.0102355	-0.102289	0.0411797
17.7	0.167114	0.0133063	-0.561355	-0.457831	-0.465635	-0.0827725	-0.108832	0.0536287	0.0260388	-0.00850037	-0.167176	-0.00664853	0.0428615	-0.119677	0.063831
17.8	0.113861	-0.0718007	-0.52778	-0.519686	-0.770896	-0.203816	-0.0623183	0.165979	-0.100456	-0.0617604	-0.0913252	-0.00749553	-0.0214665	-0.166074	0.0758801
17.9	-0.0299345	0.177047	-0.284696	-0.668089	-0.277515	-0.0908125	0.0847177	0.0924457	0.0530558	0.0305426	-0.479319	-0.0157055	-0.0465285	-0.111907	0.0685811
18	-0.199713	-0.168053	-0.25122	-0.608356	-0.449045	-0.250716	-0.387736	-0.132722	0.312737	-0.0527844	-0.206099	0.00916847	0.0114885	-0.182542	0.0642457
18.1	-0.156493	-0.159475	-0.0962537	-0.44905	-0.678151	-0.0792365	-0.0853823	-0.00735831	0.0774408	-0.0739804	-0.287395	-0.0270105	-0.0536905	-0.159695	0.0566416
18.2	-0.215122	0.0667613	-0.460042	-0.430394	-0.261605	-0.168446	0.0122977	-0.0455893	0.0777318	-0.00147437	-0.526718	0.0366495	0.0477605	-0.143707	0.0601963
18.3	-0.00747151	0.0342813	-0.216932	-0.501934	-0.907185	-0.211703	-0.0792543	0.0450657	0.0732328	-0.0235024	-0.0880982	0.0652605	0.0582385	-0.135385	0.0784217
18.4	0.00199449	0.00412529	-0.0286697	-0.53721	-0.273805	-1.45098e-05	-0.397554	0.0747817	-0.0617692	-0.0390694	-0.264163	0.0370405	0.0486585	-0.110435	0.053611
18.5	-0.0678435	-0.115167	0.111764	-0.397514	-0.511575	-0.277947	0.249084	0.0171187	0.0466178	-0.0404964	-0.473947	0.0842125	0.00695749	-0.105287	0.066078
18.6	-0.0183065	-0.220033	-0.177516	-0.385425	-0.576585	-0.0754355	-0.0906973	-0.0905643	0.0352148	-0.0986544	-0.40604	-0.00853953	-0.00707051	-0.16305	0.0514992
18.7	-0.0823155	0.0347403	-0.0882117	-0.641213	-0.636955	-0.200496	-0.156324	-0.0460313	0.0149228	-0.120894	-0.446668	-0.0239265	0.0180005	-0.182721	0.0660517
18.8	-0.0116875	0.290251	-0.0429547	-0.471748	-0.251445	-0.13016	-0.0964143	0.00282669	0.196708	-0.0543104	-0.33219	-0.0256485	-0.0301475	-0.0736092	0.0555489
18.9	-0.0389535	-0.187261	-0.0985177	-0.356231	-0.555065	-0.165392	0.0965667	-0.0958723	0.244772	-0.100798	-0.433733	0.0951475	-0.0530345	-0.126798	0.0614051
19	-0.0704165	-0.0631687	-0.616209	-0.467394	-0.464925	-0.160691	-0.379858	0.0522957	0.158716	-0.104915	-0.136403	-0.0452875	-0.0625625	-0.181601	0.0634562
19.1	-0.14467	-0.17848	-0.474789	-0.17712	-0.493925	-0.0866145	-0.0369403	-0.104398	0.0153028	-0.0705344	-0.320057	-0.0594745	-0.0215375	-0.165634	0.0458751
19.2	-0.0231825	0.183961	-0.669707	-0.535466	-0.199205	-0.296626	-0.0234543	0.0243657	0.225834	0.00416363	-0.329097	0.0105205	-0.132249	-0.135395	0.0732502
19.3	0.10612	-0.111224	-0.0356527	-0.488707	-0.276095	-0.226332	0.132027	0.0947307	0.181924	-0.117992	-0.472781	0.0107075	-0.0787605	-0.0986181	0.0603422
19.4	0.00413949	-0.197936	-0.284914	-0.489572	-0.504745	-0.121163	-0.432756	-0.0394763	0.0739188	-0.151546	-0.241944	-0.0101655	-0.145093	-0.195481	0.0524828
19.5	-0.285784	-0.0502897	-0.44792	-0.369068	-0.829199	-0.0880115	-0.0429223	-0.0586883	0.250016	0.00588463	-0.60257	0.0441795	-0.0918355	-0.197401	0.0820841
19.6	-0.259191	-0.270924	-0.394961	-0.477808	-0.593815	-0.18162	-0.0746023	0.0445717	-0.0418922	-0.12277	-0.239356	0.0369405	-0.0303015	-0.200441	0.0550138
19.7	-0.0216755	-0.134095	0.0516403	-0.3265	-0.589055	-0.174737	-0.00259027	-0.0443113	0.293391	-0.170965	-0.48225	-0.0349365	-0.0215605	-0.127511	0.0643209
19.8	-0.0643055	-0.0816107	-0.147694	-0.589231	-0.510595	-0.180467	-0.403737	-0.110846	-0.0360612	-0.12225	-0.349544	-0.00192053	-0.0423835	-0.203127	0.0538403
19.9	-0.180643	0.159128	-0.0490247	-0.450357	-0.679353	-0.287702	-0.566295	-0.206567	-0.103462	-0.0503734	-0.148937	-0.00219253	-0.0909975	-0.204367	0.0656126
20	-0.0143275	0.0923903	-0.372389	-0.471203	-0.639355	-0.258282	-0.215498	-0.0950003	0.159032	-0.0775074	-0.53116	0.00528647	-0.103923	-0.193995	0.0686598
20.1	-0.20974	-0.0907307	-0.160824	-0.575648	-0.708181	-0.119909	0.000802725	0.0272787	0.0126738	-0.0405664	-0.378104	0.00980447	-0.15959	-0.184056	0.0648488
20.2	0.0343795	-0.0499927	0.0659843	-0.482125	-0.745291	-0.241305	-0.377613	-0.0338703	0.201454	-0.0307864	-0.405484	0.00400747	-0.0866365	-0.165175	0.0741057
20.3	-0.126573	-0.309145	0.0835653	-0.428737	-0.865795	-0.233324	0.287852	-0.0347363	0.191147	-0.0441544	-0.450219	0.0198505	-0.0604545	-0.151594	0.0853717
20.4	-0.0789645	-0.113126	-0.329264	-0.445084	-0.289495	-0.247709	-0.11802	-0.0972543	0.124394	-0.0991434	-0.499128	-0.0270255	-0.168966	-0.183753	0.0479628
20.5	-0.375163	0.0657363	-0.46169	-0.38892	-0.774885	-0.155037	-0.0926653	0.0273027	0.104987	-0.0886564	-0.234367	-0.00657553	-0.0855395	-0.189652	0.0696553
20.6	-0.165222	-0.246662	-0.182065	-0.512393	-0.309535	-0.235185	-0.259466	-0.0866243	0.0224448	-0.16192	-0.261399	-0.00831953	-0.185024	-0.199336	0.0377734
20.7	-0.29144	-0.129116	0.0622873	-0.554332	-0.598915	-0.192206	-0.255514	-0.0172183	0.0576828	-0.110674	-0.46549	0.0420665	-0.100126	-0.196384	0.0628736
20.8	0.0279925	-0.182932	-0.347021	-0.447728	-0.262395	-0.26195	-0.220501	0.00330369	0.110139	-0.0948704	-0.406185	-0.000509529	-0.0774755	-0.166164	0.0489908
20.9	-0.0967285	-0.173449	-0.415157	-0.526972	-0.589715	-0.246619	-0.201322	-0.00756631	0.0367338	-0.0838514	-0.551196	-0.0951045	-0.128427	-0.236875	0.0592138
21	-0.199472	0.0298583	-0.00501669	-0.343378	-0.543125	-0.196239	-0.337011	0.131416	0.0687798	-0.145321	-0.583694	-0.00409653	-0.144098	-0.174723	0.062707
21.1	-0.174361	-0.0360987	-0.648148	-0.569924	-0.704487	-0.140702	-0.521692	-0.0209973	0.0533418	-0.0249254	-0.373513	-0.118897	-0.14262	-0.263309	0.0734436
21.2	-0.23735	-0.10229	0.0190173	-0.582706	-0.827475	-0.171123	-0.571706	-0.111088	0.0308428	-0.131401	-0.526289	-0.124822	-0.0945665	-0.26392	0.0748553
21.3	-0.0724005	-0.00724471	0.120103	-0.439686	-0.465585	-0.151486	0.101524	-0.0320953	0.142281	-0.105246	-0.447903	-0.0214045	-0.195916	-0.121158	0.0590548
21.4	-0.164509	-0.1572	-0.327663	-0.722978	-0.531975	-0.0789635	-0.235366	-0.0229813	0.127338	-0.0817754	-0.612159	-0.0621085	-0.1559	-0.232788	0.06926
21.5	-0.251555	-0.0120587	-0.306109	-0.537408	-0.397055	-0.226962	0.267959	-0.0923913	0.142258	-0.0972664	-0.501194	-0.0614915	-0.1384	-0.170129	0.0651919
21.6	-0.0289955	0.0318843	-0.339954	-0.686693	-0.498625	-0.173436	0.21616	-0.0259643	0.142633	-0.140599	-0.364091	-0.155704	-0.271413	-0.176523	0.0707369
21.7	-0.342296	0.0911303	-0.167648	-0.530276	-0.502635	-0.220025	-0.391923	-0.0747163	0.111536	-0.0467384	-0.613251	-0.0760275	-0.181111	-0.22646	0.0649259
21.8	-0.199495	-0.270496	-0.0464427	-0.587112	-0.339505	-0.26723	-0.0946953	-0.0624583	0.102999	-0.0394994	-0.698065	-0.0441885	-0.199666	-0.211219	0.0630767
21.9	-0.0990185	-0.347453	-0.0182227	-0.834252	-0.543775	-0.205256	-0.217003	-0.0961413	-0.0526372	-0.0968014	-0.434618	-0.121117	-0.16527	-0.248582	0.0650789
22	-0.199801	-0.182618	-0.455516	-0.417103	-0.564685	-0.138445	0.0341737	-0.00371731	0.20182	-0.0873464	-0.372821	-0.136493	-0.0415885	-0.181857	0.0605391
22.1	0.179865	-0.0528917	-0.192118	-0.622643	-0.501505	-0.198269	-0.220501	-0.111804	0.119955	-0.127378	-0.464978	-0.0153905	-0.147732	-0.181184	0.0647383
22.2	-0.221685	-0.136076	-0.413051	-0.716331	-0.450525	-0.263089	-0.0547383	-0.104461	0.246599	-0.129429	-0.384747	-0.0851215	-0.172815	-0.221959	0.0650319
22.3	-0.172786	-0.180791	-0.0659937	-0.528219	-0.289175	-0.159114	-0.55704	-0.173993	0.0586408	-0.116063	-0.519191	-0.167551	-0.216304	-0.237506	0.0520988
22.4	-0.151099	-0.124337	-0.165947	-0.486064	-0.392875	-0.10453	-0.0953253	-0.0400413	0.0836088	-0.14119	-0.506932	-0.0294385	-0.208181	-0.181719	0.0491519
22.5	-0.314076	-0.303079	-0.54994	-0.377124	-0.509795	-0.249207	-0.14729	-0.178288	0.227725	-0.0722514	-0.225726	-0.0481975	-0.143136	-0.222337	0.0565478
22.6	-0.340377	0.176018	-0.247868	-0.486193	-0.654387	-0.120419	0.0579847	-0.154831	0.0844258	-0.0145374	-0.452473	-0.14108	-0.213205	-0.192842	0.0674017
22.7	-0.362141	0.213786	-0.0102367	-0.807709	-0.403465	-0.0976545	-0.272552	-0.0853943	0.30951	-0.151168	-0.630973	-0.0647035	-0.167338	-0.194618	0.0854782
22.8	-0.252103	-0.15892	-0.342415	-0.449962	-0.776823	-0.192906	-0.188101	-0.0833933	0.0307278	-0.115005	-0.448656	-0.147567	-0.204305	-0.25611	0.0576132
22.9	-0.0590405	-0.0382277	0.213615	-0.69823	-0.69572	-0.179528	-0.0212153	-0.0804993	-0.00615116	-0.103817	-0.344761	-0.0802335	-0.211186	-0.177307	0.0730872
23	-0.0607725	-0.293504	-0.54401	-0.297659	-0.578995	-0.245255	-0.199094	-0.00897831	-0.0523882	-0.113551	-0.704333	-0.132345	-0.270026	-0.269301	0.0603857
23.1	-0.349055	-0.0360017	-0.512997	-0.476774	-0.597395	-0.161644	-0.430109	-0.201289	0.0643908	-0.199114	-0.425899	-0.122602	-0.179678	-0.27909	0.0555883
23.2	-0.205668	-0.180971	-0.180337	-0.47321	-0.801438	-0.181902	-0.565572	-0.0979503	0.0372218	-0.0710444	-0.478437	-0.122716	-0.153105	-0.267317	0.0660822
23.3	-0.172761	-0.0258627	-0.199639	-0.346552	-0.530695	-0.192678	-0.58781	-0.191897	0.0910298	-0.0904514	-0.668348	-0.120115	-0.236038	-0.251678	0.0620912
23.4	-0.121387	0.0580043	0.0800913	-0.497618	-0.437135	-0.272927	-0.123871	-0.0957123	0.236641	-0.113501	-0.174812	-0.103284	-0.256375	-0.140145	0.0556273
23.5	-0.188668	-0.0302057	-0.451917	-0.427278	-0.690973	-0.141777	-0.158262	-0.0631533	0.182593	-0.1301	-0.324078	-0.123474	-0.144388	-0.207052	0.0611823
23.6	-0.141774	-0.224793	-0.660556	-0.436994	-0.0694251	-0.14321	-0.0873273	-0.10704	0.0405378	-0.15991	-0.495125	-0.163431	-0.196473	-0.218886	0.0541349
23.7	-0.239407	-0.100647	-0.368117	-0.473838	-0.455805	-0.292483	-0.500221	-0.0993403	0.0358848	-0.13965	-0.330493	-0.165203	-0.126735	-0.250466	0.0465964
23.8	-0.220549	-0.0868167	-0.0867517	-0.362431	-0.590825	-0.294459	-0.277986	-0.0114943	0.15708	-0.0493534	-0.551051	-0.0926125	-0.222317	-0.20689	0.0588662
23.9	-0.0388515	-0.181047	-0.0739397	-0.235202	-0.525925	-0.228112	0.0489327	-0.0296133	0.234165	-0.113329	-0.311107	-0.0599925	-0.32905	-0.141775	0.0532299
24	-0.22336	-0.138761	-0.156709	-0.582377	-0.457765	-0.236808	0.0339077	-0.0573373	0.209984	-0.181665	-0.512301	-0.134233	-0.143028	-0.198496	0.0603803
24.1	-0.374966	-0.344615	-0.0154967	-0.511743	-0.762898	-0.180155	-0.205767	-0.0171563	0.0505328	-0.152591	-0.507785	-0.187939	-0.218469	-0.263773	0.0640926
24.2	-0.207942	-0.171046	-0.109499	-0.501024	-0.498615	-0.245147	0.190623	-0.145236	0.172238	-0.134161	-0.675653	-0.0815955	-0.261147	-0.205246	0.0685493
24.3	-0.363803	-0.0310167	-0.524839	-0.369692	-0.786632	-0.18295	-0.440769	-0.0718073	0.111626	-0.175406	-0.51329	-0.158097	-0.235861	-0.287887	0.0673218
24.4	-0.128576	0.127452	-0.222672	-0.512893	-0.492065	-0.112937	0.141393	-0.168077	0.190315	-0.213437	-0.565492	-0.0602255	-0.325576	-0.180215	0.0687582
24.5	-0.298038	-0.171676	0.239	-0.585039	-0.878766	-0.114817	-0.266651	-0.206487	0.0579138	-0.0712014	-0.479944	-0.110093	-0.235382	-0.240091	0.0790072
24.6	-0.203917	-0.0499837	0.39874	-0.477284	-0.371165	-0.241704	-0.369531	-0.0635943	0.139313	-0.129308	-0.388186	-0.117324	-0.171841	-0.157368	0.0658196
24.7	-0.224576	-0.202005	-0.214528	-0.520038	-0.520095	-0.187378	-0.552556	-0.0902073	0.0560528	-0.0868434	-0.371672	-0.0648605	-0.227972	-0.246667	0.0531559
24.8	-0.394548	-0.38283	0.168674	-0.467537	-0.479245	-0.16488	-0.104211	-0.0295723	0.0418058	-0.1694	-0.34533	-0.114618	-0.258714	-0.207723	0.0558555
24.9	-0.23841	-0.0751037	0.00983831	-0.589489	-0.448605	-0.159512	0.194376	-0.133586	0.278015	-0.128907	-0.53696	-0.0922805	-0.175169	-0.161215	0.070527
25	-0.267853	-0.210713	-0.655635	-0.494146	-0.460445	-0.163938	-0.43246	-0.168938	0.13557	-0.0478984	-0.459321	-0.0487895	-0.226072	-0.26928	0.0613479
25.1	-0.182831	-0.154237	0.0826783	-0.512432	-0.335525	-0.155113	-0.0963763	-0.170193	-0.0333762	-0.17007	-0.276089	-0.127424	-0.334699	-0.189668	0.0414783
25.2	-0.272571	-0.196716	-0.319882	-0.549028	-0.581755	-0.119679	-0.188664	0.0293727	0.0103578	-0.0803744	-0.509305	-0.139172	-0.178976	-0.238184	0.0558051
25.3	-0.260258	0.0787763	0.199439	-0.564098	-0.592175	-0.178154	-0.619464	-0.130531	0.0586908	-0.142129	-0.410026	-0.12632	-0.24964	-0.225838	0.0725946
25.4	-0.297345	-0.202719	0.0212763	-0.5181	-0.639895	-0.200533	-0.537124	-0.0815383	0.161723	-0.106718	-0.244105	-0.169682	-0.192457	-0.231324	0.0625596
25.5	-0.351259	-0.103487	-0.503926	-0.489016	-0.607535	-0.213467	-0.398664	-0.0708843	0.160916	-0.105568	-0.493068	-0.148921	-0.238159	-0.27408	0.0614092
25.6	-0.341114	-0.264699	-0.47728	-0.46979	-0.480505	-0.254643	-0.172729	0.0179027	0.165203	-0.0712034	-0.305027	-0.147769	-0.200552	-0.230939	0.0540027
25.7	-0.168889	-0.334041	-0.111436	-0.509354	-0.757751	-0.129451	-0.607571	-0.0939823	0.142633	-0.142497	-0.270746	-0.159722	-0.154146	-0.253612	0.0673664
25.8	-0.212238	-0.120202	-0.254119	-0.571992	-0.354135	-0.118365	0.0535677	0.127213	0.0858748	-0.127619	-0.297951	-0.205599	-0.189626	-0.168091	0.0526887
25.9	-0.0949945	-0.429098	-0.164355	-0.692348	-0.391115	-0.224453	0.133496	0.0806037	0.118283	-0.15877	-0.40513	-0.141875	-0.243857	-0.201047	0.0662474
26	-0.289395	-0.120507	-0.465987	-0.512802	-0.534795	-0.128733	-0.291167	0.168583	-0.0949822	-0.106991	-0.299853	-0.148963	-0.243807	-0.236108	0.0543883
26.1	-0.401393	0.127442	0.156922	-0.305562	-0.609595	-0.166065	-0.0762393	-0.0178223	0.111504	-0.143075	-0.286576	-0.148861	-0.300151	-0.158421	0.0621042
26.2	-0.407421	-0.0988617	-0.188168	-0.436918	-0.447495	-0.0957235	-0.498056	-0.0516543	-0.0376822	-0.0503214	-0.275973	-0.198229	-0.165829	-0.227102	0.0465914
26.3	-0.285681	-0.201784	-0.34372	-0.384526	-0.411405	-0.106792	-0.357773	-0.0770233	0.0605038	-0.164266	-0.137058	-0.0211785	-0.25854	-0.206865	0.041086
26.4	-0.339057	-0.0221207	0.242686	-0.398586	-0.409265	-0.219819	-0.231019	0.0132437	0.124721	-0.191418	-0.531481	-0.152616	-0.224328	-0.179928	0.0614985
26.5	-0.110698	-0.193281	-0.120932	-0.242923	-0.586135	-0.207111	-0.651214	-0.0404603	0.169372	-0.139122	-0.269395	-0.126127	-0.194996	-0.208694	0.0590398
26.6	-0.520546	-0.121345	0.117599	-0.505927	-0.184145	-0.189922	-0.414202	-0.160663	0.152186	-0.137269	-0.473253	-0.184815	-0.252477	-0.221137	0.0594307
26.7	-0.326272	-0.178189	-0.155283	-0.309328	-0.741017	-0.248134	-0.501924	-0.17431	0.0435098	-0.106088	-0.257358	-0.223564	-0.252061	-0.263847	0.0530411
26.8	-0.29916	-0.104085	0.0339453	-0.618858	-0.175885	-0.166556	-0.212293	-0.0341083	-0.0715892	-0.114641	-0.525899	-0.171309	-0.176282	-0.202825	0.0512563
26.9	-0.226258	0.0981353	-0.324333	-0.432171	-0.276145	-0.219783	-0.195786	-0.00587831	-0.143049	-0.118461	-0.471861	-0.111431	-0.248527	-0.205811	0.0435881
27	-0.331899	-0.240136	-0.370049	-0.305661	-0.471695	-0.207355	-0.39671	-0.0903833	0.14643	-0.138238	-0.562241	-0.201634	-0.226669	-0.261249	0.0500425
27.1	-0.223943	-0.27038	-0.00990069	-0.227441	-0.449725	-0.274886	-0.456582	-0.0608813	-0.0712852	-0.137372	-0.242934	-0.2153	-0.190837	-0.217805	0.0370469
27.2	-0.475545	-0.337492	-0.0594917	-0.359067	-0.299755	-0.114148	-0.410542	0.112229	-0.0714552	-0.164306	-0.0755572	-0.107349	-0.309455	-0.205533	0.0475328
27.3	-0.326357	-0.316694	-0.604485	-0.324194	-0.402865	-0.208128	-0.455295	-0.141538	-0.00868916	-0.0993234	-0.436864	-0.249933	-0.192356	-0.289748	0.0452281
27.4	-0.416655	-0.00798371	0.285768	-0.370207	-0.533785	-0.151571	-0.550013	0.0194747	-0.0474862	-0.0883954	-0.32457	-0.134418	-0.215334	-0.195013	0.0664403
27.5	-0.558336	-0.34156	-0.349731	-0.339572	0.163375	-0.34488	-0.474206	-0.0917163	-0.214511	-0.121309	-0.368344	-0.109561	-0.179567	-0.256147	0.0526628
27.6	-0.360326	-0.244665	-0.414844	-0.492864	-0.293605	-0.104827	-0.225742	-0.168662	0.0526328	-0.109752	-0.159092	-0.245257	-0.259068	-0.232775	0.0395735
27.7	-0.475022	-0.171052	-0.338504	-0.471123	-0.538025	-0.253568	-0.114631	-0.211033	-0.0433922	-0.0609864	-0.256244	-0.146803	-0.293381	-0.25952	0.0443048
27.8	-0.180119	0.0163373	-0.445528	-0.332216	-0.616655	-0.267028	-0.0988823	-0.0785653	-0.0673522	-0.0978444	-0.309461	-0.108942	-0.199745	-0.214308	0.0489421
27.9	-0.284045	-0.0359307	-0.158744	-0.623625	-0.344855	-0.146222	-0.390852	-0.158829	-0.245352	-0.102354	-0.308442	-0.186091	-0.300431	-0.252752	0.0419548
28	-0.273093	-0.0718137	0.0451633	-0.311911	-0.254875	-0.235947	-0.50328	-0.20624	0.0151128	-0.0461004	-0.416236	-0.171715	-0.206899	-0.20291	0.0444467
28.1	-0.304151	-0.103034	-0.0888247	-0.363345	-0.212245	-0.178436	-0.289937	-0.159821	-0.0664702	-0.0132584	-0.180871	-0.157697	-0.292092	-0.185399	0.0288871
28.2	-0.431459	0.156353	-0.472281	-0.501627	-0.0829751	-0.159862	-0.106334	-0.0345973	-0.0470062	-0.181604	0.108944	-0.18691	-0.243717	-0.167929	0.0568972
28.3	-0.248881	-0.202896	-0.0407227	-0.329429	-0.331325	-0.120011	-0.0738673	-0.0515853	-0.18285	-0.0645634	-0.302584	-0.115168	-0.144239	-0.169855	0.0292813
28.4	-0.201115	-0.00876671	-0.419196	-0.568093	-0.408615	-0.157058	0.0755687	-0.0717553	-0.0581812	-0.146758	-0.368218	-0.223517	-0.216025	-0.21321	0.0511186
28.5	-0.164296	-0.223454	-0.656655	-0.353652	-0.290245	-0.225052	0.0267877	-0.0882863	-0.210387	-0.170221	-0.344196	-0.178531	-0.195922	-0.23647	0.0446945
28.6	-0.165288	-0.262571	-0.219896	-0.374129	0.154105	-0.148165	-0.170925	-0.122352	-0.170263	-0.0973894	-0.308613	-0.171631	-0.214058	-0.174706	0.0345932
28.7	-0.363021	-0.133855	-0.478535	-0.431105	-0.446505	-0.201283	-0.624143	0.00340469	-0.0807212	-0.114886	0.00186284	-0.189689	-0.251881	-0.254643	0.0548998
28.8	-0.337115	-0.0861407	-0.756305	-0.362452	0.0906449	-0.164551	-0.0246993	-0.0741063	-0.123482	-0.0170684	-0.430158	-0.185306	-0.295563	-0.212792	0.0619891
28.9	-0.296301	-0.0212657	-0.571832	-0.327376	-0.468145	-0.115666	-0.363672	0.0270907	-0.212681	-0.0616154	-0.345421	-0.167387	-0.114881	-0.233781	0.0498079
29	-0.410393	-0.183158	-0.189467	-0.399413	-0.265625	-0.200777	-0.271573	-0.137217	-0.0930242	-0.209903	-0.305082	-0.190958	-0.291849	-0.242188	0.0260377
29.1	-0.321075	-0.187765	-0.447727	-0.574326	-0.154825	-0.0480885	-0.24619	-0.152486	-0.138953	-0.114074	-0.401858	-0.263075	-0.222301	-0.251749	0.0413959
29.2	-0.221491	-0.0628577	-0.468023	-0.280252	-0.0132251	-0.232216	-0.845472	-0.0703293	-0.150914	-0.0622134	-0.24402	-0.138823	-0.217898	-0.231364	0.0610551
29.3	-0.375501	-0.262203	-0.111572	-0.456669	-0.596295	-0.28243	-0.0634013	-0.0634823	-0.271492	-0.0651914	-0.0862782	-0.208481	-0.219454	-0.235573	0.0459742
29.4	-0.369267	0.0529373	-0.336601	-0.398315	-0.290625	-0.104657	-0.257349	-0.0990173	-0.247009	-0.131742	-0.432411	-0.0861715	-0.188776	-0.222231	0.0399478
29.5	-0.271982	-0.168058	-0.678226	-0.395069	-0.437205	-0.0898455	-0.0191003	-0.177433	-0.144834	-0.0641474	-0.310416	-0.205812	-0.284816	-0.249765	0.0495694
29.6	-0.31912	-0.241867	-0.790371	-0.531606	-0.404585	-0.232771	-0.591366	-0.0271953	-0.327567	-0.0715144	-0.493003	-0.123391	-0.132963	-0.329794	0.0625522
29.7	-0.349007	-0.197212	-0.0978967	-0.293445	-0.462545	-0.254043	-0.232137	-0.12736	-0.222182	-0.0941854	-0.177123	-0.133106	-0.128316	-0.212966	0.0298681
29.8	-0.155687	0.0395043	-0.149562	-0.173814	-0.445865	-0.114049	0.0180527	0.00451169	-0.143454	-0.121332	-0.285181	-0.205879	-0.170465	-0.146401	0.0358028
29.9	-0.506141	-0.0186197	-0.203436	-0.38707	-0.346055	-0.260172	-0.414315	-0.0220173	0.0806498	-0.0407974	-0.128148	-0.151606	-0.110109	-0.19291	0.0495642
30	-0.273909	-0.00537571	-0.403844	-0.274042	-0.344655	-0.151628	0.00404173	-0.0551953	-0.193255	-0.0576944	-0.0576482	-0.20145	-0.236338	-0.173153	0.0365811
30.1	-0.492366	-0.100442	-0.226095	-0.322081	-0.195195	-0.149265	-0.718225	-0.0584803	-0.0995132	-0.176699	-0.225391	-0.106491	-0.201111	-0.236258	0.0509586
30.2	-0.537254	-0.0625767	-0.191986	-0.390858	-0.688088	-0.137344	-0.475324	-0.0178253	-0.205329	0.0272786	-0.351335	-0.211363	-0.25741	-0.269186	0.0586191
30.3	-0.210936	-0.227012	-0.518606	-0.424802	-0.356455	-0.246615	-0.179888	-0.0222553	-0.24734	-0.0855844	-0.471384	-0.188912	-0.233331	-0.262548	0.040104
30.4	-0.279348	0.230866	-0.270817	-0.333685	-0.433405	-0.286433	-0.242504	-0.0615333	-0.228053	-0.0840364	-0.208317	-0.201494	-0.265213	-0.204921	0.0450072
30.5	-0.360782	0.0567943	-0.397704	-0.528261	-0.131055	-0.0850095	-0.345401	-0.0169503	-0.313995	-0.0958694	-0.294889	-0.249407	-0.17003	-0.225581	0.0466118
30.6	-0.522429	-0.0568207	-0.404405	-0.425834	-0.172645	-0.226169	-0.792812	-0.0709223	-0.15677	-0.0596254	-0.256172	-0.123114	-0.205362	-0.26716	0.0598501
30.7	-0.183691	0.0109113	-0.437716	-0.297961	-0.344495	-0.169831	-0.166555	0.00358469	-0.166823	-0.12807	-0.411033	-0.210522	-0.167497	-0.205361	0.0381304
30.8	-0.582885	-0.255717	-0.545443	-0.719532	-0.210555	-0.206209	-0.15311	-0.0925473	-0.319146	-0.170027	-0.240966	-0.169225	-0.271108	-0.302805	0.0530012
30.9	-0.320217	0.0804733	-0.0413507	-0.325261	-0.370195	-0.151394	-0.580172	0.0801457	-0.22314	-0.0520554	-0.304304	-0.117737	-0.119235	-0.188034	0.0526874
31	-0.287116	-0.175797	-0.22145	-0.338283	-0.216555	-0.0834375	-0.380186	-0.0546213	-0.349174	-0.151392	-0.472335	-0.231534	-0.274085	-0.24892	0.0329504
31.1	-0.323692	0.0197463	-0.757263	-0.419484	-0.107725	-0.149745	0.0166757	-0.0471273	-0.463907	-0.135008	0.0585038	-0.261731	-0.208912	-0.213821	0.064339
31.2	-0.174918	-0.254056	-0.259574	-0.317392	-0.342115	-0.194742	-0.162447	0.0273517	-0.183172	-0.173543	-0.371214	-0.24	-0.296211	-0.22631	0.0284604
31.3	-0.134106	0.115871	-0.551597	-0.235708	-0.342015	-0.311764	-0.468799	-0.0545563	-0.348019	-0.125681	-0.278777	-0.13816	-0.233769	-0.239006	0.0489572
31.4	-0.422717	-0.0704787	-0.473513	-0.21198	-0.0383651	-0.194849	-0.537024	-0.0902593	-0.35134	-0.0800484	-0.284896	-0.17286	-0.237131	-0.243497	0.0449452
31.5	-0.376677	0.0234763	-0.740857	-0.476356	-0.316935	-0.171188	0.00930973	-0.138302	-0.222576	-0.144019	-0.139594	-0.2653	-0.287222	-0.249711	0.0565694
31.6	-0.214273	0.0433283	-0.212118	-0.217324	-0.159255	-0.164156	-0.365083	-0.107381	-0.237239	-0.122929	-0.246432	-0.214608	-0.148498	-0.181997	0.0261615
31.7	-0.398301	-0.148528	-0.0632237	-0.217307	-0.177415	-0.191256	-0.23653	-0.14407	-0.185729	-0.112222	-0.190591	-0.237541	-0.261108	-0.197217	0.0225134
31.8	-0.170356	0.0208913	-0.13182	-0.525373	-0.485925	-0.201744	-0.219108	0.0135417	-0.272681	-0.0864584	-0.412894	-0.14011	-0.163513	-0.213504	0.0476334
31.9	-0.320611	-0.180535	-0.414808	-0.463873	-0.0103051	-0.123546	-0.255856	-0.0536413	-0.298385	-0.169354	-0.00167916	-0.0739185	-0.228546	-0.19962	0.0411164
32	-0.11852	-0.0595467	0.0718543	-0.237208	-0.370915	-0.170552	-0.232098	-0.0720603	-0.298486	-0.0661514	-0.201422	-0.179151	-0.277856	-0.170162	0.0331733
32.1	-0.312529	-0.229561	-0.557321	-0.357694	-0.494905	-0.184167	-0.416628	-0.165581	-0.256221	0.00510163	-0.436571	-0.150968	-0.234108	-0.291627	0.0436355
32.2	-0.419895	-0.0587007	-0.328355	-0.0356321	-0.155615	-0.230911	-0.211321	-0.0878393	-0.290655	-0.198736	-0.232885	-0.135882	-0.217125	-0.200273	0.03008
32.3	-0.241985	-0.298166	-0.374032	-0.502413	-0.186585	-0.266171	-0.173352	-0.0869863	-0.33085	-0.118023	-0.0838092	-0.17948	-0.187409	-0.23302	0.0334863
32.4	-0.397955	0.110444	-0.10649	-0.392472	-0.383425	-0.253621	-0.39544	-0.0541473	-0.193116	-0.0621624	-0.238453	-0.21761	-0.132752	-0.209015	0.0439728
32.5	-0.238011	-0.156423	-0.317143	-0.183619	-0.0405151	-0.227419	-0.459034	-0.0166353	-0.43727	-0.0700734	-0.152499	-0.180372	-0.219846	-0.207604	0.0375282
32.6	-0.295891	-0.138229	-0.414497	-0.316093	-0.122255	-0.193998	0.00599873	-0.154123	-0.223556	-0.174001	-0.215542	-0.148747	-0.156079	-0.195924	0.0287485
32.7	-0.323017	-0.0270357	-0.352129	-0.385441	-0.305575	-0.184178	-0.342959	-0.0706093	-0.236474	-0.113415	-0.476779	-0.162146	-0.187282	-0.243618	0.0369903
32.8	-0.260034	-0.0833897	-0.639854	-0.21499	-0.618775	-0.231761	-0.388756	-0.00683531	-0.287402	-0.161093	-0.275316	-0.171048	-0.131175	-0.266956	0.0520319
32.9	-0.57155	-0.288317	-0.648805	-0.308003	-0.110625	-0.334019	-0.126455	-0.0289043	-0.143941	-0.122955	-0.213998	-0.130114	-0.251126	-0.252216	0.0506938
33	-0.118723	0.241968	-0.203545	-0.396486	-0.630055	-0.279456	-0.396447	-0.0443363	-0.405696	-0.0756144	-0.165578	-0.104188	-0.182769	-0.212379	0.0599731
33.1	-0.349006	0.00644529	-0.0872477	-0.259273	-0.212935	-0.125555	-0.387639	-0.0791583	-0.294104	-0.110346	-0.0162582	-0.146508	-0.203812	-0.174261	0.0341084
33.2	-0.220054	0.0707973	-0.257961	-0.269246	-0.297165	-0.0954355	-0.164411	-0.0446343	-0.361191	-0.108036	-0.290765	-0.244483	-0.201529	-0.191086	0.0331366
33.3	-0.146384	-0.325481	-0.325152	-0.274998	-0.449675	-0.302134	-0.278839	0.0277617	-0.352465	-0.0959884	-0.286841	-0.0978735	-0.262955	-0.243925	0.0359562
33.4	-0.214272	0.0497633	-0.712799	-0.319485	0.187885	-0.186756	-0.423294	-0.0940293	-0.371132	-0.0818564	-0.0523872	-0.139266	-0.20424	-0.197067	0.0630513
33.5	-0.2144	-0.198447	0.0852683	-0.31896	-0.589565	-0.234096	-0.431041	-0.151057	-0.315781	-0.0959904	-0.149007	-0.185208	-0.276295	-0.236506	0.0452894
33.6	-0.497762	-0.000368706	-0.695796	-0.158625	-0.331565	-0.179507	-0.0515763	-0.156648	-0.47074	-0.0876964	-0.11006	-0.167765	-0.25093	-0.243003	0.0561176
33.7	-0.28545	-0.0461297	-0.0203847	-0.302651	-0.172305	-0.232693	-0.363576	-0.0223683	-0.477359	-0.117976	-0.202759	-0.154801	-0.0946255	-0.191775	0.0383852
33.8	-0.32121	-0.00504171	-0.192394	-0.392004	-0.260505	-0.230309	-0.4329	-0.0861113	-0.354989	-0.0871784	-0.265833	-0.171896	-0.201862	-0.230941	0.034977
33.9	-0.295413	-0.110911	-0.384546	-0.450441	-0.259045	-0.193012	-0.69788	-0.0170943	-0.405042	-0.132742	0.0955358	-0.178396	-0.243928	-0.251763	0.0566232
34	-0.433914	0.111168	-0.483535	-0.365358	-0.417705	-0.0925045	-0.432535	-0.0388563	-0.396665	-0.105711	-0.222299	-0.178485	-0.232562	-0.252997	0.0513499
34.1	-0.272003	-0.0571457	-0.287941	-0.386425	-0.0752151	-0.248861	-0.271035	-0.10357	-0.289556	-0.199454	-0.31912	-0.0795195	-0.229484	-0.216871	0.0293386
34.2	-0.369673	0.326987	-0.301996	-0.552488	-0.166435	-0.265182	-0.0697373	-0.0782853	-0.420744	-0.2056	-0.229879	-0.0645855	-0.126951	-0.194198	0.0594419
34.3	-0.172236	-0.0211447	-0.328348	-0.246939	-0.155075	-0.23081	-0.302742	-0.155864	-0.303143	-0.16682	-0.113153	-0.199961	-0.193253	-0.199191	0.0235103
34.4	-0.473246	0.108957	0.130046	-0.410651	0.0593049	-0.17378	-0.211184	0.000291686	-0.378073	-0.117331	-0.480833	-0.166893	-0.203115	-0.178193	0.0590483
34.5	-0.370667	-0.247136	-0.687512	-0.390375	-0.580155	-0.198151	-0.212942	-0.0768873	-0.422439	-0.133574	-0.196058	-0.0816905	-0.134263	-0.287065	0.0530352
34.6	-0.193654	0.141046	-0.45305	-0.186985	-0.179335	-0.204077	-0.489915	-0.0906353	-0.267228	-0.110114	0.0145908	-0.145189	-0.293249	-0.189061	0.0470817
34.7	-0.139382	0.265743	-0.292755	-0.372363	-0.178265	-0.203866	-0.39116	0.0604967	-0.492048	-0.205633	-0.485499	-0.157884	-0.143415	-0.210464	0.0585168
34.8	-0.331598	-0.00970071	-0.113575	-0.351069	-0.438275	-0.278128	-0.2316	-0.00393631	-0.385355	-0.140112	0.0240548	-0.135679	-0.23246	-0.20211	0.0423219
34.9	-0.186053	0.228826	-0.0741247	-0.596856	-0.0077551	-0.335228	-0.439647	-0.0548673	-0.303888	-0.121752	-0.0670132	-0.104254	-0.138657	-0.169328	0.0580929
35	-0.213001	-0.0182877	-0.0433887	-0.194884	-0.399655	-0.21685	-0.317518	0.00291669	-0.320241	-0.19501	-0.457235	-0.225789	-0.18083	-0.213829	0.03857
35.1	-0.206883	-0.0805747	-0.0961697	-0.480576	-0.331265	-0.226845	-0.0911243	-0.0478263	-0.298388	-0.103251	-0.158243	-0.226214	-0.22966	-0.198232	0.0338819
35.2	-0.40478	0.0573013	-0.0565277	-0.358714	-0.303705	-0.239299	-0.28945	0.0287877	-0.332381	-0.0984924	-0.413615	-0.170588	-0.195174	-0.213587	0.0437436
35.3	-0.137638	0.00931829	0.392964	-0.328679	-0.559485	-0.228121	-0.165482	-0.0340243	-0.469795	-0.131403	-0.100555	-0.0939405	-0.236654	-0.160269	0.0647521
35.4	-0.182387	-0.0797187	-0.180528	-0.28867	-0.237935	-0.33406	-0.0218823	0.0143417	-0.417794	-0.0521844	-0.0633162	-0.267069	-0.102019	-0.170248	0.0367472
35.5	-0.389132	0.0528403	-0.0487797	-0.210527	-0.327275	-0.246314	-0.498065	-0.0874413	-0.384269	-0.0441974	-0.369495	-0.135392	-0.181593	-0.220741	0.0458825
35.6	-0.469685	-0.217042	-0.136556	-0.574357	-0.370965	-0.208293	-0.0170173	-0.0551273	-0.420212	-0.144827	-0.137703	-0.118613	-0.167367	-0.233674	0.0473207
35.7	-0.230507	0.0682373	0.0792103	-0.207332	-0.482155	-0.150173	-0.36997	-0.0488153	-0.300799	-0.0401724	-0.336191	-0.197104	-0.249925	-0.189669	0.046692
35.8	-0.29254	-0.0834157	0.0458213	-0.0942391	-0.492265	-0.26806	-0.0787463	-0.110122	-0.30859	-0.116491	-0.161476	-0.17331	-0.217649	-0.180852	0.0378177
35.9	-0.247326	-0.0679867	0.482385	-0.218237	-0.322945	-0.178366	-0.120885	-0.0396033	-0.401451	-0.0869384	-0.242406	-0.144515	-0.216011	-0.138791	0.0589988
36	-0.170831	0.0568303	-0.414671	-0.532424	-0.608495	-0.258245	-0.551305	-0.0299413	-0.430204	-0.19673	-0.27321	-0.1683	-0.183569	-0.289315	0.0567233
36.1	-0.146102	0.0351063	0.102692	-0.301165	-0.599045	-0.310465	-0.429237	-0.108427	-0.403155	-0.109965	-0.27161	-0.178829	-0.228535	-0.226826	0.0530376
36.2	-0.357223	0.222984	-0.00212069	-0.277234	-0.209825	-0.233382	-0.0727453	0.0618687	-0.40331	-0.131991	-0.116981	-0.178829	-0.148356	-0.142088	0.0471702
36.3	-0.2882	0.0995793	0.156504	-0.469677	-0.641785	-0.164445	-0.458893	-0.311761	-0.350783	-0.0772644	-0.278833	-0.170815	-0.205551	-0.243225	0.0617018
36.4	-0.409192	-0.0140347	-0.0753027	-0.30177	-0.0123951	-0.169644	-0.0736063	0.00869269	-0.341518	-0.201061	-0.296708	-0.211345	-0.175048	-0.174841	0.0377066
36.5	-0.180953	0.158235	-0.0356907	-0.129009	-0.507925	-0.324888	-0.30539	-0.0449043	-0.453957	-0.136367	-0.33627	-0.14048	-0.193981	-0.202429	0.0504419
36.6	-0.102986	0.190155	0.23221	-0.421066	-0.179195	-0.15932	-0.420282	-0.0211503	-0.288698	-0.118562	-0.130515	-0.103923	-0.106285	-0.125355	0.0533983
36.7	-0.193662	-0.0577267	-0.131209	-0.508267	-0.243315	-0.287218	-0.245046	-0.0443383	-0.380929	-0.107091	-0.323619	-0.1877	-0.0536935	-0.212601	0.0385579
36.8	-0.239098	-0.0692167	-0.0511257	-0.282252	-0.392165	-0.298388	-0.796344	-0.146229	-0.441966	-0.115355	-0.332288	-0.0650295	-0.123783	-0.257942	0.0575282
36.9	-0.143657	0.0623623	0.313633	-0.375228	-0.397115	-0.232554	-0.643215	-0.0210953	-0.322586	-0.140124	-0.408311	-0.0939335	-0.108068	-0.193069	0.0677465
37	-0.180809	0.173883	0.392474	-0.312619	-0.353275	-0.175992	-0.728357	-0.10704	-0.513479	-0.122371	-0.2249	-0.11528	-0.143704	-0.185498	0.077139
37.1	-0.231072	0.0811793	-0.271239	-0.21121	-0.278645	-0.190186	0.0461047	0.00869869	-0.353282	-0.114169	-0.191429	-0.210626	-0.145322	-0.158554	0.0364568
37.2	-0.124016	-0.0507097	0.0223123	-0.423739	-0.807833	-0.261471	-0.652161	0.109551	-0.350642	-0.0805864	-0.159987	-0.214964	-0.139891	-0.241087	0.0725673
37.3	-0.255698	-0.136708	-0.466608	-0.373717	-0.432025	-0.199164	-0.783104	0.0409197	-0.388135	-0.106577	-0.0947962	-0.154231	-0.236062	-0.275839	0.0590562
37.4	-0.0671005	-0.235005	0.0734913	-0.414918	-0.281615	-0.158206	-0.435342	-0.0983903	-0.350425	-0.0539664	-0.230093	-0.170021	-0.270845	-0.20711	0.0411465
37.5	-0.271478	0.111076	0.261173	-0.35598	-0.584875	-0.179293	-0.478175	-0.249221	-0.518005	-0.117081	-0.479348	-0.161869	-0.172218	-0.245792	0.0683249
37.6	-0.414339	-0.118104	-0.399864	-0.216981	-0.274695	-0.312348	-0.392943	0.0595937	-0.44245	-0.12426	-0.195087	-0.185288	-0.202946	-0.24767	0.0401061
37.7	-0.137536	-0.0897237	-0.000892686	-0.0781401	-0.199625	-0.284201	-0.216229	-0.0496093	-0.41681	-0.117968	-0.311738	-0.216862	-0.174275	-0.176431	0.0320729
37.8	-0.0895875	-0.0515597	-0.206981	-0.355317	-0.452295	-0.274058	-0.173012	0.0475477	-0.255834	-0.0778614	-0.245658	-0.116699	-0.203452	-0.188828	0.0371235
37.9	-0.0172035	-0.0263267	-0.0606767	-0.413555	-0.694473	-0.226366	-0.443172	-0.0237063	-0.385597	-0.125775	-0.0165602	-0.135086	-0.168183	-0.210514	0.058911
38	-0.216185	0.232315	0.677281	-0.1118	-0.397695	-0.246554	-0.571982	-0.0297943	-0.325926	-0.100166	-0.350334	-0.101043	-0.19242	-0.133408	0.0867422
38.1	-0.122422	0.0871643	0.00495631	-0.305219	-0.377685	-0.190931	-0.58668	0.00102769	-0.433755	-0.0757034	-0.46103	-0.217801	-0.160358	-0.218341	0.056551
38.2	-0.171881	0.109525	0.0105743	-0.544237	-0.398655	-0.0936905	-0.417498	-0.119681	-0.242191	-0.0664434	-0.291823	-0.0597225	-0.114026	-0.184596	0.0516394
38.3	-0.166276	-0.0164677	0.118292	-0.559887	-0.324325	-0.179815	-0.219325	0.0900997	-0.331727	-0.127881	-0.132731	-0.221134	-0.189692	-0.173913	0.0496675
38.4	-0.360268	-0.266358	0.160864	-0.171817	-0.162125	-0.239506	-0.259117	-0.00439731	-0.231738	-0.126208	-0.181456	-0.147798	-0.0916235	-0.160119	0.0363783
38.5	-0.337604	0.158466	-0.122423	-0.472482	-0.383145	-0.258081	-0.591284	-0.0634683	-0.544062	-0.109577	-0.375739	-0.0902305	-0.218558	-0.262168	0.0596972
38.6	-0.122399	0.130738	0.10045	-0.398036	-0.643925	-0.247437	-0.255798	-0.0386343	-0.355945	-0.181672	-0.613677	-0.101049	-0.201789	-0.225321	0.0655653
38.7	-0.252987	0.210036	-0.379483	-0.356395	-0.386625	-0.318626	-0.86678	-0.107865	-0.272846	-0.134822	-0.168716	-0.126405	-0.148911	-0.254648	0.0674315
38.8	-0.0164955	0.00881529	-0.144264	-0.484392	-0.232795	-0.225753	-0.261243	-0.0616613	-0.516727	-0.179111	-0.21418	-0.204157	-0.164445	-0.207416	0.0429229
38.9	-0.0894845	-0.113697	-0.133943	-0.458763	-0.543185	-0.252546	-0.295398	0.0165787	-0.435944	-0.109365	-0.251512	-0.121507	-0.185081	-0.228757	0.0459723
39	-0.16567	0.0712633	-0.156447	-0.405352	-0.0379651	-0.229831	-0.393933	0.128408	-0.440255	-0.195041	-0.394529	-0.0890425	-0.125044	-0.187188	0.0508152
39.1	-0.14559	-0.0687867	-0.0228317	-0.278501	-0.68527	-0.191344	-0.404851	0.0521917	-0.433685	-0.0745154	-0.524817	-0.147505	-0.176844	-0.238642	0.0598394
39.2	-0.225882	0.0653103	0.218247	-0.364335	-0.652045	-0.217122	-0.691558	-0.0413753	-0.291106	-0.121511	-0.418778	-0.14856	-0.162689	-0.234723	0.0713925
39.3	-0.13727	-0.115644	0.104292	-0.331302	-0.567365	-0.329112	-0.190852	-0.0367853	-0.500984	-0.155646	-0.334217	-0.134128	-0.184929	-0.224149	0.0510651
39.4	-0.173593	0.301461	0.501356	-0.201507	-0.544315	-0.139536	-0.502767	0.109978	-0.451326	-0.0828994	-0.276683	-0.183546	-0.183319	-0.140515	0.0836405
39.5	-0.190984	-0.0210707	0.0375233	-0.321323	-0.526515	-0.174057	-0.662777	-0.19077	-0.396475	-0.0780194	-0.263245	-0.252652	-0.195093	-0.248881	0.0539458
39.6	-0.132996	0.2712	0.273713	-0.43071	-0.533955	-0.210427	-0.397961	-0.0659703	-0.445596	-0.124829	-0.334226	-0.102438	-0.265543	-0.192287	0.0702543
39.7	-0.173858	0.101263	-0.114915	-0.428573	-0.396865	-0.25675	-0.304665	-0.0377623	-0.385219	-0.144565	-0.13045	-0.114467	-0.225487	-0.200947	0.0423924
39.8	-0.0990725	0.0380533	0.0829673	-0.441279	-0.526405	-0.288786	-0.395314	0.0693097	-0.357707	-0.0881344	-0.433892	-0.177804	-0.171492	-0.214581	0.0577835
39.9	0.0120655	0.224232	-0.253981	-0.329952	-0.199175	-0.361499	-0.348693	-0.0576263	-0.407734	-0.0832784	-0.286849	-0.195183	-0.297491	-0.198859	0.0498099
40	-0.0200845	-0.00850471	-0.13999	-0.483475	-0.482545	-0.152826	-0.607401	-0.0594983	-0.33614	-0.0751544	-0.14118	-0.10448	-0.154519	-0.212754	0.054739
	sample_1	sample_2	sample_3	sample_4	sample_5	sample_6	sample_7	sample_8	sample_9	sample_10	sample_11	sample_12	sample_13	Average	SEM
peak	-0.252224	-0.00248947	-0.157619	-0.34644	-0.34027	-0.217456	-0.347699	-0.0461199	-0.344693	-0.11472	-0.248971	-0.161275	-0.194858	-0.213449	0.0320491

## Sheet: 0.01
	ΔFRETr
Time(sec)	sample_1	sample_2	sample_3	sample_4	sample_5	sample_6	sample_7	sample_8	sample_9	sample_10	sample_11	sample_12	sample_13	sample_14	sample_15	Average	SEM
0	0.440279	0.0694894	-0.0997307	-0.130482	0.206911	-0.140639	0.0654145	0.0420323	0.0256296	-0.0273484	0.051193	0.0600632	-0.125826	0.00743733	0.0761444	0.0347045	0.0381436
0.1	0.00215047	-0.0572316	0.0136813	-0.134652	0.101841	0.0169822	0.158985	-0.00760867	0.0495856	-0.0357384	0.142392	-0.0298558	-0.109674	-0.0760497	0.158391	0.0128799	0.0241924
0.2	0.365529	-0.184862	0.0458043	-0.111862	-0.0158688	-0.0263568	-0.107875	0.00501233	0.0336606	0.00129759	0.036836	-0.0309058	-0.0709341	0.0659783	0.0415294	0.00313221	0.0315787
0.3	0.122379	-0.00692261	-0.0244377	-0.222452	0.0582912	-0.0250018	-0.0149955	0.0487673	0.00444959	-0.0174764	0.10472	0.0983342	-0.121638	0.148863	-0.0737446	0.00527574	0.0253237
0.4	0.205809	-0.12861	0.244191	-0.234022	0.103481	-0.132534	0.0858445	-0.000228667	-0.0308254	-0.0401984	0.127695	-0.0644098	0.0322979	0.0578653	0.0913834	0.0211827	0.0336628
0.5	0.293869	-0.123666	0.0761603	-0.115582	0.101781	-0.0662948	-0.0738055	0.0308873	0.0184516	-0.0422034	0.061497	-0.131532	-0.0545561	-0.116592	-0.00771657	-0.00995339	0.0293026
0.6	0.446209	0.0128134	-0.0954767	-0.0777324	-0.0477188	-0.0375548	-0.0516955	-0.0352497	-0.0185284	-0.0268924	0.001197	0.0916602	-0.0878761	0.0745773	0.0588844	0.0137745	0.0341845
0.7	0.318599	-0.0125246	0.0755723	0.0945376	0.390771	-0.293038	-0.133725	0.0300533	-0.00711141	0.0177826	-0.141911	0.0511802	-0.0682481	0.0259383	-0.139901	0.0138651	0.0446582
0.8	0.175939	-0.0360136	0.236768	-0.116862	-0.132919	0.120712	-0.0590655	-0.00362367	-0.0136704	-0.0432004	0.129392	0.0156942	-0.228376	-0.0430197	0.221902	0.0149105	0.03496
0.9	0.142719	0.0519544	-0.0753407	-0.233932	0.0716812	-0.0896598	0.0131545	-0.00313267	0.0420426	-0.0266674	-0.076582	0.0112252	-0.131518	0.00328233	-0.105442	-0.027081	0.0241743
1	0.278719	-0.0737246	0.166944	0.0265876	0.234421	0.0413642	-0.238425	0.0444423	-0.0522064	-0.00339441	0.132035	0.0582252	0.0768619	0.0622563	-0.0916136	0.0441662	0.0337823
1.1	0.142079	0.0171984	-0.162802	-0.258752	0.150631	-0.102824	-0.0149655	-0.00306367	0.0168306	-0.0127134	-0.045711	-0.0822658	0.124584	-0.000383667	-0.163899	-0.0264037	0.0299733
1.2	0.00599047	0.113559	0.0113713	-0.119732	0.136361	-0.0487678	0.0137545	-0.00542967	-0.0381974	-0.0477074	-0.048108	-0.0420948	-0.00133308	0.0845723	-0.0377176	-0.00156526	0.0175865
1.3	0.258549	0.0635524	0.0476223	-0.207382	-0.245189	-0.0699428	0.112765	-0.00494267	-0.0347314	-0.00704641	-0.044402	0.0235352	0.00783092	-0.0950027	-0.0479896	-0.0161849	0.0312558
1.4	0.381349	0.0348194	-0.00819571	-0.00130235	-0.339099	-0.0665988	0.0131145	0.00613133	0.0148076	-0.0765544	0.087607	-0.0272478	-0.189616	-0.0793557	-0.0818006	-0.0221294	0.0391843
1.5	0.235609	0.0991744	0.0304773	-0.0685924	0.0807612	-0.128217	0.171895	0.000144333	0.0472626	-0.0282504	0.057975	-0.0436998	0.0335049	-0.203222	0.108843	0.0262444	0.0289277
1.6	0.100649	-0.0264666	0.132312	-0.0729624	-0.0297688	0.177985	-0.251645	0.0277343	0.00169559	-0.0541324	0.020259	-0.0420928	0.0422609	-0.0570467	-0.137893	-0.0112741	0.0273934
1.7	0.289019	0.0352124	-0.0859977	0.0219576	0.00757118	-0.279927	-0.194585	0.00412633	-0.0425724	-0.000344412	0.022686	0.0280662	-0.0982351	0.0190853	0.112137	-0.0107867	0.0333028
1.8	0.262719	0.0199324	0.0725083	-0.280622	-0.0608988	-0.0252788	0.0197845	-0.0192977	-0.0550014	-0.0188474	-0.014461	-0.161004	0.0326479	0.0120613	-0.106588	-0.0214897	0.0303702
1.9	0.0966295	-0.152963	0.0949163	-0.277542	0.183401	-0.0353958	-0.199115	-0.0118237	-0.0140584	-0.0102244	-0.149789	0.0151142	0.134892	0.0585303	-0.0161566	-0.0189057	0.0333051
2	0.404909	-0.0910916	0.160172	-0.291142	-0.0460188	0.175656	-0.0693255	-0.00287867	-0.000826412	-0.0166004	-0.017825	-0.0139848	0.104646	-0.0254347	0.0155444	0.0190533	0.0394992
2.1	-0.0466665	-0.102614	-0.122321	-0.142792	0.00784118	0.0618352	0.142525	-0.00305367	0.0176636	-0.0315524	-0.002115	0.0671132	0.0550639	-0.00402767	-0.0368926	-0.00933286	0.0196621
2.2	0.152909	0.229607	-0.223015	-0.0212124	-0.0827788	-0.0429248	0.0179245	0.0213503	0.0457406	-0.0266874	0.057369	-0.0392788	-0.0839041	-0.00224267	-0.0469106	-0.00293686	0.0269491
2.3	0.376459	-0.147728	0.0983393	-0.265592	0.130771	0.263836	0.114195	-0.0179647	-0.0238764	0.00417259	-0.027485	0.23324	-0.184332	-0.0937197	-0.155114	0.0203468	0.0468119
2.4	0.308069	0.191862	0.170649	0.00505765	-0.153589	0.0468272	-0.0828655	-0.0208887	-0.0491664	0.00532559	-0.025816	-0.127834	-0.161329	-0.0107557	-0.0915126	0.000269007	0.0343594
2.5	0.223679	-0.0186386	-0.0306877	-0.147942	-0.106119	-0.00452876	0.0668545	0.00310733	-0.00334541	0.0223996	0.040807	0.0841802	0.0990929	0.0941903	0.0622144	0.0256843	0.0229804
2.6	-0.0161315	-0.1693	-0.125649	0.0169976	0.194451	-0.0593818	-0.0891355	-0.0240217	-0.0513734	-0.0223644	0.004056	-0.0783168	-0.0100541	0.0141423	0.0534554	-0.024175	0.0216619
2.7	0.167379	0.0154084	0.0531563	-0.257752	-0.0125688	-0.186831	0.0615645	0.00302433	-0.0492294	-0.00519441	0.013533	0.18814	-0.159416	0.0922833	-0.0432796	-0.00798546	0.0315666
2.8	0.140699	-0.118356	-0.0196677	-0.0151624	-0.115649	-0.0597328	-0.102035	0.0158573	-0.0398934	0.000850588	0.078629	0.0643752	-0.0871571	-0.0563277	0.113954	-0.0133077	0.0212741
2.9	0.0312085	-0.206924	0.456216	-0.146732	0.155741	0.178165	-0.165735	-0.0346197	0.0195626	-0.0250934	0.010077	-0.154085	-0.13681	0.0717373	-0.0314506	0.00141721	0.044067
3	0.388289	-0.00404561	0.174305	-0.112272	0.0212912	0.0890352	0.166535	0.0146333	-0.0628974	-0.00785341	-0.051304	0.0187802	-0.0890001	0.122519	-0.0893456	0.038578	0.0342049
3.1	0.0175755	0.165345	0.160693	-0.137652	0.404061	-0.122082	-0.151595	-0.0108747	0.0353026	-0.0243594	-0.08951	0.0336162	-0.190246	0.0577643	0.0574074	0.0136964	0.0393205
3.2	0.0202525	0.0444594	-0.0152917	0.115528	-0.426819	0.0569852	-0.0663355	-0.0190377	0.0275736	0.0118936	-0.033955	-0.135752	0.106752	-0.0369667	-0.0285796	-0.0252862	0.0331392
3.3	0.289479	-0.0186616	-0.104242	-0.0295724	0.123371	-0.197881	-0.104895	0.0251543	-0.0479724	-0.0388654	-0.027944	0.0386562	-0.0173461	-0.0295687	-0.145617	-0.0190603	0.0296742
3.4	0.171689	0.0368304	-0.0108137	-0.281452	0.164501	-0.0540968	0.0975445	-0.0185617	-0.0233584	-0.0433264	0.021986	0.140733	-0.00747408	-0.00772967	0.108845	0.0196878	0.0291852
3.5	0.0334255	0.0122024	-0.0792017	-0.142532	-0.239599	0.0939382	-0.0551455	0.00693333	0.0104916	-0.0304454	-0.095119	-0.00485082	-0.0768481	0.0480293	-0.0844796	-0.0402134	0.0216439
3.6	0.238219	-0.157489	0.0972133	-0.000912353	0.0310412	-0.0734708	-0.169105	-0.0216107	0.0693576	-0.0503344	-0.018666	-0.0888538	0.119047	-0.118909	0.173343	0.00192474	0.0308853
3.7	0.0452365	-0.0931726	-0.13906	0.0215976	-0.0918588	0.0534922	-0.195905	0.0174903	0.00785759	-0.0183444	0.113311	-0.0860348	0.136783	-0.0533567	-0.0620356	-0.0229333	0.0237719
3.8	0.314339	-0.176891	0.0365943	-0.0433024	0.245711	-0.133212	-0.323525	0.00522133	-0.0489134	-0.00888941	0.081144	-0.00298582	0.156136	-0.162323	0.0978894	0.00246627	0.0428404
3.9	0.0296245	-0.0645946	0.333277	-0.130512	-0.0730288	0.0506392	-0.210945	-0.0524807	0.0859846	-0.0129004	-0.082907	-0.0665898	0.365244	0.106338	-0.00745357	0.0179797	0.0406549
4	0.171429	-0.0556006	-0.127406	-0.0204924	0.118621	-0.00131176	-0.427478	-0.0312217	0.00822859	0.000968588	0.023968	0.000510176	0.105062	0.0162953	-0.102521	-0.0213965	0.0353558
4.1	0.193349	-0.0232276	-0.214412	0.0202576	-0.359699	-0.102856	-0.0308855	-0.0261737	0.0157836	-0.0270274	0.08831	-0.0693928	-0.0246841	0.0451843	0.154461	-0.0240674	0.0350049
4.2	0.226859	0.0516544	0.203186	0.0885876	0.0865912	-0.0485398	-0.283055	-0.00403367	-0.0110984	-0.0345024	0.049971	-0.201161	0.123626	-0.0446737	-0.0709846	0.00882847	0.0350973
4.3	0.213079	-0.00560761	0.110343	-0.255232	0.293671	0.220343	-0.109345	0.0306483	-0.0107074	-0.0362774	-0.038898	-0.0134638	0.0194109	0.0352223	-0.185434	0.0178502	0.0380971
4.4	0.155429	-0.131215	0.113401	0.126498	0.0992812	-0.0773008	-0.145775	-0.0133707	0.0189476	-0.0527314	-0.041961	0.0555622	-0.00448608	-0.0287087	-0.207464	-0.00892619	0.0274449
4.5	0.0142075	-0.0610986	0.0137283	0.0813376	-0.217979	-0.0799728	0.224115	-0.00687767	-0.0308484	-0.00777341	0.007918	0.140684	-0.177694	0.0388553	-0.0831036	-0.00963346	0.0288172
4.6	0.0940995	-0.0884626	-0.203653	0.0559076	-0.341669	0.00263424	0.0261045	-0.0220147	0.0749866	-0.0189394	-0.09995	-0.0177498	0.0536109	0.178845	-0.216344	-0.0348395	0.0351145
4.7	0.178049	-0.0799856	0.160244	-0.181132	-0.244449	0.267087	0.104935	0.0131863	-0.100316	-0.0143624	0.022148	-0.127386	0.0822759	0.102031	0.112112	0.0196292	0.0371496
4.8	0.0538145	-0.222529	0.303867	-0.0270424	0.0617712	0.162386	-0.343625	-0.0576397	0.0333476	-0.0224144	0.021251	-0.0180798	0.0220499	0.0181103	-0.11048	-0.00834746	0.0385101
4.9	0.233149	-0.0947836	0.346359	0.106438	-0.209269	0.119177	-0.316295	-0.00656367	-0.0447594	-0.0540804	-0.038235	-0.0479558	0.0456479	-0.00807767	-0.166158	-0.00902706	0.0430915
5	0.0655355	-0.0984506	0.161884	-0.0556724	-0.223669	0.0652952	-0.103885	-0.0305397	0.0336926	-0.0154374	-0.106255	0.211422	-0.0732471	0.0230953	-0.0166166	-0.0108565	0.0285423
5.1	0.0238585	-0.209045	0.0422493	0.127818	0.143741	-0.214596	-0.0311855	-0.0108467	-0.0365164	-0.0507894	-0.047793	0.0124302	0.105234	-0.0557697	0.0323814	-0.0112553	0.0267153
5.2	0.155309	-0.169157	0.0681913	0.200988	-0.00206882	-0.00472076	-0.194225	0.000983333	-0.0428074	-0.0376614	0.013231	0.0321352	0.0568479	-0.0461957	-0.107994	-0.00514293	0.0273097
5.3	0.0445675	-0.0593736	0.0646293	-0.0291824	-0.0511288	0.00566524	-0.307095	-0.0208487	0.0679366	-0.0325174	-0.019948	-0.151865	-0.0843101	-0.0383777	-0.175047	-0.0524597	0.025355
5.4	0.0940195	-0.106305	0.0671053	0.117108	0.454211	0.180105	-0.271265	-0.00792067	0.0409126	-0.0222834	0.054916	0.0600492	-0.0941201	0.192128	0.11143	0.0580061	0.0418194
5.5	-0.0778615	0.0941384	-0.226126	0.116978	0.0719112	-0.0569728	-0.100545	-0.00452267	0.0270346	-0.0510494	-0.058111	0.113413	0.0706149	-0.0255287	-0.133965	-0.0160395	0.0255967
5.6	0.317369	-0.0536666	-0.108665	-0.261992	0.128981	-0.151755	-0.198045	-0.0223977	-0.0201764	-0.0172564	-0.007602	-0.0305128	0.139834	-0.105578	-0.0308366	-0.0281533	0.0368327
5.7	0.241659	-0.11024	7.29412e-06	0.0222776	-0.201919	0.0274512	0.142025	0.00199333	-0.0170184	-0.00150541	-0.021606	0.0278352	-0.0397761	-0.0906107	0.0258244	0.00042654	0.0262532
5.8	0.0864495	0.0142214	-0.36927	0.102908	-0.136099	0.0415822	-0.130915	-0.00991267	-0.0135854	-0.0539834	-0.009359	-0.114391	-0.105106	0.0263503	-0.105199	-0.0517539	0.0301597
5.9	0.208069	-0.0823156	-0.0607457	-0.164052	0.160841	0.0720722	-0.239465	-0.0373147	-0.0245004	-0.0498544	0.021717	0.0918302	0.0101679	-0.110194	-0.0801176	-0.0189241	0.0305314
6	-0.0138015	0.0950244	0.0203443	0.0146876	-0.0642388	-0.00824476	0.0107945	-0.0376947	0.00156559	-0.0383264	-0.00902	-0.129689	-0.0130091	0.00231633	-0.0569936	-0.0150857	0.0127172
6.1	-0.117008	-0.106903	-0.0522657	-0.0505724	0.182761	-0.125084	-0.148765	-0.0311467	0.0285076	0.0154316	-0.046046	-0.201519	-0.0817681	0.0626223	-0.198291	-0.058003	0.0263493
6.2	-0.132914	-0.00903061	-0.185126	-0.0111124	0.227081	0.118851	-0.110385	-0.0292707	-0.0383074	-0.00424541	0.080417	-0.0197178	0.0286309	0.0789083	-0.0734996	-0.00531466	0.0268365
6.3	0.00534247	0.126849	0.0828583	-0.0193724	-0.108399	0.203734	-0.218005	-0.0186607	-0.0275794	-0.0233004	0.012351	-0.182982	-0.0153501	-0.0741017	-0.242271	-0.0332591	0.0314158
6.4	0.273099	-0.184787	-0.00780871	-0.0754024	0.0185012	-0.106006	-0.112015	-0.0327527	-0.00676941	-0.0207834	-0.057466	-0.0863748	0.211807	0.0806373	-0.0718406	-0.0118641	0.0312692
6.5	0.0604845	0.0328144	0.135349	0.0244176	-0.158439	-0.0529548	-0.0732655	-0.0347837	0.0618006	-0.0561924	-0.019762	-0.0239548	0.0285629	0.100832	-0.122779	-0.00652459	0.0208733
6.6	0.0442875	-0.136775	-0.0210867	-0.145782	0.0400012	0.101246	0.0973145	-0.0568897	-0.0172304	-0.0460834	-0.019173	0.0467432	-0.0299361	0.0212853	0.0183954	-0.00691219	0.0186276
6.7	-0.0480335	-0.0709816	-0.200408	0.0674876	0.163381	-0.192343	-0.348505	-0.0718597	0.00786059	-0.0327524	0.046518	0.0109392	-0.215008	0.0197083	0.0477064	-0.0544193	0.0345213
6.8	0.161199	-0.0390136	0.219282	0.125758	-0.0829088	0.190803	-0.259815	-0.0688507	-0.0823114	-0.0663074	0.10932	-0.244244	-0.130565	0.0164303	-0.159557	-0.0207187	0.039403
6.9	0.121699	-0.0771056	-0.0252397	-0.0306724	0.142431	-0.122421	0.0900545	-0.0111467	-0.00895541	-0.0480264	-0.052681	-0.0449898	0.158504	-0.00196767	-0.127907	-0.00256153	0.0233418
7	-0.0549495	-0.0204456	-0.139324	0.0390776	0.162891	0.0963562	-0.0490855	-0.0571447	0.0953936	-0.0321254	-0.002532	0.186361	0.0884259	-0.0408527	-0.10139	0.0113771	0.0247428
7.1	-0.341431	0.0140724	0.0212763	-0.0906224	0.00119118	-0.0920798	-0.0724455	-0.0599527	0.00824559	-0.0270734	0.012481	-0.122242	0.247401	-0.126228	0.00498943	-0.0414945	0.0316227
7.2	-0.232246	-0.0263856	0.0394593	0.129978	0.240101	0.108546	-0.0901555	-0.0191717	-0.0191754	-0.0460634	0.163508	-0.119555	-0.0719961	-0.0741997	-0.137649	-0.0103336	0.032555
7.3	-0.216341	0.0132914	-0.0698887	0.137048	0.162791	-0.128741	-0.205505	-0.0584717	0.0675466	-0.0418064	0.016395	-0.121736	-0.0473791	-0.0673797	0.0170224	-0.0362103	0.0282993
7.4	-0.0360285	0.10666	-0.0264687	0.148738	0.0862012	0.0144682	-0.182605	-0.0115857	0.0808926	-0.0602094	-0.024535	-0.135867	-0.00178608	0.161514	-0.0869716	0.00216114	0.0257674
7.5	-0.297058	-0.0737486	-0.0799687	-0.0852224	0.490811	0.0208812	-0.299305	-0.0172467	-0.00943241	-0.0523764	0.012375	-0.0130458	-0.0996591	-0.0331167	-0.125094	-0.0440804	0.0457342
7.6	0.0566505	-0.0574986	-0.138572	0.0330076	-0.152959	-0.134006	-0.0958855	-0.0706577	-0.0718584	-0.0190784	0.028079	-0.183219	-0.132271	0.0187943	-0.0233986	-0.0628581	0.0196834
7.7	-0.311974	-0.00742261	-0.0245387	0.0180676	0.160751	0.0322272	0.0201145	-0.0850647	0.0210896	-0.0393424	0.03731	-0.20932	-0.0848001	-0.114393	-0.109611	-0.0464603	0.0292724
7.8	-0.0909005	0.0950004	-0.0692427	-0.0654224	0.449261	-0.0674578	-0.152675	-0.0533417	0.00974759	-0.0496214	-0.006206	-0.0805188	-0.106951	-0.0764147	-0.111678	-0.0250947	0.0370512
7.9	-0.279237	-0.0357066	0.107205	-0.259612	0.355491	-0.0477478	-0.146745	-0.0673327	-0.0645174	-0.0558364	0.021251	-0.259135	-0.164502	-0.0854817	-0.0639936	-0.0697267	0.0410157
8	0.0449145	-0.00805661	0.199473	0.135328	0.113301	0.0437482	-0.289355	-0.0803587	0.0268296	-0.0712314	0.031632	-0.0593248	0.0788189	-0.0348687	-0.104371	0.00176527	0.0303714
8.1	-0.320268	-0.104363	0.172865	-0.0238824	-0.218579	0.0461342	-0.172165	-0.0359647	-0.0914974	-0.0892064	-0.017652	-0.108126	-0.2895	-0.0537287	-0.102777	-0.0939139	0.0322232
8.2	-0.0584285	-0.0860076	-0.0372527	0.219418	0.0448912	-0.0374678	-0.248145	-0.0347097	0.0135526	-0.0127114	0.040886	0.0334672	-0.176647	-0.0314557	-0.0221286	-0.0261827	0.0269108
8.3	-0.168641	0.149369	-0.209961	0.0987776	-0.000598824	-0.111462	-0.116115	-0.0661837	0.0236196	-0.0530534	-0.01991	-0.0786318	0.161928	-0.0967197	-0.107356	-0.0396625	0.0283124
8.4	-0.248198	-0.0744436	0.0354073	0.0706976	-0.0869988	-0.125095	-0.0531155	-0.0593887	-0.0293414	-0.0734684	-0.033317	-0.183429	-0.00839308	-0.201554	0.121041	-0.0633063	0.0257466
8.5	-0.229882	0.190215	-0.126397	0.298718	0.0676512	0.0595772	0.0772945	-0.0450777	-0.0908484	-0.0592264	-0.030814	0.00370118	0.0908289	0.0127963	0.147507	0.024403	0.0341099
8.6	0.138269	-0.140428	-0.164326	-0.0181624	-0.0693088	0.345514	-0.00612549	-0.0770347	0.00897259	-0.0509084	-0.109618	-0.0871848	-0.111799	-0.0599567	-0.0486376	-0.0300489	0.0326257
8.7	-0.124558	-0.219842	-0.0705847	0.100058	0.0751912	0.384726	0.00504451	-0.0706527	0.0146216	-0.0226234	0.018497	-0.161717	-0.149934	-0.0941347	-0.105791	-0.0281132	0.0375069
8.8	-0.174453	-0.0765526	-0.0998557	-0.0198724	0.232991	0.103027	-0.0953555	-0.0491187	-0.0167924	-0.101734	0.069324	-0.0992258	0.0501589	-0.0258267	-0.0743496	-0.0251757	0.0265071
8.9	-0.0295875	-0.0409746	0.270706	-0.0201624	0.0375612	-0.193649	-0.378405	-0.0239047	0.00671659	-0.0243174	0.057767	-0.171447	-0.135863	-0.142484	-0.0272366	-0.054352	0.0369989
9	-0.0724595	-0.167055	-0.639311	0.0349176	-0.655769	-0.0134298	0.0151745	-0.0711297	0.0170956	-0.0487424	0.008753	-0.192477	0.207121	-0.0392587	-0.213926	-0.122033	0.0611483
9.1	-0.0202805	-0.14946	-0.00941971	0.100028	-0.184639	-0.0503168	-0.147305	-0.0643587	-0.0410014	-0.0533694	0.021063	-0.13325	-0.195626	0.0615783	-0.00100457	-0.0578241	0.0228811
9.2	0.0563125	-0.192172	-0.186583	-0.189902	0.0813112	0.0592252	-0.137825	-0.0539177	-0.0619804	-0.0675644	0.073616	0.0156012	-0.257523	-0.121127	-0.107202	-0.0726487	0.0284842
9.3	-0.0761315	-0.171544	-0.225063	0.136578	-0.127939	0.0584622	-0.114865	-0.0607227	0.00256959	-0.0467584	-0.040606	0.00750218	0.0345539	-0.0206877	-0.196707	-0.0560905	0.0256551
9.4	-0.0957245	0.0451674	0.0579263	0.152688	0.0938412	0.138893	-0.125015	-0.0203417	-0.0699954	-0.0355064	0.041699	-0.0825618	0.0101079	-0.0517417	-0.00558957	0.00358974	0.0217502
9.5	0.0535625	-0.106683	-0.202501	0.0628176	-0.412179	-0.0852808	-0.123745	-0.0833577	0.00247459	-0.0589444	0.034199	-0.0691868	0.0514079	0.112022	0.0706014	-0.0503195	0.0345213
9.6	0.139579	-0.254463	-0.177716	0.102808	-0.311799	-0.0823238	-0.114045	-0.0935087	-0.00223641	-0.0566714	0.0614	0.0583092	-0.139678	-0.0424317	-0.0429036	-0.063712	0.0327168
9.7	0.00495847	-0.188507	-0.0716337	0.114078	-0.313249	0.161492	-0.191995	-0.0178587	-0.0195354	-0.0647744	-0.090111	-0.0475678	-0.115248	-0.0692707	-0.141297	-0.0700346	0.0304352
9.8	-0.192049	0.0533894	-0.372267	0.218998	-0.176029	-0.15457	-0.116925	-0.0551987	-0.00960741	-0.0425544	0.043344	-0.169829	-0.00944308	0.0177013	-0.127456	-0.072833	0.0356954
9.9	-0.101766	-0.0764686	-0.0808547	0.0829776	-0.0235188	-0.135218	-0.42996	-0.0280147	-0.0198904	-0.0567844	-0.009542	-0.0228668	-0.0603681	0.0249983	-0.145394	-0.072178	0.0297299
10	0.241829	0.0733004	-0.0469867	0.143818	0.194591	0.0514962	-0.0394255	-0.0178787	-0.0129024	-0.0258364	0.044729	0.00556918	0.0203559	-0.140457	-0.0204306	0.0314515	0.0256092
10.1	0.207909	-0.124784	-0.162005	0.0747376	0.0903612	-0.0784388	-0.0767255	-0.0522127	-0.0868424	-0.0477644	0.014881	-0.137625	-0.0501831	-0.0815057	-0.235966	-0.0497441	0.0284746
10.2	-0.0792785	-0.137448	-0.104667	-0.0416824	-0.0253788	-0.0697258	-0.410302	-0.0735127	-0.0735174	-0.0912604	-0.010473	-0.121872	-0.292446	-0.0723257	-0.227476	-0.122091	0.0280077
10.3	0.00793447	-0.0321176	-0.103914	0.0827676	-0.0646788	-0.103087	-0.175385	0.000838333	-0.101318	-0.0833234	-0.020996	-0.307759	-0.143503	-0.0824937	-0.259572	-0.0924405	0.0261202
10.4	-0.0213315	0.0261074	-0.222855	-0.0379824	-0.119439	-0.144098	-0.0766455	-0.0899947	-0.0462924	-0.0783284	0.038551	-0.20597	-0.195137	-0.0602547	-0.145233	-0.0919268	0.0206419
10.5	0.0869795	-0.166826	-0.285284	0.0618076	-0.121939	-0.0151068	-0.449451	-0.0804857	-0.0482644	-0.0513854	-0.082851	-0.162881	-0.0856621	-0.0883897	-0.23393	-0.114911	0.0348025
10.6	-0.224349	-0.0840556	-0.247646	0.0325676	-0.438089	-0.153312	-0.171685	-0.115438	-0.0801484	-0.107862	-0.057532	-0.191373	-0.298916	-0.334026	-0.171875	-0.176249	0.0309003
10.7	-0.0333605	0.0220434	-0.481029	-0.0160224	0.0143112	-0.218655	-0.427093	-0.0990087	-0.0786174	-0.0572024	-0.107771	-0.176905	-0.379912	-0.31396	-0.237559	-0.172716	0.0424101
10.8	-0.0811255	-0.150402	-0.106194	-0.109112	-0.458469	-0.142084	-0.53049	-0.12855	-0.0650304	-0.0785974	0.009213	-0.21146	-0.199678	-0.0852897	-0.140358	-0.165175	0.0373861
10.9	-0.325632	-0.000812608	-0.138559	-0.171872	-0.298949	-0.423168	-0.180365	-0.132562	-0.243621	-0.0689014	-0.100773	-0.257788	-0.0666591	-0.12187	-0.373916	-0.193696	0.0316501
11	-0.27558	-0.149213	-0.176647	0.0594376	0.0209312	-0.192175	-0.375845	-0.121754	-0.160084	-0.0925654	0.033651	-0.234413	-0.336496	-0.27778	-0.0611326	-0.155978	0.034217
11.1	0.0404635	-0.160939	-0.397352	-0.145402	-0.141829	-0.27193	-0.383475	-0.143755	-0.137449	-0.0730124	-0.22705	-0.400116	-0.311831	-0.158791	-0.294231	-0.21378	0.0329295
11.2	-0.316947	0.0376794	-0.353034	-0.0941324	-0.230719	0.0292132	-0.328095	-0.118783	-0.103011	-0.0701594	-0.072165	-0.239043	-0.40075	-0.18192	-0.125274	-0.171143	0.0351279
11.3	-0.18647	0.0847014	-0.342378	-0.270652	-0.226709	-0.0478198	-0.421995	-0.109732	-0.0540384	-0.0955064	-0.054452	-0.310205	-0.364621	-0.349317	-0.140419	-0.192641	0.0381407
11.4	-0.269662	-0.114624	-0.472085	-0.283662	-0.142759	-0.276914	-0.209395	-0.117056	-0.0415324	-0.0993304	-0.034098	-0.220871	-0.198166	-0.334444	-0.180177	-0.199652	0.0301588
11.5	-0.320258	-0.11843	-0.481189	-0.123802	-0.225259	-0.156601	-0.458313	-0.146568	-0.13787	-0.0697394	-0.014998	-0.130923	-0.365286	-0.380402	-0.116031	-0.216378	0.0378473
11.6	-0.156575	-0.0264656	-0.348272	0.00888765	0.0891912	-0.152062	-0.459889	-0.159647	-0.110251	-0.101442	-0.135568	-0.143124	-0.388431	-0.213983	-0.209632	-0.167151	0.0376375
11.7	-0.401388	-0.177689	-0.467496	-0.137252	-0.125159	0.0128772	-0.43022	-0.124772	-0.102722	-0.0581364	-0.121212	-0.254923	-0.449186	-0.372908	-0.241086	-0.230085	0.0405345
11.8	-0.284372	-0.229762	-0.577002	-0.130462	-0.269149	0.00817024	-0.311955	-0.145844	-0.122095	-0.0878534	-0.031219	-0.369216	-0.548709	-0.307152	-0.332759	-0.249292	0.0441091
11.9	-0.251248	-0.37639	-0.364173	-0.173032	-0.212289	-0.227372	-0.325395	-0.149743	-0.120304	-0.101868	-0.09974	-0.130174	-0.617582	-0.378012	-0.436949	-0.264285	0.0385263
12	-0.412519	-0.0463766	-0.643343	-0.219732	-0.00278882	-0.163062	-0.378215	-0.166425	-0.0361944	-0.0698214	-0.044299	-0.426146	-0.543524	-0.455482	-0.385714	-0.266243	0.0538942
12.1	-0.281759	-0.22053	-0.401806	0.00481765	-0.294549	-0.0166658	-0.361995	-0.204488	-0.145383	-0.0797874	-0.163409	-0.179927	-0.376821	-0.326837	-0.359375	-0.227234	0.0337638
12.2	-0.341985	0.0322144	-0.590286	-0.200112	-0.305849	-0.23042	-0.370905	-0.179549	-0.0682784	-0.0932274	0.015506	-0.0249998	-0.487305	-0.496435	-0.470008	-0.254109	0.0522533
12.3	-0.193677	-0.186391	-0.496344	0.189198	-0.498129	-0.106262	-0.465867	-0.171767	-0.0911374	-0.0997584	-0.089098	-0.250341	-0.567563	-0.496864	-0.464227	-0.265882	0.056625
12.4	-0.457434	-0.118591	-0.448736	-0.237922	-0.396139	-0.275724	-0.309975	-0.190142	-0.0225994	-0.135567	-0.087222	-0.112879	-0.383951	-0.356357	-0.306162	-0.25596	0.035931
12.5	-0.117012	-0.0547176	-0.52635	0.0519876	-0.124759	-0.0441758	-0.550315	-0.216515	-0.117057	-0.0833354	-0.183036	-0.303653	-0.661362	-0.274753	-0.442745	-0.243186	0.0548524
12.6	-0.134838	-0.11362	-0.551863	-0.168442	-0.111849	-0.101861	-0.432603	-0.228392	-0.10788	-0.12068	-0.047914	-0.162344	-0.483778	-0.568122	-0.378459	-0.24751	0.0469134
12.7	-0.259162	-0.151661	-0.804039	-0.153972	-0.0132588	-0.13835	-0.725362	-0.224793	-0.122316	-0.102787	-0.176867	-0.194541	-0.456176	-0.451095	-0.328329	-0.286847	0.0592078
12.8	-0.239492	-0.217955	-0.367645	-0.0266724	-0.405529	-0.0726948	-0.319615	-0.211182	-0.105195	-0.109761	0.014679	-0.282852	-0.513617	-0.456486	-0.420031	-0.248936	0.0425175
12.9	-0.183903	-0.132087	-0.406793	-0.190222	-0.0637688	-0.0366158	-0.554257	-0.224753	-0.103492	-0.124718	-0.115313	-0.260425	-0.542034	-0.284445	-0.467517	-0.246023	0.0441216
13	-0.30149	-0.334396	-0.479852	-0.166562	-0.0483388	-0.259825	-0.446335	-0.179961	-0.179566	-0.0847794	-0.03331	-0.30766	-0.627438	-0.413184	-0.4952	-0.290526	0.0458204
13.1	-0.256937	-0.405481	-0.541811	-0.385482	-0.350169	-0.248657	-0.562156	-0.193292	-0.112989	-0.0880704	-0.079588	-0.320538	-0.652384	-0.438368	-0.316634	-0.33017	0.0448733
13.2	-0.148207	-0.178831	-0.591411	-0.0982324	-0.346089	-0.191711	-0.335825	-0.210895	-0.0719474	-0.0816204	-0.185448	-0.375615	-0.722353	-0.422602	-0.454019	-0.29432	0.0498386
13.3	-0.352548	0.0131484	-0.638114	-0.271252	-0.0361988	-0.0665148	-0.700737	-0.23585	-0.0596634	-0.100937	-0.052185	-0.499622	-0.543682	-0.435473	-0.389763	-0.291293	0.06126
13.4	-0.391268	-0.311699	-0.682131	-0.0152124	-0.274519	-0.14895	-0.332405	-0.21357	-0.0791284	-0.103998	-0.143424	-0.263463	-0.480427	-0.5673	-0.425352	-0.295523	0.0487973
13.5	-0.367023	0.0215114	-0.76131	0.0122676	-0.0733688	-0.0743188	-0.554393	-0.230038	-0.129751	-0.120638	-0.189656	-0.288604	-0.437005	-0.395066	-0.600666	-0.279204	0.0607597
13.6	-0.412998	-0.279839	-1.18641	0.170038	-0.325139	-0.0699808	-0.516616	-0.226339	-0.0898884	-0.0889284	-0.028526	-0.458242	-0.538719	-0.59207	-0.506163	-0.343321	0.0836605
13.7	-0.342577	-0.0488316	-0.655884	0.00145765	-0.434469	-0.159129	-0.372815	-0.221553	-0.102338	-0.0970164	-0.032662	-0.270085	-0.533749	-0.522501	-0.430807	-0.281531	0.0534784
13.8	-0.512251	-0.187442	-0.68769	-0.287962	-0.316269	-0.0713138	-0.550351	-0.232292	-0.102158	-0.129067	-0.055222	-0.20808	-0.575035	-0.57118	-0.543875	-0.335346	0.0558328
13.9	-0.480747	-0.104198	-0.677655	-0.102742	-0.0436688	-0.0139218	-0.596899	-0.2033	-0.12951	-0.0963454	-0.066666	-0.381736	-0.608337	-0.448845	-0.501798	-0.297091	0.0612208
14	-0.174472	-0.0672166	-0.94581	0.106778	-0.465229	-0.252085	-0.363085	-0.266904	-0.111127	-0.120651	-0.161492	-0.453692	-0.628824	-0.51206	-0.409397	-0.321684	0.0674646
14.1	-0.492878	-0.15762	-1.05986	-0.154482	-0.589729	-0.149553	-0.499036	-0.19626	-0.121935	-0.121246	-0.045897	-0.346292	-0.796925	-0.48294	-0.528363	-0.382868	0.0747349
14.2	-0.396306	-0.163402	-1.041	-0.140492	-0.523929	-0.245576	-0.508933	-0.198644	-0.146914	-0.130096	-0.086019	-0.325118	-0.613702	-0.503331	-0.214503	-0.349198	0.0661517
14.3	-0.370736	-0.40026	-0.953738	-0.0842324	-0.716149	-0.322428	-0.332835	-0.249045	-0.175244	-0.0992004	-0.184729	-0.280696	-0.572501	-0.549137	-0.468759	-0.383979	0.0615244
14.4	-0.534499	-0.167832	-0.950677	-0.176442	-0.423339	-0.0995918	-0.669248	-0.231789	-0.0929934	-0.0951804	-0.104559	-0.198796	-0.714649	-0.385875	-0.519464	-0.357662	0.0696357
14.5	-0.35755	-0.335804	-1.03933	0.183838	-0.467699	-0.112988	-0.421613	-0.222241	-0.119814	-0.104268	-0.168143	-0.393975	-0.630847	-0.451499	-0.399545	-0.336099	0.0720121
14.6	-0.38536	-0.245948	-0.684054	-0.0757424	-0.270249	-0.261965	-0.60132	-0.256865	-0.0558544	-0.142844	-0.219449	-0.389136	-0.777424	-0.426125	-0.294974	-0.339154	0.0544493
14.7	-0.440358	-0.345535	-1.12372	-0.0326724	-0.271079	-0.19757	-0.473929	-0.225162	-0.110609	-0.108339	-0.047441	-0.501782	-0.404124	-0.487561	-0.492467	-0.350823	0.0703853
14.8	-0.643162	-0.250179	-0.822505	-0.185002	-0.470639	-0.0387118	-0.689279	-0.224386	-0.12839	-0.148441	-0.204026	-0.466339	-0.536513	-0.578836	-0.492112	-0.391901	0.0615022
14.9	-0.392916	-0.151152	-0.998788	-0.176132	-0.739019	-0.19401	-0.528237	-0.216865	-0.222267	-0.127256	-0.170744	-0.408429	-0.702597	-0.522402	-0.502471	-0.403552	0.0673814
15	-0.404072	-0.325582	-0.970432	-0.141782	-0.756289	-0.115684	-0.637901	-0.208507	-0.0832964	-0.130386	-0.190359	-0.463067	-0.653248	-0.539144	-0.431566	-0.403421	0.0691411
15.1	-0.471222	-0.122652	-0.864806	-0.0545424	-0.594459	-0.291553	-0.543031	-0.237098	-0.201417	-0.161255	-0.093235	-0.331382	-0.760027	-0.500676	-0.304785	-0.368809	0.0633744
15.2	-0.331594	-0.156846	-0.866136	0.0107276	-0.333669	-0.357095	-0.721044	-0.241244	-0.237569	-0.125826	-0.122243	-0.345166	-0.672604	-0.505228	-0.433584	-0.362608	0.0629266
15.3	-0.465088	-0.105033	-0.828528	-0.194942	-0.273569	-0.306228	-0.372895	-0.174736	-0.173473	-0.136659	-0.191053	-0.291191	-0.78768	-0.464278	-0.324863	-0.339348	0.0566626
15.4	-0.573189	-0.267503	-1.03485	-0.410012	-0.525379	-0.349991	-0.509048	-0.220067	-0.169353	-0.150171	-0.223637	-0.611191	-0.70276	-0.554994	-0.499346	-0.453433	0.0612265
15.5	-0.386737	-0.117042	-0.797741	-0.211432	-0.470589	-0.356621	-0.382075	-0.229964	-0.119288	-0.134408	-0.171857	-0.333199	-0.628681	-0.38645	-0.413733	-0.342654	0.0497271
15.6	-0.319191	-0.247206	-1.12442	0.00876765	-0.653719	-0.347459	-0.549633	-0.203414	-0.194201	-0.0999614	-0.19215	-0.290717	-0.571809	-0.58039	-0.60658	-0.398139	0.0737477
15.7	-0.351637	-0.380057	-0.890167	-0.134472	-0.399259	-0.315217	-0.643228	-0.243762	-0.185477	-0.1354	-0.24347	-0.434125	-0.583807	-0.468321	-0.323539	-0.382129	0.0528012
15.8	-0.347428	-0.288472	-0.886873	-0.220462	-0.377159	-0.235755	-0.637572	-0.265301	-0.188064	-0.149498	-0.211399	-0.39725	-0.655513	-0.437165	-0.505708	-0.386908	0.0536781
15.9	-0.586368	-0.310751	-1.04948	-0.00951235	-0.662709	-0.178216	-0.594729	-0.133803	-0.224723	-0.116597	-0.160508	-0.394507	-0.687164	-0.456618	-0.416376	-0.398804	0.0723196
16	-0.433194	-0.42532	-1.04936	-0.0913824	-0.697629	-0.410098	-0.762384	-0.206721	-0.20333	-0.126298	-0.198848	-0.420571	-0.514084	-0.415299	-0.50041	-0.430328	0.0669053
16.1	-0.490345	-0.317512	-1.01848	-0.0951024	-0.669369	-0.399143	-0.384535	-0.188889	-0.235207	-0.1372	-0.325617	-0.483255	-0.674665	-0.464858	-0.381671	-0.417723	0.0614032
16.2	-0.579812	-0.0538766	-1.0736	0.101208	-0.487109	-0.352838	-0.707982	-0.258346	-0.290382	-0.117722	-0.272168	-0.458969	-0.535085	-0.571056	-0.436895	-0.406309	0.0737304
16.3	-0.535697	-0.432549	-0.981143	-0.0600924	-0.462019	-0.542246	-0.670629	-0.236009	-0.254176	-0.132997	-0.271277	-0.501518	-0.809587	-0.553757	-0.450701	-0.459626	0.0638833
16.4	-0.616303	-0.15235	-0.839613	0.0149476	-0.591899	-0.196903	-0.57862	-0.243502	-0.30704	-0.13076	-0.249199	-0.707566	-0.630903	-0.476015	-0.423155	-0.408592	0.0641806
16.5	-0.527494	-0.285762	-0.736201	-0.152012	-0.499579	-0.246425	-0.662264	-0.214695	-0.17297	-0.152136	-0.356509	-0.52116	-0.695098	-0.492591	-0.459592	-0.411632	0.0519699
16.6	-0.570186	-0.241786	-0.986651	0.101288	-0.691919	-0.440773	-0.672138	-0.275608	-0.240265	-0.121867	-0.297242	-0.464513	-0.551547	-0.463007	-0.455997	-0.424814	0.0677631
16.7	-0.572709	-0.256212	-1.0806	-0.149412	-0.899199	-0.316232	-0.647322	-0.237121	-0.180305	-0.110438	-0.395393	-0.527708	-0.553441	-0.484028	-0.522752	-0.462191	0.07093
16.8	-0.718568	-0.224337	-0.929155	-0.274462	-0.466779	-0.262087	-0.679527	-0.232583	-0.254708	-0.13365	-0.387633	-0.524876	-0.569817	-0.510967	-0.388015	-0.437144	0.057161
16.9	-0.380699	-0.305025	-0.789101	-0.0437224	-0.792779	-0.44712	-0.680592	-0.210468	-0.261501	-0.153792	-0.381812	-0.291051	-0.657332	-0.476412	-0.422189	-0.419573	0.0584596
17	-0.502599	-0.392963	-1.26145	-0.0120624	-0.424809	-0.378301	-0.877593	-0.27871	-0.333539	-0.143344	-0.40349	-0.400814	-0.506777	-0.523735	-0.363138	-0.453555	0.0756686
17.1	-0.465171	-0.267804	-0.992681	-0.349622	-0.916519	-0.412105	-0.660402	-0.233479	-0.272739	-0.155016	-0.35274	-0.671266	-0.283717	-0.531088	-0.454112	-0.467897	0.0637899
17.2	-0.472897	-0.359103	-1.01441	-0.431092	-0.649809	-0.380582	-0.672592	-0.256514	-0.279245	-0.142113	-0.439962	-0.568209	-0.610354	-0.470236	-0.35493	-0.47347	0.0545262
17.3	-0.745318	-0.253054	-1.03205	-0.101992	-0.816979	-0.42793	-0.639281	-0.227066	-0.27011	-0.120905	-0.444565	-0.411965	-0.636808	-0.402689	-0.383563	-0.460952	0.0686076
17.4	-0.609061	-0.300257	-0.934197	-0.277632	-0.921279	-0.450996	-0.58076	-0.204182	-0.288688	-0.132053	-0.412074	-0.515904	-0.601095	-0.452303	-0.433613	-0.474273	0.0601058
17.5	-0.718038	-0.474488	-0.89653	-0.255192	-0.638319	-0.326348	-0.602317	-0.229014	-0.262831	-0.132343	-0.518271	-0.567947	-0.423192	-0.570409	-0.361414	-0.46511	0.0537508
17.6	-0.36377	-0.304011	-0.981639	-0.127562	-0.547869	-0.614042	-0.678269	-0.256951	-0.281853	-0.122125	-0.470136	-0.507698	-0.509281	-0.423155	-0.413924	-0.440152	0.0571051
17.7	-0.703388	-0.203372	-1.16391	-0.0199024	-0.620059	-0.455971	-0.651277	-0.235071	-0.255404	-0.139355	-0.395705	-0.641163	-0.753159	-0.473698	-0.495496	-0.480462	0.0752715
17.8	-0.506245	-0.480425	-0.682572	-0.125772	-0.737609	-0.272078	-0.994372	-0.260578	-0.270497	-0.125378	-0.395095	-0.756496	-0.497816	-0.55809	-0.391259	-0.470285	0.0638339
17.9	-0.808838	-0.153066	-1.19805	-0.215042	-0.858389	-0.365987	-0.509359	-0.225289	-0.300257	-0.161334	-0.479302	-0.505834	-0.794205	-0.502492	-0.349828	-0.495151	0.0777661
18	-0.688459	-0.292377	-1.12397	-0.0281424	-0.982839	-0.447191	-0.618845	-0.246489	-0.355672	-0.122936	-0.449023	-0.52447	-0.625068	-0.619355	-0.322043	-0.496459	0.0766098
18.1	-0.63849	-0.35106	-0.844219	-0.257402	-0.795889	-0.286908	-0.846541	-0.244008	-0.283074	-0.148079	-0.506618	-0.621301	-0.743914	-0.465652	-0.327323	-0.490698	0.0621879
18.2	-0.819339	-0.128083	-0.883529	-0.0643124	-0.881099	-0.343717	-0.488	-0.209365	-0.30689	-0.154887	-0.466655	-0.585451	-0.883964	-0.441886	-0.414647	-0.471455	0.0737489
18.3	-0.871831	-0.314728	-1.22271	-0.107672	-0.817669	-0.422507	-0.541087	-0.261056	-0.241015	-0.15882	-0.510801	-0.521071	-0.613675	-0.372757	-0.366731	-0.489609	0.0769603
18.4	-0.541853	-0.128216	-0.907137	-0.202892	-0.576739	-0.480709	-0.92182	-0.210168	-0.341394	-0.168411	-0.455907	-0.675363	-0.580482	-0.459707	-0.402978	-0.470252	0.0630286
18.5	-0.414998	-0.477653	-1.00167	-0.102062	-0.648599	-0.481803	-0.799637	-0.247773	-0.303485	-0.129958	-0.465001	-0.653149	-0.624404	-0.39822	-0.43706	-0.479032	0.0623736
18.6	-0.586644	-0.364672	-1.01806	-0.176722	-0.360789	-0.465582	-0.688986	-0.240145	-0.301816	-0.174332	-0.460878	-0.415724	-0.738229	-0.566203	-0.412539	-0.464755	0.0588235
18.7	-0.50264	-0.380916	-1.00003	-0.0671824	-0.595399	-0.393547	-0.706789	-0.237087	-0.322671	-0.156305	-0.394584	-0.539649	-0.575762	-0.375454	-0.310558	-0.437238	0.059529
18.8	-0.821946	-0.428451	-0.943501	0.0403876	-0.739569	-0.474872	-0.798853	-0.25644	-0.337292	-0.179892	-0.434955	-0.681641	-0.69546	-0.475159	-0.426508	-0.510277	0.0694518
18.9	-0.58352	-0.367779	-0.898604	-0.235632	-0.616089	-0.583337	-0.609309	-0.248235	-0.302056	-0.142774	-0.511535	-0.497998	-0.72293	-0.429463	-0.327483	-0.471783	0.0529335
19	-0.650968	-0.464118	-0.785234	-0.247902	-0.756669	-0.497655	-0.832279	-0.199842	-0.306039	-0.167192	-0.332216	-0.637699	-0.55107	-0.462195	-0.561917	-0.496866	0.0551447
19.1	-0.805155	-0.505253	-1.16981	-0.417262	-0.868609	-0.621143	-0.719728	-0.228634	-0.372764	-0.174499	-0.393719	-0.474341	-0.646379	-0.469507	-0.372028	-0.549255	0.0675258
19.2	-0.712428	-0.463242	-0.987658	-0.418222	-0.801689	-0.369615	-0.614862	-0.25895	-0.341008	-0.140948	-0.525991	-0.431038	-0.710983	-0.502686	-0.348359	-0.508512	0.0575842
19.3	-0.559298	-0.267067	-0.997711	-0.0581724	-0.903819	-0.603468	-0.781054	-0.207702	-0.280129	-0.135409	-0.411629	-0.615968	-0.631944	-0.410976	-0.411707	-0.48507	0.0714217
19.4	-0.381622	-0.456649	-1.18525	-0.215282	-0.769489	-0.656968	-0.72843	-0.240967	-0.366375	-0.156098	-0.52488	-0.673236	-0.840963	-0.531385	-0.24539	-0.531532	0.0729307
19.5	-0.659922	-0.440804	-0.95029	-0.270972	-0.854329	-0.495384	-0.870869	-0.264827	-0.34253	-0.154856	-0.383126	-0.470649	-0.580983	-0.497726	-0.317752	-0.503668	0.0617496
19.6	-0.716031	-0.299775	-1.05787	-0.243492	-0.822089	-0.604564	-0.759268	-0.219042	-0.276022	-0.180703	-0.493361	-0.724776	-0.656077	-0.37129	-0.235021	-0.510625	0.0702628
19.7	-0.738589	-0.338418	-1.02812	-0.127952	-0.887239	-0.502317	-0.60614	-0.244795	-0.333498	-0.128513	-0.393813	-0.599278	-0.682642	-0.503676	-0.566242	-0.512082	0.0672291
19.8	-0.835348	-0.434293	-1.04607	-0.160262	-0.797679	-0.383867	-0.769445	-0.221301	-0.407963	-0.153644	-0.60186	-0.597951	-0.65846	-0.555793	-0.305101	-0.528602	0.0684906
19.9	-0.546879	-0.374429	-0.926144	-0.183292	-0.652159	-0.502857	-0.642867	-0.190234	-0.414395	-0.144085	-0.624439	-0.48964	-0.574722	-0.384532	-0.31831	-0.464599	0.0544286
20	-0.905811	-0.374568	-0.930277	-0.239262	-0.837869	-0.597963	-0.677076	-0.228591	-0.389697	-0.170738	-0.556694	-0.605394	-0.681722	-0.480644	-0.285431	-0.530782	0.0640846
20.1	-0.784803	-0.495399	-0.910758	-0.155332	-0.785249	-0.645005	-0.739184	-0.228272	-0.304254	-0.186856	-0.548266	-0.62015	-0.658276	-0.47301	-0.332001	-0.524454	0.0617315
20.2	-0.552907	-0.404289	-0.940513	-0.288392	-0.789289	-0.68816	-0.623141	-0.264133	-0.372981	-0.132009	-0.561292	-0.631839	-0.828808	-0.464853	-0.452362	-0.532998	0.0580908
20.3	-0.610236	-0.515836	-1.00149	-0.105052	-1.02817	-0.604088	-0.628602	-0.248694	-0.428636	-0.146587	-0.574917	-0.66178	-0.765812	-0.54513	-0.364541	-0.548638	0.0692376
20.4	-0.670132	-0.334523	-0.9242	-0.255682	-0.416579	-0.544106	-0.67081	-0.172671	-0.366673	-0.140842	-0.541367	-0.58583	-0.652194	-0.459356	-0.507679	-0.482843	0.054226
20.5	-0.639815	-0.349423	-1.00267	-0.195252	-0.958348	-0.482682	-0.438487	-0.23634	-0.425089	-0.135173	-0.560149	-0.531186	-0.764738	-0.537914	-0.189246	-0.496434	0.0684053
20.6	-0.598546	-0.332921	-0.83514	-0.207452	-0.714569	-0.64206	-0.759491	-0.284951	-0.416709	-0.127178	-0.452034	-0.403965	-0.640288	-0.486022	-0.364044	-0.484358	0.0537844
20.7	-0.589652	-0.333931	-1.1662	-0.211782	-0.808999	-0.684993	-0.624108	-0.23372	-0.323941	-0.13456	-0.547764	-0.49513	-0.788791	-0.467065	-0.331935	-0.516171	0.0708512
20.8	-0.535644	-0.269479	-1.00387	-0.144802	-0.672739	-0.489745	-0.789767	-0.225543	-0.363123	-0.145063	-0.518699	-0.586153	-0.631449	-0.365111	-0.464936	-0.480408	0.0619959
20.9	-0.801815	-0.152132	-0.838275	-0.208462	-0.805699	-0.503867	-0.583438	-0.250095	-0.33151	-0.150225	-0.474847	-0.512727	-0.695547	-0.479795	-0.397962	-0.479093	0.0604915
21	-0.666025	-0.425685	-1.06292	0.0687776	-0.799449	-0.495402	-0.630198	-0.246552	-0.370106	-0.14727	-0.587567	-0.424056	-0.639121	-0.542399	-0.380302	-0.489885	0.0701366
21.1	-0.892643	-0.442324	-0.961474	0.0134776	-0.823829	-0.708387	-0.679498	-0.244628	-0.349411	-0.139523	-0.511852	-0.403915	-0.868631	-0.438799	-0.196704	-0.509876	0.0778273
21.2	-0.767949	-0.306604	-0.968626	-0.0886624	-0.661539	-0.635662	-0.935419	-0.226226	-0.376669	-0.164443	-0.51737	-0.45379	-0.795993	-0.445293	-0.344572	-0.512588	0.0706999
21.3	-0.787228	-0.295816	-1.00671	-0.166792	-1.0557	-0.412909	-0.737549	-0.245832	-0.467982	-0.168495	-0.484104	-0.464613	-0.533457	-0.554054	-0.466034	-0.523152	0.0703384
21.4	-0.545919	-0.275523	-1.02001	-0.333872	-0.895869	-0.413305	-0.782213	-0.266334	-0.369216	-0.14825	-0.597826	-0.428677	-0.742894	-0.466911	-0.335902	-0.508181	0.0651183
21.5	-0.879573	-0.203032	-0.935341	-0.179542	-0.605549	-0.677572	-0.762114	-0.218906	-0.382938	-0.174603	-0.612652	-0.499759	-0.695794	-0.386493	-0.389055	-0.506861	0.0658269
21.6	-0.603261	-0.425514	-0.835668	-0.175732	-0.881389	-0.471398	-0.604538	-0.225367	-0.427893	-0.127663	-0.465364	-0.643281	-0.64943	-0.404584	-0.348937	-0.486001	0.0570521
21.7	-0.621478	-0.0622826	-0.946626	-0.000942353	-0.980938	-0.676087	-0.903725	-0.223961	-0.419473	-0.128908	-0.479815	-0.581296	-0.627653	-0.52646	-0.244164	-0.494921	0.0813475
21.8	-0.740356	-0.297871	-1.07119	0.112288	-0.689559	-0.648301	-0.830621	-0.245806	-0.340814	-0.148866	-0.376071	-0.507556	-0.609547	-0.484416	-0.409807	-0.485899	0.0760037
21.9	-0.651884	-0.393226	-1.05216	-0.223862	-0.741039	-0.465075	-0.603046	-0.211551	-0.402092	-0.160486	-0.567294	-0.891295	-0.783719	-0.556563	-0.452136	-0.543695	0.0657768
22	-0.709879	-0.224712	-0.813346	0.0515976	-0.729169	-0.630586	-0.635285	-0.183536	-0.454798	-0.169335	-0.4772	-0.606717	-0.654652	-0.342781	-0.27621	-0.457107	0.0656365
22.1	-0.631231	-0.334521	-1.12937	0.0215976	-0.841789	-0.4903	-0.670191	-0.206163	-0.379701	-0.17373	-0.439839	-0.458031	-0.727616	-0.61303	-0.34782	-0.494782	0.0742786
22.2	-0.645892	-0.245521	-1.03942	-0.0704924	-0.739079	-0.400215	-0.86412	-0.232931	-0.391917	-0.160198	-0.568423	-0.458493	-0.715106	-0.368969	-0.431288	-0.488805	0.0701141
22.3	-0.458038	-0.203397	-0.923297	-0.0877724	-0.857239	-0.479874	-0.700993	-0.291632	-0.398428	-0.137839	-0.508663	-0.50053	-0.813575	-0.586029	-0.269734	-0.481136	0.0671052
22.4	-0.426429	-0.260046	-1.09411	-0.399602	-1.29167	-0.482898	-0.814431	-0.187789	-0.452212	-0.163827	-0.600302	-0.514702	-0.919328	-0.459914	-0.40993	-0.565146	0.0844277
22.5	-0.683777	-0.161087	-1.01221	-0.139992	-0.755139	-0.62787	-0.69781	-0.266667	-0.411122	-0.136855	-0.491846	-0.594724	-0.602572	-0.486842	-0.227863	-0.486425	0.0671324
22.6	-0.5699	-0.242366	-0.861344	-0.187042	-0.688759	-0.563992	-0.793949	-0.243589	-0.470945	-0.127637	-0.414683	-0.680951	-0.581482	-0.486516	-0.315298	-0.481897	0.0580308
22.7	-0.59284	-0.284895	-0.847047	-0.171232	-1.00885	-0.575679	-0.839826	-0.239102	-0.461563	-0.154721	-0.590169	-0.506517	-0.587651	-0.410523	-0.200384	-0.498067	0.0678197
22.8	-0.537606	-0.280117	-0.91053	-0.0732624	-0.741769	-0.518909	-0.621278	-0.231688	-0.402938	-0.13638	-0.563342	-0.691121	-0.49014	-0.424889	-0.517029	-0.476066	0.0587784
22.9	-0.467391	-0.181314	-0.80422	-0.187122	-0.964558	-0.772411	-0.751851	-0.244697	-0.427422	-0.166619	-0.524923	-0.656498	-0.677157	-0.414715	-0.412536	-0.510229	0.0653911
23	-0.59853	-0.355496	-0.88322	-0.257542	-0.898039	-0.521214	-1.02128	-0.263102	-0.463884	-0.16245	-0.474337	-0.595105	-0.84565	-0.500999	-0.404649	-0.5497	0.0668841
23.1	-0.706198	-0.370195	-1.04668	-0.341852	-0.738589	-0.580161	-0.889022	-0.226066	-0.378654	-0.128101	-0.507008	-0.456361	-0.857149	-0.538743	-0.366925	-0.542114	0.0671925
23.2	-0.391371	-0.395843	-1.09019	-0.267072	-0.993446	-0.588112	-0.735254	-0.269968	-0.407019	-0.171287	-0.547376	-0.550321	-0.719538	-0.461699	-0.391871	-0.532024	0.0673365
23.3	-0.480331	-0.440386	-1.08319	-0.0831524	-0.813729	-0.618994	-0.596948	-0.240578	-0.453498	-0.153589	-0.512648	-0.659851	-0.592847	-0.379063	-0.382283	-0.499406	0.0651763
23.4	-0.381088	-0.0859956	-0.967262	-0.177552	-0.764269	-0.492451	-0.767662	-0.250183	-0.473533	-0.176601	-0.519771	-0.614528	-0.764851	-0.525679	-0.317869	-0.485286	0.0665946
23.5	-0.268852	-0.425264	-1.09454	-0.0447824	-1.1436	-0.638857	-0.794672	-0.242636	-0.421712	-0.143414	-0.456004	-0.598547	-0.731459	-0.481609	-0.480781	-0.531115	0.081386
23.6	-0.315449	-0.268336	-1.17081	-0.237692	-0.918469	-0.632811	-0.699761	-0.236659	-0.450285	-0.197357	-0.538431	-0.62958	-0.757647	-0.454159	-0.398687	-0.527076	0.0719992
23.7	-0.486901	-0.40261	-1.05458	-0.545002	-0.592289	-0.612082	-0.858634	-0.230873	-0.452592	-0.152086	-0.449897	-0.559756	-0.732811	-0.432967	-0.555631	-0.541248	0.0580235
23.8	-0.507954	-0.186783	-1.11281	-0.268532	-1.24587	-0.526398	-0.712763	-0.260807	-0.474487	-0.143433	-0.411072	-0.628464	-0.721206	-0.464841	-0.202638	-0.524537	0.0836244
23.9	-0.541751	-0.28195	-0.918457	0.0371176	-0.738019	-0.57211	-0.712022	-0.247977	-0.45301	-0.156853	-0.474949	-0.500675	-0.662055	-0.326329	-0.13577	-0.445654	0.0672091
24	-0.653709	-0.302572	-1.02911	-0.156272	-0.875139	-0.593885	-0.73875	-0.233444	-0.428858	-0.165574	-0.557035	-0.637028	-0.568719	-0.47704	-0.449901	-0.524469	0.0645874
24.1	-0.560771	-0.293257	-1.11759	-0.300202	-0.998949	-0.651356	-0.748319	-0.236926	-0.455916	-0.135111	-0.565704	-0.731538	-0.688353	-0.349003	-0.261753	-0.53965	0.0741611
24.2	-0.539758	-0.46205	-0.980294	-0.374312	-0.936569	-0.492057	-0.862493	-0.233571	-0.429007	-0.151718	-0.498946	-0.755302	-0.75972	-0.501238	-0.278118	-0.550343	0.0659268
24.3	-0.695383	-0.515362	-1.11219	-0.0594124	-0.98555	-0.437565	-0.537323	-0.210041	-0.474159	-0.14186	-0.5368	-0.622438	-0.756723	-0.39088	-0.382545	-0.523882	0.0743468
24.4	-0.628111	-0.462002	-0.963419	-0.123882	-0.897889	-0.645634	-0.768578	-0.233576	-0.472604	-0.111499	-0.524578	-0.602729	-0.570754	-0.453899	-0.384332	-0.522899	0.0644465
24.5	-0.410576	-0.524069	-1.08991	-0.0752024	-0.695139	-0.709133	-0.543466	-0.271709	-0.389245	-0.160411	-0.518479	-0.594721	-0.639108	-0.463764	-0.461288	-0.503081	0.0629348
24.6	-0.583102	-0.34534	-1.08448	-0.0992424	-0.780989	-0.598064	-0.748481	-0.230131	-0.483396	-0.156799	-0.531122	-0.759488	-0.797511	-0.456016	-0.445123	-0.539952	0.0694219
24.7	-0.264976	-0.364083	-1.3242	-0.00163235	-0.945949	-0.601065	-0.708235	-0.239401	-0.405793	-0.165293	-0.423682	-0.744506	-0.61462	-0.471424	-0.34339	-0.507883	0.0857959
24.8	-0.392756	-0.463354	-0.96734	-0.230342	-0.725479	-0.711596	-0.755752	-0.213289	-0.506805	-0.164864	-0.522151	-0.612031	-0.666604	-0.281007	-0.461716	-0.511672	0.059671
24.9	-0.437793	-0.403681	-0.806706	-0.0940624	-0.909839	-0.461781	-0.71446	-0.230759	-0.395643	-0.149345	-0.55206	-0.67243	-0.620281	-0.33071	-0.36742	-0.476465	0.0608902
25	-0.182415	-0.381122	-0.857695	0.0144576	-1.04054	-0.620837	-0.718114	-0.220029	-0.476074	-0.142638	-0.484479	-0.716117	-0.891828	-0.427058	-0.507342	-0.510122	0.0778565
25.1	-0.65838	-0.232982	-1.09529	-0.284262	-0.820919	-0.620984	-0.776045	-0.202494	-0.415672	-0.161361	-0.534634	-0.701829	-0.753722	-0.424352	-0.585191	-0.551208	0.0683609
25.2	-0.525199	-0.435068	-0.996887	-0.311932	-0.892829	-0.522556	-0.849506	-0.230623	-0.52804	-0.176395	-0.449859	-0.658477	-0.481327	-0.47966	-0.246161	-0.518968	0.0628526
25.3	-0.345392	-0.355879	-0.978428	-0.291612	-0.835149	-0.445653	-0.680604	-0.24761	-0.431028	-0.170866	-0.597138	-0.693875	-0.638996	-0.418877	-0.433967	-0.504338	0.0585003
25.4	-0.398708	-0.134626	-1.1275	-0.221102	-0.909599	-0.848658	-0.530766	-0.248307	-0.457573	-0.151137	-0.394293	-0.777724	-0.756415	-0.324078	-0.453601	-0.515606	0.077948
25.5	-0.184397	-0.415301	-1.10112	-0.0553624	-0.693389	-0.74386	-0.863128	-0.228928	-0.511489	-0.147796	-0.505134	-0.588094	-0.756124	-0.455338	-0.408939	-0.51056	0.0747765
25.6	-0.366575	-0.251335	-1.04072	0.00391765	-0.951249	-0.515768	-0.555301	-0.224578	-0.39097	-0.156318	-0.474197	-0.646964	-0.706039	-0.55836	-0.30659	-0.47607	0.0735393
25.7	-0.276026	-0.628987	-0.781281	-0.0190724	-0.810159	-0.545692	-0.787048	-0.22781	-0.470264	-0.158149	-0.568576	-0.651907	-0.745142	-0.388617	-0.277468	-0.48908	0.0653831
25.8	-0.346519	-0.440554	-1.24167	-0.324572	-1.09068	-0.598534	-0.872335	-0.209953	-0.466361	-0.155885	-0.553952	-0.853366	-0.863398	-0.377962	-0.408044	-0.586919	0.0839138
25.9	-0.403978	-0.471166	-1.28936	-0.0924024	-0.862309	-0.695988	-0.785404	-0.258798	-0.460814	-0.148228	-0.277795	-0.657919	-0.615857	-0.369303	-0.493629	-0.52553	0.079551
26	-0.411438	-0.234303	-0.996639	-0.147842	-0.692339	-0.498998	-0.840077	-0.250087	-0.453505	-0.163056	-0.472892	-0.598544	-0.788966	-0.487294	-0.325977	-0.490797	0.0655752
26.1	-0.46756	-0.368658	-1.02191	-0.222362	-0.992646	-0.614486	-0.706529	-0.229447	-0.443778	-0.157616	-0.488235	-0.60606	-0.669675	-0.5053	-0.379012	-0.524885	0.0656606
26.2	-0.347964	-0.337593	-1.18764	-0.415572	-1.18603	-0.900681	-0.711662	-0.293907	-0.426099	-0.152625	-0.436894	-0.463457	-0.731157	-0.447159	-0.386552	-0.561666	0.0813993
26.3	-0.584715	-0.37894	-0.963596	-0.347552	-1.11714	-0.592169	-0.735689	-0.271179	-0.48316	-0.167093	-0.465866	-0.674552	-0.659509	-0.388046	-0.34438	-0.544906	0.0666172
26.4	-0.301521	-0.612612	-0.940239	-0.205032	-1.06154	-0.631245	-1.05129	-0.235542	-0.467383	-0.164719	-0.475934	-0.582953	-0.469984	-0.352456	-0.355892	-0.527223	0.0753583
26.5	-0.218945	-0.465128	-0.960506	-0.153032	-0.939559	-0.507868	-0.5636	-0.200915	-0.500462	-0.160967	-0.411833	-0.613101	-0.757171	-0.383819	-0.33207	-0.477932	0.0667429
26.6	-0.208934	-0.470168	-1.07733	-0.145382	-0.838169	-0.558915	-0.675355	-0.213219	-0.476807	-0.134505	-0.558815	-0.586944	-0.569101	-0.275621	-0.413905	-0.480211	0.0682189
26.7	-0.519827	-0.298076	-0.836537	-0.0374224	-0.958182	-0.430642	-0.586005	-0.255839	-0.461176	-0.170827	-0.421058	-0.608487	-0.622281	-0.326359	-0.350054	-0.458851	0.062496
26.8	-0.458597	-0.484031	-1.17215	0.0548976	-0.736719	-0.65579	-0.732799	-0.270206	-0.417306	-0.146547	-0.563196	-0.464974	-0.701403	-0.406012	-0.366444	-0.501418	0.0741029
26.9	-0.307649	-0.324525	-1.00817	-0.200692	-0.670719	-0.638268	-0.693845	-0.228765	-0.465895	-0.155762	-0.475017	-0.642713	-0.766293	-0.503893	-0.371661	-0.496924	0.0618343
27	-0.372224	-0.287684	-1.18196	-0.327712	-0.696729	-0.498776	-0.853538	-0.170017	-0.429596	-0.173014	-0.490845	-0.540163	-0.726377	-0.476623	-0.485817	-0.514072	0.0687071
27.1	-0.339948	-0.191091	-1.07064	-0.326642	-1.07542	-0.65163	-0.811364	-0.236676	-0.494088	-0.177518	-0.440418	-0.567373	-0.540062	-0.398436	-0.46751	-0.519254	0.0729203
27.2	-0.130585	-0.493996	-0.970535	-0.337152	-0.750829	-0.420325	-0.822418	-0.187506	-0.532257	-0.158309	-0.48794	-0.5059	-0.730439	-0.466184	-0.533542	-0.501861	0.0628145
27.3	-0.378536	-0.389686	-1.10157	-0.425812	-0.533649	-0.482689	-0.680084	-0.221909	-0.520292	-0.178846	-0.524719	-0.607568	-0.590124	-0.445964	-0.329282	-0.494048	0.0560992
27.4	-0.405885	-0.526421	-0.952448	-0.237192	-0.856029	-0.642489	-0.830835	-0.225242	-0.426264	-0.188843	-0.462874	-0.444058	-0.855013	-0.387165	-0.363356	-0.520274	0.0644896
27.5	-0.39654	-0.32484	-0.943601	-0.367582	-0.827689	-0.411604	-0.825299	-0.272635	-0.505182	-0.184618	-0.45874	-0.535144	-0.814989	-0.382034	-0.344651	-0.506343	0.0604548
27.6	-0.0146855	-0.34249	-1.15591	-0.508072	-0.956669	-0.586983	-0.81037	-0.224308	-0.55491	-0.172467	-0.50897	-0.567714	-0.692386	-0.329636	-0.214852	-0.509362	0.0798827
27.7	-0.186966	-0.419458	-0.920457	-0.184042	-0.861569	-0.536017	-0.779192	-0.236818	-0.463012	-0.154307	-0.562246	-0.504469	-0.718524	-0.375879	-0.288352	-0.47942	0.0649799
27.8	-0.498122	-0.388854	-1.10263	-0.463142	-0.553889	-0.666579	-0.849039	-0.263422	-0.441075	-0.1696	-0.482732	-0.441024	-0.661529	-0.34133	-0.386643	-0.513974	0.0602745
27.9	-0.468425	-0.433006	-0.839415	-0.234382	-0.948259	-0.65832	-0.780474	-0.25423	-0.420122	-0.185929	-0.432873	-0.503947	-0.641876	-0.308518	-0.664641	-0.518294	0.0595512
28	-0.313194	-0.318035	-1.04849	-0.248632	-0.727699	-0.491746	-0.588732	-0.235001	-0.512787	-0.168402	-0.517911	-0.570157	-0.81178	-0.359213	-0.431411	-0.489546	0.061625
28.1	-0.188333	-0.441205	-0.951971	-0.295362	-0.638039	-0.43933	-0.761258	-0.239149	-0.409248	-0.160034	-0.511449	-0.613145	-0.781039	-0.413935	-0.522008	-0.491034	0.0588864
28.2	-0.562202	-0.403061	-0.893744	-0.199592	-0.873029	-0.445445	-0.676998	-0.212632	-0.481019	-0.1563	-0.454714	-0.65353	-0.904935	-0.430717	-0.432019	-0.518662	0.062749
28.3	-0.276263	-0.423953	-1.07475	-0.152902	-0.939449	-0.640277	-0.567354	-0.219951	-0.539575	-0.211678	-0.524416	-0.68827	-0.745933	-0.519291	-0.44561	-0.531312	0.0680428
28.4	-0.0544175	-0.353263	-1.05952	-0.235182	-0.993453	-0.660446	-0.709147	-0.268858	-0.480248	-0.169492	-0.402001	-0.534696	-0.563357	-0.393027	-0.22411	-0.473414	0.0746763
28.5	-0.48717	-0.32963	-1.14274	-0.318692	-0.911409	-0.531179	-0.826759	-0.194718	-0.426462	-0.192573	-0.510356	-0.529967	-0.668916	-0.393879	-0.352054	-0.5211	0.0690515
28.6	-0.547419	-0.385386	-1.11559	-0.216112	-0.646499	-0.580477	-0.684581	-0.255393	-0.440245	-0.175579	-0.565007	-0.506884	-0.835191	-0.386918	-0.337288	-0.511904	0.0639699
28.7	-0.553815	-0.579318	-1.08088	-0.224812	-0.945849	-0.649723	-0.759181	-0.222601	-0.474166	-0.153587	-0.478319	-0.502957	-0.652292	-0.346285	-0.443757	-0.537836	0.0668088
28.8	-0.537686	-0.360755	-0.891745	-0.137262	-0.663989	-0.543711	-0.80491	-0.226252	-0.417052	-0.153078	-0.438228	-0.467577	-0.489332	-0.407066	-0.344739	-0.458892	0.0552989
28.9	-0.333028	-0.341675	-0.999918	-0.228662	-0.624499	-0.524207	-0.864202	-0.215024	-0.53093	-0.15857	-0.449818	-0.416985	-0.67324	-0.433937	-0.237602	-0.46882	0.0625649
29	-0.568099	-0.493366	-0.77873	-0.164342	-0.849189	-0.674901	-0.867497	-0.205949	-0.449145	-0.149291	-0.452758	-0.472693	-0.636149	-0.334648	-0.438516	-0.502351	0.0596504
29.1	-0.36893	-0.387222	-0.963174	-0.344032	-0.967751	-0.674773	-0.764383	-0.205423	-0.513627	-0.179538	-0.577445	-0.531242	-0.659112	-0.327529	-0.404157	-0.524556	0.0632389
29.2	-0.368697	-0.465916	-1.08263	-0.283972	-0.824129	-0.528226	-0.702097	-0.220996	-0.45551	-0.161788	-0.443166	-0.479182	-0.64734	-0.300996	-0.559924	-0.501638	0.0622575
29.3	-0.394371	-0.529399	-0.922731	-0.318112	-1.01364	-0.753835	-0.8228	-0.244736	-0.471598	-0.147188	-0.475812	-0.363307	-0.768835	-0.443299	-0.368259	-0.535862	0.0668877
29.4	-0.592403	-0.443191	-0.910068	-0.0679624	-0.833939	-0.712431	-0.848873	-0.254421	-0.472775	-0.179928	-0.513334	-0.391779	-0.633041	-0.357506	-0.373023	-0.505645	0.0645116
29.5	-0.675865	-0.631625	-0.901976	-0.329762	-0.990975	-0.732359	-0.794833	-0.22211	-0.493138	-0.195166	-0.432924	-0.516289	-0.616316	-0.230965	-0.43534	-0.546643	0.0637408
29.6	-0.354036	-0.4961	-1.16184	-0.326842	-0.660679	-0.623033	-0.321275	-0.253016	-0.455976	-0.198921	-0.404295	-0.612303	-0.924665	-0.299712	-0.452572	-0.503018	0.0676182
29.7	-0.402059	-0.478705	-0.742127	-0.268342	-0.752929	-0.599862	-0.786482	-0.245938	-0.47394	-0.17257	-0.473935	-0.312738	-0.555136	-0.352638	-0.385423	-0.466855	0.049181
29.8	-0.221279	-0.656753	-0.951117	-0.359842	-0.817349	-0.808185	-0.813182	-0.242422	-0.479779	-0.197606	-0.557578	-0.362516	-0.752888	-0.362026	-0.470965	-0.536899	0.0641057
29.9	-0.196112	-0.633176	-1.05721	-0.0576124	-0.933519	-0.468771	-0.601892	-0.174569	-0.405511	-0.158194	-0.408778	-0.615817	-0.642607	-0.323033	-0.323641	-0.466696	0.0735201
30	-0.396206	-0.531755	-1.0098	-0.263922	-0.675459	-0.539156	-0.678489	-0.218164	-0.430035	-0.193185	-0.479263	-0.539867	-0.678425	-0.396768	-0.359367	-0.492657	0.0549254
30.1	-0.54847	-0.350623	-0.900145	-0.381062	-1.0559	-0.693819	-0.732204	-0.209322	-0.496112	-0.196082	-0.444316	-0.671339	-0.71962	-0.491724	-0.354246	-0.549666	0.0632951
30.2	-0.53418	-0.495369	-0.929904	-0.198212	-0.891329	-0.65772	-0.669603	-0.225735	-0.508751	-0.159699	-0.470359	-0.681193	-0.718715	-0.431219	-0.372901	-0.529659	0.0603245
30.3	-0.413507	-0.401262	-1.01511	-0.210682	-0.958025	-0.517102	-0.790944	-0.208	-0.46393	-0.191861	-0.440613	-0.548243	-0.740525	-0.409102	-0.287671	-0.506438	0.0675752
30.4	-0.674678	-0.412247	-1.03107	-0.412762	-0.812009	-0.470085	-0.733241	-0.227236	-0.470152	-0.205574	-0.448884	-0.620712	-0.609013	-0.279181	-0.278494	-0.512356	0.0604384
30.5	-0.480232	-0.364117	-0.895725	-0.296312	-0.754819	-0.388215	-0.732368	-0.2269	-0.518687	-0.174751	-0.513392	-0.682036	-0.744642	-0.378182	-0.340222	-0.499373	0.0561721
30.6	-0.410796	-0.483347	-1.12243	-0.331392	-0.948119	-0.596003	-0.825158	-0.152991	-0.514974	-0.174287	-0.515757	-0.569731	-0.512449	-0.500271	-0.238153	-0.526391	0.0700323
30.7	-0.461009	-0.443594	-1.03472	-0.183942	-0.750239	-0.455468	-0.594044	-0.212185	-0.527223	-0.142666	-0.509968	-0.645076	-0.646826	-0.389792	-0.449891	-0.496443	0.0590563
30.8	-0.688568	-0.375439	-0.850804	-0.423922	-0.750339	-0.485716	-0.928682	-0.175543	-0.504775	-0.203867	-0.498818	-0.718569	-0.800965	-0.400108	-0.374005	-0.545341	0.0598779
30.9	-0.536625	-0.463532	-0.955134	-0.466042	-0.975976	-0.789323	-0.673637	-0.154977	-0.520503	-0.190007	-0.454442	-0.397633	-0.504109	-0.373022	-0.392992	-0.523197	0.0616833
31	-0.362809	-0.429934	-1.07923	-0.343202	-0.763329	-0.544322	-0.661136	-0.213336	-0.546419	-0.186278	-0.454692	-0.649887	-0.809301	-0.279226	-0.301823	-0.508328	0.0644025
31.1	-0.507447	-0.35531	-1.08594	-0.297012	-0.661419	-0.629248	-0.798894	-0.191541	-0.519603	-0.184832	-0.573217	-0.643352	-0.721444	-0.428697	-0.364397	-0.530824	0.0623604
31.2	-0.442031	-0.404421	-1.10761	-0.0610324	-0.886219	-0.554995	-0.929858	-0.180482	-0.456167	-0.172331	-0.529876	-0.786606	-0.565875	-0.354847	-0.476085	-0.527229	0.0762395
31.3	-0.679853	-0.273073	-0.866654	-0.178882	-0.889199	-0.38512	-0.708001	-0.193404	-0.448281	-0.192938	-0.447468	-0.547839	-0.837585	-0.288884	-0.46596	-0.493543	0.0648959
31.4	-0.43679	-0.404884	-1.00554	-0.359902	-0.945259	-0.632753	-0.691143	-0.198367	-0.44443	-0.180928	-0.556874	-0.48346	-0.783103	-0.402681	-0.397496	-0.528241	0.0628
31.5	-0.757001	-0.49445	-1.11501	-0.208532	-0.995416	-0.454275	-0.768839	-0.20926	-0.481749	-0.168964	-0.496661	-0.741984	-0.767665	-0.478996	-0.382308	-0.568074	0.0729811
31.6	-0.48171	-0.51911	-1.02868	-0.297852	-0.583779	-0.526825	-0.751833	-0.153743	-0.45657	-0.201052	-0.489554	-0.503577	-0.652574	-0.352165	-0.319611	-0.487909	0.0568615
31.7	-0.313144	-0.634873	-1.09244	-0.119022	-0.9831	-0.66469	-0.797748	-0.185864	-0.488187	-0.178925	-0.54198	-0.544694	-0.813778	-0.440996	-0.396154	-0.546373	0.0751043
31.8	-0.434168	-0.711789	-1.10854	-0.299032	-0.885469	-0.373909	-0.653112	-0.206717	-0.547806	-0.17536	-0.53572	-0.76011	-0.671534	-0.298638	-0.290703	-0.530174	0.0693704
31.9	-0.583311	-0.614046	-1.07524	-0.392572	-0.974875	-0.512016	-0.592866	-0.19808	-0.540546		-0.508162	-0.492801	-0.688512	-0.353957	-0.281316	-0.557736	0.0640914
32	-0.495513	-0.426946	-0.891001	-0.235482	-0.987402	-0.758261	-0.566493	-0.196183	-0.530749		-0.55458	-0.623578	-0.768593	-0.342167	-0.434558	-0.557965	0.0621363
32.1	-0.557209	-0.383825	-1.04569	-0.221942	-0.715949	-0.537717	-0.742948	-0.182782	-0.456156		-0.540889	-0.569108	-0.824165	-0.368643	-0.236142	-0.527369	0.065859
32.2	-0.484163	-0.526447	-1.03844	-0.369542	-0.817399	-0.622253	-0.850671	-0.232188	-0.500971		-0.482882	-0.506843	-0.751825	-0.477914	-0.332294	-0.570988	0.0593039
32.3	-0.722883	-0.435687	-1.01346	-0.209032	-0.695359	-0.556598	-0.761677	-0.233067	-0.520887		-0.510093	-0.492553	-0.518135	-0.360215	-0.454218	-0.534562	0.0568905
32.4	-0.43334	-0.544556	-1.01706	-0.256942	-0.691069	-0.586069	-0.347695	-0.211527	-0.509075		-0.485861	-0.427895	-0.678007	-0.364761	-0.345013	-0.492776	0.0555655
32.5	-0.539233	-0.428536	-1.18332	-0.465202	-0.939629	-0.508439	-0.804755	-0.201102	-0.472512		-0.468381	-0.537561	-0.769735	-0.258322	-0.472795	-0.574965	0.0705836
32.6	-0.462891	-0.338802	-0.84018	-0.173152	-0.793959	-0.663597	-0.764281	-0.179707	-0.468674		-0.520472	-0.529031	-0.637835	-0.22059	-0.293402	-0.491898	0.0609719
32.7	-0.375507	-0.491391	-1.22345	-0.0731424	-0.788309	-0.72706	-0.818563	-0.21275	-0.503877		-0.59163	-0.353428	-0.678374	-0.44485	-0.42856	-0.550778	0.0768041
32.8	-0.341678	-0.51188	-0.923243	-0.319682	-0.810549	-0.340709	-0.752782	-0.229051	-0.470713		-0.516183	-0.496416	-0.686122	-0.447606	-0.179435	-0.501861	0.0591708
32.9	-0.568447	-0.349826	-0.977905	-0.212362	-0.624819	-0.452148	-0.697581	-0.148201	-0.494007		-0.479712	-0.625239	-0.716306	-0.365472	-0.259044	-0.497933	0.0601306
33	-0.496616	-0.565193	-0.965713	-0.146692	-0.879689	-0.654278	-0.834321	-0.144729	-0.506071		-0.487264	-0.609304	-0.604213	-0.498741	-0.415878	-0.557764	0.0635619
33.1	-0.325391	-0.632044	-0.966921	-0.285372	-0.882589	-0.466638	-0.999844	-0.220331	-0.484003		-0.556196	-0.404617	-0.774648	-0.298574	-0.238612	-0.53827	0.0727742
33.2	-0.641525	-0.544596	-1.07415	-0.279342	-0.835529	-0.673387	-1.05168	-0.184724	-0.466293		-0.506235	-0.373525	-0.680017	-0.510774	-0.353588	-0.583954	0.0710672
33.3	-0.601671	-0.372872	-0.83517	-0.420462	-0.760899	-0.448128	-0.683275	-0.169616	-0.508914		-0.510881	-0.550225	-0.800735	-0.355669	-0.401228	-0.529982	0.0508084
33.4	-0.631976	-0.508581	-1.05923	-0.214782	-0.867189	-0.647918	-0.556864	-0.171216	-0.478867		-0.530686	-0.575515	-0.803856	-0.306359	-0.361083	-0.551008	0.0662746
33.5	-0.336614	-0.532746	-1.07123	-0.228162	-0.685039	-0.463572	-0.713504	-0.152034	-0.527818		-0.513061	-0.514126	-0.583429	-0.533979	-0.542723	-0.528431	0.0588331
33.6	-0.510541	-0.526348	-0.994961	-0.234882	-0.673249	-0.367875	-0.957222	-0.147771	-0.479022		-0.530966	-0.522089	-0.878356	-0.331816	-0.353908	-0.536357	0.0692516
33.7	-0.671163	-0.326355	-1.13646	-0.207692	-1.11061	-0.497788	-0.730433	-0.205122	-0.50037		-0.555181	-0.470586	-0.771084	-0.290197	-0.199326	-0.548026	0.0826218
33.8	-0.617226	-0.470063	-1.0009	-0.455832	-0.919829	-0.476391	-0.804417	-0.179542	-0.500318		-0.538166	-0.444116	-0.683416	-0.36898	-0.300538	-0.554267	0.0617338
33.9	-0.601359	-0.622036	-0.988734	-0.394092	-0.848179	-0.430826	-0.76844	-0.164368	-0.591609		-0.56605	-0.434776	-0.575491	-0.339068	-0.262133	-0.54194	0.0605165
34	-0.38966	-0.600102	-1.28841	-0.436262	-0.892589	-0.546325	-0.690212	-0.186262	-0.512494		-0.516898	-0.372195	-0.682605	-0.454676	-0.37817	-0.567633	0.071932
34.1	-0.457877	-0.600187	-0.859376	-0.140382	-1.19082	-0.258034	-0.821352	-0.195755	-0.487362		-0.490431	-0.527124	-0.835324	-0.438909	-0.35081	-0.546696	0.0781233
34.2	-0.568339	-0.518009	-1.0129	-0.425982	-1.01504	-0.432325	-0.78044	-0.128964	-0.480291		-0.549453	-0.491828	-0.76837	-0.433795	-0.251964	-0.561265	0.0682588
34.3	-0.707789	-0.488862	-1.25022	-0.506832	-1.14718	-0.532675	-0.530453	-0.220055	-0.477044		-0.398947	-0.579923	-0.572883	-0.36313	-0.262086	-0.574148	0.0786626
34.4	-0.344138	-0.534856	-1.18202	-0.551622	-0.856839	-0.431557	-0.851336	-0.139399	-0.436088		-0.624091	-0.435174	-0.757895	-0.435688	-0.261347	-0.560146	0.0733594
34.5	-0.600615	-0.548542	-1.02635	-0.439642	-0.521429	-0.494944	-0.790114	-0.166866	-0.49178		-0.547226	-0.423092	-0.793835	-0.15567	-0.161993	-0.511578	0.0668885
34.6	-0.551888	-0.66453	-1.03166	-0.192092	-0.717169	-0.44858	-0.766346	-0.19473	-0.546653		-0.515736	-0.468449	-0.828988	-0.462195	-0.28839	-0.548386	0.0640335
34.7	-0.669052	-0.699222	-0.96852	-0.500942	-0.713339	-0.457546	-0.751902	-0.188799	-0.457718		-0.437194	-0.566389	-0.691291	-0.185918	-0.261739	-0.539255	0.0609436
34.8	-0.488914	-0.37411	-1.16533	-0.604202	-0.677419	-0.554654	-0.761395	-0.213288	-0.506883		-0.579477	-0.522533	-0.55083	-0.440379	-0.186594	-0.544715	0.0636667
34.9	-0.441773	-0.55066	-0.932006	-0.338552	-1.03235	-0.610212	-0.715666	-0.193563	-0.480667		-0.58225	-0.450407	-0.649191	-0.309104	-0.222875	-0.536377	0.065515
35	-0.462221	-0.493846	-1.16672	-0.386832	-0.919429	-0.413896	-0.655751	-0.154091	-0.525016		-0.435714	-0.482545	-0.635707	-0.382656	-0.251116	-0.52611	0.0693645
35.1	-0.635614	-0.5513	-0.777645	-0.348722	-0.752459	-0.471626	-0.74351	-0.170308	-0.457168		-0.507205	-0.470436	-0.668169	-0.335108	-0.379036	-0.519165	0.0481099
35.2	-0.340159	-0.572243	-1.15488	-0.119392	-1.05088	-0.41394	-0.724041	-0.178561	-0.504779		-0.531117	-0.495992	-0.676427	-0.271036	-0.30084	-0.523878	0.0806952
35.3	-0.726898	-0.481669	-1.00298	-0.469732	-0.903229	-0.565911	-0.726555	-0.211036	-0.469936		-0.526441	-0.574636	-0.778342	-0.427319	-0.257042	-0.580123	0.0605186
35.4	-0.390897	-0.655734	-0.975574	-0.371922	-0.791839	-0.449633	-0.839665	-0.245002	-0.503553		-0.454549	-0.455515	-0.674755	-0.354326	-0.255455	-0.529887	0.0597591
35.5	-0.724654	-0.688466	-1.22409	-0.261892	-0.711419	-0.202243	-0.818055	-0.192786	-0.443045		-0.514841	-0.512117	-0.891926	-0.225313	-0.160808	-0.540833	0.0851718
35.6	-0.705616	-0.456904	-1.13141	-0.231122	-1.18257	-0.391779	-0.524341	-0.160545	-0.452283		-0.479735	-0.374524	-0.753266	-0.316731	-0.267859	-0.53062	0.0833854
35.7	-0.646413	-0.557537	-1.02683	-0.470792	-0.664049	-0.378717	-0.661153	-0.192784	-0.4683		-0.487108	-0.595309	-0.744754	-0.365734	-0.443141	-0.550187	0.0535181
35.8	-0.569542	-0.579577	-0.81928	-0.500182	-1.03604	-0.404988	-0.541137	-0.178659	-0.475192		-0.39637	-0.566056	-0.69343	-0.325263	-0.412909	-0.535616	0.0568359
35.9	-0.574801	-0.565457	-1.04333	-0.332422	-0.873039	-0.45473	-0.542439	-0.166218	-0.462344		-0.466371	-0.356923	-0.546749	-0.407305	-0.282426	-0.505326	0.0605983
36	-0.796496	-0.641328	-0.87537	-0.374062	-0.752399	-0.315093	-0.711217	-0.1784	-0.473857		-0.409448	-0.42902	-0.698445	-0.39361	-0.107291	-0.511145	0.0632318
36.1	-0.518186	-0.5137	-0.928769	-0.416932	-0.678119	-0.521007	-0.825468	-0.177681	-0.452548		-0.507312	-0.546797	-0.687985	-0.357835	-0.261038	-0.528098	0.0544373
36.2	-0.577035	-0.693814	-1.05253	-0.409012	-0.626739	-0.62431	-0.828188	-0.187454	-0.512238		-0.577294	-0.434447	-0.862751	-0.331745	-0.361828	-0.577099	0.0620247
36.3	-0.714844	-0.612467	-0.946215	-0.413752	-0.801219	-0.38086	-0.714613	-0.175259	-0.524036		-0.517957	-0.401545	-0.648093	-0.486047	-0.302977	-0.545706	0.0556721
36.4	-0.680466	-0.670723	-1.08393	-0.542042	-0.820029	-0.26514	-0.661006	-0.147671	-0.423506		-0.420393	-0.525978	-0.649793	-0.409208	-0.370346	-0.547874	0.0637804
36.5	-0.585097	-0.499724	-0.946667	-0.497452	-1.12246	-0.456001	-0.639838	-0.231754	-0.430548		-0.449045	-0.502966	-0.755945	-0.409504	-0.258082	-0.556077	0.0656033
36.6	-0.516834	-0.456392	-0.83569	-0.503852	-0.949609	-0.33691	-0.858663	-0.189526	-0.498752		-0.547236	-0.62263	-0.842213	-0.398316	-0.219116	-0.55541	0.0641641
36.7	-0.55993	-0.563994	-0.963576	-0.390462	-0.715789	-0.247785	-0.809116	-0.180242	-0.503142		-0.567221	-0.630693	-0.835387	-0.309856	-0.331012	-0.543443	0.062676
36.8	-0.447279	-0.541655	-1.11977	-0.432352	-0.832489	-0.229169	-1.01956	-0.186542	-0.463862		-0.500392	-0.319421	-0.657302	-0.407952	-0.325478	-0.534516	0.0750904
36.9	-0.466724	-0.477623	-1.11219	-0.345632	-0.868049	-0.218013	-0.557295	-0.192528	-0.48501		-0.570167	-0.39851	-0.725558	-0.296774	-0.219328	-0.495243	0.0702858
37	-0.666094	-0.54907	-1.00491	-0.363142	-0.695739	-0.320508	-0.603893	-0.216873	-0.481586		-0.508746	-0.505231	-0.763946	-0.321392	-0.339523	-0.524332	0.0566761
37.1	-0.478804	-0.639452	-0.993946	-0.572692	-0.821919	-0.302378	-0.799174	-0.203496	-0.470414		-0.572189	-0.529908	-0.620752	-0.232616	-0.141389	-0.527081	0.0663267
37.2	-0.496414	-0.564817	-0.909823	-0.509182	-1.05468	-0.340422	-0.72944	-0.138775	-0.439901		-0.453597	-0.628165	-0.691204	-0.379547	-0.268897	-0.543205	0.0658441
37.3	-0.510037	-0.49664	-1.03166	-0.642032	-0.788079	-0.382479	-0.879805	-0.156354	-0.490903		-0.527648	-0.599614	-0.808908	-0.322376	-0.344218	-0.570054	0.0644248
37.4	-0.633538	-0.610604	-0.819092	-0.451122	-0.777499	-0.285282	-0.771885	-0.169539	-0.518473		-0.52321	-0.583354	-0.567534	-0.422827	-0.336251	-0.533586	0.0508108
37.5	-0.628238	-0.57252	-1.2087	-0.538342	-1.02521	-0.0914468	-0.595457	-0.18935	-0.478823		-0.461245	-0.53976	-0.689039	-0.437574	-0.231897	-0.549114	0.0796654
37.6	-0.709339	-0.377459	-0.836321	-0.441682	-0.887759	-0.44149	-0.885598	-0.177707	-0.53398		-0.525482	-0.474213	-0.568275	-0.498908	-0.344156	-0.550169	0.0563483
37.7	-0.531666	-0.471526	-0.865506	-0.315272	-0.845099	-0.256261	-0.62309	-0.139503	-0.475465		-0.484902	-0.550694	-0.916322	-0.401672	-0.270874	-0.510561	0.0633529
37.8	-0.71405	-0.574399	-0.992614	-0.388622	-0.834039	-0.602095	-0.74796	-0.147455	-0.425118		-0.517314	-0.597504	-0.657956	-0.438234	-0.259829	-0.564085	0.0601541
37.9	-0.718245	-0.340846	-0.970356	-0.479642	-0.674759	-0.303838	-0.94077	-0.195934	-0.434481		-0.52577	-0.617112	-0.708549	-0.261382	-0.353674	-0.537525	0.0650936
38	-0.937916	-0.450247	-0.700962	-0.434612	-1.02278	-0.365181	-0.58263	-0.188428	-0.484383		-0.555699	-0.472171	-0.956816	-0.417148	-0.206249	-0.555373	0.0702163
38.1	-0.59706	-0.487487	-0.923754	-0.320112	-0.351129	-0.244748	-0.792062	-0.191457	-0.423693		-0.516985	-0.559645	-0.712815	-0.279681	-0.229413	-0.473574	0.0600485
38.2	-0.29783	-0.522909	-0.895885	-0.380782	-0.977723	-0.427504	-0.861494	-0.20535	-0.452638		-0.555577	-0.616293	-0.876152	-0.41308	-0.280383	-0.554543	0.0678473
38.3	-0.544532	-0.267372	-0.966657	-0.447482	-1.13072	-0.413839	-0.790207	-0.145455	-0.496462		-0.453395	-0.568048	-0.738272	-0.242207	-0.371492	-0.541153	0.0746651
38.4	-0.536885	-0.345348	-0.979532	-0.485392	-0.983352	-0.392792	-0.606179	-0.210888	-0.465319		-0.503533	-0.658227	-0.825302	-0.328529	-0.310691	-0.545141	0.0647994
38.5	-0.438599	-0.337978	-0.895191	-0.560022	-1.14463	-0.38831	-0.903675	-0.179344	-0.499054		-0.491068	-0.596742	-0.656672	-0.348968	-0.220371	-0.547188	0.0736571
38.6	-0.36705	-0.44228	-0.872762	-0.577872	-0.766329	-0.215548	-0.646088	-0.18565	-0.44872		-0.604574	-0.755901	-0.832347	-0.32568	-0.443807	-0.534615	0.0594989
38.7	-0.422195	-0.24692	-0.954775	-0.453812	-0.805989	-0.592222	-0.680716	-0.164141	-0.456704		-0.609705	-0.645329	-0.5419	-0.359916	-0.107601	-0.502995	0.0636315
38.8	-0.417581	-0.435451	-0.741033	-0.589332	-0.926889	-0.230462	-0.749995	-0.142195	-0.42678		-0.507255	-0.687186	-0.745181	-0.413517	-0.15066	-0.51168	0.0642205
38.9	-0.492434	-0.470452	-1.03205	-0.444742	-0.796419	-0.258334	-0.660262	-0.191284	-0.414574		-0.564884	-0.597032	-0.463129	-0.464298	-0.231947	-0.505845	0.0597267
39	-0.453356	-0.408394	-0.930751	-0.558932	-0.793139	-0.330959	-0.769087	-0.207327	-0.466014		-0.460578	-0.710772	-0.923105	-0.415209	-0.27048	-0.549864	0.063044
39.1	-0.555179	-0.269772	-1.08738	-0.315472	-0.828279	-0.240648	-0.880388	-0.201896	-0.395926		-0.536398	-0.708342	-0.838177	-0.38509	-0.281169	-0.537437	0.07614
39.2	-0.370598	-0.311485	-0.898791	-0.551782	-0.869219	-0.313406	-0.811765	-0.244177	-0.466659		-0.49726	-0.666302	-0.573086	-0.364087	-0.1913	-0.50928	0.0617715
39.3	-0.305225	-0.442764	-0.825504	-0.654342	-0.724629	-0.341927	-0.881759	-0.196197	-0.414186		-0.536131	-0.602305	-0.622179	-0.447982	-0.156126	-0.510804	0.0592005
39.4	-0.361375	-0.502593	-0.958612	-0.436732	-0.574939	-0.427151	-0.771199	-0.209729	-0.462292		-0.569767	-0.887751	-0.535699	-0.40652	-0.286477	-0.527917	0.0575896
39.5	-0.590385	-0.299054	-0.902583	-0.413272	-0.416819	-0.382185	-0.770591	-0.20711	-0.439392		-0.57414	-0.693947	-0.631976	-0.407887	-0.315589	-0.503209	0.0526495
39.6	-0.346932	-0.408218	-1.04603	-0.444032	-0.889309	-0.431341	-0.852343	-0.172874	-0.420735		-0.536952	-0.644724	-0.762968	-0.360592	-0.0826476	-0.528549	0.074144
39.7	-0.383515	-0.354118	-1.0382	-0.525452	-1.10827	-0.650137	-0.95527	-0.213666	-0.44046		-0.515301	-0.700154	-0.729924	-0.442005	-0.195291	-0.589412	0.0773157
39.8	-0.348052	-0.356958	-1.09363	-0.412872	-0.808569	-0.629229	-1.00361	-0.187434	-0.500882		-0.50007	-0.604018	-0.569982	-0.508848	-0.278467	-0.55733	0.0697574
39.9	-0.37915	-0.483179	-0.977244	-0.581482	-1.00727	-0.334657	-0.67582	-0.218697	-0.401974		-0.492136	-0.637354	-0.823955	-0.443234	-0.0590006	-0.536797	0.0724845
40	-0.460541	-0.391158	-0.97577	-0.375982	-0.684409	-0.299862	-0.679127	-0.186389	-0.43075		-0.446353	-0.662072	-0.826587	-0.451018	-0.155944	-0.501854	0.0629393
	sample_1	sample_2	sample_3	sample_4	sample_5	sample_6	sample_7	sample_8	sample_9	sample_10	sample_11	sample_12	sample_13	sample_14	sample_15	Average	SEM
peak	-0.525842	-0.485016	-0.997932	-0.373767	-0.844546	-0.450452	-0.749321	-0.188289	-0.479393	-0.182821	-0.510801	-0.555666	-0.71196	-0.376695	-0.297991	-0.515366	0.0596376

## Sheet: 0.1
	ΔFRETr
Time(sec)	sample_1	sample_2	sample_3	sample_4	sample_5	Average	SEM
0	0.0234022	0.141632	0.00830455	0.0847548	-0.124378	0.0267432	0.0445833
0.1	-0.300668	0.202811	-0.115135	0.0311228	0.142312	-0.00791144	0.0910214
0.2	-0.0937418	0.179921	-0.0522495	0.0365998	0.173462	0.0487984	0.0563078
0.3	-0.127888	0.032554	-0.00403545	-0.0563562	0.115548	-0.00803544	0.0410097
0.4	0.0699812	0.107351	-0.00448045	0.0476498	-0.141047	0.015891	0.043211
0.5	0.185758	0.315507	0.0568935	-0.0196602	0.00508027	0.108716	0.0626915
0.6	0.0630492	-0.046079	-0.0758335	0.0448768	-0.0111967	-0.00503664	0.0263265
0.7	-0.0165428	0.444269	-0.0637795	-0.101776	-0.0748997	0.0374542	0.102633
0.8	-0.120803	0.192569	-0.0992655	-0.0238922	0.173189	0.0243596	0.0667563
0.9	0.000717176	-0.01921	-0.111404	-0.0487602	-0.0261357	-0.0409586	0.0193042
1	-0.0964218	0.147334	0.0546055	0.0510978	-0.0471537	0.0218924	0.0426757
1.1	0.197329	0.062545	-0.0423135	0.00518384	-0.0298127	0.0385864	0.0436533
1.2	-0.148081	0.047012	0.0401615	-0.0648932	0.0727123	-0.0106176	0.0416446
1.3	0.000249176	-0.08242	0.0839725	-0.0492072	-0.0324217	-0.0159654	0.0283219
1.4	0.0290322	-0.06473	0.0126065	0.0259788	-0.0763547	-0.0146934	0.0230404
1.5	0.0438832	-0.149953	-0.0646105	0.151258	-0.00137973	-0.00416044	0.0506855
1.6	0.138192	0.00418798	-0.0152485	0.0421178	-0.0661297	0.020624	0.0341815
1.7	-0.217657	-0.023857	0.0475865	-0.0471362	0.0385053	-0.0405116	0.0478051
1.8	0.110019	0.095862	0.0515535	-0.000564157	0.0334403	0.0580622	0.0202657
1.9	-0.0344458	0.053609	-0.0325435	-0.103028	0.00727227	-0.0218272	0.0258892
2	0.0773582	0.08154	0.0160275	0.0223818	0.0121823	0.041898	0.0154306
2.1	-0.115039	0.023332	-0.0572545	0.0620618	-0.0812897	-0.0336378	0.0330595
2.2	0.123185	-0.035134	0.000814549	-0.107863	-0.0531607	-0.0144316	0.0386192
2.3	-0.10795	0.252007	0.0929765	-0.00295316	-0.0502847	0.0367592	0.0630819
2.4	-0.0537478	-0.1215	0.0414905	-0.00565916	-0.0870177	-0.0452868	0.0289155
2.5	0.137543	0.06256	0.0832855	-0.0659012	0.0365963	0.0508168	0.03357
2.6	-0.136189	-0.020573	0.128886	0.00492184	0.138534	0.023116	0.0510521
2.7	-0.00151482	0.244587	-0.0184815	-0.0498832	-0.00949773	0.033042	0.0535193
2.8	0.0152702	-0.011759	-0.0564475	0.0404088	-0.0958847	-0.0216824	0.0245295
2.9	0.0526952	0.068076	0.0147565	0.00833684	-0.115303	0.00571236	0.0322722
3	-0.0533468	0.14031	-0.155081	0.0350128	-0.0481537	-0.0162518	0.0493999
3.1	-0.0781638	-0.035218	0.0647555	0.0775638	-0.00979473	0.00382856	0.0296496
3.2	-0.0756578	0.059679	-0.000477451	0.0312728	-0.0307917	-0.00319504	0.0236231
3.3	0.0883132	0.034431	-0.0835775	-0.0318722	0.0635903	0.014177	0.0316422
3.4	0.0362212	0.101153	-0.0559485	0.0699308	-0.0111967	0.028032	0.0280721
3.5	-0.0762218	0.021491	0.0379655	0.00759684	-0.0612557	-0.0140848	0.0229468
3.6	-0.111775	0.121281	0.0321755	-0.00344116	-0.0284037	0.00196736	0.0381033
3.7	-0.0910798	-0.108698	0.0891955	-0.0147742	0.133486	0.00162596	0.0480054
3.8	0.129473	0.370629	-0.0982445	0.0175888	-0.0986327	0.0641628	0.0875313
3.9	-0.0373268	-0.112924	0.0195175	-0.0179822	0.0738663	-0.0149698	0.0309719
4	-0.125249	0.092134	-0.126949	0.0421728	-0.113903	-0.0463588	0.0470631
4.1	-0.0464798	0.068929	-0.0757885	0.00831984	-0.144268	-0.0378574	0.0363125
4.2	0.181573	-0.136405	0.0266615	0.00692984	0.00484027	0.01672	0.0504775
4.3	-0.0278148	0.039746	0.0232325	0.00332884	0.00530627	0.00875976	0.0112888
4.4	0.000392176	0.127234	0.103677	-0.0270212	-0.00830173	0.039196	0.0316662
4.5	0.0797972	-0.259446	-0.0830655	0.117128	0.148415	0.000565765	0.0762641
4.6	-0.0629828	-0.010764	-0.0230065	-0.0799242	-0.0665987	-0.0486552	0.0134138
4.7	-0.0654198	0.014133	0.0463595	0.0602188	0.0633233	0.023723	0.023928
4.8	0.0466102	-0.243979	-0.0439875	-0.0670102	0.0736953	-0.0469342	0.0559198
4.9	0.114463	-0.081374	0.000281549	-0.138592	-0.139286	-0.0489014	0.0481535
5	-0.0870358	-0.020121	0.122517	-0.0137732	0.129354	0.0261882	0.0427104
5.1	0.362357	0.150679	-0.0218195	0.100436	0.155768	0.149484	0.0620913
5.2	-0.0748888	0.3952	0.0287715	-0.0117802	0.1734	0.102141	0.0838636
5.3	-0.00421282	0.052178	0.127197	0.0384808	-0.0264247	0.0374436	0.0265407
5.4	-0.0684418	-0.111535	-0.0865695	0.0164458	-0.0906457	-0.0681492	0.0222308
5.5	0.0886342	-0.036362	0.0525995	-0.0577692	-0.0206467	0.00529116	0.0279003
5.6	0.00581818	0.11887	-0.122497	0.153676	0.0590073	0.0429748	0.0484941
5.7	0.0990422	0.047751	0.0975875	-0.0237402	0.0906193	0.062252	0.0234646
5.8	0.155409	0.358162	0.0448505	-0.0669342	-0.114836	0.0753304	0.0847755
5.9	0.0373102	0.343416	-0.0438535	-0.0305582	0.0412243	0.0695078	0.0706138
6	-0.0711918	0.156481	0.0860885	-0.0272312	0.132966	0.0554226	0.0447376
6.1	-0.0792768	-0.073363	-0.0447975	0.115737	-0.0125897	-0.018858	0.0356715
6.2	-0.0231898	-0.213312	0.00712555	0.00537884	-0.0432107	-0.0534416	0.0410528
6.3	0.200847	-0.132654	0.0959215	-0.0361862	-0.00744673	0.0240964	0.057271
6.4	0.00623518	0.219709	0.0800805	-0.0795702	-0.00707373	0.0438762	0.0507344
6.5	0.0956722	0.0761	0.0380535	-0.0316242	0.0280133	0.041243	0.0219913
6.6	0.0441342	-0.258335	0.0224665	0.0251118	0.0380823	-0.025708	0.0582949
6.7	0.0986402	-0.102773	-0.0900345	-0.11573	-0.0551907	-0.0530176	0.0392323
6.8	0.0859662	0.022262	0.101055	0.0108828	0.0265583	0.0493448	0.0183672
6.9	0.134305	-0.050074	-0.00286645	0.0649648	0.0940453	0.048075	0.0332133
7	0.0174422	-0.316241	0.0648165	0.0220628	0.0546363	-0.0314566	0.0717768
7.1	0.125157	0.247268	0.0544935	-0.0115422	0.122693	0.107614	0.0430455
7.2	-0.127436	-0.354266	-0.108972	-0.0163852	-0.0366207	-0.128736	0.0601515
7.3	-0.0287718	0.378411	-0.135742	0.0495418	0.00736427	0.0541606	0.0866864
7.4	-0.0295648	-0.234504	0.0328155	0.0570018	0.0826203	-0.0183262	0.0571573
7.5	0.0524122	0.073091	0.00338655	-0.0800552	0.0525943	0.0202858	0.0275846
7.6	0.0219952	0.088584	-0.12077	0.0134538	0.0605063	0.0127538	0.0360174
7.7	-0.159732	-0.08405	-0.00987445	0.0202488	-0.0521407	-0.0571096	0.0312228
7.8	-0.0249978	-0.248781	0.0719685	0.00423584	-0.0577147	-0.0510578	0.0538567
7.9	-0.10481	0.018053	0.133678	0.0224318	-0.0854737	-0.00322424	0.0429754
8	-0.0700288	-0.047034	0.152153	-0.0317372	-0.0148627	-0.00230204	0.0396663
8.1	-0.102793	-0.049006	-0.105172	0.0169688	0.102524	-0.0274956	0.0394007
8.2	-0.00625482	-0.299709	-0.00754945	-0.00225216	0.0561593	-0.0519212	0.0630878
8.3	-0.144803	-0.151665	-0.0707525	-0.00604416	0.00571527	-0.0735098	0.0331864
8.4	-0.192745	0.017301	-0.0665685	-0.0786162	-0.00814773	-0.0657552	0.036407
8.5	-0.0762008	-0.093081	-0.00100445	0.0474588	-0.0577147	-0.0361084	0.0260153
8.6	-0.102982	-0.0669	-0.0863225	-0.0125942	0.0978393	-0.0341918	0.0363443
8.7	-0.213174	-0.227563	-0.0258835	-0.0259052	-0.0974387	-0.117993	0.0438473
8.8	-0.124512	-0.036718	0.105609	-0.0266772	-0.0114197	-0.0187436	0.0368036
8.9	-0.0482388	0.123959	0.0466035	-0.0660392	0.000998275	0.0114566	0.0343297
9	0.0266132	-0.070458	-0.143454	-0.0610432	-0.130491	-0.0757666	0.0302514
9.1	-0.238597	-0.065049	0.0280055	0.0153798	0.0366063	-0.0447308	0.0517284
9.2	0.0374352	-0.196046	0.121664	-0.0356382	-0.0856797	-0.031653	0.0539625
9.3	-0.172002	0.134838	0.102713	0.0170878	-0.117101	-0.00689284	0.0600345
9.4	0.00299618	-0.215916	-0.0544445	-0.116145	-0.0398167	-0.0846652	0.0379651
9.5	-0.0124528	-0.049746	0.0984915	0.0745548	0.0357613	0.0293218	0.0272661
9.6	0.0925222	-0.103508	-0.0901215	0.0543768	-0.0715387	-0.0236538	0.0404186
9.7	-0.100612	0.145215	0.0496075	0.0357448	-0.11328	0.00333516	0.0488495
9.8	-0.126099	0.056817	0.0129415	-0.0348272	-0.116332	-0.0414998	0.0356591
9.9	0.0164162	-0.05815	-0.0947585	0.0654718	-0.127909	-0.0397858	0.0356109
10	0.0587532	0.294952	0.0331245	-0.0398962	0.0717623	0.0837392	0.0562255
10.1	-0.181105	-0.01248	-0.00265645	-0.0269342	-0.0276007	-0.0501552	0.0330691
10.2	-0.0377158	-0.206342	-0.0733845	-0.0280432	-0.0504577	-0.0791886	0.0326826
10.3	-0.117727	-0.541869	-0.120017	-0.0257482	-0.158445	-0.192761	0.0899636
10.4	-0.22007	-0.161196	-0.143661	-0.114995	-0.0442097	-0.136826	0.028831
10.5	-0.255338	0.136498	-0.183967	-0.102191	-0.123042	-0.105608	0.0661401
10.6	-0.171812	-0.111988	-0.0757285	-0.107902	-0.0645047	-0.106387	0.0187192
10.7	-0.115027	-0.139468	-0.113051	-0.120883	-0.254612	-0.148608	0.0269081
10.8	-0.0177888	-0.177419	-0.0433715	-0.220749	-0.0576927	-0.103404	0.0401693
10.9	-0.177563	-0.05802	-0.0603165	-0.0817982	-0.212496	-0.118039	0.0321813
11	-0.313351	-0.32396	-0.178302	-0.0689202	-0.157293	-0.208365	0.0486525
11.1	-0.499207	-0.34243	-0.104106	-0.110398	-0.172315	-0.245691	0.0766039
11.2	-0.333691	-0.304545	0.0108105	-0.0968972	-0.200276	-0.18492	0.0643184
11.3	-0.272691	-0.239786	-0.105073	-0.167181	-0.253473	-0.207641	0.0312429
11.4	-0.384874	-0.276651	-0.0617575	-0.182184	-0.244725	-0.230038	0.0533718
11.5	-0.329489	-0.127058	-0.103202	-0.189162	-0.186286	-0.187039	0.0393213
11.6	-0.489728	-0.415451	-0.122618	-0.140705	-0.314576	-0.296616	0.0729108
11.7	-0.455376	-0.00266202	-0.20344	-0.170249	-0.429549	-0.252255	0.084881
11.8	-0.318833	-0.405557	-0.0306835	-0.0946792	-0.386803	-0.247311	0.0774077
11.9	-0.42161	-0.0972	-0.28262	-0.13238	-0.247693	-0.236301	0.0577768
12	-0.501205	-0.29792	-0.163569	-0.159998	-0.297678	-0.284074	0.0622249
12.1	-0.535953	-0.420766	-0.250275	-0.135043	-0.431957	-0.354799	0.071533
12.2	-0.59055	0.194283	-0.212351	-0.126042	-0.459571	-0.238846	0.136646
12.3	-0.369706	-0.162206	-0.0172625	-0.177883	-0.41728	-0.228867	0.0731965
12.4	-0.55741	-0.546443	-0.152641	-0.200008	-0.385976	-0.368496	0.0844513
12.5	-0.634664	-0.43401	-0.111053	-0.119221	-0.442134	-0.348216	0.101715
12.6	-0.560071	-0.21966	-0.164552	-0.131403	-0.336952	-0.282528	0.0776857
12.7	-0.586691	-0.025343	-0.208429	-0.0838562	-0.401995	-0.261263	0.103834
12.8	-0.579994	-0.091605	-0.175215	-0.269386	-0.379623	-0.299165	0.0850499
12.9	-0.430127	-0.226798	-0.0363015	-0.127517	-0.225122	-0.209173	0.0655507
13	-0.452942	-0.355294	-0.15098	-0.134575	-0.551623	-0.329083	0.0821906
13.1	-0.656474	-0.175314	-0.243788	-0.188708	-0.518823	-0.356621	0.0974729
13.2	-0.612821	-0.188425	-0.269443	-0.252435	-0.473074	-0.35924	0.0793441
13.3	-0.489848	-0.257699	-0.20789	-0.140554	-0.405774	-0.300353	0.0643918
13.4	-0.664448	-0.600037	-0.277165	-0.294148	-0.393656	-0.445891	0.079294
13.5	-0.774096	-0.063219	-0.257665	-0.220002	-0.343602	-0.331717	0.119561
13.6	-0.491798	-0.344932	-0.212995	-0.476294	-0.698536	-0.444911	0.0810214
13.7	-0.444308	-0.410333	-0.352884	-0.358404	-0.342713	-0.381728	0.0195354
13.8	-0.604719	-0.064132	-0.403484	-0.365268	-0.500348	-0.38759	0.0908942
13.9	-0.748509	-0.414467	-0.276042	-0.38975	-0.317798	-0.429313	0.0835461
14	-0.588591	0.184573	-0.422904	-0.390774	-0.559726	-0.355484	0.140269
14.1	-0.704957	-0.158958	-0.401124	-0.413767	-0.540615	-0.443884	0.0898427
14.2	-0.71376	0.197257	-0.418867	-0.444195	-0.481076	-0.372128	0.151684
14.3	-0.701257	-0.159015	-0.475734	-0.52766	-0.556492	-0.484032	0.0894554
14.4	-0.587701	-0.146311	-0.449473	-0.521041	-0.403975	-0.4217	0.075614
14.5	-0.650286	-0.314215	-0.397844	-0.515535	-0.552847	-0.486145	0.0589966
14.6	-0.715386	-0.234794	-0.454715	-0.481753	-0.411739	-0.459677	0.0770615
14.7	-0.635306	-0.47312	-0.420498	-0.558683	-0.468069	-0.511135	0.0382061
14.8	-0.523265	-0.440884	-0.419268	-0.505016	-0.450491	-0.467785	0.0198
14.9	-0.537664	-0.293134	-0.434139	-0.550345	-0.419672	-0.446991	0.04663
15	-0.485746	-0.092111	-0.385305	-0.452146	-0.52797	-0.388656	0.0777226
15.1	-0.683993	-0.302303	-0.564329	-0.55947	-0.608328	-0.543685	0.064345
15.2	-0.546508	-0.368964	-0.536187	-0.580818	-0.370978	-0.480691	0.0458023
15.3	-0.748475	-0.151563	-0.487378	-0.528518	-0.467081	-0.476603	0.0955163
15.4	-0.450341	-0.48214	-0.438173	-0.505032	-0.355608	-0.446259	0.0255357
15.5	-0.700553	-0.345497	-0.546787	-0.554953	-0.586508	-0.54686	0.0573611
15.6	-0.538563	-0.063213	-0.591676	-0.476123	-0.422142	-0.418343	0.0932651
15.7	-0.680812	-0.051878	-0.515224	-0.629817	-0.425075	-0.460561	0.111451
15.8	-0.62702	-0.18144	-0.505089	-0.505752	-0.48447	-0.460754	0.0742339
15.9	-0.802271	-0.469407	-0.47523	-0.572057	-0.560512	-0.575895	0.060403
16	-0.564823	-0.228914	-0.672233	-0.493703	-0.433708	-0.478676	0.0739982
16.1	-0.655295	-0.269232	-0.517292	-0.548668	-0.566807	-0.511459	0.0647474
16.2	-0.669673	0.072596	-0.73754	-0.561691	-0.454962	-0.470254	0.14396
16.3	-0.59435	-0.15815	-0.663291	-0.589307	-0.368074	-0.474634	0.093432
16.4	-0.587019	-0.32873	-0.527361	-0.594085	-0.447171	-0.496873	0.0496228
16.5	-0.763624	-0.224259	-0.660064	-0.602338	-0.445345	-0.539126	0.0940631
16.6	-0.727302	0.061675	-0.539981	-0.702894	-0.55477	-0.492654	0.143638
16.7	-0.612794	-0.05004	-0.558307	-0.598998	-0.515788	-0.467185	0.105653
16.8	-0.714222	-0.268708	-0.65257	-0.553243	-0.463294	-0.530407	0.0781741
16.9	-0.576688	-0.222418	-0.728216	-0.486507	-0.478458	-0.498457	0.0823559
17	-0.481666	-0.312423	-0.545279	-0.48986	-0.48503	-0.462852	0.039369
17.1	-0.614671	-0.531342	-0.649065	-0.621622	-0.439216	-0.571183	0.0384081
17.2	-0.51485	-0.341679	-0.631815	-0.639414	-0.569717	-0.539495	0.0543869
17.3	-0.524	-0.38622	-0.510976	-0.581249	-0.500969	-0.500683	0.0318138
17.4	-0.671717	-0.333458	-0.551864	-0.611893	-0.621409	-0.558068	0.0592931
17.5	-0.86028	-0.467017	-0.635841	-0.601424	-0.336037	-0.58012	0.0878684
17.6	-0.606437	-0.448823	-0.688648	-0.555483	-0.457177	-0.551314	0.0454329
17.7	-0.55235	-0.509241	-0.674221	-0.586612	-0.58847	-0.582179	0.0271485
17.8	-0.569622	-0.214343	-0.680795	-0.602947	-0.43419	-0.500379	0.0818726
17.9	-0.751866	-0.387454	-0.695873	-0.734485	-0.560563	-0.626048	0.0684397
18	-0.418079	-0.440627	-0.797036	-0.591912	-0.419828	-0.533496	0.0733936
18.1	-0.879042	-0.433099	-0.515693	-0.622387	-0.509738	-0.591992	0.0778318
18.2	-0.714595	-0.369068	-0.622375	-0.512021	-0.29185	-0.501982	0.0779812
18.3	-0.656249	-0.037441	-0.616416	-0.629446	-0.656978	-0.519306	0.120719
18.4	-0.720131	-0.364628	-0.631902	-0.669529	-0.570329	-0.591304	0.0617194
18.5	-0.637994	-0.423637	-0.741462	-0.638109	-0.369105	-0.562061	0.0707557
18.6	-0.615767	-0.136766	-0.594412	-0.659919	-0.54718	-0.510809	0.0952551
18.7	-0.677685	-0.422823	-0.771251	-0.70939	-0.465963	-0.609422	0.0693693
18.8	-0.505495	-0.197799	-0.704322	-0.639692	-0.516122	-0.512686	0.0871987
18.9	-0.581471	-0.401271	-0.600421	-0.656612	-0.496509	-0.547257	0.0446334
19	-0.53211	-0.464361	-0.766457	-0.643635	-0.450221	-0.571357	0.0595612
19.1	-0.720238	-0.192284	-0.697846	-0.616651	-0.456879	-0.53678	0.0977344
19.2	-0.625261	-0.474041	-0.74368	-0.595766	-0.54852	-0.597454	0.0446002
19.3	-0.454296	-0.4894	-0.602817	-0.577066	-0.607405	-0.546197	0.0312865
19.4	-0.684393	-0.788743	-0.591684	-0.625376	-0.654501	-0.668939	0.0336647
19.5	-0.727169	-0.396278	-0.728504	-0.615801	-0.470002	-0.587551	0.0672913
19.6	-0.668855	-0.376307	-0.786846	-0.624405	-0.503459	-0.591974	0.0704574
19.7	-0.558155	-0.54359	-0.703777	-0.585429	-0.69965	-0.61812	0.0347876
19.8	-0.735194	-0.384623	-0.708521	-0.730932	-0.591938	-0.630242	0.0667372
19.9	-0.732905	-0.398364	-0.724408	-0.635092	-0.533008	-0.604755	0.0630098
20	-0.542902	-0.346538	-0.687513	-0.71527	-0.575184	-0.573481	0.0654021
20.1	-0.601328	-0.618848	-0.766493	-0.666387	-0.583712	-0.647354	0.032816
20.2	-0.645666	-0.54886	-0.778924	-0.602763	-0.566341	-0.628511	0.0411041
20.3	-0.66217	-0.390813	-0.800958	-0.666251	-0.497894	-0.603617	0.0716792
20.4	-0.792223	-0.312994	-0.59664	-0.668687	-0.412119	-0.556533	0.0865747
20.5	-0.698433	-0.494109	-0.723557	-0.59004	-0.684037	-0.638035	0.0424831
20.6	-0.834217	-0.639013	-0.825989	-0.549773	-0.519247	-0.673648	0.0668486
20.7	-0.638967	-0.406292	-0.8364	-0.714127	-0.45153	-0.609463	0.080482
20.8	-0.532717	-0.42308	-0.641481	-0.661818	-0.612039	-0.574227	0.0436999
20.9	-0.803254	-0.657925	-0.7088	-0.548268	-0.459799	-0.635609	0.0602069
21	-0.771541	-0.489559	-0.671541	-0.668094	-0.567438	-0.633635	0.0483644
21.1	-0.685863	-0.282424	-0.688317	-0.636402	-0.494037	-0.557409	0.0773014
21.2	-0.698878	-0.535115	-0.74898	-0.62673	-0.497481	-0.621437	0.0474916
21.3	-0.608885	-0.290415	-0.704501	-0.607225	-0.530302	-0.548266	0.0701321
21.4	-0.879821	-0.5666	-0.725125	-0.702936	-0.554759	-0.685848	0.0595251
21.5	-0.610262	-0.590497	-0.581743	-0.70161	-0.455056	-0.587834	0.0394476
21.6	-0.690856	-0.590539	-0.642489	-0.704784	-0.525862	-0.630906	0.0330529
21.7	-0.684105	-0.518886	-0.737546	-0.642028	-0.549195	-0.626352	0.0408947
21.8	-0.748625	-0.494267	-0.689238	-0.576169	-0.554378	-0.612535	0.0464198
21.9	-0.728821	-0.495814	-0.763153	-0.698817	-0.596516	-0.656624	0.0488948
22	-0.588033	-0.409597	-0.734728	-0.573764	-0.507527	-0.56273	0.0533116
22.1	-0.815655	-0.737675	-0.726238	-0.660944	-0.556248	-0.699352	0.0434004
22.2	-0.69109	-0.601351	-0.69424	-0.708503	-0.481449	-0.635327	0.0428765
22.3	-0.704102	-0.786418	-0.684602	-0.682598	-0.511612	-0.673866	0.0447773
22.4	-0.669101	-0.650366	-0.781867	-0.671929	-0.54395	-0.663443	0.0378008
22.5	-0.675772	-0.558184	-0.599523	-0.598633	-0.561454	-0.598713	0.0211773
22.6	-0.613638	-0.358926	-0.830801	-0.658336	-0.621915	-0.616723	0.0755172
22.7	-0.675867	-0.572954	-0.641219	-0.612333	-0.576749	-0.615824	0.0195281
22.8	-0.774564	-0.372991	-0.673825	-0.639161	-0.560095	-0.604127	0.0672669
22.9	-0.693368	-0.382905	-0.733729	-0.653315	-0.498927	-0.592449	0.0657665
23	-0.694436	-0.595633	-0.675694	-0.642136	-0.456367	-0.612853	0.0425716
23.1	-0.747738	-0.598389	-0.733983	-0.625381	-0.545582	-0.650215	0.0392292
23.2	-0.613985	-0.638428	-0.763663	-0.61961	-0.565149	-0.640167	0.0331589
23.3	-0.709244	-0.102469	-0.794628	-0.550382	-0.466649	-0.524674	0.120255
23.4	-0.690522	-0.701129	-0.600274	-0.588813	-0.43827	-0.603802	0.0472392
23.5	-0.717735	-0.774385	-0.87094	-0.618878	-0.519779	-0.700343	0.0608803
23.6	-0.706584	-0.541792	-0.844292	-0.575171	-0.585332	-0.650634	0.0558747
23.7	-0.724036	-0.716211	-0.75078	-0.672623	-0.501909	-0.673112	0.044606
23.8	-0.565304	-0.881014	-0.82512	-0.643547	-0.532169	-0.689431	0.069771
23.9	-0.673083	-0.47512	-0.797542	-0.607912	-0.422091	-0.59515	0.0676594
24	-0.714569	-0.867841	-0.755083	-0.6589	-0.544545	-0.708188	0.0533561
24.1	-0.727394	-0.347941	-0.791206	-0.634792	-0.614129	-0.623092	0.0758507
24.2	-0.699558	-0.834575	-0.661938	-0.674916	-0.497999	-0.673797	0.053647
24.3	-0.779195	-0.56793	-0.714775	-0.703755	-0.401205	-0.633372	0.0674644
24.4	-0.643603	-0.420845	-0.702723	-0.697058	-0.581009	-0.609048	0.0519237
24.5	-0.758698	-0.807711	-0.69092	-0.606751	-0.614566	-0.695729	0.0393908
24.6	-0.684713	-0.69809	-0.715109	-0.745802	-0.37092	-0.642927	0.0687643
24.7	-0.719218	-0.607429	-0.845837	-0.713199	-0.589427	-0.695022	0.0460891
24.8	-0.460427	-0.734461	-0.722518	-0.679202	-0.627788	-0.644879	0.0497723
24.9	-0.701909	-0.689931	-0.677466	-0.662287	-0.51219	-0.648757	0.0347695
25	-0.701257	-0.595075	-0.685454	-0.59487	-0.357275	-0.586786	0.0615014
25.1	-0.94166	-0.607725	-0.79221	-0.706439	-0.609775	-0.731562	0.062697
25.2	-0.663244	-0.517941	-0.81314	-0.600735	-0.636865	-0.646385	0.0483549
25.3	-0.948928	-0.578043	-0.805589	-0.643058	-0.543724	-0.703868	0.0760189
25.4	-0.803811	-0.499044	-0.842894	-0.636891	-0.491682	-0.654864	0.0737468
25.5	-0.850458	-0.352201	-0.79843	-0.672395	-0.441983	-0.623093	0.0977374
25.6	-0.812811	-0.910669	-0.730643	-0.627844	-0.643284	-0.74505	0.0530671
25.7	-0.822415	-0.704649	-0.788565	-0.583184	-0.489763	-0.677715	0.0625354
25.8	-0.831736	-0.462803	-0.761126	-0.68079	-0.508007	-0.648892	0.0712473
25.9	-0.805992	-0.79051	-0.721848	-0.652646	-0.464114	-0.687022	0.0620267
26	-0.665312	-0.674653	-0.771801	-0.750919	-0.531827	-0.678902	0.0422201
26.1	-0.654271	-0.58474	-0.719361	-0.685018	-0.546977	-0.638073	0.0317938
26.2	-0.718752	-0.763821	-0.779264	-0.612148	-0.593004	-0.693398	0.038507
26.3	-0.666089	-0.573262	-0.782286	-0.657599	-0.476503	-0.631148	0.0510046
26.4	-0.866962	-0.622813	-0.877983	-0.555718	-0.465113	-0.677718	0.0833724
26.5	-0.697468	-0.892077	-0.744161	-0.744985	-0.561832	-0.728105	0.0529221
26.6	-0.885788	-0.665432	-0.787224	-0.607346	-0.577823	-0.704723	0.0577584
26.7	-0.693826	-0.583744	-0.860999	-0.62629	-0.619988	-0.676969	0.0493242
26.8	-0.658983	-0.80683	-0.668897	-0.62025	-0.502072	-0.651406	0.0488832
26.9	-0.705454	-0.537531	-0.738386	-0.556233	-0.547985	-0.617118	0.0432028
27	-0.633471	-0.453882	-0.92581	-0.642777	-0.60967	-0.653122	0.076301
27.1	-0.749228	-0.772715	-0.859319	-0.626001	-0.669347	-0.735322	0.0407865
27.2	-0.751634	-0.643362	-0.869565	-0.647196	-0.486476	-0.679647	0.0636144
27.3	-0.760858	-0.750838	-0.794622	-0.587112	-0.553655	-0.689417	0.0494177
27.4	-0.935321	-0.560915	-0.748548	-0.601451	-0.658059	-0.700859	0.0665375
27.5	-0.771031	-0.770608	-0.887455	-0.582998	-0.496278	-0.701674	0.0708338
27.6	-0.747454	-0.559939	-0.788423	-0.581281	-0.444954	-0.62441	0.0633488
27.7	-0.749752	-0.660346	-0.856219	-0.641461	-0.484449	-0.678445	0.0616516
27.8	-0.634528	-0.570377	-0.66946	-0.678333	-0.50167	-0.610874	0.0332477
27.9	-0.516511	-0.560762	-0.800779	-0.639241	-0.543716	-0.612202	0.051374
28	-0.654271	-0.558509	-0.766822	-0.671057	-0.53659	-0.63745	0.0415657
28.1	-0.63286	-0.530813	-0.725745	-0.62254	-0.439004	-0.590192	0.0487983
28.2	-0.71126	-0.780806	-0.854375	-0.662601	-0.578299	-0.717468	0.0475249
28.3	-0.74078	-0.672923	-0.737407	-0.653109	-0.50713	-0.66227	0.0424708
28.4	-0.696411	-0.328592	-0.734393	-0.664709	-0.508157	-0.586452	0.0750745
28.5	-0.591188	-0.527575	-0.753904	-0.697676	-0.494434	-0.612955	0.0494243
28.6	-0.837498	-0.790066	-0.877726	-0.722013	-0.523249	-0.75011	0.0623597
28.7	-0.841892	-0.630084	-0.739039	-0.663896	-0.539529	-0.682888	0.0510568
28.8	-0.551106	-0.524808	-0.76275	-0.664729	-0.434065	-0.587492	0.0572164
28.9	-0.739065	-0.767612	-0.729192	-0.658186	-0.722369	-0.723285	0.0180104
29	-0.752227	-0.491839	-0.795052	-0.684072	-0.523868	-0.649412	0.0606523
29.1	-0.754883	-0.987621	-0.904567	-0.651943	-0.552945	-0.770392	0.079607
29.2	-0.633137	-0.60901	-0.780977	-0.58143	-0.551493	-0.631209	0.0398495
29.3	-0.672522	-0.595528	-0.706705	-0.599358	-0.511876	-0.617198	0.0338769
29.4	-0.768605	-0.768044	-0.682065	-0.619064	-0.534349	-0.674425	0.0449327
29.5	-0.68055	-0.567303	-0.770769	-0.71548	-0.469377	-0.640696	0.0542388
29.6	-0.825852	-0.638325	-0.775059	-0.695913	-0.435722	-0.674174	0.06775
29.7	-0.657451	-0.915039	-0.794803	-0.614397	-0.641867	-0.724711	0.0568744
29.8	-0.803543	-0.576965	-0.796652	-0.655945	-0.61931	-0.690483	0.0464754
29.9	-0.810247	-0.880427	-0.753192	-0.64441	-0.575255	-0.732706	0.0551547
30	-0.735566	-0.648905	-0.806163	-0.538951	-0.528167	-0.65155	0.0542554
30.1	-0.616546	-0.398947	-0.78581	-0.631326	-0.503259	-0.587178	0.0650921
30.2	-0.714972	-0.566741	-0.729511	-0.711701	-0.471487	-0.638882	0.0512501
30.3	-0.842847	-0.309713	-0.725745	-0.627909	-0.477539	-0.596751	0.0934815
30.4	-0.686102	-0.537314	-0.779288	-0.611198	-0.468956	-0.616572	0.0545034
30.5	-0.631769	-0.630967	-0.834167	-0.569725	-0.603169	-0.653959	0.0464603
30.6	-0.47876	-0.70593	-0.849412	-0.61438	-0.42008	-0.613712	0.0773837
30.7	-0.611797	-0.629613	-0.82659	-0.615298	-0.508721	-0.638404	0.051745
30.8	-0.676406	-0.655488	-0.793778	-0.671659	-0.425186	-0.644503	0.0601079
30.9	-0.843086	-0.691426	-0.845397	-0.542552	-0.507046	-0.685901	0.0716641
31	-0.876235	-0.681219	-0.893006	-0.625639	-0.609758	-0.737171	0.0614115
31.1	-0.722826	-0.587206	-0.931115	-0.59154	-0.585079	-0.683553	0.0671847
31.2	-0.798569	-0.492754	-0.754538	-0.627329	-0.500431	-0.634724	0.063026
31.3	-0.86199	-0.629394	-0.711882	-0.648955	-0.476174	-0.665679	0.0625225
31.4	-0.827432	-0.428839	-0.751947	-0.683697	-0.540825	-0.646548	0.0720356
31.5	-0.577411	-0.544222	-0.659925	-0.601009	-0.512296	-0.578973	0.0251941
31.6	-0.668749	-0.546457	-0.812799	-0.607374	-0.480666	-0.623209	0.0567797
31.7	-0.670496	-0.496301	-0.853691	-0.714815	-0.494229	-0.645906	0.0685258
31.8	-0.545951	-0.673444	-0.767355	-0.666509	-0.521377	-0.634927	0.0451822
31.9	-0.872029	-0.693257	-0.865399	-0.601999	-0.574314	-0.7214	0.0632882
32	-0.75235	-0.517053	-0.823578	-0.567711	-0.502565	-0.632651	0.0653007
32.1	-0.799265	-0.886645	-0.739404	-0.657463	-0.487716	-0.714099	0.0678685
32.2	-0.748288	-0.724818	-0.839993	-0.679154	-0.556832	-0.709817	0.0463657
32.3	-0.746356	-0.676615	-0.797479	-0.643354	-0.567845	-0.68633	0.0399608
32.4	-0.661027	-0.624004	-0.841652	-0.612108	-0.551872	-0.658133	0.0491235
32.5	-0.675519	-0.618991	-0.779448	-0.624633	-0.29566	-0.59885	0.0810829
32.6	-0.766338	-0.803214	-0.829466	-0.665078	-0.459198	-0.704659	0.0674211
32.7	-0.780102	-0.261166	-0.780186	-0.63459	-0.434692	-0.578147	0.101451
32.8	-0.924574	-0.502923	-0.817818	-0.620798	-0.482446	-0.669712	0.0872267
32.9	-0.607297	-0.6924	-0.744876	-0.577491	-0.719179	-0.668249	0.0324045
33	-0.693469	-0.609066	-0.850709	-0.750388	-0.489475	-0.678621	0.0614816
33.1	-0.718039	-0.756978	-0.758153	-0.611433	-0.434732	-0.655867	0.0614111
33.2	-0.860569	-0.799803	-0.737536	-0.648286	-0.577476	-0.724734	0.050882
33.3	-0.69479	-0.493449	-0.784304	-0.660617	-0.545371	-0.635706	0.0522448
33.4	-0.801758	-0.715185	-0.856976	-0.598558	-0.499804	-0.694456	0.0653614
33.5	-0.809476	-0.797207	-0.776744	-0.643968	-0.642364	-0.733952	0.0374311
33.6	-0.798049	-0.804617	-0.633209	-0.465662	-0.492842	-0.638876	0.072169
33.7	-0.798907	-0.660247	-0.750552	-0.569834	-0.372094	-0.630327	0.0755355
33.8	-0.619631	-0.625443	-0.681238	-0.565871	-0.597597	-0.617956	0.0189616
33.9	-0.750964	-0.628041	-0.768998	-0.645837	-0.520727	-0.662913	0.0451285
34	-0.742528	-0.923414	-0.751492	-0.531424	-0.647079	-0.719187	0.0647115
34.1	-0.743817	-0.62934	-0.828603	-0.60085	-0.559309	-0.672384	0.0496302
34.2	-0.67407	-0.618172	-0.672458	-0.556883	-0.603577	-0.625032	0.0221423
34.3	-0.723161	-0.489937	-0.794043	-0.705277	-0.549052	-0.652294	0.0569829
34.4	-0.545076	-0.869658	-0.747644	-0.633133	-0.42654	-0.64441	0.0770895
34.5	-0.719003	-0.707311	-0.828042	-0.615322	-0.495191	-0.672974	0.0558008
34.6	-0.771644	-0.350723	-0.841593	-0.687429	-0.511562	-0.63259	0.089477
34.7	-0.732503	-0.788114	-0.749406	-0.68185	-0.677509	-0.725876	0.0209151
34.8	-0.803194	-0.606745	-0.74785	-0.616957	-0.487883	-0.652526	0.0557925
34.9	-0.692705	-0.724178	-0.725745	-0.643754	-0.575652	-0.672407	0.02839
35	-0.844617	-0.727578	-0.717662	-0.693496	-0.384105	-0.673492	0.0769107
35.1	-0.776254	-0.740163	-0.733149	-0.653093	-0.529815	-0.686495	0.0440329
35.2	-0.767938	-0.856324	-0.710087	-0.676993	-0.712288	-0.744726	0.0314902
35.3	-0.79462	-0.725387	-0.816123	-0.656337	-0.623937	-0.723281	0.0374594
35.4	-0.64504	-0.721537	-0.761213	-0.617251	-0.667709	-0.68255	0.026076
35.5	-0.820444	-0.853578	-0.735989	-0.68746	-0.450757	-0.709646	0.0711345
35.6	-0.761824	-0.69641	-0.766708	-0.676101	-0.530766	-0.686362	0.0427589
35.7	-0.772149	-0.60454	-0.733692	-0.614876	-0.631367	-0.671325	0.034131
35.8	-0.638804	-0.842462	-0.853761	-0.684073	-0.433533	-0.690527	0.0769717
35.9	-0.644981	-0.526087	-0.724915	-0.65357	-0.669796	-0.64387	0.0325643
36	-0.698301	-0.576824	-0.763535	-0.614719	-0.576965	-0.646069	0.0367965
36.1	-0.900468	-0.468511	-0.780831	-0.697614	-0.618236	-0.693132	0.0730628
36.2	-0.556638	-0.530319	-0.634294	-0.617457	-0.555491	-0.57884	0.0199485
36.3	-0.915408	-0.722159	-0.557804	-0.586679	-0.514831	-0.659376	0.0727973
36.4	-0.733707	-0.543134	-0.803678	-0.591593	-0.627285	-0.659879	0.0476883
36.5	-0.694891	-0.503594	-0.760647	-0.61769	-0.708734	-0.657111	0.0446842
36.6	-0.84571	-0.638988	-0.838245	-0.736304	-0.551424	-0.722134	0.0570127
36.7	-0.66377	-0.617481	-0.73749	-0.628455	-0.703052	-0.67005	0.0225504
36.8	-0.811697	-0.677652	-0.809502	-0.693001	-0.503587	-0.699088	0.0563868
36.9	-0.640752	-0.749067	-0.89497	-0.617021	-0.612542	-0.70287	0.0540484
37	-0.764365	-0.733707	-0.743015	-0.668394	-0.698023	-0.721501	0.0170598
37.1	-0.710703	-0.82436	-0.659756	-0.51516	-0.630664	-0.668129	0.050544
37.2	-0.639044	-0.658201	-0.779364	-0.714715	-0.634254	-0.685116	0.0275617
37.3	-0.695654	-0.883014	-0.668352	-0.62068	-0.529102	-0.67936	0.0582591
37.4	-0.710019	-0.643825	-0.747702	-0.653157	-0.503296	-0.6516	0.0416566
37.5	-0.682323	-0.69798	-0.763669	-0.677349	-0.624401	-0.689144	0.0223712
37.6	-0.664977	-0.488558	-0.722041	-0.598186	-0.538299	-0.602412	0.0420218
37.7	-0.78928	-0.628925	-0.660076	-0.637619	-0.471176	-0.637415	0.050638
37.8	-0.708372	-0.618743	-0.80451	-0.515509	-0.616067	-0.65264	0.0487146
37.9	-0.798944	-0.621632	-0.676442	-0.675921	-0.516123	-0.657812	0.0458138
38	-0.774677	-0.489546	-0.684023	-0.645839	-0.574673	-0.633752	0.0483833
38.1	-0.776085	-0.403134	-0.711284	-0.680871	-0.58574	-0.631423	0.0647892
38.2	-0.825159	-0.840528	-0.693483	-0.556661	-0.605193	-0.704205	0.0569655
38.3	-0.798641	-0.560174	-0.704013	-0.647352	-0.535028	-0.649042	0.0481151
38.4	-0.712986	-0.81696	-0.660278	-0.627025	-0.465005	-0.656451	0.0576591
38.5	-0.679206	-0.632698	-0.733241	-0.68212	-0.541306	-0.653714	0.0322945
38.6	-0.775907	-0.571029	-0.534186	-0.66408	-0.717873	-0.652615	0.0448734
38.7	-0.676012	-0.55694	-0.745111	-0.605688	-0.393958	-0.595542	0.0596136
38.8	-0.804885	-0.767364	-0.679839	-0.696508	-0.552248	-0.700169	0.0434672
38.9	-0.715141	-0.671829	-0.711213	-0.633276	-0.446531	-0.635598	0.0495526
39	-0.766029	-0.646862	-0.655725	-0.669494	-0.606052	-0.668832	0.0264986
39.1	-0.713411	-0.597597	-0.644584	-0.654416	-0.496386	-0.621279	0.0362551
39.2	-0.75411	-0.789973	-0.807349	-0.575685	-0.508156	-0.687055	0.0608142
39.3	-0.844379	-0.606735	-0.753717	-0.646972	-0.612657	-0.692892	0.0461613
39.4	-0.547013	-0.720241	-0.929159	-0.69342	-0.627814	-0.703529	0.0638438
39.5	-0.812441	-0.725382	-0.721951	-0.621188	-0.554245	-0.687041	0.0449363
39.6	-0.708768	-0.400681	-0.614362	-0.671295	-0.5427	-0.587561	0.0544782
39.7	-0.772725	-0.696542	-0.871739	-0.570835	-0.763753	-0.735119	0.0496873
39.8	-0.688024	-0.698302	-0.786341	-0.63344	-0.578416	-0.676905	0.034747
39.9	-0.919769	-0.564642	-0.781215	-0.677498	-0.564178	-0.70146	0.067882
40	-0.792776	-0.58334	-0.703905	-0.584028	-0.540324	-0.640875	0.0467435
	sample_1	sample_2	sample_3	sample_4	sample_5	Average	SEM
peak	-0.736276	-0.642721	-0.759829	-0.633143	-0.546064	-0.663606	0.0385487

## Sheet: 1
	ΔFRETr
Time(sec)	sample_1	sample_2	sample_3	sample_4	sample_5	sample_6	Average	SEM
0	0.0611354	0.0318057	0.291894	0.0541681	-0.0249062	-0.0427736	0.0618872	0.0491104
0.1	0.243693	-0.0491693	0.0478786	-0.0488159	-0.0745912	-0.125533	-0.00108948	0.054097
0.2	0.0279704	-0.129116	0.0711426	0.00175712	-0.0176552	-0.177629	-0.037255	0.0391807
0.3	-0.0314496	-0.0365613	0.131459	0.0271161	-0.0855952	0.0280874	0.00550935	0.0307006
0.4	0.0224304	-0.125882	0.323534	-0.0490309	-0.0472152	0.0433784	0.027869	0.0639996
0.5	0.337785	-0.00816325	0.538846	-0.0448159	-0.113006	0.206981	0.152938	0.10357
0.6	-0.0524026	-0.20605	0.213842	0.0617061	-0.0653022	-0.0264126	-0.0124367	0.0573796
0.7	0.144756	-0.0810303	-0.0977454	-0.0743079	-0.0075672	0.10423	-0.00194398	0.0422274
0.8	-0.0330836	-0.14282	0.0870376	-0.0408419	-0.0680322	-0.125893	-0.0539388	0.0335444
0.9	-0.173742	-0.0658753	0.108567	0.112303	-0.0369072	0.182004	0.0210583	0.0550004
1	-0.109092	-0.0604133	0.151093	0.00758212	-0.0355102	0.00253743	-0.00730048	0.036233
1.1	0.0506454	-0.0540303	0.475584	0.00386312	-0.0627822	0.10681	0.0866817	0.0820461
1.2	0.140641	-0.00873325	0.427042	0.0656971	-0.0424182	0.102676	0.114151	0.0684826
1.3	0.0428694	-0.0726453	-0.136232	-0.0292259	-0.0502052	-0.0160666	-0.0435843	0.0244334
1.4	-0.0223046	-0.0283483	0.0464966	-0.0172929	-0.0173022	-0.0250106	-0.010627	0.0115606
1.5	0.153984	-0.0514093	0.35215	0.0654241	-0.0630262	-0.101789	0.0592223	0.0702219
1.6	-0.0602816	-0.0954303	0.105642	-0.0190929	-0.0362292	-0.0881466	-0.0322565	0.0300583
1.7	-0.0766336	0.0155227	0.0197216	0.0277331	-0.0413672	0.00279343	-0.00870498	0.0168682
1.8	0.0251454	-0.134521	0.0450696	-0.00221788	-0.0128922	0.0739214	-0.000915817	0.0296592
1.9	-0.213266	-0.0771443	0.125435	-0.00270188	-0.0513062	0.153806	-0.0108628	0.0556044
2	0.0293884	-0.0606113	0.143946	0.0289951	-0.0218422	0.0790484	0.033154	0.0295686
2.1	-0.138379	0.00981575	0.0320206	-0.0522029	-0.0218242	-0.0435776	-0.0356912	0.0243089
2.2	0.0151454	-0.0836593	0.152621	0.0409121	-0.0611812	-0.0350476	0.00479835	0.0351323
2.3	0.0488524	-0.00541525	0.258017	-0.0577799	-0.0423742	0.00898843	0.035048	0.0471993
2.4	-0.0690826	-0.0406993	0.466567	0.0333701	-0.0435602	-0.00702157	0.0565955	0.0832577
2.5	-0.00555465	-0.0412893	-0.187517	-0.192894	-0.0692642	0.0527174	-0.073967	0.0403553
2.6	0.0999424	-0.0542133	0.0846196	0.0438851	-0.0146622	-0.0429786	0.0194322	0.0269632
2.7	-0.15921	-0.0273103	0.0463826	-0.00818788	-0.0444432	0.0311404	-0.026938	0.029946
2.8	0.0464764	0.0714237	0.221094	0.0717171	-0.0851162	0.0600914	0.064281	0.0397285
2.9	-0.0583476	-0.113271	0.206892	-0.0857069	-0.0909052	0.144882	0.000590516	0.0564616
3	-0.173748	-0.0635873	0.220678	-0.0513449	-0.0177612	0.0268074	-0.00982598	0.0535479
3.1	-0.0127146	-0.0139933	0.338705	0.0850821	-0.0164792	-0.00521357	0.0625643	0.0574834
3.2	-0.00250465	-0.114821	-0.0833384	-0.0144179	-0.0302682	0.000733431	-0.0407695	0.0193969
3.3	-0.199768	-0.0938543	-0.0957844	0.121757	-0.0032832	-0.0832806	-0.0590355	0.0442532
3.4	0.000829353	-0.0788713	0.368156	-0.0107979	-0.0588832	-0.0437976	0.0294392	0.0688142
3.5	-0.241772	0.0276967	0.0376156	0.00901112	-0.0642642	0.0686614	-0.0271752	0.046594
3.6	-0.0731456	-0.0874223	0.159991	-0.0155169	0.0833698	0.0267314	0.0156678	0.0387397
3.7	0.122964	-0.0471933	0.269026	-0.108713	0.0460388	0.0832194	0.0608903	0.0542648
3.8	-0.0581426	-0.122463	-0.0679894	-0.0175459	0.0338768	0.0768744	-0.0258983	0.0296317
3.9	0.0178134	-0.0162873	0.198231	-0.0351989	0.0409238	-0.0243676	0.0301857	0.035552
4	-0.105116	0.00511675	0.181669	0.0851481	-0.0776052	0.0435974	0.022135	0.0433254
4.1	0.121379	0.0325467	0.390019	-0.0984899	-0.0438562	-0.0136806	0.064653	0.0717954
4.2	0.0493894	0.0666407	-0.0798134	-0.0117739	0.0190988	-0.0143326	0.00486818	0.0214609
4.3	-0.0255966	-0.0227543	-0.22658	0.0252531	0.0210748	-0.0219386	-0.041757	0.0381282
4.4	-0.0733086	-0.114053	0.271494	-0.0179519	-0.0278452	-0.123809	-0.0142457	0.0598051
4.5	-0.110475	-0.0631673	0.0176366	-0.0508669	-0.0177952	0.0325964	-0.0320118	0.0218509
4.6	-0.114248	0.0534067	-0.00911535	-0.10629	-0.0245462	-0.0479646	-0.0414595	0.0257392
4.7	-0.0164346	0.0742027	-0.0331734	-0.0653879	-0.0225902	0.0370274	-0.00439265	0.0207507
4.8	0.0105754	0.00748875	0.330593	0.0502641	0.0584958	-0.0345606	0.070476	0.05379
4.9	0.174481	-0.0295143	-0.0604034	-0.0862679	-0.0300312	0.0340414	0.00038435	0.0384991
5	0.0659904	0.0474117	-0.0949454	0.0299291	0.0628198	0.0482604	0.0265777	0.0248664
5.1	-0.0253806	0.0567537	-0.196252	0.0286371	0.0237818	-0.0239576	-0.0227363	0.0370757
5.2	0.21488	-0.00717225	0.135217	-0.0327909	0.0238698	-0.0216776	0.0520543	0.0409738
5.3	-0.0579826	-0.116287	-0.0303464	0.00144712	0.0529518	-0.0673406	-0.0362597	0.0239846
5.4	0.0617004	-0.0879343	0.184747	-0.0847209	0.0367178	-0.0152966	0.0158688	0.0419998
5.5	0.0666204	0.0345287	0.0651916	0.102307	-0.0056142	0.0819634	0.0574995	0.0155559
5.6	0.0215704	0.0469137	0.0487356	0.0714681	-0.0565952	-0.0750466	0.00950768	0.0247936
5.7	0.0122614	0.0679827	-0.173241	0.00638312	0.0786048	-0.0452276	-0.00887282	0.0376728
5.8	0.0281304	0.0238687	0.0883896	-0.00619888	0.0173208	-0.0376226	0.0189813	0.0170938
5.9	-0.0486956	0.0323317	-0.206887	0.0585591	-0.0133272	-0.0133456	-0.0318942	0.0382537
6	0.0251774	-0.00584125	-0.152661	0.0205241	0.0280298	-0.0184456	-0.0172028	0.0281336
6.1	-0.0810646	0.0690857	0.0198836	-0.0378239	-0.0469562	0.0897854	0.00215168	0.0279338
6.2	-0.176599	0.0501307	-0.117983	0.0882561	0.0395538	0.0662824	-0.00839315	0.045072
6.3	0.0604884	-0.0123923	0.246986	-0.00932588	0.0376268	0.0180134	0.0568993	0.0396721
6.4	-0.0983186	0.0221197	0.203787	-0.0394529	-0.0141362	-0.00607857	0.01132	0.0419163
6.5	0.120202	0.000253745	0.0841066	0.0141371	0.0270758	-0.0174996	0.038046	0.0216616
6.6	-0.0818206	0.0640307	0.41793	2.41176e-05	0.0278998	-0.112558	0.0525843	0.0779565
6.7	0.0766304	-0.0340313	-0.121443	0.0611631	0.0435038	-0.0325806	-0.00112632	0.0308038
6.8	-0.113242	-0.0323493	-0.202332	0.0432141	-0.0411952	0.0367864	-0.0515197	0.0382102
6.9	0.0127694	0.0219657	-0.00697435	-0.0575809	0.0225628	0.0409644	0.00561785	0.014151
7	-0.150511	0.0285027	-0.353067	-0.0472539	-0.0514042	0.0392504	-0.0890805	0.059701
7.1	-0.169711	0.0103497	-0.0191344	0.0586191	0.0446218	-0.0771366	-0.0253985	0.0350151
7.2	-0.0906166	-0.0204523	-0.0172084	0.0695951	-0.0963942	-0.0316976	-0.031129	0.0246656
7.3	-0.114107	-0.0168823	-0.23777	-0.00713188	0.124129	0.0417574	-0.0350008	0.0515404
7.4	0.0917294	-0.000151255	0.0706366	0.0914091	0.0701208	0.19431	0.0863425	0.0256273
7.5	0.0256854	0.0472217	0.110988	0.0773401	0.0928708	-0.00846857	0.0576062	0.0182348
7.6	0.0940674	-0.0726713	0.0556196	-0.109789	-0.0677212	-0.000785569	-0.01688	0.0327384
7.7	0.0226754	0.0798477	0.16784	-0.0313199	0.0086518	-0.0467026	0.0334987	0.0324366
7.8	0.0972824	0.00180775	-0.341523	0.0237711	0.0639678	0.0875444	-0.0111917	0.0677433
7.9	-0.0360046	0.0515877	0.161958	-0.0732049	0.0281298	0.0669004	0.0332277	0.0337586
8	-0.127234	-0.0554853	0.368165	-0.0388059	-0.0147762	0.11657	0.0414057	0.0729928
8.1	0.118077	-0.0153833	0.0808636	0.0124901	-0.0631392	-0.0105046	0.0204007	0.0273701
8.2	-0.156841	0.000762745	-0.174167	-0.00381788	0.0077248	-0.0818566	-0.0680325	0.0336343
8.3	0.0418704	-0.000763255	-0.129981	0.0419071	0.0091058	0.00394443	-0.00565282	0.0260204
8.4	0.21337	-0.0203583	-0.135733	0.0291721	-0.0919862	-0.0344306	-0.00666098	0.0498654
8.5	0.121376	-0.0235473	0.496885	0.0151651	-0.0417742	0.000731431	0.094806	0.0837113
8.6	0.0154344	0.0156627	-0.409025	-0.134256	0.0386598	0.0545504	-0.069829	0.0732629
8.7	-0.0951666	0.0860817	-0.217119	0.120913	-0.0775122	-0.212108	-0.0658185	0.0586609
8.8	-0.176074	-0.0268023	-0.415189	-0.0192839	-0.101723	0.0707754	-0.111383	0.0696166
8.9	0.00524035	0.0833667	0.272189	-0.0872349	0.0064218	0.0158604	0.0493072	0.0497928
9	0.0202804	-0.0107683	-0.309452	0.0299231	-0.0868682	0.0251374	-0.0552913	0.0538574
9.1	-0.0273246	-0.0331683	-0.253543	-0.0902729	0.0070578	-0.0311406	-0.0713987	0.0386062
9.2	0.0645794	0.0107547	-0.150169	-0.00351788	0.0330528	-0.0953926	-0.0234488	0.0335373
9.3	0.110104	0.0656427	0.216064	-0.0685549	-0.0566582	-0.0734996	0.032183	0.048378
9.4	-0.194094	0.0404527	-0.0665754	-0.00619988	-0.0114382	0.0814184	-0.0260727	0.0393533
9.5	0.0739654	0.0999317	-0.0452524	0.00951712	-0.0608312	0.0912544	0.0280975	0.0288019
9.6	0.15684	0.0713057	-0.283984	-0.0437369	-0.0357092	-0.0591406	-0.0324042	0.0607498
9.7	0.0535484	0.0639967	-0.0397504	0.0790111	-0.0160932	-0.0138836	0.0211382	0.0204586
9.8	0.000957353	-0.0636933	-0.261079	0.0216321	-0.0389422	-0.0596476	-0.0667955	0.0412281
9.9	0.0960384	0.00311675	-0.366854	0.0287401	0.0235558	-0.0670956	-0.0470832	0.0674282
10	0.186132	0.0722247	0.174922	-0.0558739	0.0322548	0.0664354	0.0793492	0.0370843
10.1	0.120993	-0.0145073	-0.0356674	-0.0236799	-0.0325402	-0.144693	-0.0216823	0.0345721
10.2	-0.118439	-0.0231243	-0.34094	-0.0747049	-0.0442422	-0.370832	-0.162047	0.0627964
10.3	-0.0892646	-0.0976733	-0.00382735	-0.386113	-0.262807	-0.428611	-0.211383	0.0710129
10.4	-0.210958	-0.183275	-0.11413	-0.229953	-0.322443	-0.46036	-0.25352	0.049754
10.5	-0.226044	-0.0960793	0.372844	-0.268374	-0.406513	-0.436396	-0.17676	0.12105
10.6	-0.134147	-0.190149	0.178531	-0.322666	-0.513881	-0.451329	-0.23894	0.102527
10.7	-0.296117	-0.0836643	-0.0863714	-0.370534	-0.434952	-0.450144	-0.286964	0.0676175
10.8	-0.492563	-0.198655	-0.277403	-0.287494	-0.483045	-0.38924	-0.354733	0.0488238
10.9	-0.121917	-0.205223	-0.425961	-0.367365	-0.484488	-0.501572	-0.351088	0.063274
11	-0.161028	-0.0886473	-0.12478	-0.456703	-0.501181	-0.415618	-0.291326	0.0758575
11.1	-0.323612	-0.187024	-0.287409	-0.487857	-0.503862	-0.521193	-0.385159	0.0564927
11.2	-0.144837	-0.174982	-0.616864	-0.509862	-0.461326	-0.505564	-0.402239	0.0795227
11.3	-0.142906	-0.229333	-0.341916	-0.352824	-0.462791	-0.524274	-0.342341	0.0578109
11.4	0.0354114	-0.251508	-0.387493	-0.438985	-0.486795	-0.505452	-0.339137	0.0836135
11.5	-0.207755	-0.236088	-0.319073	-0.476391	-0.557951	-0.406742	-0.367333	0.0562143
11.6	-0.206707	-0.190629	-0.33319	-0.461228	-0.556065	-0.499344	-0.374527	0.0631778
11.7	-0.357957	-0.147253	-0.237158	-0.472386	-0.529027	-0.505062	-0.374807	0.0635829
11.8	-0.178315	-0.159937	-0.593227	-0.461557	-0.561219	-0.456368	-0.40177	0.0768225
11.9	-0.0563646	-0.269287	-0.436979	-0.484879	-0.491975	-0.475774	-0.36921	0.0712404
12	-0.305155	-0.315722	-0.257383	-0.509509	-0.54739	-0.545491	-0.413442	0.0548444
12.1	-0.203955	-0.346519	-0.42501	-0.548079	-0.514235	-0.509306	-0.424517	0.0533034
12.2	-0.20325	-0.301667	-0.590619	-0.536807	-0.549379	-0.49418	-0.445984	0.0637518
12.3	-0.320102	-0.352992	-0.374757	-0.553686	-0.627745	-0.513714	-0.457166	0.0510036
12.4	-0.402987	-0.36608	-0.126171	-0.551376	-0.62561	-0.534088	-0.434385	0.0732215
12.5	-0.21214	-0.400282	-0.0453914	-0.610842	-0.537869	-0.660019	-0.41109	0.0985516
12.6	-0.390675	-0.269096	-0.446296	-0.646883	-0.626483	-0.517365	-0.4828	0.0589496
12.7	-0.439357	-0.483664	-0.497356	-0.624176	-0.591086	-0.588728	-0.537394	0.0300834
12.8	-0.383048	-0.438738	-0.546413	-0.637295	-0.593843	-0.534694	-0.522338	0.0389235
12.9	-0.317242	-0.531487	-0.381305	-0.674419	-0.693215	-0.57167	-0.528223	0.062341
13	-0.340136	-0.397176	-0.37974	-0.733165	-0.632206	-0.567161	-0.508264	0.0649453
13.1	-0.171215	-0.441967	-0.638615	-0.761214	-0.636979	-0.498565	-0.524759	0.0844594
13.2	-0.38391	-0.432971	-0.624448	-0.750306	-0.645581	-0.540783	-0.563	0.0563186
13.3	-0.337402	-0.515801	-0.619497	-0.772209	-0.605593	-0.535544	-0.564341	0.0584921
13.4	-0.478598	-0.324349	-0.278108	-0.781963	-0.662696	-0.506695	-0.505401	0.0788226
13.5	-0.383508	-0.464457	-0.685991	-0.654749	-0.625462	-0.665795	-0.579994	0.0510583
13.6	-0.541811	-0.53445	-0.722945	-0.726117	-0.636361	-0.648838	-0.635087	0.0341684
13.7	-0.513809	-0.473264	-0.614224	-0.738441	-0.647559	-0.655197	-0.607082	0.0399444
13.8	-0.667518	-0.550363	-0.556084	-0.702094	-0.738002	-0.638295	-0.642059	0.0312364
13.9	-0.474838	-0.480892	-0.583047	-0.75709	-0.638249	-0.741167	-0.612547	0.0500877
14	-0.485065	-0.487457	-0.549809	-0.763637	-0.635896	-0.634881	-0.592791	0.0437285
14.1	-0.551233	-0.551947	-0.433756	-0.707722	-0.656863	-0.759641	-0.610194	0.0489977
14.2	-0.572755	-0.506775	-0.669001	-0.753717	-0.714298	-0.629274	-0.64097	0.0372706
14.3	-0.539898	-0.489689	-0.889735	-0.78634	-0.713516	-0.656317	-0.679249	0.0613256
14.4	-0.566923	-0.440013	-0.517533	-0.775609	-0.73388	-0.695652	-0.621602	0.0543453
14.5	-0.739507	-0.465279	-0.469827	-0.819644	-0.697491	-0.645571	-0.639553	0.0591593
14.6	-0.783942	-0.494863	-0.661315	-0.713714	-0.663754	-0.683684	-0.666879	0.0390767
14.7	-0.708107	-0.540789	-0.526563	-0.828199	-0.721456	-0.827751	-0.692144	0.0542646
14.8	-0.68452	-0.594359	-0.597704	-0.794353	-0.72403	-0.840525	-0.705915	0.041183
14.9	-0.698503	-0.550881	-0.770125	-0.837699	-0.731305	-0.81082	-0.733222	0.0419348
15	-0.736368	-0.483495	-0.336071	-0.923718	-0.743126	-0.73435	-0.659521	0.0863904
15.1	-0.717334	-0.569571	-0.688199	-0.763524	-0.675414	-0.753257	-0.69455	0.0287223
15.2	-0.571872	-0.503626	-0.645227	-0.779265	-0.710845	-0.745248	-0.659347	0.0434018
15.3	-0.719292	-0.576547	-0.792504	-0.813823	-0.742295	-0.739952	-0.730735	0.0340795
15.4	-0.697164	-0.606623	-0.745306	-0.805496	-0.707362	-0.743294	-0.717541	0.0270751
15.5	-0.697356	-0.542588	-0.413633	-0.833169	-0.749043	-0.764982	-0.666795	0.0644303
15.6	-0.750525	-0.497525	-0.503867	-0.91215	-0.679227	-0.775228	-0.68642	0.0663347
15.7	-0.573618	-0.573076	-0.630801	-0.860437	-0.777751	-0.806848	-0.703755	0.0516358
15.8	-0.933828	-0.579111	-0.559516	-0.913188	-0.726014	-0.853529	-0.760864	0.0674525
15.9	-0.692711	-0.573965	-0.509727	-0.789892	-0.782935	-0.688104	-0.672889	0.0457646
16	-0.786692	-0.56229	-0.615282	-0.859049	-0.713222	-0.830957	-0.727915	0.0488542
16.1	-0.709227	-0.626741	-0.599393	-0.865942	-0.689309	-0.871654	-0.727044	0.0477149
16.2	-0.493417	-0.535306	-0.244847	-0.842518	-0.745737	-0.842313	-0.617356	0.0963744
16.3	-0.82943	-0.53006	-0.593807	-0.846745	-0.774202	-0.729149	-0.717232	0.0526043
16.4	-0.683377	-0.550981	-0.44723	-0.806822	-0.775034	-0.787854	-0.675216	0.0598468
16.5	-0.723368	-0.612153	-0.429565	-0.854428	-0.802316	-0.818843	-0.706779	0.0657172
16.6	-0.753524	-0.589771	-0.480348	-0.838215	-0.755928	-0.925064	-0.723808	0.0665196
16.7	-0.66752	-0.647649	-0.590414	-0.843014	-0.733825	-0.877625	-0.726674	0.0464338
16.8	-0.638752	-0.551961	-0.541151	-0.981209	-0.714327	-0.853553	-0.713492	0.0713371
16.9	-0.819184	-0.559255	-0.506762	-0.804891	-0.669853	-0.800216	-0.69336	0.0556909
17	-0.915679	-0.525271	-0.514941	-0.834691	-0.715766	-0.763229	-0.711596	0.0665521
17.1	-0.842881	-0.519686	-0.646106	-0.764936	-0.783283	-0.853556	-0.735075	0.0526571
17.2	-0.745311	-0.502475	-0.638339	-0.831547	-0.77269	-0.725615	-0.702663	0.0476351
17.3	-0.599153	-0.504205	-0.153444	-0.850036	-0.681135	-0.809339	-0.599552	0.103523
17.4	-0.698266	-0.594217	-0.839113	-0.736707	-0.82557	-0.809064	-0.750489	0.0384103
17.5	-0.804856	-0.525489	-0.566533	-0.815981	-0.782951	-0.683983	-0.696632	0.0515697
17.6	-0.876622	-0.581491	-0.292213	-0.809753	-0.768321	-0.874599	-0.7005	0.0928666
17.7	-0.813753	-0.594281	-0.534965	-0.875384	-0.804607	-0.757618	-0.730101	0.0550569
17.8	-0.783799	-0.605228	-0.462014	-0.783012	-0.776441	-0.796703	-0.701199	0.0561896
17.9	-0.70686	-0.632046	-0.601312	-0.789804	-0.768317	-0.778341	-0.71278	0.0328092
18	-0.804676	-0.624009	-0.706604	-0.866021	-0.759716	-0.853552	-0.769096	0.0377873
18.1	-0.788673	-0.536236	-0.674391	-0.794184	-0.737811	-0.920772	-0.742011	0.0528482
18.2	-0.829653	-0.610898	-0.506748	-0.769403	-0.781409	-0.795476	-0.715598	0.0520241
18.3	-0.789777	-0.568467	-0.57544	-0.822612	-0.746373	-0.900053	-0.733787	0.0551458
18.4	-0.793351	-0.514937	-0.584904	-0.798897	-0.837692	-0.849898	-0.729946	0.0583203
18.5	-0.685317	-0.563106	-0.517721	-0.849812	-0.790524	-0.7978	-0.700713	0.055492
18.6	-0.73578	-0.638782	-0.286171	-0.773904	-0.720811	-0.920004	-0.679242	0.0871766
18.7	-0.78271	-0.677219	-0.489117	-0.799905	-0.785333	-0.788373	-0.720443	0.0497984
18.8	-0.839846	-0.627791	-0.236842	-0.845283	-0.755013	-0.841303	-0.691013	0.0971084
18.9	-1.0216	-0.594214	-0.923237	-0.774504	-0.719615	-0.79506	-0.804706	0.0615487
19	-0.852009	-0.651469	-0.532826	-0.877272	-0.715609	-0.716561	-0.724291	0.0522213
19.1	-0.708829	-0.590603	-0.590414	-0.911759	-0.794639	-0.824124	-0.736728	0.053281
19.2	-0.7609	-0.574473	-0.655672	-0.676783	-0.80879	-0.819387	-0.716001	0.0393794
19.3	-0.765064	-0.613657	-0.594972	-0.746544	-0.818509	-0.883073	-0.73697	0.0462763
19.4	-0.885518	-0.587469	-0.586449	-0.875607	-0.77754	-0.882954	-0.765923	0.058941
19.5	-0.767629	-0.650266	-0.585839	-0.767445	-0.785382	-0.77921	-0.722628	0.0342153
19.6	-0.723288	-0.611655	-0.848921	-0.88158	-0.829411	-0.743801	-0.773109	0.0408623
19.7	-0.810823	-0.560795	-0.500293	-0.898722	-0.804319	-0.855956	-0.738485	0.0676636
19.8	-0.819011	-0.482763	-0.505556	-0.885987	-0.807944	-0.789019	-0.715047	0.0711741
19.9	-1.05008	-0.513721	-0.79864	-0.808927	-0.819863	-0.762243	-0.792245	0.0697699
20	-0.837891	-0.611051	-0.779695	-0.786319	-0.781352	-0.789127	-0.764239	0.0319007
20.1	-0.753163	-0.655712	-0.357031	-0.934958	-0.758602	-0.870478	-0.721657	0.083127
20.2	-0.861102	-0.598243	-0.636637	-0.916415	-0.738971	-0.794479	-0.757641	0.0508817
20.3	-0.799351	-0.604018	-0.645216	-0.749218	-0.738262	-0.767673	-0.71729	0.0309606
20.4	-0.787154	-0.634004	-0.637033	-0.732356	-0.773354	-0.868798	-0.738783	0.0373325
20.5	-0.797126	-0.580993	-0.861887	-0.795803	-0.769608	-0.79511	-0.766754	0.0392156
20.6	-0.909507	-0.631422	-0.566635	-0.805653	-0.78808	-0.848077	-0.758229	0.0538163
20.7	-0.958381	-0.65501	-0.541167	-0.817485	-0.772842	-0.890168	-0.772509	0.0626471
20.8	-0.71849	-0.511712	-0.407479	-0.757801	-0.824465	-0.838161	-0.676351	0.0720943
20.9	-0.854353	-0.608576	-0.662605	-0.786166	-0.759138	-0.840757	-0.751932	0.0400557
21	-0.998815	-0.650932	-0.604568	-0.854004	-0.731649	-0.799329	-0.773216	0.058659
21.1	-0.748191	-0.602103	-0.571936	-0.721138	-0.705847	-0.85853	-0.701291	0.0423907
21.2	-0.926272	-0.603638	-0.521499	-0.794667	-0.764022	-0.830298	-0.740066	0.0613062
21.3	-0.78162	-0.557221	-0.55007	-0.896891	-0.763313	-0.769744	-0.71981	0.056217
21.4	-0.738015	-0.603298	-0.34873	-0.809025	-0.749054	-0.661426	-0.651591	0.067307
21.5	-0.810736	-0.493985	-1.01875	-0.732781	-0.742378	-0.727963	-0.754432	0.0688429
21.6	-0.920708	-0.559585	-0.463929	-0.838248	-0.794046	-0.781603	-0.726353	0.0717883
21.7	-0.846416	-0.630377	-0.800855	-0.790457	-0.782419	-0.872113	-0.787106	0.0344141
21.8	-0.810542	-0.666247	-0.799885	-0.826321	-0.7613	-0.815985	-0.780047	0.0245344
21.9	-0.701926	-0.567405	-0.46617	-0.897103	-0.739273	-0.834097	-0.700996	0.0659872
22	-0.81497	-0.566673	-0.354022	-0.799138	-0.808921	-0.738436	-0.68036	0.0756196
22.1	-0.92246	-0.491438	-0.614408	-0.801198	-0.743958	-0.707805	-0.713544	0.0609496
22.2	-0.741367	-0.605286	-0.571499	-0.759969	-0.716172	-0.789887	-0.697363	0.0360971
22.3	-0.568908	-0.58719	-0.570295	-0.787403	-0.771162	-0.759648	-0.674101	0.0443363
22.4	-0.685136	-0.708107	-0.572547	-0.77101	-0.778063	-0.845177	-0.726673	0.0385031
22.5	-0.802291	-0.540054	-0.756429	-0.843143	-0.762035	-0.756058	-0.743335	0.0429897
22.6	-0.835241	-0.639485	-0.74018	-0.871178	-0.704806	-0.83996	-0.771808	0.0372118
22.7	-0.908502	-0.645637	-0.695561	-0.717273	-0.754844	-0.81586	-0.756279	0.0383724
22.8	-0.883215	-0.57918	-0.592065	-0.87211	-0.687328	-0.876578	-0.748413	0.0596418
22.9	-0.802682	-0.579733	-0.539367	-0.802219	-0.746382	-0.851088	-0.720245	0.0528453
23	-0.872684	-0.65204	-0.721535	-0.767094	-0.773704	-0.828816	-0.769312	0.0317731
23.1	-0.905021	-0.630194	-0.757361	-0.785104	-0.741421	-0.764013	-0.763852	0.0359583
23.2	-0.685081	-0.543154	-0.550274	-0.817685	-0.765758	-0.961952	-0.720651	0.0662004
23.3	-0.703818	-0.662093	-0.687165	-0.796014	-0.784116	-0.87915	-0.752059	0.033538
23.4	-0.90568	-0.593897	-0.55026	-0.809339	-0.771466	-0.815273	-0.740986	0.0566436
23.5	-0.896704	-0.547791	-0.31398	-0.878625	-0.753778	-0.659087	-0.674994	0.0901096
23.6	-0.843313	-0.669607	-0.364709	-0.798228	-0.797753	-0.81481	-0.714737	0.074154
23.7	-0.93708	-0.642564	-0.580416	-0.789704	-0.755235	-0.758414	-0.743902	0.0505804
23.8	-0.842724	-0.589361	-0.535473	-0.829372	-0.786189	-0.801336	-0.730742	0.0542967
23.9	-0.771429	-0.562861	-0.25605	-0.78969	-0.697073	-0.723821	-0.633487	0.0822754
24	-0.757312	-0.615922	-0.69275	-0.721218	-0.728833	-0.793409	-0.718241	0.0247768
24.1	-0.79535	-0.550271	-0.754962	-0.767347	-0.78648	-0.807181	-0.743598	0.0394243
24.2	-0.899244	-0.622124	-0.870295	-0.815236	-0.726304	-0.692799	-0.771	0.0441739
24.3	-1.04363	-0.645569	-0.807782	-0.793958	-0.741142	-0.873004	-0.817514	0.05485
24.4	-0.782167	-0.700618	-0.773665	-0.768288	-0.702304	-0.895491	-0.770422	0.0290447
24.5	-1.03649	-0.47555	-0.631761	-0.759141	-0.761163	-0.811393	-0.745917	0.0764326
24.6	-0.837033	-0.600443	-0.662139	-0.710173	-0.724425	-0.763362	-0.716262	0.0332921
24.7	-0.827406	-0.654871	-0.432245	-0.804895	-0.715012	-0.857958	-0.715398	0.0644768
24.8	-0.882878	-0.578104	-0.591438	-0.799782	-0.739376	-0.819232	-0.735135	0.0511223
24.9	-0.841396	-0.624121	-0.762359	-0.852708	-0.698049	-0.763206	-0.756973	0.0353468
25	-0.781485	-0.589337	-0.614028	-0.816621	-0.758471	-0.773424	-0.722228	0.0390397
25.1	-0.94738	-0.629355	-0.507051	-0.758781	-0.798686	-0.746085	-0.731223	0.061342
25.2	-0.849415	-0.591182	-0.423161	-0.797266	-0.730401	-0.779113	-0.69509	0.0651421
25.3	-0.899511	-0.633377	-0.552943	-0.62356	-0.788049	-0.838329	-0.722628	0.056429
25.4	-0.836955	-0.692772	-0.62439	-0.818885	-0.80544	-0.820772	-0.766536	0.0354968
25.5	-0.956263	-0.602904	-0.532051	-0.834161	-0.809476	-0.812948	-0.757967	0.0647778
25.6	-1.08294	-0.564901	-0.691512	-0.836506	-0.780715	-0.781494	-0.789678	0.0703574
25.7	-0.797817	-0.678537	-0.571114	-0.841923	-0.74555	-0.752728	-0.731278	0.0390587
25.8	-0.895043	-0.624073	-0.498443	-0.818874	-0.710341	-0.723951	-0.711787	0.057274
25.9	-0.817718	-0.553711	-0.642223	-0.844099	-0.800781	-0.78222	-0.740125	0.0471229
26	-0.905631	-0.561337	-0.811299	-0.801903	-0.732939	-0.79942	-0.768755	0.047219
26.1	-0.783734	-0.57428	-0.369753	-0.737738	-0.768659	-0.796427	-0.671765	0.0689282
26.2	-0.969191	-0.54227	-0.809035	-0.817871	-0.77191	-0.898168	-0.801407	0.059404
26.3	-0.812724	-0.597995	-0.779695	-0.71233	-0.775363	-0.736229	-0.735723	0.0310647
26.4	-0.710169	-0.646009	-0.853077	-0.756274	-0.732471	-0.727861	-0.737643	0.0276564
26.5	-0.683957	-0.660572	-0.347671	-0.721265	-0.775378	-0.781414	-0.661709	0.0658059
26.6	-0.839466	-0.621732	-0.365205	-0.711569	-0.794636	-0.820676	-0.692214	0.0732468
26.7	-0.873507	-0.495965	-0.690433	-0.776393	-0.704921	-0.790424	-0.72194	0.052591
26.8	-0.848133	-0.617399	-0.672868	-0.84459	-0.701652	-0.798276	-0.747153	0.0394668
26.9	-0.900531	-0.600956	-0.536342	-0.735612	-0.733853	-0.841757	-0.724842	0.0564543
27	-0.907523	-0.633373	-0.592562	-0.810005	-0.705772	-0.832321	-0.746926	0.0501592
27.1	-0.816322	-0.640227	-0.670938	-0.849824	-0.715425	-0.849551	-0.757048	0.0380666
27.2	-0.716422	-0.5985	-0.428943	-0.770193	-0.724392	-0.843009	-0.680243	0.0599097
27.3	-0.658682	-0.593262	-0.721286	-0.828294	-0.755067	-0.78342	-0.723335	0.0349936
27.4	-0.86379	-0.516044	-0.381656	-0.805538	-0.71098	-0.814628	-0.682106	0.0784191
27.5	-0.7274	-0.608153	-0.933187	-0.709544	-0.77455	-0.79818	-0.758502	0.0440892
27.6	-0.768423	-0.60331	-0.723146	-0.732336	-0.732802	-0.837423	-0.732907	0.0311319
27.7	-0.827312	-0.586413	-0.551694	-0.864279	-0.738374	-0.899484	-0.744593	0.0598408
27.8	-0.804465	-0.647053	-0.836326	-0.745863	-0.70922	-0.8767	-0.769938	0.0348159
27.9	-0.827242	-0.673354	-0.383253	-0.704939	-0.754361	-0.821438	-0.694098	0.067019
28	-0.911263	-0.541234	-0.450494	-0.878972	-0.752105	-0.797995	-0.72201	0.0760556
28.1	-0.648663	-0.685956	-0.820889	-0.799274	-0.676149	-0.882927	-0.75231	0.0386934
28.2	-0.789981	-0.636315	-0.586606	-0.800502	-0.738706	-0.76068	-0.718798	0.0356702
28.3	-0.797796	-0.643225	-0.711076	-0.793283	-0.737104	-0.74357	-0.737676	0.0233595
28.4	-0.791081	-0.57678	-0.378456	-0.854785	-0.729084	-0.82701	-0.692866	0.0747216
28.5	-0.937708	-0.559356	-0.509751	-0.683515	-0.770578	-0.745121	-0.701005	0.0631831
28.6	-0.88462	-0.579477	-0.560391	-0.702338	-0.726956	-0.755469	-0.701542	0.0489542
28.7	-0.798479	-0.507484	-0.770489	-0.676011	-0.799987	-0.705036	-0.709581	0.0453786
28.8	-0.944838	-0.552237	-0.599622	-0.762184	-0.721047	-0.812863	-0.732132	0.0585115
28.9	-0.99305	-0.603782	-0.918256	-0.744289	-0.70308	-0.7935	-0.792659	0.058301
29	-0.792655	-0.60857	-0.38567	-0.738815	-0.716429	-0.795765	-0.672984	0.0638528
29.1	-0.851477	-0.588222	-0.547816	-0.705811	-0.814331	-0.674288	-0.696991	0.0490957
29.2	-0.977832	-0.608713	-0.631846	-0.766229	-0.760502	-0.752168	-0.749548	0.0536055
29.3	-0.894756	-0.642985	-0.576644	-0.644843	-0.704451	-0.822155	-0.714306	0.0493805
29.4	-0.731224	-0.595725	-0.643296	-0.764977	-0.76821	-0.816511	-0.71999	0.0342126
29.5	-0.626994	-0.608335	-0.457248	-0.816654	-0.754255	-0.787133	-0.675103	0.0557032
29.6	-0.971889	-0.660417	-0.605036	-0.689872	-0.738543	-0.832561	-0.74972	0.0544171
29.7	-1.01722	-0.541844	-0.649293	-0.792545	-0.720153	-0.790377	-0.751905	0.0656212
29.8	-0.894579	-0.562151	-0.784581	-0.748758	-0.806813	-0.78025	-0.762855	0.0449217
29.9	-0.878484	-0.630477	-0.447483	-0.714054	-0.71776	-0.832146	-0.703401	0.062812
30	-0.740323	-0.538319	-0.651578	-0.707998	-0.766894	-0.723473	-0.688097	0.0338383
30.1	-0.825847	-0.602551	-0.241183	-0.79497	-0.732886	-0.745605	-0.657174	0.0888861
30.2	-0.887851	-0.651634	-0.692799	-0.80258	-0.760154	-0.860231	-0.775875	0.0378383
30.3	-1.04606	-0.639992	-0.759009	-0.732198	-0.712224	-0.880641	-0.79502	0.0595768
30.4	-0.882891	-0.56954	-0.901927	-0.745572	-0.786849	-0.770927	-0.776284	0.0486408
30.5	-0.988969	-0.608511	-0.653583	-0.722299	-0.716081	-0.818727	-0.751362	0.055693
30.6	-0.782622	-0.597554	-0.453173	-0.725563	-0.771179	-0.855218	-0.697551	0.0600059
30.7	-0.944399	-0.601585	-0.760297	-0.781455	-0.694683	-0.682796	-0.744202	0.0477102
30.8	-0.867211	-0.553396	-0.455797	-0.770661	-0.772393	-0.783807	-0.700544	0.0648954
30.9	-0.858757	-0.555163	-0.645584	-0.824731	-0.753423	-0.707828	-0.724248	0.0462197
31	-0.846879	-0.627933	-0.798822	-0.748801	-0.720309	-0.887241	-0.771664	0.0381101
31.1	-0.823093	-0.604605	-0.565136	-0.697794	-0.670502	-0.747569	-0.684783	0.0383791
31.2	-0.903645	-0.645776	-0.682533	-0.802689	-0.751931	-0.737513	-0.754014	0.0373542
31.3	-0.809848	-0.625303	-0.573258	-0.681797	-0.780523	-0.745256	-0.702664	0.0376521
31.4	-0.861927	-0.578905	-0.581181	-0.771374	-0.751745	-0.761793	-0.717821	0.0464351
31.5	-0.990904	-0.662888	-0.453028	-0.72143	-0.772572	-0.792893	-0.732286	0.0719022
31.6	-0.870846	-0.551672	-0.597485	-0.662156	-0.757374	-0.721801	-0.693556	0.0471341
31.7	-0.940898	-0.628419	-0.376085	-0.586157	-0.781015	-0.731629	-0.674034	0.0784336
31.8	-0.70305	-0.573505	-0.469139	-0.730761	-0.71416	-0.67389	-0.644084	0.0417835
31.9	-0.941277	-0.526365	-0.612959	-0.752788	-0.705696	-0.558261	-0.682891	0.0624746
32	-0.900674	-0.588393	-0.819293	-0.724357	-0.706321	-0.792219	-0.755209	0.043896
32.1	-0.837122	-0.624452	-0.72306	-0.819021	-0.732202	-0.630493	-0.727725	0.0367259
32.2	-0.980788	-0.60904	-0.463546	-0.736618	-0.752993	-0.667539	-0.701754	0.0702875
32.3	-0.860014	-0.595788	-0.382454	-0.749491	-0.777292	-0.642834	-0.667979	0.0690022
32.4	-0.857032	-0.623901	-0.689878	-0.741311	-0.769874	-0.820181	-0.750363	0.0348168
32.5	-0.842906	-0.678514	-0.430993	-0.667002	-0.740183	-0.753957	-0.685592	0.0570432
32.6	-0.851604	-0.505686	-0.589498	-0.797645	-0.723731	-0.675966	-0.690688	0.0526331
32.7	-0.858312	-0.631371	-0.422021	-0.710798	-0.7105	-0.783964	-0.686161	0.0614199
32.8	-0.761849	-0.548987	-0.739962	-0.758356	-0.831282	-0.756511	-0.732824	0.0389856
32.9	-0.857589	-0.655693	-0.633385	-0.665894	-0.669316	-0.738652	-0.703421	0.0340408
33	-0.859273	-0.625861	-0.908807	-0.759222	-0.751257	-0.767816	-0.778706	0.0400127
33.1	-0.75587	-0.628475	-0.274564	-0.744304	-0.698441	-0.615713	-0.619561	0.0729109
33.2	-0.89469	-0.604232	-0.84291	-0.591282	-0.677785	-0.763474	-0.729062	0.0512423
33.3	-0.809936	-0.628541	-0.263718	-0.760785	-0.748699	-0.77823	-0.664985	0.0841356
33.4	-1.00978	-0.489163	-0.55865	-0.844072	-0.668527	-0.769256	-0.723241	0.0782514
33.5	-0.8003	-0.520762	-0.671301	-0.760583	-0.750591	-0.725574	-0.704852	0.0407236
33.6	-0.993258	-0.529394	-0.674437	-0.78155	-0.731281	-0.707265	-0.736197	0.0620698
33.7	-0.633477	-0.515341	-0.504542	-0.763911	-0.68444	-0.722393	-0.637351	0.0439721
33.8	-0.859932	-0.601026	-0.481454	-0.711489	-0.716343	-0.75787	-0.688019	0.0535484
33.9	-0.752234	-0.594328	-0.993946	-0.696541	-0.71316	-0.671631	-0.736973	0.0557037
34	-0.822608	-0.610084	-0.446077	-0.816123	-0.669427	-0.673455	-0.672962	0.0572514
34.1	-1.03172	-0.696409	-0.652418	-0.655262	-0.707804	-0.82611	-0.761621	0.0598606
34.2	-0.786808	-0.571127	-0.771864	-0.806525	-0.736817	-0.628686	-0.716971	0.0388883
34.3	-0.94247	-0.556506	-0.265273	-0.698087	-0.672841	-0.755836	-0.648502	0.092433
34.4	-0.687684	-0.562809	-0.63004	-0.79493	-0.610946	-0.705979	-0.665398	0.033497
34.5	-0.920439	-0.690062	-0.37925	-0.711273	-0.6906	-0.637656	-0.671547	0.070903
34.6	-0.843827	-0.59458	-0.51889	-0.678644	-0.668598	-0.677419	-0.66366	0.0442073
34.7	-0.992148	-0.620385	-0.659166	-0.759186	-0.705237	-0.738029	-0.745692	0.0534809
34.8	-0.896844	-0.603229	-0.764613	-0.741239	-0.638499	-0.737486	-0.730318	0.0422926
34.9	-1.03635	-0.657513	-0.729153	-0.704758	-0.776477	-0.705835	-0.768347	0.0558755
35	-0.848423	-0.655476	-0.459002	-0.762484	-0.661873	-0.695787	-0.680507	0.0532877
35.1	-0.788628	-0.593017	-0.452966	-0.766544	-0.680017	-0.735856	-0.669505	0.0519163
35.2	-0.97298	-0.542921	-0.339679	-0.624794	-0.687032	-0.742773	-0.651696	0.0861543
35.3	-0.92232	-0.689211	-0.389255	-0.774309	-0.675182	-0.754611	-0.700815	0.0719307
35.4	-0.972706	-0.687722	-0.515406	-0.68642	-0.719563	-0.627564	-0.701563	0.0617504
35.5	-0.864121	-0.579512	-0.622903	-0.711124	-0.751473	-0.707967	-0.706183	0.0408265
35.6	-0.908599	-0.53645	-0.641335	-0.714509	-0.678451	-0.593892	-0.678873	0.0525862
35.7	-0.96009	-0.608884	-0.518693	-0.625944	-0.704383	-0.752266	-0.695043	0.0624256
35.8	-0.937678	-0.637579	-0.630883	-0.668007	-0.711385	-0.768282	-0.725636	0.047271
35.9	-0.831009	-0.581402	-0.73095	-0.585616	-0.77533	-0.717115	-0.70357	0.0412962
36	-0.866035	-0.684161	-0.51025	-0.739227	-0.659878	-0.690638	-0.691698	0.0471331
36.1	-0.891564	-0.604183	-0.60836	-0.686766	-0.663711	-0.778104	-0.705448	0.0453466
36.2	-0.882591	-0.511897	-0.731993	-0.721679	-0.644357	-0.766787	-0.709884	0.0507234
36.3	-0.809773	-0.608294	-0.546886	-0.669979	-0.733275	-0.69535	-0.677259	0.037785
36.4	-0.867131	-0.646288	-0.54936	-0.690827	-0.735973	-0.715002	-0.700763	0.0428601
36.5	-0.91652	-0.581267	-0.423619	-0.731057	-0.730479	-0.641663	-0.670767	0.0677087
36.6	-0.7465	-0.643633	-0.770511	-0.692085	-0.731202	-0.682053	-0.710997	0.0190997
36.7	-0.94029	-0.521816	-0.52613	-0.627852	-0.660292	-0.710579	-0.664493	0.0629944
36.8	-0.871045	-0.65979	-0.217903	-0.793856	-0.694643	-0.722472	-0.659951	0.0936322
36.9	-0.814314	-0.563273	-0.346553	-0.658743	-0.620636	-0.679167	-0.613781	0.0633821
37	-0.898704	-0.637316	-0.633289	-0.745927	-0.67023	-0.705503	-0.715161	0.040624
37.1	-1.01629	-0.555108	-0.76571	-0.652066	-0.717092	-0.732126	-0.739733	0.0631144
37.2	-0.984948	-0.590601	-0.593281	-0.751593	-0.763328	-0.751446	-0.739199	0.0590625
37.3	-0.951814	-0.651803	-0.659922	-0.792632	-0.680773	-0.757246	-0.749032	0.0465983
37.4	-0.840209	-0.587974	-0.798534	-0.739217	-0.658487	-0.662215	-0.714439	0.0388824
37.5	-0.802559	-0.613416	-0.504839	-0.774493	-0.727057	-0.730693	-0.692176	0.0458107
37.6	-0.837927	-0.652846	-0.316654	-0.607779	-0.767564	-0.706349	-0.648186	0.0742076
37.7	-0.894734	-0.602611	-0.778179	-0.765364	-0.672973	-0.713287	-0.737858	0.0408647
37.8	-0.772081	-0.588594	-0.531696	-0.751103	-0.668757	-0.741444	-0.675612	0.0398621
37.9	-1.04094	-0.607815	-0.54284	-0.70876	-0.654605	-0.684215	-0.706529	0.0710796
38	-0.809865	-0.603033	-0.352347	-0.660119	-0.735665	-0.689831	-0.64181	0.0645457
38.1	-1.01217	-0.602902	-0.203491	-0.736743	-0.730919	-0.810653	-0.682813	0.11048
38.2	-0.752911	-0.668879	-0.479685	-0.702277	-0.716341	-0.81882	-0.689819	0.0469308
38.3	-1.02781	-0.544853	-0.514241	-0.678642	-0.649143	-0.716722	-0.688568	0.0749604
38.4	-0.959501	-0.658657	-0.565419	-0.555008	-0.704321	-0.637996	-0.68015	0.0604659
38.5	-0.905285	-0.621515	-0.997741	-0.742958	-0.660274	-0.692056	-0.769971	0.0608446
38.6	-0.845783	-0.627212	-0.43608	-0.730591	-0.770546	-0.770397	-0.696768	0.0597243
38.7	-0.903237	-0.663445	-0.446027	-0.683911	-0.781607	-0.750432	-0.704776	0.062308
38.8	-0.83437	-0.527429	-0.703913	-0.686157	-0.697814	-0.661491	-0.685196	0.0400897
38.9	-0.716156	-0.587773	-0.347115	-0.686664	-0.720358	-0.701951	-0.626669	0.059362
39	-1.16754	-0.575667	-0.441734	-0.706047	-0.680647	-0.654449	-0.704348	0.10052
39.1	-0.912678	-0.575964	-0.487287	-0.727127	-0.723062	-0.65577	-0.680315	0.0596552
39.2	-0.797602	-0.617335	-0.691024	-0.739844	-0.708358	-0.780004	-0.722361	0.0267693
39.3	-0.842708	-0.636779	-0.556191	-0.639747	-0.711142	-0.791509	-0.696346	0.043624
39.4	-0.911833	-0.610925	-0.54273	-0.752099	-0.787616	-0.811023	-0.736038	0.0555175
39.5	-0.734153	-0.681024	-0.27856	-0.618515	-0.695742	-0.717976	-0.620995	0.0703961
39.6	-0.864459	-0.500187	-0.600473	-0.684843	-0.755865	-0.798948	-0.700796	0.0547768
39.7	-0.777543	-0.647531	-0.81184	-0.712763	-0.65586	-0.782707	-0.731374	0.028472
39.8	-0.823641	-0.607254	-0.569293	-0.746631	-0.67625	-0.743232	-0.694383	0.0388978
39.9	-0.785653	-0.76422	-0.523611	-0.724719	-0.739897	-0.658325	-0.699404	0.0393747
40	-0.874341	-0.530297	-0.777932	-0.676738	-0.715153	-0.604369	-0.696472	0.0500362
	sample_1	sample_2	sample_3	sample_4	sample_5	sample_6	Average	SEM
peak	-0.874916	-0.603792	-0.572219	-0.720069	-0.715056	-0.726992	-0.702174	0.0437833

## Sheet: 10
	ΔFRETr
Time(sec)	sample_1	sample_2	sample_3	sample_4	sample_5	Average	SEM
0	0.0912408	0.0336646	0.0708102	-0.129034	0.0920193	0.0317402	0.0415646
0.1	0.105954	-0.0937134	-0.0248418	0.0622842	0.0393373	0.017804	0.0349767
0.2	-0.0103832	-0.0501364	-0.0836868	-0.0177138	0.0259733	-0.0271894	0.0185971
0.3	0.0747508	0.0263916	-0.105899	0.115042	0.0355633	0.0291698	0.037245
0.4	0.233052	0.0334416	-0.209335	-0.0190348	-0.0603567	-0.00444658	0.0718189
0.5	-0.0598142	0.0429976	-0.00660282	-0.0992238	0.00830525	-0.0228676	0.0252684
0.6	0.0206668	0.0402986	0.0267782	-0.14387	-0.0308597	-0.0173972	0.0338421
0.7	-0.156221	-0.0568954	-0.0871788	-0.108222	0.000300255	-0.0816434	0.0261018
0.8	0.0068738	-0.0813694	-0.128381	-0.0624898	0.15954	-0.0211652	0.0501339
0.9	-0.0974812	0.0595436	-0.116399	-0.0984398	-0.0292607	-0.0564074	0.032584
1	0.0838348	-0.000665373	-0.0457578	-0.0512298	0.115451	0.0203266	0.0339191
1.1	0.0258658	0.0250656	-0.0272128	-0.0281668	-0.14717	-0.0303236	0.0315377
1.2	-0.0212482	-0.0376964	0.0705952	-0.0839138	-0.132066	-0.0408658	0.0339035
1.3	0.0490188	0.103322	0.0595192	-0.0895758	-0.0260707	0.0192426	0.0342585
1.4	0.0518148	-0.142885	0.0113272	0.0881842	0.0781193	0.017312	0.0421959
1.5	0.0581068	0.0263076	-0.175317	-0.131164	-0.153025	-0.0750182	0.0486242
1.6	0.0143038	0.0592036	0.0875552	0.0473172	0.0258843	0.0468528	0.0128619
1.7	-0.0988292	0.0153976	0.0313522	-0.0781528	-0.163516	-0.0587496	0.036452
1.8	-0.141373	-0.0278164	-0.0535648	0.199843	0.0293043	0.00127862	0.0567526
1.9	0.0866418	-0.0201224	0.0393722	-0.130943	-0.00540175	-0.00609058	0.0363673
2	-0.0062382	-0.0540184	-0.101223	-0.127433	-0.0524257	-0.0682676	0.0210811
2.1	-0.10501	0.171631	0.0677382	0.0865722	0.0827233	0.0607308	0.04526
2.2	-0.187394	-0.112935	-0.0475488	-0.108637	0.129501	-0.0654028	0.0535335
2.3	-0.0353602	-0.0103614	-0.0346928	-0.0368918	0.0454103	-0.0143792	0.0157331
2.4	0.0311898	0.0265116	0.00808218	-0.177306	0.10779	-0.00074638	0.0473256
2.5	-0.0889642	-0.144379	-0.0491738	-0.0620098	-0.0491527	-0.078736	0.0179479
2.6	-0.0289772	0.0319516	0.13834	-0.15317	0.0797643	0.0135818	0.0499498
2.7	0.0153898	-0.0222154	0.0721712	0.00590124	-0.124155	-0.0105816	0.0322711
2.8	0.0086888	-0.0179694	-0.0848498	0.170718	0.0480193	0.0249214	0.0423928
2.9	-0.0202192	0.00265763	-0.0613358	-0.131778	-0.0569107	-0.0535172	0.0228711
3	0.0765968	-0.117343	0.192592	-0.0343218	-0.0853137	0.00644202	0.0569988
3.1	0.0805568	0.166926	0.0829192	-0.179981	0.0148403	0.0330522	0.0584723
3.2	0.0675858	0.186319	-0.171929	-0.0774498	-0.0477737	-0.00864958	0.061947
3.3	-0.131264	-0.0931484	-0.0356238	-0.262716	-0.126608	-0.129872	0.0373439
3.4	-0.0401042	0.0336156	0.0404692	0.0696092	-0.11194	-0.00166998	0.0329683
3.5	-0.0907932	-0.0709684	0.0842942	-4.17647e-05	0.0478443	-0.00593298	0.0335399
3.6	-0.106777	0.0461436	0.0210862	0.0282102	-0.0293007	-0.00812758	0.027658
3.7	-0.0542872	0.0145236	-0.168527	0.0801502	-0.00670975	-0.02697	0.0414678
3.8	-0.0818192	-0.0797504	-0.0217478	-0.0354188	0.0959343	-0.0245604	0.03238
3.9	-0.0772072	0.00637563	0.133177	0.225092	-0.0307867	0.0513302	0.0557576
4	0.116121	0.0630216	0.0722892	0.0634532	-0.0127177	0.0604334	0.0207468
4.1	0.184823	0.0522226	-0.0743678	0.0129812	-0.0845547	0.0182208	0.0490282
4.2	-0.0267752	-0.110335	-0.0557758	-0.0431478	0.00889325	-0.0454282	0.0195243
4.3	-0.0030932	-0.0315074	-0.119187	-0.0359458	0.0657503	-0.0247966	0.0297898
4.4	0.0244118	-0.0352824	0.127384	-0.0113638	0.0516563	0.0313612	0.0282377
4.5	-0.0023772	-0.0166674	0.0808572	-0.119889	-0.0472767	-0.0210706	0.0325652
4.6	-0.0977312	-0.0128644	0.0632202	0.0154652	-0.0825137	-0.0228848	0.0301188
4.7	-0.11238	0.00905663	-0.151825	-0.137925	-0.0152857	-0.0816718	0.0329147
4.8	0.204515	0.0416656	-0.0653458	0.0757292	-0.0906097	0.0331908	0.0530421
4.9	-0.164305	-0.0734264	-0.0268598	0.0498342	0.145097	-0.013932	0.0527614
5	-0.0830822	-0.0237234	-0.118444	-0.0141138	0.0977283	-0.028327	0.0369001
5.1	-0.0401272	-0.00405137	0.0151952	-0.00508876	-0.0266527	-0.012145	0.00963395
5.2	0.108558	0.123815	-0.0506848	-0.0531948	-0.0676417	0.0121702	0.0426312
5.3	-0.0467372	0.102703	-0.10582	0.0720292	0.0381113	0.0120572	0.0386289
5.4	-0.132884	-0.00973737	0.0181992	-0.120523	-0.141617	-0.0773124	0.0337485
5.5	-0.0122972	-0.124361	0.0625252	-0.0100878	-0.0198487	-0.020814	0.0298798
5.6	0.0485438	-0.0740674	-0.12488	-0.13268	-0.116766	-0.0799698	0.0336896
5.7	0.0813688	-0.0758534	0.0492132	-0.0730518	-0.0554147	-0.0147476	0.0332539
5.8	0.0916788	-0.118484	-0.113145	0.0640002	-0.00542775	-0.0162756	0.0436155
5.9	0.0128448	0.0163646	-0.0215778	0.00761924	-0.0316647	-0.00328278	0.00976017
6	0.0572638	-0.0619664	-0.0284368	0.0297472	0.0274713	0.00481582	0.0217385
6.1	0.0320708	-0.0472284	-0.0304558	0.101209	-0.147955	-0.0184718	0.041602
6.2	-0.0748002	0.100247	0.0602562	0.0826802	-0.00742275	0.032192	0.0323919
6.3	0.0460648	0.110291	0.0352272	-0.0359678	0.147787	0.0606804	0.0318207
6.4	0.0933528	0.0404726	-0.0984398	-0.0757968	-0.0176737	-0.011617	0.0356552
6.5	-0.0197012	0.0594186	-0.0947868	0.0817172	0.10141	0.0256116	0.036459
6.6	-0.0088922	-0.0772654	-0.100219	0.00178524	0.0400703	-0.0289042	0.0260042
6.7	-0.160663	-0.0375804	0.110512	0.0693072	-0.0932137	-0.0223276	0.0502183
6.8	-0.0310012	0.0191776	-0.00515882	-0.197395	-0.0177257	-0.0464206	0.0386394
6.9	-0.0878882	-0.0501544	0.00882618	-0.0864568	-0.0108457	-0.0453038	0.019555
7	0.117229	0.110684	-0.0878698	-0.0255288	0.0461123	0.0321252	0.0395806
7.1	-0.164616	-0.0411994	0.0766162	0.00140724	-0.0235837	-0.0302752	0.0391415
7.2	-0.148353	-0.114982	0.0198692	-0.0144698	0.0327313	-0.045041	0.0365798
7.3	-0.0317762	0.103972	-0.00977982	-0.0161218	0.0273683	0.0147324	0.0243302
7.4	-0.0576012	0.0271546	-0.0392228	0.104512	-0.0478547	-0.00260238	0.0306372
7.5	0.0246938	0.0901836	0.0735382	0.146227	0.0654303	0.0800146	0.0197517
7.6	0.0936768	0.0401546	0.0862332	0.0229542	0.00805225	0.0502142	0.0170416
7.7	-0.103824	0.0365256	0.146738	-0.0934668	0.0559903	0.00839262	0.0475208
7.8	-0.172607	0.00811163	0.14193	0.120571	0.0153593	0.022673	0.0557702
7.9	0.167751	-0.00164137	-0.0660788	0.0824512	0.0454133	0.045579	0.0393591
8	0.189067	-0.120808	-0.00288982	0.135524	-0.152318	0.00971502	0.0676184
8.1	-0.214834	-0.0861734	-0.0355788	-0.0469068	0.14136	-0.0484266	0.0571414
8.2	0.0452808	-0.0183974	-0.0765498	0.11161	0.0937013	0.031129	0.0351001
8.3	0.103786	0.0613106	0.0521432	0.0818862	-0.0827557	0.043274	0.0327415
8.4	0.190073	0.0477996	0.00168718	-0.0664518	-0.0347837	0.0276648	0.044841
8.5	0.0633908	-0.0171604	0.113955	-0.0629008	0.0223753	0.023932	0.0307344
8.6	-0.0288202	0.0433046	0.0924922	0.0573842	-0.00924775	0.0310226	0.0221666
8.7	0.0549898	-0.00156037	0.0795672	-0.0102798	0.0606403	0.0366714	0.0179112
8.8	0.0012128	0.00511063	0.00518118	-0.00494776	-0.0448027	-0.00764918	0.00947009
8.9	-0.148957	0.0459886	0.178563	0.0268762	0.00828825	0.0221518	0.0522138
9	0.0233598	0.0277256	-0.0688408	-0.125263	0.141376	-0.00032838	0.0456787
9.1	-0.0575142	0.0451956	0.0763492	-0.00556376	-0.0812657	-0.00455978	0.0297581
9.2	0.0893668	-0.152171	0.0228382	-0.0659518	-0.15761	-0.0527056	0.0484589
9.3	-0.18589	0.102134	0.0788672	-0.0857548	-0.0685967	-0.0318482	0.0539418
9.4	0.111618	0.0774186	0.131266	-0.00964576	-0.0965097	0.0428294	0.0423783
9.5	-0.0878472	-0.0941614	0.0597652	-0.0709038	-0.0804007	-0.0547096	0.0288802
9.6	-0.0050852	-0.0908934	-0.00520782	0.0835712	0.0933913	0.0151552	0.0338173
9.7	0.0148168	0.127361	0.0297692	0.0906212	-0.0328847	0.0459366	0.0283454
9.8	0.0422098	-0.0211354	0.305048	-0.0236108	-0.0876447	0.0429734	0.0686616
9.9	-0.125101	0.0171916	0.0581892	-0.0773038	0.0756743	-0.01027	0.0390557
10	-0.237584	0.0784596	0.0133262	-0.0957458	0.0939163	-0.0295256	0.0618096
10.1	-0.0717632	-0.0392544	0.140156	0.0489222	-0.217306	-0.027849	0.06003
10.2	-0.258966	-0.0339064	0.136974	-0.186988	-0.490231	-0.166623	0.1057
10.3	-0.201037	0.0216306	0.247735	-0.410163	-0.339088	-0.136184	0.120983
10.4	-0.210854	0.15049	0.0664832	-0.416678	-0.362174	-0.154547	0.113334
10.5	-0.37484	-0.165319	-0.0277608	-0.492146	-0.488731	-0.309759	0.092173
10.6	-0.577514	-0.434634	-0.228546	-0.395434	-0.502747	-0.427775	0.0586634
10.7	-0.39064	-0.442746	-0.287188	-0.534892	-0.502846	-0.431662	0.0438189
10.8	-0.434012	-0.385681	-0.367822	-0.506449	-0.581021	-0.454997	0.0396067
10.9	-0.441727	-0.488953	-0.293173	-0.312093	-0.488045	-0.404798	0.0426792
11	-0.405227	-0.537486	-0.400826	-0.415737	-0.461159	-0.444087	0.0256907
11.1	-0.360387	-0.508174	-0.257357	-0.366921	-0.485872	-0.395742	0.0458233
11.2	-0.373566	-0.612069	-0.461469	-0.545781	-0.59431	-0.517439	0.0444406
11.3	-0.446203	-0.494767	-0.514158	-0.575249	-0.570466	-0.520169	0.0242032
11.4	-0.613149	-0.534731	-0.29505	-0.452336	-0.625249	-0.504103	0.0607818
11.5	-0.406492	-0.562097	-0.297175	-0.607383	-0.652093	-0.505048	0.0664356
11.6	-0.395628	-0.542254	-0.4417	-0.318766	-0.40167	-0.420004	0.036466
11.7	-0.454206	-0.534425	-0.438024	-0.456693	-0.540335	-0.484737	0.0217495
11.8	-0.521087	-0.480534	-0.427259	-0.47804	-0.700764	-0.521537	0.0472144
11.9	-0.330124	-0.641858	-0.407046	-0.396827	-0.67663	-0.490497	0.070361
12	-0.594395	-0.379124	-0.416962	-0.642743	-0.662006	-0.539046	0.0589131
12.1	-0.498258	-0.535029	-0.407104	-0.512916	-0.810507	-0.552763	0.0680153
12.2	-0.426973	-0.613121	-0.444299	-0.514308	-0.848759	-0.569492	0.0771115
12.3	-0.544117	-0.746209	-0.460273	-0.476981	-0.773619	-0.60024	0.0668209
12.4	-0.446399	-0.722175	-0.37697	-0.591527	-0.790984	-0.585611	0.0786682
12.5	-0.434382	-0.554423	-0.454646	-0.451089	-0.736616	-0.526231	0.0566849
12.6	-0.619103	-0.597811	-0.510903	-0.613284	-0.793236	-0.626867	0.045943
12.7	-0.707924	-0.634297	-0.52025	-0.491643	-0.744009	-0.619625	0.0498689
12.8	-0.635767	-0.6295	-0.473172	-0.475817	-0.750381	-0.592927	0.0529248
12.9	-0.647526	-0.61601	-0.436921	-0.686773	-0.689596	-0.615365	0.0466296
13	-0.848189	-0.602374	-0.469873	-0.599395	-0.867271	-0.67742	0.07746
13.1	-0.617977	-0.673021	-0.457521	-0.488542	-0.836586	-0.614729	0.0682886
13.2	-0.787097	-0.518791	-0.56933	-0.534423	-0.675793	-0.617087	0.0505599
13.3	-0.653682	-0.683203	-0.519461	-0.605316	-0.800647	-0.652462	0.0462695
13.4	-0.698098	-0.650865	-0.508751	-0.52595	-0.755114	-0.627756	0.0480774
13.5	-0.627882	-0.871955	-0.612495	-0.46437	-0.781653	-0.671671	0.0709235
13.6	-0.675452	-0.929623	-0.493803	-0.467059	-0.886285	-0.690444	0.0960088
13.7	-0.70472	-0.843593	-0.498973	-0.476899	-0.891308	-0.683099	0.0854394
13.8	-0.70135	-0.809027	-0.651563	-0.423053	-0.851529	-0.687304	0.0751963
13.9	-0.767247	-0.812378	-0.465796	-0.593238	-0.725341	-0.6728	0.0633813
14	-0.730317	-0.663643	-0.488908	-0.533962	-0.882857	-0.659937	0.0706332
14.1	-0.810675	-0.80785	-0.550134	-0.607101	-0.858794	-0.726911	0.061873
14.2	-0.686657	-0.896874	-0.435245	-0.485785	-0.779704	-0.656853	0.0871681
14.3	-0.709569	-0.891576	-0.677315	-0.585741	-0.978911	-0.768622	0.0723218
14.4	-0.691598	-0.925365	-0.549174	-0.495704	-0.817259	-0.69582	0.0803143
14.5	-0.758367	-0.834764	-0.633021	-0.611551	-1.001	-0.767741	0.0712518
14.6	-0.846843	-0.936893	-0.520735	-0.562311	-0.866296	-0.746616	0.0853126
14.7	-0.890799	-0.950085	-0.543405	-0.522909	-0.825753	-0.74659	0.0893843
14.8	-0.680123	-0.734986	-0.567389	-0.465298	-0.887284	-0.667016	0.0720852
14.9	-0.696089	-0.972999	-0.605566	-0.581995	-0.86293	-0.743916	0.0755944
15	-0.70452	-0.856079	-0.504232	-0.59496	-0.851315	-0.702221	0.0695023
15.1	-0.782961	-0.821487	-0.691636	-0.443507	-0.826776	-0.713273	0.071656
15.2	-0.826263	-0.786253	-0.55781	-0.582894	-0.906883	-0.732021	0.0689158
15.3	-0.949776	-0.918496	-0.535289	-0.482577	-1.00115	-0.777457	0.11073
15.4	-0.69851	-0.915475	-0.665371	-0.556997	-0.829186	-0.733108	0.062964
15.5	-0.858356	-0.829289	-0.653071	-0.554044	-0.951958	-0.769344	0.0723664
15.6	-0.716981	-0.777884	-0.702986	-0.620522	-0.930955	-0.749866	0.0517626
15.7	-0.849969	-0.905953	-0.59321	-0.664872	-0.99308	-0.801417	0.074838
15.8	-0.750922	-0.744636	-0.559987	-0.53993	-0.891534	-0.697402	0.0657507
15.9	-0.747852	-1.00214	-0.553501	-0.615781	-0.905586	-0.764971	0.0846433
16	-0.922395	-0.865562	-0.663586	-0.51522	-0.872064	-0.767765	0.0771315
16.1	-0.749625	-0.88186	-0.563258	-0.606083	-0.923999	-0.744965	0.0718056
16.2	-0.926274	-1.00946	-0.600221	-0.60474	-0.914508	-0.811041	0.0867068
16.3	-0.733704	-0.790952	-0.604241	-0.538104	-0.933338	-0.720068	0.0697214
16.4	-0.752704	-0.881356	-0.709062	-0.578346	-0.948632	-0.77402	0.0651816
16.5	-0.74624	-0.92203	-0.702214	-0.706003	-0.89543	-0.794383	0.0475017
16.6	-0.753444	-0.856528	-0.44807	-0.531466	-0.933126	-0.704527	0.093133
16.7	-0.830097	-1.00203	-0.526156	-0.538336	-0.842611	-0.747845	0.0931115
16.8	-0.872975	-1.06446	-0.633555	-0.473402	-0.915529	-0.791984	0.105513
16.9	-0.861819	-0.820935	-0.637516	-0.417978	-0.852595	-0.718169	0.0854068
17	-0.611561	-0.978197	-0.559467	-0.532864	-0.974289	-0.731276	0.100807
17.1	-0.65827	-0.939093	-0.478001	-0.554888	-0.933612	-0.712773	0.0956574
17.2	-0.807861	-0.901657	-0.511743	-0.573213	-0.838603	-0.726615	0.0772931
17.3	-0.742484	-0.973794	-0.696452	-0.585883	-0.937756	-0.787274	0.073569
17.4	-0.841245	-0.849281	-0.792768	-0.698108	-0.865568	-0.809394	0.0303497
17.5	-0.741692	-0.8673	-0.653964	-0.578384	-1.01011	-0.77029	0.0768448
17.6	-0.774333	-1.06449	-0.663495	-0.645156	-0.824702	-0.794434	0.0753913
17.7	-0.721039	-0.910499	-0.664154	-0.692878	-1.02033	-0.80178	0.0696077
17.8	-0.7063	-0.969893	-0.491228	-0.680565	-0.866404	-0.742878	0.0822628
17.9	-0.732372	-0.830672	-0.617527	-0.609004	-0.937273	-0.74537	0.0629332
18	-0.901922	-0.855863	-0.672613	-0.681301	-0.921524	-0.806645	0.0540246
18.1	-0.605881	-0.81268	-0.658169	-0.726262	-0.844738	-0.729546	0.0450438
18.2	-0.614204	-0.858676	-0.74432	-0.762215	-0.793999	-0.754683	0.0401614
18.3	-0.846085	-0.754367	-0.682619	-0.601657	-0.901296	-0.757205	0.0540501
18.4	-0.703817	-0.742022	-0.649207	-0.649658	-1.04272	-0.757485	0.0734269
18.5	-0.770586	-0.996049	-0.647317	-0.511754	-1.02229	-0.789598	0.0986328
18.6	-0.906662	-0.968756	-0.776326	-0.801548	-0.821715	-0.855001	0.0358916
18.7	-0.904614	-0.959099	-0.764641	-0.722519	-0.951321	-0.860439	0.0490633
18.8	-0.831287	-0.921407	-0.631018	-0.620318	-0.899682	-0.780742	0.0650544
18.9	-0.832185	-0.902203	-0.516316	-0.626224	-0.850813	-0.745548	0.0741327
19	-0.77438	-0.813927	-0.685008	-0.776759	-0.880048	-0.786024	0.0316581
19.1	-0.714419	-0.932894	-0.590981	-0.801865	-0.876409	-0.783314	0.0604664
19.2	-0.839841	-0.926342	-0.673873	-0.948738	-0.89481	-0.856721	0.0492358
19.3	-0.695038	-0.822443	-0.497347	-0.565184	-0.989097	-0.713822	0.088567
19.4	-0.815933	-0.979059	-0.809046	-0.837507	-0.929952	-0.874299	0.0339781
19.5	-0.861368	-0.865805	-0.541453	-0.760033	-0.968821	-0.799496	0.0724705
19.6	-0.713307	-0.793183	-0.680706	-0.749973	-1.01003	-0.789439	0.058245
19.7	-0.722742	-0.856862	-0.665621	-0.767394	-0.87945	-0.778414	0.0401905
19.8	-0.748128	-0.915058	-0.623957	-0.706375	-0.997596	-0.798223	0.0688165
19.9	-0.712696	-0.849465	-0.535258	-0.675356	-0.829921	-0.720539	0.0570169
20	-0.579266	-0.951493	-0.563097	-0.76604	-0.890631	-0.750105	0.0789673
20.1	-0.928965	-0.900715	-0.522649	-0.725424	-0.915235	-0.798598	0.078272
20.2	-0.635646	-0.894801	-0.673456	-0.827655	-0.882594	-0.78283	0.0539098
20.3	-0.744778	-0.990935	-0.6072	-0.716951	-1.00033	-0.81204	0.0784169
20.4	-0.866678	-0.947423	-0.637044	-0.834714	-0.95227	-0.847626	0.0573517
20.5	-0.828509	-0.911965	-0.691234	-0.790421	-0.837231	-0.811872	0.0360224
20.6	-0.78857	-0.789957	-0.719172	-0.659091	-0.891604	-0.769679	0.0389965
20.7	-0.690734	-0.960202	-0.749106	-0.763726	-0.795939	-0.791941	0.0453881
20.8	-0.93301	-0.777776	-0.753572	-0.823385	-0.975433	-0.852635	0.0434812
20.9	-0.831806	-0.928743	-0.707566	-0.925156	-0.887854	-0.856225	0.0410528
21	-0.734056	-0.916763	-0.560822	-0.78354	-0.914466	-0.781929	0.0659276
21.1	-0.783135	-1.01634	-0.531492	-0.817753	-0.856271	-0.800998	0.0783133
21.2	-0.849184	-0.984684	-0.642626	-0.792782	-0.976154	-0.849086	0.0633755
21.3	-1.02163	-0.808559	-0.750816	-0.750844	-0.907848	-0.847939	0.0520424
21.4	-0.922457	-1.1131	-0.557754	-0.812603	-0.926797	-0.866541	0.0910509
21.5	-0.795628	-0.916081	-0.647833	-0.812653	-0.977789	-0.829997	0.0565326
21.6	-0.864573	-1.01429	-0.656935	-0.692285	-0.821436	-0.809904	0.064082
21.7	-0.664215	-0.918963	-0.690697	-0.790753	-0.957836	-0.804493	0.058921
21.8	-0.728381	-0.863618	-0.63574	-0.870625	-1.00217	-0.820108	0.0632449
21.9	-0.781096	-0.894681	-0.736946	-0.796716	-0.785096	-0.798907	0.0260045
22	-0.882768	-0.74732	-0.592676	-0.75554	-0.971846	-0.79003	0.0646605
22.1	-0.76506	-0.893016	-0.664447	-0.821071	-0.966941	-0.822107	0.0520178
22.2	-0.753575	-0.99204	-0.630933	-0.725992	-0.931434	-0.806795	0.0671341
22.3	-0.800759	-0.929158	-0.646193	-0.842478	-0.80653	-0.805024	0.0458584
22.4	-0.79511	-0.889975	-0.720501	-0.743798	-0.971964	-0.82427	0.0470238
22.5	-0.730233	-0.837966	-0.661773	-0.814675	-0.993921	-0.807714	0.0560976
22.6	-0.825314	-0.912182	-0.534091	-0.783933	-0.931988	-0.797502	0.0712675
22.7	-0.84906	-0.921083	-0.584739	-0.755833	-0.946581	-0.811459	0.0656451
22.8	-0.704903	-0.885735	-0.698051	-0.953343	-0.973905	-0.843187	0.0596736
22.9	-0.752902	-0.859358	-0.607969	-0.746819	-0.807269	-0.754863	0.0420191
23	-0.789279	-0.895975	-0.801041	-0.955446	-0.956236	-0.879595	0.0362099
23.1	-0.774877	-0.923008	-0.713429	-0.834613	-0.840823	-0.81735	0.0350829
23.2	-0.801804	-0.879829	-0.651266	-0.904566	-0.85535	-0.818563	0.0451511
23.3	-0.713771	-0.955165	-0.708088	-0.866388	-0.90589	-0.82986	0.0505575
23.4	-0.724852	-0.788074	-0.677957	-0.772131	-0.837237	-0.76005	0.0272647
23.5	-0.839173	-1.06908	-0.656982	-0.899231	-1.05569	-0.904031	0.0759946
23.6	-0.748753	-0.930129	-0.692713	-0.882185	-0.856544	-0.822065	0.0439248
23.7	-0.744139	-0.989338	-0.627175	-0.872423	-0.994978	-0.845611	0.0713084
23.8	-0.722524	-0.759342	-0.655731	-0.852479	-0.964613	-0.790938	0.0538098
23.9	-0.929946	-0.992334	-0.452773	-0.88047	-0.911689	-0.833442	0.0969028
24	-0.808702	-0.864897	-0.504741	-0.985882	-0.844449	-0.801734	0.0799931
24.1	-0.759704	-0.98818	-0.455756	-0.886313	-0.94671	-0.807333	0.0959803
24.2	-0.594036	-0.90199	-0.713994	-0.839825	-0.879948	-0.785959	0.0579707
24.3	-0.66814	-0.888394	-0.637531	-0.907829	-0.877098	-0.795798	0.0587706
24.4	-0.772253	-0.904127	-0.700458	-0.843553	-0.829524	-0.809983	0.03449
24.5	-0.896238	-1.06186	-0.708138	-0.941421	-0.935199	-0.908572	0.0572766
24.6	-0.836323	-0.927932	-0.528641	-0.820188	-0.917666	-0.80615	0.0725898
24.7	-0.69627	-0.877552	-0.620313	-0.887479	-0.859217	-0.788166	0.054553
24.8	-0.738609	-0.804011	-0.603253	-0.694528	-0.934916	-0.755063	0.0555538
24.9	-0.7571	-0.731316	-0.674576	-0.869564	-0.865071	-0.779525	0.0382533
25	-0.834451	-0.873425	-0.678663	-0.817253	-0.847718	-0.810302	0.0341649
25.1	-0.717157	-0.879844	-0.569841	-0.775952	-0.880163	-0.764591	0.0578562
25.2	-0.757864	-0.962818	-0.688376	-0.896862	-0.92593	-0.84637	0.0525523
25.3	-0.934859	-0.846706	-0.674423	-0.904344	-0.94752	-0.86157	0.0499166
25.4	-0.8025	-0.902384	-0.763376	-0.812748	-0.894915	-0.835185	0.0272137
25.5	-0.857056	-0.829089	-0.588605	-0.793682	-0.869221	-0.787531	0.0514021
25.6	-0.821602	-0.843242	-0.804048	-0.875752	-0.862166	-0.841362	0.0130418
25.7	-0.796124	-0.932405	-0.69124	-0.787049	-0.774753	-0.796314	0.0388022
25.8	-0.759268	-1.08146	-0.647563	-0.834031	-0.84244	-0.832952	0.0712903
25.9	-0.832042	-0.94368	-0.532465	-0.808471	-0.88955	-0.801242	0.071179
26	-0.735783	-0.913547	-0.714553	-0.805303	-0.9788	-0.829597	0.0509586
26.1	-0.792858	-0.964589	-0.465952	-0.89492	-0.913963	-0.806456	0.0895873
26.2	-0.721834	-0.906098	-0.549671	-0.824829	-0.921673	-0.784821	0.0686659
26.3	-0.849301	-0.966372	-0.688358	-0.753579	-0.897539	-0.83103	0.0497136
26.4	-0.807928	-0.868399	-0.664711	-0.81117	-0.863477	-0.803137	0.0368438
26.5	-0.918193	-0.96118	-0.767413	-0.895358	-0.870299	-0.882489	0.0324221
26.6	-0.70601	-0.841712	-0.592035	-0.763665	-0.83756	-0.748196	0.0464416
26.7	-0.678521	-0.938921	-0.680908	-0.935191	-0.945306	-0.835769	0.0637308
26.8	-0.749183	-0.912629	-0.511315	-0.757026	-0.889082	-0.763847	0.0713632
26.9	-0.670576	-1.01199	-0.687813	-0.702952	-0.845119	-0.78369	0.0649615
27	-0.850848	-0.951786	-0.817086	-0.895783	-0.77713	-0.858527	0.0304032
27.1	-0.891126	-0.751868	-0.68532	-0.816237	-0.882952	-0.805501	0.0392209
27.2	-0.842341	-0.894554	-0.780251	-0.905037	-0.911273	-0.866691	0.0247983
27.3	-0.756885	-0.929382	-0.643515	-0.848721	-0.862992	-0.808299	0.0495397
27.4	-0.752753	-0.820446	-0.678321	-0.938291	-0.715975	-0.781157	0.0457523
27.5	-0.787876	-0.875953	-0.702981	-0.787787	-0.982201	-0.82736	0.0473984
27.6	-0.788455	-0.982346	-0.629081	-0.876003	-0.817346	-0.818646	0.0578514
27.7	-0.858425	-0.95646	-0.676973	-0.820998	-0.850726	-0.832716	0.0451061
27.8	-0.649545	-0.883053	-0.620046	-0.906537	-0.81892	-0.77562	0.0594366
27.9	-0.681782	-0.852523	-0.559003	-0.816769	-0.797715	-0.741558	0.0538624
28	-0.760479	-0.774862	-0.665211	-0.795986	-0.88758	-0.776824	0.0356107
28.1	-0.738767	-0.850255	-0.539237	-0.974984	-0.810786	-0.782806	0.0719479
28.2	-0.727395	-0.886437	-0.746285	-0.901307	-0.926316	-0.837548	0.0417119
28.3	-0.825921	-0.904477	-0.504648	-0.754587	-0.870807	-0.772088	0.0714146
28.4	-0.887801	-0.874004	-0.621993	-0.854895	-0.747263	-0.797191	0.0503128
28.5	-0.855558	-0.935134	-0.645	-0.778195	-0.941806	-0.831139	0.0552763
28.6	-0.708727	-0.985562	-0.719887	-0.816122	-0.906034	-0.827266	0.0533704
28.7	-0.819579	-0.988828	-0.551303	-0.840993	-0.890642	-0.818269	0.0728414
28.8	-0.718142	-0.86254	-0.687816	-0.884835	-0.859411	-0.802549	0.0411651
28.9	-0.74049	-0.946462	-0.627075	-0.862576	-0.798928	-0.795106	0.0541724
29	-0.692852	-0.858242	-0.619395	-0.953732	-0.750068	-0.774858	0.0593536
29.1	-0.829648	-0.957464	-0.663625	-0.96379	-0.840177	-0.850941	0.0546528
29.2	-0.81839	-0.956286	-0.60632	-0.923965	-0.846652	-0.830323	0.0613278
29.3	-0.786929	-0.869769	-0.731326	-0.893393	-0.965234	-0.84933	0.040995
29.4	-0.744539	-0.924988	-0.689645	-0.90177	-0.951949	-0.842578	0.0525629
29.5	-0.832925	-0.882635	-0.765431	-0.891834	-0.848413	-0.844248	0.0224674
29.6	-0.812245	-0.901797	-0.711206	-0.882011	-0.7674	-0.814932	0.0354054
29.7	-0.786609	-0.853475	-0.691546	-0.833224	-0.791975	-0.791366	0.0279255
29.8	-0.890518	-0.896289	-0.563247	-0.745848	-0.751288	-0.769438	0.0608902
29.9	-0.721659	-0.906243	-0.821227	-0.909508	-0.787241	-0.829176	0.0358986
30	-0.807582	-0.946463	-0.565532	-0.859237	-0.869947	-0.809752	0.0649655
30.1	-0.716309	-0.79296	-0.655892	-0.799339	-0.701659	-0.733232	0.0275702
30.2	-0.733426	-0.846417	-0.692268	-0.821094	-0.769541	-0.772549	0.028105
30.3	-0.801301	-0.892823	-0.555035	-0.873085	-0.699213	-0.764291	0.0623497
30.4	-0.756622	-0.825916	-0.668102	-0.83085	-0.836716	-0.783641	0.0323358
30.5	-0.782055	-0.88632	-0.68668	-0.821211	-0.76145	-0.787543	0.0329961
30.6	-0.749659	-0.90176	-0.609722	-0.937763	-0.84546	-0.808873	0.0590537
30.7	-0.773006	-0.879514	-0.756311	-0.811522	-0.810997	-0.80627	0.0212333
30.8	-0.930077	-1.04259	-0.579171	-0.751232	-0.890253	-0.838665	0.0798705
30.9	-0.853296	-0.750189	-0.662203	-0.836108	-0.795924	-0.779544	0.0343058
31	-0.725888	-0.882132	-0.608106	-0.804291	-0.850226	-0.774129	0.0491203
31.1	-0.837132	-0.835102	-0.616705	-0.873182	-0.826228	-0.79767	0.045948
31.2	-0.757366	-0.964456	-0.576946	-0.805488	-0.886194	-0.79809	0.0655965
31.3	-0.790595	-0.996891	-0.659363	-1.00493	-0.808027	-0.85196	0.0660277
31.4	-0.84735	-0.897864	-0.574115	-0.933084	-0.753857	-0.801254	0.0642947
31.5	-0.680501	-0.853081	-0.615947	-0.770077	-0.860176	-0.755956	0.047849
31.6	-0.775796	-0.924596	-0.710374	-0.816662	-0.856813	-0.816848	0.0362139
31.7	-0.687838	-0.77973	-0.645882	-0.861057	-0.900317	-0.774965	0.0486832
31.8	-0.838719	-0.952219	-0.679147	-1.04672	-0.808367	-0.865034	0.0628761
31.9	-0.683081	-0.740974	-0.590377	-0.875614	-0.822114	-0.742432	0.0503647
32	-0.812423	-1.06403	-0.637737	-0.876207	-0.905953	-0.85927	0.0691606
32.1	-0.805341	-0.854887	-0.614994	-0.885061	-0.802503	-0.792557	0.0470282
32.2	-0.947353	-0.777662	-0.69947	-0.818423	-0.852837	-0.819149	0.0409975
32.3	-0.855176	-0.839766	-0.642532	-0.839564	-0.770533	-0.789514	0.0395638
32.4	-0.873297	-0.80125	-0.717219	-0.97836	-0.788993	-0.831824	0.0442133
32.5	-0.78102	-0.952679	-0.671818	-0.798379	-0.818822	-0.804544	0.0449197
32.6	-0.745711	-0.857116	-0.673229	-0.922314	-0.925926	-0.824859	0.0500043
32.7	-0.778181	-0.810609	-0.703148	-0.828297	-0.824406	-0.788928	0.0231866
32.8	-0.788658	-0.880471	-0.652984	-1.01098	-0.800888	-0.826796	0.0587967
32.9	-0.719698	-0.983859	-0.653745	-0.825761	-0.842076	-0.805028	0.0565468
33	-0.690139	-0.857678	-0.751192	-0.886088	-0.788491	-0.794718	0.0354841
33.1	-0.79316	-0.87819	-0.613866	-0.742465	-0.837618	-0.77306	0.0457728
33.2	-0.760997	-0.945476	-0.577592	-0.870908	-0.799885	-0.790972	0.0619558
33.3	-0.867198	-0.899312	-0.735941	-0.864427	-0.873367	-0.848049	0.0286985
33.4	-0.858017	-0.985738	-0.732849	-0.944708	-0.775402	-0.859343	0.0481205
33.5	-0.663977	-0.843233	-0.590334	-0.758441	-0.807428	-0.732683	0.046613
33.6	-0.806656	-0.842713	-0.539567	-0.781335	-0.866687	-0.767392	0.0588103
33.7	-0.783643	-0.964881	-0.741517	-0.764615	-0.801682	-0.811268	0.0396824
33.8	-0.817925	-0.900923	-0.747484	-0.79621	-0.987903	-0.850089	0.0424512
33.9	-0.844382	-0.879875	-0.759573	-0.80247	-0.789633	-0.815187	0.0211478
34	-0.736027	-0.900033	-0.543552	-0.875136	-0.939825	-0.798915	0.072476
34.1	-0.792056	-0.863113	-0.651596	-0.812964	-0.845494	-0.793045	0.0374607
34.2	-0.691727	-1.0332	-0.526704	-0.973276	-0.753554	-0.795691	0.092974
34.3	-0.553213	-0.861033	-0.628217	-0.878172	-0.839846	-0.752096	0.0672171
34.4	-0.744521	-0.969517	-0.651835	-0.751375	-0.849098	-0.793269	0.0539979
34.5	-0.744606	-0.920455	-0.674603	-0.791513	-0.800285	-0.786292	0.040271
34.6	-0.754725	-0.797412	-0.635532	-0.889723	-0.862814	-0.788041	0.0449372
34.7	-0.795459	-0.936121	-0.607176	-0.780089	-0.722534	-0.768276	0.0534304
34.8	-0.67819	-0.918182	-0.771966	-0.909439	-0.799418	-0.815439	0.0449311
34.9	-0.799044	-0.722753	-0.71481	-0.826681	-0.804218	-0.773501	0.0228517
35	-0.632404	-0.91743	-0.670858	-0.819183	-0.747751	-0.757525	0.0512998
35.1	-0.748738	-0.84967	-0.622105	-0.993863	-0.810628	-0.805001	0.0609558
35.2	-0.558994	-0.887963	-0.645884	-0.92415	-0.881039	-0.779606	0.0739845
35.3	-0.698129	-0.759636	-0.67036	-0.785975	-0.885222	-0.759864	0.0375623
35.4	-0.85245	-0.882339	-0.602346	-0.807257	-0.781198	-0.785118	0.0489371
35.5	-0.709929	-0.814028	-0.852934	-0.712685	-0.784308	-0.774777	0.0281075
35.6	-0.755731	-0.949437	-0.76325	-0.923747	-0.983824	-0.875198	0.0482041
35.7	-0.746823	-0.962224	-0.67169	-0.786318	-0.679464	-0.769304	0.0527318
35.8	-0.57604	-0.921791	-0.759212	-0.826433	-0.911176	-0.79893	0.06313
35.9	-0.659546	-0.894926	-0.738018	-0.778636	-0.84663	-0.783551	0.0411449
36	-0.834158	-0.782847	-0.717426	-0.817498	-0.894277	-0.809241	0.0291948
36.1	-0.650083	-1.00876	-0.679372	-0.92224	-0.802731	-0.812637	0.0688326
36.2	-0.731009	-0.778533	-0.768468	-0.816736	-0.845367	-0.788023	0.0197936
36.3	-0.745898	-0.971935	-0.745826	-0.85375	-0.849657	-0.833413	0.0419501
36.4	-0.73137	-0.946752	-0.846475	-0.869263	-0.841001	-0.846972	0.0345345
36.5	-0.900007	-0.821325	-0.714271	-0.773096	-0.89734	-0.821208	0.0358857
36.6	-0.714889	-0.868648	-0.71317	-0.734586	-0.775853	-0.761429	0.0290856
36.7	-0.736025	-0.833972	-0.850632	-0.965974	-0.906692	-0.858659	0.0384295
36.8	-0.975853	-0.854907	-0.812939	-0.913809	-0.81821	-0.875144	0.0309498
36.9	-0.687179	-0.9385	-0.623399	-0.823594	-0.736043	-0.761743	0.0549673
37	-0.582509	-0.89229	-0.55481	-0.842246	-0.854106	-0.745192	0.0726741
37.1	-0.847259	-0.983539	-0.828313	-0.832815	-0.907798	-0.879945	0.0295492
37.2	-0.790213	-0.80449	-0.706649	-0.813031	-0.803571	-0.783591	0.0195788
37.3	-0.651311	-0.784439	-0.831935	-0.886512	-0.851364	-0.801112	0.0409186
37.4	-0.809904	-0.947584	-0.722426	-0.810421	-0.883882	-0.834843	0.0380601
37.5	-0.68269	-0.723641	-0.837263	-0.921314	-0.904394	-0.81386	0.0477678
37.6	-0.839107	-0.859473	-0.792423	-0.911474	-0.961798	-0.872855	0.0293168
37.7	-0.77727	-0.959017	-0.718572	-0.758556	-0.913177	-0.825318	0.0467735
37.8	-0.616456	-0.89345	-0.701783	-0.844245	-0.773399	-0.765867	0.0494508
37.9	-0.565231	-0.981128	-0.634151	-0.723649	-1.01761	-0.784354	0.0914848
38	-0.800847	-0.947711	-0.705318	-0.906271	-0.888256	-0.849681	0.0433162
38.1	-0.693019	-0.852533	-0.735946	-0.872252	-0.812645	-0.793279	0.0342505
38.2	-0.781528	-0.788002	-0.859512	-0.85791	-0.753328	-0.808056	0.0214874
38.3	-0.763188	-0.908214	-0.743785	-0.873368	-0.854066	-0.828524	0.031987
38.4	-0.701513	-0.984463	-0.830964	-0.85442	-0.810252	-0.836322	0.0453625
38.5	-0.790772	-1.05177	-0.794522	-0.778417	-0.866936	-0.856484	0.0512345
38.6	-0.806859	-0.842972	-0.826814	-0.945829	-0.848759	-0.854247	0.0240236
38.7	-0.603736	-0.905378	-0.610509	-0.826423	-0.875175	-0.764244	0.0653789
38.8	-0.758655	-0.765822	-0.730474	-0.895799	-0.95465	-0.82108	0.0439224
38.9	-0.727891	-0.922887	-0.784889	-0.901417	-0.926227	-0.852662	0.0405471
39	-0.596632	-0.996279	-0.749396	-0.826746	-0.806088	-0.795028	0.0644491
39.1	-0.684562	-0.861496	-0.723023	-0.807373	-0.770711	-0.769433	0.0310433
39.2	-0.749679	-0.774453	-0.696528	-0.86568	-0.865206	-0.790309	0.0331567
39.3	-0.821794	-0.891802	-0.699298	-0.984621	-0.885455	-0.856594	0.0471257
39.4	-0.807866	-0.902885	-0.779828	-0.974915	-0.91055	-0.875209	0.0357693
39.5	-0.675905	-1.01054	-0.766673	-0.820434	-0.799294	-0.814569	0.0548606
39.6	-0.757636	-0.848329	-0.701178	-0.878205	-0.825288	-0.802127	0.0321163
39.7	-0.650579	-0.98437	-0.75961	-0.946597	-0.847036	-0.837638	0.0610615
39.8	-0.642729	-0.937604	-0.735397	-0.916756	-0.936143	-0.833726	0.0609599
39.9	-0.613011	-0.899072	-0.799174	-0.703887	-0.883721	-0.779773	0.0543057
40	-0.70147	-0.887294	-0.757394	-0.990613	-0.942884	-0.855931	0.0548869
	sample_1	sample_2	sample_3	sample_4	sample_5	Average	SEM
peak	-0.749972	-0.888839	-0.694632	-0.853831	-0.840037	-0.805462	0.0359507

## Sheet: 100
	ΔFRETr
Time(sec)	sample_1	sample_2	sample_3	sample_4	sample_5	sample_6	Average	SEM
0	-0.0800824	0.0564227	-0.0138774	0.0136386	0.174494	0.0491317	0.0332878	0.0347317
0.1	-0.133188	0.138838	0.0840246	-0.0195504	-0.0429682	-0.0517513	-0.00409933	0.0403654
0.2	-0.101623	0.0850627	-0.0779814	0.115137	0.00243176	0.0317337	0.00912667	0.0353146
0.3	0.0333596	-0.0228623	-0.106288	-0.261137	0.00986176	-0.135829	-0.0804827	0.0450213
0.4	0.0208656	0.282846	-0.129636	-0.147675	0.00233376	-0.0407353	-0.00200033	0.0634275
0.5	0.0596016	0.113372	-0.0930154	0.0711016	-0.152698	-0.0872073	-0.0148077	0.0446165
0.6	0.100985	-0.0372363	0.0630836	-0.123373	0.0698098	0.0821117	0.0258967	0.0357663
0.7	-0.0853064	0.21753	-0.0552354	-0.118902	-0.0134592	0.0380937	-0.00288	0.0494529
0.8	-0.111042	0.0840637	0.0125136	-0.186262	0.0402438	-0.0706533	-0.0385228	0.0416152
0.9	-0.0309334	-0.0455083	0.0885326	-0.00975837	-0.0539202	0.0545067	0.0004865	0.0236911
1	-0.0762914	0.140575	0.0608566	-0.0457174	0.0121118	-0.0782833	0.0022085	0.0354123
1.1	-0.13249	0.0932097	-0.132117	0.0633356	-0.0430442	0.0451767	-0.017655	0.0407152
1.2	-0.0879434	0.377042	0.153381	-0.0770934	0.0372538	-0.0258423	0.0627995	0.0725159
1.3	-0.0549684	0.115532	-0.0774824	-0.000834373	-0.0355022	0.0345997	-0.00310933	0.0287361
1.4	0.0822656	0.0374837	-0.0204804	0.175041	0.00156576	0.0706497	0.0577542	0.0284089
1.5	-0.0891554	-0.0441173	0.0225606	0.0224136	0.0349908	0.00450067	-0.0081345	0.0197939
1.6	0.0215886	0.0776667	-0.0904704	-0.208396	-0.0970722	0.0379557	-0.0431213	0.0439011
1.7	0.00905965	0.233456	0.00230157	-0.0324074	0.0756678	-0.102448	0.0309382	0.0469459
1.8	-0.0573214	0.148373	-0.0491404	0.0129696	-0.0188352	0.0799507	0.0193327	0.032857
1.9	-0.0715084	0.0649577	-0.0682414	0.126283	-0.0707302	0.0328817	0.00227367	0.0346363
2	0.00419265	0.132631	-0.0209754	0.0266846	0.0405158	0.0372667	0.0367192	0.0213706
2.1	0.0121626	0.192406	0.00467757	-0.00520237	-0.151661	0.00374367	0.00935433	0.044612
2.2	0.0256656	0.0727097	-0.00210043	0.0761716	-0.0466042	-0.0762453	0.00826617	0.0253819
2.3	0.00901465	0.2246	-0.106026	0.0927946	0.0697418	0.0128607	0.0504975	0.0447616
2.4	-0.116145	-0.0290343	0.0494966	-0.0361574	-0.0232222	-0.0662533	-0.036886	0.0222526
2.5	-0.00913435	0.00465573	-0.122134	-0.0974104	0.0106318	0.0331157	-0.030046	0.0260153
2.6	-0.0382584	-0.0859533	0.0841846	0.188566	-0.12154	-0.00726733	0.0032885	0.0469949
2.7	0.00669965	0.240713	-0.0644424	-0.21755	0.118158	0.0553537	0.0231552	0.0641033
2.8	-0.0376854	0.0893127	-0.136828	-0.130645	0.0827898	0.0235407	-0.0182527	0.0410676
2.9	0.196866	0.135719	-0.101299	0.208268	-0.0591072	0.0566567	0.0728503	0.0534395
3	0.0973716	0.0587517	-0.0695154	-0.0257134	0.00271676	-0.0110143	0.00876617	0.0245589
3.1	-0.0685634	-0.0627293	0.0835846	0.0742426	0.0107188	-0.00942433	0.00463817	0.0265888
3.2	0.0914886	-0.00401627	0.0359746	-0.214852	0.139877	-0.0572713	-0.00146667	0.0512102
3.3	-0.0292834	0.106199	0.0342196	0.263487	0.0463348	-0.0277743	0.0655303	0.0446784
3.4	-0.0703294	0.0950097	0.104322	-0.156637	0.182815	-0.0430633	0.018686	0.0524633
3.5	-0.0600414	-0.00375527	-0.0553004	-0.0571194	0.0187638	-0.112263	-0.0449527	0.0189477
3.6	-0.0316164	0.138582	0.0637066	-0.311621	-0.0497622	-0.0101093	-0.0334702	0.0625108
3.7	0.0141596	0.102302	0.138635	-0.0914604	-0.0684242	0.0476387	0.0238083	0.0373278
3.8	0.0362106	0.0428377	-0.0113874	0.0382216	0.0602268	-0.0474013	0.0197847	0.0165956
3.9	0.110541	0.0281807	-0.0926244	0.186879	-0.265587	0.0459067	0.00221583	0.0656076
4	-0.0806904	-0.0743813	-0.102559	0.21289	0.0480518	0.00971467	0.00217083	0.0483939
4.1	0.0316506	0.00560673	-0.0442194	-0.0615094	-0.0126562	-0.0848283	-0.0276593	0.0178305
4.2	0.0793486	-0.0143153	0.0536626	-0.0274134	0.00768276	0.0147697	0.0189558	0.0165867
4.3	0.0315156	0.0113407	0.0402026	-0.0547724	0.0784878	-0.00729533	0.0165798	0.0185313
4.4	0.0570736	0.0914107	-0.000966431	0.0680796	-0.0834302	0.131684	0.0439752	0.031063
4.5	0.00841265	0.0661587	-0.00393743	0.00839363	-0.0438722	0.0987857	0.0223235	0.0209977
4.6	-0.119212	-0.0221543	-0.13029	-0.113898	0.0261448	0.0250707	-0.0557233	0.0301841
4.7	-0.0666374	0.12491	0.0557176	0.0958476	-0.0601542	-0.0183233	0.0218933	0.0333729
4.8	-0.0364234	-0.125024	0.0929006	-0.122208	0.0242798	0.00532367	-0.0268587	0.0350298
4.9	0.0298226	-0.0456933	-0.0931344	0.194803	-0.0345652	-0.0577383	-0.00108433	0.0424738
5	-0.0391814	0.150535	0.0246956	0.00322163	-0.10114	-0.00187333	0.00604283	0.0340734
5.1	0.0885906	-0.0316043	0.239068	-0.0592514	-0.0199962	-0.0267233	0.0316805	0.0464052
5.2	-0.0157134	0.0270347	-0.0701474	-0.307419	-0.0506102	-0.0562273	-0.0788472	0.0478981
5.3	-0.0253284	-0.00543827	0.0594546	-0.0292574	-0.0631612	0.0161937	-0.00792283	0.0172597
5.4	-0.0274174	-0.00826227	0.0315836	-0.14895	0.0867318	-0.0402653	-0.0177633	0.032277
5.5	-0.126167	-0.117996	0.0834656	0.00801463	-0.0480692	0.0268447	-0.0289847	0.0340894
5.6	-0.0761604	0.147962	-0.110115	0.0608566	0.169208	-0.0378933	0.0256428	0.0481815
5.7	0.0793856	-0.126426	0.0315556	-0.0237734	0.154355	-0.0374863	0.012935	0.0400305
5.8	0.0461076	0.191556	-0.133802	-0.113096	0.0102638	0.0391957	0.006704	0.0486091
5.9	0.0406566	-0.0449493	0.0113036	-0.0592264	0.0548688	-0.0336993	-0.00517433	0.0194032
6	-0.0726664	-0.0875043	0.159592	-0.0436224	0.0374768	0.0216087	0.00248067	0.0374808
6.1	-0.0357794	0.118911	-0.0432884	0.390486	0.0591118	0.0409457	0.0883977	0.0653347
6.2	-0.00206235	0.0169227	0.128367	0.0977836	-0.00325424	-0.0237883	0.0356613	0.0253485
6.3	0.0519396	0.0127057	-0.100211	-0.0981364	0.0729998	0.0745547	0.00230867	0.0333605
6.4	-0.0486794	0.0235057	-0.0969164	-0.0772314	0.0826208	-0.123249	-0.0399917	0.0319897
6.5	0.0100466	0.0967957	-0.0658904	-0.0103124	-0.0667442	0.00994067	-0.00436067	0.0247371
6.6	0.0486186	-0.0936163	-0.105823	-0.0411054	-0.17017	0.0306657	-0.0552385	0.0344512
6.7	-0.0201764	-0.0404533	0.00976357	0.00720663	0.0169848	-0.0443533	-0.011838	0.0109631
6.8	0.0832796	-0.226152	-0.135604	0.160604	-0.107771	0.0665047	-0.0265233	0.0616655
6.9	0.0717756	-0.00905127	0.0602056	-0.0542874	-0.0821762	0.000863667	-0.00211167	0.0248545
7	-0.0290324	-0.109187	-0.00128543	-0.106548	-0.0226102	0.00854367	-0.0433533	0.0211551
7.1	-0.0418884	-0.102328	-0.0720644	-0.193802	0.0599018	0.105634	-0.040758	0.044631
7.2	0.0599376	0.238466	-0.0827214	-0.130112	0.128907	0.0311147	0.0409318	0.0553061
7.3	-0.166645	0.104196	-0.0816994	-0.0728494	0.00580776	-0.0945753	-0.050961	0.0382994
7.4	-0.0391784	-0.00646727	-0.0613164	0.00794763	0.0360308	-0.0828513	-0.0243058	0.0182734
7.5	0.0128096	-0.111464	0.167224	0.218229	-0.107595	-0.0372583	0.0236573	0.0570914
7.6	0.0922716	0.00799973	-0.0469924	0.228062	0.0832938	0.0300897	0.0657873	0.0385892
7.7	-0.0893384	0.135345	0.00569957	-0.0930374	-0.0401782	-0.0257813	-0.0178818	0.0343261
7.8	-0.102589	0.0395997	-0.0352624	0.157922	-0.0229372	0.0631577	0.0166483	0.0370258
7.9	-0.0849894	-0.147296	0.0914126	0.0763306	-0.0303402	0.0276027	-0.0112133	0.0383101
8	0.0524266	0.0759307	0.11219	-0.135038	-0.0421282	-0.0991153	-0.00595583	0.0411184
8.1	-0.0235554	0.127381	-0.0776004	0.0780096	0.0223878	-0.0366383	0.0149973	0.0312954
8.2	0.00447965	0.0137327	0.102497	-0.180578	-0.138019	-0.0145293	-0.035403	0.0428419
8.3	0.170816	0.115528	-0.0609034	0.00295963	0.0703848	-0.0413443	0.0429067	0.0373542
8.4	0.0953146	-0.155684	-0.0450494	0.239097	0.0909568	0.0279287	0.0420938	0.0550578
8.5	-0.0706304	-0.239285	0.108283	0.125199	0.00795076	0.00399767	-0.0107477	0.0544769
8.6	0.0901976	-0.0799343	0.0108426	-0.0241534	0.0597268	0.0257287	0.0137347	0.024714
8.7	-0.0326434	-0.0389703	0.0179746	0.0681206	-0.0968462	0.0561047	-0.00437667	0.0257939
8.8	0.0515776	0.0980227	0.0132126	0.11262	-0.0933972	0.0195357	0.0335952	0.0302541
8.9	0.110151	0.0741547	-0.0818954	-0.116747	0.0342988	0.00503867	0.00416667	0.0360863
9	-0.0254204	-0.0520693	0.172828	-0.124341	0.0129098	0.00869667	-0.00123283	0.0403818
9.1	0.00339765	-0.107945	0.0501286	0.0467316	0.0110718	-0.0307193	-0.00455583	0.0240154
9.2	-0.124594	0.00570273	0.124433	-0.127652	0.0375618	-0.0332603	-0.019635	0.0398074
9.3	0.0775366	-0.0954623	-0.0548594	0.103046	0.0846828	0.0183107	0.022209	0.0333166
9.4	0.0379396	0.0551487	-0.105042	-0.0750494	0.0346568	0.0569587	0.000768667	0.0292056
9.5	0.123714	-0.00910927	-0.0742134	-0.111729	0.0847668	-0.0755193	-0.0103485	0.0389979
9.6	0.0776196	0.0652257	0.0204516	0.128811	0.0284568	-0.0659723	0.042432	0.0268632
9.7	0.0311496	0.0873627	0.162936	-0.168036	-0.00294424	0.0117417	0.0203682	0.0451088
9.8	0.0563216	0.0961227	0.0105906	-0.0610784	0.0745678	-0.0702403	0.017714	0.0287899
9.9	-0.0761094	0.0743397	-0.0460974	-0.197458	-0.0462312	-0.0216903	-0.0522078	0.0359108
10	0.0150796	0.0187467	-0.0657384	-0.206139	0.0456328	-0.0179223	-0.0350568	0.0376047
10.1	0.0897186	-0.0615593	-0.0561044	-0.00829137	0.0930178	-0.0100153	0.00779433	0.0279544
10.2	0.0815766	-0.278972	-0.322551	0.0207356	0.0112548	-0.0704493	-0.0930677	0.0688162
10.3	-0.219585	-0.507212	-0.426028	-0.199211	-0.304103	-0.2142	-0.311723	0.0522809
10.4	-0.257372	-0.53837	-0.427155	-0.667576	-0.37848	-0.169111	-0.406344	0.0742417
10.5	-0.379976	-0.400534	-0.584547	-0.621413	-0.250399	-0.296122	-0.422165	0.0615646
10.6	-0.419645	-0.564732	-0.427831	-0.717571	-0.374751	-0.185852	-0.448397	0.073392
10.7	-0.444263	-0.515269	-0.462547	-0.529787	-0.272379	-0.280533	-0.417463	0.0464517
10.8	-0.47942	-0.528666	-0.425696	-0.612365	-0.517715	-0.274529	-0.473065	0.0469717
10.9	-0.388085	-0.505943	-0.566136	-0.794419	-0.400042	-0.223895	-0.479754	0.0790322
11	-0.485393	-0.504852	-0.36983	-0.389844	-0.490358	-0.274901	-0.419197	0.0369245
11.1	-0.340125	-0.447188	-0.477406	-0.26457	-0.340042	-0.245885	-0.352536	0.0382858
11.2	-0.509008	-0.61784	-0.619514	-0.667905	-0.333267	-0.264178	-0.501952	0.0682721
11.3	-0.375154	-0.474382	-0.378344	-0.793348	-0.382704	-0.224177	-0.438018	0.0782905
11.4	-0.411546	-0.537256	-0.487328	-0.498364	-0.422115	-0.259368	-0.435996	0.040318
11.5	-0.53386	-0.590188	-0.556716	-0.404684	-0.405995	-0.211193	-0.45044	0.0574721
11.6	-0.444874	-0.666059	-0.574448	-0.439266	-0.538571	-0.220725	-0.480657	0.0624721
11.7	-0.552873	-0.62454	-0.559061	-0.60232	-0.512859	-0.214207	-0.510977	0.0614772
11.8	-0.452873	-0.39592	-0.656832	-0.5764	-0.549572	-0.136945	-0.461424	0.0750165
11.9	-0.541087	-0.575748	-0.589454	-0.64429	-0.477079	-0.287187	-0.519141	0.0515959
12	-0.515793	-0.537773	-0.621626	-0.921479	-0.672173	-0.256185	-0.587505	0.0889308
12.1	-0.573556	-0.585407	-0.572278	-0.764432	-0.516799	-0.299851	-0.552054	0.061084
12.2	-0.544291	-0.736207	-0.510231	-0.847775	-0.61599	-0.19468	-0.574863	0.0916252
12.3	-0.465768	-0.675534	-0.531558	-0.737691	-0.682714	-0.16951	-0.543796	0.085747
12.4	-0.735611	-0.672133	-0.722709	-0.76109	-0.729313	-0.318113	-0.656495	0.0687103
12.5	-0.516182	-0.734369	-0.724316	-0.813954	-0.640774	-0.293969	-0.620594	0.0772623
12.6	-0.520593	-0.799937	-0.66439	-0.888419	-0.662659	-0.307627	-0.640604	0.0842868
12.7	-0.607955	-0.714284	-0.694244	-0.647693	-0.628304	-0.300944	-0.598904	0.0617816
12.8	-0.513196	-0.989228	-0.803386	-0.764023	-0.664821	-0.305389	-0.673341	0.0976434
12.9	-0.608639	-0.75952	-0.818017	-0.954488	-0.799599	-0.32161	-0.710312	0.0900079
13	-0.573887	-0.828207	-0.849669	-0.781152	-0.694522	-0.311937	-0.673229	0.0831967
13.1	-0.659974	-0.925014	-0.803896	-0.828349	-0.637483	-0.405201	-0.709986	0.0752147
13.2	-0.553453	-0.882197	-0.754012	-0.890296	-0.731299	-0.255674	-0.677822	0.0981929
13.3	-0.643343	-0.676581	-0.716483	-0.837069	-0.77683	-0.287941	-0.656375	0.0789714
13.4	-0.697171	-0.785318	-0.856544	-0.847404	-0.858576	-0.370418	-0.735905	0.0773642
13.5	-0.560381	-0.88165	-0.593509	-0.878814	-0.728739	-0.306268	-0.658227	0.0896634
13.6	-0.658	-0.818479	-0.696888	-0.775613	-0.755467	-0.312418	-0.669478	0.0751077
13.7	-0.63848	-0.869718	-0.726863	-1.04414	-0.674502	-0.293493	-0.707867	0.102838
13.8	-0.655137	-0.810817	-0.69088	-0.754347	-0.782769	-0.320101	-0.669009	0.0736526
13.9	-0.661089	-0.844518	-0.73517	-0.824357	-0.633675	-0.346595	-0.674234	0.0740297
14	-0.683152	-0.768927	-0.747975	-1.14491	-0.666079	-0.365767	-0.729468	0.102132
14.1	-0.720109	-0.818437	-0.752196	-0.827968	-0.752593	-0.32613	-0.699572	0.0766106
14.2	-0.691453	-0.949759	-0.694996	-0.954802	-0.749762	-0.338442	-0.729869	0.0922405
14.3	-0.600641	-0.792047	-0.729424	-0.944391	-0.813858	-0.251679	-0.688674	0.0986785
14.4	-0.775348	-0.83483	-0.65138	-1.13614	-0.788364	-0.327155	-0.752203	0.107535
14.5	-0.661909	-0.863125	-0.736595	-1.10981	-0.776922	-0.325782	-0.745691	0.105004
14.6	-0.793635	-0.829297	-0.86546	-0.675057	-0.771319	-0.343201	-0.712995	0.0784991
14.7	-0.639035	-0.891431	-0.810879	-1.01511	-0.789623	-0.328719	-0.7458	0.0975101
14.8	-0.693996	-0.874954	-0.667055	-1.0578	-0.707637	-0.340173	-0.723602	0.0976285
14.9	-0.607728	-0.753342	-0.70685	-0.770941	-0.937746	-0.333389	-0.685	0.0828685
15	-0.778629	-0.753669	-0.728963	-1.25206	-0.811807	-0.271984	-0.766185	0.127028
15.1	-0.67729	-0.835809	-0.794397	-0.983938	-0.697301	-0.3912	-0.729989	0.0813347
15.2	-0.76523	-0.775468	-0.750829	-1.00327	-0.849037	-0.302071	-0.740984	0.0957402
15.3	-0.745907	-0.948408	-0.752245	-0.956107	-0.775411	-0.343637	-0.753619	0.0908416
15.4	-0.675494	-0.837744	-0.842244	-1.05975	-0.918077	-0.346187	-0.779916	0.100606
15.5	-0.79659	-0.731087	-0.640111	-0.902077	-0.82502	-0.311408	-0.701049	0.0858962
15.6	-0.719246	-0.818775	-0.766719	-1.08401	-0.813821	-0.338527	-0.756849	0.0984239
15.7	-0.678783	-0.755368	-0.946629	-0.871863	-0.7899	-0.314256	-0.726133	0.0906755
15.8	-0.839617	-0.98119	-0.820919	-0.919642	-0.689435	-0.331215	-0.76367	0.0954316
15.9	-0.780918	-0.923907	-0.681456	-0.978632	-0.901598	-0.382646	-0.77486	0.0898876
16	-0.690734	-0.977697	-0.728474	-1.07723	-0.796243	-0.307667	-0.763008	0.109496
16.1	-0.852779	-0.781412	-0.743663	-1.09515	-0.923664	-0.272273	-0.778158	0.113188
16.2	-0.753754	-0.929973	-0.7696	-1.11645	-0.762701	-0.361715	-0.782366	0.101934
16.3	-0.773276	-0.891848	-0.89098	-0.945543	-0.863459	-0.356705	-0.786969	0.0890934
16.4	-0.753304	-1.03946	-0.616459	-1.17492	-0.823331	-0.378369	-0.79764	0.117197
16.5	-0.799029	-0.781947	-0.842381	-1.2112	-0.747849	-0.287653	-0.778344	0.120224
16.6	-0.789985	-0.913706	-0.807131	-1.12105	-0.771523	-0.335093	-0.789748	0.105273
16.7	-0.662555	-0.913774	-0.815356	-0.8874	-0.814795	-0.258994	-0.725479	0.0998827
16.8	-0.693045	-0.921609	-0.938045	-0.966506	-0.784584	-0.329746	-0.772256	0.0982797
16.9	-0.711832	-0.880876	-0.770375	-1.06891	-0.72031	-0.335066	-0.747896	0.0989497
17	-0.67996	-1.00482	-0.775371	-0.964953	-0.831551	-0.3584	-0.769176	0.0956524
17.1	-0.717487	-0.842707	-0.788611	-1.18816	-0.874033	-0.376475	-0.797912	0.107122
17.2	-0.718193	-0.996329	-0.830546	-1.16765	-0.874218	-0.317295	-0.817371	0.118045
17.3	-0.786196	-0.863948	-0.797735	-1.21571	-0.799689	-0.354452	-0.802954	0.111886
17.4	-0.856758	-1.0222	-0.854613	-1.03862	-0.832358	-0.34389	-0.82474	0.102944
17.5	-0.763784	-0.873401	-0.838862	-1.04517	-0.752778	-0.333028	-0.767837	0.0970229
17.6	-0.737909	-0.776205	-0.901318	-0.819782	-0.834464	-0.351316	-0.736833	0.0803414
17.7	-0.775087	-0.782206	-0.834786	-1.27523	-0.827467	-0.309146	-0.800654	0.125124
17.8	-0.861577	-0.959799	-0.750239	-0.857825	-0.820507	-0.374402	-0.770725	0.083976
17.9	-0.748025	-0.912711	-0.775334	-1.00775	-0.865323	-0.289561	-0.766451	0.102833
18	-0.778114	-0.906635	-0.760638	-1.26778	-0.891692	-0.358134	-0.827166	0.119923
18.1	-0.799731	-0.917713	-0.710444	-1.10949	-0.824577	-0.28632	-0.774713	0.112294
18.2	-0.831024	-0.807914	-0.803712	-1.08505	-0.747535	-0.36461	-0.773308	0.0949273
18.3	-0.788374	-0.86172	-0.746553	-0.983466	-0.664695	-0.224406	-0.711536	0.106946
18.4	-0.837327	-0.978122	-0.911807	-1.05882	-0.798968	-0.349904	-0.822491	0.102006
18.5	-0.762612	-0.855207	-0.906734	-1.10354	-0.875219	-0.351535	-0.809141	0.102347
18.6	-0.736395	-0.953717	-0.852077	-1.08007	-0.865661	-0.365963	-0.808981	0.100173
18.7	-0.695429	-0.753251	-0.852246	-1.24056	-0.712568	-0.351548	-0.7676	0.117246
18.8	-0.728328	-0.77869	-0.783504	-1.07488	-0.761222	-0.348132	-0.745792	0.0947763
18.9	-0.787618	-0.766487	-0.819379	-1.09322	-0.684521	-0.485104	-0.772722	0.0807588
19	-0.791977	-0.917901	-0.744446	-1.22447	-0.871778	-0.394092	-0.824111	0.110099
19.1	-0.743723	-0.826583	-0.787545	-0.949044	-0.937223	-0.34925	-0.765562	0.0896535
19.2	-0.806217	-0.899248	-1.01719	-0.873212	-0.783687	-0.332632	-0.785365	0.0965808
19.3	-0.776479	-0.904175	-0.853644	-1.21137	-0.618505	-0.392517	-0.792782	0.112869
19.4	-0.759582	-0.65866	-0.682326	-1.10242	-0.750008	-0.33134	-0.714057	0.100787
19.5	-0.86777	-0.822328	-0.825335	-1.10444	-0.603832	-0.368449	-0.76536	0.102622
19.6	-0.758449	-0.916169	-0.889206	-1.15563	-0.704399	-0.341468	-0.79422	0.110882
19.7	-0.651316	-0.786246	-0.936118	-0.922331	-0.924482	-0.376674	-0.766195	0.0901171
19.8	-0.790534	-1.00517	-1.02749	-1.11448	-0.69484	-0.339295	-0.828635	0.117079
19.9	-0.635733	-0.929241	-0.791257	-0.98165	-0.745111	-0.408021	-0.748502	0.0851485
20	-0.877904	-0.855903	-0.874656	-1.13455	-0.781709	-0.365467	-0.815032	0.102387
20.1	-0.653664	-0.744152	-0.834887	-1.21271	-0.774817	-0.443813	-0.77734	0.10336
20.2	-0.676568	-0.927291	-0.834079	-1.13387	-0.803221	-0.35307	-0.788017	0.106922
20.3	-0.780759	-0.935836	-0.838402	-1.03925	-0.740506	-0.370467	-0.784203	0.0938217
20.4	-0.778049	-0.705683	-0.804785	-1.07601	-0.783066	-0.332786	-0.746731	0.0978322
20.5	-0.825893	-0.878753	-0.736743	-1.00284	-0.808787	-0.288707	-0.756955	0.100399
20.6	-0.767717	-0.895568	-0.904811	-0.794935	-0.852224	-0.362487	-0.762957	0.083086
20.7	-0.754128	-0.914052	-0.903852	-0.963293	-0.797697	-0.376431	-0.784909	0.0876758
20.8	-0.713941	-0.858006	-0.736003	-1.21689	-0.822803	-0.29033	-0.772996	0.121734
20.9	-0.703682	-0.908374	-0.938857	-0.930866	-0.822129	-0.354484	-0.776399	0.0918443
21	-0.75946	-0.791333	-0.894446	-1.15042	-0.872776	-0.390312	-0.809791	0.100995
21.1	-0.741464	-0.949003	-0.878294	-1.05878	-0.824583	-0.364416	-0.802757	0.0981528
21.2	-0.756458	-0.966751	-0.884238	-1.13243	-0.8955	-0.419578	-0.842493	0.0983729
21.3	-0.72422	-0.850422	-0.965194	-1.20309	-0.803329	-0.305722	-0.808663	0.121371
21.4	-0.646643	-0.754027	-0.811791	-0.876196	-0.762057	-0.313617	-0.694055	0.0821054
21.5	-0.706458	-0.788886	-0.808536	-1.1981	-0.728627	-0.340826	-0.761905	0.111752
21.6	-0.658727	-0.999299	-0.845811	-1.0403	-0.804047	-0.34047	-0.781442	0.104664
21.7	-0.781152	-0.823717	-0.851119	-1.0203	-0.798996	-0.346391	-0.770279	0.0917466
21.8	-0.675655	-0.81884	-0.922034	-1.01194	-0.75412	-0.350054	-0.755441	0.0945642
21.9	-0.758849	-0.974532	-0.665543	-1.1092	-0.72533	-0.382857	-0.769385	0.103247
22	-0.82759	-0.969559	-0.905508	-1.10612	-0.72792	-0.329791	-0.811081	0.10953
22.1	-0.670299	-0.863754	-0.765175	-1.14841	-0.90176	-0.312062	-0.776911	0.113832
22.2	-0.787115	-0.773764	-0.762043	-1.22045	-0.627928	-0.393862	-0.76086	0.110217
22.3	-0.759863	-0.858928	-0.853621	-1.19511	-0.709237	-0.339451	-0.786035	0.113026
22.4	-0.647666	-0.820369	-0.789076	-1.14178	-0.919325	-0.376343	-0.782426	0.105265
22.5	-0.72828	-0.838721	-0.779009	-0.928305	-0.867235	-0.378948	-0.753417	0.0800689
22.6	-0.653738	-0.91279	-0.927041	-0.99018	-0.637529	-0.278216	-0.733249	0.109292
22.7	-0.558706	-0.815083	-0.815531	-1.20771	-0.692843	-0.304947	-0.73247	0.123033
22.8	-0.816199	-0.925834	-0.87229	-1.30838	-0.753234	-0.331724	-0.83461	0.12833
22.9	-0.708691	-0.826844	-0.896283	-1.12172	-0.698556	-0.413832	-0.777654	0.0963067
23	-0.68965	-0.69977	-0.807115	-0.910016	-0.770559	-0.262647	-0.68996	0.0915312
23.1	-0.819684	-0.873835	-0.908037	-1.23829	-0.785916	-0.403868	-0.838272	0.109231
23.2	-0.772968	-0.778787	-0.88632	-1.17169	-0.745678	-0.359289	-0.785789	0.106888
23.3	-0.678339	-0.826495	-0.829961	-1.19012	-0.832866	-0.369219	-0.787834	0.108683
23.4	-0.660417	-0.742756	-0.867554	-0.975616	-0.714884	-0.302988	-0.710703	0.0939124
23.5	-0.70787	-0.89067	-0.87369	-1.30592	-0.932649	-0.337488	-0.841381	0.129013
23.6	-0.725493	-0.927631	-0.870454	-1.16649	-0.853075	-0.431523	-0.829111	0.0991005
23.7	-0.812305	-0.746099	-0.777699	-1.04631	-0.695419	-0.374517	-0.742058	0.0887036
23.8	-0.7605	-0.861378	-0.888943	-1.12086	-0.826234	-0.404292	-0.810369	0.0953624
23.9	-0.717201	-0.837336	-0.863179	-0.969982	-0.761393	-0.356835	-0.750988	0.086527
24	-0.819814	-0.75335	-0.769197	-1.09649	-0.691652	-0.344401	-0.745818	0.098847
24.1	-0.680559	-0.885091	-0.813367	-1.05629	-0.657577	-0.354324	-0.741201	0.0975597
24.2	-0.72886	-0.943719	-0.835678	-0.959775	-0.748481	-0.412294	-0.771468	0.0817726
24.3	-0.700585	-0.668517	-0.927897	-1.11044	-0.722254	-0.352312	-0.747001	0.104804
24.4	-0.72336	-0.760497	-0.755192	-0.976688	-0.792365	-0.378833	-0.731156	0.0795117
24.5	-0.772369	-0.687249	-0.871637	-0.989919	-0.666734	-0.374774	-0.727114	0.085903
24.6	-0.700192	-0.880305	-0.983988	-1.10966	-0.762883	-0.304284	-0.790218	0.11441
24.7	-0.632618	-0.93214	-0.91735	-1.1039	-0.655978	-0.439986	-0.780329	0.0999391
24.8	-0.640553	-0.792016	-0.91306	-1.0222	-0.74731	-0.398026	-0.752194	0.0891231
24.9	-0.721194	-0.833983	-0.881081	-0.865694	-0.761279	-0.442551	-0.750964	0.0666075
25	-0.783876	-0.803003	-0.982157	-1.11271	-0.759102	-0.405918	-0.807795	0.0979539
25.1	-0.626944	-0.912765	-0.802562	-1.30035	-0.773726	-0.413213	-0.804926	0.121541
25.2	-0.778783	-0.745699	-0.91964	-1.2264	-0.753968	-0.355181	-0.796613	0.11539
25.3	-0.68857	-0.801571	-0.833392	-1.18562	-0.900025	-0.393315	-0.800416	0.106087
25.4	-0.737085	-0.850205	-0.926917	-1.37648	-0.749819	-0.296399	-0.822817	0.142352
25.5	-0.663341	-0.721849	-0.964459	-0.913654	-0.740766	-0.343279	-0.724558	0.0899446
25.6	-0.720538	-0.865299	-1.09211	-1.05666	-0.769927	-0.334269	-0.806468	0.112449
25.7	-0.752345	-0.79205	-0.913684	-1.06216	-0.782358	-0.351089	-0.775615	0.0969967
25.8	-0.728496	-0.868805	-0.872234	-1.21258	-0.77492	-0.356723	-0.802293	0.112898
25.9	-0.698292	-0.671876	-0.901083	-1.0878	-0.721716	-0.330319	-0.73518	0.103493
26	-0.791657	-0.728467	-0.84561	-1.03003	-0.74474	-0.483523	-0.770671	0.0726242
26.1	-0.759037	-0.701677	-0.951194	-1.16401	-0.744925	-0.445919	-0.794461	0.0991517
26.2	-0.691573	-0.775032	-0.917502	-1.17365	-0.784599	-0.452748	-0.799185	0.0977446
26.3	-0.769687	-0.559654	-0.845298	-1.09695	-0.745624	-0.463782	-0.746832	0.0909124
26.4	-0.702057	-0.741503	-0.979184	-1.11465	-0.887176	-0.318799	-0.790562	0.112952
26.5	-0.767415	-0.791966	-0.716642	-1.08049	-0.814812	-0.448275	-0.769933	0.0827149
26.6	-0.679846	-0.796168	-0.955315	-1.07839	-0.724613	-0.431314	-0.777608	0.0921377
26.7	-0.634242	-0.749107	-0.788861	-1.07645	-0.86192	-0.359588	-0.745029	0.0976868
26.8	-0.747515	-0.737373	-0.905912	-1.22934	-0.834784	-0.37986	-0.805797	0.112509
26.9	-0.791138	-0.818863	-0.914043	-1.01461	-0.779115	-0.457815	-0.795931	0.0767951
27	-0.680862	-0.643138	-0.82083	-0.961448	-0.740855	-0.35139	-0.699754	0.0836166
27.1	-0.80064	-0.708307	-0.794268	-0.974423	-0.910041	-0.408712	-0.766065	0.08107
27.2	-0.739583	-0.731071	-0.962509	-1.26615	-0.62914	-0.470356	-0.799802	0.114012
27.3	-0.775792	-0.765476	-0.919848	-1.14988	-0.77369	-0.344537	-0.788203	0.107371
27.4	-0.773339	-0.824081	-0.802625	-1.0449	-0.758267	-0.428874	-0.772014	0.080839
27.5	-0.635879	-0.725328	-0.901282	-1.02883	-0.758771	-0.397235	-0.741221	0.0891292
27.6	-0.749522	-0.870251	-0.914652	-1.04274	-0.679356	-0.347082	-0.767267	0.0987943
27.7	-0.726542	-0.851484	-0.899461	-0.990617	-0.751276	-0.387251	-0.767772	0.0857861
27.8	-0.789045	-0.748173	-0.846999	-1.12048	-0.802032	-0.459367	-0.79435	0.0863265
27.9	-0.712349	-0.762297	-0.879262	-1.09945	-0.758038	-0.458645	-0.77834	0.0857369
28	-0.739557	-0.819753	-0.805288	-1.0512	-0.84036	-0.441674	-0.782973	0.0807179
28.1	-0.812333	-0.701657	-1.07657	-0.870997	-0.605501	-0.438748	-0.750968	0.0904182
28.2	-0.751502	-0.846488	-0.854047	-1.09089	-0.656664	-0.390652	-0.765041	0.0953645
28.3	-0.73334	-0.745738	-0.946779	-1.13561	-0.773006	-0.406139	-0.790103	0.0994713
28.4	-0.759674	-0.796942	-0.905138	-1.0859	-0.673752	-0.463321	-0.780788	0.0859275
28.5	-0.725459	-0.880045	-0.870364	-1.0895	-0.639815	-0.35818	-0.76056	0.102022
28.6	-0.784344	-0.878932	-0.913665	-0.971816	-0.657925	-0.382147	-0.764805	0.088745
28.7	-0.770439	-0.731208	-0.823459	-0.982997	-0.727311	-0.369365	-0.73413	0.0825311
28.8	-0.766714	-0.859721	-0.966653	-0.820218	-0.787583	-0.439161	-0.773342	0.07279
28.9	-0.727829	-0.928689	-0.810097	-0.986654	-0.751966	-0.404514	-0.768292	0.0835454
29	-0.696004	-0.781244	-0.928546	-1.01049	-0.849649	-0.387884	-0.775637	0.0895809
29.1	-0.685362	-0.727476	-0.922598	-0.994909	-0.82894	-0.377703	-0.756165	0.0892682
29.2	-0.794119	-0.777235	-0.856833	-1.13124	-0.688949	-0.303421	-0.758633	0.109872
29.3	-0.736038	-0.771217	-0.965964	-0.840499	-0.747694	-0.368746	-0.73836	0.0816543
29.4	-0.749708	-0.634278	-1.0025	-1.05516	-0.748858	-0.361849	-0.758725	0.103356
29.5	-0.725487	-0.94215	-0.892369	-0.98849	-0.698556	-0.412529	-0.776597	0.0869785
29.6	-0.746005	-0.968296	-0.782438	-0.887591	-0.742514	-0.442602	-0.761575	0.0733481
29.7	-0.723307	-0.858246	-0.892953	-0.93569	-0.747651	-0.419476	-0.762887	0.0765073
29.8	-0.74562	-0.834594	-0.866492	-0.901351	-0.724227	-0.413846	-0.747689	0.0724073
29.9	-0.773836	-0.890742	-0.937338	-1.0725	-0.757523	-0.501956	-0.822316	0.0795158
30	-0.835268	-0.711478	-0.737366	-0.824129	-0.737199	-0.387569	-0.705502	0.0668453
30.1	-0.772242	-0.872743	-0.880397	-1.07801	-0.587105	-0.431553	-0.770342	0.0940948
30.2	-0.804389	-0.801339	-0.988715	-0.828738	-0.605129	-0.346485	-0.729133	0.091283
30.3	-0.806342	-0.845983	-0.837804	-0.893821	-0.821349	-0.431663	-0.772827	0.0693022
30.4	-0.801015	-0.82461	-0.933647	-1.03826	-0.861794	-0.382382	-0.806951	0.0918638
30.5	-0.789369	-0.901979	-0.937592	-1.10483	-0.761458	-0.404326	-0.816592	0.096394
30.6	-0.834258	-0.697309	-0.890257	-1.03989	-0.811695	-0.303603	-0.762835	0.102579
30.7	-0.740874	-0.867092	-0.787728	-0.942273	-0.81168	-0.414199	-0.760641	0.0748495
30.8	-0.822734	-0.857932	-0.885051	-1.11603	-0.834244	-0.475477	-0.831911	0.0839358
30.9	-0.748928	-0.7195	-0.921534	-0.885917	-0.80448	-0.351033	-0.738566	0.0837032
31	-0.766987	-0.762736	-0.857532	-0.970742	-0.819304	-0.479566	-0.776145	0.0669769
31.1	-0.704477	-0.785557	-0.939648	-1.13338	-0.812231	-0.415565	-0.798476	0.0979626
31.2	-0.814114	-0.86541	-0.812729	-0.825956	-0.64386	-0.35182	-0.718982	0.0798278
31.3	-0.815361	-0.840987	-0.659654	-1.0165	-0.774962	-0.367966	-0.745905	0.0891081
31.4	-0.754309	-0.743269	-0.940214	-0.838811	-0.825438	-0.357782	-0.743304	0.0823386
31.5	-0.70095	-0.772815	-0.739527	-0.770621	-0.841019	-0.378195	-0.700521	0.0671555
31.6	-0.789323	-0.713487	-0.813956	-1.10145	-0.782935	-0.409038	-0.768365	0.0905177
31.7	-0.636311	-0.763422	-0.867678	-0.959142	-0.683318	-0.464819	-0.729115	0.0716127
31.8	-0.729671	-0.90733	-0.888392	-0.797702	-0.716654	-0.432529	-0.74538	0.0703244
31.9	-0.803723	-0.899141	-0.790217	-1.23049	-0.832493	-0.44016	-0.832704	0.10318
32	-0.824664	-0.796057	-0.79186	-0.842756	-0.880077	-0.434673	-0.761681	0.0667294
32.1	-0.787941	-0.61467	-0.840119	-1.10075	-0.830302	-0.39101	-0.760799	0.0975572
32.2	-0.815519	-0.717689	-0.79465	-0.947974	-0.72463	-0.485188	-0.747609	0.062519
32.3	-0.857905	-0.803696	-0.862211	-0.972277	-0.749359	-0.358244	-0.767282	0.0872174
32.4	-0.846953	-0.891637	-0.835467	-1.2564	-0.708268	-0.417813	-0.826089	0.111139
32.5	-0.733345	-0.886608	-0.91858	-1.1394	-0.662654	-0.4676	-0.801365	0.0949631
32.6	-0.774497	-0.886976	-0.973042	-0.966904	-0.726357	-0.464023	-0.798633	0.0783812
32.7	-0.738516	-0.741426	-0.929526	-0.893101	-0.844298	-0.396346	-0.757202	0.0788596
32.8	-0.879518	-0.87126	-0.730963	-1.05833	-0.8024	-0.452888	-0.799226	0.0823386
32.9	-0.749056	-0.731312	-1.02237	-1.04831	-0.778517	-0.39391	-0.787246	0.0970932
33	-0.770672	-0.799092	-0.848743	-0.973963	-0.704281	-0.35609	-0.74214	0.0855632
33.1	-0.773448	-0.878214	-0.805799	-0.903871	-0.890133	-0.393846	-0.774219	0.078897
33.2	-0.833841	-0.897733	-0.918761	-0.827707	-0.810185	-0.446529	-0.789126	0.0706882
33.3	-0.769026	-0.940269	-1.00958	-0.944489	-0.79078	-0.411435	-0.810931	0.0886544
33.4	-0.795679	-0.66446	-0.951848	-1.06628	-0.719383	-0.459425	-0.776179	0.0878325
33.5	-0.826331	-0.867653	-0.683929	-0.775794	-0.891797	-0.370777	-0.736047	0.0790459
33.6	-0.810663	-0.891381	-0.920153	-0.827538	-0.836773	-0.479316	-0.794304	0.0652317
33.7	-0.783096	-0.763719	-0.999412	-0.87936	-0.676272	-0.365296	-0.744526	0.0882189
33.8	-0.781175	-0.858955	-0.817651	-0.850498	-0.848105	-0.345058	-0.750241	0.0818783
33.9	-0.828757	-0.731688	-0.667094	-0.966135	-0.843959	-0.385812	-0.737241	0.0817741
34	-0.730121	-0.917292	-0.778149	-0.997621	-0.65957	-0.455497	-0.756375	0.0785612
34.1	-0.797314	-0.874135	-0.91073	-0.908546	-0.758941	-0.439705	-0.781562	0.0728023
34.2	-0.860466	-0.876801	-0.825977	-0.681422	-0.67501	-0.414455	-0.722355	0.0712707
34.3	-0.842927	-0.958556	-0.826247	-0.788802	-0.837772	-0.440974	-0.782547	0.0721793
34.4	-0.774659	-0.920559	-0.78634	-0.87036	-0.686829	-0.351515	-0.731711	0.0829215
34.5	-0.737328	-0.815114	-0.760086	-0.987405	-0.87519	-0.334328	-0.751575	0.09116
34.6	-0.743506	-0.851333	-0.969074	-1.06874	-0.733061	-0.429372	-0.79918	0.0910079
34.7	-0.818017	-0.761089	-0.793722	-1.05632	-0.832863	-0.353975	-0.769331	0.0934436
34.8	-0.691648	-0.800869	-0.954487	-1.00745	-0.72747	-0.405358	-0.764547	0.0879589
34.9	-0.794405	-0.871981	-0.9314	-0.935865	-0.839302	-0.320283	-0.782206	0.0949932
35	-0.765432	-0.917508	-0.916478	-1.05023	-0.849083	-0.436661	-0.822566	0.0861309
35.1	-0.864061	-0.936531	-0.722271	-0.907226	-0.727266	-0.452798	-0.768359	0.0730562
35.2	-0.715004	-0.78464	-0.806924	-0.934057	-0.758122	-0.35904	-0.726298	0.0793908
35.3	-0.751148	-0.733448	-0.982477	-0.995658	-0.806753	-0.335354	-0.767473	0.0979777
35.4	-0.76144	-0.949041	-0.747211	-0.734908	-0.733587	-0.350691	-0.712813	0.0798756
35.5	-0.776188	-0.835541	-0.930059	-1.153	-0.80358	-0.374133	-0.812084	0.1039
35.6	-0.755826	-0.837787	-0.869844	-0.933939	-0.796784	-0.38361	-0.762965	0.0798662
35.7	-0.79866	-0.893244	-0.893796	-0.960791	-0.779198	-0.400961	-0.787775	0.0820804
35.8	-0.725325	-0.846516	-0.938246	-0.795709	-0.800486	-0.325767	-0.738675	0.0874077
35.9	-0.712968	-0.709919	-0.867916	-0.999758	-0.907054	-0.445978	-0.773932	0.0801914
36	-0.790506	-1.01533	-0.754177	-1.0581	-0.682786	-0.447668	-0.791428	0.091762
36.1	-0.649898	-0.960817	-0.890183	-0.817659	-0.902334	-0.43459	-0.775914	0.0811076
36.2	-0.769552	-0.930921	-0.845034	-0.949333	-0.853833	-0.460039	-0.801452	0.0732245
36.3	-0.801002	-0.928655	-0.819167	-1.09275	-0.792574	-0.465477	-0.816605	0.0842477
36.4	-0.785545	-0.686201	-0.870442	-0.911933	-0.657958	-0.445942	-0.726337	0.0691919
36.5	-0.799386	-0.836258	-0.873348	-0.984842	-0.915443	-0.45052	-0.809966	0.0765352
36.6	-0.791472	-0.898526	-0.968558	-1.14921	-0.807186	-0.399498	-0.835742	0.102132
36.7	-0.751784	-0.994415	-0.8703	-0.676509	-0.754406	-0.461245	-0.751443	0.0737114
36.8	-0.799283	-0.860379	-0.817904	-0.87199	-0.803116	-0.47164	-0.770719	0.061056
36.9	-0.758889	-0.891052	-0.852732	-0.842309	-0.722643	-0.443383	-0.751835	0.0667812
37	-0.86146	-0.904024	-0.805397	-0.938252	-0.897296	-0.390915	-0.799558	0.0837769
37.1	-0.837189	-0.875007	-0.841469	-0.96183	-0.769717	-0.390071	-0.779214	0.0819114
37.2	-0.806118	-0.899423	-0.787624	-1.05443	-0.654778	-0.430858	-0.772206	0.0870883
37.3	-0.796328	-0.839247	-0.865674	-0.954286	-0.812105	-0.388634	-0.776046	0.0807458
37.4	-0.741692	-0.929764	-0.845227	-0.977978	-0.818283	-0.480685	-0.798938	0.0721687
37.5	-0.830877	-0.905874	-0.896368	-0.973203	-0.752655	-0.523857	-0.813806	0.065524
37.6	-0.770952	-0.770856	-0.719388	-1.09278	-0.823623	-0.455749	-0.772225	0.083337
37.7	-0.853733	-0.908828	-0.856269	-0.833134	-0.812244	-0.43727	-0.78358	0.0704982
37.8	-0.822884	-0.859453	-0.939157	-0.893267	-0.763565	-0.432747	-0.785179	0.0746114
37.9	-0.749017	-0.825986	-0.805564	-0.958019	-0.842859	-0.354966	-0.756069	0.0849682
38	-0.819546	-0.761613	-0.882102	-1.18169	-0.743493	-0.421834	-0.801714	0.100079
38.1	-0.831872	-0.769097	-0.937365	-1.01686	-0.730665	-0.387045	-0.778818	0.0895388
38.2	-0.812457	-0.849738	-0.897078	-0.973973	-0.727234	-0.541556	-0.80034	0.0617542
38.3	-0.74022	-0.892165	-0.718236	-0.793153	-0.809171	-0.329813	-0.713793	0.0806991
38.4	-0.941407	-0.820768	-0.98431	-0.521785	-0.749231	-0.444022	-0.743587	0.0898154
38.5	-0.803926	-0.711872	-0.884777	-0.893924	-0.775177	-0.382641	-0.742053	0.0771251
38.6	-0.815655	-0.933178	-0.772792	-1.18383	-0.87264	-0.426082	-0.83403	0.100696
38.7	-0.749013	-0.964236	-0.908299	-0.885436	-0.731339	-0.435544	-0.778978	0.0782074
38.8	-0.824137	-0.843981	-0.919734	-1.02097	-0.791473	-0.419174	-0.803245	0.0838089
38.9	-0.772248	-0.829593	-0.676309	-1.09924	-0.699894	-0.395853	-0.745523	0.0934596
39	-0.82677	-0.852045	-0.745431	-0.758574	-0.851966	-0.395877	-0.738444	0.0710399
39.1	-0.709913	-0.917694	-0.863056	-0.846916	-0.733792	-0.467289	-0.756444	0.0662927
39.2	-0.829273	-0.84426	-0.805013	-1.17202	-0.772269	-0.379949	-0.800464	0.103029
39.3	-0.768164	-0.90157	-0.789	-1.00347	-0.74872	-0.46365	-0.779097	0.0743846
39.4	-0.813988	-0.843554	-0.748594	-0.693572	-0.785729	-0.36013	-0.707595	0.0726908
39.5	-0.805051	-0.900905	-0.841128	-0.875577	-0.809944	-0.448991	-0.780266	0.0679658
39.6	-0.828319	-1.01027	-0.720365	-0.742863	-0.746197	-0.394958	-0.740496	0.0817175
39.7	-0.809101	-0.875568	-0.776731	-0.916768	-0.820903	-0.41395	-0.768837	0.0738499
39.8	-0.764227	-0.873637	-0.833323	-0.717282	-0.728718	-0.424985	-0.723696	0.0646627
39.9	-0.791981	-0.793308	-0.703517	-1.02242	-0.774544	-0.527452	-0.76887	0.0653203
40	-0.826885	-0.80392	-0.794726	-1.01228	-0.768877	-0.472154	-0.779807	0.0711415
	sample_1	sample_2	sample_3	sample_4	sample_5	sample_6	Average	SEM
peak	-0.787321	-0.84351	-0.849196	-0.947829	-0.779071	-0.413962	-0.770148	0.0753755

## Sheet: Summary
		ΔFRETr
	Conentraion (μM)	Average	SEM
	1e-06	-0.153849	0.0439299
	0.001	-0.213449	0.0320491
	0.01	-0.515366	0.0596376
	0.1	-0.663606	0.0385487
	1	-0.702174	0.0437833
	10	-0.805462	0.0359507
	100	-0.770148	0.0753755
