# Supplementary material for: Two-step structural changes in M3 muscarinic receptor activation rely on the coupled Gq protein cycle
Source: Nat Commun. 2023 Mar 8;14:1276. doi: 10.1038/s41467-023-36911-4 (PMC9992711; doi:10.1038/s41467-023-36911-4)
Supplement: Supplementary file 3 — Source Data [file 41467_2023_36911_MOESM3_ESM.zip › 2. Data for Supplementary Figures/Supplementary Figure 3.xlsx]

## Sheet: a
	Relative FPM											Relative FCytosol
Time [s]	sample_1	sample_2	sample_3	sample_4	sample_5	sample_6	sample_7	Average	SEM		Time [s]	sample_1	sample_2	sample_3	sample_4	sample_5	sample_6	sample_7	Average	SEM
0	1.04617	1.00683	0.960028	0.986564	0.991525	0.991901	0.985895	0.99556	0.0099462		0	1.02189	1.05004	1.03798	0.99758	1.02655	1.00399	1.01202	1.02144	0.00703796
3.06	1.04036	1.00923	1.02611	0.988143	0.985288	1.04965	0.950679	1.00707	0.0131848		3.06	0.999976	0.986564	0.997859	0.990621	0.985858	0.998074	1.03858	0.999648	0.0068395
6.12	0.997989	1.03331	1.04926	1.02045	0.999945	1.04799	1.02443	1.02477	0.00781314		6.12	0.993099	0.99376	1.02739	0.973071	1.00794	0.9913	1.02249	1.00129	0.0072292
9.18	1.00907	0.996935	1.03201	1.0181	0.992948	1.03774	1.05204	1.01984	0.00826999		9.18	1.00338	1.00757	1.00726	0.986272	1.01209	1.00423	0.990565	1.00162	0.00360068
12.246	0.96392	1.04755	0.970518	1.03131	1.00178	0.98695	0.983512	0.997935	0.0117799		12.246	0.991328	0.994504	1.00792	0.990724	1.01093	1.01645	0.981674	0.999076	0.0048159
15.306	1.00449	0.992096	1.01449	1.02946	1.00383	0.995589	1.02139	1.00876	0.00515099		15.306	1.00619	1.00501	0.997907	0.997017	0.99933	0.978777	1.01641	1.00009	0.00435585
18.366	0.997615	0.996494	0.99691	0.994787	1.00964	0.984326	0.990592	0.995766	0.00291271		18.366	0.981708	0.992312	1.01161	1.00838	0.988852	1.01795	0.987864	0.998382	0.00528738
21.426	0.997577	0.985966	1.00413	0.9913	1.00142	0.971108	0.981863	0.99048	0.00443682		21.426	1.0022	1.01787	0.971632	1.03452	0.988443	1.01429	1.00242	1.00448	0.00775154
24.486	0.982899	0.956897	0.97124	0.970816	0.999449	0.981158	0.992792	0.979321	0.00544075		24.486	0.994627	0.96113	0.973192	0.992719	0.982694	0.982883	0.972707	0.979993	0.00449048
27.546	0.959903	0.974692	0.975312	0.969072	1.01417	0.953583	1.0168	0.980505	0.00950164		27.546	1.0056	0.991237	0.967237	1.0291	0.997323	0.992052	0.975258	0.993972	0.00764763
30.606	0.993032	0.947184	0.993018	0.975294	1.00904	0.925934	1.01566	0.979881	0.0124177		30.606	0.983896	0.986522	0.958968	1.02321	0.996574	1.0018	1.01705	0.995433	0.00819874
33.666	0.965285	0.95328	0.959616	0.974193	1.00544	0.892542	0.976845	0.961028	0.0130622		33.666	0.993238	0.973041	0.990818	1.01252	1.02131	0.992292	0.962653	0.992267	0.00772005
36.732	0.984778	0.932887	1.05361	0.994071	1.00648	0.934127	1.03403	0.991427	0.0173686		36.732	0.988307	0.998598	0.978295	1.00971	0.993274	0.979188	0.975596	0.988995	0.004706
39.792	0.993946	0.934755	1.00121	1.0125	0.997861	0.975811	1.0034	0.988498	0.00991205		39.792	0.979937	0.979533	0.974704	1.00638	1.00307	0.977922	0.953087	0.982091	0.00682181
42.852	1.0069	0.945656	0.965415	1.03987	1.00512	1.01658	1.0399	1.00278	0.0134744		42.852	0.985876	0.987804	0.992614	1.00024	0.992118	0.97214	0.984675	0.987924	0.00329204
45.912	1.03543	0.952176	0.98843	1.05411	0.997299	0.994129	1.06932	1.01298	0.0156379		45.912	0.99046	0.980981	0.978106	0.996864	0.994023	0.947541	0.947872	0.976549	0.00786411
48.972	1.00369	0.990398	0.981626	1.04014	0.994007	0.985193	1.04606	1.00587	0.00998839		48.972	0.997823	0.963529	0.968561	1.02429	0.983307	0.96995	0.991315	0.985539	0.00802742
52.032	0.99616	0.975235	0.935106	1.04743	1.00974	0.956405	1.01383	0.990557	0.014352		52.032	0.988064	0.979699	0.934867	1.00705	0.9929	0.98822	0.965692	0.979498	0.00882436
55.092	1.0276	0.988751	0.974049	1.06079	1.00241	0.940563	0.975791	0.995708	0.014843		55.092	0.990286	0.98156	0.964213	1.0094	0.982184	0.976314	0.954587	0.979792	0.00670047
58.152	1.00766	1.02259	0.865879	1.06283	1.00967	0.91784	1.01703	0.986215	0.0259619		58.152	0.980389	0.965969	0.939262	1.00398	1.01515	0.979393	0.94217	0.975187	0.0108411
61.218	1.02133	1.03359	0.912709	1.04761	1.00395	0.972371	1.03933	1.00441	0.0180341		61.218	0.983132	0.990617	0.986754	1.01129	1.01134	0.937448	0.923037	0.97766	0.0130445
64.278	1.0218	1.03545	0.977374	1.03623	0.999218	1.00089	0.982138	1.00758	0.00909478		64.278	0.989071	0.994421	1.0014	1.02833	1.008	0.996158	0.955825	0.996173	0.00828496
67.338	1.01756	1.04312	0.950853	1.0516	0.978556	0.983757	0.950175	0.996517	0.0157106		67.338	0.982438	0.98921	0.957077	0.988831	1.02151	0.968992	0.983512	0.98451	0.00757259
70.398	0.989478	1.05365	0.943997	1.03609	0.981054	0.977792	1.00246	0.997788	0.0140164		70.398	0.984105	0.986564	0.953155	1.02311	1.01273	0.959139	0.993679	0.987498	0.00968483
73.458	1.04479	1.02533	0.925441	1.05117	0.986678	0.996109	1.01124	1.00582	0.016115		73.458	0.992196	1.01456	0.958022	1.01032	1.02563	0.978504	0.934741	0.98771	0.0124037
76.518	1.02603	1.01726	0.928069	1.05518	0.979217	0.951108	0.99451	0.993053	0.0166966		76.518	0.988099	0.994545	0.938647	1.01615	1.02175	0.952878	0.952599	0.980667	0.0124599
79.578	0.990817	1.01186	0.949667	1.08181	0.986265	0.974747	1.08002	1.01074	0.0194403		79.578	0.982021	0.975811	0.995213	1.0225	1.00215	0.962834	0.940894	0.983061	0.0101281
82.644	1.00927	1.02152	0.985466	1.06044	0.971078	0.963014	1.00544	1.00232	0.0125452		82.644	0.961288	0.973661	0.990818	1.03002	1.02862	0.971969	0.942657	0.985576	0.0125495
85.704	1.00727	1.04582	0.918095	1.05699	0.978556	0.974475	0.988828	0.99572	0.0177394		85.704	1.01071	0.966052	0.9541	1.04465	1.02848	0.968548	0.934816	0.986766	0.0155772
88.764	1.00816	1.02872	1.01776	1.04101	0.983403	0.985787	1.04111	1.01514	0.00906662		88.764	0.998378	0.975274	0.996583	1.01707	1.04614	0.969814	0.916771	0.988576	0.0154079
91.824	1.00032	1.02432		1.07672	0.960623	0.999079	1.03857	1.01661	0.0161892		91.824	0.979208	0.94831		1.03411	1.02951	0.95842	0.971057	0.986769	0.0148935
94.884	0.987225	1.04412		1.06839	0.975164	1.0444	0.986124	1.01757	0.0160371		94.884	0.969276	0.939874		1.03391	1.02328	0.973953	0.956238	0.982755	0.0153405
97.944	0.993444	1.0102		1.03243	0.966248	1.04891	1.0426	1.01564	0.0130098		97.944	0.972887	0.978086		1.03534	1.03478	0.96386	0.929002	0.985659	0.017114
101.004	1.00197	1.00928		1.04368	0.976372	1.09502	1.04989	1.02937	0.0172235		101.004	0.982403	0.937103		1.04562	1.01056	0.979427	0.957026	0.985357	0.0157503

## Sheet: b, f, g
	Relative FPM												Relative FCytosol
Time [s]	sample_1	sample_2	sample_3	sample_4	sample_5	sample_6	sample_7	sample_8	Average	SEM		Time [s]	sample_1	sample_2	sample_3	sample_4	sample_5	sample_6	sample_7	sample_8	sample_9	Average	SEM
0	0.969672	1.02826	0.99829	1.0116	0.984603	0.954813	1.06861	0.976006	0.998981	0.0129622		0	1.06418	1.03558	0.965444	0.985649	0.981684	0.969522	1.02827	0.968337	1.00534	1.00044	0.0117126
3.096	0.9694	1.05269	0.992118	1.0431	1.00599	0.988631	1.03758	0.982456	1.009	0.0110762		3.096	1.02522	0.97209	1.00055	0.976495	0.974335	1.00116	1.0488	1.02902	0.992753	1.00227	0.00901958
6.09	0.959471	1.06357	1.01652	0.993138	0.970291	0.922701	1.00078	0.984656	0.988891	0.0147056		6.09	0.991697	0.987314	0.995508	1.00311	1.00106	0.994953	1.00514	0.991305	0.972098	0.993576	0.00332381
9.186	0.98655	1.01751	1.02123	0.998481	0.960128	0.992853	1.0359	0.984808	0.999684	0.0085573		9.186	1.00243	0.99806	1.00579	0.995905	0.987996	0.980368	1.00668	0.984538	0.998636	0.995601	0.00312007
12.282	1.02374	0.984498	1.03828	1.02277	0.980321	1.09135	0.992468	0.991853	1.01566	0.0131483		12.282	0.977052	0.973903	1.0057	1.00692	0.99816	0.981755	0.96719	0.979041	1.04757	0.993032	0.00830482
15.372	1.0286	0.973262	1.00422	0.994725	1.00364	1.04995	1.0312	0.997321	1.01037	0.00866834		15.372	1.00745	0.976457	1.00932	0.998585	0.999212	0.992174	1.00163	1.00583	0.982873	0.997059	0.00375007
18.468	1.00825	0.996905	1.00801	0.99998	0.995966	1.01126	0.927185	0.985795	0.991668	0.00966698		18.468	0.995738	1.03778	1.03899	1.03475	1.02023	1.00566	0.968696	1.01998	1.0131	1.01499	0.00758499
21.564	1.04563	0.960493	0.99367	0.971341	1.03151	0.950014	1.01446	1.0437	1.00135	0.0134296		21.564	0.973865	1.00986	0.969501	1.02443	1.00934	1.02785	0.96967	1.00935	1.00448	0.999815	0.00763486
24.654	1.00997	0.978101	0.969768	0.973051	1.02984	1.03594	0.991223	0.995658	0.997945	0.0089278		24.654	0.981142	1.03229	1.02899	0.995246	1.00149	1.03739	1.01395	1.00947	1.00639	1.01182	0.00615723
27.732	0.998709	0.944711	0.957894	0.991813	1.03771	1.00249	0.90059	1.05775	0.986459	0.0179669		27.732	0.981225	0.976674	0.980207	0.978909	1.02649	1.00917	0.989977	1.00314	0.976759	0.991396	0.00589659
30.828	1.01205	0.961074	0.992831	1.00167	0.961443	0.976854	0.990109	1.00221	0.98728	0.00674211		30.828	0.985459	1.00035	0.989321	0.955482	1.02843	1.00268	0.990759	0.976628	1.01549	0.993844	0.00712327
33.924	0.974543	0.773671	0.911279	0.9834	0.97242	0.995257	0.959179	0.93127	0.937627	0.0253794		33.924	1.00697	1.46691	1.13381	0.993219	0.995541	0.992031	1.09977	1.0337	1.32352	1.11616	0.0565684
37.014	0.857377	0.493077	0.670126	0.865189	0.945655	0.998739	0.795057	0.776696	0.800239	0.0566774		37.014	1.36724	1.97257	1.88253	1.24453	1.10494	1.04516	1.486	1.57193	1.76312	1.49312	0.11116
40.11	0.696858	0.34918	0.548499	0.758321	0.853284	0.934214	0.653314	0.588396	0.672758	0.0649847		40.11	1.65587	2.20535	2.40052	1.47369	1.34722	1.28698	1.72366	2.05628	2.1581	1.81196	0.135341
43.206	0.561417	0.318566	0.461788	0.606225	0.740032	0.838701	0.556626	0.487282	0.57133	0.0573886		43.206	1.91372	2.40035	2.52769	1.68553	1.77682	1.58875	1.86455	2.29852	2.22357	2.03105	0.112594
46.296	0.476065	0.282258	0.446912	0.444716	0.697017	0.774232	0.517295	0.396071	0.504321	0.05651		46.296	2.09496	2.38571	2.74277	1.88719	2.17642	1.94804	1.89171	2.42299	2.44829	2.22201	0.0988877
49.392	0.41107	0.272435	0.396424	0.324528	0.561391	0.671053	0.46711	0.38533	0.436168	0.0454885		49.392	2.21487	2.44269	2.77521	2.04785	2.50173	2.22664	1.98569	2.46538	2.57867	2.35986	0.0861719
52.488	0.365783	0.255743	0.341322	0.265808	0.415909	0.565443	0.443272	0.368497	0.377722	0.0353429		52.488	2.24598	2.42056	2.76712	2.11564	2.63547	2.39111	2.05271	2.58314	2.45386	2.40729	0.0792224
55.578	0.346822	0.269844	0.318653	0.219346	0.44925	0.567255	0.457236	0.366376	0.374348	0.039768		55.578	2.30965	2.41108	2.77305	2.24327	2.77599	2.55521	2.09061	2.51295	2.47522	2.46078	0.0762273
58.674	0.32303	0.285742	0.301034	0.227667	0.326181	0.528593	0.430077	0.371147	0.349184	0.0331491		58.674	2.25459	2.48811	2.73832	2.25627	2.9	2.62711	2.08503	2.66354	2.49966	2.5014	0.0875317
61.77	0.342915	0.28972	0.277456	0.226446	0.391582	0.548831	0.425703	0.360402	0.357882	0.0355612		61.77	2.29769	2.50289	2.76774	2.24515	2.76087	2.71933	2.11083	2.65927	2.45981	2.50262	0.0809752
64.86	0.345154	0.297299	0.277336	0.234203	0.368985	0.56286	0.412368	0.352287	0.356312	0.0355407		64.86	2.26454	2.49696	2.73298	2.26867	2.68447	2.77218	2.11048	2.66602	2.47432	2.49673	0.0791626
67.956	0.330481	0.298089	0.321964	0.228492	0.376051	0.539067	0.450152	0.328494	0.359099	0.0340382		67.956	2.24677	2.47146	2.72801	2.31372	2.77839	2.67742	2.15729	2.55198	2.52754	2.49473	0.0727697
71.052	0.319602	0.295967	0.344183	0.240145	0.386714	0.574888	0.4141	0.344362	0.364995	0.0354083		71.052	2.28623	2.51188	2.69264	2.23672	2.936	2.75286	2.16861	2.58553	2.44705	2.51306	0.0853672
74.142	0.310275	0.295926	0.357554	0.283954	0.350415	0.588513	0.455729	0.339861	0.372778	0.0360903		74.142	2.22097	2.57095	2.7849	2.28333	2.83439	2.77945	2.08022	2.67784	2.52779	2.52887	0.0914414
77.238	0.306735	0.291464	0.361155	0.296112	0.349753	0.578989	0.396947	0.352554	0.366714	0.0329336		77.238	2.20635	2.47221	2.72964	2.25173	2.83826	2.86034	2.17652	2.47771	2.52539	2.50424	0.0875016
80.328	0.31381	0.280687	0.336656	0.313384	0.39394	0.587438	0.450539	0.352232	0.378586	0.035233		80.328	2.24691	2.50438	2.59168	2.24882	2.83989	2.8196	2.10194	2.42035	2.41094	2.46495	0.084566
83.424	0.299247	0.291908	0.333756	0.307976	0.40301	0.562994	0.424316	0.355044	0.372281	0.0321085		83.424	2.26387	2.56018	2.59009	2.22928	2.79326	2.79513	2.07998	2.56138	2.49011	2.48481	0.0826726
86.52	0.295034	0.294804	0.340111	0.333208	0.394934	0.583062	0.44093	0.354611	0.379587	0.033825		86.52	2.21585	2.53439	2.62372	2.20171	2.65898	2.81872	2.11436	2.64364	2.41524	2.46962	0.0817598
89.61	0.308421	0.284025	0.301524	0.330171	0.379843	0.595268	0.484157	0.3847	0.383514	0.0378174		89.61	2.22491	2.48692	2.63581	2.20681	2.84076	2.82691	2.10532	2.49885	2.39189	2.46869	0.088339
	sample_1	sample_2	sample_3	sample_4	sample_5	sample_6	sample_7	sample_8	Average	SEM			sample_1	sample_2	sample_3	sample_4	sample_5	sample_6	sample_7	sample_8	sample_9	Average	SEM
t50 (s)	11.2	6.442	8.681	12.879	15.957	15.397	9.241	9.241	11.1297	1.19286		t50 (s)	9.8	7.282	7.562	12.319	14.278	15.957	8.961	8.401	8.121	10.2979	1.04685
	sample_1	sample_2	sample_3	sample_4	sample_5	sample_6	sample_7	sample_8	Average	SEM			sample_1	sample_2	sample_3	sample_4	sample_5	sample_6	sample_7	sample_8	sample_9	Average	SEM
Δ Relative F	-0.704966	-0.744257	-0.722664	-0.780654	-0.673819	-0.471407	-0.603053	-0.671506	-0.671541	0.0342452		Δ Relative F	1.30965	1.57095	1.7849	1.31372	1.936	1.86034	1.17652	1.67784	1.57867	1.57873	0.0884867

## Sheet: c, f, g
	Relative FPM														Relative FCytosol
Time [s]	sample_1	sample_2	sample_3	sample_4	sample_5	sample_6	sample_7	sample_8	sample_9	sample_10	Average	SEM		Time [s]	sample_1	sample_2	sample_3	sample_4	sample_5	sample_6	sample_7	sample_8	sample_9	sample_10	Average	SEM
0	1.01737	0.988115	1.0087	1.00118	0.940959	0.894766	0.97831	0.965884	0.984564	1.06959	0.984943	0.0147301		0	1.02655	0.999564	0.977464	0.988291	0.990741	1.02307	0.977556	0.965921	0.999596	1.01644	0.996518	0.00648251
3.096	0.965717	0.989809	0.992422	1.01771	0.958696	0.940432	0.989366	1.00505	0.951204	1.00006	0.981047	0.00804976		3.096	1.01372	0.988192	1.02286	1.01993	0.997246	0.980146	1.02164	1.00052	1.02528	0.999021	1.00686	0.00504206
6.192	1.00745	1.02109	1.02867	1.0008	0.999799	0.896713	1.00422	1.01095	1.00479	0.970603	0.994508	0.0118857		6.192	1.01263	1.01253	0.982675	0.99908	0.994175	0.982052	1.02671	0.977171	0.957681	1.01744	0.996214	0.00679853
9.282	0.997541	1.00686	0.986241	0.99493	0.990326	1.02842	1.02956	0.999363	0.933941	1.00851	0.997569	0.00844645		9.282	1.00824	0.988545	1.00681	0.98481	0.994807	1.00455	0.999314	1.03975	1.0448	0.982576	1.00542	0.00676666
12.378	1.00737	0.998394	0.995192	0.987384	1.0049	1.03397	1.01389	0.974748	1.00384	0.99841	1.00181	0.00498043		12.378	0.981208	1.00121	1.0084	1.00184	0.986869	0.996413	0.990306	1.00161	0.995482	0.992797	0.995613	0.00256066
15.474	1.01473	0.993927	1.00794	0.978492	1.04355	1.09561	0.962647	1.02061	1.03489	0.990191	1.01426	0.0119805		15.474	0.99673	1.00681	1.01319	0.975848	0.991492	1.01572	1.02103	1.03953	0.976046	0.98115	1.00175	0.00669754
18.57	0.988942	1.00558	1.01187	0.981657	1.02308	1.07575	0.98396	1.00096	1.06312	0.999089	1.0134	0.0101924		18.57	0.984469	1.00893	1.00915	1.00325	1.01625	0.992629	0.976742	1.0143	0.996464	0.993634	0.999582	0.00412387
21.666	1.00046	1.00127	0.989954	1.02564	1.01808	1.01396	0.975143	0.958929	1.04688	1.0326	1.00629	0.00846641		21.666	0.992371	0.9932	0.989678	1.01745	1.03422	1.01113	0.983002	0.983777	0.97099	1.01253	0.998835	0.00609859
24.762	1.00076	1.00358	0.996817	0.990147	1.00762	1.01756	1.02353	1.00655	1.02118	0.93653	1.00043	0.00785908		24.762	0.988106	1.00345	0.994306	0.993496	1.00889	0.997058	1.0122	0.993653	1.03206	0.994662	1.00179	0.0041221
27.852	0.999667	0.99137	0.982207	1.02207	1.013	1.00281	1.03937	1.05695	0.955583	0.994418	1.00574	0.00914268		27.852	0.995977	0.997561	0.995473	1.016	0.98531	0.997238	0.991498	0.983773	1.00161	1.00975	0.997419	0.0031427
30.852	1.009	0.988082	0.975605	1.03502	1.01156	0.952046	1.00889	1.00854	1.0168	1.00187	1.00074	0.00738623		30.852	0.972616	1.01294	0.997057	0.995736	1.01995	1.00103	1.00524	1.01307	1.00748	1.14236	1.01675	0.014552
33.948	1.02364	0.983814	1.01422	1.03699	1.04781	1.00852	1.00409	0.765987	0.822742	0.775756	0.948358	0.0356784		33.948	0.9845	1.02349	0.994681	1.00463	1.0282	1.14182	1.56619	1.42838	1.31513	1.46229	1.19493	0.0714041
37.044	0.927272	0.938912	0.956179	1.02454	0.964133	0.783352	0.927461	0.641068	0.619998	0.733389	0.85163	0.045851		37.044	1.21933	1.1134	1.16672	1.08849	1.24015	1.56461	1.93131	1.80819	1.66624	1.81275	1.46112	0.103906
40.14	0.773766	0.878035	0.750899	0.945958	0.805973	0.560622	0.87736	0.551236	0.552508	0.676964	0.737332	0.046286		40.14	1.56444	1.27397	1.61785	1.37679	1.79973	1.81478	2.03849	2.04985	1.77588	1.97992	1.72917	0.0847735
43.236	0.642196	0.788695	0.638998	0.820394	0.713218	0.376439	0.77512	0.516885	0.514646	0.731941	0.651853	0.045419		43.236	1.86399	1.4277	1.85563	1.66929	2.14384	1.89697	2.14118	2.23294	1.79192	2.05032	1.90738	0.0775873
46.326	0.536295	0.743561	0.570926	0.751638	0.682666	0.364031	0.728239	0.47572	0.585743	0.754913	0.619373	0.0426043		46.326	1.99691	1.54265	1.92662	1.8719	2.3263	1.95575	2.17156	2.29036	1.90999	2.04887	2.00409	0.0717604
49.422	0.493874	0.69107	0.520012	0.717155	0.658474	0.274097	0.642139	0.479926	0.598007	0.688789	0.576354	0.0431794		49.422	2.13557	1.67912	2.01537	2.04652	2.36193	1.96163	2.16959	2.27494	1.9562	2.11957	2.07205	0.0600814
52.518	0.481647	0.673218	0.489488	0.673096	0.641768	0.273425	0.636896	0.509632	0.561414	0.678309	0.561889	0.0405442		52.518	2.21791	1.72844	2.03688	2.06286	2.48554	1.96669	2.19404	2.35206	2.05007	2.10887	2.12034	0.066211
55.614	0.418813	0.626157	0.510159	0.624094	0.623105	0.400473	0.636773	0.492964	0.574499	0.66329	0.557033	0.0300948		55.614	2.24296	1.7995	2.07699	2.12625	2.51636	2.02436	2.18863	2.38143	1.95976	2.14938	2.14656	0.0648523
58.71	0.411061	0.592879	0.485876	0.616197	0.591793	0.482765	0.531261	0.504181	0.627013	0.682892	0.552592	0.026221		58.71	2.25052	1.8385	2.08674	2.14682	2.51778	2.06106	2.21438	2.32449	1.96525	2.15432	2.15599	0.0598802
61.806	0.428237	0.573932	0.483809	0.60413	0.597723	0.529383	0.544396	0.498062	0.613108	0.628758	0.550154	0.0206363		61.806	2.30599	1.89413	2.09129	2.18708	2.5074	2.15494	2.16749	2.3535	2.00176	2.1431	2.18067	0.0554496
64.896	0.395122	0.559451	0.465286	0.575705	0.589103	0.541919	0.502827	0.535411	0.626939	0.645018	0.543678	0.0236865		64.896	2.31499	1.9118	2.09266	2.21693	2.58132	2.34193	2.1807	2.41586	2.01797	2.11407	2.21882	0.0630325
67.992	0.379247	0.552726	0.519832	0.575233	0.583698	0.459453	0.478388	0.513249	0.604973	0.670268	0.533707	0.02611		67.992	2.27357	1.94822	2.07336	2.21225	2.57648	2.30524	2.19473	2.45863	2.08395	2.10455	2.2231	0.0598115
71.088	0.414699	0.549222	0.505222	0.551832	0.565828	0.486661	0.490084	0.542082	0.548354	0.73843	0.539241	0.0263695		71.088	2.31038	1.95264	2.04518	2.21483	2.64458	2.38889	2.17375	2.47866	1.98238	2.13456	2.23259	0.0707308
74.184	0.414329	0.5644	0.517002	0.561418	0.535264	0.506596	0.458066	0.58181	0.689876	0.705317	0.553408	0.0288619		74.184	2.32675	1.97686	2.0714	2.18919	2.56407	2.44219	2.23592	2.51256	2.01944	2.11086	2.24492	0.0660861
77.28	0.404599	0.541667	0.532214	0.57453	0.555685	0.336012	0.429281	0.573528	0.624675	0.650534	0.522272	0.0318109		77.28	2.27582	2.02323	2.09558	2.16837	2.5844	2.42307	2.1907	2.56007	2.00662	2.10031	2.24282	0.0670958
80.37	0.397438	0.541716	0.536268	0.568622	0.545646	0.29978	0.432186	0.567588	0.65276	0.672382	0.521439	0.0362211		80.37	2.25569	2.04391	2.10125	2.17623	2.54569	2.45047	2.19433	2.50054	2.00285	2.09687	2.23678	0.062035
83.466	0.385857	0.542746	0.48407	0.569586	0.54183	0.365055	0.40431	0.576867	0.663408	0.652011	0.518574	0.0335553		83.466	2.22559	2.00378	2.07269	2.13255	2.51252	2.3641	2.25128	2.51538	2.01472	2.10452	2.21971	0.0601999
86.562	0.382642	0.532915	0.531531	0.575866	0.566207	0.447501	0.381243	0.5815	0.668159	0.613784	0.528135	0.0303315		86.562	2.23083	2.02588	2.0955	2.14396	2.47997	2.35981	2.27361	2.47625	2.06829	2.02753	2.21816	0.0552545
89.658	0.430585	0.548359	0.535164	0.61469	0.570724	0.532876	0.392737	0.615814	0.653283	0.598927	0.549316	0.0261428		89.658	2.2471	2.00066	2.04922	2.14241	2.50597	2.3468	2.2541	2.4463	2.00302	2.09201	2.20876	0.0573933
	sample_1	sample_2	sample_3	sample_4	sample_5	sample_6	sample_7	sample_8	sample_9	sample_10	Average	SEM			sample_1	sample_2	sample_3	sample_4	sample_5	sample_6	sample_7	sample_8	sample_9	sample_10	Average	SEM
t50 (s)	11.507	15.426	10.387	14.586	10.667	7.957	18.314	4.198	5.438	7.312	10.5792	1.43365		t50 (s)	10.947	15.426	9.827	12.346	10.387	14.955	7.117	9.356	8.517	7.117	10.5995	0.920248
	sample_1	sample_2	sample_3	sample_4	sample_5	sample_6	sample_7	sample_8	sample_9	sample_10	Average	SEM			sample_1	sample_2	sample_3	sample_4	sample_5	sample_6	sample_7	sample_8	sample_9	sample_10	Average	SEM
Δ Relative F	-0.620753	-0.467085	-0.534714	-0.448168	-0.464736	-0.726575	-0.618757	-0.52428	-0.485354	-0.401073	-0.52915	0.0313286		Δ Relative F	1.32675	1.04391	1.10125	1.21693	1.64458	1.45047	1.27361	1.56007	1.08395	1.15432	1.28559	0.0656788

## Sheet: d, f
	Relative FPM											Relative FCytosol
Time [s]	sample_1	sample_2	sample_3	sample_4	sample_5	sample_6	sample_7	Average	SEM		Time [s]	Sample_1	Sample_2	Sample_3	Sample_4	Sample_5	Sample_6	Sample_7	Average	SEM
0	0.920695	0.983726	1.00941	1.03491	1.00666	1.03363	0.963086	0.99316	0.0154858		0	1.00559	1.03926	1.01023	0.96546	1.02995	1.02094	1.03642	1.01541	0.0095997
3.096	0.904724	1.00345	1.01789	1.00716	1.01097	1.01645	0.966725	0.989624	0.0155878		3.096	0.9661	0.987935	0.993801	0.978129	1.01543	0.99898	0.990893	0.990181	0.00589336
6.09	0.986484	0.975919	1.04515	1.01517	1.01535	1.00883	0.935076	0.997426	0.0133753		6.09	1.01333	1.03373	0.984327	0.997489	1.00332	0.997818	1.0181	1.00687	0.00613388
9.186	0.991862	0.979929	1.02288	0.964786	1.01315	0.956214	1.003	0.99026	0.00934471		9.186	1.02991	1.00751	1.01008	1.04343	1.007	1.00602	1.07701	1.02585	0.0100912
12.282	1.01999	0.981035	0.985803	0.986418	1.00839	0.972815	1.06101	1.00221	0.0115904		12.282	0.960663	0.951448	0.979559	0.988213	1.02867	1.00485	1.01688	0.99004	0.0107983
15.372	1.04923	0.985918	0.991925	0.985886	1.02371	0.979558	1.00567	1.00313	0.0095493		15.372	1.04521	1.03188	1.01349	1.04018	0.997429	1.00999	0.939543	1.0111	0.0135883
18.468	1.05961	1.08492	0.997044	1.01267	0.998045	1.00308	0.972846	1.01832	0.0149091		18.468	0.979799	0.960177	1.0087	1.01143	1.00096	0.97847	0.992265	0.990257	0.00700359
21.564	1.04842	1.02328	0.976686	1.02457	0.979829	0.97819	1.02448	1.00792	0.0109936		21.564	1.01814	1.01882	1.00882	0.988556	0.973801	0.999537	1.00708	1.00211	0.00616733
24.654	0.974079	0.982259	0.964694	0.968615	0.961357	1.00151	1.03072	0.983319	0.00939853		24.654	0.987966	0.976166	0.997685	1.03075	0.980674	0.988305	0.965931	0.989639	0.00784218
27.732	1.04491	0.999572	0.988517	0.999813	0.982529	1.04973	1.03739	1.01464	0.0107186		27.732	0.993308	0.993075	0.993313	0.956364	0.962764	0.995097	0.955868	0.978541	0.00719853
30.828	1.04024	0.997944	0.961938	0.95627	0.985807	0.988444	1.026	0.993806	0.0116772		30.828	0.94347	0.992146	0.983952	1.00449	0.974463	0.967498	0.958673	0.974955	0.0078085
33.924	1.09773	1.00406	0.960014	1.00833	0.989895	0.939678	1.05692	1.00809	0.0205627		33.924	1.04635	1.00241	0.99767	0.939131	0.958722	0.960153	0.959585	0.980574	0.0139284
37.014	1.0056	1.04349	0.993198	0.985094	0.978058	0.971416	1.08782	1.00924	0.0158904		37.014	0.961692	0.979761	0.99337	1.05059	0.96286	0.972091	0.967783	0.984021	0.0118415
40.11	1.06945	1.01871	0.961074	0.966289	0.94609	0.941028	1.0512	0.993405	0.0198359		40.11	0.908208	1.0292	1.01144	1.00952	0.960606	0.97292	0.902035	0.97056	0.0190957
43.206	1.0794	1.04752	0.968922	0.995759	0.987934	0.962856	1.03384	1.01089	0.016465		43.206	0.950166	0.983527	1.00737	0.979373	0.960597	0.96721	0.988547	0.976684	0.00721757
46.296	1.0765	1.01526	0.977215	0.954586	0.938217	0.958522	1.02045	0.991536	0.0183362		46.296	0.98428	0.963339	1.01068	0.95837	0.95938	0.976917	0.970233	0.974743	0.00697227
49.392	1.10424	1.05381	0.989109	0.992408	0.956524	0.994224	1.00195	1.01318	0.0186757		49.392	0.873676	0.977985	0.991166	0.954829	0.964134	0.960735	1.01308	0.962229	0.0165999
52.488	1.01345	0.981819	0.985429	0.967327	0.959857	1.03621	1.0032	0.992471	0.0101509		52.488	0.964396	0.904578	0.964205	0.972502	0.956546	0.952719	0.945351	0.951471	0.00850104
55.578	1.00128	1.00341	0.979266	0.973	0.964534	1.02766	1.02546	0.996372	0.00945054		55.578	0.897298	0.963127	0.981313	0.930003	0.958266	0.942024	1.02411	0.956592	0.0151585
58.674	1.00895	0.956366	0.988883	0.973355	0.956148	1.02201	0.98107	0.983826	0.00945226		58.674	0.964033	0.988789	0.990707	0.935996	0.946167	0.967008	0.928124	0.960118	0.00928474
61.77	0.972807	1.01148	1.00163	0.957557	0.963704	0.991924	1.01245	0.987365	0.00858484		61.77	0.877072	0.997685	0.986983	0.928224	0.926368	0.958738	0.942026	0.945299	0.0154134
64.86	1.04618	0.980357	0.969005	0.955288	0.952659	1.00533	1.04615	0.993567	0.0151087		64.86	0.959129	0.976993	0.991916	0.937624	0.959327	0.957702	0.888461	0.953022	0.0125276
67.956	1.07266	1.00842	0.953865	0.995573	0.970861	0.986054	0.9709	0.994048	0.0147531		67.956	0.929874	0.925558	0.981071	0.921102	0.931772	0.957657	0.93796	0.940713	0.00806981
71.052	0.97948	0.991561	0.94289	0.977202	0.965371	1.00267	0.895129	0.9649	0.0136746		71.052	1.00743	0.913294	0.950694	0.952334	0.950604	0.950039	0.946466	0.95298	0.0104677
74.142	0.905273	1.03365	0.946889	0.983963	1.00432	1.02299	0.943806	0.977269	0.0177761		74.142	0.926657	0.934428	0.977249	0.920083	0.952781	0.936608	0.865615	0.930489	0.0129725
77.238	0.915432	1.00049	0.93488	0.998938	0.995686	0.981565	0.977881	0.972124	0.0127262		77.238	0.967414	0.936211	0.948535	0.913612	0.915814	0.940613	0.953681	0.939411	0.0074084
80.328	0.929054	1.01439	0.953111	1.0539	1.01293	0.980908	0.979865	0.989166	0.015781		80.328	0.972233	0.924181	0.931338	0.940564	0.917065	0.919787	0.891364	0.928076	0.00934684
83.424	0.959455	1.0275	0.960156	0.984646	1.02755	0.975844	0.942496	0.98252	0.012662		83.424	0.995054	0.949214	0.945926	0.969338	0.923008	0.949417	0.932515	0.952067	0.00903134
86.52	0.865045	1.02466	0.94566	0.988591	1.01914	1.00901	0.963423	0.973646	0.0211724		86.52	0.933319	1.01686	0.943704	0.967601	0.900213	0.948504	0.895506	0.943672	0.0156356
89.61	0.887386	1.01618	0.990351	0.982911	1.02306	0.982483	0.98189	0.980609	0.0168066		89.61	0.990432	0.959601	0.950844	0.940758	0.906271	0.938944	0.938149	0.946429	0.00963457
	sample_1	sample_2	sample_3	sample_4	sample_5	sample_6	sample_7	Average	SEM			Sample_1	Sample_2	Sample_3	Sample_4	Sample_5	Sample_6	Sample_7	Average	SEM
Δ Relative F	-0.134955	-0.0436343	-0.0651201	-0.0454139	-0.0617831	-0.0603219	-0.104871	-0.0737284	0.0127451		Δ Relative F	0.0463494	0.0291982	0.0114377	0.0505889	-0.0358664	-0.0230831	0.024113	0.0146768	0.0125201

## Sheet: e, f, g
	Relative FPM														Relative FCytosol
Time [s]	sample_1	sample_2	sample_3	sample_4	sample_5	sample_6	sample_7	sample_8	sample_9	sample_10	Average	SEM		Time [s]	sample_1	sample_2	sample_3	sample_4	sample_5	sample_6	sample_7	sample_8	sample_9	sample_10	Average	SEM
0	0.961758	0.979445	1.01811	0.986411	0.991989	1.02198	0.982766	0.990547	1.01114	0.97797	0.992211	0.0060864		0	0.989408	0.949889	1.01023	1.03669	1.00701	0.9895	0.984822	0.943696	0.997563	0.989698	0.98985	0.00863838
3.096	0.945378	0.993787	1.00688	1.00153	1.012	1.0144	1.04635	0.998249	1.02807	0.98684	1.00335	0.00844828		3.096	1.01549	0.990641	1.02306	1.01816	0.985253	1.00988	0.995581	1.00056	1.01969	1.03183	1.00901	0.00484469
6.186	1.00267	0.962449	0.962352	0.990095	1.0038	1.02007	1.03345	1.00139	0.923183	1.01832	0.991777	0.0105572		6.186	0.991594	0.98516	1.00903	1.00762	0.987163	1.00077	0.979324	1.00782	1.00342	1.02647	0.999837	0.0044682
9.282	1.10078	1.02623	0.949127	1.02092	0.991316	1.00365	1.02172	0.974825	1.03734	0.989153	1.01151	0.0130183		9.282	0.983646	1.00215	1.01673	0.976514	0.996441	0.998729	1.01414	0.993808	1.00454	0.99559	0.998228	0.00389382
12.378	1.01675	0.991404	1.02496	1.04181	1.05512	1.00228	0.993781	0.982947	0.975563	1.00217	1.00868	0.00812946		12.378	1.01445	1.04427	0.987083	0.973451	0.978782	1.00036	1.00124	1.03477	1.00055	1.03215	1.00671	0.00766249
15.474	1.03806	1.0428	0.993453	1.01617	0.977348	0.980684	0.95297	1.07308	0.980727	1.035	1.00903	0.0119281		15.474	1.03342	0.992445	0.980128	1.01036	1.01219	0.970797	1.00487	0.965486	1.01752	0.982728	0.996996	0.00699843
18.564	1.00416	1.01445	1.02902	1.02264	0.951605	0.985185	1.06745	0.951611	1.00229	1.00761	1.0036	0.0110387		18.564	0.986825	0.995149	1.02149	0.914239	1.00669	1.02344	0.990564	0.997961	1.00846	0.988306	0.993312	0.00969641
21.66	1.01073	0.996381	1.00477	0.970343	0.987871	0.989096	0.948979	1.00999	1.0237	0.983784	0.992564	0.00688889		21.66	1.01385	0.992625	0.990934	0.988819	1.01157	0.994702	0.999682	1.05552	0.994628	1.00015	1.00425	0.00627705
24.756	1.02077	0.98216	1.01019	0.993851	1.0478	0.986337	0.964202	1.02225	1.00531	0.999956	1.00328	0.00749796		24.756	1.02955	1.01675	0.983068	1.01681	1.02693	0.990478	1.04925	1.0145	0.971013	0.988662	1.0087	0.0077364
27.846	0.898931	1.0109	1.00113	0.956214	0.981153	0.996318	0.988335	0.995104	1.01268	0.999197	0.983996	0.01074		27.846	0.941766	1.03092	0.978265	1.05733	0.987982	1.02135	0.980526	0.985893	0.982618	0.964408	0.993106	0.0107384
30.942	1.04941	1.01847	1.03686	1.02143	0.98845	0.971926	0.992018	0.888673	1.01628	1.00441	0.998794	0.0142399		30.942	1.01161	0.975747	0.920348	0.967433	1.01122	1.00263	0.996587	0.951506	0.993906	0.997556	0.982854	0.00926614
34.038	0.981129	0.962811	0.974643	0.993391	1.02016	0.983577	0.934777	0.989341	0.991621	1.00202	0.983347	0.00728062		34.038	0.998798	1.04304	0.996274	1.01139	1.04661	0.974237	0.965807	1.03225	0.989092	1.08008	1.01376	0.0113932
37.134	0.821281	1.04366	0.945952	1.00747	0.953954	0.946901	1.00842	1.05275	0.912654	0.947297	0.964034	0.0216251		37.134	1.1841	1.02699	1.10462	1.00354	1.05406	1.04145	0.988833	1.05396	1.00731	1.1773	1.06422	0.0219867
40.224	0.773171	0.892354	0.829674	0.910142	0.934569	0.894157	0.824815	0.944587	0.929206	0.8911	0.882377	0.0176034		40.224	1.2228	1.17958	1.23142	1.20439	1.12247	1.16422	1.05263	1.20138	1.04256	1.27555	1.1697	0.0240991
43.32	0.728619	0.87109	0.856292	0.834672	0.863072	0.834741	0.779548	0.752579	0.849141	0.822454	0.819221	0.0154907		43.32	1.32221	1.2727	1.28007	1.25737	1.17346	1.29305	1.10478	1.31448	1.10506	1.32442	1.24476	0.0270628
46.416	0.722619	0.805339	0.79069	0.794466	0.872796	0.781646	0.74047	0.732402	0.89885	0.799306	0.793858	0.0180363		46.416	1.31525	1.36574	1.34361	1.3658	1.23825	1.39508	1.12876	1.41248	1.10692	1.45746	1.31294	0.0374181
49.506	0.628399	0.733856	0.750567	0.778325	0.847914	0.754339	0.743379	0.600293	0.856539	0.76771	0.746132	0.0256962		49.506	1.42584	1.36228	1.34577	1.38471	1.28823	1.46221	1.1398	1.55321	1.13225	1.44773	1.3542	0.0429217
52.602	0.729672	0.774891	0.718196	0.754283	0.807499	0.714179	0.642574	0.597513	0.904343	0.751238	0.739439	0.0266984		52.602	1.40487	1.43484	1.41238	1.39379	1.34417	1.5525	1.17309	1.62997	1.1591	1.53934	1.40441	0.0482392
55.698	0.654107	0.76364	0.716851	0.719505	0.785906	0.693407	0.5931	0.427304	0.885612	0.724414	0.696385	0.038723		55.698	1.42807	1.45381	1.4592	1.44736	1.31466	1.57145	1.2511	1.65848	1.11876	1.51154	1.42144	0.049669
58.794	0.671877	0.743749	0.705905	0.745825	0.788067	0.67557	0.529765	0.383913	0.791102	0.706452	0.674223	0.0399694		58.794	1.47313	1.49853	1.50014	1.42592	1.33446	1.5792	1.20852	1.72023	1.13168	1.58613	1.4458	0.0564745
61.884	0.659497	0.725547	0.704038	0.664296	0.818022	0.654422	0.501392	0.37946	0.830613	0.683974	0.662126	0.0427855		61.884	1.47751	1.55919	1.496	1.54354	1.34616	1.6319	1.2728	1.67128	1.16416	1.54474	1.47073	0.0510084
64.98	0.566246	0.745378	0.701759	0.631409	0.825898	0.664967	0.494771	0.278372	0.791378	0.678718	0.637889	0.0507553		64.98	1.44964	1.53438	1.49621	1.54757	1.32245	1.6238	1.29974	1.69209	1.1756	1.62059	1.47621	0.0520646
68.076	0.585679	0.721988	0.678186	0.666453	0.80133	0.656722	0.4763	0.357502	0.826421	0.695034	0.646561	0.0449804		68.076	1.44894	1.57715	1.57177	1.54972	1.30561	1.63547	1.31194	1.74486	1.1711	1.56964	1.48862	0.0557149
71.166	0.541633	0.760187	0.713377	0.635917	0.806982	0.648071	0.47729	0.382394	0.789913	0.675728	0.643149	0.0439642		71.166	1.44189	1.56337	1.53268	1.55676	1.31068	1.6397	1.34845	1.69286	1.22153	1.64264	1.49506	0.0499833
74.262	0.563172	0.753944	0.672171	0.623556	0.823831	0.643127	0.532612	0.32082	0.772903	0.663914	0.637005	0.0454054		74.262	1.44129	1.51209	1.52912	1.59389	1.31037	1.65175	1.38082	1.68907	1.18357	1.65018	1.49421	0.0521261
77.358	0.553402	0.710059	0.698863	0.608094	0.852909	0.63579	0.508973	0.329205	0.794637	0.676408	0.636834	0.0472743		77.358	1.49325	1.5157	1.57429	1.49599	1.31797	1.60851	1.38414	1.71699	1.14674	1.68182	1.49354	0.0546378
80.454	0.553697	0.725456	0.659002	0.667932	0.8181	0.637617	0.469926	0.295928	0.82415	0.669802	0.632161	0.050455		80.454	1.51506	1.49233	1.49845	1.48739	1.32035	1.60714	1.40447	1.75477	1.1901	1.68548	1.49555	0.0525443
83.544	0.622167	0.666943	0.719747	0.602544	0.816018	0.636325	0.464728	0.296923	0.738832	0.669295	0.623352	0.046676		83.544	1.43667	1.43145	1.52561	1.53317	1.25813	1.6247	1.35797	1.74376	1.1719	1.63876	1.47221	0.0561042
86.64	0.608355	0.691178	0.709548	0.606058	0.835356	0.638015	0.46281	0.402884	0.798482	0.669089	0.642177	0.0423363		86.64	1.49221	1.48461	1.49137	1.44602	1.32226	1.63605	1.4574	1.80343	1.19335	1.6736	1.50003	0.0549185
89.736	0.635494	0.738245	0.710482	0.607537	0.82225	0.63381	0.535674	0.301168	0.765874	0.663698	0.641423	0.0460704		89.736	1.50403	1.42507	1.54568	1.45553	1.2418	1.61865	1.37684	1.75287	1.19859	1.64567	1.47647	0.0553862
	sample_1	sample_2	sample_3	sample_4	sample_5	sample_6	sample_7	sample_8	sample_9	sample_10	Average	SEM			sample_1	sample_2	sample_3	sample_4	sample_5	sample_6	sample_7	sample_8	sample_9	sample_10	Average	SEM
t50 (s)	12.155	13.274	12.715	16.633	10.755	10.371	16.111	13.596	16.634	13.555	13.5799	0.716514		t50 (s)	10.475	13.554	12.994	13.274	13.274	11.834	8.268	13.67	13.555	14.395	12.5293	0.58757
	sample_1	sample_2	sample_3	sample_4	sample_5	sample_6	sample_7	sample_8	sample_9	sample_10	Average	SEM			sample_1	sample_2	sample_3	sample_4	sample_5	sample_6	sample_7	sample_8	sample_9	sample_10	Average	SEM
Δ Relative F	-0.458367	-0.333057	-0.340998	-0.397456	-0.214094	-0.36619	-0.53719	-0.721628	-0.261168	-0.336302	-0.396645	0.0462559		Δ Relative F	0.515063	0.57715	0.574291	0.593888	0.346156	0.651749	0.457396	0.803435	0.221529	0.68548	0.542613	0.0532172
