# Supplementary material for: Two-step structural changes in M3 muscarinic receptor activation rely on the coupled Gq protein cycle
Source: Nat Commun. 2023 Mar 8;14:1276. doi: 10.1038/s41467-023-36911-4 (PMC9992711; doi:10.1038/s41467-023-36911-4)
Supplement: Supplementary file 3 — Source Data [file 41467_2023_36911_MOESM3_ESM.zip › 2. Data for Supplementary Figures/Supplementary Figure 4.xlsx]

## Sheet: a, c, d
	Relative FPM															Relative FCytosol
Time [s]	sample_1	sample_2	sample_3	sample_4	sample_5	sample_6	sample_7	sample_8	sample_9	sample_10	sample_11	Average	SEM		Time [s]	sample_1	sample_2	sample_3	sample_4	sample_5	sample_6	sample_7	sample_8	sample_9	sample_10	sample_11	Average	SEM
0	1.019	0.969388	0.993741	0.999666	1.01893	1.05536	0.991163	1.04507	0.944772	1.10415	0.863171	1.0004	0.0189469		0	0.985308	1.02875	1.01007	0.99727	1.0324	1.00883	1.03618	0.986842	0.990907	1.02889	0.964501	1.00636	0.00706732
3.05	0.973647	0.970657	0.927422	0.964054	1.00248	1.01859	0.993712	0.975003	0.95031	0.980222	0.992602	0.977155	0.00757118		3.05	0.989937	1.05978	1.01697	0.982358	1.00058	0.985053	1.05735	0.991487	0.992466	1.01667	0.984102	1.00698	0.00848035
6.11	0.99596	0.949891	0.903177	1.00739	1.03176	1.04185	1.00035	1.03563	0.969441	0.88948	1.02888	0.986709	0.0159618		6.11	0.979647	1.04496	0.991411	0.989121	1.02144	0.99086	1.00641	0.988126	0.991443	0.997997	0.968412	0.997257	0.00628514
9.16	1.02828	0.991974	1.05628	1.00283	1.0026	1.08656	0.997321	1.00432	0.973871	0.906522	1.08072	1.01193	0.0153545		9.16	0.998162	0.991059	1.0204	1.03272	0.994464	0.989358	0.999762	0.990937	1.01482	1.02301	1.00317	1.00526	0.00452379
12.22	1.01049	1.00886	1.2119	1.01306	0.972517	0.998213	1.00563	1.00134	1.03006	0.983511	1.02099	1.02332	0.0194663		12.22	0.974652	1.0075	1.03556	1.00353	0.993808	1.00613	0.997348	0.993076	0.996362	0.97793	0.985695	0.997417	0.00498933
15.27	0.993445	1.05662	0.964394	0.988456	0.961286	0.892628	0.98628	0.976989	1.1535	0.926853	1.07765	0.998009	0.0220112		15.27	1.03529	0.961918	0.996577	1.02474	1.00037	0.996016	0.952742	1.01789	1.01161	1.01193	1.01973	1.00262	0.00767508
18.32	1.00347	1.04128	0.9848	0.997152	0.990968	0.991973	1.00891	1.01178	1.06278	1.03897	1.00049	1.01205	0.00749646		18.32	1.08917	0.976161	0.982847	1.02953	0.964707	0.979397	0.997523	0.992892	0.995388	0.999877	0.991923	0.999947	0.0102243
21.38	0.994078	1.0473	1.1277	1.01176	0.975724	0.934826	1.01897	0.958604	1.00106	1.12119	1.03513	1.02058	0.0183137		21.38	1.00332	0.948096	0.997257	0.989331	1.00489	1.03281	0.961279	1.0229	0.994268	0.993011	1.01312	0.996389	0.00742278
24.43	0.987041	1.02356	0.878931	1.03815	1.03912	0.958933	1.00702	1.0252	0.988874	1.02193	1.02515	0.999446	0.0141327		24.43	1.02607	0.961131	0.96694	0.978032	0.997056	1.04632	0.98199	1.00936	1.00367	0.975683	1.06086	1.00065	0.00983355
27.49	0.994584	1.0106	0.936363	1.02448	0.965018	0.872471	0.957865	1.02718	1.04838	1.01864	1.02197	0.988869	0.0155506		27.49	1.03519	0.973931	0.936148	1.02008	1.02363	1.05563	0.985558	1.0071	0.995583	0.986758	1.0067	1.00239	0.00976414
30.54	0.97692	1.00906	0.899337	1.05157	0.940418	0.725765	0.939914	1.03613	1.14323	0.979176	0.9743	0.97053	0.031498		30.54	0.997263	0.929027	0.969999	1.01319	1.0768	1.14183	1.0542	1.00053	1.08184	0.974089	1.09987	1.03079	0.0195375
33.59	0.972903	0.983712	0.956769	1.03942	0.88731	0.542876	0.926606	0.840333	0.68318	0.510367	0.605622	0.813554	0.058015		33.59	1.03552	0.9642	0.970407	1.06931	1.28794	1.84547	1.57141	1.49223	1.71906	1.17521	1.67279	1.34578	0.0981633
36.65	1.01837	0.807896	0.360996	0.843141	0.80184	0.496907	0.958925	0.714603	0.569199	0.286129	0.461505	0.66541	0.0738181		36.65	1.60811	1.22447	1.30012	1.43668	1.59303	2.34953	2.05246	2.1606	2.09247	1.36799	1.91688	1.73658	0.117941
39.7	0.882892	0.664101	0.228359	0.736513	0.731894	0.524156	0.926888	0.667892	0.468509	0.198675	0.345005	0.579535	0.074728		39.7	2.09716	1.52356	1.47733	1.74045	1.79721	2.50876	2.29298	2.52405	2.28518	1.44462	2.06206	1.97758	0.121562
42.76	0.817076	0.625353	0.243663	0.688923	0.708748	0.505032	0.897668	0.63758	0.406786	0.177298	0.289441	0.545233	0.0721724		42.76	2.4484	1.65405	1.62721	1.92284	1.96076	2.58279	2.42942	2.70715	2.27393	1.46265	2.18946	2.11442	0.126022
45.81	0.805263	0.60866	0.211738	0.668337	0.664348	0.528511	0.864732	0.6182	0.345769	0.137683	0.30314	0.523307	0.0725564		45.81	2.63991	1.76478	1.66144	2.00496	2.01594	2.57999	2.48742	2.79955	2.3314	1.41957	2.25517	2.17819	0.133332
48.87	0.7885	0.636077	0.153098	0.694483	0.68455	0.557825	0.853798	0.558065	0.3065	0.107784	0.302592	0.513025	0.077121		48.87	2.72909	1.82406	1.75518	2.01508	2.04416	2.59926	2.518	2.84554	2.37256	1.44899	2.36954	2.22922	0.133757
51.92	0.758075	0.655973	0.103346	0.691437	0.649227	0.591898	0.839014	0.635589	0.283341	0.117501	0.241767	0.506106	0.0802531		51.92	2.83398	1.79093	1.78848	2.02323	2.08978	2.64701	2.55589	2.84511	2.37933	1.46326	2.47252	2.26268	0.139174
54.97	0.737343	0.622302	0.0918262	0.666355	0.705138	0.572774	0.843522	0.630621	0.240749	0.121687	0.23541	0.497066	0.0813668		54.97	2.82942	1.86036	1.79654	2.06922	2.10184	2.69277	2.6006	2.92319	2.43042	1.45586	2.6594	2.31087	0.144914
58.03	0.703012	0.663552	0.068897	0.665645	0.692978	0.613715	0.822003	0.554589	0.235513	0.099263	0.177215	0.481489	0.0836145		58.03	2.94407	1.91964	1.80537	2.06612	2.13446	2.67134	2.60774	2.92117	2.44011	1.46444	2.77339	2.34071	0.14858
61.08	0.691072	0.622264	0.0497529	0.647366	0.675982	0.577353	0.81673	0.560552	0.22192	0.116455	0.170968	0.46822	0.0819324		61.08	3.06808	1.90458	1.86733	2.10299	2.11304	2.7257	2.62162	2.9322	2.44454	1.45275	2.82364	2.36877	0.155286
64.14	0.684383	0.577207	0.0102029	0.601758	0.676525	0.596477	0.840168	0.540175	0.200977	0.150539	0.141049	0.456315	0.0835248		64.14	2.96918	1.96777	1.94516	2.1027	2.14302	2.73797	2.59269	2.96954	2.46173	1.46739	2.93483	2.39018	0.150948
67.19	0.718651	0.603658	0.0318704	0.574605	0.695379	0.609765	0.839054	0.486011	0.21457	0.13559	0.133158	0.458392	0.084123		67.19	3.06874	1.97215	2.00022	2.2028	2.16441	2.75363	2.662	2.95658	2.44439	1.46416	2.92735	2.41968	0.151944
70.24	0.699422	0.600531	0.0255073	0.57987	0.666626	0.533943	0.839255	0.483524	0.187384	0.148446	0.158365	0.447534	0.0816553		70.24	3.02222	1.97102	1.9781	2.21897	2.16569	2.73461	2.65594	3.01205	2.50284	1.45365	2.97524	2.42639	0.154282
73.3	0.698853	0.59858	0.0522762	0.599421	0.695782	0.578206	0.827731	0.505391	0.203192	0.225285	0.10017	0.462262	0.0808617		73.3	3.02379	1.98505	1.9418	2.13857	2.15607	2.73421	2.62827	2.99209	2.49933	1.45222	3.08391	2.42139	0.159097
76.35	0.690171	0.546985	0.0063631	0.550884	0.693504	0.583189	0.821895	0.478062	0.22192	0.224239	0.136336	0.450323	0.0792911		76.35	3.06824	2.00446	2.02521	2.20171	2.21309	2.68736	2.61571	2.96801	2.46349	1.44658	2.99146	2.42594	0.151506
79.41	0.695627	0.573057	0.00767961	0.578687	0.673302	0.56218	0.813403	0.479552	0.218698	0.247709	0.136884	0.453343	0.0783585		79.41	3.16771	1.98332	2.00063	2.24346	2.14286	2.74027	2.58349	2.9583	2.47079	1.45398	2.9847	2.42996	0.156851
82.46	0.724408	0.589636	0.00894126	0.568069	0.670498	0.551585	0.83888	0.482033	0.200977	0.276561	0.136336	0.458902	0.080004		82.46	3.1169	1.98366	1.96777	2.233	2.17496	2.76294	2.61655	2.97299	2.42769	1.46256	2.96544	2.42586	0.155256
85.51	0.679181	0.588822	0.00510145	0.578835	0.637593	0.515402	0.82266	0.508868	0.212053	0.29465	0.0969916	0.449105	0.0782476		85.51	3.11323	2.01606	1.96348	2.22418	2.14858	2.65768	2.61141	2.96147	2.46314	1.42901	2.8992	2.40795	0.152627
88.57	0.701794	0.589229	0.00702135	0.573452	0.654045	0.533494	0.83077	0.495451	0.206515	0.285605	0.116664	0.454004	0.0790374		88.57	3.11506	1.99986	1.96563	2.22859	2.16177	2.71031	2.61398	2.96723	2.44542	1.44579	2.93232	2.41691	0.153827
	sample_1	sample_2	sample_3	sample_4	sample_5	sample_6	sample_7	sample_8	sample_9	sample_10	sample_11	Average	SEM			sample_1	sample_2	sample_3	sample_4	sample_5	sample_6	sample_7	sample_8	sample_9	sample_10	sample_11	Average	SEM
t50 (s)	15.324	9.699	9.714	11.172	8.873	5.549	17.262	10.589	8.547	6.214	9.131	10.1885	1.04822		t50 (s)	9.466	7.93	12.921	7.471	10.005	6.798	8.256	8.839	7.089	7.381	14.671	9.16609	0.760635
	sample_1	sample_2	sample_3	sample_4	sample_5	sample_6	sample_7	sample_8	sample_9	sample_10	sample_11	Average	SEM			sample_1	sample_2	sample_3	sample_4	sample_5	sample_6	sample_7	sample_8	sample_9	sample_10	sample_11	Average	SEM
Δ Relative F	-0.298206	-0.410771	-0.992979	-0.426548	-0.345955	-0.466506	-0.16923	-0.504549	-0.793485	-0.714395	-0.883336	-0.545996	0.0790374		Δ Relative F	2.11506	0.999861	0.965625	1.22859	1.16177	1.71031	1.61398	1.96723	1.44542	0.445786	1.93232	1.41691	0.153827

## Sheet: b, c, d
	Relative FPM														Relative FCytosol
Time [s]	sample_1	sample_2	sample_3	sample_4	sample_5	sample_6	sample_7	sample_8	sample_9	sample_10	Average	SEM		Time [s]	sample_1	sample_2	sample_3	sample_4	sample_5	sample_6	sample_7	sample_8	sample_9	sample_10	Average	SEM
0	0.984085	0.986635	1.00559	0.993982	1.03774	1.01248	1.03691	1.01126	1.01117	1.09425	1.01741	0.0102983		0	1.01936	1.01632	1.00375	0.963455	0.988517	0.969639	0.964341	0.990835	0.995878	1.00687	0.991897	0.00650443
3.05	0.991525	0.983547	1.01567	1.06525	1.04901	1.01636	1.00406	1.02273	1.01335	1.18929	1.03508	0.0187832		3.05	1.0195	0.98236	1.01487	1.05117	0.999299	0.97708	1.00493	0.988245	1.00404	0.997904	1.00394	0.00673708
6.11	0.976644	0.989722	1.03708	1.05836	0.968864	1.0086	0.994498	0.999785	1.00898	0.9992	1.00417	0.00844108		6.11	1.01922	1.02123	0.986974	1.04508	1.05373	0.962198	0.995882	0.993425	0.98772	1.01584	1.00813	0.00890585
9.16	1.00457	0.977373	0.963373	0.983729	0.996854	1.01104	0.935962	1.00536	1.0092	1.00054	0.988801	0.00762398		9.16	1.01986	1.03638	1.01645	1.00506	1.01229	0.994316	0.980239	0.99136	0.981014	0.99369	1.00307	0.00574331
12.22	1.00079	1.00207	1.02448	1.01878	0.986367	0.996042	1.0817	1.00731	1.00834	0.897569	1.00235	0.0142958		12.22	1.0222	1.01	1.02834	1.01076	0.986309	1.01683	1.03216	1.00237	0.98819	1.03871	1.01359	0.0055921
15.27	1.00717	1.03945	1.02197	0.997764	0.981761	0.994173	1.03393	0.96021	0.983307	1.00054	1.00203	0.00777071		15.27	0.976723	0.933901	0.984531	0.985451	1.00034	1.03436	1.03884	1.0086	0.997587	1.00671	0.996704	0.00946738
18.32	1.01061	1.02991	0.999071	0.993982	0.962841	0.986219	1.02795	0.998273	1.01552	1.01241	1.00368	0.00637562		18.32	0.968454	1.0367	0.986689	1.00824	0.992284	1.00829	1.01443	0.97832	1.01565	0.985958	0.999502	0.00652652
21.38	1.01916	1.04464	0.976396	1.00264	1.01882	0.98943	1.02617	0.993402	1.0033	0.9992	1.00732	0.00632031		21.38	0.973023	0.973061	0.996462	1.0195	1.01606	0.997244	0.99949	1.02621	1.00647	1.00686	1.00144	0.00564427
24.43	0.999924	0.999173	1.08317	1.06727	0.918554	0.998917	0.990317	1.02636	0.99037	0.848725	0.992277	0.0214077		24.43	0.994462	0.933429	1.01031	1.00506	0.903305	1.0199	1.03103	0.998859	0.996177	0.98032	0.987285	0.0125122
27.49	1.00087	0.949353	1.01493	1.03046	1.04638	0.999348	1.01661	1.00338	0.987455	1.05333	1.01021	0.0094951		27.49	1.0035	0.917954	0.999556	0.980946	0.990076	0.990331	0.981225	1.00849	1.01894	0.966979	0.9858	0.00891723
30.54	0.988743	0.97387	1.03477	1.04785	1.0021	0.999875	0.952687	0.983189	0.980168	0.9992	0.996245	0.00887377		30.54	1.00306	0.920316	0.994059	1.00321	0.898498	0.999453	0.994332	1.00411	1.00421	1.00703	0.982828	0.0124163
33.59	0.93662	0.784435	1.00212	0.937505	0.966455	0.848507	0.881608	0.924969	1.02774	0.716738	0.902669	0.0306216		33.59	1.09405	0.967067	1.08401	1.28783	1.08126	1.26792	1.04681	1.09029	1.0538	1.24656	1.12196	0.0339125
36.65	0.901661	0.656715	0.973983	0.894307	0.990193	0.795128	0.939541	0.878071	0.993696	0.535908	0.85592	0.0480492		36.65	1.12429	1.07997	1.24647	1.37794	1.18362	1.36336	1.07486	1.13738	1.19475	1.28824	1.20709	0.03461
39.7	0.914128	0.672899	0.937446	0.895652	0.900414	0.78013	0.887596	0.881329	0.966976	0.545133	0.83817	0.0421972		39.7	1.1342	1.15832	1.35201	1.43028	1.29365	1.33465	1.13205	1.15089	1.21368	1.32291	1.25226	0.0340115
42.76	0.925308	0.657439	0.900807	0.858588	0.854355	0.771697	0.830231	0.852001	0.945489	0.405223	0.800114	0.0509913		42.76	1.12098	1.15785	1.42364	1.56941	1.41757	1.38828	1.18577	1.22827	1.2701	1.38724	1.31491	0.0454864
45.81	0.905493	0.60146	0.916037	0.803372	0.857969	0.761586	0.779489	0.88358	0.922469	0.435578	0.786703	0.049699		45.81	1.1439	1.17016	1.53004	1.57722	1.44121	1.39293	1.21647	1.16825	1.25353	1.41834	1.3312	0.0505893
48.87	0.897724	0.642644	0.852085	0.815138	0.85393	0.746972	0.767515	0.862651	0.912753	0.293027	0.764444	0.0582186		48.87	1.10569	1.21786	1.56066	1.62811	1.52317	1.45242	1.255	1.17263	1.24682	1.36788	1.35302	0.0568337
51.92	0.902238	0.640893	0.853352	0.817659	0.855985	0.752195	0.763936	0.843737	0.917163	0.337928	0.768508	0.0542504		51.92	1.10607	1.18549	1.68534	1.66031	1.40731	1.42726	1.25317	1.22251	1.24708	1.36794	1.35625	0.0615279
54.97	0.915125	0.604057	0.849775	0.796732	0.80362	0.748601	0.669577	0.859157	0.876766	0.315458	0.743887	0.0564198		54.97	1.12386	1.2005	1.69833	1.74246	1.39704	1.44723	1.26923	1.25725	1.24768	1.39636	1.37799	0.0650147
58.03	0.911582	0.577849	0.781322	0.786311	0.848686	0.740455	0.682722	0.816592	0.868545	0.249465	0.726353	0.0610857		58.03	1.09229	1.19069	1.77378	1.73332	1.48005	1.43629	1.27704	1.25424	1.30444	1.47583	1.4018	0.0705725
61.08	0.887121	0.566194	0.791624	0.757148	0.864417	0.727853	0.624187	0.848809	0.866153	0.315458	0.724896	0.0567216		61.08	1.10334	1.17997	1.8228	1.7634	1.55552	1.4419	1.28612	1.26181	1.29389	1.46833	1.41771	0.0758679
64.14	0.886832	0.563114	0.785429	0.801607	0.857756	0.719947	0.649273	0.813703	0.870712	0.229675	0.717805	0.063178		64.14	1.09872	1.19748	1.82728	1.69251	1.51616	1.38362	1.26602	1.29286	1.33084	1.46394	1.40694	0.0708277
67.19	0.870272	0.517099	0.783016	0.7574	0.853505	0.716257	0.615223	0.814408	0.831362	0.26137	0.701991	0.0602171		67.19	1.10622	1.1621	1.80476	1.70894	1.50966	1.39836	1.26853	1.28572	1.28928	1.45441	1.3988	0.0714728
70.24	0.893263	0.524647	0.783752	0.768914	0.839829	0.714868	0.63372	0.856536	0.863014	0.21911	0.709765	0.0654394		70.24	1.12381	1.14459	1.84186	1.76605	1.618	1.42001	1.29866	1.28866	1.31794	1.54128	1.43609	0.0785286
73.3	0.881636	0.502304	0.759605	0.743869	0.879723	0.715155	0.621778	0.828585	0.859576	0.225732	0.701796	0.0652429		73.3	1.10579	1.1989	1.86258	1.76035	1.55448	1.3818	1.29085	1.28674	1.34609	1.49228	1.42799	0.076257
76.35	0.87161	0.494635	0.756867	0.787067	0.840467	0.715874	0.647467	0.821295	0.857334	0.211186	0.70038	0.0652845		76.35	1.08109	1.14096	1.89687	1.72444	1.49836	1.3625	1.29449	1.31365	1.29633	1.4992	1.41079	0.0795852
79.41	0.889903	0.458342	0.724318	0.828417	0.830617	0.722582	0.626562	0.828518	0.866527	0.207243	0.698303	0.0684379		79.41	1.1378	1.12389	1.8327	1.70456	1.55396	1.48506	1.28082	1.2996	1.28962	1.48992	1.41979	0.0742781
82.46	0.911871	0.475371	0.756867	0.807742	0.843655	0.720474	0.647467	0.813501	0.866116	0.18217	0.702523	0.0701242		82.46	1.06276	1.10921	1.85354	1.7145	1.59007	1.36907	1.24147	1.25019	1.31636	1.50367	1.40109	0.0820091
85.51	0.904443	0.468064	0.740592	0.818079	0.837136	0.72632	0.637014	0.819716	0.87628	0.237599	0.706524	0.0661181		85.51	1.08652	1.11655	1.84312	1.70953	1.57201	1.38693	1.26114	1.28047	1.30235	1.46051	1.40191	0.0779792
88.57	0.917382	0.494091	0.74873	0.812911	0.840396	0.744576	0.642241	0.835002	0.901617	0.195338	0.713228	0.0700491		88.57	1.08246	1.11288	1.84833	1.71202	1.58104	1.45271	1.25131	1.29539	1.29509	1.45133	1.40826	0.0791054
	sample_1	sample_2	sample_3	sample_4	sample_5	sample_6	sample_7	sample_8	sample_9	sample_10	Average	SEM			sample_1	sample_2	sample_3	sample_4	sample_5	sample_6	sample_7	sample_8	sample_9	sample_10	Average	SEM
t50 (s)	6.214	13.796	4.564	9.422	12.605	7.089	19.656	10.005	17.893	10.88	11.2124	1.5474		t50 (s)	5.423	8.636	8.791	10.589	10.589	5.923	11.795	13.505	9.422	10.005	9.4678	0.778857
	sample_1	sample_2	sample_3	sample_4	sample_5	sample_6	sample_7	sample_8	sample_9	sample_10	Average	SEM			sample_1	sample_2	sample_3	sample_4	sample_5	sample_6	sample_7	sample_8	sample_9	sample_10	Average	SEM
Δ Relative F	-0.0887681	-0.520825	-0.25127	-0.187089	-0.159604	-0.269544	-0.357759	-0.17726	-0.118662	-0.794964	-0.292575	0.0687077		Δ Relative F	0.0772483	0.112879	0.848332	0.712017	0.581043	0.402905	0.251307	0.27535	0.304601	0.471836	0.403752	0.0795485
