# Supplementary material for: Two-step structural changes in M3 muscarinic receptor activation rely on the coupled Gq protein cycle
Source: Nat Commun. 2023 Mar 8;14:1276. doi: 10.1038/s41467-023-36911-4 (PMC9992711; doi:10.1038/s41467-023-36911-4)
Supplement: Supplementary file 3 — Source Data [file 41467_2023_36911_MOESM3_ESM.zip › 2. Data for Supplementary Figures/Supplementary Figure 6a,c,d.xlsx]

## Sheet: 0.001
	ΔFRETr
Time(sec)	sample_1	sample_2	sample_3	sample_4	sample_5	sample_6	sample_7	sample_8	sample_9	sample_10	Average	SEM
0	-0.015453	0.00206043	0.0147578	0.0362154	0.0100837	0.00287141	0.0156121	0.014451	0.0178381	-0.0513472	0.00470898	0.00750397
0.1	0.022226	0.00723643	0.000394843	-0.0191776	-0.00892827	-0.00366959	0.0174361	0.03599	0.0735141	0.0208928	0.0145915	0.00837887
0.2	0.014226	-0.0161406	-0.0152342	-0.00913863	0.00786173	-0.0223396	-0.00710088	0.020423	0.0497721	-0.0347942	-0.00124652	0.00780259
0.3	0.011818	-0.00694757	-0.00620216	-0.0724106	0.00668473	0.00474941	0.0369131	0.013013	-0.0535669	-0.00384618	-0.00697952	0.0102556
0.4	-0.00289296	0.0409354	-0.00536916	-0.0373496	0.0152377	0.00880841	-0.000453882	-0.027713	0.0361921	-0.0297032	-0.000230818	0.00841791
0.5	-0.00582996	0.00514043	-0.00932116	-0.00190563	0.00712873	-0.00183259	0.0193161	-0.048184	-0.00867994	0.0556048	0.00114368	0.00820168
0.6	0.015642	0.0187184	-0.0140572	-0.0282126	0.00533073	0.0179524	0.00398112	-0.010461	0.0480161	0.0405788	0.00974888	0.00750287
0.7	-0.000494961	0.000639431	-0.0238722	-0.0594206	0.0325617	0.0104914	-0.0189089	-0.017091	0.0227911	-0.0639282	-0.0117232	0.0100848
0.8	0.019535	-0.0135156	0.0152168	0.0171304	-0.00619427	0.00557741	-0.0508089	0.016432	-0.0360399	0.0349868	0.000231982	0.00851974
0.9	-0.010022	0.0163224	-0.00529116	0.0289334	-0.0102073	-0.0190876	0.0167481	-0.014811	0.00593106	0.0593828	0.00678988	0.00767453
1	-0.013375	-0.0181726	-0.000847157	-0.0194956	-0.0296733	0.0176444	0.00780612	0.015523	0.00821906	0.0115148	-0.00208562	0.00531278
1.1	0.02211	0.00726743	0.0118538	0.0220854	-0.000102275	0.0172134	0.00989512	-0.010955	-0.0451309	-0.00570318	0.00285338	0.00638757
1.2	-0.058177	0.00812343	0.0173938	0.0442984	0.0119377	-0.0486956	-0.0262539	0.024584	0.0359401	-0.0904982	-0.00813472	0.0142761
1.3	-0.030059	0.00527343	0.0104118	0.0153564	0.0385737	0.00489341	0.00265212	-0.005452	-0.0136269	0.0404888	0.00685118	0.0068149
1.4	-0.00789296	0.0330024	0.00890584	-0.0696296	-0.0137373	0.00553741	0.0208021	0.002568	-0.0423329	-0.0240942	-0.00868712	0.00963541
1.5	-0.00475596	0.00473343	0.00336284	0.0327394	-0.0156383	0.0272034	0.0169301	-0.000792	0.000692059	-0.0111182	0.00533568	0.00498825
1.6	0.056138	-0.00452057	0.0115008	0.0505654	0.00960973	-0.0374036	-0.00695888	-0.02534	-0.0848019	0.0724838	0.00412728	0.0150251
1.7	-0.00390196	-0.0394516	-0.0213132	0.0425504	0.00601273	-0.0158536	0.000181118	-0.025498	-0.0219319	0.0284378	-0.00507682	0.00803194
1.8	0.024108	-0.0270486	-0.00927416	0.0135834	-0.00122227	0.0179264	0.0317211	-0.013142	-0.0292929	0.000576824	0.000793582	0.00661416
1.9	0.010316	0.0182664	0.0148058	-0.0595886	-0.0290743	-0.0297636	-0.00689588	-0.024346	-0.00622994	0.00790782	-0.0104602	0.00788018
2	0.044945	0.0182984	-0.0253292	-0.000420627	0.00989973	-0.0140186	-0.0189519	0.016544	0.0257621	0.00448682	0.00612158	0.00685818
2.1	-0.027093	0.0325364	0.0121998	-0.0236196	0.00848373	0.0247264	0.0154361	0.000646	0.00462206	0.0441738	0.00921118	0.00710685
2.2	-0.010467	-0.0148616	-0.0275102	-0.0413926	-0.0177393	0.0194474	-0.0147519	-0.01097	0.0767091	-0.0344732	-0.00760092	0.0107116
2.3	0.00538904	-0.0182686	0.000257843	-0.0383296	-0.00807527	0.00749841	0.0203251	-0.018755	0.0472611	0.0184998	0.00158028	0.00765157
2.4	-0.00204396	-0.0163656	0.0219428	0.00798237	-0.000951275	-0.0126336	0.0172971	-0.032905	-0.000794941	0.0184998	2.78235e-06	0.00547979
2.5	-0.039336	-0.0138076	-0.0185402	0.00647337	-0.00721627	-0.0187526	0.00530712	0.019555	-0.0306509	0.00234082	-0.00946272	0.0057614
2.6	0.01784	0.00845943	-0.0125082	0.0117944	-0.0112603	-0.00991159	0.0172971	-0.062947	0.0188151	-0.0808232	-0.0103244	0.0110516
2.7	-0.027512	0.00859543	0.00577984	0.0179254	-0.0118773	0.00338741	-0.0321129	0.033816	0.0303861	0.0305028	0.00588908	0.00746826
2.8	-0.03782	-0.0137986	-0.0117262	-0.0247926	-0.000486275	0.00582441	-0.00200388	-0.005314	-0.0273879	-0.0691182	-0.0186623	0.00705844
2.9	-0.00405796	0.0158994	-0.000568157	0.00321537	-0.00927027	0.0181634	0.0182091	-0.010116	-0.0535619	-0.0132652	-0.00353522	0.00670782
3	0.034121	-0.00377657	0.0176738	-0.0394096	-0.0138313	0.0142684	-0.00146188	-0.021047	-0.00653894	0.0317938	0.00117918	0.00739647
3.1	-0.00970596	-0.00434057	0.00360884	-0.0209696	0.00240673	-0.0228336	0.0209021	0.030224	-0.0274079	0.0266928	-0.000142318	0.00658858
3.2	0.017159	-0.0503936	0.00244884	-0.0156476	0.0156777	-0.0321166	-0.0108429	-0.027811	0.0427051	0.0289978	-0.00298232	0.00932662
3.3	0.037841	-0.00653957	0.0259258	-0.00349363	-0.0173423	0.00663641	0.0201811	0.005838	-0.0469039	-0.0529512	-0.00308082	0.00934173
3.4	-0.00554596	-0.0112766	-0.00819416	0.00339537	0.00348873	0.0142924	0.00706712	0.023429	0.0534521	0.0212088	0.0101317	0.00608489
3.5	0.012939	-0.00877857	0.0131198	-0.0148276	0.0125057	0.0154694	-0.0106859	-0.062807	-0.00327094	-0.00981118	-0.00561472	0.00736567
3.6	-0.017636	0.00559743	-0.0178912	0.0512554	-0.00790427	0.0182514	0.0239651	0.036055	0.00625806	-0.0325202	0.00654308	0.00831869
3.7	-0.022175	0.00841743	0.0162418	-0.0808356	0.000406725	0.000718412	-0.00308788	0.008461	-0.00736694	0.0105558	-0.00686642	0.00890493
3.8	-0.021664	0.00432843	0.00753984	-0.00368163	0.00241973	0.00146941	-0.0101389	-0.014652	-0.00148094	-0.0468502	-0.00827102	0.00516074
3.9	-0.00985396	-0.0328096	0.00200184	-0.0875276	-0.000970275	-0.00878859	-0.0169779	0.014098	0.0376211	0.0525978	-0.00506092	0.0121699
4	0.032814	0.00239443	0.0192678	0.0549704	0.0122577	-0.0168826	-0.0368779	0.008015	-0.00448094	0.00494482	0.00764228	0.00802459
4.1	-0.033916	0.0190874	-0.0328762	0.0531454	-0.0174143	0.00982341	-0.0118419	0.00648	-0.0791109	0.0813488	-0.000527418	0.0144819
4.2	0.035145	0.000821431	0.00416884	0.0343504	0.0147507	-0.00303859	-0.0226429	0.000481	-0.0194419	-0.00738218	0.00372118	0.00620657
4.3	-0.026894	-0.0134526	0.00604484	0.0782124	0.00244673	0.00128341	-0.00807988	-0.056553	-0.0370099	-0.0347572	-0.00887592	0.0116042
4.4	0.00303604	0.0144504	-0.0305942	-0.00209863	-0.00200727	0.0210524	-0.0342699	0.008424	0.00824206	-0.0192442	-0.00330092	0.00594453
4.5	-0.00297596	0.0110214	0.0335638	0.0408614	-0.00383827	0.0107964	-0.00545488	0.003541	-0.0316349	0.0239318	0.00798118	0.00669711
4.6	0.00553404	-0.0186866	0.0196488	0.0510354	0.00119473	0.00503941	-0.00886988	0.029006	0.0498361	-9.31765e-05	0.0133645	0.00746465
4.7	0.035613	-0.0154196	-0.0177242	0.0550594	0.0266057	-0.0182126	0.0143481	0.01088	0.0294791	-0.0448052	0.00758238	0.00972804
4.8	-0.00766396	0.00392343	0.0172588	-0.0296446	0.0162597	0.00978841	0.00838312	0.025103	-0.0248109	-0.0600162	-0.00414192	0.00840463
4.9	-0.011442	0.0154834	-0.00982116	0.0120254	-0.0173423	-0.0229576	-0.0163649	0.102466	0.0215801	-0.00551718	0.00681098	0.0116614
5	-0.000865961	-0.0497996	0.00395684	0.0307404	-0.00851527	0.0144714	0.00471412	-0.037364	0.0501271	0.0551538	0.00626188	0.0107
5.1	0.032355	0.00266143	-0.0226212	0.0253564	-0.000542275	-0.0176006	-0.0240219	0.002306	0.0144111	0.0651058	0.00774098	0.00878652
5.2	-0.013235	0.0233134	0.00968784	0.00466837	0.00524373	0.00760341	0.0134641	-0.014514	0.00360906	0.0500908	0.00899318	0.00579743
5.3	-0.01375	0.0163614	-0.00275816	0.0245174	-0.00183327	-0.00781259	-0.0142879	-0.019845	0.0219801	-0.0158542	-0.00132822	0.00521181
5.4	0.034266	0.00685143	0.0183058	0.0389094	0.00395273	0.0271004	-0.0155969	-0.028838	-0.0251749	0.0433348	0.0103111	0.0083955
5.5	0.055363	0.00917043	0.00419684	0.00147637	0.00740873	0.00296741	0.00618912	-0.013558	0.0951421	0.0406578	0.0209014	0.0104303
5.6	-0.00385296	0.0207624	0.0195738	-0.0667436	0.0470247	0.00223741	-0.00650088	-0.005869	0.0134351	0.0147908	0.00348578	0.009342
5.7	0.00422704	-0.0231386	-0.00698716	0.0696634	0.0351097	0.0126904	0.00535912	0.040102	0.105936	0.0905038	0.0333466	0.0136541
5.8	0.013861	0.0108764	0.0178088	-0.0107216	0.0277247	0.0203274	-0.0152129	0.015726	0.0384451	0.0113508	0.0130186	0.00507189
5.9	-0.00668396	-0.0222376	-0.000922157	-0.00209563	-0.00530627	-0.00409059	-0.0257999	0.004155	0.00415706	0.0293898	-0.00294342	0.00479191
6	-0.027391	0.000515431	0.0530678	0.0157984	0.0161907	-0.00160159	0.0324191	-0.024643	0.0700591	0.0177548	0.015217	0.00980206
6.1	0.00235104	0.00418143	0.00955184	0.0156964	0.0110347	0.0382994	0.00979112	0.010811	0.0487791	0.0181268	0.0168623	0.00474528
6.2	0.040744	-0.0107336	-0.00525716	0.123309	-0.00788327	0.0118884	0.00435412	0.020464	0.0189841	0.0482018	0.0244072	0.0126386
6.3	-0.016718	0.00922143	-0.0186222	0.0151004	0.0261047	-0.0139956	0.00875712	-0.031165	0.000754059	-0.0362062	-0.00567692	0.00654369
6.4	0.014824	-0.00470757	0.0151208	-0.00248063	-0.00583527	0.0278124	0.00678512	-0.028374	-0.00266694	0.0173508	0.00378288	0.00505577
6.5	0.04909	0.00292243	0.0227428	-0.0382806	0.00738973	0.00582341	0.00304512	0.020482	0.0543051	0.0648648	0.0192385	0.00964573
6.6	0.00376004	-0.00701057	0.00105684	-0.116566	-0.000536275	-0.0127076	0.00561612	0.071345	0.0919361	0.0199018	0.00567958	0.0174678
6.7	0.036734	0.0144554	0.00414384	0.0117654	0.00304473	0.0244654	0.0101951	-0.021127	0.0581821	0.0239688	0.0165828	0.00673451
6.8	-0.022724	-0.0158986	0.00767784	-0.0338566	0.00341173	0.0627764	0.00284712	0.045068	0.0848001	0.00887282	0.0142975	0.0121068
6.9	-0.01144	0.00700343	0.00587284	0.0427524	0.0164667	0.0341494	-0.0160039	0.065951	0.0858851	-0.0287092	0.0201928	0.0116467
7	-0.000478961	-0.0156516	-0.0354582	0.0492094	0.0212607	0.0214314	0.00967912	0.02501	0.0728321	-0.0286682	0.0119166	0.0106775
7.1	0.014018	-0.0204076	-0.00814516	-0.0209356	0.0189167	-0.00952659	0.00399912	0.032504	0.0226531	0.0282228	0.00612988	0.00630049
7.2	0.017779	0.00952643	0.0172268	-0.0721686	0.0281747	-0.00408659	0.0164671	0.045096	0.0414541	0.0577058	0.0157175	0.0113555
7.3	-0.00828496	-0.0165136	0.00923584	0.0359644	0.0205237	-0.0389586	0.00889412	0.026605	0.0770011	-0.00283618	0.0111631	0.0100759
7.4	0.00939504	-0.000830569	0.0169648	-0.00335563	0.0334897	0.0134784	0.00374812	-0.007292	0.0379381	0.0633588	0.0166895	0.00701326
7.5	0.026894	0.0255644	0.00973084	-0.0786456	0.0129747	0.0143664	0.0229231	0.042347	0.0105861	-0.0108522	0.00758888	0.0105431
7.6	0.014065	0.00208743	-0.0168832	0.0136044	0.0221997	0.0191364	-0.0192779	0.024171	0.0766061	0.0526738	0.0188383	0.00917812
7.7	0.052542	-0.0108106	-0.0267062	0.0364094	0.0101977	0.0262624	-0.0218539	-0.022249	0.0254921	0.00969182	0.00789758	0.00869404
7.8	0.00823104	-0.00107757	-0.000955157	0.0855974	0.0240367	-0.00715859	0.00291512	0.004152	-0.00481694	0.0458928	0.0156817	0.00926264
7.9	-0.010602	0.0149834	-0.0221892	0.0247314	0.0156047	0.0522054	-0.0126959	0.003058	0.0383241	0.00177582	0.0105196	0.00741292
8	0.00627704	0.0112814	0.00678284	0.0262224	0.0179307	0.00854441	0.0155871	0.028854	0.0112611	0.0260948	0.0158836	0.00269813
8.1	0.034824	0.00583943	-0.00953116	-0.0583316	0.0116647	0.00614341	0.0309611	-0.004239	0.12636	0.00255582	0.0146247	0.0148043
8.2	0.048784	0.0140734	-0.0209002	-0.0272046	-0.0147513	0.0373914	0.0115291	0.016831	0.113389	-0.0329262	0.0146216	0.0139802
8.3	0.01553	0.0115494	0.0141108	-0.0412706	0.0244307	0.0214354	0.00265812	0.003233	0.0651441	0.0365908	0.0153412	0.00855045
8.4	0.05424	0.0392564	0.0125518	-0.0513336	0.0171317	0.0242214	-0.00769388	0.001909	0.0703031	0.0377308	0.0198317	0.0108791
8.5	0.022384	0.0250784	-0.0193052	-0.0545876	0.00559573	-0.0206656	0.0249711	0.000553	0.00177106	0.0505548	0.00363498	0.00942309
8.6	0.021072	0.0102144	-5.21569e-05	-0.0359266	-0.00201827	-0.0103986	0.0198741	0.05599	0.0291541	0.0156458	0.0103555	0.00781988
8.7	-0.017852	0.0138194	0.0186098	-0.0189196	0.00919973	-0.00754159	0.00447712	-0.001069	0.0730191	0.0946168	0.016836	0.0119379
8.8	-0.00463896	0.00315643	0.0203738	-0.0348896	0.00553273	0.0228644	0.00332012	-0.012232	0.0139841	-0.0190992	-0.000162818	0.0057135
8.9	0.035024	-0.00540357	-0.00507916	-0.0609646	0.00438673	0.0250694	0.0129651	-0.024162	0.0986001	-0.0198032	0.00606328	0.0133934
9	0.00396004	0.0112374	0.0184718	0.0337764	-0.00253827	0.00224941	-0.00686088	-0.004279	0.0433031	0.0706718	0.0169992	0.00794484
9.1	0.026025	-0.00832357	0.00858384	-0.0260516	0.0105007	0.00395741	0.00592512	0.02828	0.0130031	0.0418728	0.0103773	0.00606014
9.2	-0.01814	0.0464824	0.0153608	0.0118024	0.0191637	-0.0274646	-0.0162309	0.013996	0.0486551	0.0493048	0.014293	0.00894501
9.3	0.03609	0.0643404	0.0285068	-0.0302516	0.0228617	-0.0167146	0.00281512	0.013065	0.0927241	-0.00120718	0.021223	0.0116646
9.4	0.00510204	0.0109824	0.0353618	0.00422837	0.0327397	0.0196694	0.00830412	0.017527	0.0136531	0.000635824	0.0148204	0.00371227
9.5	0.030302	0.00712943	0.00285584	0.0373634	0.0337927	0.0147894	0.0267291	0.004962	0.0746171	0.108152	0.0340693	0.0106094
9.6	0.00954504	-0.00211857	0.00297884	0.0621314	-0.0138373	0.0111864	0.0242161	0.054577	0.0723101	-0.00570818	0.0215281	0.00970292
9.7	-0.00811596	-0.0181186	-0.0210562	-0.0471946	-0.00686927	0.0175454	0.0212471	0.005384	0.0475451	0.0932158	0.00835828	0.0125395
9.8	0.039912	-0.0140996	0.0197738	0.000641373	0.0294037	0.0292154	0.0208281	0.035595	0.0240131	0.0663188	0.0251602	0.00686908
9.9	0.020749	0.0205684	-0.0443402	-0.0427206	-0.0210213	-0.0157886	0.00569212	0.029472	-0.00503594	0.0358208	-0.00166042	0.00913952
10	-0.00740096	-0.00284357	0.00381484	-0.0549266	0.0130757	-0.00776559	0.00191512	0.004978	0.0754641	0.00668382	0.00329948	0.0099915
10.1	-0.053465	0.0103814	-0.00680916	-0.0510156	0.00664973	0.0184204	0.0237311	0.030956	0.0766301	0.0751758	0.0130655	0.0138791
10.2	0.00159504	0.0184364	-0.0132062	0.0382004	0.0266607	0.00494341	0.0246671	0.007537	0.00777006	0.0216298	0.0138234	0.00470695
10.3	0.043017	-0.0294746	0.0120958	0.0156214	-0.00528427	0.0121424	0.0173461	-0.03015	0.0670921	0.0640268	0.0166433	0.0107112
10.4	-0.029739	-0.0164546	-0.0119322	-0.0276676	0.0196817	-0.000221588	0.00753312	-0.007042	0.00656706	0.0712578	0.00119828	0.00922752
10.5	-0.00974596	-0.00891657	0.0150358	0.0133244	0.00210573	-0.0230306	0.0304461	-0.032348	0.110044	0.0584168	0.0155332	0.0134146
10.6	-0.051196	0.00314043	0.00534384	0.0504844	-0.0133583	0.0184344	0.00426712	-0.017467	0.0852791	0.0300478	0.0114976	0.0119736
10.7	0.015128	0.0210614	0.0227908	0.0581134	0.00274073	0.0268404	0.00750712	0.021754	0.000399059	0.0594458	0.0235781	0.00649893
10.8	-0.00196596	0.0120024	0.00250384	-0.0119806	0.00582073	0.0121734	0.0176841	0.001605	0.0587691	0.0555208	0.0152133	0.00746624
10.9	-0.00329596	0.0193094	0.0129778	-0.0115666	-0.0126973	0.0310324	0.0219741	0.017948	0.112804	0.0166868	0.0205173	0.011259
11	0.00762004	0.0103794	0.0206268	0.0114464	0.0154547	0.0182254	0.0110461	0.046634	0.0867801	0.0504998	0.0278713	0.00809868
11.1	0.045483	0.0351024	0.00717484	-0.0130136	0.0191847	-0.0191736	-0.0189329	0.10894	0.0523431	-0.0346402	0.0182468	0.0137817
11.2	-0.00940496	-0.0310576	0.0216818	-0.0211716	0.00576173	0.00226641	-0.0190859	0.020158	0.124108	-0.00296318	0.00902928	0.0138951
11.3	0.00562004	0.0119084	0.0118148	-0.0168206	0.0126667	0.0224234	0.0271051	-0.000714	0.0813771	0.0594498	0.0214831	0.00915038
11.4	0.022872	0.0173214	0.0264518	0.0171754	0.0163837	0.00463141	-0.0150719	0.02786	0.1025	0.0123318	0.0232456	0.00964125
11.5	0.00212404	-0.0137946	0.0168418	-0.00136463	0.0283937	-0.00271859	0.0127071	-0.013874	0.0321161	0.0668728	0.0127304	0.00783911
11.6	-0.012084	0.0229354	0.0273268	-0.0365146	0.0125417	-0.0324236	0.0106721	0.035406	0.100789	0.0533498	0.0181999	0.0129188
11.7	0.018995	0.0234724	-0.0154702	-0.0175626	0.0104697	0.00175341	-0.0131999	-0.000681	0.0390031	0.0227848	0.00695648	0.00605841
11.8	0.023369	0.0342324	0.00506784	0.0441764	-0.0143993	0.0177184	0.00943612	0.027127	0.0474051	0.0479168	0.024205	0.00643416
11.9	-0.018035	0.0109684	0.0471328	-0.0204006	0.0209897	-0.00956459	-0.0171529	0.027806	0.0455651	0.0335828	0.0120892	0.00844933
12	0.021171	0.00837043	-0.0106942	-0.00937263	0.0145627	0.0210534	0.00345812	0.036305	0.0215961	0.0254458	0.0131896	0.00480746
12.1	0.043341	-0.0394856	-0.0163642	-0.0923006	0.00510573	-0.00208059	0.0175991	0.023962	0.0364511	0.0528648	0.00290928	0.0138154
12.2	-0.027091	0.0231844	0.0119098	0.0191304	0.00716473	0.0362174	0.00602012	0.013882	0.0254041	-0.0189342	0.00968878	0.00617916
12.3	0.035036	0.00568943	0.0208128	0.117789	0.00635773	0.0155384	0.0123781	0.041187	0.0807311	0.0342178	0.0369738	0.0114098
12.4	0.00588404	0.0126514	-0.00475416	-0.0614446	0.0197537	-0.00861759	0.0151911	0.038673	0.0357891	0.0979858	0.0151112	0.0128159
12.5	-0.015366	0.0155214	0.0219168	-0.0310036	0.00952773	0.00291241	-0.00623588	0.033563	0.102744	0.0406178	0.0174198	0.0117165
12.6	0.00364604	0.0286454	0.00109084	0.0270014	-0.0141853	0.00697141	0.0399661	0.031889	0.0302911	0.0210118	0.0176328	0.0054549
12.7	0.04621	0.00207243	-0.0138242	0.0248094	0.0228167	-0.0247576	0.0157611	0.026827	0.118326	0.0112498	0.0229491	0.0124316
12.8	0.029746	0.00891343	-0.00202116	0.0631594	-0.00742727	0.0127004	-0.0106649	-0.002359	0.0556351	0.0653688	0.0213051	0.00950001
12.9	-0.032225	0.0507824	-0.00140816	-0.00422963	-0.00842027	0.0277454	-0.00512988	-0.024881	0.0866931	0.0247458	0.0113673	0.0115273
13	0.070833	0.0309794	0.0180988	-0.0351786	0.0110647	0.0143174	0.0101641	-0.000805	0.109957	0.0128978	0.0242329	0.0126307
13.1	-0.025214	-0.0310616	0.00622684	-0.000242627	0.00655673	-0.0220836	0.00121612	-0.004632	0.0978241	-0.0115472	0.00170428	0.0114828
13.2	0.049156	-0.0154506	0.00128184	-0.0296986	0.0163817	0.0256504	-0.0166879	0.023267	0.0310941	0.0681548	0.0153149	0.00974753
13.3	0.00761404	0.0315694	0.0187878	-0.0309356	0.0188277	0.00484841	0.00489412	0.042113	0.0621801	0.0198778	0.0179777	0.00786664
13.4	0.063829	0.0317844	-0.00694516	0.0528084	0.00540273	-0.00278659	-0.00517188	0.078875	0.0420811	-0.0244662	0.0235411	0.0110724
13.5	0.015238	0.00692343	0.00941084	-0.0129706	0.00937473	0.0141064	0.00308512	0.02711	0.0703691	0.0416968	0.0184344	0.00734881
13.6	0.020017	-0.00686257	0.0308078	-0.0142816	0.0300777	-0.000189588	-0.0327009	-0.018212	0.0781031	-0.0272242	0.00595348	0.0107463
13.7	0.045562	-0.0451056	0.0215778	-0.0911326	-0.00329727	0.0128204	0.0111141	0.004433	0.0896451	0.0105668	0.00561838	0.0152868
13.8	-0.00557996	-0.0220226	0.0372868	0.0156084	0.0198027	0.00641841	-0.00922688	-0.003833	0.0452651	0.0190408	0.010276	0.00669888
13.9	-0.010662	0.0331464	0.0293608	0.00979237	0.0177177	-0.00419359	-0.00585588	0.016755	0.0450601	0.0637148	0.0194836	0.00753564
14	0.050319	0.00719243	0.0168728	0.0906814	0.0167487	-0.0259476	-0.00887788	0.07088	0.100278	0.0656968	0.0383844	0.013657
14.1	0.028344	0.00848043	0.00144384	0.00570837	0.00795973	-0.00825659	-0.000272882	0.005712	0.0291961	-0.0193072	0.00590078	0.00465616
14.2	-0.035657	-0.00370757	0.0328238	0.0511184	0.00636973	-0.0257016	-0.00164988	0.032853	0.0206741	-0.0353152	0.00418078	0.00957928
14.3	0.065251	0.0244554	0.0177988	-0.0266536	0.00899473	0.00197641	-0.00948388	-0.00894	0.0219061	0.0387938	0.0134099	0.00838268
14.4	-0.015327	-0.00987457	-0.0102092	-6.66275e-05	-0.000545275	0.0151474	-0.0102199	0.057836	0.0352211	-0.00851918	0.00534428	0.00755964
14.5	0.00710704	0.00922643	0.0252958	-0.0658706	0.00142673	-0.0121146	-0.00387488	0.030906	0.0629941	-0.0116512	0.00434448	0.010619
14.6	0.021963	-0.00804557	0.0128958	-0.0434126	0.0125057	-0.00572759	-0.0166759	0.022707	0.0609941	-0.00503918	0.00521648	0.00885344
14.7	0.0262	0.0511284	0.0443748	-0.0476136	0.0162897	0.0215574	-0.0250079	0.02341	0.0960511	0.0778238	0.0284214	0.0135994
14.8	0.05211	0.0257494	0.0229548	0.0143564	0.0168517	0.00877841	0.0224621	0.017564	0.0100661	0.0368428	0.0227736	0.00416061
14.9	0.021764	0.0172554	0.0260998	0.0534634	-0.00296527	-0.0151076	-0.00384888	0.051774	0.0223141	0.0307438	0.0201493	0.00716978
15	0.025358	0.0489854	0.0479058	-0.0226426	0.0193297	0.0420584	0.0241571	-0.01485	0.0697251	-0.0797902	0.0160237	0.0139273
15.1	0.054855	0.0448854	-0.00198916	-0.0113486	0.0296517	0.0161444	-0.0181859	0.051877	0.0258171	-0.0260642	0.0165643	0.0093811
15.2	0.024011	0.000409431	-0.00153416	-0.0631626	0.00186673	0.0210694	0.00300312	0.063675	0.112939	0.0151118	0.0177389	0.0144977
15.3	0.00534504	0.0112514	0.00252884	0.0311274	0.0105997	0.0188134	0.0394851	0.071092	0.0857801	0.134611	0.0410634	0.0136732
15.4	0.060384	-0.0138236	-0.00218716	0.0247354	0.00160473	0.0137624	0.0276781	0.06478	0.0683691	0.0231728	0.0268476	0.00919652
15.5	0.031415	-0.0197976	0.0361028	0.0145994	0.0406587	-0.0115746	-0.000996882	-0.010421	0.0695881	0.0331608	0.0182735	0.00906461
15.6	-0.00933296	0.0106964	0.0160578	-0.0519786	0.00588973	0.00284141	0.0237571	0.026538	0.00974106	0.0100488	0.00442588	0.00704948
15.7	0.042353	0.00935943	0.0127948	0.0122294	0.0172467	0.0169874	0.0229121	0.046019	0.119644	-0.00229118	0.0297255	0.0110087
15.8	0.046614	0.0273544	0.0126998	0.0179804	0.00538773	0.0116214	-0.00327588	0.025787	0.113211	0.0261918	0.0283572	0.0103853
15.9	0.018012	0.0563164	0.00754684	-0.0501326	0.00832773	-0.00930559	-0.00665788	-0.030323	0.0757791	-0.0318562	0.00377068	0.0123833
16	0.024577	0.00763643	0.0253818	-0.0422696	0.000573725	-0.000360588	0.00424812	-0.020678	0.0555401	0.0118268	0.00664758	0.00838124
16.1	0.043165	0.00622843	0.0300178	-0.0117786	0.0268347	0.000580412	-0.0227689	-0.018494	0.0476421	0.0566198	0.0158047	0.00912895
16.2	0.047757	0.0140994	0.00421984	0.0752054	0.0220807	-0.00771259	0.0108401	0.020561	0.0846711	0.0478488	0.0319571	0.00971061
16.3	0.015612	0.0207064	0.0364528	-0.0257686	0.0296647	0.0204344	-0.0251889	0.016938	0.0806491	0.0715648	0.0241065	0.010903
16.4	0.060463	0.00138943	0.0427828	0.0487934	0.0181257	0.0139344	0.0244581	0.002099	0.0710281	0.0261208	0.0309195	0.00757285
16.5	0.057607	-0.0141536	0.0159388	-0.0149256	0.0328817	0.0120814	0.0140821	-0.03318	0.164312	0.00855682	0.0243201	0.017537
16.6	-0.038738	0.0449164	0.0138808	-0.0531066	-0.0213423	7.41176e-06	-0.0242949	0.044856	0.118185	0.0936318	0.0177996	0.0179985
16.7	8.90392e-05	0.0148434	-2.91569e-05	0.00384837	-0.00612727	0.0330624	0.0109161	0.035323	0.0672841	0.0138768	0.0173087	0.0070368
16.8	0.031444	0.0685734	0.0140678	0.0466554	0.00243673	0.0201704	-0.0122459	-0.029967	0.0247411	-0.0205972	0.0145279	0.00969089
16.9	0.05492	0.0302714	0.0319088	-0.0908156	0.0225887	0.0146244	-0.0137539	0.07445	0.0270191	0.000819824	0.0152033	0.014171
17	0.097355	-0.00690857	0.0231278	-0.0661936	0.00352573	-0.000575588	0.00769412	0.061828	0.0929901	0.0697348	0.0282578	0.0162829
17.1	-0.021766	-0.0121936	0.0154828	0.0591444	0.00949473	0.0169964	-0.000244882	0.001771	0.0885071	0.0431338	0.0200326	0.0107618
17.2	0.032699	0.00395443	0.00843384	0.0192874	0.00734573	-0.0227646	-0.00775188	0.018599	0.0300931	0.0425498	0.0132446	0.0062076
17.3	0.035454	0.0505174	-0.00836116	0.0829694	-0.0308543	0.0449674	0.0141081	0.012732	0.0743931	0.0380218	0.0313948	0.0111663
17.4	0.096216	4.24314e-05	-0.0138902	0.108785	0.0125637	-0.0181186	0.0445811	-0.033223	0.0460601	0.0319018	0.0274919	0.0150714
17.5	-0.011803	0.0420184	0.0198208	0.0146664	0.0175397	0.0348644	0.0252161	0.023243	0.0963351	-0.0361952	0.0225706	0.0109079
17.6	0.01765	0.0282714	0.0181988	-0.0149576	-0.00383527	-0.0267166	-0.00846388	0.076543	0.0927241	-0.0534012	0.0126013	0.0142151
17.7	0.026481	0.00334543	-0.0138782	-0.00358363	0.000958725	0.0300284	-0.00256688	0.015562	0.0663781	0.0323048	0.015503	0.00753915
17.8	0.032592	-0.00512757	0.00541984	-0.0476426	0.0158917	0.0123944	0.00918212	0.023964	0.0604901	0.0700518	0.0177216	0.0104766
17.9	0.00170804	0.0186994	-0.0140702	-0.0415136	0.0294047	0.0149484	0.0304531	0.037392	0.115112	0.0775408	0.0269675	0.0140153
18	0.017912	0.00749343	0.0141318	-0.0593906	0.0120407	-0.0188326	-0.0125119	0.064282	0.0983321	0.0249108	0.0148368	0.0137359
18.1	0.028139	-0.00786557	0.0135648	0.00893637	0.0209407	-0.00125959	0.0702141	0.047273	0.0920511	0.0320718	0.0304066	0.00998821
18.2	-0.00403496	-0.00190857	0.0168098	-0.0161096	-0.000307275	0.00118341	0.00480512	-0.006357	0.0878411	0.0390148	0.0120937	0.00966244
18.3	-0.00258396	0.0129724	0.0319708	-0.00204463	0.0322747	-0.00255959	-0.0226179	0.049137	0.0495261	0.0604718	0.0206547	0.00883114
18.4	-0.042869	0.0310004	0.00656484	-0.0256566	0.00809973	-0.0173226	-0.0161259	0.034226	0.0535321	0.00995482	0.00414038	0.00948134
18.5	0.032674	0.0415334	0.00968184	0.0285724	0.00670373	-0.0136136	0.00780712	0.042337	0.0775141	0.0126408	0.0245851	0.00810373
18.6	0.018794	0.0199984	0.00835384	-0.0335196	0.0124627	0.0304604	0.0130631	-0.001675	0.0780871	0.0220268	0.0168052	0.00879504
18.7	-0.018136	0.0271264	0.0130508	0.0388454	0.00508173	0.00572541	-0.00516588	0.006465	0.0589291	0.0290628	0.0160985	0.00714672
18.8	0.043449	0.00672943	0.0168108	-0.0337726	0.0166277	0.0179994	0.0234711	0.050693	0.0580911	0.0303758	0.0230475	0.0082076
18.9	-0.01688	-0.00346357	0.0236018	0.0174904	0.00771673	0.00300841	-0.0157119	0.036817	0.114063	0.0842188	0.0250861	0.0135978
19	-0.00692296	0.0378294	0.0307928	-0.0382376	-0.00154927	0.0145284	0.0362681	0.005591	0.0925001	0.107639	0.0278439	0.0140787
19.1	0.06929	0.0591964	0.0404328	0.0344634	0.0160487	0.00394241	0.00767112	-0.003779	0.0371921	0.0396048	0.0304063	0.00758688
19.2	0.00366304	0.0236294	0.0164628	0.0552874	0.00460573	-0.00378659	-0.000782882	0.01717	0.0232771	0.0201058	0.0159632	0.005404
19.3	0.00533104	-0.00270157	-0.00203616	0.0413254	0.0213497	0.000952412	-0.0288789	0.008102	0.102929	0.0446178	0.0190991	0.0115669
19.4	0.057135	0.0420184	0.0169418	0.0190504	0.00283573	0.0245564	0.0109051	0.043971	0.0253681	-0.00638718	0.0236395	0.00618189
19.5	0.00701604	0.00114043	0.0362678	-0.0358946	0.0240357	-0.00854659	-0.0265589	0.093851	0.0567681	0.0972798	0.0245359	0.0147137
19.6	0.00967704	-0.00233557	0.0197188	-0.00870463	0.0172137	0.00477341	0.0317931	0.025284	0.0700431	0.0942658	0.0261729	0.0102604
19.7	0.037982	0.0355514	0.0367488	0.0269704	-0.00127327	-0.00392259	0.0312871	-0.02707	0.0736121	0.0964058	0.0306292	0.0114719
19.8	0.00957604	0.0280264	-0.0169032	0.0653974	0.0143417	0.0360354	0.00170912	0.01024	0.0450721	0.0708218	0.0264317	0.00888983
19.9	0.00650804	0.0369674	-0.0221112	0.0214994	4.17255e-05	0.0244734	0.00113912	0.016284	0.0767291	0.0848688	0.02464	0.0106689
20	0.017184	0.0158824	-0.000159157	0.0320634	0.0264057	-0.00828259	0.0345911	0.022004	0.0676781	0.0204908	0.0227858	0.00652388
20.1	0.013954	-0.0120456	0.0130458	0.0565354	0.0199417	0.00495041	-0.0308439	0.013868	0.119704	-0.0427762	0.0156334	0.0145247
20.2	-0.012938	0.0180724	0.00878784	-0.0433836	-0.00874827	-0.00769859	0.0207911	0.069161	0.0394851	0.0645218	0.0148051	0.0112225
20.3	-0.013373	0.0165824	-0.0125082	-0.0258626	0.0268557	0.0225334	0.00656612	-0.028991	0.0979431	0.0540688	0.0143815	0.0124006
20.4	0.029055	-0.00825757	-0.0171542	-0.0116356	-0.0277123	0.0402324	-0.0188049	0.043918	0.108878	0.0678728	0.0206392	0.0142254
20.5	-0.00926096	0.00869743	0.0320818	0.0488504	0.000630725	-0.0157586	0.0148391	0.000781	0.0916431	0.0620528	0.0234557	0.0109513
20.6	0.026659	-0.0123886	-0.00241216	0.0888644	-0.000519275	0.00589941	0.0109301	0.041312	0.116103	0.101918	0.0376366	0.0150297
20.7	-0.021025	0.0214174	0.0184028	0.0206334	0.0374387	0.00360241	0.00267512	-0.015143	0.0350501	0.0382768	0.0141329	0.00667707
20.8	0.016243	-0.0400706	0.00524184	-0.0296176	0.0110257	0.00136241	0.0296911	0.013511	0.0420471	0.0940258	0.014346	0.011791
20.9	0.00220004	0.0494104	0.0271828	0.00390737	-0.0143353	-0.0102396	0.0223521	0.018371	0.137105	-0.00601418	0.022994	0.0141007
21	0.018349	0.00399643	0.0243298	-0.0342346	0.00992673	0.0153934	0.0144621	0.023094	0.0892671	0.00178082	0.0166365	0.00966014
21.1	0.041568	-0.00326957	0.00101384	-0.0327116	0.00873873	0.0123574	-0.0108289	0.045895	0.0803741	-0.0323552	0.0110782	0.0113245
21.2	-0.024756	-0.00990157	0.0197108	-0.0407626	0.000124725	0.0225944	0.00768612	0.029238	0.0570291	0.0663078	0.0127271	0.0106535
21.3	-0.019497	0.00971843	-0.00830816	-0.0491796	0.0127107	0.0221944	0.0334171	0.028194	0.0715071	0.0794128	0.018017	0.0123385
21.4	-0.00587396	0.0301234	0.00741684	0.0277144	-0.00397627	-0.0143836	0.00162212	0.000215	0.0752701	0.12641	0.0244538	0.0140062
21.5	0.024535	-0.0148316	0.0337568	0.00800437	0.0383947	0.0423394	-0.0146049	0.008706	0.0642201	0.0324228	0.0222943	0.0080184
21.6	0.017448	0.0389924	0.00308184	0.00753937	0.0219557	0.00520641	-0.0356519	0.071315	0.0164791	0.0428558	0.0189222	0.00899686
21.7	-0.00528396	0.00842143	0.0326668	-0.0326396	0.00563673	0.0221714	0.00865112	0.016824	0.0723761	0.0407228	0.0169547	0.00890354
21.8	0.033674	0.0345624	0.0313228	0.0478014	0.0188997	-0.0277756	-0.0165269	0.006471	0.0963921	0.105892	0.0330713	0.0135834
21.9	0.015052	-0.0273786	0.0193498	-0.0235986	0.0137597	0.0140324	0.0164721	0.040371	0.0484161	0.0115558	0.0128032	0.00747833
22	-0.00345596	0.0106894	0.0511908	0.0141454	-0.00242527	0.0353464	-0.0161929	0.039611	0.0630681	-0.0300072	0.016197	0.00959623
22.1	-0.024238	0.0231584	0.0210418	0.0650634	0.0179937	0.0267404	-0.0118259	0.013611	0.111984	0.0191198	0.0262649	0.0120974
22.2	-0.036525	0.0502914	0.00878184	0.0529364	0.00197773	0.0395714	0.0486241	0.045498	0.0529691	0.0131898	0.0277315	0.0094494
22.3	-0.04487	0.0317724	0.00707484	-0.00786463	0.0217697	0.0277814	-0.0142359	0.015028	0.0764501	0.0861498	0.0199056	0.0125224
22.4	-0.00166096	-0.0114596	0.0147628	-0.0366236	0.00340673	0.0471584	0.000360118	0.001682	-0.00161094	0.00397582	0.00199908	0.00659144
22.5	0.00408404	0.0129744	0.0124018	0.0169724	0.0293277	-0.00774659	-0.00491788	-0.010379	0.0746641	0.0658978	0.0193279	0.00934552
22.6	-0.00701696	0.0696564	-0.00584716	-0.0558176	0.0103727	0.0236074	0.0242781	-0.000231	0.131432	0.0540588	0.0244493	0.0161674
22.7	0.034662	0.0120814	0.0320468	-0.0107336	0.0215487	0.0292534	0.0339131	0.014872	0.0100371	0.0930348	0.0270716	0.00856902
22.8	-0.00239196	0.0178914	0.0147228	0.0363544	0.0100277	0.0143824	0.0361841	0.032184	0.0482351	0.0150818	0.0222672	0.00484487
22.9	0.024784	-0.00824157	0.00313984	0.0131014	0.00294573	-0.00281459	-0.000240882	0.022263	0.154216	0.0422908	0.0251444	0.0151381
23	-0.00270896	0.00848543	0.0105748	-0.0355976	0.0110497	0.0180564	0.0258811	-0.052991	0.0558741	0.0231148	0.00617388	0.00980896
23.1	-0.020196	0.0198144	-0.0140942	-0.101611	0.000552725	0.0217214	-0.00974588	-0.005813	0.151066	0.0652788	0.0106974	0.0205109
23.2	0.00267404	-0.0108686	0.00364884	-0.0248526	0.00122473	-0.00192759	0.00924812	0.013196	0.0520671	0.151709	0.0196119	0.0159518
23.3	0.010036	0.0140244	-0.00237116	-0.00335663	0.00765273	0.00315241	0.0149911	-0.027349	0.121035	0.116262	0.0254077	0.0160091
23.4	0.040023	-0.0216856	0.00805784	-0.0220516	0.0214067	0.0259644	0.0427631	0.021318	0.0261041	0.0473558	0.0189256	0.00773238
23.5	0.00101604	0.0221494	0.0298298	-0.0401556	0.0317727	-0.0257586	0.00305712	-0.015969	0.126755	0.00402282	0.013672	0.014585
23.6	0.010582	0.00231343	-0.0163912	0.0690734	0.00529173	-0.000765588	-0.0395059	0.012492	0.0594941	-0.0172422	0.00853418	0.0105467
23.7	-0.00506896	0.0451664	-0.00612416	0.00304737	-0.0173063	0.0156924	0.00608412	0.006726	0.0724671	-0.0176962	0.0102988	0.00897186
23.8	-0.023664	-0.00998057	0.0130228	0.00624137	0.0154317	-0.0178356	0.00473912	0.021822	0.0233421	0.0365468	0.00696658	0.00607201
23.9	-0.000568961	0.0404364	0.0218468	0.0192624	0.0159617	0.0121334	-0.00491788	0.031818	0.0591921	0.0133968	0.0208561	0.00601455
24	-0.010492	-0.000180569	0.0206198	-0.0634556	0.00797873	0.0403684	0.0393091	-0.014511	0.0748611	0.0281448	0.0122643	0.0119736
24.1	0.013798	0.0410654	0.0201068	-0.0244176	0.0271507	0.00514941	0.0600931	0.04026	0.0852151	0.0313098	0.0299731	0.009505
24.2	-0.00673396	0.0873254	0.0213878	0.00560637	0.00316573	0.0167174	0.00472812	0.03879	0.0224351	0.0277928	0.0221215	0.00840544
24.3	-0.00607596	-0.000631569	0.00723784	0.0387644	0.0176627	0.0213044	0.0378901	-0.005295	0.0436291	0.0702878	0.0224774	0.00789759
24.4	0.024738	0.0355764	0.00645884	-0.00593263	0.00805473	0.0234544	-0.0195439	0.053104	0.0787491	0.0595078	0.0264167	0.00973866
24.5	0.028744	0.0239334	-0.0158022	-0.0316566	0.0110807	0.0113194	0.0282101	0.026518	0.126184	0.0359218	0.0244453	0.0131816
24.6	-0.00726096	0.0185724	0.0414488	0.0278674	0.0258177	0.0218464	-0.00832588	0.009461	0.0997971	0.0633248	0.0292549	0.0103311
24.7	0.015318	0.0398504	0.00177084	-0.0431346	0.0125317	0.00567941	0.00881512	0.056291	0.0557331	0.0457028	0.0198558	0.00964625
24.8	0.023373	-0.0150706	0.000368843	0.0513474	-0.00653227	-0.00564659	0.0501281	0.029324	0.0692611	0.0518888	0.0248442	0.00953042
24.9	-0.033118	-0.00265157	0.00310384	-0.00761563	0.0179937	0.0325954	-0.000722882	-0.025661	0.0869111	0.0185248	0.00893598	0.0107056
25	-0.02412	-0.0216836	0.0172458	0.0249804	0.0387897	0.0114454	0.0273261	0.026443	0.0892191	0.0379548	0.0227601	0.0101518
	sample_1	sample_2	sample_3	sample_4	sample_5	sample_6	sample_7	sample_8	sample_9	sample_10	Average	SEM
peak	0.0121093	0.0128373	0.0121721	-0.000566608	0.0103582	0.00807311	0.00604242	0.0196412	0.0694818	0.0355825	0.0185731	0.00641083

## Sheet: 0.01
	ΔFRETr
Time(sec)	sample_1	sample_2	sample_3	sample_4	sample_5	sample_6	Average	SEM
0	-0.00170227	-0.0100597	-0.00226139	0.0249569	0.00245625	0.00485045	0.00304005	0.00485169
0.1	0.0173807	0.00941631	-0.0278194	0.00989292	0.00652825	0.0192225	0.00577021	0.00701164
0.2	0.0142577	-0.0185197	0.0365406	0.00512892	-0.0101007	0.0580925	0.0142332	0.0117885
0.3	-0.0168463	-0.0307097	-0.0161044	-0.00910908	-0.0168367	0.0119695	-0.0129395	0.00574855
0.4	-0.00645127	-0.0130317	0.0157176	0.0488849	0.00587125	-0.00825155	0.00712321	0.00939209
0.5	-0.0250553	0.000889314	-0.00336139	0.00660792	-0.0126987	0.0242335	-0.00156412	0.00687353
0.6	0.00132473	-0.00455269	0.00449061	0.00893392	-0.0900807	-0.0128765	-0.0154601	0.0152411
0.7	0.0259767	0.0176793	-0.00391739	0.0232369	-0.0477147	-0.00753955	0.00128688	0.0113523
0.8	0.0137057	0.0155443	-0.0153204	0.0116839	0.0449953	0.0190605	0.0149449	0.00784958
0.9	-0.0376113	0.0313983	0.0167096	-0.00244308	0.0663813	-0.0239575	0.00841288	0.0155364
1	-0.00316927	-0.00716869	0.0241836	0.0488369	-0.0859747	-0.0272155	-0.00841795	0.0189196
1.1	0.0208787	-0.00766969	-0.0484154	-0.0200021	0.0459863	-0.0218735	-0.00518262	0.0137488
1.2	0.00502873	0.0184663	-0.0177794	-0.0174101	0.0953153	-0.0281165	0.00925071	0.018572
1.3	-0.0183983	-0.0298997	-0.0281704	-0.00423008	-0.0505797	0.00631145	-0.0208278	0.00824483
1.4	-0.0153443	-0.0231747	0.0249976	0.0431309	-0.123323	0.0193935	-0.0123866	0.0244416
1.5	0.0449537	0.0260973	0.0302636	-0.0171281	-0.00985875	-0.00313955	0.0118647	0.0102852
1.6	0.00444573	0.00270931	-0.0204254	-0.0343711	-0.0563657	-0.0412395	-0.0242078	0.00997892
1.7	-0.0157673	0.00863831	-0.0577894	0.0196139	-0.0119207	-0.00283355	-0.0100098	0.0109491
1.8	-0.0248913	0.0222723	-0.0203174	0.0284209	-0.120837	0.00418145	-0.0185285	0.0222825
1.9	-0.00430827	-0.0106087	-0.00683539	-0.0122421	-0.0171827	0.00379945	-0.00789629	0.00296238
2	-0.0201703	-0.000425686	0.0116846	0.00730492	0.0518233	-0.0369365	0.00221338	0.0124063
2.1	-0.0162863	-0.0154057	0.0194986	0.0228029	0.0243153	0.0308035	0.0109547	0.00860774
2.2	-0.00889527	-0.0134727	-0.00796039	-0.0140561	-0.00752875	0.00626245	-0.00760845	0.00300083
2.3	0.00718573	-0.00555069	0.00441861	-0.00340608	0.0439353	0.00467145	0.00854238	0.00736629
2.4	-0.0197073	-0.000543686	-0.0122944	-0.0343281	-0.00964075	-0.00334155	-0.0133093	0.00503166
2.5	0.00694873	0.0291183	-0.00374839	-0.00599808	-0.0332757	0.00334145	-0.000602288	0.00829147
2.6	0.0248267	0.0341873	-0.0106834	0.0121759	0.0845283	0.00670645	0.0252902	0.0134164
2.7	-0.00434827	-0.0112287	-0.0276274	0.0235299	0.0241523	0.00221545	0.00111555	0.00825165
2.8	0.00665573	0.0239803	0.00989661	-0.00612608	0.0316633	-0.00990255	0.00936121	0.00665746
2.9	-0.00852227	-0.00184169	-0.0227004	-0.0120771	0.0562643	-0.00476755	0.00105921	0.0114293
3	0.0449967	0.000219314	-0.00458639	-0.0133581	0.0504983	-0.00904455	0.0114542	0.011646
3.1	0.0117417	0.00859431	0.0245526	-0.0288671	0.0886693	-0.00479155	0.0166499	0.0161965
3.2	0.0280117	0.00371431	0.0190176	0.00753792	0.00904225	-0.0102555	0.00951138	0.0053575
3.3	0.0120807	0.0217613	-0.0255324	0.0178179	0.0498113	0.00508245	0.0135035	0.010003
3.4	0.00202973	-0.000633686	0.0172446	-0.0106081	-0.00718175	0.0182175	0.00317805	0.00495743
3.5	0.00152673	-0.00844069	-0.0118604	-0.0130141	0.101617	-0.0597145	0.00168571	0.021801
3.6	-0.00437827	0.00963931	0.0163416	-0.0203701	-0.0789087	-0.0104155	-0.014682	0.0139473
3.7	-0.0288353	-0.0146157	0.0283406	0.00234792	0.000688255	-0.0232655	-0.00588995	0.00853894
3.8	0.00221273	0.0392313	0.00310261	0.0154909	0.0150423	4.0451e-05	0.01252	0.00599819
3.9	0.00823973	-0.0112757	0.0487416	-0.0352831	-0.0389617	0.00320445	-0.00422245	0.0132123
4	-0.0339033	-0.0206357	-0.0274764	0.0176339	0.0362873	0.00982445	-0.00304495	0.0115453
4.1	0.0140787	-0.0267967	-0.0175184	0.000273922	0.0179573	-0.00381855	-0.00263729	0.00711467
4.2	-0.00385027	-0.0337547	-0.0166054	-0.0258021	-0.0311217	-0.0162435	-0.0212296	0.00456043
4.3	0.0329677	0.00737431	0.0157916	-0.0180511	0.0280493	0.00459045	0.011787	0.00750709
4.4	-0.0449873	0.0142363	0.0208146	-0.0190981	0.0250393	-0.0422695	-0.00771079	0.0130147
4.5	0.000565725	0.0276583	0.00885561	-0.0330521	-0.0339617	0.0385775	0.00144055	0.012336
4.6	0.00993473	-0.00742769	-0.0126824	-0.00493508	0.0492293	0.0177445	0.00864388	0.00936154
4.7	-0.0126213	0.00144631	0.0290886	-0.0111341	0.0549323	-0.0277235	0.00566471	0.0125501
4.8	0.0110577	-0.0108657	0.0570676	-0.0140371	0.0304293	0.0118255	0.0142462	0.0108661
4.9	0.0160617	-0.0387957	-0.00904239	0.0293159	-0.131082	0.0668855	-0.0111095	0.0280594
5	0.0535407	-0.0155337	0.0476546	0.00617192	0.0180843	-0.00657555	0.0172237	0.0115575
5.1	-0.0125783	0.0230763	0.0411696	-0.0149111	-0.0107627	0.0262295	0.00870388	0.00992855
5.2	0.00190373	0.0282893	0.00747461	-0.0196301	0.131634	0.0374055	0.0311795	0.0217094
5.3	0.0335607	0.00293631	-0.0160804	-0.00408908	0.0370183	0.0177865	0.0118554	0.00866728
5.4	-0.0220393	0.0293713	0.0201336	0.0585569	0.0234003	0.0489605	0.0263972	0.0114695
5.5	0.0359867	0.0242943	-0.00542539	0.0172059	0.106072	0.0197135	0.0329745	0.0156277
5.6	0.0196457	0.0353063	0.0174956	0.00770692	-0.0376007	0.0238165	0.0110617	0.0104001
5.7	0.00487373	0.0147613	0.0188126	0.0137789	-0.0648077	0.0162625	0.000613546	0.0132258
5.8	0.0250637	0.0513173	0.00127661	-0.00131008	0.0616623	0.0517015	0.0316185	0.0111682
5.9	0.0687197	0.0334413	-0.0257994	0.0293669	0.13662	0.00873845	0.0418479	0.0228055
6	0.0130697	0.00560731	0.0642976	0.0393599	0.101657	0.0541455	0.0463562	0.0144432
6.1	0.00861873	0.0229693	0.0260936	0.00747792	0.00341525	0.0390405	0.0179359	0.00561045
6.2	0.0548377	0.0402303	0.0448106	-0.0122001	0.0330383	0.0160795	0.029466	0.00987096
6.3	-0.00752327	0.0338163	0.00528161	0.0307839	0.0355993	0.0167035	0.0191102	0.00714329
6.4	0.0141317	0.0502213	0.0656416	0.0356039	0.00315425	0.0544115	0.037194	0.00994739
6.5	-0.000160275	0.0592073	0.0409606	0.0262829	0.00933525	0.0824425	0.0363447	0.0126917
6.6	0.0324217	0.0444843	0.0193316	0.0130129	-0.0206167	0.0653165	0.0256584	0.011992
6.7	0.0332707	0.0109403	0.0560946	-0.00189508	-0.0308317	0.0510865	0.0197775	0.0136508
6.8	0.0620627	0.0222713	0.0146216	0.0162119	-0.0477757	0.0477355	0.0191879	0.0154667
6.9	0.0126407	0.00322931	0.0186206	0.0239749	0.0103003	0.0360485	0.017469	0.00471282
7	0.0389157	0.0476933	0.0693056	0.0160999	0.0370803	0.0125295	0.0369374	0.00855818
7.1	0.0361867	0.0406013	0.0687766	0.0426909	0.0980543	0.0228085	0.0515197	0.0111353
7.2	-0.0197983	-0.00263569	0.0390596	-0.00803808	-0.00843175	0.0575425	0.00961638	0.0126709
7.3	0.0346147	0.0521553	0.0246766	-0.00424808	0.0755713	0.0791835	0.0436589	0.0130253
7.4	0.0223577	0.0207103	-0.0317894	0.0131699	0.0814693	0.0507845	0.026117	0.0155311
7.5	-0.0128603	0.0182703	0.0563446	0.0174669	0.0368723	0.0941545	0.0350414	0.0150955
7.6	0.0137757	-0.00367269	0.0197296	0.0694249	0.0804043	0.0548265	0.0390814	0.013807
7.7	0.0790277	0.0854353	0.0669656	0.0218489	0.0792003	0.0324165	0.0608157	0.0110129
7.8	0.0419537	0.0401113	0.0127756	0.0510659	0.205727	0.0779555	0.0715982	0.0281561
7.9	0.00196173	0.0346623	0.0147946	-0.0235181	0.000688255	0.0516615	0.013375	0.0109138
8	0.0979527	0.0567483	0.0483296	0.0519389	0.0321713	0.0568275	0.057328	0.00893277
8.1	-0.0160543	0.0618303	0.0748686	0.0281629	-0.0269377	0.0338325	0.0259504	0.0166422
8.2	0.0180797	0.0399793	0.0202656	0.0132289	0.0414313	0.0490925	0.0303462	0.00608874
8.3	0.0555457	0.0343823	0.0610566	0.0229199	0.0896313	0.0424625	0.0509997	0.00957723
8.4	0.0499417	0.0733783	0.00982361	0.0538499	-0.0613127	0.0550175	0.0301164	0.0201817
8.5	0.0242667	0.0813483	-0.00577139	0.0376419	0.0678713	0.0527395	0.043016	0.0128353
8.6	-0.00306327	0.0198343	0.0704576	0.00770392	-0.0350287	0.0257135	0.0142695	0.0142512
8.7	-0.0100543	0.0251873	0.0499276	0.0184189	0.0867853	0.0352895	0.034259	0.0132947
8.8	0.0875387	-0.0221187	0.0350556	0.0248259	0.172734	0.0807525	0.0631314	0.0273509
8.9	0.0554167	0.0520983	0.0494866	0.0108699	0.0570013	0.0598475	0.0474534	0.00746603
9	0.0573357	0.0276293	0.0426886	0.00440292	0.0528123	0.0817725	0.0444402	0.0108301
9.1	0.0227707	0.0359313	0.0619076	0.0560619	0.10252	0.0891665	0.061393	0.0124251
9.2	0.0627187	0.0385963	0.0371536	0.0425319	-0.00796375	0.0676645	0.0401169	0.010952
9.3	0.0199227	0.0296833	0.00866261	0.0381849	0.0580253	0.0774925	0.0386619	0.0103517
9.4	0.0656637	0.00743831	0.0195456	0.0265179	0.0388923	0.0665545	0.0374354	0.00997654
9.5	0.000316725	0.0194383	0.0599386	0.00888192	0.0562233	0.0563495	0.0335247	0.0110187
9.6	0.0260907	0.0408063	0.0377816	0.0350539	-0.0489927	0.0688265	0.0265944	0.0162233
9.7	0.0286327	0.00173131	0.0356336	-0.00608808	-0.0470587	0.0921935	0.0175074	0.0191527
9.8	0.0251787	0.00973831	0.0315596	-0.0152591	-0.0259847	0.0521175	0.0128917	0.0120442
9.9	0.0495057	0.0140703	0.0110666	0.00659692	-0.0251487	0.0647475	0.0201397	0.013173
10	0.0499077	0.0274563	0.0296896	0.0164069	0.0627783	0.0502405	0.0394132	0.00716495
10.1	0.0357787	0.0204133	0.0110926	0.0376449	-0.110027	0.0525935	0.00791605	0.0243125
10.2	0.0351067	0.0142923	0.0334396	0.0271749	0.138114	0.0612635	0.0515652	0.0184105
10.3	0.0142167	0.0350073	0.0849926	0.0517009	0.000854255	0.0602055	0.0411629	0.0126273
10.4	0.000137725	0.0671553	0.0287056	0.0288649	0.0507093	0.0420905	0.0362772	0.00933429
10.5	0.0213537	0.0500273	0.0461936	0.0512199	-0.0347877	0.0530945	0.0311835	0.0140366
10.6	0.0302897	0.0206573	0.0587606	-0.00552808	0.0138353	0.0927155	0.0351217	0.014392
10.7	-0.00332627	0.00672031	0.0154736	-0.00214208	0.101174	0.0449715	0.0271452	0.0164699
10.8	0.00692473	0.0684773	0.0217406	0.0403269	-0.0157477	0.0176625	0.0232307	0.0117728
10.9	0.00298273	0.0817093	0.0181466	0.0611229	-0.00974075	0.0666355	0.0368094	0.0154447
11	0.0362687	0.0401523	0.0757116	0.0212239	0.0275893	0.0681075	0.0448422	0.00902807
11.1	0.0176167	0.0610983	0.0455406	0.0144949	0.0420983	0.0675265	0.0413959	0.00890276
11.2	0.0607387	0.0560813	0.0413296	0.00478992	-0.101043	0.0566135	0.0197517	0.025586
11.3	0.0374067	0.00706831	0.0784026	0.00427292	0.0369653	0.0678365	0.0386587	0.0124039
11.4	0.0207367	0.00916531	0.0615476	0.00603792	0.0174683	0.0914735	0.0344049	0.0140344
11.5	0.0218267	0.0540873	0.0423076	0.00969992	0.0505303	0.0413355	0.0366312	0.00706333
11.6	0.0529597	0.0504653	0.0605366	0.0318559	-0.0163847	0.0854315	0.044144	0.0140306
11.7	0.0321327	0.0335083	0.0462036	0.0226809	0.0612683	0.0471985	0.0404987	0.00561289
11.8	0.0294837	0.0709463	0.0364866	-0.00841508	0.108747	0.0526585	0.0483179	0.0162234
11.9	0.0498797	0.0146773	0.0697966	0.00364492	0.00608025	0.0453965	0.0315792	0.0111094
12	0.0197727	0.0575363	0.0644146	0.0422549	0.0891973	0.0491745	0.053725	0.00947295
12.1	-0.0107573	0.0675613	0.0480786	0.00765992	-0.00735975	0.0619515	0.0278557	0.0144764
12.2	0.0310317	0.0397023	0.0440136	0.0333849	0.0515283	0.0438635	0.0405874	0.00308839
12.3	0.000457725	0.0668823	0.0903326	0.0676869	0.0427173	0.0909685	0.0598409	0.0139396
12.4	0.00644973	0.00344031	0.0305266	0.0496099	0.0523823	0.0693855	0.035299	0.0108452
12.5	-0.00637827	0.0110313	0.0598266	0.0241449	-0.0314317	0.0469965	0.0173649	0.0137985
12.6	0.00748673	0.0446393	0.0499306	-0.0325651	0.0261733	0.0621265	0.0262985	0.014139
12.7	0.0405207	0.0404963	0.0913756	0.0140809	0.0576153	0.0374885	0.0469295	0.0105519
12.8	-0.0495993	0.0810853	0.0411836	0.0394689	0.0805203	0.0566745	0.0415555	0.0196834
12.9	0.00826573	0.0596893	0.0752626	0.0197519	0.0313873	0.0660035	0.0433934	0.0111496
13	0.0284507	0.0243823	0.0359586	0.0532949	0.0847533	0.113841	0.0567802	0.0145331
13.1	0.0369097	0.0748563	0.0561646	0.0304839	0.0609573	0.0192185	0.0464317	0.00856201
13.2	0.0279137	0.0572283	0.0581406	0.00686592	0.0313983	0.0436825	0.0375382	0.00800214
13.3	-0.00323327	0.0583353	0.0312706	-0.0238921	0.0489043	0.00108045	0.0187442	0.0132248
13.4	0.0476187	0.00642031	0.0571856	0.0143269	0.0904493	0.0265195	0.04042	0.0127356
13.5	0.00412273	0.0518403	0.0118416	0.0146659	0.0598853	0.0704325	0.0354647	0.0116336
13.6	0.0223257	0.0634993	0.0303566	0.0401349	0.0523593	0.0594725	0.0446914	0.00672677
13.7	0.0113157	0.0174573	0.0257596	0.0134189	-0.0439867	0.0496345	0.0122665	0.0126122
13.8	0.0189157	0.0640233	0.0450166	0.0284529	-0.0639377	-0.000930549	0.0152567	0.0182439
13.9	0.0612677	0.0516153	0.0476556	0.0154369	0.101836	0.0248935	0.0504509	0.0124443
14	0.0217617	0.0700523	0.0426076	0.0312789	-0.0463827	0.0249645	0.024047	0.01579
14.1	0.0208897	0.0243243	0.0277516	0.0303509	0.0538093	0.0648745	0.037	0.0073246
14.2	-0.0418173	0.0661943	-0.00163739	0.0172069	0.156627	0.0385005	0.039179	0.027829
14.3	0.0342527	0.0101113	0.0455066	0.0616949	0.00838025	-0.00111255	0.0264722	0.0100323
14.4	0.00367473	0.0346363	0.0283366	0.0395319	-0.0391907	0.0404935	0.0179137	0.0126874
14.5	0.0506727	0.0918033	0.0350916	0.0488939	0.0251883	0.0685775	0.0533712	0.00977072
14.6	0.00637473	0.0523943	0.0491996	0.0478589	0.00804025	0.0298175	0.0322809	0.00856013
14.7	0.0599927	0.0632323	0.0491346	0.00455992	0.0782983	0.0637205	0.0531564	0.0104399
14.8	-0.00886027	0.0474413	0.0524186	0.0639479	-0.0113987	0.0475585	0.0318512	0.0135043
14.9	0.0674017	0.0493193	0.0876806	-0.0138541	0.0360043	0.0740485	0.0501	0.0148038
15	-0.0332693	0.0355603	0.0366606	0.0251949	0.0824063	-0.00186955	0.0241139	0.0159745
15.1	-0.00702327	0.0452903	0.00469061	0.0250559	-0.0136647	0.0340065	0.0147259	0.00964779
15.2	0.0204897	0.0268213	0.0275166	0.0178189	0.0484253	0.0349485	0.0293367	0.00453296
15.3	-0.0176623	0.0582513	0.0157806	0.0219079	-0.0619807	0.0621915	0.0130814	0.0192499
15.4	-0.0213603	0.0371823	0.0192826	0.0111829	0.0901483	0.00843445	0.024145	0.0153141
15.5	0.0157647	0.0431713	0.0133476	0.0297249	0.0221433	-0.00769355	0.0194097	0.00698358
15.6	-0.00434227	0.0924633	0.0509216	0.0189879	-0.0184607	0.0412125	0.0301304	0.016446
15.7	-0.0169953	0.0374513	0.0384676	0.0168289	0.0603273	0.0328885	0.0281614	0.0106725
15.8	0.0258967	0.0567393	0.0335076	0.00690392	-0.00787275	0.0420995	0.0262124	0.00961288
15.9	0.0330587	0.0442703	0.00138061	0.0324879	0.0119923	0.00844545	0.0219392	0.00692165
16	0.0101187	0.0575013	0.0355636	0.0242589	0.137207	0.0461355	0.0517975	0.0183652
16.1	0.0133137	-0.0111397	0.0112956	0.0112149	0.0786683	0.0741115	0.0295774	0.015261
16.2	0.00805373	0.0801613	0.0105736	0.0138449	0.0644703	0.0255245	0.0337714	0.012595
16.3	-0.00444027	0.0185183	0.0231506	-0.0215021	-0.0208177	0.0669785	0.0103145	0.0137138
16.4	0.0175557	0.0655843	0.0678636	0.0463919	0.00458625	-0.00870455	0.0322129	0.0132136
16.5	-0.00650627	0.0980833	0.0441926	0.0305829	0.0208563	-0.00515855	0.0303417	0.0157996
16.6	0.00579073	0.0624163	0.0145906	0.0337489	0.207182	0.00862045	0.0553915	0.0315545
16.7	0.00305673	0.0349603	0.0659356	0.0335219	0.0268313	-0.00309355	0.0268687	0.0101665
16.8	0.0115257	0.0602483	0.0330836	0.0543989	-0.0399487	0.0424875	0.0269659	0.0151158
16.9	0.0396187	0.0380033	0.0385216	0.0366579	0.0592613	0.0390705	0.0418555	0.00350566
17	0.0618487	0.0591503	0.0441556	0.0516569	0.0444573	0.0161455	0.0462357	0.0067153
17.1	0.0340487	0.0241923	0.0151806	0.0400479	-0.0208117	0.0212965	0.0189924	0.00875838
17.2	0.0321507	0.0921823	0.0365266	0.0541509	0.0197953	0.00136945	0.0393625	0.0127737
17.3	0.0405157	0.0364083	0.0491896	0.0440569	0.135265	0.0343625	0.056633	0.015876
17.4	0.0262377	0.0317543	0.00530361	0.0150219	0.0802563	0.0727565	0.038555	0.0126044
17.5	0.0239517	0.0526823	0.0139586	0.0307149	0.0268793	0.0410535	0.03154	0.00555756
17.6	0.0399237	0.0298683	0.0687456	0.0475899	0.0141553	0.0485195	0.041467	0.00755908
17.7	0.00927273	0.0705083	0.0559696	0.0298679	0.0618013	-0.00536155	0.0370097	0.0125325
17.8	0.0279237	0.0327383	0.0315976	0.0475949	0.113195	0.00296245	0.0426687	0.0152899
17.9	0.0395717	0.0167183	0.0694696	0.0203259	0.0221203	0.00335245	0.028593	0.00945122
18	-0.00260727	0.0608303	0.0177276	0.00279592	-0.00327475	0.0675335	0.0238342	0.0131558
18.1	0.0194407	0.0446533	0.0408756	0.0318869	0.0866523	0.0153815	0.039815	0.0104773
18.2	0.00184273	0.0843413	0.0428936	0.0278699	0.132914	-0.00955255	0.0467182	0.0219054
18.3	0.0425017	0.0292963	0.0421906	0.0222319	0.0520123	0.0299925	0.0363709	0.00449723
18.4	0.0618287	0.0760323	0.0293386	0.0727079	0.0228593	0.0360855	0.0498087	0.00946953
18.5	-0.00709527	0.0324793	0.0277906	0.00181992	0.0848533	0.0469155	0.0311272	0.0135013
18.6	0.00257973	0.0649073	0.0231786	0.0462889	0.0106553	0.0591555	0.0344609	0.0106256
18.7	0.00924873	0.0528603	0.0406996	0.0464939	-0.0279557	0.0385935	0.0266567	0.0125238
18.8	-0.00167427	0.0994183	0.0239536	0.0316909	0.0624593	0.00537145	0.0368699	0.0155334
18.9	-0.00817027	0.0381053	0.0305266	0.0292619	0.100705	0.0599265	0.0417259	0.0148249
19	0.0100267	0.0452743	0.0460026	0.0388719	0.103588	0.0334785	0.046207	0.0126733
19.1	0.00129673	0.0511923	0.0112396	0.0425969	0.0640383	0.0109305	0.0302157	0.010497
19.2	-0.0222593	0.0772763	0.00893061	0.0401099	0.0306553	0.0570175	0.031955	0.0143987
19.3	0.0326907	0.0405793	0.0693426	0.0487369	-0.0843407	0.0317015	0.0231184	0.0222191
19.4	0.0355017	0.0415463	0.0509036	0.0222739	0.0245033	0.0404935	0.0358704	0.00444896
19.5	0.0392287	0.0417323	0.0355616	0.0409759	-0.164376	0.0800435	0.0121944	0.0359436
19.6	0.0750827	0.0395153	0.0253916	0.0373959	0.0383293	0.0388955	0.042435	0.00687908
19.7	0.0130267	0.0449363	0.0217206	-0.0111851	-0.0592387	0.0384525	0.00795205	0.0156995
19.8	-0.00559427	0.0583753	0.0376766	0.00623192	0.102461	0.0256455	0.037466	0.015949
19.9	-0.00681727	0.0663113	-0.00264739	0.0237259	-0.00424375	0.0324475	0.0181294	0.0117081
20	0.0229917	0.0384383	0.00619261	0.0157919	-0.104049	0.0631425	0.00708471	0.0236684
20.1	0.0248847	0.0796993	0.0331596	0.0580269	0.0107963	0.0164845	0.0371752	0.0108539
20.2	0.0375587	0.0386553	0.0110856	0.0457709	0.0872353	0.0228205	0.040521	0.0106486
20.3	0.0273467	0.0322873	0.0391006	0.0187789	0.0958343	0.0609635	0.0457185	0.0115923
20.4	-0.0148263	0.0279113	0.0218046	0.0371839	0.0855083	0.00726245	0.027474	0.0137749
20.5	0.0145277	0.0784533	0.0339656	0.0336079	0.0336413	0.0282095	0.0370675	0.00881783
20.6	0.0212947	0.0621063	0.00732061	0.0387339	-0.0667937	0.0351945	0.0163094	0.0182288
20.7	0.0387487	0.0374793	0.00425161	0.00769792	-0.000984745	0.0646085	0.0253002	0.0105168
20.8	0.0373577	0.0456273	0.0154136	0.0194099	0.164168	0.0807975	0.0604624	0.0228306
20.9	0.0652377	0.0492953	0.0230916	0.0408649	-0.00990775	0.0249455	0.0322545	0.0105947
21	-0.0354993	0.0375723	0.0177016	0.0408989	0.0140383	0.0806075	0.0258865	0.0156332
21.1	-0.00542327	0.0658283	0.0346656	0.0491519	0.0330743	0.0555355	0.0388054	0.0102035
21.2	0.0321267	0.0487143	-0.00430539	0.0442799	0.0697553	0.0370385	0.0379349	0.0099796
21.3	0.0410627	0.00556131	0.00989361	0.0608689	-0.0382527	0.0526585	0.0219654	0.0151232
21.4	0.0168797	0.0250683	-0.0105204	0.0574189	0.0661613	0.0428645	0.0329787	0.0115615
21.5	0.0229037	0.0668133	0.00733361	0.0410469	0.0277623	0.0283965	0.032376	0.00819569
21.6	-0.00365227	0.0433423	0.0154146	0.0148369	0.0481793	0.0110525	0.0215289	0.00818959
21.7	0.0644497	0.0595553	0.0243056	0.0496449	0.0734933	0.0385935	0.0516737	0.0073613
21.8	0.0863757	0.0607453	0.00809661	0.0456679	0.0253743	0.0571755	0.0472392	0.0112923
21.9	0.0357897	0.0713473	0.000209608	0.0235119	-0.0353897	0.0164615	0.018655	0.0145597
22	0.0115377	0.0837743	0.00674361	0.0437539	0.0459013	0.0143555	0.0343444	0.0120373
22.1	0.0581357	0.0721303	0.0170456	0.0280559	0.00309625	0.0404415	0.0364842	0.0105178
22.2	-0.0142793	0.0208503	-0.0131014	0.0235759	0.0406893	0.0497165	0.0179085	0.0109074
22.3	-0.00564027	0.0532723	-0.000322392	0.0408879	0.0356123	0.0835105	0.0345534	0.0136873
22.4	0.0474677	0.0884363	0.00593661	0.0484019	0.0334463	0.0546815	0.046395	0.011024
22.5	0.0123527	0.0346443	0.00783661	0.0480709	-0.0722557	0.00174945	0.00539971	0.0171017
22.6	-0.0161963	0.0802523	0.0502046	0.0379759	-0.0440177	0.0678245	0.0293405	0.0200316
22.7	0.0239967	0.0485493	-0.0169274	0.0609759	0.152534	0.0839215	0.0588417	0.0234328
22.8	0.0419457	0.0648003	0.0193826	0.0388789	0.150879	0.0702435	0.064355	0.0188812
22.9	0.000149725	0.0569993	-0.0100834	0.0511649	0.109804	0.0606455	0.04478	0.0179553
23	-0.0288783	0.0744713	0.0183306	0.0201759	0.0420903	0.0659215	0.0320185	0.0153722
23.1	0.0375237	0.0861283	-0.00506939	0.0457519	0.105708	0.0259595	0.0493337	0.016523
23.2	0.0403547	0.0526183	0.00875061	0.0520809	0.0601363	0.0170005	0.0384902	0.00856853
23.3	0.0465587	0.0665753	0.0247776	0.0482489	0.0996323	0.0754075	0.0602	0.0106622
23.4	0.0329947	0.0365303	-0.0197794	0.0513539	0.0716313	0.0606505	0.0388969	0.0131444
23.5	0.0467257	0.0972233	0.0414696	0.0441849	-0.0449277	0.0700255	0.0424502	0.0195087
23.6	0.0390127	0.0579943	0.00865361	0.0488599	-0.0391667	0.0611795	0.0294222	0.0157379
23.7	0.0781857	0.0885323	0.0111256	0.0297489	0.0197583	0.0314895	0.04314	0.0131344
23.8	-0.0146873	0.0559003	0.0284316	0.0451459	0.166527	0.0844045	0.0609537	0.0250003
23.9	0.0307407	0.0816693	0.00747761	0.0290429	0.0235763	0.0474545	0.0366602	0.0104215
24	0.0467297	0.0281173	0.0340806	0.0213489	0.0632443	0.0564525	0.0416622	0.00674238
24.1	-0.0168143	0.0671173	0.0295476	0.0284629	0.0453693	0.0762355	0.0383197	0.0135775
24.2	0.0307067	0.0598403	0.0178796	0.0383809	0.115173	0.0191075	0.046848	0.0150312
24.3	0.0251377	0.0466943	0.0170866	0.0184489	0.0707193	0.0287305	0.0344695	0.00845051
24.4	0.0245337	0.0771983	0.0515536	0.0462699	0.111991	0.0984915	0.0683397	0.0136392
24.5	-0.000917275	0.0614313	0.00826261	0.0639279	-0.0193777	0.0283915	0.0236197	0.0138611
24.6	0.0402607	0.0977943	0.0257786	0.0363259	-0.0381217	0.0432605	0.0342164	0.017766
24.7	0.0242837	0.0970873	0.0506276	0.0666059	0.0566803	0.00439945	0.0499474	0.0132649
24.8	0.0252757	0.0438213	0.0330286	0.0497289	0.0681883	0.0654625	0.0475842	0.00700583
24.9	-0.0106943	0.100126	0.00905861	0.0379549	0.0468233	0.0247635	0.034672	0.015551
25	0.0131647	0.0760633	0.0185836	0.0316449	-0.0100297	0.0862005	0.0359379	0.0153706
	sample_1	sample_2	sample_3	sample_4	sample_5	sample_6	Average	SEM
peak	0.0197854	0.0515824	0.0311308	0.0309859	0.0356841	0.0433606	0.0354216	0.00449758

## Sheet: 0.1
	ΔFRETr
Time(sec)	sample_1	sample_2	sample_3	sample_4	sample_5	sample_6	sample_7	sample_8	sample_9	sample_10	Average	SEM
0	0.00478114	0.0202391	0.00382547	-0.036525	-0.0173765	0.0474786	0.0122735	-0.0141697	0.0180357	0.0136542	0.00522166	0.00739958
0.1	-0.00165686	-0.0569359	-0.0308385	-0.024015	0.0183325	0.0270466	-0.0106145	0.0155953	0.0259157	0.0114042	-0.00257664	0.00877557
0.2	-0.00298786	-0.0442569	0.0434285	0.01462	0.00880653	0.0115226	0.00317347	0.0197463	0.0160247	0.0060352	0.00761126	0.00698538
0.3	0.00109914	-0.00479192	0.00892747	-0.014748	0.0118245	-0.0186364	0.00890247	0.00365133	0.0182397	0.0084472	0.00229156	0.00373069
0.4	0.0213361	0.00172708	0.0423775	0.00506002	0.0205715	0.0154106	0.0129375	-0.000888667	0.0351917	0.0227532	0.0176477	0.00440993
0.5	0.00536114	0.0764001	-0.0294035	-0.018329	0.0211715	0.00663363	0.00252347	0.00425133	-0.00421727	0.0162692	0.00806606	0.00895344
0.6	0.0184061	-0.0496449	-0.0163185	0.019093	0.0270005	-0.0253534	0.00430447	0.00931233	0.0262647	-0.0082988	0.000476559	0.00793568
0.7	-0.00318086	0.0221901	-0.0177715	-0.00529798	-0.0167855	-0.0510234	-0.0245435	-0.000812667	0.0376317	-0.0176588	-0.00772524	0.007793
0.8	0.00571614	-0.0142749	-0.0124905	-0.036778	0.0291145	-0.00837737	-0.00542553	-0.0384997	-0.0369533	-0.0084338	-0.0126402	0.0066779
0.9	-0.0116979	-0.0114669	-0.0170425	0.011321	0.0209645	-0.0218424	-0.00495753	0.0128593	-0.0153803	-0.000693804	-0.00379364	0.00457845
1	-0.00458086	-0.0451819	-0.00986953	0.017125	0.0127525	0.0183876	-0.0118355	-0.00241567	-0.0117313	-0.0055948	-0.00429444	0.00585398
1.1	0.00569814	-0.00283492	0.00536947	0.015673	0.0123605	0.0159546	0.0223965	-0.00585367	-0.0566093	0.0039582	0.00161126	0.00703365
1.2	-0.00325086	0.0329311	0.0209735	-0.015409	0.00333253	0.0439646	0.00191947	0.0103623	-0.0226063	0.0147242	0.00869416	0.00649732
1.3	0.00817814	0.00500008	0.0639115	0.027809	-0.0249985	-0.000175373	-0.000154529	-0.0316167	0.000388725	-0.0188688	0.00294736	0.00872022
1.4	0.00295914	0.00467308	0.0512125	-0.00230598	-0.0202525	-0.00297637	-0.0352515	0.00506433	-0.0269863	0.0154672	-0.000839641	0.00767855
1.5	-0.00451986	-0.0143269	0.0239635	-0.03183	0.00639353	0.00924863	0.00744547	0.00104433	-0.0184323	-0.0275818	-0.00485954	0.00563755
1.6	0.00520814	0.0220081	-0.00842153	-0.00600098	-0.00681247	-0.00112937	0.0163405	0.0202493	-0.0131353	0.0011182	0.00294246	0.00398658
1.7	-0.00805186	0.00847908	-0.0129305	0.00850802	0.0149115	-0.0254274	-0.0209835	0.00592833	0.00829873	-0.0148388	-0.00361064	0.00456966
1.8	-0.00223986	-0.0132709	0.0245685	0.044824	0.0185545	0.00465063	-0.0184045	0.000353333	-0.0117613	0.0014782	0.00487526	0.00614774
1.9	0.00686414	0.0305361	0.0111055	0.00282902	0.00547353	-0.0232844	-0.000230529	-0.0171037	-0.0186263	0.0026192	1.82588e-05	0.00508747
2	-0.00609886	-0.0310899	-0.0411045	-0.029404	0.0242375	-0.0386294	-0.00218253	-0.000269667	0.0175847	-0.0053508	-0.0112307	0.00724111
2.1	0.00461414	0.0293881	0.00687547	-0.034602	0.00738453	-0.0169574	0.00363147	-0.0182287	-0.0133313	-0.0254848	-0.00567104	0.00607606
2.2	0.00378114	0.0118551	0.00912747	-0.00118998	-0.00343847	0.00540263	-0.0157845	0.0228973	0.0438277	-0.000165804	0.00763126	0.00515596
2.3	-0.00345186	0.00660508	-0.0397185	0.00063902	-0.00295847	0.0210586	-0.0250825	-0.0302827	0.0172877	0.0081012	-0.00478024	0.00647035
2.4	-0.000573863	0.0145891	0.00717147	0.00792902	0.0127045	-0.00738737	0.0129425	-0.00301667	-0.00251627	-0.0142868	0.00275556	0.00308143
2.5	-0.00340186	0.0110031	-0.0127185	-0.015195	0.0116585	-0.00647637	-0.00601853	-0.00464967	-0.00991527	0.0142832	-0.00214304	0.00336219
2.6	-0.00237486	-0.0443029	-0.00160153	-0.011078	-0.0173075	0.0116556	0.0175375	-0.0114247	-0.0170223	-0.0149298	-0.00908484	0.00543086
2.7	0.0129851	-0.0292619	-0.0175915	0.02173	0.0107595	-0.0466644	0.00278047	0.0206993	0.00484073	0.0117842	-0.000793841	0.00722038
2.8	-0.00437986	-0.0219929	0.0241425	0.00374802	-0.0111145	-0.00592937	0.0207155	0.00507333	0.00795273	-0.0116858	0.000652959	0.0046054
2.9	-0.00759386	0.0172201	-0.0307595	0.036401	-0.0334995	0.00375463	-0.0171335	0.00237933	-0.00910527	-0.0051018	-0.00434384	0.00665095
3	-0.00947986	-0.0251999	-0.0117265	0.023588	0.0333025	0.00725163	0.00748447	-0.00534267	0.000172725	-0.0043348	0.00157156	0.00543562
3.1	-0.00164186	-0.0357419	-0.0318545	0.029373	-0.0351645	-0.00514037	-0.0106425	0.00617333	-0.0307313	-0.0262168	-0.0141587	0.00683052
3.2	-0.00746786	0.0695391	-0.0181865	0.022504	-0.00855447	0.0188446	-0.0157735	0.00222133	-0.00461127	-0.0080168	0.00504986	0.00832746
3.3	0.00741514	0.0334321	0.0310115	0.00397602	-0.0118075	0.0120586	-0.0115815	-0.0121957	-0.0158133	-0.0147548	0.00217406	0.00590518
3.4	-0.00582286	-0.0135859	0.00524447	-0.020563	0.00610853	0.00346163	-0.00627653	0.0295893	0.0440347	-0.0213898	0.00208006	0.00665529
3.5	-0.0102819	0.0262801	0.0108715	-0.040737	0.0141725	-0.0169164	0.0251225	-0.0197377	-0.00671527	-0.0178078	-0.00357494	0.00692515
3.6	0.000835137	-0.0187889	-0.00306253	-0.011299	-0.0240805	0.0125856	0.0145265	-0.00385667	-0.0191813	-0.0194248	-0.00717464	0.00432745
3.7	0.00991014	-0.0448039	0.0136135	0.00809902	-0.0111735	0.00111463	0.00276747	-0.0104867	-0.00592727	0.0079402	-0.00289464	0.00538994
3.8	-0.00439886	-0.0258319	-0.0107295	-0.00287998	0.00259353	0.00387463	-0.0251885	-0.00363467	0.0105647	0.0318752	-0.00237554	0.00532361
3.9	0.000714137	-0.0261009	-0.0134405	-0.019642	0.000628529	0.00193763	0.0320445	0.0313003	0.00265473	-0.0220828	-0.00119864	0.00644572
4	-0.00107386	0.0148591	-0.00845153	0.00495302	-0.0141275	-0.00876737	0.0220085	-0.00609367	0.00761373	0.0326742	0.00435946	0.00477422
4.1	-0.00232786	0.0300821	0.00421847	-0.00242298	-0.0123725	0.00202263	-0.00511353	-0.00300967	0.0373977	0.0184772	0.00669516	0.00518345
4.2	-0.00596586	0.0112671	-0.0214305	0.00603202	-0.0153535	0.0148316	-0.0128375	3.13333e-05	0.0120297	0.000508196	-0.00108874	0.00396067
4.3	-0.00501386	0.0363331	0.0140905	0.047337	0.0200695	-0.0179564	0.00946547	0.000818333	-0.00325427	0.0121382	0.0114028	0.00619834
4.4	0.00120714	0.0122681	0.0237555	-0.00990698	0.0100735	0.00836763	-0.0131845	0.00433533	0.0220427	-0.0051528	0.00538056	0.00394614
4.5	-0.00411186	0.0564181	0.0462415	-0.014261	-0.0113235	0.00685563	0.00418447	0.00510933	-0.0168283	0.0269822	0.00992666	0.0080182
4.6	-0.00209886	0.0282021	-0.0233255	-0.00480798	-0.0103085	0.00837563	-0.00396353	-0.00245367	0.0469207	0.0012502	0.00377906	0.00634684
4.7	0.00658714	-0.0211579	-0.0424265	-0.01866	-0.0409775	-0.00466737	0.0162395	0.00296033	-0.0266833	0.0260502	-0.0102735	0.00741457
4.8	0.00437914	-0.0116609	-0.00768653	0.019031	0.00199253	0.0436436	-0.00279353	0.0162113	-0.00503927	-0.0037848	0.00542926	0.00527122
4.9	-0.00719186	-0.0162999	-0.0326545	0.015387	-0.0156325	0.0130786	0.0183945	-0.00319967	0.00514873	0.0355002	0.00125306	0.00637319
5	0.0100321	0.00621908	-0.00388953	0.00950702	0.0307565	0.0113936	0.00617947	-0.00319767	0.0196507	-0.0017258	0.00849256	0.0033943
5.1	-0.00242686	0.0112211	-0.00646353	0.00831102	0.0265215	0.0165756	0.00777647	0.0512163	-0.0455653	0.0080132	0.00751796	0.00780284
5.2	0.00437314	-0.00448192	0.0147805	0.00482002	0.00553153	-0.0409304	0.0274585	0.0472033	-0.00968127	-0.0036858	0.00453876	0.0073562
5.3	0.000325137	-0.00609292	-0.0150155	0.031462	-0.00196947	-0.0385104	0.0198805	0.0208133	0.0241697	0.000307196	0.00353696	0.00668919
5.4	0.00706614	0.0181381	0.00590047	0.034747	-0.00343047	0.0118886	0.00779847	0.0306923	-0.0165503	0.0249432	0.0121194	0.00494898
5.5	0.00863514	0.0145241	-0.0205085	0.035568	0.0238675	0.0279146	0.0144995	0.0434863	-0.0171593	0.0150832	0.0145911	0.00651011
5.6	-0.0112339	0.0731781	-0.0180485	0.017845	0.0483325	-0.0108584	0.0128155	0.0466963	0.0199907	0.0127742	0.0191492	0.00932145
5.7	0.00948814	0.0659191	-0.00878553	0.049108	0.0199975	-0.00942237	0.0197585	0.0411933	0.0253127	-0.0025108	0.0210059	0.0079824
5.8	0.0170631	0.0505201	0.00843747	0.02773	0.00109253	0.0198266	0.0134885	0.0653903	0.0144097	0.0118852	0.0229844	0.00632613
5.9	0.00340614	0.0149671	0.0102155	0.037963	0.0490525	0.00240563	0.0417945	0.0686663	0.00964773	-0.0153358	0.0222783	0.00817856
6	0.00215214	0.0306061	0.00344847	0.065303	0.0249265	0.0329186	0.0313585	0.0583493	0.0267137	0.0092032	0.028498	0.0066564
6.1	0.0168571	0.0768251	0.0331685	0.015401	0.0284405	0.0344006	0.0217835	0.0383603	0.0197727	0.0418032	0.0326813	0.00569573
6.2	0.00774414	0.0518811	0.0278195	0.02063	0.0415675	0.0216776	0.0283705	0.0716683	0.0109197	-0.0037328	0.0278546	0.00704317
6.3	0.00955314	0.00361908	-0.0125575	0.041326	0.0174455	0.00651163	0.0175625	0.0430083	-0.0201153	0.0269932	0.0133347	0.0065234
6.4	0.00888414	0.0526131	-0.0390565	0.03709	0.0251075	0.0451836	0.0108975	0.0568163	-0.0136753	-0.0245578	0.0159303	0.0105511
6.5	-0.00296186	0.0510971	-0.0111285	0.011873	0.0266895	0.0445766	0.00968247	0.0292013	-0.0136763	-0.0207778	0.0124576	0.00788615
6.6	0.0240641	0.0660781	0.00548147	0.03771	-0.00374447	0.0329596	0.0128255	0.0421603	0.0160807	0.0294022	0.0263018	0.00636404
6.7	0.0118981	0.0443601	0.00522047	0.032136	0.00357053	-0.0280124	0.00643447	0.0322333	0.0100737	0.0143792	0.0132294	0.00632919
6.8	0.0169001	0.000744078	-0.0186655	0.051059	0.0253515	0.0339106	0.0207455	0.0589323	0.0377657	0.0075302	0.0234274	0.00740282
6.9	0.0170571	-0.0448389	-0.0381845	0.075443	0.0181525	0.00344963	0.0354295	0.0441613	0.0178997	0.0105662	0.0139136	0.0113011
7	0.0238571	0.0524391	-0.00422453	0.00391202	0.0204055	0.0563936	0.00492447	0.0498613	-0.00329827	0.0172912	0.0221562	0.00734855
7.1	0.00295614	-0.0171139	0.0106835	0.019798	0.0146105	0.0132276	0.0544725	0.00471533	0.0431187	0.0171412	0.016361	0.00637868
7.2	-0.000678863	0.0743971	0.00287947	0.048145	0.0286535	0.0629276	0.0468215	0.0630353	-0.00991527	0.0041482	0.0320414	0.00980775
7.3	4.31373e-05	0.0360061	0.00594147	0.03007	0.0577185	0.0300806	-0.00122953	0.0403303	0.0382527	0.000656196	0.023787	0.00658768
7.4	0.0209631	0.0233911	0.0185825	-0.00439398	0.0347845	0.0483416	0.0710185	0.0129553	-0.0104363	-0.0175558	0.0197651	0.00857652
7.5	0.0168721	0.0433391	0.0287995	0.058963	0.0721385	0.0296866	0.0583665	0.0685083	0.0289497	0.000101196	0.0405725	0.00747674
7.6	0.0148861	-0.00643792	-0.0179925	0.050414	0.0536315	0.0190846	0.0225155	0.0406053	0.0113747	0.0099882	0.019807	0.00732624
7.7	0.00672814	0.0409641	4.47059e-06	0.051349	0.0609595	0.0632806	0.00951447	0.0395513	0.0423607	0.000729196	0.0315442	0.00787401
7.8	0.0121161	0.0837251	-0.0430505	0.074913	0.0518325	0.0310976	0.0365855	0.0416023	0.00934673	-0.0244218	0.0273747	0.0127083
7.9	0.0105141	0.0682081	-5.52941e-06	0.033244	0.0351785	0.0255926	0.0468065	0.0306373	0.00829473	0.000604196	0.0259075	0.00686963
8	0.00894314	0.0287731	0.0380465	0.034156	0.0450495	0.00816863	0.0230725	0.0198683	0.0375107	-0.0028208	0.0240768	0.00490286
8.1	0.0241601	0.0572461	0.0215435	0.026825	0.0460995	0.0327726	0.0157545	0.0390353	0.0162377	-0.0054528	0.0274222	0.00556712
8.2	0.00671314	0.0386411	0.0244735	0.048927	0.0306735	0.000364627	0.0274785	0.0677433	0.0483357	-0.0068678	0.0286483	0.00744797
8.3	0.00504514	0.0121261	0.00902447	0.041773	0.0596465	0.0628906	0.0354845	0.0459513	0.0149017	0.0102402	0.0297084	0.00697901
8.4	0.0141691	0.0424491	0.0172015	0.030952	0.0430215	-0.0213744	0.0551365	0.0204673	-0.0120703	-0.0225898	0.0167363	0.00874213
8.5	0.0231071	0.00951808	0.0420775	0.043597	0.0322715	0.0327646	0.0622615	0.0541203	0.0539917	0.0166872	0.0370397	0.00546751
8.6	0.0200051	0.0455461	0.0204575	0.057323	0.0333855	0.0102716	0.0172415	0.0335453	0.0316877	0.0073582	0.0276822	0.00496318
8.7	0.00529014	0.0595741	0.00871547	0.024594	0.0541295	0.0343206	0.0314975	0.0259383	0.0502867	0.0283012	0.0322648	0.00572543
8.8	0.0265431	0.0724901	0.00356047	0.045022	0.0279425	0.0775026	0.0276375	0.0425213	0.00246773	-0.0132368	0.0312451	0.00929582
8.9	0.0199391	0.0553511	0.0486965	0.054907	0.0571685	0.0635306	0.0256805	0.0414523	0.0367637	0.0111882	0.0414678	0.00558828
9	0.0112261	0.0465431	0.00135247	0.032749	0.0620735	0.0375956	0.00777047	-0.000746667	0.0923967	0.0086312	0.0299592	0.00962072
9.1	0.0118471	0.0825251	0.0690175	-0.00622498	0.0546595	0.0590156	0.0116025	0.0332083	0.0574227	-0.0145698	0.0358504	0.0106029
9.2	0.00859814	0.0610531	0.0539175	0.034934	0.0321655	0.0539816	0.0591985	0.0323133	0.0355557	0.0093502	0.0381068	0.00601528
9.3	0.0202181	0.0998671	-0.0202775	0.051173	0.0520065	0.0226756	0.0532295	0.0644683	0.0279997	0.0024592	0.037382	0.0107685
9.4	0.0172171	0.0165791	0.00421847	0.031508	0.0436205	0.0302616	0.0218485	0.0671963	-0.0198543	0.000767196	0.0213363	0.00762706
9.5	0.0170971	0.0259291	0.0361355	0.067154	0.0533965	0.0453126	0.0240145	0.0417343	-0.0108793	0.0234042	0.0323299	0.00684499
9.6	0.0234471	0.0693601	0.0209925	0.090492	0.0603175	0.0985586	0.0311315	0.00127933	0.00772773	-0.0124638	0.0390843	0.0121345
9.7	0.0204111	0.0630361	0.00863747	0.023188	0.0540295	0.0264906	0.0187585	0.0485683	0.0201067	0.0235672	0.0306794	0.00565845
9.8	0.0189901	0.0342551	0.105097	0.043674	0.0292535	0.0393686	0.0280315	0.0402663	0.00259273	0.0225502	0.036408	0.00853722
9.9	0.00433614	-0.0105589	0.0386465	0.042149	0.0665075	0.0176816	0.0298475	0.0673443	-0.0154923	-0.0033928	0.0237069	0.00954159
10	0.0206131	0.0159041	0.0135255	0.048212	0.0562825	0.0227026	0.0494185	0.0161963	0.00368873	0.0132022	0.0259746	0.00578691
10.1	0.0181211	0.0514521	0.0171035	0.069856	0.0442505	0.0392166	0.0229305	0.0779573	0.0605827	0.0208732	0.0422344	0.0070835
10.2	0.0231761	0.00777908	0.0372355	0.025597	0.0459735	0.0386586	0.0404785	0.0539903	0.0353007	-0.0098508	0.0298339	0.00600319
10.3	0.0106201	0.0345601	0.0199525	0.058294	0.0313185	0.0617876	0.0362685	0.0386453	0.0383757	0.0017282	0.0331551	0.00595726
10.4	0.0128721	0.0492651	0.0219985	0.017826	0.0577345	0.0317356	0.0240055	0.0169773	0.0549457	0.0286802	0.0316041	0.00522045
10.5	0.0165481	0.0669221	0.0377635	0.053711	0.0379665	0.0432586	0.0518145	0.0468623	0.0128447	-0.0116698	0.0356022	0.00736582
10.6	0.0201311	0.0335721	0.0297955	0.040623	0.0356545	0.0206256	0.0552665	0.0398543	-0.0124293	0.0118822	0.0274976	0.0059107
10.7	0.0217081	0.0720931	0.0312495	0.054451	0.0534865	0.0139096	0.0148155	0.0544043	0.0311257	-0.0206148	0.0326629	0.00854327
10.8	0.0126201	0.0721491	0.0375055	0.070379	0.0554025	0.0343406	0.0142865	0.0529603	0.00200373	0.0269472	0.0378595	0.00773091
10.9	0.0183661	0.0489471	0.0612065	0.049564	0.0408855	0.0535176	0.0549295	0.0423203	0.0450177	0.0229912	0.0437746	0.00431154
11	0.0223041	0.0881481	-0.0173505	0.028171	0.0515965	0.0470816	0.0145755	0.0413053	0.0342497	0.0060842	0.0316166	0.00905149
11.1	0.00984914	0.132251	0.0336855	0.023778	0.0536575	0.0166476	0.0260365	0.0498263	0.0354287	0.0115582	0.0392719	0.0113384
11.2	0.0127671	0.0322991	0.0633105	0.034938	0.0643755	0.0973866	0.0333975	0.0261743	0.0103877	-0.0012818	0.0373755	0.0094306
11.3	-0.00249486	0.0435141	0.0364785	0.027952	0.0532185	0.0168396	0.0265655	0.00945833	0.00760773	0.0041662	0.0223306	0.00578442
11.4	0.0160191	0.0250301	0.0217355	0.033377	0.0606875	0.0797656	0.0182965	0.0458413	0.00311173	-0.0044418	0.0299423	0.00817538
11.5	0.0170961	0.00753208	0.0289105	0.06441	0.0538885	0.0306776	0.0152045	0.0182533	0.0201007	0.0167572	0.0272831	0.0057582
11.6	0.0195681	0.0188931	0.0546665	0.058897	0.0287265	0.0662476	0.0657355	0.0467873	-0.000876275	-0.0049918	0.0353654	0.00845899
11.7	0.0145621	0.0161911	0.0515725	-0.00426298	0.0591175	0.0400076	0.0491485	0.0272993	-0.000332275	-0.0055978	0.0247706	0.00767685
11.8	0.0140231	0.0515351	0.0278855	0.02419	0.0376335	0.0557506	0.0108015	0.0559673	0.0108277	0.0346402	0.0323255	0.00563376
11.9	0.0283011	-0.0105979	0.0581015	0.035468	0.0199825	0.0531926	0.00893647	0.0310183	0.0248057	0.0232032	0.0272412	0.00628109
12	0.0145281	0.0591641	0.0353415	0.028549	0.0405195	0.0157676	0.0351745	0.0529833	0.0127997	0.0289412	0.0323769	0.00497691
12.1	0.0229541	0.0357761	0.0140015	0.076482	0.0530225	0.00462763	0.0301635	0.0354063	0.0507227	0.000275196	0.0323432	0.00742419
12.2	0.0142191	0.0424901	0.0468155	0.027831	0.0759675	0.0439896	0.0341695	0.0282263	0.0284017	0.0370442	0.0379155	0.00521471
12.3	0.0262701	0.0634271	0.0334125	0.030439	0.0662175	0.0394496	0.0257315	0.00110633	0.0360367	0.0085342	0.0330625	0.0064984
12.4	0.0234171	0.0446791	0.0441855	0.018402	0.103518	0.0401736	0.00834147	0.0137553	0.0295337	0.0243472	0.0350353	0.00857289
12.5	0.0269951	0.0653781	0.0521235	0.051424	0.0477955	0.0174966	0.0230405	0.0290433	0.00952973	-0.0026158	0.0320211	0.00680965
12.6	0.0194961	0.0508971	0.0547555	0.047889	0.0778535	0.0475936	-0.00711453	0.0346003	0.00837473	0.0073432	0.0341689	0.00835677
12.7	0.0184531	0.0285521	0.0655935	0.05475	0.0317005	0.0517086	0.0440825	0.0741873	0.0560447	-0.0127868	0.0412286	0.00808848
12.8	0.00817314	0.0258651	0.0513835	0.049759	0.0176445	0.0333346	0.0362095	0.0622353	0.0258567	0.0121172	0.0322579	0.00564566
12.9	0.0206951	0.0412391	0.0322125	0.02529	0.0432055	0.0160836	0.00496847	0.0154153	-0.00795027	0.0233662	0.0214526	0.00494521
13	0.0102291	0.0905681	0.0512215	0.051482	0.0454225	0.0596066	0.0483735	0.0335473	-0.0134233	0.0306072	0.0407635	0.00892139
13.1	0.0207551	0.0382021	0.0961245	0.027023	0.0529795	0.0311796	0.0388125	0.0296873	0.0396207	0.0116852	0.038607	0.00732458
13.2	0.0183051	0.0812641	0.0962845	-0.00490098	0.00984453	0.0216166	0.00852347	0.0460643	0.0161547	0.0074722	0.0300629	0.010683
13.3	0.0269731	0.0942971	0.0507635	0.02767	0.0221085	-0.00707837	0.0354765	0.0359133	0.0445857	-0.0078688	0.0322841	0.00923549
13.4	0.0158081	0.000726078	0.0439155	0.055841	0.0361155	0.0378496	0.0117695	0.0380823	0.0141377	-0.0157348	0.0238511	0.00697747
13.5	0.0138091	0.00886408	0.0242535	0.027581	0.0486285	0.0129256	0.0596315	0.0112483	0.0132437	0.0028322	0.0223018	0.00581395
13.6	0.0172901	0.0668101	0.0489245	0.052811	0.0349335	0.0278566	0.00758947	0.0531753	0.0383847	0.0085682	0.0356344	0.00639047
13.7	0.0285381	-0.00167592	0.0546665	0.024747	0.0642095	0.0510966	0.0330925	0.0119603	0.0324507	0.0088992	0.0307985	0.00669723
13.8	0.0181311	0.0676291	0.0402915	0.029821	0.0525855	0.0605236	0.0128515	0.0546733	0.0615567	0.0101302	0.0408194	0.00685359
13.9	0.0304651	0.0914681	0.0638485	0.029842	0.0387935	0.0686296	0.0402655	0.0541033	0.0324857	0.0152562	0.0465158	0.00720807
14	0.0258811	0.0460651	0.0316325	0.013697	0.0425455	-0.00960737	0.0355415	0.0486773	0.0443697	-0.0041808	0.0274622	0.00663291
14.1	0.0125711	0.0695941	0.0388715	0.060445	0.0330765	0.0270506	0.0122345	0.0534213	0.0333007	0.0322032	0.0372769	0.0060052
14.2	0.0140941	0.0378991	0.0518505	0.00458602	0.0334805	0.0402786	0.0361905	0.00833033	0.0484647	-0.0168108	0.0258364	0.00701047
14.3	0.0190201	0.108335	0.0375165	0.033726	0.0321555	0.0520626	0.0477305	0.0303303	0.0451667	-0.0047138	0.040133	0.00915394
14.4	0.00913914	0.0419691	0.0457195	-0.00065798	0.0533755	0.0434536	0.0252235	0.0818043	0.0547847	0.0264022	0.0381214	0.00757703
14.5	0.0232261	0.0582331	0.0120595	0.021197	0.0477265	0.0456856	0.0495885	0.0837003	0.0351847	0.0163262	0.0392928	0.00700821
14.6	0.0236771	0.0287811	0.0508685	0.00356802	0.0124365	0.0617706	0.0370505	0.0416503	0.0333657	0.0227592	0.0315928	0.00549473
14.7	0.0160211	-0.0203269	0.0320695	0.010471	0.0420615	0.0517386	0.00933447	0.0549333	0.00133473	0.0071462	0.0204784	0.00761434
14.8	0.0219911	0.0272581	0.0500555	0.013531	0.0343825	0.0198356	0.0318495	0.0514253	0.0442117	0.0096252	0.0304166	0.00464933
14.9	0.0240371	-0.00124292	0.0600505	0.023067	0.0339135	-0.00652937	0.0282075	0.0562613	0.00960873	-0.0085888	0.0218785	0.00763811
15	0.0186411	0.0420961	0.0847555	-0.021629	0.0562175	0.0431506	0.0195255	0.0368143	0.0112937	-0.0104698	0.0280396	0.00994697
15.1	0.0114541	0.0819951	0.0250315	0.046079	0.0656915	0.0441536	0.0211015	0.0488283	0.0378277	0.0223192	0.0404482	0.00688572
15.2	0.00939014	0.0136251	0.0647305	0.010786	0.0573135	0.0462766	0.0342935	0.0122623	-0.000157275	-0.0078888	0.0240632	0.00789153
15.3	0.0208841	0.0329781	0.0997405	0.00698302	0.0339975	0.0322636	0.0457245	0.0401583	-0.0260523	-0.0212568	0.0265421	0.0113071
15.4	0.0290411	0.0504631	0.138453	0.00735602	0.0263295	0.0392356	0.0357245	0.0154813	0.00421173	0.0109812	0.0357278	0.0123538
15.5	0.0270471	0.0351421	0.0672955	0.018428	0.0341705	0.0622596	0.0368285	0.0325913	0.0445397	0.0099562	0.0368259	0.00559631
15.6	0.0293211	0.0615931	0.0373775	0.055907	0.0368485	0.0561556	0.0540585	0.0537683	0.0524757	0.0110332	0.0448539	0.0050083
15.7	0.0127981	0.0483851	0.0296995	0.00591602	0.0625075	0.0331056	0.0231855	-0.00845967	0.0240467	-0.0010018	0.0230183	0.00692429
15.8	0.0154221	0.0556321	0.0619815	0.055339	0.0410145	0.0477236	0.0475545	0.0500723	0.0295907	0.0238132	0.0428144	0.00480424
15.9	0.0204601	0.0110351	0.0216595	0.036464	0.0364735	0.0307336	0.0312475	0.0156093	0.0579387	0.0047522	0.0266374	0.00485119
16	0.0157371	0.0551951	-0.00700253	0.039777	0.0143875	0.0266536	0.0100575	0.0608463	0.0433017	0.0306512	0.0289605	0.0067278
16.1	0.0251551	0.0109061	0.0208035	0.043624	0.0244705	0.0295756	0.0279005	0.00858633	0.0484067	0.0235642	0.0262993	0.00393732
16.2	0.0263361	0.0248931	0.0769345	0.023953	0.0623935	0.0357606	0.0386455	0.0642163	0.0477337	0.0142462	0.0415113	0.00653581
16.3	0.00394814	0.0172651	0.0214875	0.00631402	0.0165825	0.0222576	0.0320725	0.0523493	0.00633973	0.0188342	0.0197451	0.00453502
16.4	0.0223671	0.0322591	0.0868045	0.028453	0.0414275	0.0548836	0.0126915	0.0363083	0.0372737	0.0149022	0.0367371	0.00683832
16.5	0.0124911	0.103326	0.0488195	0.040975	0.0498035	0.0386656	0.0636475	0.0266403	0.0206127	0.0062432	0.0411225	0.00893434
16.6	0.00996314	0.0172141	0.0220945	0.040484	0.0266565	0.0344276	0.0177825	0.0231563	0.0318867	-0.0095648	0.0214101	0.00446631
16.7	0.0234371	0.0955791	0.00463447	0.024201	0.0318865	0.0497296	-0.00466453	0.0542103	0.0328657	0.0117772	0.0323657	0.00911996
16.8	0.0147351	0.0403251	-0.0144965	0.00464502	0.0433655	0.0277036	0.0430995	0.0669363	0.0430327	0.0211742	0.0290521	0.00739444
16.9	0.0247251	0.0255431	0.0357145	0.028699	0.0367405	0.0311116	0.0372665	0.0292503	0.0369907	-0.0036328	0.0282409	0.00384586
17	0.0259281	0.0549241	0.0390425	0.061834	0.0246205	0.0561796	0.0252425	0.0578283	0.0141007	0.0094232	0.0369124	0.00618484
17.1	0.0219071	-0.0149059	0.00388647	0.033905	0.0360795	0.0273206	0.0316605	0.0235093	0.0194257	-0.0034068	0.0179382	0.00541723
17.2	0.0143291	-0.00357192	0.0415365	0.033234	0.0322115	0.0401386	0.0211495	0.0479113	0.0426997	0.0224432	0.0292082	0.00498347
17.3	0.0218361	-0.00641592	0.0168905	0.049865	0.0147505	0.0181186	0.0507365	0.0175853	0.00968373	-0.0278728	0.0165178	0.00734952
17.4	0.0111881	-0.0209319	0.0290375	0.045447	0.0190855	0.00729963	0.0139325	0.0514743	0.0471677	0.0098532	0.0213554	0.00706679
17.5	0.0284181	0.0180301	0.0364005	0.014313	0.0353865	0.0591936	0.0493735	0.0507233	0.0621527	0.0263482	0.038034	0.00529212
17.6	0.00548214	0.0577621	0.0819655	0.044968	0.0238715	0.0621716	0.0289145	0.0403713	0.00448873	0.0115412	0.0361537	0.00822631
17.7	0.0165421	0.0674421	0.0438045	0.025565	0.0332495	0.0223366	0.0306885	0.0371133	0.0391317	-0.0052648	0.0310609	0.00599014
17.8	0.0173571	0.0816651	0.0599265	0.013005	0.0232375	0.0234746	0.0354715	0.0317933	0.00914573	0.0021112	0.0297188	0.00770779
17.9	0.0266871	0.0435821	0.0478165	0.087091	0.00737553	0.0620516	0.0167795	0.0334093	0.0272807	0.0162442	0.0368318	0.00762141
18	0.0123061	-0.00431892	0.0327335	-0.00587298	0.0388515	0.0195976	0.0403985	0.0698643	0.0189117	0.0198802	0.0242352	0.00711968
18.1	0.00809914	0.0517931	0.0260955	0.014521	0.0257865	0.0187166	0.0487645	0.0638993	0.0343807	0.0341052	0.0326162	0.00560096
18.2	0.0144991	0.0413221	0.0407125	0.023403	0.0377775	0.0447356	0.0165075	0.0434473	0.0367667	0.0376012	0.0336773	0.00355214
18.3	0.00467414	0.0156741	-0.00652153	0.033557	0.0227345	0.0282656	0.0281635	0.0243373	0.0424807	0.0174012	0.0210767	0.00447534
18.4	0.0177881	0.0692371	0.0192275	0.042535	0.0368015	0.0329206	0.0423275	0.0357063	0.00663773	-0.0057318	0.029745	0.00668587
18.5	0.0170601	0.0815071	0.0371415	0.056805	0.0271665	0.0339676	0.0425445	0.0312093	0.0447967	0.0197382	0.0391937	0.00601068
18.6	0.0235741	0.00124908	0.0526565	0.014988	0.0109715	0.0448606	0.0235355	0.0383513	0.0353317	0.0045502	0.0250069	0.00550539
18.7	0.0186291	0.0256631	0.0135655	0.060978	0.00402553	0.0283426	0.0656355	0.0340493	0.0461787	0.0130872	0.0310155	0.00656508
18.8	0.0234011	0.0571681	0.0295415	0.048403	-0.00831347	0.0103306	0.00728047	0.0172883	0.0168647	0.0188082	0.0220773	0.00607654
18.9	0.0179541	0.0608751	0.00414747	0.015609	0.0370725	-0.00244837	0.0348275	0.0360853	0.0183877	0.0206532	0.0243164	0.00580828
19	0.0185041	0.106138	0.0574515	0.059285	0.0189215	0.0248296	0.0268695	0.0372723	0.0692907	0.0035412	0.0422104	0.00972135
19.1	0.00877714	0.0350721	0.00781247	0.028087	0.0394735	-0.0112954	-0.00146053	0.0510903	0.0424367	-0.0071498	0.0192844	0.00714006
19.2	0.0175831	-0.0133879	0.0485285	0.049534	0.0428645	0.0242966	0.0568935	0.0633003	0.0550077	0.0452462	0.0389867	0.00733485
19.3	0.00923714	0.0146571	0.00921047	0.040019	0.0336785	0.0437326	0.0308785	0.0460253	0.0267837	-0.0254138	0.0228809	0.00685808
19.4	0.0266841	0.0158271	0.0634105	0.058866	0.0182765	0.0103576	0.0265275	0.0627233	0.00848873	0.0168092	0.0307971	0.00699038
19.5	0.0253771	0.0395451	0.0330565	0.031969	0.0508485	0.00880963	0.0384135	0.0336983	0.0770877	-0.0025728	0.0336233	0.00686441
19.6	0.0239721	0.0140591	0.0333895	0.056431	0.0420965	0.0140736	0.0416865	0.0219563	0.0827917	0.0156612	0.0346118	0.00697748
19.7	0.0174751	0.0110751	0.0283425	0.013854	0.0408165	0.0650966	0.0385735	0.0231223	0.0440377	0.0168702	0.0299264	0.00539283
19.8	0.00992614	0.0353191	0.0167315	0.050836	0.0253135	0.0269326	0.0590415	0.0568543	0.0584107	0.0133822	0.0352748	0.00618463
19.9	0.0191831	0.0492441	0.0292525	0.00547202	0.0315265	0.0489946	0.0161245	0.0332013	0.0208887	-0.0139298	0.0239958	0.00606241
20	0.0191951	0.0543191	0.0241995	0.062799	0.0171775	-0.0110924	0.0497275	0.0124213	0.0287837	0.0264522	0.0283983	0.00695795
20.1	0.0247301	0.0540281	0.00542147	0.050711	0.0288395	0.0120476	0.0344275	0.0190703	0.0308267	0.0239842	0.0284087	0.00484472
20.2	0.0195541	0.0174351	0.0116995	0.042855	0.0466305	0.0699706	0.0254915	0.0793043	0.0711247	0.0390942	0.042316	0.00770984
20.3	0.0266531	0.101976	0.0179425	0.040644	0.00662453	0.0301806	0.0307515	0.0320973	0.00511873	0.0216602	0.0313649	0.00860997
20.4	0.0260681	0.0466601	0.0351055	0.019259	0.0118005	0.0304706	0.0473865	-0.00367467	0.0158337	0.0301772	0.0259087	0.00498385
20.5	0.0289711	0.0990921	0.0388825	0.020398	0.0364725	0.0213066	0.0237475	0.0438713	0.0550747	0.0254632	0.039328	0.00750856
20.6	0.0131431	0.0657831	0.0444655	0.017953	0.0261355	0.0829626	0.0370605	0.0545733	0.0286127	0.0274972	0.0398187	0.00702121
20.7	0.0357301	0.0281701	0.0194285	0.058175	0.0313455	0.0119856	-0.00987253	0.0283483	0.0415577	0.0251342	0.0270003	0.00570372
20.8	0.0216021	0.0345201	0.0181505	0.030314	0.0273525	0.0282346	0.0461415	0.0366033	0.0379077	0.0228252	0.0303652	0.00270477
20.9	0.0198961	0.0643791	0.0756095	0.015129	0.0361815	0.0217686	0.0273145	0.0689173	0.0392977	0.0131462	0.038164	0.00739152
21	0.0176721	0.0489351	0.0591225	0.030618	0.0298415	0.0531196	0.0254175	0.0384543	0.0178097	0.0351902	0.0356181	0.00452885
21.1	0.0105441	0.0410511	0.0439265	0.038172	0.0541775	0.0504446	0.0292055	0.0350663	0.0640097	0.0169562	0.0383554	0.00518427
21.2	0.00911614	0.0468021	-0.000611529	0.029042	0.0503045	0.0293246	0.00718547	0.0132023	0.0342517	0.0262382	0.0244856	0.0053748
21.3	0.0274961	0.0985091	0.0523185	0.027046	0.0185585	0.0317926	0.0138505	0.0310373	0.0418067	0.0300842	0.03725	0.00761314
21.4	0.0144831	0.0291261	0.0634905	0.029152	0.0490315	0.0416036	0.0254795	0.0464833	0.00991773	0.0322102	0.0340978	0.00515656
21.5	0.0188321	0.0683571	0.0377895	0.046615	0.0283175	0.0367576	0.0100775	0.0476443	-0.00724727	0.0171882	0.0304332	0.006863
21.6	0.0219011	0.0214111	0.0630715	0.030541	0.0239015	0.0440106	0.0172035	0.0372483	0.00255173	0.0303862	0.0292227	0.00519687
21.7	0.0141291	0.0573201	0.0293985	0.039806	-0.00445147	0.0468906	0.0131175	0.0617883	0.0137507	-0.0088868	0.0262863	0.00781793
21.8	0.0163041	0.0800891	0.0552805	0.021045	0.0430215	0.0369676	-0.0127715	0.0205503	0.0366177	0.0454832	0.0342588	0.00792657
21.9	0.0121921	0.0720881	0.0422995	0.028635	0.0228175	0.0329736	9.47059e-06	0.0429903	0.0418907	0.0205352	0.0316432	0.0063019
22	0.0158371	0.0327571	0.0210605	0.01504	0.0380715	0.0210466	0.0197495	0.0407313	0.0269957	0.0107822	0.0242072	0.00319762
22.1	0.000886137	0.0834611	0.0635225	0.00859302	0.0510345	0.0374726	0.0493715	0.0334063	0.0138147	0.0304402	0.0372003	0.00810801
22.2	0.0185121	-0.0364519	0.0547115	0.030644	0.0292185	0.00308263	0.0140165	0.0491063	0.0154147	0.0147372	0.0192992	0.00803132
22.3	0.0105441	0.0549651	0.107149	0.056265	0.0371205	0.0378176	0.0104825	0.0273443	0.0358197	0.0182162	0.0395725	0.00906758
22.4	0.0213951	0.119643	0.0417335	0.046193	0.0127735	0.0443456	0.00662047	0.0550803	0.0472017	0.0255832	0.042057	0.0100276
22.5	0.00732314	0.0836491	0.0478405	0.040763	0.0330645	0.0693496	0.0130545	0.0108063	0.0393387	0.0166112	0.0361801	0.00811341
22.6	0.00365314	0.0198221	0.0386785	0.017619	0.0115665	0.0237206	0.0415085	0.0463613	0.0145037	0.0494452	0.0266879	0.0050709
22.7	0.0163271	0.102459	0.0131855	0.040248	-0.000152471	0.0600116	0.00738247	0.0120213	0.00842373	0.0306252	0.0290532	0.00995916
22.8	0.0135761	0.0135491	0.0274405	0.029254	0.0363745	0.0292816	0.0261265	0.0230663	0.0817777	0.0143152	0.0294762	0.00630336
22.9	0.00956514	0.0347441	0.0350045	0.016829	0.0375965	0.0564216	0.00715147	0.0211253	0.0525797	0.0197762	0.0290794	0.005376
23	0.0305451	0.0221501	0.0776375	0.039952	0.0163595	0.0519546	0.0173945	0.0130363	0.0464817	0.0318382	0.034735	0.00632091
23.1	0.0137641	0.0798781	0.0783425	0.021223	0.0150165	0.0590226	-0.00637953	0.0619793	0.0431077	0.0136922	0.0379647	0.00965046
23.2	0.0146941	0.0345021	0.0440375	0.029464	0.00302553	0.0162716	0.0177655	0.0533473	0.0396767	0.0059692	0.0258754	0.00533723
23.3	0.00536014	0.0552431	0.0286365	0.00643702	0.0252325	0.0537246	0.0105695	0.0308923	-0.00742427	0.0249582	0.023363	0.00645569
23.4	0.0215411	0.0723851	0.0344395	0.023539	0.0214675	0.00827663	0.0160025	0.0141593	9.67255e-05	0.0047872	0.0216695	0.00646098
23.5	0.00944814	0.0806441	0.0141345	-0.035631	0.0578865	0.0404016	-0.00539253	0.0599423	0.0241097	0.0263092	0.0271853	0.0108272
23.6	0.0255491	-0.00943892	0.0508785	0.027197	0.0377715	0.0111396	0.00609847	0.0399403	0.0512777	0.0125322	0.0252946	0.00636105
23.7	0.0111401	0.0381711	0.0461965	0.01838	0.0106605	0.0286896	-0.0161075	0.0408763	0.00360373	0.0480892	0.02297	0.00664121
23.8	0.0178231	0.0402541	0.0464535	0.03405	0.0387325	0.0340286	0.00651847	0.0723853	0.0367687	0.0158182	0.0342833	0.00581607
23.9	0.0270971	0.0820321	0.0358315	0.022957	0.0139115	0.0431046	0.00576847	0.0394373	0.0569387	0.0286152	0.0355694	0.0069311
24	0.0135801	0.0241021	0.0320205	-0.00485898	-0.00167847	0.0184886	0.00607447	0.0209773	0.0317997	0.0286752	0.0169181	0.00422575
24.1	0.0206321	0.0404831	0.0461445	0.039814	0.0559505	0.0514606	0.00896647	-0.00899467	0.0547847	0.0087512	0.0317993	0.00721496
24.2	0.0216081	0.0223451	0.0301275	0.044284	0.0396745	0.0325116	0.0338745	0.0648133	0.0276207	0.0402082	0.0357068	0.00400576
24.3	0.0133151	0.0197881	0.0587525	0.020612	0.0376515	0.0662246	0.0191575	0.0374883	0.0375637	0.0358802	0.0346434	0.00549554
24.4	0.0150591	0.0531201	0.0280535	0.02274	0.0205735	0.0396566	-0.00487153	-0.00425867	0.0425117	0.0561052	0.026869	0.00677089
24.5	0.0199831	0.00515808	0.0349765	0.030287	0.0586535	0.00566463	0.0239885	0.0416743	0.0340937	0.0112052	0.0265685	0.00535435
24.6	0.0141281	0.0592161	0.0145975	0.030305	0.0114195	0.0688926	0.00765047	0.0332773	0.0351717	0.0294632	0.0304122	0.00644315
24.7	0.00653414	0.0553841	0.0358375	0.010253	0.0343005	0.0343256	-0.00946553	0.0347253	0.0508777	0.0614912	0.0314264	0.00718278
24.8	0.00807714	0.0811961	0.0255945	0.051052	0.0269775	0.0486446	0.0184025	0.0376723	0.0668777	0.0049002	0.0369395	0.00790413
24.9	-0.000354863	-0.0201779	0.0275155	0.00052502	0.0412635	0.00492363	-0.00845653	0.0312063	0.0496337	-0.0157278	0.0110351	0.0077675
25	0.0152671	-0.00389792	-0.00252753	0.032934	0.0257365	0.0222686	-0.00217853	0.0258223	0.0549457	0.0129432	0.0181314	0.00583877
	sample_1	sample_2	sample_3	sample_4	sample_5	sample_6	sample_7	sample_8	sample_9	sample_10	Average	SEM
peak	0.0175516	0.043454	0.0394401	0.0317148	0.0354717	0.0355411	0.0256558	0.0381346	0.0309033	0.0141397	0.0312007	0.00300308

## Sheet: 1
	ΔFRETr
Time(sec)	sample_1	sample_2	sample_3	sample_4	sample_5	sample_6	sample_7	sample_8	sample_9	sample_10	Average	SEM
0	-0.0126277	0.0278924	0.00733655	0.0242321	0.0174109	-0.000496549	0.00488627	-0.0078858	0.0261425	-0.00378133	0.00831093	0.0046844
0.1	-0.00922573	-0.0352306	-0.0150665	-0.0189089	0.0298399	0.0382545	0.00501727	0.0506162	0.0125405	0.0195497	0.00773863	0.00868744
0.2	-0.0202597	-0.0122446	0.0100315	0.0185421	-0.0874921	0.00356545	0.00113727	0.0143432	0.0189125	0.00969867	-0.00437657	0.0100773
0.3	0.0125773	0.00901637	-0.00340345	0.0191831	0.0481069	7.7451e-05	-0.00264673	-0.0292328	-0.0317275	-0.0243883	-0.000243773	0.0077429
0.4	-0.0227547	0.00967037	0.00911155	-0.0510889	0.0520639	-0.00682255	-0.0182277	-0.0298838	-0.0166615	0.0121167	-0.00624767	0.00901909
0.5	-0.0504417	-0.0229876	0.0164345	0.0187111	0.0492029	-0.00919055	0.0314543	-0.0060348	-0.0142685	0.0108257	0.00237053	0.00912187
0.6	-0.0121987	-0.00503363	-0.00956445	-0.0108649	-0.00280512	0.0117625	0.0561363	-0.0144078	0.0498005	-0.0216253	0.00411993	0.0086067
0.7	0.0171143	-0.0260336	-0.0326645	0.00182406	-0.0116641	0.0256555	0.0176753	0.0212902	-0.0502645	0.00101467	-0.00360527	0.00816391
0.8	-0.0591257	-0.0134316	-0.0105315	-0.0172779	0.0363629	0.0136435	0.0312513	-0.0068778	-0.0234925	-0.00148133	-0.00509607	0.00876384
0.9	0.0392723	-0.0152396	-0.0356635	0.0289611	0.125928	-0.0143755	0.0246433	0.0125122	-0.0140995	-0.0166233	0.0135315	0.0146658
1	-0.0235127	-0.00543963	0.00881955	0.0876291	0.0116669	0.0189735	-0.0211087	-0.0060258	0.00441555	0.0267237	0.0102141	0.0100041
1.1	-0.0395707	-0.0151276	0.0302895	-0.0179829	0.0152169	-0.00303955	0.0146843	0.0051772	0.0117265	0.00709567	0.000846927	0.00641131
1.2	0.00315727	0.0179114	0.0145475	0.0320961	0.108761	0.00300245	0.00358727	-0.0232118	0.000516549	0.00256867	0.0162936	0.0112122
1.3	0.0439753	0.0121994	0.0143015	-0.0331529	-0.0327861	-0.0281565	-0.000689725	0.0128332	-0.0125585	-0.0405713	-0.00646057	0.00869581
1.4	0.0181173	0.00282837	0.0257595	0.0192611	-0.0216601	-0.00842755	-0.0206477	0.0162692	0.00397155	0.0200607	0.00555323	0.00548918
1.5	0.000833275	-0.0269286	0.00687955	0.0166331	-0.0319971	-0.0229625	0.0343373	-0.0258178	0.00720255	0.00446267	-0.00373577	0.00697517
1.6	0.0132493	-0.00405263	0.00688855	0.0364651	0.0249139	0.00959445	0.00630727	0.0081682	0.0350725	0.0102637	0.014687	0.00417228
1.7	0.0433803	0.00493337	0.00580455	0.0665741	-0.0196921	0.0193665	-0.00717973	-0.0203538	0.0258065	-0.0153913	0.0103248	0.00909059
1.8	-0.0168637	0.00965237	-0.0198485	0.0443341	0.0241019	-0.00227455	0.0214223	-0.0083698	0.00973555	-0.0103423	0.00515473	0.00648768
1.9	0.0133763	0.0266894	-0.0130375	-0.0467279	0.0126569	-0.0147285	-0.0113487	-0.0117068	0.0147445	-0.00547433	-0.00355567	0.00667386
2	0.0354603	-0.00579663	-0.00291145	-0.0466109	-0.0148121	-0.00707655	-0.0175757	-0.0086428	-0.0220335	0.00751067	-0.00824887	0.0066555
2.1	0.0432053	-0.00799363	-0.0309695	-0.0168029	-0.0813681	0.00155045	0.0102793	-0.0016488	0.0155635	0.000206667	-0.00679777	0.0103729
2.2	-0.0385567	-0.00163663	0.0305435	-0.0147089	-0.0684461	0.00864045	-0.0180937	0.0065152	-0.0233665	-0.00770033	-0.012681	0.00866996
2.3	-0.0250997	0.0169314	0.0153265	-0.000921941	0.0258539	-0.00546155	0.0209433	-0.0240788	0.0333785	-0.0286383	0.00282333	0.00724465
2.4	0.00138427	-0.00518263	-0.0101845	-0.000837941	-0.0322171	-0.0297905	0.0162073	0.0462992	0.00172055	-0.00563233	-0.00182337	0.00704458
2.5	0.00718627	-0.0175286	-0.0121545	-0.0357739	0.0208459	0.00505545	-0.0219787	0.0075482	0.00580555	0.000319667	-0.00406747	0.0054313
2.6	-0.0375517	0.0281334	-0.00945245	0.00957706	-0.0293071	-0.0122755	-0.0227437	0.0049932	-0.0190375	0.00429067	-0.00833737	0.00634228
2.7	-0.0374177	0.00587137	0.0226495	-0.0228729	-0.0438521	-0.000934549	0.0120693	-0.0211948	0.00201155	-0.0154673	-0.00991377	0.00687181
2.8	0.0574193	-0.0254316	-0.0164415	0.0152011	-0.0135521	-0.0133715	0.0111263	0.0101622	-0.00422345	0.0240587	0.00449473	0.00776694
2.9	0.00791427	0.0122534	-0.00599045	0.00274906	0.0496819	0.00349545	-0.00963373	0.0239672	0.0290745	-0.00549433	0.0108017	0.00588096
3	-0.00943573	0.0224864	-0.00612845	0.0230771	-0.0903121	-0.0152915	-0.0236387	0.0554372	-0.0392055	-0.000596333	-0.00836077	0.0124835
3.1	-0.0136487	0.00560437	-0.00460245	-0.0156469	-0.0214201	-0.00825655	-0.000465725	0.0020522	0.00192355	-0.00986233	-0.00643227	0.00279355
3.2	0.00756527	-0.0300906	0.0126725	-0.0378129	-0.00493112	-0.00241355	0.000241275	0.0038222	-0.00547145	-0.00328633	-0.00597047	0.00503562
3.3	-0.0345317	0.000841373	0.0160705	-0.0453029	0.0256519	-0.00529555	-0.0404457	-0.0138368	-0.000154451	-0.00612733	-0.0103131	0.00744694
3.4	-0.0192267	-0.000672627	0.0222715	0.0285411	0.0101189	0.0277545	-0.000168725	-0.0250838	-0.0186045	0.00902567	0.00339553	0.0062316
3.5	-0.0664957	0.0250314	-0.0219705	0.0416371	-0.0775371	0.00855745	-0.0144747	0.0324742	0.0304935	0.0144527	-0.00278317	0.0131973
3.6	-0.0148967	0.00102137	0.00565155	-0.0440299	-0.0355151	0.00900245	-0.00554873	-0.0220568	-0.0150605	-0.0119253	-0.0133358	0.00541991
3.7	-0.00600573	-0.00435163	-0.00549945	-0.0347489	0.00646688	-0.0399165	-0.0149707	0.0072092	0.0293625	-0.00254733	-0.00650017	0.00636842
3.8	0.000601275	0.00391137	0.0118025	0.0391521	-0.0634951	0.0260495	-0.0274677	0.0121342	-0.000492451	-0.0159893	-0.00137937	0.00915098
3.9	0.0116463	-0.00188963	0.00421855	0.0135201	0.0286719	0.0195145	0.00645227	-0.0265138	-0.00309445	-0.00446833	0.00480573	0.0048142
4	0.0257493	-0.0144826	-0.0201685	-0.0195929	-0.00895212	-0.0110145	0.0123293	0.0317962	-0.0221965	-0.0133803	-0.00399127	0.0062719
4.1	-0.0384137	-0.00370063	-0.0328755	-0.0303809	-0.0170611	0.00638545	-0.0290387	-0.0033528	-0.0265885	0.0174027	-0.0157624	0.00596725
4.2	0.0431883	0.00721137	-0.0127175	-0.0395249	0.0324639	0.00500445	-0.0296217	0.0078482	-0.0141955	0.00768567	0.000734227	0.00810649
4.3	-0.0271337	0.0135174	-0.000649451	0.00658706	-0.0279511	0.0229815	-0.0202677	-0.0215648	0.0123505	0.0245187	-0.00176117	0.00655802
4.4	0.0401783	-0.00142063	0.0237585	-0.0340339	-0.0309901	0.0117765	0.00698327	0.0235862	0.0172095	6.26667e-05	0.00571103	0.00746343
4.5	0.00245027	0.00743837	0.00579355	0.0380691	0.00488688	0.00146445	0.000352275	-0.0100138	0.0427915	0.00710767	0.010034	0.0053181
4.6	0.0126613	-0.0215106	0.00149555	-0.0181079	0.0865849	0.00922145	0.0103273	-0.0034248	0.00957855	0.0147427	0.0101568	0.00938734
4.7	0.0173303	0.0173724	-0.00398945	-0.0219119	0.0738449	-0.00772455	-0.0360047	-0.0102078	-0.00972245	0.0291077	0.00480943	0.00984431
4.8	0.0322263	-0.00355763	0.0435065	-0.0202309	-0.0368141	0.00307145	0.0223643	-0.0191698	-0.0222465	-0.00720833	-0.000805873	0.00825027
4.9	0.0200693	0.0114584	4.7549e-05	0.0583231	-0.0226211	-0.0359155	0.00511427	0.0077262	-0.00987145	-0.00447233	0.00298583	0.00806325
5	0.160909	-0.0148156	0.0386285	0.00927906	0.0791989	-0.00653355	0.0399683	0.0253412	-0.0144165	0.00509067	0.032265	0.0170189
5.1	0.145533	0.0602714	0.0181865	0.0101181	0.0235549	-0.00774855	0.0111633	0.0084292	0.00924455	-0.000220333	0.0278532	0.0142921
5.2	0.178155	0.00512037	0.0627085	0.0370571	0.0549669	0.00216445	0.0315103	-0.0151778	0.000476549	-0.00139033	0.0355591	0.0178506
5.3	0.187999	0.0523454	0.0238275	0.101033	0.0638999	0.0206525	0.0143183	0.0389852	0.0105545	-0.00250533	0.051111	0.0179778
5.4	0.133886	0.0304904	0.0129155	0.151166	0.0728299	0.00423345	0.0609223	-0.0015148	-0.00836845	0.00958867	0.0466149	0.018056
5.5	0.194396	0.0407234	0.0762225	-0.0147729	-0.0272441	0.0261955	0.00873427	0.0613302	0.0179515	0.0217967	0.0405333	0.0197513
5.6	0.142533	0.0116384	0.0773535	0.0253551	-0.0592931	0.00791345	0.0128743	0.0310422	-0.0108555	0.0158477	0.0254409	0.0168924
5.7	0.167623	0.0117064	0.0264825	0.0887901	0.00243888	0.0138305	0.0688733	0.0366272	0.0598745	0.0168907	0.0493137	0.0158653
5.8	0.185027	0.0449524	0.0282525	0.0492781	0.0199779	-0.000963549	0.0364573	0.0037822	-0.00745545	0.0311097	0.0390418	0.0173226
5.9	0.155887	0.0433204	0.0385855	0.0276251	-0.0559251	0.0153125	0.0134963	0.0097612	-0.00144745	0.0285377	0.0275153	0.0167712
6	0.190371	0.0627434	0.0464315	0.0781381	0.0202099	0.00883445	0.00434927	0.0410522	0.0185435	0.0173637	0.0488037	0.0174666
6.1	0.20966	0.0442014	0.00304955	0.0641321	0.0278219	0.0176145	0.0327313	0.0599172	0.0178825	-0.0202233	0.0456787	0.0199004
6.2	0.197704	0.0610534	0.0131735	-0.00705294	-0.0347821	0.0367815	0.000466275	0.0508882	-0.00891945	0.0145807	0.0323893	0.0205458
6.3	0.210333	0.0346144	0.0527315	0.0397231	0.0250009	0.0526395	0.0366053	0.0067602	0.0335095	0.0256977	0.0517615	0.0181258
6.4	0.159259	0.0253554	0.0194345	0.0748191	-0.00742212	0.0520205	0.0356283	0.0444022	0.0266775	0.0547357	0.048491	0.0142119
6.5	0.209332	0.0462994	0.0264215	0.0102781	-0.0478921	0.0412345	0.0374073	0.0206572	0.0204535	0.0308687	0.039506	0.0206428
6.6	0.213969	0.0297594	0.0771865	0.0847681	-0.00583612	0.0441365	-0.000951725	0.0735552	0.0481525	0.0285937	0.0593333	0.0197588
6.7	0.164931	0.0509704	0.00811855	0.0551291	0.0266689	-0.00624355	0.0365233	0.0396992	-0.00190345	0.0376107	0.0411504	0.0152935
6.8	0.253931	0.0339644	-0.00533245	0.0285281	-0.0483491	0.0468905	0.0293883	-0.0061258	-0.0105625	0.00836967	0.0330702	0.0260682
6.9	0.131467	0.0141714	0.0411685	0.0763081	-0.130384	0.0138695	0.0248793	0.0608222	0.0559035	0.0153527	0.0303558	0.0212548
7	0.179991	0.0447264	0.0686645	0.0838511	-0.0291111	0.0141145	0.0637253	0.0091092	0.0294885	0.0202367	0.0484796	0.0179846
7.1	0.170584	0.0424574	0.0464295	0.0382851	0.0251279	0.0439695	0.0217913	0.0184572	0.0181005	0.0133117	0.0438514	0.0145978
7.2	0.196587	0.0311924	-0.00313645	0.0575241	-0.00160112	0.0184275	0.0167813	0.0367992	0.0530135	0.00472267	0.041031	0.0185333
7.3	0.221343	0.0582104	0.0270755	0.00982506	-0.102899	0.0235465	0.00323027	0.0179522	0.0712665	0.0201777	0.0349728	0.0253731
7.4	0.186004	0.0930954	0.0439445	0.0201771	-0.0434561	0.0299185	0.0229243	0.0346882	0.0543295	0.00417567	0.0445801	0.0192094
7.5	0.190252	0.0350444	0.0263545	0.0146101	-0.0309571	0.0226705	0.0281063	0.0125602	0.0399025	0.0418307	0.0380374	0.0181431
7.6	0.173334	0.0656264	0.0528565	0.0157331	-0.111683	0.0375515	0.0549953	0.0449332	0.0112885	0.0297977	0.0374433	0.021938
7.7	0.189199	0.0311134	0.0509985	0.0610621	-0.0372181	0.0282595	0.0651623	0.0331812	0.00283455	0.0617607	0.0486353	0.0184972
7.8	0.190191	0.0659174	0.0175195	0.0463931	-0.0364591	0.0505765	0.0111453	0.0210992	0.0567615	0.0351337	0.0458278	0.0185257
7.9	0.17827	0.0371324	0.00925955	0.0606861	-0.0156641	0.0148615	1.92745e-05	0.0265102	0.0114595	0.0119327	0.0334467	0.0173793
8	0.174935	0.0519494	0.0249085	0.0798721	0.0340539	0.0558305	0.0305723	0.0294202	0.0331505	0.0194717	0.0534164	0.0146526
8.1	0.209284	0.0533534	0.0431195	0.0287961	0.0407949	0.0690645	0.0596513	-0.0098578	0.0352755	0.00733867	0.053682	0.0188282
8.2	0.151641	0.0500924	0.0329015	0.0469911	0.0224199	0.0197145	0.0285713	0.0534042	0.0203025	0.0321467	0.0458185	0.0123859
8.3	0.254409	0.101476	0.0387995	0.0247931	0.0789099	0.0445575	0.0213883	0.0401652	-0.0182975	0.0194517	0.0605653	0.023911
8.4	0.151056	0.0436084	0.0564985	0.00413506	0.376086	0.0371405	0.0346503	0.0251032	0.0482325	0.0311317	0.0807642	0.0350629
8.5	0.239677	0.0343934	0.0819235	0.0587081	0.383112	0.0514095	0.0390653	0.0620742	0.0548985	0.00889367	0.101416	0.0370922
8.6	0.251266	0.0574794	0.0155195	0.0331011	0.297826	0.0377145	0.0472733	0.0698942	0.0189575	0.00633967	0.0835371	0.0325973
8.7	0.233884	0.0404544	0.0522035	0.0629231	0.120098	0.0356395	0.0534533	0.0110482	0.0240875	0.0373347	0.0671126	0.0207174
8.8	0.168699	0.0360434	0.0392665	0.0652221	0.0362319	0.0294665	0.0446513	0.0335562	0.0504645	0.0163547	0.0519956	0.0135949
8.9	0.27216	0.0640074	0.0576585	0.0753691	0.0176319	0.0480175	0.0123743	0.0620692	0.0389455	0.0308637	0.0679097	0.023605
9	0.22342	0.0476914	0.0548665	0.0523501	0.0662099	0.0570505	0.0386303	0.0062852	0.0383335	0.0180407	0.0602878	0.0190207
9.1	0.19543	0.0385614	0.0479325	0.0184441	0.118551	-0.00838455	0.0449843	0.0256052	0.0345955	0.0196727	0.0535392	0.0188682
9.2	0.18892	0.0587764	0.0202705	0.0227631	0.0751399	0.0231885	0.0337943	0.0191842	0.0215595	0.0472437	0.051084	0.0164551
9.3	0.245246	0.0569514	0.0437045	0.0358661	0.0256889	0.0433875	-0.0158457	0.0389142	0.00382455	0.0230147	0.0500752	0.0226967
9.4	0.227284	0.0862324	0.0230975	0.0273171	0.122201	0.0390075	0.0247083	0.0259822	0.0798495	0.00718467	0.0662864	0.0212401
9.5	0.234595	0.0474904	0.0690545	0.0449171	0.18081	0.0447685	0.0727943	0.0486202	0.0535915	0.0118437	0.0808485	0.0221317
9.6	0.214835	0.00923537	0.0491865	0.0432771	0.154113	0.0298955	0.0689533	0.0359042	0.0522375	0.0391497	0.0696787	0.0202567
9.7	0.21984	0.0527424	0.0622295	-0.0450589	0.0296549	0.0625135	0.0393903	0.0223442	0.0330455	0.0218887	0.049859	0.0212301
9.8	0.18587	0.0540174	0.0475675	0.0808941	0.0969399	0.0192085	0.0282383	0.0554592	0.000529549	0.00357167	0.0572296	0.0173757
9.9	0.213271	0.0326714	0.0250125	0.0741301	0.0579859	0.0437215	0.0410863	0.0392092	0.0213725	-0.00689933	0.0541561	0.0189584
10	0.184191	0.0209514	0.0400615	0.0387901	0.104353	0.0275815	-0.00827673	0.0332572	0.0165665	0.00376467	0.046124	0.0180475
10.1	0.23215	0.0300394	0.0316545	0.0361641	0.0688329	0.0374945	0.0737373	9.21961e-05	0.0747215	0.0426557	0.0627542	0.0201959
10.2	0.187434	0.0302104	0.0448605	0.0770691	0.0324159	-0.000428549	0.0170723	0.0275032	0.00985055	0.0200867	0.0446074	0.0172232
10.3	0.173871	0.0458564	0.0415445	0.00441806	-0.00736812	0.0785385	0.0402893	0.0433542	0.00252855	0.0172477	0.044028	0.0165744
10.4	0.195708	0.0549054	0.0482195	0.0986181	0.0289809	0.0492575	0.0288233	0.0778432	0.0618165	0.0248887	0.0669061	0.0160554
10.5	0.239921	0.0626214	0.0518535	0.0168361	-0.00178712	0.0456735	0.0494973	0.0299702	0.0486145	0.0185927	0.0561793	0.0213545
10.6	0.188739	0.0587384	0.0714555	0.0543071	0.0698039	0.0447355	0.0546533	0.0375562	0.0363855	0.0473227	0.0663697	0.014108
10.7	0.253537	0.0296704	0.0759195	0.0581981	0.0436539	0.0419725	0.0573043	0.0128792	0.0548175	0.0314577	0.065941	0.0215875
10.8	0.229745	0.0859074	0.0478025	0.0505161	0.117123	0.00363645	0.0716593	0.0354592	0.0362305	0.0217147	0.0699794	0.0205308
10.9	0.221632	0.0744684	0.0131975	0.0839601	0.0884299	0.0408865	0.0567263	0.0135842	0.0429475	0.0160787	0.0651911	0.0195471
11	0.20072	0.0532094	0.0742445	0.0436181	0.0758739	0.0331425	0.0191773	0.0821192	0.0608265	0.0185327	0.0661464	0.0165969
11.1	0.221327	0.0580504	0.0592805	0.0908621	0.0559039	0.0358845	0.0610653	0.0419302	0.0486825	0.0130167	0.0686003	0.0181062
11.2	0.187754	0.0257714	0.0105355	0.0119081	0.0205149	0.0222575	0.0287413	0.0354052	0.0600365	-0.000338333	0.0402586	0.0171793
11.3	0.186167	0.0514464	0.0302485	0.0383311	0.105253	0.0129545	0.0434893	0.104411	0.0224165	0.0267477	0.0621465	0.0171024
11.4	0.195968	0.0245304	0.0418185	0.0431011	0.0381069	0.0382265	0.0546763	0.0184182	0.00323755	0.00589867	0.0463982	0.0174392
11.5	0.267579	0.0391904	0.0337425	0.0609651	0.0421139	0.0305685	0.0998473	0.0604322	0.0289735	0.0368877	0.07003	0.022968
11.6	0.207798	0.0340474	0.0293205	0.0351871	0.117809	0.0630395	0.0408013	0.0339712	0.0210075	0.0434097	0.0626391	0.0183176
11.7	0.186985	0.0382844	0.0544375	0.0381001	0.0117889	0.0562425	0.0343693	0.0621672	0.0284615	0.00926767	0.0520104	0.0159991
11.8	0.156287	0.0337004	0.0545325	0.0889881	-0.0171071	0.0583025	0.0927293	0.0396732	0.0189735	0.0554367	0.0581516	0.0148831
11.9	0.173097	0.0453884	0.0476385	-0.00361394	0.0677929	0.0437885	0.0320813	0.0592022	0.0106075	0.0280337	0.0504016	0.0152198
12	0.224877	0.0363294	0.0342975	0.0654181	0.0743169	0.0413165	0.0579893	0.0122332	0.0755615	0.00522467	0.0627564	0.0195622
12.1	0.248417	0.0751014	0.0564845	0.0188151	0.0128319	0.0358145	0.0473473	0.0328032	0.0659265	0.0161387	0.060968	0.0218827
12.2	0.196903	0.0255714	0.0489335	0.0577931	0.0528749	0.0346385	0.0521413	0.0332412	0.0355915	0.0480337	0.0585722	0.0157217
12.3	0.213797	0.0457964	0.00416255	0.0393041	0.0211109	0.0359515	0.0429983	0.0270162	0.0324135	0.0316587	0.0494209	0.018653
12.4	0.211274	0.0281764	0.0257155	0.0261851	0.0926809	0.0324575	0.00913527	0.0258492	0.0242485	-0.00129533	0.0474427	0.0197917
12.5	0.179506	0.0539444	-0.0106225	0.0397961	0.0375579	0.0622575	0.0713033	0.0417132	0.0424685	0.0295207	0.0547445	0.0155081
12.6	0.215392	0.0340734	0.0310035	0.0317781	-0.00461712	0.0491495	0.0929073	0.0147672	0.0627165	0.0387337	0.0565904	0.0194997
12.7	0.221921	0.0594684	0.0622715	0.0397451	0.104188	0.0456355	0.0884813	0.0463782	0.0300025	0.0377017	0.0735793	0.0180564
12.8	0.182944	0.0403214	0.0154355	0.0331381	0.0489149	0.0530535	0.0581583	0.0287972	0.0491265	0.0336027	0.0543492	0.0148526
12.9	0.29386	0.0665074	0.0472415	-0.0261219	0.0134779	0.0239475	0.0696463	0.0276562	-0.00506745	0.0406237	0.0551771	0.028145
13	0.208042	0.0622114	0.0620965	-0.0236789	0.0255949	0.0398185	0.0300863	0.0452822	0.0538445	0.0146987	0.0517996	0.0191625
13.1	0.171701	0.0695024	0.0225605	0.0613461	-0.0225431	0.0438575	0.0522743	0.0311332	0.0183105	0.0528987	0.0501041	0.015898
13.2	0.192799	0.0450334	0.0201115	0.0394021	-0.0423891	0.0293245	0.0732223	0.0083212	0.0423155	0.0305747	0.0438715	0.0190678
13.3	0.153861	0.0313864	0.0634645	-0.00366494	0.0840479	0.0507715	0.0326723	0.0484872	0.0817475	0.00911967	0.0551893	0.0141685
13.4	0.23556	0.0342234	0.0384095	0.0590321	0.0357189	0.0535615	0.0701853	0.0300242	0.0126285	0.00419167	0.0573535	0.0207832
13.5	0.168472	0.0852684	0.0394665	0.0592321	-0.0342051	0.0429755	0.0533013	0.0038162	0.00118455	0.0382837	0.0457795	0.017353
13.6	0.214567	0.0522954	0.0609075	-0.00336294	0.0541649	0.0615505	0.0663363	0.0552512	0.0300875	0.0171617	0.0608959	0.0184954
13.7	0.209473	0.0524274	0.0200425	0.0496071	0.0400429	0.0603975	0.0191873	0.0797722	-0.0152355	0.0162467	0.0531961	0.0193423
13.8	0.230279	0.0441424	0.0443805	0.0188141	0.0149369	0.0629365	0.0726733	0.0335282	0.0434485	0.0317837	0.0596923	0.0197643
13.9	0.165152	0.0338804	0.00992255	0.0590091	0.133026	0.0857875	0.0400513	0.0437372	0.0292475	0.0287387	0.0628552	0.0158989
14	0.198744	0.0489444	0.0551155	-0.000902941	0.00113988	0.0618775	0.0492813	0.0345362	0.0471165	0.0254157	0.0521268	0.0176631
14.1	0.212296	0.0540444	0.0577925	0.0888641	0.0554999	0.0672145	0.0614113	0.0459232	0.0175525	0.0146627	0.0675261	0.0175217
14.2	0.14736	0.0312374	0.0157175	0.0170221	0.0246549	0.0552245	0.115313	0.0284362	0.00378455	0.0613597	0.050011	0.0148171
14.3	0.160917	0.0936124	0.0304485	0.0773891	0.128146	0.0860705	0.0534633	0.0113282	0.0482435	0.0465157	0.0736134	0.0144113
14.4	0.183626	0.0230954	0.0282525	0.0495801	0.0215259	0.0373715	0.0724813	0.0459802	0.0100375	0.0349577	0.0506908	0.0157633
14.5	0.173386	0.0315014	0.0462025	0.0721581	0.0334889	0.0540985	0.0761473	0.0607132	0.0221045	0.0163827	0.0586183	0.0142693
14.6	0.266568	0.0854434	0.0639385	0.0573151	0.0729789	0.0310795	0.0330043	0.0224802	0.000848549	0.0398717	0.0673528	0.0235337
14.7	0.137975	0.0305324	0.0821285	-0.0146999	0.144659	0.0810815	0.0704983	0.0134262	0.0681605	0.0405277	0.0654289	0.016007
14.8	0.255979	0.0376404	0.0481945	0.0106401	0.0648789	0.0529495	0.0589623	0.0287432	0.0528595	0.0343267	0.0645174	0.0218686
14.9	0.217503	0.0263684	0.0204775	0.0665971	0.0117809	0.0663635	0.0307183	0.0629532	0.0474775	0.0421917	0.0592431	0.0186321
15	0.271935	0.0613254	0.0560305	0.0417781	-0.00212612	0.0749225	0.0835863	0.0312812	0.0508495	0.0129197	0.0682502	0.0241176
15.1	0.146366	0.0368884	0.0252845	0.0243041	0.0526379	0.0678925	0.0727303	0.0197652	0.0282695	0.0491257	0.0523264	0.0119751
15.2	0.180192	0.0434814	0.0434815	0.0575741	0.0581409	0.0617475	0.0633193	0.0427192	0.0434255	0.0360487	0.063013	0.0133631
15.3	0.192697	0.0253314	0.0286805	0.0990461	0.0285889	0.0598705	0.0674553	0.0750562	0.0284875	0.0317187	0.0636932	0.0164119
15.4	0.192646	0.0249254	0.0493735	0.0854521	0.0566329	0.0340125	0.0252703	0.0656712	0.0837825	-0.00331533	0.0614451	0.0170178
15.5	0.186372	0.0606304	0.0581395	0.0439831	-0.0436701	0.0451125	0.0769663	0.0119972	0.0128955	0.0234557	0.0475882	0.0187988
15.6	0.185915	0.0469144	0.0302555	0.0464991	0.0299109	0.0527445	0.0337553	0.0693522	0.0436125	0.0122997	0.0551259	0.0153237
15.7	0.140138	0.0546584	0.0547235	0.0349731	0.0765179	0.0688445	0.0550793	0.0114782	0.0453575	-0.0219283	0.0519842	0.0133827
15.8	0.233814	0.0768394	0.0178275	0.0195031	0.0776769	0.0418045	0.0466053	0.0168022	0.0503975	0.0134127	0.0594683	0.0207799
15.9	0.178496	0.0606054	0.0356875	0.0586341	-0.0236921	0.0607435	0.0686543	0.0112602	0.0701665	0.0427527	0.0563308	0.0164507
16	0.201762	0.0200214	0.0288245	0.00942506	0.0549839	0.0386655	0.0576733	0.0094652	0.00167355	0.0554017	0.0477896	0.018317
16.1	0.189011	0.0529204	0.0268935	0.0164181	0.0406419	0.0824705	0.0391553	0.0425422	0.00558255	-0.00598433	0.0489651	0.0174502
16.2	0.218334	0.0652434	0.0255625	0.0100401	0.0239429	0.0545985	0.0586963	0.0392612	0.0251385	0.0278817	0.0548699	0.0190099
16.3	0.246494	0.0784824	0.0414525	0.0308681	0.117302	0.0519185	0.0530693	0.0464922	0.00931555	0.0247037	0.0700098	0.0217834
16.4	0.154552	0.0373044	0.0441635	-0.0129429	0.0547229	0.0779265	0.0696733	0.0554272	0.100917	0.0153137	0.0597057	0.0145909
16.5	0.196088	0.0659284	0.0124985	0.00368606	0.0483569	0.0558575	0.0209003	0.0442012	0.0329565	0.0530547	0.0533528	0.0170788
16.6	0.197949	0.0324294	0.0285075	0.0104421	-0.00877912	0.0649285	0.0255083	0.0223482	0.0468865	0.0516237	0.0471844	0.0180123
16.7	0.163175	0.0438454	0.00887455	0.0324811	0.110172	0.0511895	0.0623723	0.0461492	0.0509375	0.0350037	0.06042	0.0140534
16.8	0.19854	0.0223484	0.0341525	0.0188501	0.0213209	0.0724075	0.0934343	0.0572042	0.0206485	0.00537967	0.0544286	0.0182482
16.9	0.216018	0.0255564	0.0513115	0.0404921	0.0886239	0.0595775	0.0468203	0.0546042	0.0198115	0.0154847	0.06183	0.01843
17	0.17068	0.0728134	0.0214215	0.0857701	0.0257549	0.0575455	0.0362783	0.0444882	0.000637549	0.0590807	0.057447	0.0149102
17.1	0.248129	0.0511524	0.0349505	0.0276031	0.0573459	0.0485195	0.0913113	0.0126222	0.0124425	0.00466367	0.058874	0.0225642
17.2	0.198336	0.0600884	0.0327235	0.0485301	0.104304	0.0766915	0.0721013	0.0821002	0.0368265	0.0299997	0.0741701	0.0157473
17.3	0.225134	0.0397014	0.0100855	0.0878181	0.0128569	0.0287035	0.0335193	0.0725002	0.0790375	0.0539117	0.0643268	0.0197817
17.4	0.222659	0.0657234	0.0313005	0.0137801	0.0909019	0.0604055	0.0548083	0.0200552	-0.0202465	0.0294377	0.0568825	0.0208978
17.5	0.176156	0.0586164	0.0366085	-0.00270294	0.0721799	0.0260145	0.0613943	0.0210782	0.0533215	0.0218687	0.0524535	0.0155357
17.6	0.157716	0.0690104	0.0199115	0.0606031	0.147792	0.0478045	0.0689273	0.0261762	0.0295545	0.0120017	0.0639497	0.0161217
17.7	0.200455	0.0828234	0.0233475	0.0389611	0.0500039	0.0628325	0.0271603	0.0546002	0.0497745	0.0156487	0.0605607	0.0167725
17.8	0.23733	0.0632154	0.0559235	0.0196821	0.0358599	0.0651635	0.0566423	0.0284502	0.0255245	0.0348387	0.062263	0.0201343
17.9	0.139177	0.0754234	0.0321455	0.0149721	-0.00475612	0.0606545	0.0718343	0.0698382	0.0405425	0.0135807	0.0513412	0.0131337
18	0.14644	0.0720644	0.0251995	0.0148581	0.0226139	0.0682005	0.0256973	0.0430432	0.0262445	0.0314797	0.0475841	0.012564
18.1	0.210095	0.0338394	0.0421605	0.0603761	0.132457	0.0298605	0.0878513	0.0387932	0.0354255	0.0431617	0.071402	0.0184097
18.2	0.14084	0.0693604	0.0216155	0.0727221	0.0350079	0.0437025	0.0620823	0.0299042	0.0259275	0.00800267	0.0509165	0.0120637
18.3	0.154922	0.0909994	0.0267655	0.0873991	0.0124729	0.0670825	0.104447	0.0615372	0.0446085	0.0333737	0.0683608	0.0134826
18.4	0.154315	0.0612724	0.0341675	0.0416651	0.0664249	0.0372765	0.0698123	0.0320582	0.0710895	0.0345277	0.0602609	0.011598
18.5	0.166116	0.0324854	0.0299245	0.0752941	0.0901959	0.0767675	0.0628733	0.0215832	0.0462085	0.0267177	0.0628166	0.0137646
18.6	0.140594	0.0564284	0.0468485	0.0217871	-0.00142212	0.0632255	0.0579073	0.0268022	0.0234735	0.0269517	0.0462596	0.0122789
18.7	0.182576	0.0389334	0.0284125	0.0322131	0.0729769	0.0613255	0.0848433	0.0731772	0.00357755	0.0314897	0.0609525	0.015701
18.8	0.156489	0.0385544	0.0238945	0.0341851	0.0697949	0.0418525	0.0615823	0.0424902	0.0458765	0.0177607	0.053248	0.0124732
18.9	0.167334	0.105148	0.0156275	0.0507811	0.0513619	0.0728265	0.0985363	0.0489442	0.0273145	0.0103637	0.0648238	0.0151873
19	0.18193	0.0420244	0.0383655	0.0470891	0.0447409	0.0640475	0.0574643	0.0405472	-0.00564745	-0.00602033	0.0504541	0.0164032
19.1	0.209845	0.0665694	0.0371665	0.0413281	0.0551919	0.0619085	0.0608773	0.0584322	0.0106845	0.0285897	0.0630593	0.017231
19.2	0.115573	0.0703764	-0.00120745	0.0788761	0.100939	0.0534695	0.0749153	0.0482122	0.0123415	0.0156967	0.0569192	0.0122556
19.3	0.218386	-0.00487363	0.0396605	0.00845806	0.0454749	0.0290915	0.0791383	0.0571032	0.0197365	0.0276007	0.0519776	0.0199815
19.4	0.20853	0.0700344	0.0169755	0.0560501	0.0200699	0.0481985	0.0195553	0.0885292	0.0633235	0.0444587	0.0635725	0.0177442
19.5	0.156096	0.0459014	0.0336605	0.00144906	0.0266249	0.0662365	0.0636183	-0.0100088	0.0379725	0.0253447	0.0446895	0.0145161
19.6	0.12721	0.0311034	0.0313435	0.0768801	0.0899479	0.0777955	0.0693703	0.0550292	0.0232665	0.0342027	0.0616149	0.0104207
19.7	0.167441	0.0571374	0.0669015	0.0357421	0.0576659	0.0553365	0.0651783	0.0554722	0.0369895	0.0387727	0.0636637	0.0120684
19.8	0.178781	0.0373854	0.0541855	0.00270906	0.0356869	0.0597695	0.0847253	0.0054822	0.00792555	0.0192997	0.048595	0.0167261
19.9	0.23016	0.0244954	0.00869755	0.0375351	0.0305549	0.0390805	0.0506073	0.0492522	0.0357445	0.00369967	0.0509827	0.0204953
20	0.177056	0.0356804	-0.00720345	0.0403741	0.0198709	0.0506805	0.0655943	0.0583802	0.0455615	0.0682197	0.0554214	0.0152726
20.1	0.177732	0.0437164	0.0533335	0.0507411	0.0307829	0.0637545	0.0407183	0.0525892	0.0390895	0.0290287	0.0581486	0.0137084
20.2	0.154949	0.0729704	0.0122425	0.0412481	0.0308969	0.0713955	0.0611503	0.0530952	0.0218305	0.0202137	0.0539992	0.0131325
20.3	0.153227	0.0899684	0.00611255	0.0161781	0.12385	0.0632575	0.102635	0.0644022	0.0172365	0.0287977	0.0665665	0.0158848
20.4	0.192372	0.0633524	0.0165365	0.0748771	0.138293	0.0600265	0.0697593	0.0315772	0.0149675	0.0167037	0.0678465	0.0182464
20.5	0.144689	0.0649524	0.0225305	0.0109501	0.1704	0.0355695	0.0565263	0.0215792	0.0437945	0.00645467	0.0577446	0.017751
20.6	0.171474	0.0396394	-0.00291845	0.0157201	0.0728589	0.0413225	0.0531223	0.0640332	0.00303655	0.0372577	0.0495546	0.015638
20.7	0.179142	0.0571944	0.0310185	0.00976906	0.0199139	0.0430975	0.0705633	0.0643382	0.0193335	0.0171057	0.0511476	0.0157406
20.8	0.176035	0.0502384	0.0544775	0.0954331	0.0531359	0.0502535	0.0159223	0.0505072	0.0390855	0.0404407	0.0625529	0.0140536
20.9	0.18288	0.0859234	0.0186495	0.0766591	0.0386739	0.0234875	0.102822	0.0063232	0.0763675	0.000337667	0.0612124	0.0176618
21	0.164415	0.0580234	0.0100965	0.0430701	0.00385288	0.0761465	0.0894453	0.0491232	-0.00350245	0.0290967	0.0519767	0.0157853
21.1	0.171612	0.0521194	0.0426725	0.0504781	0.121072	0.0665005	0.0574783	0.0534552	0.0225355	0.00163867	0.0639562	0.0154145
21.2	0.200516	0.0828524	0.0216695	0.0233981	0.0190679	0.0499405	0.0810643	0.0556732	0.0310765	0.0110237	0.0576282	0.0177933
21.3	0.120991	0.0472324	0.0284185	0.0443081	0.0427349	0.0508855	0.0386393	0.0129012	0.0579945	0.0189157	0.0463021	0.00942687
21.4	0.176838	0.10911	0.0142165	0.0153311	0.0471239	0.0635315	0.0733363	0.0430992	0.0319965	0.0158837	0.0590467	0.016165
21.5	0.191195	0.0566664	0.0343105	0.0882141	0.0715449	0.0451085	0.0951143	0.0113842	0.00977155	0.0208517	0.0624161	0.0172008
21.6	0.174175	0.0463954	0.0205145	0.0419571	0.0692089	0.0424855	0.0508483	0.0432012	0.000151549	-0.00163633	0.0487301	0.0156255
21.7	0.184957	0.0565524	0.0279995	0.0946961	0.0790189	0.0422115	0.0635843	0.0821802	0.0434215	0.0255047	0.0700126	0.0147193
21.8	0.187778	0.0845164	0.0227185	0.0397231	0.115365	0.0608815	0.0805123	0.0453062	0.0206505	0.0158007	0.0673252	0.0167986
21.9	0.151677	0.0684844	0.00192755	0.0480781	-0.0285421	0.0433005	0.0616443	0.0668582	0.0582075	0.00647267	0.0478108	0.0154712
22	0.118418	0.0882594	-0.00547845	0.0198451	0.0669859	0.0406875	0.0694323	0.103451	-0.00532145	-0.0199103	0.0476369	0.0155041
22.1	0.116299	0.0654474	-0.000823451	0.0783411	0.135217	0.0862645	0.0976283	0.0440692	0.0249045	0.00232367	0.0649671	0.0147437
22.2	0.212235	0.0446634	0.000961549	0.0352911	0.0354789	0.0731495	0.0343163	0.0449372	0.0376495	0.0206227	0.0539305	0.0185141
22.3	0.179649	0.0696854	0.0131785	0.0663921	0.0520439	0.0446015	0.0783143	0.0611662	0.0276505	0.0102097	0.0602891	0.0152041
22.4	0.190536	0.0455584	0.0580785	0.0419201	0.0285879	0.0588355	0.0537943	0.0669452	0.0274225	-0.00190433	0.0569774	0.0161437
22.5	0.186347	0.0485034	0.0206605	0.0147921	0.101676	0.0503685	0.0866433	0.0372752	0.0767705	0.0213837	0.064442	0.0164378
22.6	0.175308	0.0615224	0.0420725	0.0218571	0.0631839	0.0400385	0.0823293	0.0682992	0.0570495	0.0246007	0.0636261	0.0138167
22.7	0.18073	0.0504134	0.0248675	0.000482059	0.0964029	0.0562535	0.0815933	0.0338992	0.0327615	0.0261257	0.0583529	0.0162595
22.8	0.215772	0.0405724	-0.00399345	0.0753001	0.0360809	0.0608755	0.0222053	0.0403832	0.0289585	-0.00940733	0.0506747	0.0200746
22.9	0.109571	0.0718704	0.0205395	0.0808401	0.0368739	0.0682965	0.0704753	0.0698162	0.0361945	0.0279037	0.0592381	0.00881316
23	0.18501	0.0325574	0.0121065	0.0110161	0.0423459	0.0422645	0.0260453	0.0559002	0.0366535	0.0189287	0.0462828	0.0160624
23.1	0.178022	0.0475894	0.00354455	0.0205171	-0.00808212	0.0235705	0.0715183	0.0425092	0.0619605	0.0248617	0.0466011	0.0165575
23.2	0.200886	0.0652594	0.0369875	0.0245691	0.0529289	0.0426695	0.0790763	0.0691322	0.0221585	0.0203677	0.0614035	0.0168134
23.3	0.165708	0.0836024	0.0182095	0.100694	0.0379279	0.0444095	0.0629493	0.0582512	0.0557505	0.0250747	0.0652577	0.0136777
23.4	0.185596	0.0542344	0.0316685	0.0341571	0.126353	0.0533635	0.0442463	0.0778982	0.0322485	0.0192277	0.0658993	0.016458
23.5	0.201402	0.0541224	0.0280455	0.0167901	0.0200979	0.0313795	0.114789	0.0230612	0.0444175	0.0380307	0.0572136	0.0183614
23.6	0.186416	0.0383014	0.0192395	0.0705061	0.0423089	0.0307615	0.0353073	0.0540032	0.0289695	0.0244377	0.0530251	0.0155558
23.7	0.141866	0.0583704	0.0255625	0.0188831	0.0420669	0.0867355	0.0975793	0.0885062	0.0268745	0.0479317	0.0634376	0.0124576
23.8	0.197154	0.0310514	0.00938155	-0.000666941	0.119538	0.0561275	0.0262463	0.0609122	0.00786755	0.0281307	0.0535742	0.0194115
23.9	0.137306	0.0760574	0.0447065	0.0932191	0.0378599	0.0317505	0.0894963	0.0701552	0.0260465	0.0190497	0.0625647	0.0118307
24	0.251628	0.0487264	0.00938755	0.0747571	0.0439199	0.0768405	0.0837403	0.0786382	0.0211375	0.0545397	0.0743315	0.0212308
24.1	0.145479	0.0512294	0.00814255	0.0326741	0.0621909	0.0445005	0.0454803	0.104613	0.0493035	-0.0146983	0.0528915	0.0143196
24.2	0.164973	0.0532424	0.00245755	0.0193901	0.135073	0.0281545	0.0409093	0.0754792	0.0330125	0.0195627	0.0572254	0.0168543
24.3	0.179149	0.0968814	0.0170195	0.0689681	0.00802488	0.0456235	0.0463693	0.0144672	0.0351145	0.0324127	0.054403	0.016234
24.4	0.197958	0.0240704	0.0208195	0.0980891	0.00687488	0.0294265	0.110797	0.0745022	0.00375455	0.0502177	0.061651	0.0191743
24.5	0.148661	0.0585734	0.0389605	0.0195091	0.0202539	0.0775875	0.0845023	0.0673872	0.0681735	0.0170407	0.0600649	0.0126497
24.6	0.171627	0.0558534	0.0268995	0.0276771	-0.00351212	0.0657395	0.0910493	0.0786342	0.0580905	0.0557047	0.0627763	0.0148852
24.7	0.170138	0.0736744	0.0260255	0.0693781	-0.0311181	0.0448535	0.0816083	0.0827982	0.0472755	0.00915967	0.0573793	0.0169169
24.8	0.171521	0.0663294	0.0435025	0.0646091	0.0586229	0.0758335	0.0502183	0.0543312	-0.00250645	0.0140007	0.0596462	0.0145955
24.9	0.162379	0.0361684	0.0214265	0.0938711	0.0584549	0.0529485	0.0431493	0.0699992	0.0376345	-0.00770033	0.0568331	0.0145693
25	0.188476	0.0112784	0.0355125	0.0641641	0.0241359	0.0548965	0.0611303	0.0094052	-0.00164845	0.0425307	0.0489881	0.0170826
	sample_1	sample_2	sample_3	sample_4	sample_5	sample_6	sample_7	sample_8	sample_9	sample_10	Average	SEM
peak	0.187508	0.0524358	0.0314333	0.0420849	0.0507538	0.0516129	0.0602586	0.0447401	0.0332186	0.0242005	0.0578246	0.0148297

## Sheet: 10
	ΔFRETr
Time(sec)	sample_1	sample_2	sample_3	sample_4	sample_5	Average	SEM
0	-0.00368537	0.000153725	-0.00666396	0.0010939	-0.00490739	-0.00280182	0.00148395
0.1	-0.00714237	0.00143573	0.014596	0.0109799	-0.0551254	-0.00705122	0.0126033
0.2	0.0129156	-0.00533027	-0.015259	0.0083739	0.00562861	0.00126578	0.0051081
0.3	0.00146763	-0.0225573	-0.00927596	0.0042839	0.0177036	-0.00167562	0.00676298
0.4	-0.0327394	-0.00444527	0.00555104	0.0065509	0.0358116	0.00214578	0.0110109
0.5	0.00766263	0.00593673	0.00485504	-0.0057561	-0.000414392	0.00245678	0.00245619
0.6	0.00242463	0.00515773	0.00699804	-0.0080661	-0.0803644	-0.01477	0.0166045
0.7	0.00630063	-0.00149927	-0.013984	-0.0042281	-0.0809874	-0.0188796	0.0158621
0.8	-0.00301137	0.0121157	-0.017251	-0.0019311	0.0114346	0.00027138	0.00542018
0.9	-0.00372237	0.00777173	-0.028979	-0.0014471	0.0189706	-0.00148122	0.00795312
1	0.0194816	-0.0270463	0.00400304	0.000986902	-0.00393139	-0.00130122	0.00753334
1.1	-0.0164334	0.0155387	0.011854	-0.0040241	-0.0153944	-0.00169182	0.00667419
1.2	-0.0258254	0.0266917	0.00106504	-0.0091431	0.00399561	-0.00064322	0.00859658
1.3	-0.0123934	0.00854373	-0.034216	-0.000313098	-0.0153604	-0.0107478	0.00726562
1.4	-0.0222024	-0.00656727	0.00392204	0.0011139	-0.00767639	-0.00628202	0.00455141
1.5	0.0176956	-0.0247583	0.00688604	0.0107759	-0.0200924	-0.00189862	0.00858873
1.6	-0.0148014	0.0112357	0.00783104	0.0046599	0.00720361	0.00322578	0.00462723
1.7	0.0104276	0.000458725	0.013963	-0.0112971	0.0331816	0.00934678	0.00740184
1.8	-0.00724137	-0.0113953	-0.00850796	-0.0012501	0.00904561	-0.00386982	0.00362756
1.9	-0.00677937	0.0193427	0.013452	-0.000682098	-0.0414354	-0.00322042	0.0106456
2	0.000266627	0.00619973	-0.00286396	-0.0065721	-0.0525324	-0.0111004	0.0105675
2.1	-0.0102784	-0.00508727	-0.00506596	0.0032309	0.00240061	-0.00296002	0.00254541
2.2	-0.0249724	0.00352073	-0.00754096	0.0010199	-0.0179724	-0.00918902	0.00545315
2.3	0.0418826	0.0197467	-0.00515596	-0.0012591	-0.0151974	0.00800338	0.0102053
2.4	-0.0103514	-0.00979627	0.019959	0.0109649	0.00456961	0.00306918	0.005897
2.5	0.0156916	-0.0209523	-0.00939296	-0.0064791	0.0147066	-0.00128522	0.00715352
2.6	0.0264176	-0.0245643	0.026955	0.0022809	-0.00174039	0.00586978	0.00965357
2.7	-0.00340637	-0.00859927	0.00350204	-0.0076971	0.0422476	0.00520938	0.00950324
2.8	0.0376766	0.00916573	-0.014206	0.000827902	0.0203926	0.0107714	0.00878003
2.9	0.00589663	0.00787473	-0.021443	-0.000573098	0.00750261	-0.00014842	0.00553665
3	0.00948163	0.0246667	0.00202904	-0.0010931	0.0379316	0.0146032	0.00733554
3.1	-0.000482373	0.00469673	0.00547904	-0.000860098	-0.00130539	0.00150558	0.00147346
3.2	-0.0201464	-0.0139843	0.00278004	-0.000897098	-0.0224174	-0.010933	0.00507373
3.3	-0.0190864	-0.0104703	0.01893	-0.0084741	0.0254036	0.00126058	0.00877915
3.4	-0.0203674	-0.00524327	0.020059	0.0117379	-0.0112184	-0.00100642	0.00742716
3.5	0.0507346	-0.00930727	0.029284	0.0047929	0.0436006	0.023821	0.0114127
3.6	-0.000675373	0.0171097	-0.015864	0.0048449	0.0759226	0.0162676	0.0158263
3.7	-0.00787037	0.0110377	0.00576704	-0.0060331	-0.00154239	0.00027178	0.0035738
3.8	-0.000519373	-0.0301303	0.00571904	0.0016089	0.00765561	-0.00313322	0.00690262
3.9	-0.00910137	0.00273173	0.00820904	0.0024639	0.0194926	0.00475918	0.00463934
4	-0.0137824	-0.00304027	-0.00955196	-0.0016451	-0.00175739	-0.00595542	0.0024382
4.1	0.0316466	0.00683973	-0.00117096	0.0012559	0.0480126	0.0173168	0.00963612
4.2	-0.0423434	-7.02745e-05	-0.017526	-0.000460098	-0.0333064	-0.0187412	0.00852492
4.3	0.000870627	-0.0184023	0.00135804	-0.0066241	-0.0186444	-0.00828842	0.00441162
4.4	0.00503663	0.00958173	-0.000805961	-0.0061311	0.0108276	0.00370178	0.00319483
4.5	-0.0160644	-0.00747527	-0.00954696	0.0039049	-0.0189084	-0.00961802	0.00397072
4.6	0.0112766	0.0129197	-0.00818296	0.0031279	0.00758761	0.00534578	0.0037783
4.7	-0.0166884	0.0150477	0.01008	0.0047929	-0.00293139	0.00206018	0.00555377
4.8	0.0346606	0.0124577	0.017492	-0.000982098	-0.00453639	0.0118184	0.00702032
4.9	0.0319536	-0.0112753	-0.011409	-6.4098e-05	0.0475466	0.0113504	0.0120309
5	0.0723996	0.0408477	0.00901304	0.0102269	0.0395286	0.0344032	0.0117062
5.1	0.0458056	0.0329477	0.021716	0.0160349	-0.00275239	0.0227504	0.00816116
5.2	0.0991136	0.0180837	0.028869	0.0112169	0.0165766	0.034772	0.0163388
5.3	0.11082	0.0940877	0.06483	0.0226669	0.0972746	0.0779358	0.0157204
5.4	0.10705	0.0830357	0.082338	0.0359869	0.162204	0.0941228	0.0205471
5.5	0.0725966	0.121374	0.096165	0.0407219	0.222753	0.110722	0.0310079
5.6	0.115831	0.120775	0.064535	0.0348529	0.197926	0.106784	0.0278778
5.7	0.0944886	0.118403	0.077016	0.0472229	0.224591	0.112344	0.0303675
5.8	0.121603	0.0765907	0.056647	0.0464659	0.184767	0.0972146	0.0254034
5.9	0.0973576	0.12443	0.054985	0.0514039	0.212784	0.108192	0.0294757
6	0.107729	0.142065	0.090739	0.0492569	0.1777	0.113498	0.0219272
6.1	0.117214	0.116023	0.045835	0.0466279	0.239319	0.113004	0.0352843
6.2	0.117973	0.117483	0.054621	0.0442249	0.229907	0.112842	0.033053
6.3	0.151114	0.136058	0.085322	0.0526339	0.217912	0.128608	0.0284455
6.4	0.137305	0.121271	0.08398	0.0494139	0.183663	0.115126	0.0229293
6.5	0.116566	0.137303	0.069568	0.0471689	0.185697	0.11126	0.0245897
6.6	0.0790466	0.143252	0.080541	0.0411799	0.224637	0.113731	0.0322023
6.7	0.11361	0.107693	0.041638	0.0501369	0.1907	0.100755	0.0267959
6.8	0.119617	0.125365	0.07148	0.0524569	0.190267	0.111837	0.0240306
6.9	0.125199	0.0959597	0.096767	0.0590429	0.218508	0.119095	0.0269816
7	0.113301	0.106622	0.064085	0.0419749	0.269852	0.119167	0.0399314
7.1	0.117602	0.0689247	0.085862	0.0537889	0.190991	0.103434	0.024322
7.2	0.163852	0.134262	0.093551	0.0551069	0.266625	0.142679	0.0360306
7.3	0.21232	0.131232	0.050571	0.0467339	0.253023	0.138776	0.0416952
7.4	0.133416	0.123557	0.072247	0.0421359	0.272822	0.128835	0.0396862
7.5	0.121667	0.143888	0.060237	0.0550919	0.200182	0.116213	0.0271251
7.6	0.150512	0.109445	0.105459	0.0513119	0.21554	0.126453	0.0272869
7.7	0.127161	0.109484	0.08058	0.0523239	0.239741	0.121858	0.0321064
7.8	0.127916	0.0860387	0.058988	0.0559819	0.226568	0.111098	0.0316206
7.9	0.184468	0.127738	0.093268	0.0503179	0.221209	0.1354	0.0306949
8	0.11308	0.141592	0.056889	0.0514939	0.239834	0.120578	0.0343137
8.1	0.147515	0.101745	0.078696	0.0494139	0.192915	0.114057	0.0254152
8.2	0.127122	0.128596	0.060316	0.0472709	0.208398	0.11434	0.028836
8.3	0.148844	0.13668	0.069117	0.0522689	0.171084	0.115599	0.0232373
8.4	0.216799	0.135207	0.076591	0.0634599	0.23306	0.145023	0.0348812
8.5	0.0931326	0.109502	0.05939	0.0536769	0.233101	0.10976	0.032536
8.6	0.122638	0.147423	0.064377	0.0488379	0.196363	0.115928	0.0270788
8.7	0.195314	0.121272	0.061448	0.0600159	0.213431	0.130296	0.032326
8.8	0.157874	0.134254	0.071126	0.0473329	0.241025	0.130322	0.0342206
8.9	0.151522	0.124314	0.05917	0.0433099	0.253139	0.126291	0.0374979
9	0.13753	0.126528	0.059399	0.0491949	0.243332	0.123197	0.0347817
9.1	0.130549	0.131913	0.074671	0.0549799	0.262373	0.130897	0.036202
9.2	0.138677	0.138085	0.05623	0.0539949	0.230986	0.123594	0.0326744
9.3	0.141659	0.124411	0.092761	0.0557869	0.212174	0.125358	0.0261785
9.4	0.144812	0.117909	0.033805	0.0566229	0.265204	0.12367	0.0406712
9.5	0.143995	0.142765	0.053331	0.0534739	0.218494	0.122412	0.031334
9.6	0.136757	0.144153	0.058847	0.0446309	0.211992	0.119276	0.0306139
9.7	0.141058	0.118929	0.078614	0.0561769	0.235523	0.12606	0.0311389
9.8	0.128635	0.133463	0.075805	0.0545049	0.197102	0.117902	0.0249211
9.9	0.165758	0.134074	0.072223	0.0383409	0.207487	0.123576	0.030686
10	0.197038	0.100552	0.051122	0.0584259	0.190903	0.119608	0.0315238
10.1	0.206546	0.101218	0.077465	0.0673569	0.173206	0.125158	0.0274966
10.2	0.116689	0.120129	0.04733	0.0448649	0.221175	0.110037	0.0321537
10.3	0.161068	0.107733	0.062849	0.0537029	0.133463	0.103763	0.020447
10.4	0.127558	0.106689	0.102979	0.0508829	0.205919	0.118805	0.0251755
10.5	0.168517	0.150554	0.085172	0.0569309	0.194827	0.1312	0.0259325
10.6	0.154221	0.137082	0.079444	0.0499299	0.204065	0.124948	0.0273513
10.7	0.158488	0.121424	0.062373	0.0592429	0.227476	0.125801	0.0315265
10.8	0.133713	0.144027	0.080628	0.0546769	0.261677	0.134944	0.0357339
10.9	0.118004	0.100819	0.04447	0.0561599	0.185758	0.101042	0.0251786
11	0.157739	0.126692	0.061333	0.0513419	0.216709	0.122763	0.0307727
11.1	0.147868	0.112599	0.080406	0.0476239	0.197948	0.117289	0.02615
11.2	0.151104	0.138911	0.088899	0.0530469	0.206097	0.127611	0.026361
11.3	0.183225	0.162101	0.085216	0.0591309	0.197119	0.137358	0.0275005
11.4	0.156403	0.114131	0.073605	0.0490179	0.186481	0.115927	0.0253843
11.5	0.159152	0.127766	0.058234	0.0606639	0.219677	0.125098	0.0306059
11.6	0.156353	0.12116	0.071025	0.0458919	0.214371	0.12176	0.0300863
11.7	0.175454	0.140477	0.079603	0.0520029	0.191816	0.12787	0.0270164
11.8	0.165424	0.0988357	0.053502	0.0519209	0.242025	0.122341	0.0363528
11.9	0.173682	0.136569	0.082736	0.0566749	0.163393	0.122611	0.0228076
12	0.175401	0.145966	0.053494	0.0530139	0.178012	0.121177	0.0282949
12.1	0.172466	0.107874	0.058078	0.0560499	0.227438	0.124381	0.0333695
12.2	0.176196	0.134867	0.070758	0.0490059	0.216049	0.129375	0.0313287
12.3	0.172837	0.139844	0.046326	0.0597479	0.147313	0.113213	0.025258
12.4	0.178407	0.113307	0.09147	0.0463339	0.183528	0.122609	0.0261711
12.5	0.193691	0.149756	0.063562	0.0451539	0.222796	0.134992	0.0350329
12.6	0.14081	0.164821	0.081237	0.0489799	0.158446	0.118859	0.0228691
12.7	0.173551	0.139984	0.073415	0.0578389	0.190171	0.126992	0.0264392
12.8	0.168002	0.135507	0.069739	0.0480349	0.182604	0.120777	0.0266139
12.9	0.215473	0.166693	0.046905	0.0539209	0.159379	0.128474	0.0333138
13	0.154342	0.135832	0.033902	0.0504559	0.184061	0.111718	0.0295297
13.1	0.174903	0.172791	0.067109	0.0544199	0.15842	0.125528	0.026667
13.2	0.147311	0.0868277	0.055271	0.0472849	0.176977	0.102734	0.0255728
13.3	0.124765	0.137384	0.060782	0.0625119	0.168285	0.110745	0.0212599
13.4	0.209969	0.153652	0.052681	0.0614009	0.193849	0.13431	0.0328802
13.5	0.175776	0.135256	0.082001	0.0673099	0.138633	0.119795	0.0198882
13.6	0.16766	0.141391	0.050156	0.0574459	0.224224	0.128175	0.0332029
13.7	0.213886	0.144092	0.072408	0.0521729	0.160299	0.128571	0.0295948
13.8	0.126909	0.148413	0.105441	0.0584229	0.228401	0.133517	0.0280141
13.9	0.20113	0.136015	0.035973	0.0541499	0.150074	0.115468	0.0308521
14	0.145029	0.132761	0.081068	0.0502039	0.159623	0.113737	0.0206764
14.1	0.175434	0.121025	0.065206	0.0549519	0.193029	0.121929	0.0279483
14.2	0.201469	0.12001	0.045551	0.0460349	0.167957	0.116204	0.0315265
14.3	0.200713	0.147347	0.05965	0.0529349	0.122122	0.116553	0.0277014
14.4	0.174846	0.137247	0.061881	0.0588269	0.165601	0.11968	0.0250044
14.5	0.158751	0.109679	0.094186	0.0606449	0.149424	0.114537	0.0180472
14.6	0.132921	0.105593	0.066054	0.0604519	0.212636	0.115531	0.0276696
14.7	0.16341	0.149125	0.0359	0.0509719	0.184654	0.116812	0.0305774
14.8	0.169387	0.141327	0.03888	0.0593289	0.182541	0.118293	0.0291994
14.9	0.206111	0.139552	0.0777	0.0517079	0.19964	0.134942	0.0312062
15	0.194055	0.110165	0.071201	0.0493369	0.200072	0.124966	0.031019
15.1	0.194266	0.157493	0.074462	0.0574659	0.169459	0.130629	0.0271906
15.2	0.216062	0.106122	0.0679	0.0481779	0.153379	0.118328	0.0303261
15.3	0.128001	0.15298	0.074145	0.0548039	0.191785	0.120343	0.0251568
15.4	0.222352	0.144719	0.055775	0.0626809	0.178106	0.132726	0.0324528
15.5	0.209983	0.142185	0.074248	0.0545869	0.131171	0.122435	0.0274375
15.6	0.177748	0.128297	0.057755	0.0602909	0.161166	0.117051	0.0249944
15.7	0.178706	0.158243	0.045822	0.0496129	0.164656	0.119408	0.0294601
15.8	0.238853	0.157834	0.089217	0.0577759	0.185653	0.145866	0.0326663
15.9	0.189502	0.120271	0.049109	0.0666819	0.192371	0.123587	0.0298932
16	0.195665	0.161658	0.057598	0.0595889	0.197241	0.13435	0.0315757
16.1	0.196056	0.146455	0.090948	0.0443389	0.150903	0.12574	0.0263089
16.2	0.172894	0.122781	0.058451	0.0625969	0.122631	0.107871	0.0214011
16.3	0.208223	0.121825	0.084745	0.0476519	0.154028	0.123294	0.0277194
16.4	0.194294	0.156913	0.043349	0.0520799	0.221354	0.133598	0.0365504
16.5	0.218936	0.165202	0.083794	0.0454959	0.200026	0.142691	0.0335581
16.6	0.169291	0.15394	0.057608	0.0546609	0.14386	0.115872	0.024726
16.7	0.152462	0.131955	0.073101	0.0586819	0.209204	0.125081	0.0273718
16.8	0.187121	0.167388	0.05115	0.0504179	0.123726	0.11596	0.0285176
16.9	0.180704	0.141178	0.066909	0.0509029	0.174913	0.122921	0.0271102
17	0.174283	0.118094	0.066639	0.0487459	0.169755	0.115503	0.0257383
17.1	0.162564	0.180981	0.076955	0.0684659	0.197381	0.137269	0.0269588
17.2	0.215656	0.161693	0.039199	0.0526879	0.187108	0.131269	0.0359281
17.3	0.206691	0.163284	0.045126	0.0536799	0.179156	0.129587	0.0334911
17.4	0.18676	0.144094	0.03711	0.0474619	0.202722	0.123629	0.0346027
17.5	0.211409	0.173801	0.062843	0.0505049	0.159779	0.131667	0.0318184
17.6	0.0925546	0.127907	0.072067	0.0538389	0.134713	0.096216	0.0156184
17.7	0.221261	0.127313	0.06691	0.0513509	0.23381	0.140129	0.0379244
17.8	0.157248	0.110866	0.056507	0.0591579	0.216752	0.120106	0.030467
17.9	0.200326	0.144105	0.045131	0.0443529	0.172566	0.121296	0.0324929
18	0.165576	0.120263	0.063832	0.0521229	0.189319	0.118222	0.027045
18.1	0.14657	0.146567	0.037905	0.0535319	0.17138	0.111191	0.0272224
18.2	0.212878	0.137157	0.068798	0.0574289	0.150161	0.125284	0.0284846
18.3	0.187653	0.138208	0.073202	0.0559279	0.198734	0.130745	0.0290047
18.4	0.142705	0.149966	0.037595	0.0554999	0.239955	0.125144	0.0364836
18.5	0.229909	0.129092	0.096898	0.0566439	0.160238	0.134556	0.0293853
18.6	0.202033	0.145721	0.057088	0.0540729	0.219282	0.135639	0.0348777
18.7	0.171705	0.167607	0.039515	0.0527619	0.206782	0.127674	0.0340405
18.8	0.150387	0.140781	0.093256	0.0664139	0.184973	0.127162	0.0211032
18.9	0.167535	0.124326	0.070183	0.0578719	0.176376	0.119258	0.0242851
19	0.206401	0.164995	0.051319	0.0502569	0.228234	0.140241	0.0379057
19.1	0.197392	0.134868	0.063377	0.0494029	0.248955	0.138799	0.0382511
19.2	0.198567	0.139408	0.064958	0.0582599	0.270155	0.146269	0.0403031
19.3	0.167351	0.157916	0.052696	0.0581069	0.241818	0.135577	0.0358235
19.4	0.192226	0.150164	0.086667	0.0572789	0.223898	0.142047	0.0312537
19.5	0.17168	0.170075	0.067098	0.0599019	0.209483	0.135647	0.0303081
19.6	0.155279	0.141155	0.054139	0.0557059	0.171072	0.11547	0.0251686
19.7	0.248741	0.155277	0.067648	0.0541849	0.223161	0.149802	0.0394286
19.8	0.169354	0.137875	0.083485	0.0615849	0.18472	0.127404	0.0238909
19.9	0.159386	0.151752	0.08362	0.0608299	0.193553	0.129828	0.0248103
20	0.211626	0.134876	0.06187	0.0620509	0.183098	0.130704	0.0306286
20.1	0.129677	0.1477	0.116381	0.0487789	0.201438	0.128795	0.0246899
20.2	0.103542	0.12142	0.07827	0.0535189	0.251898	0.12173	0.034508
20.3	0.154244	0.138037	0.06016	0.0653109	0.213304	0.126211	0.0287944
20.4	0.184706	0.169354	0.082635	0.0581089	0.146181	0.128197	0.0246969
20.5	0.159389	0.153293	0.052138	0.0591609	0.232112	0.131218	0.0338425
20.6	0.152332	0.126073	0.08133	0.0543559	0.214491	0.125716	0.0279748
20.7	0.177401	0.132905	0.067134	0.0545619	0.259618	0.138324	0.0376514
20.8	0.201488	0.151244	0.071684	0.0475439	0.137669	0.121926	0.0278338
20.9	0.228133	0.130303	0.073335	0.0553449	0.174812	0.132385	0.0319328
21	0.172873	0.139776	0.056091	0.0534119	0.201152	0.124661	0.0301512
21.1	0.18793	0.146065	0.060728	0.0557049	0.24319	0.138723	0.0363068
21.2	0.173841	0.136186	0.06226	0.0584529	0.191011	0.12435	0.0275959
21.3	0.203027	0.157565	0.071958	0.0550549	0.201458	0.137812	0.0315273
21.4	0.202863	0.149142	0.070909	0.0562939	0.208906	0.137623	0.0320432
21.5	0.221161	0.15067	0.065805	0.0571609	0.20433	0.139825	0.0340634
21.6	0.159696	0.168276	0.064602	0.0529379	0.253306	0.139763	0.0369391
21.7	0.173058	0.160973	0.076374	0.0614399	0.180728	0.130514	0.0254573
21.8	0.192907	0.150512	0.062823	0.0574879	0.168185	0.126383	0.0278759
21.9	0.166002	0.185144	0.08597	0.0547239	0.226063	0.14358	0.0318182
22	0.157983	0.151778	0.089359	0.0579639	0.213648	0.134146	0.0273945
22.1	0.143553	0.165674	0.058177	0.0475239	0.178171	0.11862	0.0274681
22.2	0.200062	0.159015	0.05664	0.0542919	0.237469	0.141495	0.037251
22.3	0.196864	0.147709	0.084244	0.0534159	0.253434	0.147133	0.0364082
22.4	0.175397	0.142153	0.065406	0.0519909	0.218014	0.130592	0.0317891
22.5	0.182641	0.117756	0.061378	0.0502519	0.20515	0.123435	0.0311622
22.6	0.230282	0.151036	0.070302	0.0583759	0.18314	0.138627	0.0328972
22.7	0.113025	0.148675	0.079706	0.0458369	0.197202	0.116889	0.0263689
22.8	0.195532	0.154761	0.071727	0.0484289	0.185379	0.131165	0.0300142
22.9	0.148418	0.137146	0.06459	0.0467399	0.208953	0.121169	0.0295335
23	0.160841	0.114954	0.076924	0.0517539	0.261141	0.133123	0.036923
23.1	0.197435	0.165763	0.065734	0.0544429	0.229523	0.142579	0.0351987
23.2	0.198983	0.135795	0.085802	0.0596389	0.156891	0.127422	0.0248859
23.3	0.19969	0.159246	0.090611	0.0530659	0.151276	0.130778	0.0261074
23.4	0.185348	0.166701	0.086767	0.0555169	0.215457	0.141958	0.0303439
23.5	0.142523	0.122032	0.082608	0.0503149	0.181564	0.115808	0.0228777
23.6	0.217663	0.155767	0.075524	0.0581259	0.184359	0.138288	0.0308979
23.7	0.188317	0.136281	0.077932	0.0465609	0.167694	0.123357	0.0267522
23.8	0.146195	0.204364	0.087652	0.0467789	0.1774	0.132478	0.02892
23.9	0.167104	0.169165	0.06339	0.0549919	0.17341	0.125612	0.0271678
24	0.178851	0.141113	0.065489	0.0545169	0.186722	0.125338	0.027819
24.1	0.168722	0.141188	0.047122	0.0560179	0.186093	0.119828	0.028806
24.2	0.188829	0.154683	0.062176	0.0489669	0.145289	0.119989	0.0273579
24.3	0.215107	0.157782	0.079511	0.0579439	0.158843	0.133837	0.0287354
24.4	0.170547	0.136693	0.06461	0.0497039	0.18826	0.121963	0.0278238
24.5	0.181174	0.140134	0.061962	0.0534049	0.136743	0.114683	0.0245865
24.6	0.220133	0.157603	0.072076	0.0445419	0.162586	0.131388	0.0320907
24.7	0.138529	0.121386	0.080493	0.0593799	0.197962	0.11955	0.0241431
24.8	0.149637	0.159479	0.065476	0.0442159	0.244065	0.132574	0.0358848
24.9	0.178037	0.20764	0.059439	0.0524949	0.184771	0.136476	0.0332501
25	0.190664	0.161253	0.0525	0.0570629	0.188679	0.130032	0.0311657
	sample_1	sample_2	sample_3	sample_4	sample_5	Average	SEM
peak	0.177093	0.141725	0.0672981	0.0543095	0.191021	0.126289	0.0279915

## Sheet: 30
	ΔFRETr
Time(sec)	sample_1	sample_2	sample_3	sample_4	sample_5	sample_6	sample_7	Average	SEM
0	0.00824783	0.00424749	0.00963808	-0.0300665	-0.00232676	-0.0140045	0.0048139	-0.00277863	0.00546335
0.1	0.000398727	0.0199705	0.0345281	0.0359165	-0.00729776	-0.00575845	0.0153187	0.0132966	0.00683939
0.2	0.00761973	0.0169305	0.0453901	0.0231285	-0.0135908	0.0184085	-0.0020347	0.0136931	0.00716323
0.3	0.0430885	0.0387665	0.0536311	0.0401745	0.000985235	-0.0102715	-0.0050516	0.0230461	0.0100758
0.4	0.0197389	0.00338449	0.0519311	0.0259955	-0.000858765	0.0153715	-0.000560796	0.0164289	0.00710745
0.5	0.0296864	-0.0226175	0.0125681	-0.0179785	-0.00572076	0.00551555	-0.0085241	-0.00101012	0.00690529
0.6	-0.00674197	-0.0192315	0.0200971	0.0287855	-0.0423968	0.0180725	-0.0025438	-0.000565561	0.00948198
0.7	-0.0116222	-0.00141351	0.0185041	0.0753615	-0.00911476	-0.0121745	-0.0127111	0.00668994	0.0121874
0.8	0.0192618	0.0288815	0.0198381	0.0122505	0.0112562	-0.00101245	-0.0131403	0.0110479	0.00533359
0.9	-0.00155237	0.0244405	0.0529691	0.0238005	0.0105552	-0.00939745	0.0053683	0.0151691	0.00785246
1	-0.00374867	-0.0115425	0.0323161	0.00293949	0.000622235	0.000246549	-0.0012503	0.00279755	0.00522694
1.1	0.0176455	0.0410315	0.0106461	0.0329675	0.0143532	0.00669255	0.0121016	0.0193483	0.00481047
1.2	0.0149252	-0.00553151	0.0406351	0.0609565	-0.00489176	0.0129535	0.0047586	0.0176865	0.00931581
1.3	0.0269096	-0.0205125	0.0210551	0.0249355	-0.0335358	0.0242895	0.0142151	0.0081938	0.00933085
1.4	0.026547	-0.0140905	0.0135511	0.0239895	-0.000270765	0.000845549	0.0038546	0.00777521	0.00546609
1.5	-0.00724747	0.00013549	0.0618941	0.0831885	0.00669224	0.00876855	0.0159521	0.0241976	0.0129846
1.6	0.0472758	-0.0216135	0.0408851	0.0585405	0.0260762	-0.0138445	0.0021057	0.0199179	0.011852
1.7	0.0123393	-0.00425551	0.0562101	-0.0575565	0.0117932	0.0213665	-0.0082644	0.00451897	0.01306
1.8	0.00953813	0.0451935	0.0209871	0.120539	0.0210852	0.0185555	0.0013657	0.033895	0.015316
1.9	-0.00895477	-0.0179815	0.0278591	0.0109675	0.00514024	0.0128615	0.0045977	0.00492711	0.00565471
2	0.00472193	-0.0175125	0.0261921	0.0956265	0.00227424	0.0109355	-0.0169152	0.0150461	0.0146268
2.1	0.0429536	0.00457549	-0.00173792	0.0512375	-0.0208308	-0.0158445	0.0010303	0.00876911	0.010513
2.2	0.0114892	-0.00703051	0.0292681	0.0455575	-0.0243038	0.00201655	-0.0050745	0.00741751	0.00892947
2.3	0.0460887	0.00389949	0.0369241	0.0605825	-0.000600765	0.0287315	-0.0026045	0.0247173	0.00942266
2.4	0.0199045	0.00724949	0.0368861	0.0401395	0.00266824	0.00408655	0.0139931	0.0178468	0.00579528
2.5	-0.0222989	0.0242735	0.0314421	0.0764295	0.0204512	-0.00204845	-0.000408796	0.0182629	0.0119567
2.6	0.00435133	-0.0110415	0.0168051	0.0732555	0.0332782	-0.0225055	0.0156182	0.0156802	0.0118788
2.7	-0.00486527	-0.0143595	0.0549581	0.104888	0.00499824	-0.00824945	0.0099628	0.0210476	0.0164339
2.8	0.021943	0.0133105	0.0218151	0.0655675	0.0113332	0.0204845	0.0075683	0.023146	0.00738213
2.9	-0.0176378	-0.0197905	0.00968808	0.0769195	0.0119972	0.00105355	0.0134643	0.0108135	0.0121704
3	0.0319876	-0.00165551	0.00898008	-0.0178495	4.72353e-05	0.0162415	-0.0027609	0.00499865	0.00601922
3.1	0.0185036	-0.00398251	0.0110601	0.00628949	0.0224592	0.00430155	0.0128699	0.0102145	0.00337474
3.2	0.037483	0.00659549	0.0116671	-0.0230805	-0.00312176	9.3549e-05	0.0105619	0.00574268	0.00691404
3.3	0.0162325	0.00431149	0.0458541	0.0691165	0.0309212	0.00534255	0.0105067	0.0260407	0.00914173
3.4	0.038914	0.00791549	0.00862708	0.0385105	0.0263262	0.00543055	-0.0039294	0.0173992	0.00646108
3.5	0.00494523	0.0114725	0.0303181	0.0227115	0.0287192	0.00351855	0.0173838	0.0170098	0.00409733
3.6	0.0276408	-0.00797751	0.0183861	0.0819185	0.0353082	0.0138815	-0.0064108	0.0232496	0.0115192
3.7	0.0510863	0.0501845	0.0236911	0.0458045	-0.0101138	0.00586855	0.0129051	0.0256323	0.00911797
3.8	-0.00702417	-0.00413551	0.0504251	0.0361145	-0.0100548	0.0256095	0.0011272	0.0131517	0.00907749
3.9	-0.0140197	-0.0175515	0.0461531	0.0170455	-0.0202598	0.0228735	0.0046769	0.00555972	0.00934067
4	0.0144352	-0.0305545	0.0283151	0.0534405	-0.00406876	0.0103235	0.0176524	0.0127919	0.00986684
4.1	-0.0197169	-0.0383645	0.0185001	0.0519175	-0.00364876	0.00607155	0.0044896	0.0027498	0.0108185
4.2	0.0191286	0.00198449	0.0506431	-0.0257065	-0.00323276	0.0203495	0.0136513	0.010974	0.00894867
4.3	0.00628663	0.0223485	0.0235241	0.0453075	0.0323932	0.00321555	-0.0130997	0.0171394	0.00743236
4.4	-0.00845347	0.00302849	-0.00380692	0.0394505	0.00832024	0.0139465	-0.0074429	0.00643464	0.00632599
4.5	0.045134	-0.00344151	0.0184901	0.0453205	-0.0116828	0.00787055	0.0339331	0.0193749	0.00868352
4.6	0.0484596	-0.0198785	0.0409871	0.0362935	-0.0372098	-0.00100045	0.007063	0.0106735	0.0123236
4.7	0.0545333	0.00859549	0.00241608	0.00131849	-0.00877776	0.00580455	0.0074518	0.0101917	0.0077067
4.8	0.0538907	0.0334925	0.0371301	0.0689435	0.00963024	-0.00945845	0.0134895	0.0295883	0.010228
4.9	0.0173436	-0.0117595	0.0341491	0.0663925	0.00361224	0.00703155	0.0148133	0.0187975	0.00953902
5	-0.000991273	0.00820949	0.0377331	0.0467855	0.00586524	0.00273055	0.005124	0.0150652	0.00717209
5.1	0.0453723	-0.0199535	0.0381941	-0.00242451	-0.0110628	0.0227395	0.0015206	0.0106265	0.00947777
5.2	0.017152	0.00446449	0.00791308	0.0618385	0.0111672	0.000457549	-0.0126937	0.0128999	0.00889347
5.3	0.00967333	0.0298955	0.00979908	0.0309665	-0.00217176	0.0203215	-0.0029548	0.0136471	0.00526665
5.4	0.0536532	-0.0225445	0.0417591	0.0831015	-0.0181288	0.0262485	-0.0053463	0.0226775	0.0150261
5.5	-0.00251857	-0.00810951	0.0174781	0.0248185	-0.00574476	0.0133265	0.0142045	0.0076364	0.00487392
5.6	0.00964963	-0.00378151	0.0187081	0.0622435	0.0399172	-0.0192725	-0.0050694	0.0146279	0.0107175
5.7	0.0201343	-0.0400725	0.0545801	0.0448365	0.00288124	0.0207445	0.0063336	0.015634	0.0117192
5.8	0.0108156	0.0134135	0.0334681	0.119916	-0.0281108	0.0170325	0.0144656	0.0258573	0.0171869
5.9	-0.00644297	0.0280435	0.0120131	0.00736349	0.00367224	-0.00490845	0.0142217	0.00770894	0.00449954
6	0.0182853	0.0213395	0.00635108	0.0151335	-0.00912976	0.0271805	2.90392e-06	0.011309	0.00484514
6.1	-0.0237272	-0.00929351	0.0252051	0.00900249	0.00613924	0.00312855	-0.0156055	-0.000735832	0.00627335
6.2	0.034733	0.00102149	0.0525331	0.0472765	0.00306124	-0.0100725	-0.015059	0.0162134	0.0105782
6.3	0.014491	-0.0330585	0.0487991	0.0534215	0.0222092	0.0275335	-0.0106875	0.0175298	0.0117033
6.4	0.0293028	-0.0113665	0.0246411	0.0170245	-0.00927176	0.0169865	0.0056057	0.0104175	0.00603785
6.5	0.0382683	-0.00927651	-0.00485592	0.0284345	0.0114762	-0.0315755	-0.0023863	0.00429784	0.0089811
6.6	0.00628293	0.00528149	-0.00274292	0.00625549	0.00929124	0.0137125	-0.000767896	0.00533041	0.00212738
6.7	-0.0251219	-0.0388725	0.0221981	0.0499835	-0.00884376	0.0152895	-0.0192478	-0.000659261	0.0117643
6.8	0.0320752	-0.00208651	0.0174681	0.0263525	-0.0109098	-0.0109765	0.0131217	0.00929211	0.00661895
6.9	0.0417954	0.00129349	0.0140121	0.0494795	-0.0139008	-0.0138995	-0.0135116	0.0093241	0.0101811
7	-0.00583017	0.00853049	0.0406781	0.0792665	-0.0297238	0.00217255	0.0223385	0.016776	0.013329
7.1	0.00897813	0.0136425	-0.0104749	0.00798849	0.00830624	0.0319885	0.0102964	0.0101036	0.00469031
7.2	0.0183838	0.00785249	0.00598108	0.00546049	0.0153492	-0.00377145	-0.0036446	0.00651587	0.00320389
7.3	0.0396702	0.00745949	0.00726408	0.122822	0.000350235	-0.0184685	-0.0084045	0.0215277	0.0182152
7.4	0.00911913	0.0179245	0.0234801	0.0321905	-0.0118778	-0.0220025	-0.0101285	0.00552935	0.00772403
7.5	0.00780863	-0.00824951	-0.0215109	0.0418985	0.0199192	-0.0131715	-0.020911	0.000826211	0.00893093
7.6	-0.000831073	-0.0389445	0.0447601	0.0733685	0.0395202	-0.00215245	0.0303038	0.0208607	0.0140936
7.7	0.022245	-0.0376125	-0.0261079	0.0377655	-0.0108948	-0.00558545	-0.0095633	-0.00425049	0.00991905
7.8	0.0126748	0.00179449	0.0131581	0.0375695	0.0275522	0.00565555	-0.0022358	0.0137384	0.00539703
7.9	0.0380343	0.00399149	0.0199681	0.124926	-0.0163788	0.0163505	0.0126525	0.0285064	0.0172346
8	-0.00211667	0.00844449	0.0200091	0.0472745	0.0174382	0.00323755	-0.0052266	0.0127229	0.0067609
8.1	-0.0134624	-0.00767851	0.0142221	0.0258965	0.0122842	0.00896455	-0.000173196	0.0057219	0.00515291
8.2	0.0486293	-0.00959151	0.00895408	0.0293005	0.0101262	0.00471955	0.0059875	0.014018	0.00720556
8.3	0.0136588	0.00859549	-0.00752892	0.0692725	0.0116002	-0.0129465	-0.0074101	0.0107488	0.0105381
8.4	0.0459619	-0.0118795	0.0256471	0.0883595	-0.0199518	-0.00911745	0.0047748	0.0176849	0.0146657
8.5	0.0323711	0.00202649	0.0270461	0.0451095	-0.00107076	0.0319835	-0.0032105	0.0191794	0.00736436
8.6	0.0464353	-0.0344565	0.0359151	0.0431585	0.00570224	0.00714455	0.0173389	0.0173197	0.0106686
8.7	0.0112462	0.00895249	0.0637241	0.0732025	-0.00760576	0.00174755	0.0117669	0.0232906	0.0119803
8.8	0.00487233	0.0110875	0.0377131	0.0233515	0.00482524	0.00454055	-0.0033574	0.0118618	0.00531057
8.9	0.00443643	-0.0173625	0.0300021	-0.0501615	0.00418324	0.0102395	0.0110752	-0.00108393	0.00972751
9	-0.000328173	-0.0107575	0.0331081	0.0419475	-0.0140628	-0.000284451	0.0091529	0.00839651	0.00810596
9.1	0.016687	0.00030849	0.00147808	0.0915805	-0.00607476	0.0120035	0.0076068	0.0176557	0.0126534
9.2	0.035191	0.00149649	-0.00645592	0.0474895	-0.00370376	-0.00560745	0.000365204	0.00982501	0.00831974
9.3	0.0112408	-0.0121505	0.0122911	0.0429735	3.23529e-06	0.00786655	-0.0034873	0.00839105	0.00664214
9.4	0.0245853	-0.0159685	0.0259441	0.0414015	-0.00807976	0.00334655	0.0251791	0.0137726	0.00791215
9.5	0.0120491	-0.0400825	0.0259441	0.0198015	0.0264192	-0.00276345	0.0146247	0.00799895	0.00884872
9.6	0.00519893	-0.00325251	0.0311501	0.0567765	-0.00674476	0.00196655	-0.0021354	0.0118513	0.00886707
9.7	0.00888903	0.00790349	0.0304421	-0.0448585	-0.00284276	0.0152215	0.0191995	0.00485062	0.00916019
9.8	-0.000304773	0.00491549	0.0198431	0.0887435	-0.00335276	0.0278595	-0.0155428	0.0174516	0.0130844
9.9	0.0316406	0.0195135	0.0386991	-0.0390925	0.00452424	0.0230765	0.002078	0.0114914	0.00980853
10	0.0235876	-0.0206185	-0.00997792	0.0213915	-0.0105988	-0.00448545	-0.004395	-0.000728075	0.00633718
10.1	-0.0304249	0.00166849	-0.0186489	0.0419785	-0.0101548	-0.00306245	0.0274731	0.0012613	0.00962953
10.2	0.0354862	-0.00324151	0.0262261	0.0134095	-0.00699176	0.00801355	0.0213525	0.0134649	0.00584991
10.3	0.0530381	-0.00124951	0.0271941	0.0584285	-0.0175198	-0.0223535	-0.0084031	0.0127336	0.0126399
10.4	0.046389	-0.00061651	0.0339361	0.0170725	0.0257922	0.00318355	0.0203809	0.0208768	0.00623987
10.5	0.0386637	0.00299449	0.0278721	0.00171549	0.00741324	0.0205945	-0.002342	0.0138445	0.00582795
10.6	0.0328304	-0.00912351	0.0122691	-0.00383551	0.00323424	-0.00885045	-0.000165196	0.00376558	0.00559736
10.7	0.0605076	0.00935549	0.00295608	0.0343085	0.0240722	-0.00176345	0.0103439	0.0199686	0.00821275
10.8	0.00803563	0.0243375	-0.0108669	0.0294735	0.00520524	0.0112155	-0.0098078	0.00822752	0.00581233
10.9	0.0183515	-0.00300751	-0.00224292	0.0745195	-0.00853076	-0.000918451	0.000345104	0.0112166	0.0110163
11	-0.00805697	-0.0138595	0.0346621	0.0169965	0.0254052	-0.0118145	-0.0049642	0.00548124	0.00747485
11.1	0.00365243	-0.00655351	-0.0188509	0.00623049	0.0186992	-0.0114535	0.0119661	0.000527196	0.00505341
11.2	0.0322499	0.00427349	0.0296651	0.0529745	-0.0411068	-0.0151025	-0.0112618	0.00738457	0.0123516
11.3	0.0606833	0.00967249	0.00727708	0.00895149	-0.0233418	0.000164549	0.0069165	0.0100462	0.00950604
11.4	-0.00909337	0.00397449	-0.00363992	0.0206475	0.00179124	0.0103625	-0.002904	0.00301978	0.00375831
11.5	0.061201	-0.0212945	-1.39216e-05	0.0611065	0.00828724	0.000512549	0.0120703	0.0174099	0.0119781
11.6	0.015179	-0.0180605	-0.00374392	0.0376655	0.0114632	0.0227515	0.0055826	0.0101196	0.00681847
11.7	0.0101436	0.0276185	0.00151008	-0.0224885	-0.00329776	-0.0108605	-0.0155016	-0.00183945	0.00639778
11.8	0.00232413	0.0239585	0.00348308	0.00965049	-0.00672276	0.00698455	-0.0067682	0.0047014	0.00399327
11.9	-0.0166823	0.0128855	0.0113251	-0.0507065	0.00699424	0.00747855	-0.0122488	-0.0058506	0.00867264
12	0.0103428	0.00442749	0.0145951	0.0200875	-0.0293868	0.0224835	0.0026968	0.00646378	0.00659546
12.1	0.00804183	-0.00669851	0.00670508	0.0387905	0.0102372	0.00671955	0.001114	0.00927281	0.00536412
12.2	-0.00791627	-0.0323195	0.000588078	0.0214215	-0.00111076	0.0146125	0.0083108	0.000512339	0.00663403
12.3	-0.0135686	-0.0114145	0.00596508	-0.0226485	0.0144472	-0.00999645	0.0126423	-0.00351049	0.00544485
12.4	-0.0270308	0.00466749	-0.00403592	-0.0174175	-0.0143908	-0.00180745	0.0138913	-0.00658909	0.00528142
12.5	0.00648743	-0.0196505	-0.00285192	-0.00358851	-0.00163476	0.00628855	0.0088301	-0.000874232	0.00366476
12.6	0.00570653	-0.0246885	-0.0171679	-0.0382515	0.00623824	-0.00580645	0.0048527	-0.00987385	0.00657146
12.7	0.0122281	-0.00783951	0.0223611	-0.00193351	-0.0137638	0.0108815	0.0095952	0.00450417	0.0048123
12.8	-0.00575217	0.00115249	0.0357451	0.0164125	0.00597824	-0.00858945	0.0135551	0.0083574	0.00574422
12.9	0.0229946	-0.0217225	0.0326281	-0.00905451	0.0151742	-0.00965545	-0.0188671	0.00164248	0.00817628
13	0.00666233	0.00240349	0.00254608	-0.0663515	0.0104092	0.0236215	-0.0080766	-0.0041122	0.0109896
13.1	0.0478493	0.0319885	0.0240921	-0.00204551	-0.0205268	0.0128695	-0.0186196	0.0108011	0.00977662
13.2	-0.0129771	0.00712449	-0.0168579	0.00566949	0.0237812	0.00242655	0.0131939	0.00319438	0.00536652
13.3	0.0239703	0.00071549	-0.00179892	0.00539549	-0.00148376	0.0166725	0.0160586	0.00850425	0.00390126
13.4	0.000529127	-0.0311205	0.0121311	0.00710849	-0.0168538	-0.00200045	-0.0021675	-0.00462479	0.00558375
13.5	0.0278315	-0.0384515	0.0106561	-0.00206351	-0.0120828	-0.00442545	0.0149433	-0.000513189	0.00810344
13.6	0.00518263	-0.00108551	0.0195221	0.00480349	0.00236924	0.00787655	-0.0087245	0.00427771	0.00326563
13.7	-0.0142608	0.0193515	0.0369981	-0.0234205	0.00318824	-0.0144115	0.0061964	0.00194878	0.00805471
13.8	0.0371165	-0.0204985	-0.00879492	-0.0102425	-0.0427628	-0.0227865	-0.0218684	-0.0128339	0.0093264
13.9	0.029781	-0.0186175	0.00235608	0.0107495	-0.0137358	-0.0222955	0.0235485	0.00168377	0.00783014
14	0.0318474	0.0265945	-0.000191922	0.0296305	-0.00436576	-0.00545945	-0.0168279	0.00874677	0.00755304
14.1	0.0333019	-0.0236405	0.00370508	-0.00608251	0.00582524	-0.00196545	-0.0088997	0.000320582	0.00660969
14.2	-0.0398664	0.0189065	0.00300108	-0.0249875	0.00120524	0.0159055	0.029649	0.000544782	0.0094006
14.3	0.0166794	0.0155505	0.00478208	0.0339525	0.00693524	0.000790549	-0.0104142	0.00975372	0.00531595
14.4	0.0155892	-0.0262565	0.0340381	-0.00193751	-0.0120808	0.00720855	0.0198101	0.00519588	0.00770921
14.5	0.029032	-0.00583151	0.00687608	-0.0730395	0.00722524	-0.0140535	0.0103261	-0.00563786	0.0123373
14.6	0.0322831	-0.0235895	0.00342108	-0.0485705	-0.0136988	0.0261775	0.0110595	-0.00184536	0.0108462
14.7	-9.60725e-05	-0.00011151	0.0193301	0.0332135	-0.0328358	0.0249935	-0.006624	0.00540997	0.00847781
14.8	0.0102942	0.0106725	0.0194911	0.0225295	-0.00697476	-0.00687145	0.0090059	0.00830671	0.00436794
14.9	0.00871853	0.0147215	-0.0323339	-0.00046651	-0.0117518	0.00977655	-0.0138814	-0.00360243	0.0063132
15	0.0233779	0.0170705	0.0489381	0.00932049	0.00435124	-0.0206035	-0.0027106	0.011392	0.00825497
15.1	0.0249826	-0.00080651	0.0228391	-0.0133985	-0.00973476	0.00143155	-0.0087041	0.00237277	0.00589409
15.2	0.00106913	-0.00930851	-0.00391492	-0.0416695	-0.0155828	0.00252355	-0.0141185	-0.0115716	0.00567087
15.3	0.0202009	0.00241849	0.00567508	-0.0335515	-0.0117758	0.0252965	0.0127285	0.0029989	0.00763682
15.4	-0.0196453	-0.0133645	-0.0111789	-0.0408205	-0.0156958	-0.0180405	-0.003032	-0.0173968	0.004414
15.5	0.00357153	0.0129765	-0.00967692	0.00862349	-0.000974765	-3.8451e-05	0.0072306	0.00310171	0.00282439
15.6	-0.0110337	-0.00586651	0.00892408	0.0139395	0.00822524	0.00921955	-0.0246472	-0.000177004	0.00532296
15.7	0.0184447	-0.00573951	0.0179181	-0.0448005	0.0210812	-0.00256745	-0.0094613	-0.000732104	0.00878048
15.8	0.0365379	0.0169055	0.0146551	-0.0575715	0.0261612	0.00898855	-0.0081233	0.00536478	0.0117309
15.9	0.00545053	0.00988649	0.00874508	-0.00301251	-0.00566476	0.00662555	-0.00648	0.00222148	0.00265669
16	0.0325627	0.00192149	0.0134111	-0.00627351	-0.00166376	-0.00555245	-0.0167116	0.00252771	0.00607765
16.1	0.0474402	0.00316649	0.0115891	0.0273585	0.0424612	0.0147745	0.0075288	0.0220456	0.0065815
16.2	0.00602103	-0.0364005	-0.0166539	0.00881049	-0.0158768	0.00704355	-0.0220351	-0.00987018	0.00658554
16.3	0.0123493	-0.0129445	0.0192901	-0.00022551	0.0365882	-0.0228675	-0.000259496	0.00456152	0.00757228
16.4	0.00677903	0.0136495	0.0131311	-0.0565175	-0.0352878	-0.0267995	-0.0103988	-0.0136348	0.0101994
16.5	0.00492593	-0.0286955	0.00790808	-0.0638975	-0.00583876	0.00419155	-0.0145798	-0.0137123	0.00968697
16.6	-0.00649277	-0.00498351	0.0343791	-0.00779851	-0.0189688	-0.00210645	-0.0228821	-0.00412186	0.00703502
16.7	0.0284329	-0.00393051	-0.00831292	-0.0372495	-0.00289476	0.00810555	0.0145211	-0.000189732	0.00781513
16.8	0.00368633	0.0173595	0.0117921	-0.0154565	-0.00709976	0.00726955	0.000675704	0.00260384	0.00422337
16.9	-0.00882557	-0.0301575	0.00697708	-0.0232145	-0.000191765	-0.00286145	-0.0220631	-0.0114767	0.00522805
17	0.0131776	0.0297755	-0.0275439	0.0109065	0.0106712	-0.00969045	-0.0093401	0.0025652	0.00721573
17.1	-0.00223367	-0.0155865	-0.000428922	-0.0100705	-0.0143608	0.0117865	-0.034476	-0.00933855	0.00550501
17.2	-0.024871	0.0158165	-0.00556492	0.0656575	-0.0160388	-0.000449451	-0.0024591	0.0045844	0.011262
17.3	-0.0219518	-0.0245995	0.0158361	0.0301275	0.0233732	0.0104145	-0.0094765	0.00338908	0.00832328
17.4	0.0132215	-0.00172451	0.0150961	0.0137755	-0.0165978	-0.00356945	-0.0162575	0.000563411	0.005223
17.5	0.0314418	0.0116875	-0.0137629	0.0365635	-0.00538376	-0.0162315	0.0108804	0.00788501	0.00790887
17.6	0.0379107	0.0116095	0.0116701	0.0148105	0.0106892	-0.0254335	-0.0082196	0.00757671	0.0074871
17.7	-0.00414557	-0.0353685	0.0140021	-0.0168425	0.0247192	-0.00919145	-0.0060738	-0.00470008	0.00744124
17.8	0.0177969	0.0316725	-0.0112949	0.00853149	-0.00276376	0.0149865	-0.0092972	0.00709022	0.00595022
17.9	0.0163944	0.0135245	0.0129071	-0.0328215	0.00219324	-0.00173445	0.0073748	0.0025483	0.00638503
18	0.0134433	-0.00110351	0.0216881	-0.0309075	0.0172912	0.00700255	-0.0167636	0.00152151	0.00727099
18.1	-0.0176149	-0.0227855	0.0166961	0.0257325	0.00160624	0.0233195	-0.0126491	0.00204355	0.00763378
18.2	0.00816363	-0.00440351	0.0283081	-0.0132685	0.0223322	-0.00218545	-0.0039345	0.00500171	0.00578854
18.3	-0.039207	0.00335949	0.00642508	0.0370325	0.0166552	-0.0219005	0.0107647	0.00187565	0.0095237
18.4	0.0306669	-0.0137735	0.0182191	-0.0118805	-0.0164778	0.00465855	-0.0057085	0.000814896	0.00676899
18.5	0.0436775	-0.0270235	-0.0148289	-0.0160755	-0.0131538	0.00136255	-0.0017011	-0.00396325	0.00870705
18.6	0.000515227	-0.0274285	-0.00500092	-0.0256335	0.0175092	-0.00993445	-0.0142044	-0.00916819	0.00588241
18.7	0.0432424	0.00512049	-0.0123899	-0.0272845	-0.00365376	0.000224549	-0.0253238	-0.00286636	0.00898579
18.8	0.00119613	0.00947749	-0.0119459	0.0185355	-0.00685076	0.00149555	0.0195375	0.00449221	0.00454383
18.9	0.00103383	-0.0506145	0.00489508	-0.0230575	0.0358442	0.0101475	0.0194089	-0.000334632	0.0107816
19	0.0185734	-0.0249895	-0.0120559	-0.0141165	0.00461324	0.0192895	0.0050721	-0.000516232	0.00642039
19.1	0.00633073	-0.00527651	0.0218531	-0.0607795	-0.0177758	0.0152875	-0.0015007	-0.00598016	0.0103983
19.2	0.00803583	-0.0189835	-0.00698392	-0.0375855	0.00577124	-0.0126075	-0.0230722	-0.0122036	0.00611102
19.3	-0.0148339	0.0283065	-0.00290492	-0.0580255	0.0104172	0.00470855	-0.0147884	-0.00673149	0.0102689
19.4	-0.036005	-0.0338185	-0.00901292	-0.0842045	0.0249462	-0.00185745	-0.0011667	-0.0201598	0.0132682
19.5	-0.00744117	-0.00230551	-7.79216e-05	0.00736349	-0.0172088	0.0124125	-0.0115983	-0.00269366	0.00393052
19.6	0.0102178	0.0127905	0.00255508	0.0112925	-0.0138538	-0.00578945	0.000832404	0.00257787	0.00372146
19.7	0.010899	-0.0103865	-0.0215409	-0.00438651	0.00330924	-0.00549345	0.0021401	-0.003637	0.00397323
19.8	0.0119469	0.0292705	0.0113021	-0.0232345	-0.00104676	-0.00260345	0.0102068	0.00512022	0.00616365
19.9	0.0233922	-0.0178555	0.0177901	-0.0278975	-0.00551276	0.0137685	-0.0021456	0.000219925	0.00721276
20	-0.0289436	-0.0199935	0.0350161	-0.0100575	0.0151012	1.2549e-05	0.0055771	-0.000469661	0.0081975
20.1	0.0262646	-0.0154415	-0.00803092	-0.0284165	0.0176222	-0.00124845	-0.0162833	-0.00364769	0.00737495
20.2	-0.0349525	-0.0227435	0.00282908	0.00403849	0.000813235	0.00814755	-0.0255156	-0.00962618	0.00660574
20.3	-0.0170628	-0.0304455	0.00939208	-0.00340251	-0.00200276	0.0312185	-0.0081479	-0.00292155	0.00740512
20.4	0.00771373	0.00683249	-0.0132839	-0.0510535	0.0101782	-0.0142515	-0.0120495	-0.00941628	0.00804797
20.5	-0.00451617	-0.0177295	-0.00867292	-0.0201275	0.0131832	0.00681055	-0.0086504	-0.00567182	0.00459008
20.6	0.0217302	-0.0170855	0.00326408	0.0105825	0.0121982	0.0160805	-0.0010192	0.00653584	0.00487012
20.7	0.0123302	-0.0235765	-0.0107919	-0.0301795	0.0227452	0.0202945	0.0051709	-0.000572432	0.00800121
20.8	0.01341	-0.0533925	0.0107051	0.0172385	0.0162732	0.0245685	-0.000410396	0.00405607	0.00999499
20.9	-8.05725e-05	-0.0286345	0.0197031	0.00630749	0.00678424	0.00283455	-0.008904	-0.000284246	0.0057336
21	0.0114985	-0.00037751	0.0110081	0.0544575	0.0102832	-0.00316345	-0.0147783	0.00984687	0.00827299
21.1	0.00324803	-0.0283235	0.00730108	-0.0123265	0.0117742	0.0113195	0.0058871	-0.000160004	0.00560455
21.2	0.00169893	0.00787549	0.0199541	0.0123055	0.0128252	0.00746555	0.0022224	0.00919245	0.00243072
21.3	-0.0170662	-0.0214725	-0.0294979	-0.00195351	-0.00889376	-0.0157345	-0.0028349	-0.0139219	0.00379298
21.4	-0.00748907	-0.0110745	0.0290891	0.0132785	0.0301322	0.0152815	-0.0024887	0.00953272	0.00638597
21.5	0.021281	-0.0319485	-0.0108419	-0.0487305	-0.00233876	0.0110325	-0.0214381	-0.0118549	0.00921801
21.6	-0.0118915	0.00604349	0.00760008	-0.0176175	0.00778624	-0.0167745	-0.008252	-0.00472938	0.00436327
21.7	0.011633	0.0149665	0.00402008	-0.0330345	0.0193292	0.00737455	-0.013405	0.00155484	0.00699921
21.8	0.00829753	-0.0389475	0.0151591	-0.0202805	0.00915024	0.0240385	0.0015821	-0.000142932	0.00829629
21.9	0.00552023	0.0249775	-0.0209219	-0.0828875	0.0129752	-0.0107735	-0.000198096	-0.0101869	0.0133813
22	-0.00700717	-0.00174951	-0.00171092	-0.0520025	0.00846724	-0.0199555	0.0095345	-0.0092034	0.0080582
22.1	0.00464533	0.00668149	0.0135041	-0.0198905	0.00735024	-0.00784045	-0.0134313	-0.00128302	0.00470205
22.2	-0.00139037	0.00195149	0.0135061	0.0308465	-0.0165088	0.0202955	0.0016747	0.00719645	0.00590478
22.3	-0.028065	-0.0142335	-0.0134139	-0.0280425	0.00851724	0.00335955	-0.0335286	-0.0150581	0.00612824
22.4	0.0189061	-0.0122845	-0.00121092	-0.0115025	-0.0123238	0.00330655	0.0045678	-0.00150589	0.00439134
22.5	0.00909933	-0.00261551	0.00973808	0.0128675	0.0167152	0.0114695	0.0011478	0.008346	0.00255752
22.6	-0.00302477	-0.00305851	0.000560078	-0.0990065	-0.00132876	0.0173415	-0.0074916	-0.0137155	0.0145266
22.7	-0.000635573	0.00998949	0.00529408	0.00854549	-0.00162876	0.0240635	-0.0214913	0.00344814	0.00525901
22.8	0.00584713	-0.0227555	0.0171531	-0.00339251	0.0104882	0.00231555	0.0086696	0.00261794	0.00488021
22.9	0.00173143	-0.00108151	-0.0267989	-0.0259805	0.00961624	-1.7451e-05	0.0200949	-0.00320512	0.00658589
23	0.00547003	0.0128675	-0.0140449	0.0252655	-0.00479476	0.0138995	-0.0010602	0.00537181	0.00499146
23.1	-0.00397177	-0.0109275	-0.00705192	0.0296775	0.0164492	-0.00525145	0.0069066	0.0036901	0.00559806
23.2	-0.0253782	-0.0308295	0.0170891	0.0369595	0.0164442	0.000110549	-0.0038748	0.00150298	0.00915759
23.3	0.0140259	0.00971649	0.0111331	-0.00913151	-0.00365576	0.00459055	0.0019344	0.0040876	0.0031611
23.4	-0.0216187	0.00215049	0.0159321	0.0463035	0.0153602	-0.0120975	-0.0098309	0.00517132	0.00867614
23.5	0.0134893	0.0105385	0.0168191	0.0430515	0.0640412	0.00507055	-0.0061789	0.0209759	0.00914771
23.6	0.00282703	-0.00866751	0.00307808	0.0106995	0.00400924	0.0265375	0.0058548	0.0063341	0.00402617
23.7	0.0151588	-0.00868051	-0.00916592	-0.0366025	0.00883824	0.0180175	0.0191316	0.000956754	0.00770166
23.8	-0.0343129	-0.0389475	0.00768308	-0.00297551	0.0155662	0.0294705	-0.0207494	-0.00632363	0.00978775
23.9	0.0255326	0.00346049	-0.0131719	-0.0125785	0.0136202	0.0189035	-0.0186451	0.00244591	0.00662647
24	-0.029259	0.00785649	-0.0179699	-0.0190055	0.0314882	-0.0205285	-0.016017	-0.00906216	0.00801271
24.1	-9.83725e-05	-0.0105575	0.0373151	-0.0108785	-0.0125578	0.00108255	-0.0368599	-0.00465063	0.00843512
24.2	-0.00884607	-0.0339675	-0.0299649	-0.0551405	0.00454224	-0.00635145	0.0098673	-0.017123	0.00883227
24.3	0.012856	0.00507249	-0.0112089	0.0206315	0.0266192	0.0117735	-0.0073672	0.00833952	0.00524846
24.4	0.00467303	0.0409895	-0.00203192	-0.0242925	0.00271724	0.00359255	-0.0029712	0.00323952	0.00732232
24.5	-0.0174833	-0.0170435	-0.0136839	0.00808249	0.0132102	0.0336545	-0.0052861	0.000207211	0.00721028
24.6	0.00169673	-0.00882451	0.0194291	-0.00145451	-0.00530176	0.00967155	-0.0127525	0.000352011	0.00420816
24.7	-0.00944557	-0.0151905	0.00275608	0.0103235	0.00570224	-0.00366545	-0.0080103	-0.00250429	0.00345156
24.8	0.0219456	0.0226995	-0.0169159	0.0138055	0.0153742	0.0328265	0.0147144	0.0149214	0.00586666
24.9	0.00494993	0.00952349	0.00377808	-0.0394135	-0.000401765	0.00679755	-0.0011324	-0.00227123	0.00635167
25	-0.00149307	0.0229255	-0.0294929	0.00804849	0.0145462	0.00458755	0.0073897	0.00378735	0.00626642
25.1	-0.00166547	-0.00343951	-0.00178692	0.00700049	-0.0143338	0.0264765	-0.0197592	-0.00107255	0.0056813
25.2	-0.00128557	0.0164605	0.00125108	-0.0220765	0.0130492	-0.00690745	0.0056867	0.000882568	0.00489514
25.3	-0.00933987	-0.00445451	-0.0165579	-0.0355735	0.00690724	-0.0106265	-0.0075169	-0.0110231	0.0049118
25.4	-0.0286865	0.0283895	0.0444591	0.0348485	-0.0166478	-0.00124945	-0.0177645	0.0061927	0.0110688
25.5	-0.00108807	-0.00305151	0.0178341	0.00788149	0.0247062	0.00285155	0.0118347	0.00870978	0.00383665
25.6	0.013782	0.0196555	0.0330951	0.0264485	0.0289082	0.0252965	-0.0181461	0.0184343	0.00654148
25.7	-0.0331735	0.00192049	0.00357908	-0.0314565	-0.00199576	-0.00260045	0.0133367	-0.00719856	0.00678298
25.8	-0.00490567	-0.00498351	-0.00595692	0.0465375	0.00301724	0.00407655	0.0038205	0.00594367	0.0069747
25.9	0.0123723	0.0262105	-0.0241959	0.0387905	0.0343602	0.00545655	-0.0047019	0.0126132	0.00852038
26	-0.00605467	-0.0135615	-0.00841092	-0.0272775	0.00952524	-0.00263545	-0.0046579	-0.00758182	0.00423243
26.1	0.00450193	0.0454705	0.0130111	-0.0466675	0.0121972	0.00122055	0.0082506	0.00542634	0.0102901
26.2	0.0132533	0.0132085	-0.0157289	-0.0235525	0.0409222	0.0298115	0.003102	0.0087166	0.00871966
26.3	0.0133068	-0.0296885	-0.0464919	-0.0242945	0.0291582	0.00853855	-0.0105513	-0.00857466	0.0101535
26.4	-0.0217685	-0.0157125	-0.00354292	0.0158265	0.0471642	0.00609355	0.000588304	0.00409267	0.00863061
26.5	-0.0233022	-0.00541851	0.0245701	0.0409975	0.0133602	0.0215335	0.0023819	0.0105889	0.00804721
26.6	-0.0388071	0.00736949	-0.0128929	-0.0180595	-0.0167228	0.0242635	-0.0152719	-0.0100173	0.00764051
26.7	-0.000786973	0.00277049	-0.0218849	-0.0632605	0.0270762	-0.000255451	-0.0061821	-0.00893189	0.0105809
26.8	-0.00949617	-0.00835851	-0.0238839	-0.0329195	0.0272052	0.0320515	-0.0300469	-0.0064926	0.00998731
26.9	-0.000105173	0.00960649	-0.00476692	-0.0174425	-0.000926765	0.0179935	-0.0193976	-0.00214842	0.00508931
27	-0.0188654	-0.00623251	-0.00212592	-0.00451251	0.0262482	-0.00699045	0.0073806	-0.000728275	0.00536351
27.1	-0.00869987	0.00626549	-0.00591092	0.0102845	-0.00266376	-0.00520245	0.0030356	-0.000413061	0.00266295
27.2	-0.0303896	0.00865649	0.00725808	0.0194415	0.0138062	-0.00348445	-0.000876496	0.00205882	0.00617785
27.3	-0.0197297	-0.0349365	-0.0187479	0.0207365	0.00659324	0.0134535	-0.0215671	-0.00774256	0.00796014
27.4	-0.01714	0.0113825	0.0136041	0.0282415	0.00705724	0.0266795	-0.022218	0.00680098	0.00746015
27.5	-0.0116454	0.0206885	-0.00576592	-0.0263045	0.00311524	0.0179675	0.0018237	-1.72608e-05	0.00621952
27.6	-0.0125784	-0.00575051	-0.0167929	0.00172049	0.00298824	0.00406555	-0.0206102	-0.00670825	0.00381563
27.7	0.00454033	-0.00563851	0.00415408	-0.00948751	0.0268062	0.00336555	-0.0203717	0.000481211	0.00556982
27.8	-0.0251277	-0.0313965	0.0261601	0.0283625	0.0145312	-0.000542451	-0.000830596	0.0015938	0.00886443
27.9	-0.0104755	0.00354749	-0.0284049	-0.0498315	-0.00712976	-0.00786445	-0.006561	-0.0152457	0.00679821
28	-0.00280827	-0.0134285	0.0252241	0.0449205	0.00689424	0.0302825	-0.000566596	0.0129311	0.00792329
28.1	-0.00673177	-0.0250575	0.0102021	-0.0263875	0.0294882	0.00772655	0.0024829	-0.00118243	0.00755805
28.2	0.00200793	-0.00720551	0.0191301	-0.0278275	0.00248524	0.0267405	-0.0143636	0.000138168	0.00711085
28.3	0.000309627	-0.0344285	-0.0137689	-0.0159905	0.00418324	0.00751455	-0.0149651	-0.00959223	0.00553031
28.4	0.0285626	-0.0212115	0.0173841	-0.0868965	0.0436212	0.00850755	-0.0181863	-0.00403126	0.0164108
28.5	0.0221488	-0.00661651	-0.00740692	-0.0298445	0.0276032	0.0213585	-0.000589396	0.00380761	0.00786326
28.6	0.00256823	0.00306349	-0.00172292	-0.0124465	-0.000183765	0.0275045	-0.000710396	0.00258181	0.0045884
28.7	-0.00402487	0.00456649	0.0329811	-0.0371135	0.0162412	-0.00271945	-0.0091577	0.000110468	0.0082479
28.8	0.00188613	0.00446449	0.0129851	-0.0377105	0.00200024	-0.00367645	-0.0273481	-0.0067713	0.00700113
28.9	-0.0169501	0.0291875	-0.0188929	-0.0641975	0.0312642	0.0338155	0.0026773	-0.000442275	0.0135789
29	-0.0329527	-0.0298225	0.000863078	0.0250835	0.0297542	-0.000836451	-0.0099918	-0.00255752	0.00918753
29.1	-0.0288144	-0.0306025	-0.0149359	-0.0170335	3.23529e-06	-0.0111355	0.0017798	-0.0143912	0.00477447
29.2	-0.0423819	-0.0106565	-0.00342792	-0.00025251	-0.0131728	0.00587055	-0.0084991	-0.01036	0.00587673
29.3	0.0138138	-0.0300855	-0.0114009	0.0291245	0.0240142	0.0141825	-0.0128112	0.00383392	0.00832843
29.4	-0.0445429	0.0236795	-0.0268149	0.0465375	-0.0111898	0.000582549	-0.000698496	-0.00177808	0.0114782
29.5	-0.0313897	0.00735249	-0.0133239	-0.00046251	0.00601824	0.0135685	-0.0033949	-0.00309025	0.0057365
29.6	0.0332569	0.0140915	0.00492008	0.0307885	0.00681824	0.0289835	0.0273297	0.0208841	0.00451761
29.7	-0.0236603	-0.00060251	-0.00563592	-0.0366255	-0.00444576	0.0154565	-0.0114748	-0.00956975	0.00632953
29.8	-0.034788	0.00081249	0.00592208	-0.0254725	-0.00990576	0.00634555	-0.0169211	-0.0105725	0.00604951
29.9	-0.0385575	0.00773949	-0.0168549	-0.0427465	-0.00642476	-0.000725451	0.0089368	-0.0126618	0.00795426
30	-0.0249018	-0.00663951	0.00962108	0.0278595	0.00374024	0.0101255	-0.000300896	0.00278631	0.00616279
30.1	-0.0260236	-0.0277415	0.0218301	-0.0533685	0.0197032	0.0193435	-0.0127786	-0.00843362	0.0111263
30.2	0.0242219	-0.0180565	0.000480078	-0.0593075	0.000327235	0.0101585	-0.0123819	-0.00779402	0.0100732
30.3	-0.000843673	0.0120805	-0.00122092	0.0254285	0.00844224	0.0204865	-0.0025235	0.00883567	0.00421337
30.4	0.00430083	-0.00066251	-0.00789792	-0.0269275	0.00481324	-0.00495645	-0.0023702	-0.00481436	0.00407521
30.5	-0.0340131	-0.00853051	0.000459078	0.0202855	-0.00777276	-0.00485945	-0.0244508	-0.00841172	0.00659716
30.6	-0.00669867	-0.0128615	-0.0223229	-0.0259345	0.0296152	0.00834455	-0.0023794	-0.00460532	0.00721291
30.7	-0.00935397	0.0309875	0.0197381	-0.00142151	0.00792224	-0.00299945	0.0039605	0.0069762	0.00531419
30.8	0.00349523	0.0113205	-0.0205479	-0.0381425	0.0254272	0.0205655	-0.015119	-0.00185728	0.00885244
30.9	0.0236869	0.0142795	-0.0126879	-0.0630805	0.0401292	0.0157515	-0.0012896	0.00239845	0.0126538
31	0.00225703	0.00583749	0.0156971	0.0133555	0.0141992	0.0235685	0.0132799	0.0125993	0.00261042
31.1	-0.0157472	-0.0298925	0.00910508	-0.00019751	0.0139732	0.0224885	0.0055494	0.000754154	0.00681783
31.2	-0.0422506	-0.0105775	-0.0201849	0.0221305	0.0125392	0.0126965	-0.0011615	-0.00382975	0.00846744
31.3	-0.0405854	0.0199395	0.00455808	-0.00686251	0.00496924	-0.00106345	-0.0119668	-0.00443019	0.00714521
31.4	0.00978273	-0.0267465	-0.0121089	-0.0145145	0.00173924	-0.00194645	-0.0056029	-0.00705676	0.00451979
31.5	0.00756353	0.0290505	0.0127731	-0.0260215	0.00478324	0.00405755	-0.000878696	0.00447538	0.00625132
31.6	-0.0305932	-0.00585951	-0.0180679	0.00378449	0.0159532	-0.00512245	-0.0041502	-0.00629365	0.00563101
31.7	-0.0182989	-0.00480451	0.0181981	0.0347335	-0.00522976	-0.0131845	-0.0029448	0.00120988	0.00706285
31.8	-0.0367399	0.00326049	0.0247031	-0.0393945	0.0119092	-0.0163945	-0.025357	-0.0111447	0.00939449
31.9	-0.00833657	0.00201249	-0.0121809	-0.0467505	-0.0151188	0.0372645	0.0091362	-0.00485336	0.00968964
32	-0.011506	0.0202315	-0.0125039	-0.0196835	0.00652024	-0.00754145	0.000911204	-0.00336742	0.00513237
32.1	0.00796393	-0.0151735	0.0277491	-0.0177335	0.00907724	0.0193225	-0.0151367	0.00229558	0.0069456
32.2	0.0232399	0.00912849	0.0232141	-0.0156225	0.0159082	0.0194145	0.0285806	0.0148376	0.00558941
32.3	0.00876793	-0.0187215	0.00996508	-0.0439235	0.0257152	-0.00884445	-0.0231151	-0.00716519	0.00895807
32.4	-0.0311209	-0.0208385	0.0212791	0.0469975	0.00511124	-0.00191645	-0.0013486	0.00259477	0.00981835
32.5	-0.0232439	0.0185115	-0.0242569	-0.0353275	0.0315682	0.0245875	0.0013082	-0.000978975	0.0101366
32.6	-0.0271241	-0.00334351	0.00656508	-0.0110305	0.0129652	0.0138225	0.0108366	0.000384482	0.0057471
32.7	-0.00919627	-0.00259551	-0.0218349	-0.0376065	0.0184262	0.00781555	-0.0035505	-0.00693456	0.00700156
32.8	-0.0356153	-0.0181205	0.0167111	0.00963449	0.00336024	0.00475355	-0.0019458	-0.00303175	0.00680024
32.9	0.00264683	-0.00308451	0.00985008	0.0588575	-0.0412178	0.0236455	0.0058235	0.00807445	0.0113529
33	-0.0406299	-0.00124051	-0.0195259	0.00840949	0.0114032	0.0108095	-0.0093316	-0.00572938	0.00725141
33.1	-0.0276757	-0.00269351	-0.00383692	0.0121645	0.00303724	0.0379865	-0.0139645	0.000716811	0.00783689
33.2	-0.00388497	0.00821049	-0.00834192	-0.0334545	-0.0207968	0.0159945	0.0027147	-0.0056512	0.00644287
33.3	-0.00254177	-0.0100085	-0.00901292	0.00626049	-0.00242476	-0.0167485	0.0150792	-0.00277096	0.00404464
33.4	-0.00732857	0.00182649	0.00210208	0.0386205	-0.00349876	-0.00565645	0.0259622	0.0074325	0.00669859
33.5	0.0115049	-0.0101535	0.0170501	0.0225675	0.00164224	-0.0290595	-0.0263632	-0.0018302	0.00779831
33.6	0.00170513	-0.0137865	-0.00290692	0.00809349	0.00336624	0.0188945	0.0187757	0.00487738	0.004422
33.7	-0.0102327	-0.00276651	-0.00878992	-0.0330455	-0.00751776	0.0101445	-0.0028949	-0.00787182	0.00491761
33.8	-0.0116506	-0.0259005	0.00748208	-0.00598651	-0.0199878	-0.0160025	0.0111254	-0.0087029	0.00522715
33.9	0.0205757	0.00050749	-0.0198049	-0.0599575	-0.00112476	0.0206115	-0.0196524	-0.0084064	0.0106104
34	0.0195023	0.00119849	0.0129351	0.00824449	0.00704524	-0.00594645	0.0010439	0.00628901	0.00318586
34.1	0.00549513	0.0234685	0.0210781	-0.0316855	0.00915324	0.00369655	0.0031501	0.00490801	0.00684518
34.2	0.00337713	0.00766949	-0.00630192	-0.0109865	-0.00368476	0.00245055	0.000150804	-0.00104646	0.00240329
34.3	0.0237837	-0.00755051	-0.0124229	-0.0345435	-0.00347976	0.00431755	0.0187421	-0.00159333	0.00745543
34.4	0.0233234	0.0111625	0.0159091	0.0300935	0.0113222	0.00183055	0.0162063	0.0156925	0.0034424
34.5	0.0256748	0.0135325	-0.00661492	-0.0351345	0.00336124	-0.0118405	-0.0047075	-0.00224698	0.0073336
34.6	-0.011134	-0.0238195	0.000586078	-0.0330665	-0.00162576	-0.0201415	0.0204881	-0.00981615	0.00679401
34.7	-0.031506	6.14902e-05	-0.00932692	-0.0457615	-0.0129558	-0.00774745	-0.0129807	-0.0171738	0.00598714
34.8	0.00335183	-0.0221745	0.0124581	0.0276035	0.0146972	-0.00839345	-0.0044576	0.00329787	0.0062684
34.9	-0.0422388	-0.0127865	0.000998078	-0.0204785	-0.00138576	0.0191615	0.0064349	-0.007185	0.00758617
35	-0.024803	-0.0594675	-0.0139789	0.0275725	-0.00118576	0.00487055	0.0241756	-0.00611665	0.0113964
35.1	-0.00590377	-0.0249385	-0.00335292	-0.0215775	0.0247082	-0.00128945	0.007087	-0.00360956	0.00637106
35.2	0.0114042	0.0208695	0.0372631	-0.0446145	-0.00672476	0.0121675	-0.0016681	0.00409957	0.00978701
35.3	-0.0147876	-0.0264435	-0.0314299	0.0275635	0.0120712	-0.00556845	0.002913	-0.00509739	0.00797144
35.4	-0.00386687	-0.0299415	-0.0191009	0.0175135	0.00566824	-0.00577845	0.0084574	-0.00386409	0.00620204
35.5	-0.0102327	0.00265249	-0.0310899	-0.0388845	0.0214012	0.0144185	0.0213519	-0.00291185	0.00932584
35.6	-0.00240497	0.00527649	-0.000247922	0.00076949	-0.0158238	0.0160515	0.0132799	0.0024144	0.00401744
35.7	0.00129383	-0.00851751	0.0121991	-0.0134995	0.0251942	0.0120805	0.0157581	0.0063584	0.00523559
35.8	0.0206176	0.0169825	-0.00564892	0.0192175	-0.0101668	-0.00727045	-0.0076601	0.00372448	0.00541715
35.9	0.0205118	0.00776349	0.0161361	0.0828165	-0.00683376	-0.000377451	-0.0152456	0.0149673	0.0122582
36	0.0145371	0.00904649	0.0141511	0.0319525	0.00296424	0.00170655	0.0031531	0.011073	0.00401705
36.1	0.00295873	-0.0169785	-0.0178499	0.00823449	0.0230432	0.00146055	0.0127886	0.00195102	0.00567676
36.2	-0.0216162	0.0161605	-0.00202592	-0.0251465	-0.0128408	-0.0220335	-0.0125512	-0.0114362	0.00547125
36.3	-0.0200035	-0.0378955	-0.00539392	0.00010349	0.0159112	0.0137585	-0.003198	-0.00524538	0.00711372
36.4	-0.0325695	-0.0346635	-0.00639392	0.0150575	-0.0114568	0.00840755	0.0068497	-0.00782413	0.00748058
36.5	-0.0234524	0.0337375	0.00925308	-0.0609215	-0.00417376	0.0198195	0.0161428	-0.00137068	0.0120938
36.6	-0.00343027	0.0388305	-0.000409922	-0.0193745	0.0133642	-0.00324545	0.0011371	0.00383881	0.0068702
36.7	0.0157506	0.0286555	0.0145121	0.0376425	0.0116162	0.00261755	0.0256868	0.0194973	0.0044651
36.8	0.00643673	0.0461435	0.00547408	-0.0320085	0.00636124	0.0127195	-0.0094478	0.00509697	0.0089107
36.9	0.0102988	-0.00147251	0.0291431	0.00198649	0.00372024	-0.00329245	0.0088396	0.0070319	0.00413517
37	-0.00681647	-0.0118775	0.0184181	0.0148195	0.0247942	-0.000873451	-0.0035356	0.00498982	0.00534547
37.1	0.00300093	-0.0391605	0.0206981	0.00640849	0.0163132	0.00182055	-0.0099968	-0.000130861	0.00752975
37.2	-0.0197934	0.0270205	0.0266141	-0.0182055	0.0116962	0.0123515	-0.0018348	0.00540695	0.00731879
37.3	0.0188357	-0.0177155	-0.0123719	-0.00915751	-0.0145348	0.00124455	0.0118506	-0.00312126	0.00532424
37.4	-0.00403087	0.0230685	0.0260771	-0.0482975	-0.00280576	-0.00473645	0.0168031	0.000868296	0.00959717
37.5	-0.0275993	0.0175375	0.0131021	-0.0127775	0.00536024	0.00448755	0.003555	0.000523654	0.00590359
37.6	-0.0170521	-0.0217635	0.00897708	0.00315449	0.0167652	-0.00719245	0.0051671	-0.0017063	0.00533204
37.7	-0.000574573	0.0148915	-0.0158199	0.0121725	-0.0139618	-0.0137995	-0.0016007	-0.00267035	0.00477725
37.8	-0.00329347	0.0143815	-0.00641692	-0.0612085	-0.0112518	-0.00910845	0.0166869	-0.00860153	0.009729
37.9	-0.021377	-0.0247415	-0.00899792	0.0367985	-0.00392776	-0.00630045	-0.0203703	-0.00698806	0.0079169
38	0.00566113	0.0189945	0.0370701	-0.0440265	0.0167652	-0.00963645	0.0175186	0.00604951	0.00991634
38.1	-0.00745317	-0.0375875	0.0269841	0.0437655	0.00495924	0.00924955	0.0033895	0.00618674	0.00971699
38.2	0.00218363	0.00258949	-0.0151449	-0.0315215	-0.0135818	-0.00424545	0.0118266	-0.00684199	0.00545352
38.3	-0.00445287	0.0387245	-0.0154589	-0.00147351	-0.0107738	-0.0129145	0.0042526	-0.000299489	0.00700489
38.4	-0.0208336	0.0218045	0.0261741	0.00946549	0.0162202	0.00200155	-0.000947896	0.00769777	0.00605011
38.5	-0.0475548	0.0278435	0.00892908	-0.00763951	-0.0140198	-0.000532451	0.0011891	-0.00454069	0.00876782
38.6	-0.0212326	0.0153215	-0.0220389	-0.0204315	0.00942324	-0.0165795	-0.0128692	-0.00977242	0.00587473
38.7	-0.0287446	-0.00487851	0.00657608	0.0208535	-0.0130078	0.0137485	-0.0065705	-0.0017176	0.00637874
38.8	-0.00668137	0.0288365	0.00402708	0.0305495	0.0149582	-0.0128815	0.0222053	0.0115734	0.00649326
38.9	0.0140831	0.0229775	-0.00957792	0.0243705	0.0298222	0.0155785	0.0144626	0.0159595	0.00480634
39	0.0243031	0.00394549	0.00206508	-0.0472815	0.0151672	0.0197635	0.0025038	0.00292382	0.00901465
39.1	-0.01141	0.0136405	0.00269308	0.0209645	-0.0146858	0.0127545	-0.0043425	0.00280205	0.00512988
39.2	-0.0450542	-0.0271975	0.0297301	-0.00216851	0.0126912	0.00783155	-0.0091576	-0.0047607	0.00951912
39.3	0.0340785	0.00547349	0.0105161	-0.0139855	0.0101182	0.0113305	-0.0078006	0.0071044	0.00584683
39.4	-0.0122828	0.0474575	0.00309508	0.00493849	0.00188324	-0.00157445	-0.008301	0.00503087	0.00745592
39.5	0.00212653	-0.0202935	-0.0214629	-0.00515051	0.00728624	0.00164355	-0.0135707	-0.00706019	0.0043495
39.6	-0.012966	0.0130225	0.000130078	-0.00140051	0.0103632	0.0195315	0.0227638	0.00734924	0.00480245
39.7	0.0492234	0.0397715	-0.0248089	0.0709955	-0.0130018	0.0256825	0.0030455	0.0215583	0.0131341
39.8	0.00999733	-0.00495351	0.00685808	-0.00537951	0.0119972	-0.00456245	-0.0062055	0.00110738	0.00306722
39.9	-0.00132337	0.0249065	0.0569931	0.0392835	-0.00607076	-0.000622451	0.0041269	0.0167562	0.0091318
40	0.0278981	0.00326849	-0.0161309	0.0175045	-0.00267076	-0.0167155	0.0064727	0.00280381	0.00622783
40.1	-0.00609357	-0.0257675	-0.0103059	0.00449749	0.000509235	0.00885255	0.000273204	-0.00400493	0.00434785
40.2	0.0121288	-0.00972851	0.00355908	-0.0227645	0.0139612	0.00167655	0.0032482	0.000297268	0.0048312
40.3	-0.0185833	-0.0248035	0.0140801	0.0599165	-0.0153468	0.000322549	0.0013267	0.00241604	0.0108511
40.4	-0.00158917	0.0322755	-0.00315992	0.0533535	-0.0201548	-0.00525545	0.0213544	0.0109749	0.00969477
40.5	-0.00288917	0.0148295	-0.0157879	-0.0364785	-0.0193208	-0.00257545	0.0158732	-0.0066213	0.00712673
40.6	0.0179273	0.0296745	0.0169531	-0.00839751	-0.00869476	0.0282495	0.0077824	0.0119278	0.00597253
40.7	-0.00562837	0.0125885	0.0247471	-0.0183625	-0.00985176	-0.0285145	0.0137456	-0.00161085	0.00727137
40.8	-0.0159073	0.0422555	0.00433708	-0.0216785	-0.00403376	0.0286305	-0.0074176	0.00374085	0.00889138
40.9	-0.0177191	0.00673249	-0.000589922	0.0342675	0.0123622	0.00931855	0.0150845	0.00849375	0.00596836
41	0.00258793	0.00655749	0.0199271	-0.0560485	0.0145512	0.00702055	0.014249	0.00126354	0.00980902
41.1	0.00330373	0.0141215	0.0287511	-0.0391025	0.00358024	-0.0135045	-0.0025471	-0.000771075	0.00811154
41.2	0.0138942	0.0337065	0.0104371	0.00230549	-0.0251118	-0.00176845	-0.0106879	0.0032536	0.00710011
41.3	0.0122927	0.0142845	0.0107141	0.0681255	0.00854524	-0.0222315	0.0222698	0.0162858	0.0101391
41.4	0.0120742	-0.00879451	0.00877608	0.0405515	0.0115572	0.00162555	-0.0143759	0.00734488	0.00674329
41.5	0.00808793	-0.00628651	0.000181078	0.00562249	0.00486024	-0.00184745	0.0064359	0.00243624	0.00197297
41.6	-0.0247548	-0.00146251	-0.0145169	-0.0323135	-0.0111308	-0.0260095	0.0085001	-0.0145268	0.00548868
41.7	-0.0222578	-0.00147351	-0.00398092	0.00320849	0.00828924	-0.00426645	0.008699	-0.00168313	0.00398353
41.8	-0.0126023	0.0306275	-0.00957892	0.0165895	-0.0133118	-0.0112415	0.000922404	0.000200711	0.00648803
41.9	0.0114193	0.00661549	-0.00870792	0.0516745	-0.0179038	0.0214765	0.000421804	0.00928514	0.00858947
42	-0.0116853	0.0243005	0.00898508	0.0453735	0.00391324	0.00247055	0.0172524	0.0129443	0.00692258
42.1	0.00127753	0.0327105	0.00939208	-0.0173265	0.0549362	0.0145995	-0.0148666	0.0115318	0.00973616
42.2	-0.0236071	-0.00497351	0.0176561	0.0434915	-0.0103318	-0.0274635	0.0091671	0.000562696	0.00942146
42.3	-0.0332415	-0.0204275	0.0121951	-0.0407645	-0.00486076	-0.00684245	-0.0070514	-0.0144276	0.00689345
42.4	0.0299914	0.00230749	0.0388201	0.00708749	0.0185302	0.000140549	0.0039594	0.0144052	0.00570825
42.5	0.00229013	-0.00898751	0.0256421	-0.0197815	0.0180092	-0.00760645	0.0047014	0.0020382	0.00599615
42.6	-0.0254211	0.0113315	0.00217408	0.00095849	-0.00265476	0.00864655	0.0050211	7.98207e-06	0.00459632
42.7	0.00205083	0.0155105	-0.00272092	-0.0241245	-0.00796976	-0.00107045	0.0126569	-0.000809632	0.00501058
42.8	0.00711063	0.0113285	0.00328108	-0.00022351	-0.0192378	0.0151735	-0.011116	0.000902354	0.00464939
42.9	0.00649753	0.00690149	0.0248381	-0.0152885	-0.00622876	-0.0123095	0.0139433	0.00262195	0.00551433
43	0.0294216	0.0218185	0.00236008	0.0157235	0.0186032	-0.0275075	-0.0103702	0.0071499	0.00763281
43.1	-0.041733	0.0397695	0.0171311	0.0284125	-0.0156998	-0.00749845	0.012604	0.00471227	0.0106124
43.2	0.0231092	0.0344675	-0.000143922	-0.00058651	-0.0156658	-0.00401045	0.0150303	0.0074572	0.0065838
43.3	0.00864613	-0.00531551	-0.00891592	0.00681549	-0.00107376	-0.00199045	-0.0022704	-0.000586346	0.00237456
43.4	0.0345098	0.0132505	0.0120541	-0.0286145	0.0261782	0.00500855	0.0036073	0.00942771	0.00760924
43.5	-0.010974	-0.0199235	-0.0124819	0.0186815	-0.0325918	-0.0104675	0.0057822	-0.00885356	0.0063221
43.6	-0.0117497	-0.00063951	-0.00175392	0.0509475	-0.00809676	0.00796955	0.0120385	0.00695938	0.00797638
43.7	-0.00166547	-0.0370525	-0.00143092	0.00366449	0.00304924	-0.000652451	-0.0021247	-0.00517319	0.00538526
43.8	0.0184173	0.00485249	0.00429008	-0.0253265	-0.0354318	0.0147385	0.0244185	0.000851239	0.00857239
43.9	-0.0103975	0.0319325	0.0143611	0.0106175	0.0145472	-0.000579451	0.0165249	0.0110009	0.00508184
44	-0.00577387	0.0153115	0.00191108	-0.00048451	0.0181542	-0.0155395	0.0120515	0.0036615	0.00461393
44.1	0.00633573	0.0238295	-0.00447592	0.0343065	0.0121312	0.0145355	0.012272	0.0141335	0.00466934
44.2	-0.00664157	0.0140995	0.00125108	0.0665575	-0.0222258	0.00498155	-0.0055415	0.00749725	0.0107243
44.3	0.0149281	-0.00037851	0.0165691	0.00145149	0.00411724	-0.0183145	0.006196	0.00350985	0.00437569
44.4	0.0136958	0.0145755	-0.0190729	0.0124285	0.00741424	0.0158425	0.0238798	0.00982335	0.00516162
44.5	0.016811	0.00678449	0.00163408	-0.00850751	-0.00424276	0.0210915	0.0127086	0.00661135	0.00414637
44.6	-0.00342717	-0.0108425	-0.0247399	-0.00176251	-0.0382978	-0.00887845	0.0075385	-0.0114871	0.00582109
44.7	-0.00566517	-0.00465551	-0.0183669	-0.00739751	-0.00355776	-0.0211875	0.0113365	-0.00707055	0.00404136
44.8	-0.00936647	0.0291405	0.00882308	-0.00515051	-0.00960976	0.0113435	-0.0183051	0.000982182	0.00615402
44.9	0.00533433	-0.00614351	-0.0232489	0.0373335	0.0158152	-0.0254745	-0.0091867	-0.000795789	0.00842266
45	0.0236651	0.0398945	0.0123551	0.00066649	-0.00235376	-0.00389145	0.0054013	0.0108196	0.00604568	Fig. a
45.1	0.0206617	0.00021649	-0.0323729	0.0249045	0.0117462	0.00264655	-0.0036113	0.0034559	0.00718731
45.2	-0.0189693	0.00250749	0.0394031	-0.0424855	0.000827235	-0.0243725	-0.0038748	-0.00670918	0.00978138
45.3	-0.0226666	0.00927149	-0.0391589	0.0389095	0.0236482	-0.00940545	-0.0025058	-0.000272504	0.010119
45.4	-0.00228997	0.0162855	0.0104221	0.0232485	0.00813424	-0.000319451	-0.0029033	0.00751108	0.00377761
45.5	0.00872903	0.00798249	-0.0296899	-0.00594051	0.0157572	0.00225355	-0.0029789	-0.000555289	0.00559928
45.6	-0.0187704	-0.0305155	0.0162331	-0.0125275	-0.0168258	0.0146735	0.0145789	-0.00473623	0.00733211
45.7	0.0105957	-0.0120815	-0.0178509	0.00192049	-0.000139765	0.00929055	0.0125187	0.000607611	0.00442139
45.8	0.000663127	0.0225425	0.0110261	0.0118095	0.0183872	0.00404955	0.0158671	0.0120493	0.00292606
45.9	-0.0179363	0.0103945	-0.00336092	-0.0360015	-0.0192608	-0.0173575	-0.0127671	-0.0137556	0.00545085
46	0.0130887	-0.0215895	0.00654508	-0.00551451	-0.00963076	-0.00865545	0.0073059	-0.00263579	0.00458539
46.1	0.0441542	-0.00570751	0.0105541	0.0256455	-0.0174618	0.00325555	0.0077937	0.00974768	0.0076569
46.2	-0.0311561	-0.0161185	-0.00637892	-0.00719251	0.00498524	0.0166215	0.012369	-0.0038386	0.00631308
46.3	0.0125055	-0.0218235	-0.00271892	0.0352915	-0.0441758	0.00458155	0.0184393	0.000299954	0.00999691
46.4	0.0232169	-0.0220835	-0.0457819	-0.0118845	-0.0248138	-0.00488345	0.0182223	-0.00971542	0.00922578
46.5	0.0267681	0.00584349	0.00997208	0.0393495	0.00261824	0.00348855	0.0039434	0.0131405	0.00539924
46.6	0.0107725	-0.0138415	-0.000669922	0.0382775	-0.0310228	0.00233855	-0.000101696	0.000821811	0.00807172
46.7	0.0224535	0.0198285	0.0131661	-0.00403051	-0.0248268	-0.0179395	0.0093669	0.00257404	0.00701439
46.8	0.00730203	-0.0103525	0.00672808	-0.0319475	0.000376235	-0.0124705	-0.0133923	-0.00767949	0.00522947
46.9	0.0108802	-0.00829051	0.00652108	0.0272515	-0.00947976	0.00837855	0.0217003	0.00813734	0.00520928
47	-0.00832257	0.00867349	0.0215741	0.00512949	0.00219624	-0.0182525	-0.0156581	-0.000665689	0.0053814
47.1	-0.0338194	0.0366965	0.00952408	-0.0147755	0.00544124	0.00201555	-0.0071461	-0.000294804	0.00828587
47.2	-0.00505587	-0.0179755	-0.0221619	-0.00849051	-0.0346098	0.00908555	-0.0047361	-0.011992	0.00536318
47.3	-0.0166805	-0.0277095	0.0133391	-0.00010751	0.0157802	0.00977755	0.0081746	0.000367711	0.00623831
47.4	0.0209677	-0.0131915	-0.0119029	-0.00800951	-0.00786976	0.00179955	-0.0039863	-0.00317039	0.00444596
47.5	0.00643443	0.0137965	0.0159511	-0.0409795	-0.0229418	0.0237705	-0.0018115	-0.000825746	0.00880391
47.6	-0.0300119	0.0216605	-0.0189709	0.0162185	-0.0116358	0.0376325	-0.0091167	0.000825182	0.00928744
47.7	-0.0152129	0.00999049	0.0260391	0.0286905	0.0107302	0.0164585	-0.000717896	0.010854	0.00576172
47.8	0.0104349	0.0119435	-0.00593192	0.0474625	0.0416252	0.00150755	0.000687804	0.0153899	0.00789343
47.9	0.0258103	-0.00109751	-0.0150109	0.0315625	-0.00556176	-0.00929145	0.0100767	0.00521255	0.00675684
48	0.00726843	-0.0138145	-0.0179479	-0.00197851	0.0129592	-0.0192095	-0.0036723	-0.00519929	0.00470794
48.1	0.00468473	0.00770949	-0.00820192	-0.0285695	0.0139562	-0.00342045	0.0161477	0.000329468	0.00583776
48.2	-0.0389325	-0.00972851	0.00436108	-0.0373965	0.0120192	-0.00706545	-0.0031962	-0.0114198	0.00743161
48.3	0.0186091	-0.0242125	0.00101108	-0.0429425	0.0250022	0.00974055	0.000148504	-0.00180622	0.00909579
48.4	0.015792	0.0134875	0.0156181	-0.0531055	-0.0153398	-0.0209175	-0.0141393	-0.00837206	0.00960846
48.5	-0.0150269	0.00301149	-0.0110519	0.0118725	0.0213632	0.00261555	-0.0019041	0.00155427	0.00475074
48.6	0.00182493	-0.0198475	0.0145661	-0.00260351	-0.00740476	0.0129925	0.004585	0.000587539	0.00452097
48.7	-0.0189639	0.00485949	-0.0102589	-0.0458765	-0.0104658	-0.00609345	-0.0080449	-0.0135491	0.00601481
48.8	0.0128378	-0.0309225	-0.0120999	-0.00900951	0.00802024	0.0120395	0.0034798	-0.00223636	0.00604539
48.9	-0.00835607	0.00290349	-0.00850092	-0.0203395	0.0109472	0.00181355	-0.01251	-0.00486318	0.00401869
49	-0.0203141	0.0243325	-0.00116292	0.0350775	-4.77647e-05	0.0128165	0.0184562	0.00987971	0.00700026
49.1	0.00838623	0.0121425	0.0119371	0.0278095	-0.00482576	-0.0214385	-0.0057053	0.00404368	0.00604471
49.2	0.0228036	-0.0165245	0.0129881	-0.0109625	-0.00340076	0.0202435	0.0026482	0.00397081	0.00577338
49.3	0.00418993	0.0338575	0.00860808	-0.0254025	0.00275924	0.00252355	-0.0182449	0.00118441	0.0072708
49.4	-0.0148862	0.0119455	0.0105121	0.00750349	0.0123112	-0.0124015	-0.0022879	0.00181382	0.00441498
49.5	-0.0436966	0.00715549	0.00670608	-0.0201025	0.0152132	0.00368955	-0.0127088	-0.00624908	0.00778106
49.6	0.000590327	-0.00637451	-0.00361692	0.00280249	-0.0128438	-0.00567245	-0.0054572	-0.00436743	0.00192303
49.7	-0.0398274	-0.00184951	0.0205681	0.0323835	0.0170782	-0.0216905	-0.009932	-0.000467075	0.0096617
49.8	0.0290407	0.0211795	0.00771308	-0.0217315	0.0168222	0.00851155	-0.000301996	0.00874765	0.00625559
49.9	-0.00957117	-0.0283165	0.00411008	-0.00121251	-0.00958176	0.00961055	-0.019312	-0.00775333	0.00499553
50	-0.0140139	-0.0198165	0.0215101	-0.0154535	0.0121232	0.0101435	-0.0236683	-0.0041679	0.00686438
50.1	0.0225094	-0.00976251	-0.0108709	0.0569435	0.0197952	-0.0141315	-0.0361307	0.00405037	0.0116954
50.2	0.0358223	0.0599875	-0.00546792	0.0800465	0.0447682	0.0402625	0.0412453	0.0423806	0.00984727
50.3	0.0417492	0.0936305	0.00519408	0.153478	0.0796622	0.0698405	0.0783508	0.074558	0.0172811
50.4	0.0393198	0.149547	0.0460231	0.12651	0.0999552	0.104339	0.0923066	0.0940002	0.0151023
50.5	0.0836127	0.105437	0.0832231	0.123576	0.148112	0.118378	0.0905373	0.107554	0.00910006
50.6	0.0590027	0.1412	0.108028	0.170936	0.146795	0.112783	0.105804	0.12065	0.0136945
50.7	0.0613777	0.122768	0.107215	0.147607	0.122463	0.117283	0.0973661	0.110869	0.0101324
50.8	0.0649754	0.123082	0.139062	0.107107	0.137658	0.0946035	0.104294	0.110112	0.00986316
50.9	0.0735652	0.132708	0.136147	0.135702	0.164765	0.117316	0.0770426	0.119607	0.0126118
51	0.100052	0.147498	0.131391	0.108042	0.127988	0.149387	0.0807488	0.12073	0.00962527
51.1	0.0558042	0.0940335	0.148979	0.165423	0.161644	0.135218	0.0916327	0.121819	0.0157705
51.2	0.0909921	0.107744	0.1308	0.193342	0.152779	0.134162	0.0980838	0.129701	0.0134377
51.3	0.135152	0.0908525	0.123974	0.117842	0.143806	0.11862	0.065402	0.113664	0.0101983
51.4	0.0440341	0.168297	0.0927041	0.272328	0.138094	0.112879	0.102575	0.132987	0.0274094
51.5	0.0965083	0.121154	0.136051	0.155478	0.181178	0.111799	0.088805	0.127282	0.0124226
51.6	0.0751045	0.119187	0.137326	0.174056	0.178093	0.122559	0.101208	0.129648	0.0140759
51.7	0.0826372	0.128139	0.157618	0.202559	0.12541	0.120802	0.0983192	0.130784	0.0149439
51.8	0.113734	0.146235	0.113385	0.106272	0.145348	0.133949	0.089972	0.121271	0.00799886
51.9	0.0845676	0.105431	0.159365	0.122367	0.119839	0.109799	0.0998902	0.114466	0.00888686
52	0.0693304	0.134665	0.171918	0.150859	0.15186	0.128538	0.0848585	0.127433	0.0141139
52.1	0.102258	0.138728	0.11035	0.203603	0.119872	0.122927	0.0653301	0.123296	0.0159385
52.2	0.110838	0.103671	0.11452	0.138012	0.125535	0.105893	0.0893814	0.11255	0.00594358
52.3	0.0521707	0.140739	0.137679	0.12391	0.133933	0.119655	0.0972986	0.115055	0.0118495
52.4	0.0328096	0.177675	0.144305	0.135349	0.1546	0.139133	0.0917234	0.125085	0.0182161
52.5	0.0933173	0.116023	0.136718	0.174408	0.105376	0.125244	0.0824972	0.119083	0.0115568
52.6	0.0744408	0.110211	0.101974	0.22074	0.149179	0.118679	0.0782319	0.121922	0.0190344
52.7	0.0746782	0.168439	0.112839	0.127728	0.139941	0.14645	0.0763452	0.120917	0.0133707
52.8	0.0596321	0.140467	0.144128	0.167836	0.149058	0.129295	0.0808176	0.124462	0.0148487
52.9	0.0840447	0.128216	0.114184	0.160878	0.149671	0.127913	0.0831443	0.12115	0.011294
53	0.08415	0.140629	0.144022	0.16233	0.137111	0.124694	0.103272	0.12803	0.0100274
53.1	0.0552764	0.149586	0.132576	0.155046	0.135008	0.143303	0.0780685	0.121266	0.014611
53.2	0.124598	0.14526	0.131111	0.198182	0.129996	0.134948	0.0955027	0.137086	0.0117263
53.3	0.131214	0.126927	0.139416	0.14595	0.132922	0.131193	0.088463	0.128012	0.00700616
53.4	0.0827434	0.164262	0.134666	0.127516	0.121528	0.110728	0.0801252	0.117367	0.0111788
53.5	0.0980113	0.123529	0.100476	0.157971	0.160914	0.112755	0.0808148	0.11921	0.0115228
53.6	0.126479	0.144068	0.132969	0.145645	0.135032	0.115337	0.0955339	0.127866	0.00665529
53.7	0.0824626	0.146166	0.170085	0.0793555	0.141874	0.105898	0.0632242	0.112724	0.0152631
53.8	0.124685	0.158608	0.14756	0.17747	0.134759	0.138646	0.0956133	0.13962	0.00980825
53.9	0.0879028	0.133677	0.132407	0.156269	0.117228	0.167031	0.100954	0.127924	0.0107232
54	0.0990993	0.119164	0.159286	0.135956	0.129864	0.14028	0.0833628	0.123859	0.0097372
54.1	0.0780881	0.163606	0.135665	0.100035	0.139602	0.128019	0.0872966	0.118902	0.0117633
54.2	0.0605344	0.116963	0.135059	0.16983	0.130567	0.140368	0.0743522	0.118239	0.0145109
54.3	0.0816253	0.131223	0.148808	0.126575	0.155522	0.127299	0.0976611	0.124102	0.00996191
54.4	0.0828783	0.125639	0.0901131	0.168724	0.141678	0.11444	0.0926316	0.116586	0.0117973
54.5	0.118126	0.140833	0.125035	0.0643945	0.136797	0.114401	0.101782	0.114481	0.00974321
54.6	0.102362	0.104213	0.152139	0.107073	0.142783	0.141394	0.0857001	0.119381	0.00964967
54.7	0.0967203	0.144327	0.160365	0.125638	0.141423	0.103926	0.0931608	0.123652	0.00992741
54.8	0.0645565	0.128254	0.138687	0.213823	0.150234	0.142539	0.0886276	0.132389	0.018012
54.9	0.0959763	0.147739	0.104088	0.100121	0.136359	0.116111	0.0801112	0.111501	0.00894851
55	0.0895595	0.143383	0.109039	0.146993	0.155865	0.120372	0.102527	0.123963	0.00951693
55.1	0.0738939	0.106486	0.12317	0.17927	0.140821	0.128596	0.111769	0.12343	0.012271
55.2	0.121426	0.154901	0.127092	0.183846	0.127369	0.112406	0.0498893	0.125276	0.0155682
55.3	0.0505647	0.136613	0.113891	0.17549	0.113777	0.150732	0.101541	0.120373	0.0150687
55.4	0.0998433	0.136594	0.157171	0.138704	0.0851562	0.126885	0.0886231	0.118997	0.0105245
55.5	0.105125	0.144343	0.147423	0.199449	0.11746	0.0908255	0.100196	0.12926	0.0142492
55.6	0.0747598	0.162406	0.144548	0.131439	0.12276	0.127553	0.0880172	0.121641	0.0115955
55.7	0.0867304	0.173878	0.133952	0.114314	0.100241	0.131001	0.0877772	0.118271	0.0117164
55.8	0.130262	0.146066	0.11728	0.17813	0.121029	0.1376	0.0860373	0.130915	0.0106923
55.9	0.107687	0.163678	0.12513	0.138301	0.146275	0.156174	0.0851638	0.131773	0.0105367
56	0.106555	0.17539	0.164629	0.18062	0.118834	0.133759	0.0911604	0.138707	0.0133525
56.1	0.11127	0.139078	0.149673	0.153661	0.124287	0.137039	0.0697252	0.126391	0.0109154
56.2	0.080557	0.130455	0.12269	0.0825025	0.132433	0.105011	0.096054	0.1071	0.00826099
56.3	0.0673829	0.116151	0.139464	0.109605	0.157968	0.124029	0.0837747	0.114054	0.0117441
56.4	0.0919934	0.161116	0.14665	0.147523	0.162987	0.120754	0.0831198	0.130592	0.0123114
56.5	0.125647	0.122913	0.0968161	0.110343	0.119058	0.143086	0.0682049	0.112296	0.00909235
56.6	0.0863538	0.141392	0.159922	0.179734	0.118216	0.126302	0.0861604	0.128297	0.0133254
56.7	0.0778655	0.162444	0.124927	0.17219	0.113712	0.111829	0.0624678	0.117919	0.0152057
56.8	0.143379	0.152341	0.109713	0.119363	0.150059	0.127067	0.0938429	0.127967	0.00829833
56.9	0.0693182	0.150719	0.116371	0.152122	0.143825	0.109305	0.1039	0.120794	0.0114374
57	0.0979443	0.105556	0.129387	0.144952	0.116573	0.120659	0.0811446	0.113745	0.00794906
57.1	0.111563	0.121573	0.15219	0.182825	0.12849	0.105602	0.099609	0.128836	0.0111329
57.2	0.123933	0.185138	0.147403	0.133274	0.123949	0.130432	0.113781	0.136844	0.00894771
57.3	0.116705	0.123935	0.142109	0.126527	0.118191	0.155223	0.0857421	0.124062	0.00825166
57.4	0.072751	0.130678	0.12998	0.159042	0.146081	0.111748	0.0709317	0.117316	0.0129799
57.5	0.0965003	0.167556	0.139894	0.0974685	0.112773	0.127286	0.0569275	0.114058	0.0134107
57.6	0.0851394	0.137339	0.128404	0.163061	0.133415	0.146851	0.0869363	0.125878	0.0111196
57.7	0.0953213	0.143768	0.126711	0.127963	0.128583	0.14068	0.0898751	0.121843	0.0079694
57.8	0.0761848	0.105889	0.146065	0.118317	0.122042	0.140098	0.0931648	0.114537	0.00941177
57.9	0.0865537	0.142949	0.100463	0.169412	0.116552	0.146539	0.0694587	0.118847	0.0135663
58	0.06493	0.162114	0.128005	0.213228	0.152636	0.116351	0.0969555	0.13346	0.0181942
58.1	0.0878565	0.120626	0.167701	0.169329	0.12041	0.14586	0.0757386	0.126789	0.0138424
58.2	0.105502	0.141852	0.159766	0.121878	0.167346	0.128318	0.0746145	0.128468	0.0120922
58.3	0.0713256	0.14688	0.122603	0.171524	0.110526	0.120475	0.0960625	0.119914	0.0123599
58.4	0.102067	0.133187	0.128858	0.108074	0.104176	0.142892	0.0852308	0.114927	0.0077449
58.5	0.041309	0.10459	0.132071	0.123363	0.1624	0.119342	0.0881481	0.110175	0.0144121
58.6	0.112394	0.144472	0.156467	0.145296	0.132895	0.108034	0.0939048	0.127638	0.00874045
58.7	0.0867304	0.18608	0.152027	0.138018	0.115088	0.107686	0.0701051	0.122248	0.015003
58.8	0.101815	0.137944	0.149541	0.159788	0.127783	0.115784	0.102928	0.127941	0.00850342
58.9	0.108653	0.146843	0.125485	0.169284	0.11388	0.131171	0.0772526	0.124653	0.0110695
59	0.0606342	0.158391	0.0996021	0.104583	0.124625	0.123219	0.0766244	0.106811	0.0122936
59.1	0.059941	0.133864	0.124497	0.137728	0.146652	0.0999735	0.0952052	0.11398	0.0115536
59.2	0.127689	0.14821	0.131122	0.172932	0.111176	0.133724	0.102527	0.132483	0.00881186
59.3	0.0854045	0.142807	0.125331	0.144376	0.134411	0.121699	0.0932619	0.121042	0.00880687
59.4	0.0677036	0.150691	0.133756	0.165585	0.136952	0.100131	0.0778711	0.118956	0.0141367
59.5	0.122775	0.108352	0.142974	0.122355	0.12708	0.129004	0.0885739	0.120159	0.00653806
59.6	0.113889	0.166365	0.126165	0.183833	0.146723	0.140026	0.0934535	0.138637	0.0116378
59.7	0.0845381	0.117592	0.12058	0.129462	0.142063	0.111642	0.0726349	0.111216	0.00927519
59.8	0.102735	0.15359	0.115387	0.142727	0.0873052	0.130005	0.0782948	0.115721	0.0106283
59.9	0.0546771	0.141036	0.137038	0.0899185	0.111689	0.14937	0.0876599	0.110198	0.013102
60	0.0932183	0.125907	0.14754	0.110192	0.142869	0.117889	0.0890556	0.118096	0.00854461
60.1	0.116616	0.153738	0.136502	0.196313	0.157237	0.149892	0.0616826	0.138855	0.0157649
60.2	0.0798325	0.15577	0.119596	0.143167	0.150339	0.11812	0.0884179	0.122178	0.0112526
60.3	0.0920494	0.110876	0.136431	0.125987	0.151379	0.110003	0.0886458	0.116482	0.0086621
60.4	0.0853966	0.150976	0.131231	0.177914	0.108746	0.113381	0.0888895	0.122362	0.0126646
60.5	0.0923773	0.176839	0.121017	0.146181	0.107242	0.154037	0.104904	0.128943	0.0116185
60.6	0.0946923	0.123816	0.158638	0.151046	0.0951382	0.160495	0.0977525	0.12594	0.0115653
60.7	0.0595416	0.137958	0.134517	0.133718	0.142405	0.129387	0.0927089	0.118605	0.0116476
60.8	0.0731755	0.194761	0.133558	0.157356	0.0952162	0.12621	0.0824321	0.123244	0.0164401
60.9	0.101119	0.121345	0.118152	0.132266	0.1277	0.140312	0.0722633	0.116165	0.00867384
61	0.109094	0.142396	0.202995	0.0590645	0.131597	0.117768	0.0858903	0.121258	0.0172611
61.1	0.107098	0.146263	0.149242	0.100447	0.139884	0.117445	0.0856553	0.120862	0.00934764
61.2	0.0780608	0.142351	0.134641	0.17118	0.128188	0.112241	0.0767599	0.120489	0.0129905
61.3	0.0584251	0.144872	0.110718	0.138869	0.12862	0.151709	0.0841865	0.116771	0.01304
61.4	0.055148	0.112362	0.178605	0.187434	0.134313	0.129578	0.0850002	0.126063	0.0179353
61.5	0.0714608	0.166911	0.140536	0.150342	0.147874	0.116659	0.0737811	0.123938	0.0144048
61.6	0.0977603	0.160208	0.139818	0.176287	0.158824	0.139719	0.0800377	0.136094	0.013231
61.7	0.0917454	0.135392	0.124748	0.117729	0.143057	0.12245	0.0732805	0.115486	0.00931035
61.8	0.0798124	0.145454	0.125588	0.0826435	0.124999	0.139651	0.0762872	0.110634	0.0113364
61.9	0.0499182	0.159312	0.148234	0.113103	0.133763	0.120296	0.0830419	0.115381	0.0143989
62	0.0979643	0.124791	0.122085	0.129651	0.161358	0.122691	0.0778871	0.11949	0.00987474
62.1	0.110169	0.158697	0.13324	0.17522	0.124636	0.132945	0.0646274	0.128505	0.0134231
62.2	0.0641786	0.14549	0.128611	0.130435	0.128899	0.12728	0.0665636	0.113065	0.0125355
62.3	0.0795807	0.122063	0.155073	0.111389	0.129719	0.129815	0.082021	0.115666	0.0102863
62.4	0.0960883	0.128079	0.149896	0.0779055	0.136643	0.118954	0.0887632	0.113761	0.0100997
62.5	0.111819	0.147373	0.146197	0.208719	0.150244	0.133674	0.0705267	0.138365	0.0158581
62.6	0.0870514	0.152689	0.146807	0.177669	0.154932	0.146392	0.0699682	0.133644	0.0148928
62.7	0.107227	0.153518	0.109931	0.208195	0.115591	0.100298	0.0998116	0.127796	0.015084
62.8	0.10596	0.16245	0.183433	0.169948	0.126906	0.145089	0.0787349	0.138932	0.0141327
62.9	0.106704	0.148323	0.142052	0.217777	0.117007	0.1066	0.0906486	0.13273	0.0161402
63	0.0855853	0.119688	0.141525	0.0990525	0.111383	0.133182	0.0836639	0.110583	0.00849948
63.1	0.0782529	0.124704	0.174406	0.230609	0.140704	0.134815	0.0613758	0.134981	0.0215326
63.2	0.0602886	0.127868	0.128348	0.206506	0.158443	0.114753	0.0646222	0.122976	0.0193283
63.3	0.101224	0.16316	0.128731	0.12902	0.138351	0.113019	0.0714861	0.120713	0.0110286
63.4	0.0730995	0.14372	0.191646	0.110558	0.137921	0.106063	0.0832547	0.120895	0.01531
63.5	0.125583	0.152343	0.160293	0.0969835	0.0999822	0.126312	0.0772034	0.119814	0.011446
63.6	0.0703159	0.155866	0.14665	0.172637	0.146462	0.144516	0.0823073	0.131251	0.0146968
63.7	0.0844206	0.161571	0.167998	0.0680015	0.118713	0.129449	0.0879224	0.116868	0.0146815
63.8	0.0982693	0.136156	0.147269	0.117776	0.157272	0.12846	0.0838781	0.124154	0.00991218
63.9	0.107854	0.146939	0.154458	0.120356	0.128694	0.123551	0.105292	0.126735	0.0069825
64	0.114923	0.0874465	0.167392	0.126108	0.118165	0.158787	0.0663347	0.11988	0.0135896
64.1	0.107481	0.135335	0.151588	0.151996	0.130733	0.139722	0.091211	0.129724	0.00856981
64.2	0.0835877	0.134864	0.138678	0.166008	0.129438	0.165828	0.07608	0.127784	0.0135459
64.3	0.0958303	0.132431	0.146326	0.139502	0.129162	0.14316	0.0844377	0.124407	0.00920811
64.4	0.0976723	0.109858	0.146254	0.124405	0.153281	0.111242	0.0597902	0.114643	0.0118711
64.5	0.110082	0.146711	0.146917	0.100954	0.153662	0.111706	0.079928	0.121423	0.0105702
64.6	0.128019	0.135216	0.155758	0.122696	0.155775	0.132508	0.0774367	0.12963	0.00997681
64.7	0.0638531	0.138629	0.147135	0.134363	0.14311	0.132104	0.0654686	0.117809	0.0138554
64.8	0.0888417	0.121698	0.158462	0.165145	0.122151	0.128145	0.0864271	0.12441	0.0114986
64.9	0.0915581	0.138407	0.143256	0.104216	0.114916	0.14585	0.0826879	0.11727	0.00972456
65	0.0617956	0.136206	0.145715	0.12708	0.119177	0.102217	0.0931057	0.112185	0.0108831
65.1	0.0705082	0.158106	0.135374	0.242971	0.141038	0.122709	0.0884408	0.137021	0.0210881
65.2	0.104506	0.122551	0.151713	0.143643	0.118821	0.13129	0.0793394	0.121695	0.00922382
65.3	0.0970263	0.143745	0.133878	0.153147	0.147348	0.11685	0.0711035	0.1233	0.011397
65.4	0.0927213	0.183078	0.152486	0.132705	0.125891	0.103692	0.0815025	0.124582	0.0134302
65.5	0.0958823	0.144746	0.13415	0.155855	0.133368	0.127527	0.0761499	0.123954	0.0106107
65.6	0.105631	0.156463	0.141641	0.142134	0.133045	0.139945	0.0880451	0.129558	0.00905528
65.7	0.0646829	0.158365	0.134001	0.1481	0.13361	0.110412	0.077152	0.118046	0.0134554
65.8	0.0969683	0.122593	0.173394	0.139486	0.137337	0.110099	0.104883	0.126394	0.00989079
65.9	0.0963873	0.162466	0.153041	0.1562	0.121545	0.124586	0.0737459	0.126853	0.012533
66	0.0669531	0.143719	0.123807	0.116375	0.11736	0.145558	0.0914853	0.115037	0.0105842
66.1	0.101638	0.132518	0.167708	0.120654	0.110059	0.156286	0.0884565	0.125332	0.010891
66.2	0.10286	0.148642	0.173662	0.153287	0.103452	0.134157	0.0812727	0.128191	0.0125416
66.3	0.0800599	0.141701	0.169463	0.183403	0.169423	0.116655	0.0930447	0.13625	0.0153256
66.4	0.0590041	0.13623	0.169947	0.142915	0.136241	0.115016	0.0795479	0.119843	0.0145803
66.5	0.0910033	0.153724	0.133583	0.120817	0.14575	0.1315	0.105657	0.126005	0.00832658
66.6	0.067543	0.134135	0.154223	0.192416	0.159689	0.112771	0.0774721	0.128321	0.0171258
66.7	0.106629	0.121459	0.198955	0.109912	0.104523	0.135594	0.0634649	0.120077	0.0155804
66.8	0.12044	0.129647	0.132426	0.174245	0.13355	0.123933	0.0874492	0.128813	0.00964265
66.9	0.0943813	0.172153	0.164027	0.156495	0.130935	0.143737	0.0585426	0.131467	0.0155733
67	0.0751188	0.169372	0.186833	0.131715	0.140614	0.130596	0.0946417	0.132699	0.0147255
67.1	0.102885	0.138041	0.154166	0.0982885	0.134594	0.125682	0.0941493	0.121115	0.00867665
67.2	0.107114	0.187657	0.144719	0.221829	0.14417	0.135995	0.071812	0.144757	0.0186418
67.3	0.0808002	0.121681	0.14058	0.151043	0.126294	0.133519	0.0657009	0.117088	0.0119902
67.4	0.0997063	0.127241	0.150788	0.0622115	0.129888	0.146326	0.0808135	0.113854	0.0127369
67.5	0.0910001	0.111865	0.13125	0.117664	0.134333	0.13475	0.0888199	0.115669	0.00740506
67.6	0.0498134	0.150077	0.159839	0.0775835	0.134561	0.121661	0.0777625	0.110185	0.0158427
67.7	0.0857544	0.156859	0.114614	0.176353	0.0839322	0.129225	0.0904004	0.119591	0.0137988
67.8	0.0738843	0.166453	0.149441	0.175505	0.132002	0.127096	0.080106	0.129213	0.0149794
67.9	0.0986643	0.164497	0.123926	0.148913	0.132932	0.133409	0.0800713	0.126059	0.0108792
68	0.113797	0.185826	0.143314	0.117676	0.114092	0.129184	0.0715341	0.125061	0.0131017
68.1	0.0698732	0.153574	0.146608	0.13891	0.143399	0.131555	0.103503	0.126775	0.0112731
68.2	0.101165	0.165815	0.158165	0.144363	0.154415	0.141047	0.0802381	0.13503	0.0120821
68.3	0.0741952	0.172738	0.169504	0.123784	0.152991	0.118299	0.0573733	0.124126	0.0170703
68.4	0.0498994	0.121893	0.135783	0.102361	0.0888042	0.139337	0.0783339	0.102345	0.012324
68.5	0.0716425	0.139796	0.106607	0.173972	0.137014	0.121164	0.0979665	0.121166	0.0125257
68.6	0.113445	0.136012	0.114401	0.159602	0.129909	0.123672	0.0636629	0.120101	0.0111104
68.7	0.0891679	0.120632	0.129982	0.134818	0.0991772	0.116895	0.0780852	0.109823	0.00808477
68.8	0.0725798	0.135303	0.177038	0.151385	0.135888	0.102218	0.0819874	0.122343	0.0143895
68.9	0.0895038	0.12853	0.16203	0.179498	0.118009	0.124989	0.0816659	0.126318	0.0133883
69	0.0617398	0.121065	0.156171	0.127411	0.128544	0.118723	0.0511237	0.109254	0.0144493
69.1	0.0830729	0.164015	0.125973	0.182177	0.149606	0.119782	0.0744521	0.12844	0.015162
69.2	0.088833	0.1364	0.153056	0.201335	0.120206	0.124179	0.0783623	0.12891	0.015541
69.3	0.0999343	0.164299	0.124412	0.193273	0.133151	0.11803	0.0532154	0.126617	0.0169622
69.4	0.102172	0.161405	0.119105	0.21123	0.124043	0.149811	0.0588445	0.132373	0.0182113
69.5	0.107697	0.107089	0.161162	0.227839	0.123143	0.131768	0.0857788	0.134925	0.0178631
69.6	0.0615235	0.139471	0.126426	0.161616	0.11849	0.1196	0.0559928	0.111874	0.0148075
69.7	0.109671	0.138338	0.161846	0.150873	0.130212	0.139596	0.0646685	0.127887	0.0122102
69.8	0.0775506	0.146033	0.128681	0.218736	0.112875	0.147093	0.0863303	0.131043	0.0178411
69.9	0.0860223	0.118959	0.180863	0.117129	0.115582	0.146375	0.0762977	0.120176	0.0133568
70	0.0809747	0.145007	0.166073	0.184781	0.154753	0.12664	0.0701466	0.132625	0.0162489
	sample_1	sample_2	sample_3	sample_4	sample_5	sample_6	sample_7	Average	SEM
Tau on (s)	0.30364	0.11562	0.19265	0.20821	0.28076	0.19296	0.18061	0.210636	0.0239735
peak (ΔFRETr)	0.090008	0.142994	0.142056	0.146825	0.130318	0.127861	0.0819821	0.123149	0.00997433
SE of baseline	0.000957361	0.000863533	0.000849156	0.00162684	0.000722549	0.000605196	0.000546688	0.000881618	0.000135959
SNR	94.0167	165.592	167.291	90.2515	180.359	211.272	149.962	151.249	16.8403

## Sheet: Summary
		ΔFRETr
	Conentraion (μM)	Average	SEM
	0.001	0.0185731	0.00641083
	0.01	0.0354216	0.00449758
	0.1	0.0312007	0.00300308
	1	0.0578246	0.0148297
	10	0.126289	0.0279915
	30	0.123149	0.00997433
