# Supplementary material for: Two-step structural changes in M3 muscarinic receptor activation rely on the coupled Gq protein cycle
Source: Nat Commun. 2023 Mar 8;14:1276. doi: 10.1038/s41467-023-36911-4 (PMC9992711; doi:10.1038/s41467-023-36911-4)
Supplement: Supplementary file 3 — Source Data [file 41467_2023_36911_MOESM3_ESM.zip › 2. Data for Supplementary Figures/Supplementary Figure 6b,c,d.xlsx]

## Sheet: 0.001
	ΔFRETr
Time(sec)	sample_1	sample_2	sample_3	sample_4	sample_5	sample_6	sample_7	sample_8	sample_9	sample_10	sample_11	sample_12	sample_13	Average	SEM
0	-0.0344785	-0.00984888	-0.0231235	-0.00643306	0.00669678	0.0225637	-0.0169085	0.0161972	-0.019479	0.0367413	0.0150826	0.0103207	-0.058251	-0.00468616	0.00722137
0.1	-0.00313651	0.00259112	-0.0404285	0.00421094	-0.0222612	0.0114937	-0.0455175	0.00832524	-0.00674604	-0.0162007	0.0922326	-0.0140733	0.041309	0.000907605	0.00985347
0.2	-0.0117015	0.00751212	-0.00680751	0.00217894	-0.0169552	-0.0146463	0.0281995	-0.0590938	-0.044748	-0.00244769	-0.0463574	-0.0633913	-0.033022	-0.0200985	0.00761607
0.3	0.00239949	-0.00288988	0.0361775	0.00214894	-0.00567022	-0.0251013	-0.0208445	0.0523132	0.029975	0.0127573	-0.000504431	0.157094	-0.026558	0.0162536	0.0134383
0.4	-0.0171695	-0.0174809	-0.0246125	0.0109519	-0.00704322	-0.0211923	-0.0202585	-0.0174658	0.037384	-0.0159307	0.0742396	0.0314037	0.00188202	0.00113137	0.00827269
0.5	0.0346675	-0.00828188	-0.0170585	-0.00674106	0.0122918	0.0190757	-0.0208915	-0.0204828	-0.052703	0.0367243	-0.174636	-0.0832443	-0.021695	-0.0233058	0.0155953
0.6	-0.0231115	0.0263691	0.0160415	-0.00105806	0.0128858	0.00107069	-0.109052	-0.0428968	0.145459	-0.0414907	0.00977057	-0.00277629	0.034201	0.00195476	0.0159105
0.7	0.0175165	0.00898812	-0.0109695	-0.00218206	0.00136278	-0.000229314	-0.0115355	-0.0805408	-0.087572	-0.0506977	0.0551816	0.0473107	0.064125	-0.00378786	0.0130537
0.8	-0.00012051	-0.00952188	-0.0201615	-0.00310106	-0.00726522	0.00278569	-0.0465425	0.0502662	-0.023845	-0.0539947	-0.0163744	0.0141167	0.060244	-0.00411647	0.00899455
0.9	-0.0229405	0.0261551	-0.0329685	-0.00633906	0.0152608	-0.0117333	0.0359985	-0.0114438	-0.031322	-0.0277647	0.0178876	-0.0121853	-0.05314	-0.0088104	0.00723685
1	0.00795749	-0.0322799	-0.0153815	0.0135619	-0.0141442	0.0424097	-0.0354705	0.0660962	0.00525096	-0.0246007	0.00173257	0.0183957	-0.025613	0.000608836	0.00831153
1.1	0.0203665	-0.0302499	-0.0653015	0.00245794	0.0123908	-0.0169003	-0.0202535	-0.0283778	0.11188	0.0188713	-0.00773743	-0.00623929	-0.038329	-0.00364786	0.011746
1.2	-0.0301775	-0.0233039	0.00336149	0.0170459	0.00915978	0.00330369	0.0224895	-0.0362108	-0.094064	-0.0217987	0.0288666	0.00554671	0.029676	-0.00662347	0.00952899
1.3	-0.0136565	0.0250381	0.00037249	0.0183749	-0.00311822	-0.0106193	-0.0217045	-0.0562078	0.059977	0.0341893	0.00374357	0.0313347	0.055818	0.00950322	0.00898992
1.4	-0.0116565	-0.0195129	-0.00058351	-0.0100891	-0.00274622	0.0108807	-0.0550875	-0.0283268	-0.059236	0.0188833	0.11808	0.0913567	-0.037301	0.00112776	0.0143471
1.5	0.0200705	0.0173951	-0.0234755	-0.00549006	0.0108328	0.00280469	0.0326625	-0.00283576	0.020429	-0.0209347	0.101108	0.0392077	-0.025924	0.0127577	0.00935707
1.6	-0.0229745	-0.00241888	-0.0122395	0.00227994	-0.0223912	0.00307569	-0.0225035	0.00941824	0.059011	0.0196763	-0.0670584	-0.00135129	0.055915	-0.000120087	0.00922963
1.7	0.00472549	-0.0154979	-0.0322755	0.00842594	0.00367478	-0.00912531	-0.0411175	0.0678092	-0.025605	-0.0949437	0.157723	-0.0489363	-0.047039	-0.00555247	0.0172674
1.8	-0.00138751	0.00247812	0.0103405	-0.000158059	0.00149478	-0.0148493	-0.0192445	0.00706324	-0.000804039	0.0490003	0.0670936	0.0930057	-0.00112398	0.0148391	0.00928534
1.9	-0.00751951	0.00442212	0.0102525	-0.00375906	0.00127178	-0.0167823	-0.0163695	0.0698692	-0.043305	0.00582531	0.101493	-0.0738493	0.027336	0.0045296	0.0123446
2	-0.0249825	0.00898412	0.0284875	-0.0180511	0.0105868	0.00546469	0.0478795	0.0109872	-0.057104	0.0447173	-0.0301784	-0.0290063	-0.020217	-0.00172555	0.0086898
2.1	-0.00327251	-0.0228459	-0.0432755	0.0126019	-0.00676122	0.00401969	0.0339425	0.0121222	0.081274	0.000811314	-0.0996604	0.0181637	0.046828	0.00261137	0.0121153
2.2	0.00306749	0.0244031	0.0168595	-0.00226806	-0.00246722	-0.00801831	-0.0201295	-0.00818376	-0.08578	-0.0690207	-0.0488604	0.0908607	0.040324	-0.00532409	0.012775
2.3	-0.0183755	0.00406712	-0.0171725	-0.00618006	0.00169378	0.0139947	0.0379185	-0.00834876	0.010824	0.0108813	-0.00813143	-0.0256553	0.015501	0.000847451	0.00479339
2.4	0.0358685	-0.0151169	0.00492249	-0.0139351	-0.00522822	0.0139877	-0.00694445	-0.0127968	-0.00304104	0.0188023	-0.0319574	0.110303	-0.016029	0.00606422	0.00996727
2.5	0.0210865	0.00526112	0.0119765	-0.0187931	-0.0126572	0.00280769	-0.0321175	-0.00943576	0.097184	-0.0258287	-0.00525343	-0.0837783	0.057427	0.000606066	0.0120652
2.6	0.0374715	0.0219511	0.00123049	-0.0258491	0.0169918	-0.0514493	-0.000156451	0.0924002	0.103494	0.0427003	-0.0614864	0.00208771	0.043319	0.0171311	0.013495
2.7	0.0328955	-0.00127588	-0.0145045	0.0180879	-0.00218322	-0.00680831	-0.0559335	-0.0120728	-0.018784	0.0139503	0.0586926	0.00400371	-0.00349698	0.000966989	0.00757657
2.8	-0.00893251	-0.00233288	0.0140995	0.00279894	-0.00887222	0.0272917	-0.00289445	-0.0491178	-0.072028	-0.0259387	0.0282536	-0.0459533	-0.016322	-0.0123037	0.00824529
2.9	-0.00181951	0.0293361	0.0296635	-0.0162021	-0.00117122	-0.0119743	-0.0273625	0.0239702	0.124995	0.0215973	-0.119283	-0.0647753	-0.086004	-0.0076177	0.0169144
3	-0.0209685	0.00182712	0.0249495	0.0194849	-0.00622422	-0.00253231	0.0219195	-0.0100098	-0.00671904	0.0537953	-0.0811584	-0.0461533	-0.00106998	-0.00406609	0.00930711
3.1	-0.00790051	0.00369712	-0.0243545	-0.00842506	-0.0106612	0.00410069	0.0311505	-0.0637998	0.088504	-0.0437427	0.0372676	0.0307097	0.024109	0.00466576	0.0108273
3.2	-0.00525251	0.0219401	0.00571649	-0.000521059	0.0225008	0.00754969	0.0476235	0.00750424	-0.00200604	0.0774683	0.0406586	-0.109455	-0.065596	0.00370237	0.0132028
3.3	0.00503249	-0.0130649	-0.00092851	-0.00485806	0.00997478	-0.000948314	-0.0241485	0.0610582	-0.049262	-0.0216507	-0.00767243	0.0897027	-0.024381	0.0014503	0.0101905
3.4	0.0212385	-0.0155109	0.00478149	-0.00303906	0.00293678	0.0223447	-0.0143925	0.0298372	-0.064733	-0.0251817	-0.0161134	-0.0102823	-0.011452	-0.00612047	0.00677623
3.5	0.0151405	-0.0226089	0.0509915	0.00889394	0.00894978	0.00655869	0.0429405	0.0271882	0.03532	-0.0328647	-0.0856594	0.00739871	0.058385	0.00927953	0.010782
3.6	-0.0117185	0.000617118	0.0221735	-0.00178906	-0.0135122	-0.00265331	0.0616205	0.0106882	0.00899396	-0.0136017	0.0183106	0.0151927	0.019284	0.00873891	0.00562993
3.7	-0.00140951	0.0129521	0.0325865	-0.0160201	-0.00689322	-0.00478931	0.00226555	0.0134382	-0.025777	0.0221893	0.0550166	-0.0183423	0.00645202	0.00551299	0.00615559
3.8	-0.00141051	-0.0239789	0.0554215	0.00718094	0.00621478	-0.00232231	0.0588395	-0.0480388	-0.102319	0.0449513	0.124474	-0.0602773	-0.00669898	0.00400276	0.0162053
3.9	0.0228885	-0.0272579	-0.0287325	-0.00519506	-0.00359722	-0.00449931	-0.00509945	0.000885235	-0.01269	-0.0404427	-0.0378364	-0.0174243	-0.00319598	-0.0124767	0.00486864
4	0.00687749	0.00599112	0.0681675	0.0157859	0.00331978	0.0115997	0.0262905	0.0554882	-0.022505	-0.00675769	-0.0374294	0.0189177	-0.00240698	0.0110261	0.00785739
4.1	0.0104235	0.0325101	0.0122155	0.000822941	0.0158658	0.0199367	0.00435855	0.00736424	-0.05678	0.0147303	0.0460736	-0.0464473	-0.019914	0.00316614	0.00801649
4.2	-0.0189425	0.00745312	-0.0154265	0.00474194	-0.000517216	0.00484969	0.0289415	-0.0546798	-0.058997	0.0182423	0.0105116	-0.116345	-0.062679	-0.0194498	0.0116016
4.3	0.00594749	-0.00747088	-0.00831751	9.39412e-05	-0.0107902	0.0107647	0.0220055	0.00146724	-0.029258	0.0346453	-0.00419043	-0.0449703	-0.017722	-0.00367655	0.00572536
4.4	-0.0113015	-0.00949088	0.0298395	-0.0105831	0.00225078	0.0144807	0.00477755	0.0539912	0.013555	-0.00315069	-0.00608643	-0.0135783	0.060162	0.00960507	0.00679745
4.5	-0.00684251	-0.000786882	0.00207949	-0.00963306	-0.0156982	-0.00230031	0.0412325	-0.0671328	0.024767	0.0223223	0.00825157	-0.0128993	0.00794502	-0.000668857	0.00716414
4.6	-0.0196595	-0.0138969	-0.0226665	0.0111649	0.00120678	-0.00335031	0.0346755	-0.0502538	0.022318	0.0345123	-0.0615224	0.00384071	0.017972	-0.00351224	0.00824704
4.7	0.0427875	0.00962912	0.00753049	0.0151319	0.0133738	-0.0210383	0.0126625	0.00896124	0.022497	-0.0183357	-0.0341214	-0.0943383	0.012669	-0.00173778	0.00950669
4.8	-0.0243235	0.0286331	-0.0142005	0.00249394	0.00588778	-0.0254873	0.0314645	0.0215572	0.091526	0.0708563	-0.111016	0.210517	-0.060288	0.0175092	0.0216983
4.9	0.00590349	-0.0134939	0.00935049	0.0155819	0.000878784	-0.000986314	0.000267549	-0.0257318	0.044577	-0.0551847	-0.0392554	-0.0250253	0.087274	0.000319682	0.0101357
5	0.00687949	-0.0101879	0.0150955	0.0314629	0.00807778	-0.0322353	0.0129465	-0.00421676	-0.012029	0.00727131	0.0732856	-0.0182323	0.029882	0.00830768	0.00740545
5.1	0.0214685	-0.0159879	-0.0183965	-0.00630006	-0.0140872	-0.0286603	-0.00997945	-0.0254988	0.023402	-0.0110817	0.15239	-0.00943129	0.044845	0.0078986	0.0134084
5.2	-0.00782351	0.0472231	-0.0374285	0.0179679	-0.0146782	-0.0193943	0.0333675	0.0319552	0.00610296	0.0646873	-0.0381594	-0.0240633	-0.029276	0.00234468	0.0093998
5.3	0.0421075	-0.0121809	-0.0152335	0.00343394	-0.0133152	0.000207686	0.00747855	0.0709852	0.061662	0.0240443	0.0266396	0.0111527	-0.027234	0.0138268	0.00836207
5.4	0.00319049	-0.0334289	0.0340235	-0.0116981	-0.00532222	-0.0167313	0.0148075	0.000645235	0.030922	0.0434163	0.0183776	-0.0430033	0.019189	0.00418368	0.00721417
5.5	-0.00658651	-0.0307969	0.00270849	0.00127194	-0.0118062	0.00895769	0.0753295	0.0532442	0.012195	-0.00711269	-0.0118884	0.00474871	-0.010576	0.00612991	0.00789208
5.6	-0.00313551	0.0237981	0.0710085	-0.00874906	0.00383578	-0.0305813	0.0172455	0.0423832	0.04595	0.0407853	0.0825306	-0.0153263	-0.039283	0.0177278	0.0104444
5.7	-0.00579751	-0.00555388	0.0294615	-0.0113121	7.78431e-06	0.0245057	0.0540525	0.0342232	0.048838	0.0431353	-0.0300504	0.0689437	0.014212	0.0203589	0.00819223
5.8	0.0187795	-0.000308882	0.0155905	-0.00797806	0.00160778	-0.0417873	0.0770835	0.0463702	-0.06593	0.00621631	-0.0544634	-0.0254173	-0.067531	-0.00752063	0.0119623
5.9	0.00806949	-0.00137788	-0.00707451	-0.0124691	0.00233978	0.0154157	0.139837	0.0360882	0.074975	-0.0153447	-0.0864434	-0.0202903	0.029316	0.0125416	0.0147474
6	0.00373849	0.0159531	0.00833949	-0.00745506	-0.00515622	-0.0254583	0.0231195	0.0658082	-0.013629	0.0203253	-0.0600684	-0.11736	-0.00317798	-0.00730932	0.0122028
6.1	0.0248935	-0.0102369	0.00492849	-0.00426406	0.00798978	-0.0227793	0.0649935	0.0280312	0.03569	0.0716543	0.0373076	0.0803707	-0.039069	0.0215008	0.0101703
6.2	0.0183815	-0.00370188	0.0859885	-0.00461006	-0.0141222	0.00748869	-0.0107005	0.0150962	0.01416	0.0368603	-0.114205	-0.0161523	0.055743	0.00540199	0.0128989
6.3	0.00840549	0.0289661	-0.00752851	-0.00262706	0.00757878	-0.0262833	0.0754915	0.0131342	-0.040589	-0.0414187	0.120165	0.0247747	0.00450302	0.0126594	0.0123896
6.4	0.00937849	0.0343581	0.00991649	-0.00317406	0.00474978	-0.00431631	0.0220075	0.0913362	-0.061034	-0.0483467	0.0220266	0.0730887	-0.015014	0.0103828	0.0115909
6.5	-0.00898651	-0.00766188	-0.00305551	-0.0337871	0.0261938	-0.0447373	-0.0425735	0.0283132	-0.040316	0.0719593	-0.0560884	0.125742	-0.029791	-0.00113763	0.0145935
6.6	0.0101525	-0.00867688	0.0255805	-0.00123306	-0.00231322	-0.0306283	0.0931275	0.000418235	-0.029179	0.0443153	0.0373276	0.00514271	0.013907	0.0121493	0.00911472
6.7	0.00352249	-0.0226529	-0.0100675	0.00467694	-0.0217922	-0.0158273	0.0346035	0.0147512	0.113952	0.00509831	-0.0952714	0.0607367	-0.030039	0.00320699	0.0137128
6.8	0.0154345	0.00388412	0.0350335	-0.00275906	0.00602978	-0.00612331	0.0969495	0.0362092	0.106947	0.00991631	0.00520057	-0.00366129	-0.057616	0.0188804	0.0120188
6.9	0.0179935	0.000991118	-0.0158735	0.000421941	0.0132108	-0.0501193	0.0810425	0.0984652	0.00174096	-0.00802169	-0.0510484	0.108153	0.00218502	0.0153185	0.0140629
7	-0.0345265	-0.0353609	-0.0220055	0.00380794	-0.00715822	-0.0290093	0.0249125	0.0425772	0.084659	0.000589314	0.0640786	0.00871671	0.011834	0.00870114	0.0103691
7.1	0.0550115	0.0116811	0.00342149	0.0125719	-0.00237822	-0.0252923	0.0809965	0.0213032	0.028384	0.0815623	-0.0658044	0.0237727	-0.068208	0.0120786	0.0129351
7.2	0.0458255	0.0263781	0.0447955	0.0121829	0.00182478	-0.0103023	0.0700685	-0.0135618	-0.060745	0.0377623	0.150456	0.143534	-0.00098498	0.0344025	0.0166263
7.3	-0.00010751	-0.0253619	0.0297735	-0.00185806	-0.0182612	-0.0200273	0.0888085	0.0111772	-0.080201	0.0325003	-0.0196694	-0.0269353	-0.00204598	-0.00247755	0.0109793
7.4	0.0113595	-0.0132879	-0.0209695	0.000354941	-0.0143792	-0.0139613	0.0878855	0.0567562	0.100475	0.0398443	-0.0755274	-0.0436833	-0.00282198	0.00861884	0.0139665
7.5	0.0246815	-0.0354619	-0.00103351	0.00363294	-0.00605422	-0.0526583	-0.0267705	0.0419292	0.07621	0.00635831	0.0346076	0.0240767	-0.00645098	0.00638976	0.00957489
7.6	0.0210825	-0.0188879	0.0420715	-0.00192906	0.000761784	-0.0337433	0.0848575	0.00848924	0.06299	0.0376663	0.0312426	0.00336871	-0.049101	0.0145284	0.0104476
7.7	0.0413215	-0.0342799	0.0446865	0.0167919	-0.0120622	-0.00821831	0.136746	0.0884852	0.047583	0.0221903	0.0521456	0.0577307	0.012348	0.0358052	0.0124546
7.8	0.00726549	-0.0288099	-0.0320185	-0.0101601	0.00434378	-0.00825731	0.0219625	0.0188242	0.00768096	0.0703403	0.00634357	0.0781627	-0.022572	0.00870045	0.00934276
7.9	0.0265075	-0.0327999	0.0113695	0.0101079	-0.0135002	-0.00116731	0.122377	0.0288082	-0.021051	0.0270433	-0.0172104	0.00324071	0.024166	0.0129147	0.0107108
8	0.0100835	-0.0287939	0.0161925	-0.0131821	0.000241784	-0.0290303	0.0228445	0.0510342	0.050539	0.0589793	-0.0427044	0.164458	-0.030668	0.0176918	0.0154235
8.1	0.0111175	0.0139901	0.0127225	-0.00360906	0.00547578	-0.0318733	0.0606875	0.00385024	0.057601	0.0437203	-0.0643294	0.129234	0.016971	0.0196583	0.0130509
8.2	-0.0134655	-0.0310919	0.0897825	0.00415194	-0.0122172	-0.0226003	0.0379925	0.0368762	-0.036362	-0.00539069	-0.0218954	-0.0151073	0.00630602	0.00130607	0.00972901
8.3	0.0151925	0.0190561	-0.0339585	-0.00615706	0.00488078	-0.0222193	0.0944825	0.0308712	-0.00678304	0.0354673	0.139562	-0.0475733	0.026438	0.0191738	0.0141301
8.4	-0.00259751	-0.0338219	0.0383985	0.00959494	-0.00562822	0.00167469	0.0229055	0.00773424	-0.036793	-0.0368077	0.145723	0.0946567	0.011576	0.0166627	0.0144923
8.5	0.0359935	-0.000651882	-0.0265335	-0.0129141	0.0151078	-0.0269013	0.0717405	0.00766124	0.00482896	0.0794823	0.0194686	-0.0307723	-0.039239	0.00748237	0.0103783
8.6	0.0147325	-0.0157239	0.0187045	-0.000277059	0.0164768	-0.0105023	0.128021	0.0286382	0.127398	-0.0105487	0.0133576	0.175719	0.050965	0.0413046	0.017213
8.7	-0.0102175	0.0476501	0.0228505	-0.0148661	-0.00173722	0.00771669	0.101749	0.108292	-0.053279	0.0170033	-0.0222864	0.107966	0.022805	0.0256651	0.0144335
8.8	0.0137685	-0.00127888	-0.00902551	-0.00186306	-0.0139372	-0.0255663	0.0623645	0.112491	0.071232	0.0576683	0.116234	0.147255	0.01318	0.0417325	0.0157697
8.9	0.0523785	-0.0144509	0.00969649	0.00110094	-0.00288522	-0.0104943	0.0951545	0.0736732	-0.060361	0.0549953	0.11796	-0.0902123	-0.00555598	0.0169999	0.0165333
9	0.0495715	0.0248561	0.0277395	0.0134759	-0.00707622	-0.0157633	0.127814	0.0196572	-0.05534	0.0503503	0.0252436	0.0992357	-0.035675	0.0249299	0.013942
9.1	0.0198825	0.0264971	-0.0262535	0.00478094	-0.00417622	-0.00559631	0.0616165	0.0458642	0.059262	0.0622323	0.0512166	-0.0900123	-0.040859	0.0126504	0.0127746
9.2	0.0541715	0.0129361	-0.0272685	0.00374494	0.0105798	0.0183767	0.0356035	0.0737392	-0.02264	-0.00994369	-0.0595584	0.128991	0.031015	0.0192113	0.0133914
9.3	0.0249975	0.00250412	0.0200475	0.0116229	-0.0152642	0.00550469	0.0831055	0.0629842	0.106818	0.0571023	-0.0268254	0.0878497	0.033682	0.034933	0.0115146
9.4	-0.0137325	0.00352712	0.0222655	0.0262139	-0.00948222	-0.0252203	0.0233835	-0.0177518	-0.050331	-0.0167857	0.0159426	0.137662	0.01605	0.00859545	0.0124779
9.5	0.0205685	-0.0286879	-0.00369651	-0.00901706	-0.00547022	-0.00715631	0.0754175	-0.0125268	0.02247	-0.0132597	0.0923036	0.0410087	0.00209402	0.0133883	0.0100714
9.6	0.0292855	-0.0190669	0.00432149	0.00686994	-0.00467722	-0.0334033	0.0330095	0.0427552	0.025059	-0.0212247	0.206106	-0.0242543	-0.062322	0.0140352	0.0180476
9.7	0.00975149	0.00415512	0.0438665	0.0101679	0.00498178	-0.00858731	0.0809895	0.0242312	-0.044438	0.0479503	0.0195356	0.113775	0.096963	0.0310263	0.0123706
9.8	0.0213585	0.00693712	0.0239555	0.0141879	0.00300578	0.00109669	0.0397165	-0.0449168	0.088763	0.0299443	0.00684757	0.0504897	0.037017	0.0214156	0.00864705
9.9	0.0210825	0.00152312	-0.0174465	-0.00649006	0.00494678	-0.00264331	0.0623665	0.0252702	-0.026457	-0.0231287	-0.21224	0.0151977	0.00527902	-0.0117492	0.0179204
10	-0.00459851	0.00815412	0.0285215	0.00568394	-0.000102216	-0.0296583	0.0269105	-0.00312576	0.06093	0.0102173	0.0643166	-0.0340483	0.015254	0.0114196	0.00808494
10.1	0.0214515	-0.0306689	-0.0148795	-0.00362006	-0.00895222	-0.0335753	0.112335	0.0143772	-0.025735	0.000412314	0.147135	0.155298	0.053923	0.0298077	0.0185109
10.2	0.0256965	-0.0272809	-0.0289355	0.0118739	0.00829978	-0.0320843	0.0832145	0.0513922	-0.069665	-0.0369907	0.0131496	0.0533527	0.060397	0.00864768	0.01265
10.3	-0.00513351	-0.00301188	0.0502125	0.00791094	-0.00560322	-0.0250933	0.0649605	0.0492062	-0.00707904	-0.00635869	-0.00131243	0.0644827	0.017503	0.0154372	0.00854105
10.4	-0.0197095	0.00430812	0.0104085	0.00388594	0.00165178	-0.0239103	0.0470155	-0.0340028	-0.00730904	0.116733	-0.0642774	-0.0445173	0.085671	0.00584214	0.0141333
10.5	0.0432055	0.0134251	0.0277695	-0.00445306	-0.0143622	0.00202769	0.0843125	0.0480882	0.074847	-0.00111369	0.0333446	0.0687747	0.042227	0.032161	0.00886196
10.6	0.00159149	0.0174591	-0.0184625	0.0134689	-0.00102122	0.00274169	0.0685295	0.0595482	-0.0161	0.0276113	-0.0331884	0.0558327	0.00916402	0.0143981	0.0086639
10.7	0.0182345	-0.00402388	0.0187625	0.00519594	0.0204678	-0.0340463	0.0810985	0.0652772	-0.032548	-0.0103867	-0.0355514	0.0254987	-0.00028198	0.0090536	0.00985788
10.8	0.0414065	-0.00576088	0.0425645	0.000952941	0.00132478	-0.0107143	0.0105965	0.0927202	0.105656	0.0447743	-0.0173574	0.0557237	0.042924	0.0311393	0.0108005
10.9	-0.00970851	0.0172271	0.0178275	-0.0100001	0.00523078	0.00148969	0.117323	0.0393652	-0.031133	0.0201843	0.00914057	0.108572	0.011348	0.0228358	0.0120762
11	-0.00836651	0.00149212	0.0358255	0.0215859	-0.0117052	-0.0303583	0.0366025	0.0923292	-0.030233	0.0192163	0.0182426	0.144533	-0.019294	0.0207592	0.0138722
11.1	0.0284965	-0.00687588	0.0502085	0.00153394	-0.0154852	-0.00119531	0.0612455	0.0513952	-0.052209	-0.0319297	0.132026	-0.0324313	0.048711	0.0179608	0.013965
11.2	0.0268925	-0.00255788	0.0468595	-0.000467059	0.00366078	-0.0128563	0.0154595	-0.0389138	0.035863	0.0363723	0.10194	0.1652	0.081138	0.0352761	0.015097
11.3	0.0112775	0.00727812	0.00388449	-0.0112011	0.00425678	-0.0180143	0.0204855	0.0486162	0.024058	0.101103	-0.0111794	0.0807507	-0.048145	0.0163978	0.0112419
11.4	0.00617449	-0.0139489	0.0593375	-0.00157306	-0.00895722	-0.0213913	0.0619935	0.0145792	0.072374	-0.0117657	0.115777	0.0862707	0.041927	0.0308305	0.0123968
11.5	0.0174805	0.0238541	0.0466105	-0.0255331	0.00891978	-0.0122513	0.00355455	0.0682602	0.071016	0.0127813	-0.0198564	0.0152317	0.00786102	0.0167638	0.00833675
11.6	0.0265085	-0.0147189	0.0383445	0.00764194	-0.00239822	-0.00910931	0.103615	0.0510472	0.079909	0.0103383	0.100693	-0.0281533	0.05683	0.0323498	0.0121232
11.7	0.0137335	0.00304412	0.0192625	0.0250999	-0.00380222	0.0259427	0.0461295	0.0493662	-0.020143	0.0282923	-0.0153254	-0.0465083	0.016306	0.0108768	0.00750358
11.8	-0.0117055	0.0218871	-0.0167785	-0.00138406	-0.000302216	-0.0118133	0.0309785	0.0694062	0.039972	0.0112983	0.0732786	0.128684	0.043932	0.0290348	0.0117237
11.9	0.0264165	-0.0288499	0.0542175	-0.0101141	0.00457778	-0.0285593	0.0922755	0.0601342	0.021438	0.0839903	-0.0295474	0.0397087	0.073526	0.0276318	0.012138
12	0.0200415	0.00901912	0.0158405	0.00966794	0.0331028	-0.0322113	0.0339145	4.52353e-05	0.080643	0.0503733	0.121026	0.0490317	0.037333	0.0329098	0.0105967
12.1	-0.00781851	-0.0408979	0.0301905	0.0317619	-0.00279422	0.0281637	0.0976275	-0.000402765	0.015049	0.0531013	-0.0373034	0.0603307	0.06652	0.0225791	0.0112834
12.2	0.0508225	-0.00241688	0.0107885	0.0185039	-0.0120052	-0.0300083	0.0503695	-0.00121376	-0.124511	0.0254973	-0.0423444	0.19227	0.00959002	0.0111801	0.0196135
12.3	0.0505845	-0.0257299	0.0205555	0.0185039	-0.000234216	-0.00281431	0.0412165	0.0556582	-0.013639	-0.00114969	0.0372496	0.251445	0.00908502	0.0339024	0.019403
12.4	0.0254415	0.00329912	0.0356995	-0.00234606	-0.0117032	-0.0316693	0.0490395	0.0464322	-0.0506	0.0167973	0.0589286	0.102426	0.044367	0.0220086	0.0113557
12.5	0.0214795	0.0365791	0.0162875	0.00732194	0.00560978	-0.0101103	0.0614365	0.0581032	0.00627296	0.0467193	0.0967556	0.0792707	0.021978	0.0344388	0.00889202
12.6	0.0337045	-0.00327288	0.00336449	-0.0103281	-0.00268822	-0.0473173	0.108058	0.0712542	0.027331	-0.0254497	0.0544266	0.0686237	0.037466	0.024244	0.0121669
12.7	0.0116465	0.00371412	-0.0116875	0.0115749	0.00327578	-0.0351363	0.110657	0.0248872	-0.012327	0.0250673	0.0426396	0.0566697	0.020277	0.0193275	0.0100939
12.8	-0.00082051	-0.0179529	-0.00869651	0.00310194	-0.0209512	-0.00782631	0.0911275	0.0126112	0.053173	-0.00803569	-0.0346534	0.0961557	0.041841	0.0153134	0.0117158
12.9	0.0506315	-0.0208339	-0.00236151	0.0352299	-0.00235122	-0.00929831	0.0734915	0.0975202	0.047897	-0.0115477	-0.00678643	0.0477807	0.057834	0.0274774	0.0106017
13	-0.0105925	0.0128011	-0.00776951	0.0269689	0.0151238	0.0182437	0.0872485	0.0330122	-0.012068	0.0678663	0.130467	0.0234007	0.057735	0.0340336	0.0115813
13.1	0.0184785	-0.0211939	-0.0414115	0.0176049	0.0239278	-0.0422003	0.0315835	0.0489562	0.014233	0.0633003	0.189878	-0.0264943	0.012516	0.0222445	0.016651
13.2	0.0420025	-0.00949888	-0.00677751	0.00923694	0.0145678	-0.0288163	0.0547105	0.0299952	0.101094	0.00466931	-0.00739743	0.0520697	0.094518	0.0269518	0.0111572
13.3	0.0122505	-0.0407849	0.0110455	0.00943294	-0.000174216	-0.0106683	0.0131835	0.0515842	-0.029843	0.00845731	0.0970006	0.10654	-0.020157	0.0159898	0.0123459
13.4	0.00416349	-0.0281369	-0.0126565	0.0223269	-0.00651022	0.0146697	0.0902535	0.0129172	0.030422	0.00409531	0.0480506	0.131602	0.040499	0.0270535	0.0120718
13.5	0.00149249	-0.00691888	-0.0206225	-0.00401606	-0.00495622	-0.0216263	0.106097	0.0372832	0.060024	-0.0896987	0.22842	0.110602	0.020334	0.0320318	0.0221826
13.6	0.0321015	-0.0118909	0.0264735	0.0218559	-0.000148216	0.0179927	0.0876315	0.0652302	-0.00666804	-0.0102897	0.0627166	0.122907	0.0286	0.0335778	0.0113112
13.7	0.0134255	0.0149801	0.0434105	0.0108669	0.00219878	0.0104877	0.0933915	0.0690702	-0.057793	0.0189343	-0.0345324	0.0600767	0.064101	0.0237398	0.0116842
13.8	0.00274649	-0.0385389	0.00810749	0.00965394	-0.00361022	-0.0211183	0.0876065	-0.0281968	0.084554	0.00684131	-0.0534684	0.00563171	0.075763	0.0104594	0.0126555
13.9	0.00949249	-0.0325699	0.0209515	-0.00650406	0.0204758	-0.0117183	0.0767165	0.0414372	-0.028353	0.0431183	0.185277	0.127694	0.122295	0.0437163	0.0184667
14	0.0400365	0.0501241	0.00774249	0.0150389	-0.0113022	-0.0161173	0.0571825	0.0438492	0.022215	0.0348393	-0.00117643	0.220939	0.055372	0.0399033	0.0165775
14.1	0.0209865	-0.00547788	0.0198465	0.0144869	0.00821478	-0.0280733	0.0752015	0.0416812	0.14935	0.0688713	0.0407966	0.0663507	0.024455	0.0382069	0.0124187
14.2	0.0139385	0.00822312	0.00531149	0.00771494	-0.00986422	-0.0242583	0.0721035	0.0235912	0.133755	0.0299853	-0.0300164	-0.0785553	0.015061	0.0128454	0.0140361
14.3	-0.0140965	-0.0177489	0.0196805	0.0178369	-0.00625422	0.00190569	0.103733	0.0747612	0.058248	0.0749373	0.109628	0.0505597	0.028484	0.0385903	0.0120486
14.4	0.00333449	0.0250201	0.0307955	-0.00493706	0.0199118	-0.0161393	0.0662625	0.115794	0.094069	0.0132513	-0.0620344	0.111394	0.056128	0.0348346	0.0144831
14.5	0.0676105	0.0177891	0.0320835	0.00866494	0.00117678	-0.0424173	0.0582815	0.0252852	0.027434	-0.00405569	0.0323856	0.1113	0.077011	0.0317345	0.0109991
14.6	0.00857849	-0.0166069	0.0105935	-0.00756906	-0.0112512	-0.0122703	0.0345255	-0.0261928	-0.030787	0.0129223	-0.0823874	0.128352	0.00739102	0.00117676	0.0131772
14.7	0.00119149	0.00466612	-0.00483251	0.00666394	0.0104698	-0.0173473	0.0536415	0.112791	0.178697	0.00161331	0.148388	-0.0390823	0.045073	0.0386102	0.0186455
14.8	0.00429649	-0.00582888	-0.00487351	0.00514794	0.0149738	-0.00748031	0.0745805	0.0252772	-0.00181904	0.0656243	0.116637	0.212296	0.059018	0.0429115	0.0177433
14.9	0.00937349	0.0132301	0.0275685	0.0245509	0.0101798	0.0213827	0.0426235	0.0564032	0.050581	0.0265773	-0.0298094	0.0912707	0.014034	0.0275358	0.00800977
15	0.0495895	-0.0371009	0.0112975	0.0188569	0.00617678	-0.0171103	0.0657105	0.0445312	0.085132	-0.0223907	0.121072	0.312005	-0.00690198	0.0485282	0.0253359
15.1	0.00833549	0.0265921	0.0630875	0.00942994	0.000750784	-0.0257663	0.0401825	0.0133592	-0.018172	0.0856123	-0.0673154	-0.0118613	0.074937	0.0153209	0.011929
15.2	0.00228549	-0.0185169	-0.00274451	-0.00773506	-0.00809722	-0.0403953	0.0375445	-0.00998176	0.130206	0.0472813	0.166472	-0.0405633	0.022271	0.0213866	0.0173056
15.3	0.0509995	-0.0175039	0.0160725	0.0157799	0.00234978	-0.0107963	0.0796165	-0.0298138	0.084547	0.00542731	0.0926216	0.159824	0.00107002	0.0346303	0.015291
15.4	0.0570355	-0.0118279	0.0184415	0.00798594	-0.000872216	-0.0274393	0.126672	0.0277552	-0.053591	0.0184973	-0.0403934	0.0532027	-0.023229	0.0117105	0.0133493
15.5	0.00012549	0.00807712	0.0683205	-0.000227059	-0.000351216	-0.0403953	0.0540125	0.0285922	0.185321	0.0349553	0.114346	0.106068	0.051527	0.0469516	0.0167921
15.6	0.0451065	-0.000331882	0.00968149	0.00931194	-0.000538216	-0.00334531	0.0902225	0.0484192	0.150511	-0.0342047	-0.0141774	0.0681787	0.051155	0.0323068	0.0139671
15.7	0.00333949	0.0508351	0.00693449	-0.00323706	-0.00410222	-0.00303331	0.0575505	0.0257352	0.020191	0.00386231	-0.0119514	-0.0437513	0.073547	0.0135323	0.00882976
15.8	0.00286849	-0.00894388	0.0240885	0.0446279	0.00919378	0.000152686	0.0352545	0.0523122	0.096627	0.0755913	0.103838	0.0596097	-0.031353	0.0356821	0.0114751
15.9	-0.00728851	-0.0238099	-0.00158551	-0.00856206	0.00256378	-0.0210773	0.0516095	0.0258582	0.00226496	-0.0176837	0.157663	0.0327317	0.117187	0.0238362	0.0154157
16	0.0340195	-0.00264388	0.0731385	0.0109849	0.00295078	-0.0224453	0.140467	0.00140424	0.080226	0.00979631	-0.0478024	0.119056	0.070084	0.036095	0.0155757
16.1	-0.00055551	0.0186441	0.0526375	0.00582194	0.0211418	-0.0170553	0.0701485	0.0200862	0.071193	0.0469003	0.174893	-0.0155133	0.054367	0.0386699	0.0140573
16.2	0.0285235	0.0167671	0.0124055	0.0224279	0.00186178	0.00975969	0.106269	0.00685224	0.04496	0.0270993	0.0887866	0.14197	0.00999502	0.0398213	0.0122657
16.3	0.0100525	-0.00677788	-0.0593165	0.00665294	0.00344778	-0.0445963	0.189417	0.0653492	0.045015	0.0560743	-0.0854334	0.143901	0.040969	0.028058	0.0212556
16.4	0.0566695	-0.0342159	0.00212249	0.00638194	0.000477784	-0.00987331	0.154978	-0.00686176	0.02705	0.0189933	-0.0196464	0.0625857	-0.00899298	0.0192052	0.0136981
16.5	-0.0376525	0.0244821	-0.00301051	0.0199499	0.00704578	-0.00768231	0.0872235	0.0595422	0.077803	0.0428853	-0.00655543	0.0842297	0.096979	0.0342492	0.0121085
16.6	0.00456749	0.00895112	0.00877249	0.0201119	-0.00311322	0.0109317	0.0595515	-0.0472398	0.065231	0.0105383	-0.0315594	0.12328	0.00566602	0.0181299	0.0120917
16.7	0.0125125	0.0185501	-0.00985251	0.00718994	-0.00784122	0.0295857	0.0462965	0.0837142	0.015969	0.00700231	-0.0416734	0.0138107	0.032528	0.015984	0.00828416
16.8	0.0357225	-0.0249649	0.0185035	0.0179239	0.00982978	0.0216577	0.14149	0.0575362	0.089744	0.0776663	0.0513326	0.252399	0.011241	0.0584678	0.0200273
16.9	0.0548315	0.00815112	0.00776949	0.0264229	-0.00757022	-0.00385531	0.0847055	-0.00757476	0.01291	-0.00872869	0.110381	-0.00109329	0.078459	0.0272929	0.011333
17	0.0518155	-0.00484688	0.0298945	0.0381179	0.00302278	-0.0372813	0.0590365	0.0328752	0.034629	0.0595583	-0.0165734	0.0693837	0.013705	0.0256413	0.00894997
17.1	0.0475955	-0.00842688	-0.0192625	-0.00476406	0.0230698	0.0212097	0.0503005	0.0701562	0.181504	0.0631683	-0.00295343	0.0948077	0.071666	0.0452362	0.0151127
17.2	-0.00971651	0.00584912	-0.00776251	0.00865394	-0.00121022	-0.0279643	0.0812795	0.000454235	0.000492961	0.11747	0.0467606	0.0458737	0.078152	0.0260256	0.0121546
17.3	0.00527249	-0.0133079	-0.00817851	0.0154659	0.0224398	-0.0215663	0.0851275	0.0656362	0.084524	0.0165423	0.0740666	-0.00515529	0.038671	0.0276568	0.0105965
17.4	0.0276325	0.0143041	-0.00756051	0.00360694	0.0233768	-0.0110603	0.161808	0.0418542	-0.011623	0.0817003	0.0662966	0.0860817	0.038789	0.0396312	0.0137146
17.5	0.0505005	-0.0101289	-0.0123195	-0.00214806	0.00509878	-0.0160413	0.0908995	0.125283	0.159151	0.0816803	-0.000507431	0.142666	0.040101	0.0503258	0.0175574
17.6	0.0260745	-0.0156249	-0.00429351	0.00948494	0.0178038	-0.0217573	0.0471415	0.0753102	0.013515	-0.00470969	0.0531146	0.0973317	0.057596	0.026999	0.0101455
17.7	-0.0277565	-0.0158539	-0.0148325	0.0226739	0.00339278	-0.0392343	0.106091	0.0860932	0.132893	0.0606743	-0.0651014	0.0481497	0.010222	0.023647	0.0165459
17.8	0.0167955	-0.0114029	-0.00727051	0.0134789	-0.0124582	-0.0423093	0.0301085	0.0419032	-0.034294	0.0270803	0.140165	0.116869	0.073422	0.0270836	0.0152591
17.9	-0.00392851	0.00450412	0.0474965	0.0176679	0.00759378	0.00303469	0.147461	0.0165572	-0.000515039	0.00595331	0.0370356	0.0675277	0.069238	0.0322789	0.0118499
18	0.0222605	-0.00384088	0.0152065	0.00891794	-0.00955922	-0.0231603	0.0526355	0.0338632	0.06978	0.0183803	0.143406	0.0472717	0.070113	0.0342518	0.0121522
18.1	0.0389025	-0.0234929	-0.0147905	0.00217094	0.00442978	0.0282937	0.102562	0.0407922	0.152856	0.0744103	0.128077	0.0637717	0.039483	0.0490358	0.014971
18.2	0.0292645	0.00425912	-0.0211615	0.00830394	0.00173278	0.0303777	0.0901425	0.0691692	0.00426396	0.0480453	0.139863	0.0819477	-0.00035598	0.0373732	0.0128285
18.3	0.0624725	-0.0103989	0.00041949	0.0213809	-3.32157e-05	-0.0180733	0.0651455	0.00164624	-0.00967104	0.0608023	0.0465706	0.11897	0.090478	0.0330545	0.0121784
18.4	0.0410215	0.00136012	-0.0118575	0.0202109	0.0144398	-0.0322163	0.109678	-0.0666658	0.022891	0.00660131	0.00419657	0.0529577	0.080962	0.0187368	0.0127436
18.5	0.0169325	0.0233981	0.00697849	-0.0153151	0.00640978	-0.00347831	0.0454025	0.0403012	0.083706	0.0422293	0.110496	0.0692827	-0.034313	0.0301561	0.0113258
18.6	-0.0160495	-0.0160059	-0.0140205	0.00611194	-0.0167732	-0.000726314	0.0744345	0.0425872	0.070679	-0.00241469	0.112902	0.0102287	-0.00255398	0.0191076	0.0117388
18.7	0.0242345	-0.0345819	0.0211165	0.00918194	0.00273378	0.00544069	0.162248	0.00774924	0.061837	0.0152613	-0.0653424	0.121849	0.042981	0.0288237	0.0165938
18.8	0.0460315	-0.0130449	-0.00488751	0.0184739	0.00930878	0.000331686	0.0509435	-9.27647e-05	0.149702	0.0583893	0.0111156	0.0608397	0.045574	0.0332835	0.0120514
18.9	0.0206975	0.0129321	0.0138595	-0.0125451	0.0161378	0.0142367	0.0753725	-0.0106688	0.130844	0.103245	0.116147	0.0732557	0.072772	0.0481758	0.0136258
19	0.0479785	0.0355491	0.0549055	0.000498941	0.0108238	-0.00577831	0.111615	0.00323824	0.096848	0.0377373	0.0661796	-0.0396823	0.066848	0.0374431	0.0119293
19.1	0.00801649	0.0276431	-0.0331705	0.00219694	0.0121858	0.0205017	0.0799785	0.105351	0.114588	0.0483553	-0.0268564	0.000132706	0.023665	0.0294298	0.0127823
19.2	0.0293855	-0.00954488	-0.0128835	0.0142999	0.00262878	-0.0355363	0.1822	0.0189162	-0.02329	0.0266263	0.0505166	0.0455697	-0.022639	0.0204807	0.0154191
19.3	0.0260035	0.0221181	0.0160495	0.0140279	0.00936178	-0.00827431	0.110642	0.0129552	-0.00948704	0.0196423	0.0769796	0.124726	0.030411	0.0342427	0.0118281
19.4	0.0762725	-0.0244459	0.00387149	0.00545094	0.0158878	0.00797069	0.0486445	0.0117552	0.058518	0.0377403	-0.0725354	0.103459	0.023914	0.0228079	0.0123785
19.5	-0.0431935	-0.0316219	-0.00290351	-0.0110251	0.0155508	-0.00709131	0.0196145	0.00345824	0.036361	0.0541873	0.0722536	0.0476167	0.044322	0.0151945	0.00960562
19.6	0.0203135	0.0174921	-0.0231085	0.00476694	0.0223058	-0.00327731	0.154577	0.0495562	0.076941	0.0334733	0.0275476	0.0468707	0.038485	0.0358418	0.0121186
19.7	-0.00176351	-0.000931882	-0.0369715	0.0132219	0.00908078	-0.0204583	0.117079	0.116339	0.117224	0.0542043	0.00577357	0.00633671	0.050102	0.0330181	0.0148453
19.8	0.0508755	0.00184212	0.0263475	0.0320589	0.0141148	0.00326469	0.162113	0.00520224	0.09707	0.00750431	-0.0959394	0.0552967	0.014314	0.0287741	0.0164109
19.9	0.00521649	0.0123861	0.0126605	-0.000601059	0.0211638	-0.00260331	0.126993	0.108418	0.095884	0.0299433	0.0204266	0.0529787	0.05163	0.0411151	0.012058
20	-1.45098e-05	-0.00406088	-0.0331055	0.00962194	0.0101668	-0.00381731	0.120763	0.0242312	0.013796	0.0672423	0.0164326	0.0565067	0.042933	0.0246688	0.0109195
20.1	0.0212695	0.0287811	-0.00407751	0.0365149	0.0243008	-0.0264063	0.0558805	0.115329	-0.010953	0.0183433	0.111371	0.220585	0.075892	0.0512946	0.018504
20.2	0.0279375	-0.00287388	-0.00369751	0.0323459	0.0229258	-0.00750831	0.111288	0.00447824	0.06746	0.0535013	0.0239186	0.0279117	0.070902	0.0329684	0.00964008
20.3	0.0288645	-0.00336288	0.0399325	0.00795694	-0.0141212	-0.0249913	0.128523	0.113742	0.031981	0.0188013	0.222737	0.0537367	0.019627	0.0479558	0.0191394
20.4	0.0167825	0.0307991	0.0398035	0.0247139	0.0192118	-0.00430831	0.0737415	0.0739402	0.07272	0.0315893	0.0522686	-0.0686063	0.00774802	0.0284926	0.0107265
20.5	-0.00013251	0.0119221	0.0128295	0.00200694	0.0185758	-0.0111963	0.104533	0.0450772	0.143571	0.0714323	-0.00398043	0.136202	0.035677	0.0435782	0.0148943
20.6	0.0299715	0.0135331	0.00288049	0.00387594	0.0108978	-0.00969731	0.116548	0.0519282	0.095944	0.0210693	0.175395	0.0203587	0.04504	0.0444418	0.0149308
20.7	0.00599549	-0.0149139	0.00804849	0.0177389	0.0176598	0.00181269	0.0564105	0.0401602	0.028677	0.0853673	0.199778	0.0135177	0.119013	0.0445588	0.0164676
20.8	0.00949049	-0.0168229	-0.0193855	0.00160194	0.00878878	-0.0366123	0.160488	0.0668432	0.052551	0.0465523	-0.0319894	0.0851547	-0.021339	0.0234862	0.0157873
20.9	0.0399915	-0.0155129	-0.0148495	0.0282019	0.0206848	0.000955686	0.128586	0.00912824	0.123791	0.0402043	0.143818	0.111483	0.044721	0.0508617	0.0156739
21	0.0430265	0.00956312	0.00404749	0.0324099	0.00838478	-0.0185093	0.0733625	0.0353132	0.025037	0.00261831	-0.0572144	0.141906	-0.027775	0.0209361	0.0136741
21.1	-0.0108295	0.0139881	-0.00432151	0.0313419	0.00423778	-0.0173543	0.0935145	-0.0150138	0.039393	0.0796093	0.0881806	-0.0300713	0.010165	0.0217569	0.0116362
21.2	0.0526475	-0.0112949	-0.00507351	-0.0127371	0.00884378	-0.00372031	0.13488	0.00100124	0.025971	0.0486923	0.170806	0.0923597	0.044355	0.0420561	0.0162309
21.3	0.0417865	-0.00743788	-0.00928851	0.00190294	-0.00378622	0.0127547	0.0839535	0.0141482	0.043918	0.0650973	0.0699766	0.0446367	0.122191	0.0369118	0.0112063
21.4	0.00845949	-0.0179389	-0.00692451	0.0180689	0.00274978	-0.0239143	0.125015	0.0383332	0.084455	0.0195993	-0.0128274	0.00656071	0.048236	0.0222978	0.0118843
21.5	0.0168905	-0.00365788	-0.00274351	0.00996494	0.00274878	0.0170167	0.0977025	0.0183592	0.031157	0.0317793	-0.0821994	0.0632897	0.025669	0.0173828	0.0113395
21.6	0.00084749	0.0262051	-0.0393985	0.0106419	0.0218568	-0.00819031	0.0903175	-0.00960176	0.058757	0.00458431	0.0705066	0.00994371	-0.014211	0.0170968	0.0101567
21.7	0.00285849	-0.0122239	-0.0246315	0.0195989	0.0145718	-0.0248213	0.0716815	0.0451242	0.064828	0.0409103	0.140857	0.0193557	-0.017168	0.0262262	0.0130571
21.8	0.0123535	-0.0329279	-0.0178985	0.000645941	0.0120498	-0.0169853	0.0695295	0.107891	0.025636	0.0313903	-0.0499674	0.0613857	0.048276	0.0193368	0.0123629
21.9	0.0402155	0.00808112	-0.0162865	0.00892594	0.0193618	0.0205247	0.154465	0.0882592	0.041461	0.0534613	-4.43137e-06	0.190919	0.037156	0.0497338	0.0169323
22	0.0422555	-0.0231189	-0.00852751	0.0113689	0.0334538	-0.0447983	0.134223	0.0364042	0.021552	0.0303573	0.0248686	0.0984607	0.00040902	0.0274545	0.0131289
22.1	0.0514995	-0.00735588	-0.00977151	0.00502594	0.00504478	-0.0401503	0.0904755	0.0187392	0.065911	0.00254631	0.121188	0.0609647	0.021864	0.0296908	0.0126017
22.2	0.0355785	-9.88235e-06	-0.0254645	0.0196249	-0.000635216	-0.00994431	0.0871355	0.0462152	0.140282	0.0315963	0.0818586	0.0232087	-0.036475	0.0302285	0.0137504
22.3	0.0288895	-0.000436882	-0.00971151	-0.00208406	0.00875278	-0.0317043	0.0994295	0.0985282	0.172912	-0.0204167	0.0286076	0.179322	0.018469	0.043889	0.0196442
22.4	0.0233655	0.0108631	0.0162905	-0.0139491	0.00839578	-0.0233363	0.0767935	0.0470882	0.135189	0.0314933	0.0576936	0.0546557	0.062483	0.0374635	0.0116288
22.5	0.0181015	-0.0309959	-0.0446665	0.0199479	0.00697278	-0.0304733	0.0440295	0.0134302	0.112803	0.0114753	0.116672	0.0693857	-0.00738198	0.0230231	0.0141476
22.6	0.0435235	-0.0359489	0.00329349	0.0218729	0.0235298	-0.0250243	0.0857905	0.0632862	0.156914	0.0471193	-0.0651034	0.113065	-0.00897298	0.032565	0.0172425
22.7	0.0376785	-0.00135988	0.0432055	-0.000754059	0.0260718	-0.00990731	0.137663	0.0694932	0.159999	0.0360093	0.0106746	0.130654	0.069035	0.0544971	0.0156247
22.8	0.0593395	0.0125651	0.0275765	0.0115799	0.00858178	0.0165067	0.0636735	0.0212382	0.083976	0.0682583	0.127064	0.148377	0.030266	0.0522309	0.0125953
22.9	0.0110845	0.0460321	-0.00037951	0.0114179	0.0169498	0.00104969	0.15069	0.0575022	0.052431	0.0233473	0.121688	-0.000453294	0.044205	0.0411972	0.0130745
23	0.0184035	0.00191612	-0.0287285	0.0215049	-0.0102232	0.0295237	0.110334	0.0549212	0.035932	-0.00717269	-0.00360743	0.0423677	0.079533	0.0265157	0.0107811
23.1	0.0250985	-0.00918788	0.0301835	0.0143009	0.0126888	-0.0171343	0.117741	0.000585235	0.156675	0.0474283	0.136242	0.0349997	0.022627	0.044019	0.0156183
23.2	0.0306455	-0.0251139	0.00361449	0.0199209	0.0162948	0.00279669	0.0584525	0.0844232	0.114727	0.0118333	0.0582886	0.0572847	0.035105	0.036021	0.010483
23.3	0.0301575	-0.0224119	0.0187785	0.0152289	0.00896478	-0.0170253	0.10261	0.0368602	0.187141	0.0130053	-0.112404	0.0626477	0.041962	0.0281165	0.0191967
23.4	0.0525475	-0.0289189	0.0846635	0.0215589	0.0203698	-0.00665331	0.0284205	0.0526912	0.041125	-0.0270657	-0.00835843	0.0256227	-0.019904	0.0181615	0.00965162
23.5	-0.00650551	0.00738612	0.0405705	0.00799994	-0.00458922	-0.00674431	0.0672255	0.0473702	0.074754	0.0618943	-0.0373424	0.0251347	0.015895	0.0225422	0.00938102
23.6	0.0206115	-0.0106019	0.0208805	0.0295889	0.0136358	0.0178787	0.107989	0.00276224	-0.021204	0.0719063	-0.0201834	0.134037	-0.016318	0.0269986	0.013589
23.7	0.0571895	0.0108441	-0.00844951	0.00985094	-0.00278022	-0.0217703	0.0876545	0.0473302	0.116428	0.0285483	0.0443176	-0.0606743	0.00289302	0.0239525	0.0130403
23.8	0.0249935	-0.0380209	0.00872949	0.0374799	0.0237378	-0.0104403	0.0893205	0.0930902	0.129197	0.0301713	-0.0443144	0.340302	-0.012712	0.0516565	0.0279321
23.9	0.0192615	-0.0173189	-0.0166105	-0.00187206	0.0124438	-0.0270683	0.0911325	0.0973372	0.076854	0.0443203	0.122539	0.0799797	0.040693	0.0401301	0.0137797
24	0.0202935	-0.0370949	0.00985649	0.0170679	0.0234068	0.00979669	0.0311615	0.0784052	-0.019582	-0.00916969	0.0583686	-0.0118393	-0.010223	0.0123421	0.00879883
24.1	0.0396855	0.0190641	0.0291495	-0.00761706	-0.00273522	0.0136787	0.0342815	0.0783632	0.144602	-0.00447369	0.0850336	0.0850857	-0.029195	0.0373018	0.0135213
24.2	0.0200465	-0.0126479	-0.00235051	0.00528194	0.0177568	0.00651369	0.132675	0.120253	0.062386	0.0438193	-0.0296994	0.00307371	0.022886	0.0299995	0.0135268
24.3	-0.0253225	-0.0288069	-0.00333851	0.0107479	0.00402978	-0.0191943	0.0867905	-0.0144118	0.095493	-0.00226869	0.00121757	0.138277	0.00321102	0.0189557	0.014612
24.4	0.0367115	-0.00278688	0.0165065	0.00896194	0.0224428	4.86863e-05	0.0805075	0.0190942	0.078254	0.0294673	-0.0793614	0.0817977	0.032996	0.0249723	0.011881
24.5	0.0130465	-0.0125939	0.00899049	0.00667794	0.0124668	-0.0106513	0.0579245	0.00510224	0.073207	-0.0328537	0.172696	0.132599	-0.00352898	0.0325448	0.0168311
24.6	0.0356045	-0.00453188	-0.0128495	0.0130709	-0.0150852	-0.00488231	0.0796725	0.0601162	0.034373	0.0331033	0.105264	0.00318271	0.027247	0.0272527	0.0102195
24.7	0.0360175	-0.0339609	-0.00769751	0.00251594	0.00806678	-0.000549314	0.0891435	0.0992232	-0.076093	-0.0189637	0.0928466	-0.0793673	-0.013768	0.00749337	0.0161924
24.8	0.0260405	-0.0217589	0.00795049	0.00402294	0.00382978	-0.000370314	0.0827305	0.160588	0.152548	-0.0229157	0.0579446	0.164664	-0.021681	0.045661	0.0198573
24.9	0.0221845	-0.0336039	-0.00546251	0.0130539	0.00499478	0.0123737	0.0552325	0.0978122	0.133991	0.0296943	0.148092	0.105705	0.032544	0.0474316	0.0156831
25	0.0266525	1.17647e-07	-0.00034951	0.0115809	0.00960678	-0.00761731	0.0946105	0.0413232	0.137408	0.0732683	-0.0785934	0.164639	0.045766	0.0398688	0.0180129
	sample_1	sample_2	sample_3	sample_4	sample_5	sample_6	sample_7	sample_8	sample_9	sample_10	sample_11	sample_12	sample_13	Average	SEM
peak	0.0208557	-0.00374799	0.00759129	0.00986065	0.00594719	-0.0106124	0.0826424	0.041602	0.0544492	0.0284363	0.0431869	0.0718323	0.0330579	0.0296232	0.00792415

## Sheet: 0.01
	ΔFRETr
Time(sec)	sample_1	sample_2	sample_3	sample_4	sample_5	sample_6	sample_7	Average	SEM
0	-0.029785	0.013058	-0.0112799	0.0313878	0.0313399	-0.0177268	-0.00709029	0.00141483	0.00913233
0.1	-0.014306	-0.00893996	-0.0350839	-0.00404018	0.0384979	0.0187382	0.00903971	0.000557972	0.00905608
0.2	0.00527104	-0.00942396	0.00275612	0.0210628	-0.0122691	-0.0138108	0.0110757	0.000665972	0.00494895
0.3	-0.00870096	-0.00560796	0.00806512	-0.0103782	0.000716863	0.00648722	-0.00451729	-0.00199074	0.00273936
0.4	0.00899404	-0.05219	-0.00407688	-0.000810176	0.0329019	0.00347722	-0.0126633	-0.00348103	0.00974939
0.5	-0.013483	-0.034656	-0.0249869	-0.0294012	-0.0251621	0.00961322	-0.00714129	-0.0178882	0.00579046
0.6	-0.010955	-0.027287	-0.0114469	0.0106578	-0.0132941	-0.0123718	0.00686371	-0.00826189	0.00489972
0.7	0.036075	-0.027833	-0.0126669	-0.0479112	0.0249489	-0.0208278	-0.00776029	-0.00799646	0.0111279
0.8	0.00227604	0.00538404	0.0242841	-0.00778618	0.0165479	-0.0171348	0.0112927	0.00498054	0.00535819
0.9	0.00865704	-0.023038	-0.00877888	-0.00556618	-0.0335221	-0.0165228	0.0248647	-0.00770089	0.00742199
1	-0.035304	0.045125	0.0228181	-0.0129772	0.00374286	-0.00500678	8.27059e-05	0.00264011	0.00971254
1.1	0.012122	-0.018659	0.0226071	-0.0100132	-0.0395921	-0.0120088	-0.000911294	-0.00663646	0.0077317
1.2	0.035859	0.00408604	-0.00144988	0.0256218	-0.000708137	0.00528722	-0.0107943	0.00827169	0.00622433
1.3	0.016274	-0.016899	0.0186751	0.0287618	0.00663786	-0.00624278	-6.62941e-05	0.0067344	0.00596017
1.4	-0.019611	-0.015643	-0.00748488	0.00512782	-0.0120201	0.00598122	-0.00667329	-0.00718903	0.00369886
1.5	-0.00911296	0.021997	0.00204912	0.0366568	-0.00659714	0.00481822	0.0130317	0.00897754	0.00614745
1.6	-0.00388496	0.016688	-0.0318919	0.0171608	-0.0526071	0.00317422	-0.00902729	-0.00862689	0.00968957
1.7	0.00256204	-0.00935096	-0.00958188	-0.0486372	-0.00524914	-0.0197508	0.0201997	-0.0099726	0.00798942
1.8	0.00457504	0.00249304	0.00915812	-0.0238592	-0.00719614	0.0197992	-0.00835829	-0.000484028	0.00532803
1.9	0.02784	-0.048812	-0.0374219	-0.0369902	0.00314586	-0.0207778	0.0109237	-0.0145846	0.0109091
2	0.034406	0.00681304	0.0201061	-0.00365618	-0.0176991	-0.0385128	0.00207471	0.000504543	0.00905911
2.1	-0.00130096	-0.014089	-0.000287882	0.00536682	0.00403086	0.00953422	-0.0124953	-0.00132017	0.00338118
2.2	-0.026371	0.01694	-0.00278688	0.0330638	-0.00703314	0.00906722	0.00540271	0.0040404	0.00712135
2.3	-0.017586	-0.023515	0.0213391	0.0137758	-0.0163351	-0.00489678	0.000547706	-0.00381003	0.0063562
2.4	-0.00314796	0.024532	-0.0102549	-0.0160372	0.0112439	-0.00140078	0.00294671	0.00112597	0.00512296
2.5	0.00154304	-0.040993	0.00854912	0.00836682	-0.00147514	0.00603622	0.0108037	-0.00102417	0.00685545
2.6	-0.012607	-0.010962	0.00685012	0.000407824	0.0106999	-0.00151278	-0.00939129	-0.00235931	0.0034233
2.7	0.013385	0.014756	0.0185001	-0.00907418	-0.0298651	0.00592222	-0.00441829	0.00131511	0.00646586
2.8	0.018269	0.011998	-0.00251488	0.0226128	-0.0289881	0.0150912	-0.0104993	0.00370983	0.00703279
2.9	0.00874704	0.029631	0.0143071	-0.0151622	-0.0264941	0.00982222	-0.00172129	0.00273283	0.00713508
3	0.022104	-0.062237	-0.0101699	0.0109198	-0.00239314	0.0135202	0.00504771	-0.00331546	0.010603
3.1	0.00447104	-0.00395696	0.0307391	0.0617928	0.0173529	-0.00790178	0.00547271	0.0154243	0.00916392
3.2	-0.00370596	-0.00246896	0.0137251	0.0111298	-0.0242921	0.0131742	-3.12941e-05	0.00107583	0.00508885
3.3	-0.027172	0.011838	-0.00686488	0.00994282	-0.00776414	0.00405122	0.00120171	-0.0021096	0.00505076
3.4	-0.00845496	-0.018443	-0.00797088	-0.0231652	0.000849863	0.000219216	-0.0100663	-0.00957589	0.00335235
3.5	-0.00940696	0.024614	0.0193621	0.0104018	-0.00511714	0.0111072	0.00187571	0.00754811	0.00470989
3.6	0.00559704	0.00762704	-0.0128719	-0.0186492	-0.00242114	0.0198022	0.00221471	0.000185543	0.00489322
3.7	0.00295204	-0.01098	0.00215912	-0.00947118	0.00931386	-0.00665978	-0.0219573	-0.00494903	0.00398035
3.8	-0.022325	0.029713	-0.0151589	-0.0164602	0.0183899	0.00825822	0.00120571	0.000517543	0.00738074
3.9	0.01124	-0.00951896	-0.0141189	0.00366382	-0.0274791	-0.000401784	-0.000625294	-0.00532003	0.0048483
4	0.018809	0.048227	0.0203331	-0.0151582	0.0204019	0.0134052	-0.00433029	0.0145268	0.00765369
4.1	-0.00809896	0.012451	-0.00261788	0.0118148	0.0109179	-0.00585678	-0.00851529	0.00144211	0.00371137
4.2	-0.024135	0.026517	-0.00103388	0.00696782	0.0338949	0.0127682	0.00357871	0.0083654	0.00718813
4.3	0.00668704	0.043012	-0.0147789	-0.0152382	0.00256286	-0.000376784	0.0125867	0.00492211	0.00746566
4.4	-0.00743896	0.04095	-0.00260788	-0.0282302	0.0184869	-0.00385178	-0.00879129	0.00121669	0.00839432
4.5	-0.02287	0.022057	-0.00309388	-0.0159142	0.00317886	-0.00412478	0.0123377	-0.00120417	0.00585859
4.6	-0.00685796	-0.00263596	-0.000930882	0.00898782	-0.00510514	0.000726216	-0.00834629	-0.00202317	0.0021997
4.7	0.016768	0.00239504	-0.00827288	-0.00509318	0.0576839	0.00398422	0.00937771	0.0109775	0.00840774
4.8	0.036443	0.00487304	-0.00418088	-0.00303918	-0.00164914	0.00890322	-0.00833829	0.00471597	0.00572045
4.9	-0.021058	0.015597	0.0268671	0.00603182	0.0217989	0.0163262	-0.000337294	0.00931797	0.00613151
5	0.013856	0.023972	0.0223271	-0.00844118	0.0297619	0.0406352	-0.00962029	0.0160701	0.00716839
5.1	0.00544704	0.019311	0.0301041	0.0206758	0.0192379	0.0321442	-0.0138983	0.016146	0.00599205
5.2	0.022233	0.027981	0.0357471	0.00646082	-0.00274114	0.0330442	-0.000652294	0.017439	0.00610987
5.3	0.024393	0.016363	0.0603341	-0.000481176	0.0475279	0.0320962	5.37059e-05	0.0257553	0.0086588
5.4	0.000403039	0.061198	0.0305461	0.0602698	0.0601339	0.0413422	0.00936771	0.0376087	0.00954064
5.5	0.036878	0.048689	0.0147931	0.0375288	0.0476689	0.0251162	0.00477471	0.0307784	0.00627283
5.6	0.013837	0.017472	0.0118211	0.0555648	0.0100539	0.0341262	0.00540471	0.0211828	0.00668657
5.7	0.00199304	0.014368	0.0383281	0.0166208	-0.00234314	0.0559142	-0.00631829	0.0169375	0.00861803
5.8	0.028685	0.017013	0.0542291	0.0275638	0.000808863	0.0240212	0.00441271	0.0223905	0.00672704
5.9	0.045252	0.050377	0.0383871	0.0677108	0.0147019	0.0335892	-0.00241529	0.0353718	0.00877764
6	0.04057	0.037398	0.0416881	0.0306988	-0.00586514	0.0397092	0.0165797	0.0286827	0.00664059
6.1	0.04656	0.052537	0.0517531	0.00580482	0.0349009	0.0344142	-0.00222029	0.0319643	0.0083029
6.2	0.038163	0.032822	0.0451361	0.0142918	0.0191919	0.0354512	0.0130647	0.028303	0.00478993
6.3	0.00788204	0.028329	0.0480211	0.0168348	0.0245319	0.0458082	-0.00583929	0.0236525	0.00735544
6.4	0.013182	0.081704	0.0742141	-0.0315682	0.0290509	0.0356482	-0.00762829	0.0278004	0.01552
6.5	0.012173	0.04552	0.0414671	0.0170838	0.0261399	0.0361252	-0.00310629	0.0250575	0.00660888
6.6	0.023167	0.077565	0.0477071	-0.00264918	0.0204039	0.0298202	-0.000858294	0.0278794	0.0105802
6.7	-0.00268296	0.115515	0.0437311	0.0215908	0.0365379	0.0273462	0.0112277	0.0361808	0.0144544
6.8	-0.000468961	0.031588	0.0538491	0.0537788	0.0542039	0.0277022	-0.00200129	0.031236	0.00934725
6.9	-0.016262	0.02556	0.0565341	0.0177018	0.0440169	0.0161132	0.00168371	0.020764	0.00927
7	0.00495304	-0.022356	0.0619681	0.0212108	0.0217659	0.0280152	0.000228706	0.0165408	0.00994955
7.1	0.016917	0.013616	0.0464571	0.000314824	0.0495519	0.0245872	-0.0152763	0.0194525	0.00882963
7.2	-0.021136	0.00326104	0.0535951	0.0328718	0.0234899	0.0383342	0.0146217	0.0207197	0.00930988
7.3	0.028918	0.066829	0.0597281	0.0478268	0.00614786	0.0345812	0.00141071	0.0350631	0.00949551
7.4	0.021163	0.016001	0.0616521	0.00711082	0.0454019	0.0466272	0.0118747	0.0299758	0.00793131
7.5	-0.00212196	0.052582	0.0332481	0.0463188	0.0344459	0.0274302	-0.00167529	0.0271754	0.00815398
7.6	0.00738904	0.115836	0.0464611	-0.0184682	0.0682119	0.0417352	0.000856706	0.0374317	0.0172929
7.7	0.018673	0.013871	0.0738881	0.0223938	-0.00135014	0.0356232	0.0109697	0.024867	0.00921261
7.8	-0.00539496	-0.047066	0.0667701	-0.00542018	0.0345699	0.0332702	0.0117667	0.0126423	0.0138475
7.9	0.00457704	0.01213	0.0221381	0.0335858	0.0366039	0.0250092	0.0117247	0.0208241	0.00450782
8	0.03505	0.058284	0.0441071	0.0191948	0.0290879	0.0509652	0.0132427	0.0357045	0.00623859
8.1	0.040572	0.03232	0.0622851	0.0433088	0.0365959	0.0335752	0.00641971	0.0364395	0.00628424
8.2	-0.00729796	0.022818	0.0612381	0.0307748	0.0260649	0.0343172	-0.0174493	0.0214951	0.00999806
8.3	0.053516	0.046255	0.0885511	0.0182418	0.00707086	0.0398342	0.00514271	0.0369445	0.0112191
8.4	-0.000952961	-0.026618	0.0504311	-0.00346718	0.0562629	0.0487892	0.00136271	0.0179725	0.0124894
8.5	0.048048	0.084301	0.0544631	0.0190618	0.0167419	0.0437062	-0.00644929	0.0371247	0.0112644
8.6	0.029674	0.025994	0.0442341	0.0575838	0.00616986	0.0386802	0.00629171	0.029804	0.0072122
8.7	0.026925	0.011942	0.0635001	0.0257748	0.0339959	0.00794722	0.0106467	0.0258188	0.00728685
8.8	0.013805	0.012	0.0557691	0.0277168	-0.00101714	0.0277672	-0.00782429	0.0183167	0.00801451
8.9	-0.015583	0.037216	0.0581761	0.0525518	0.0631079	0.0296792	0.00633871	0.0330695	0.0109354
9	-0.010807	0.020175	0.0683031	0.0311648	0.00285486	0.0408612	0.0155447	0.0240138	0.00981151
9.1	0.023794	0.040571	0.0611331	0.0127568	0.0145939	0.0462352	0.00172171	0.0286865	0.00802582
9.2	0.012677	-0.00451596	0.0657561	0.0191238	0.00974086	0.0482332	0.00332271	0.0220483	0.00963646
9.3	0.010903	0.021089	0.0818651	0.0498288	0.0748999	0.0366252	0.000704706	0.0394165	0.0117764
9.4	0.00579004	0.063532	0.0473341	0.0397378	0.0835159	0.0557292	-0.000381294	0.0421797	0.0114605
9.5	0.00296904	0.059331	0.0346321	-0.0360172	0.0718529	0.0489392	-0.00859329	0.0247305	0.0149413
9.6	0.019129	0.047007	0.0567171	0.0254638	0.0479599	0.0460912	0.0164627	0.0369758	0.00610602
9.7	0.026304	0.038465	0.0564821	0.00775082	0.0365089	0.0359642	0.0126617	0.030591	0.00628254
9.8	0.00462804	0.058918	0.0492851	0.0195988	0.0721789	0.0483082	0.00611171	0.0370041	0.0101202
9.9	0.013606	0.038161	0.0614581	0.0428278	0.0225629	0.0310992	-0.0118983	0.0282595	0.00883757
10	0.022295	-0.00205396	0.0614581	0.0563618	0.0355519	0.0608312	-0.00740229	0.0324345	0.0110305
10.1	0.024552	0.070994	0.0792931	0.0640518	0.0594309	0.0574292	0.00497271	0.051532	0.0101172
10.2	0.020452	0.023783	0.0352831	0.0175328	0.0385639	0.0392302	0.00905471	0.0262714	0.00439989
10.3	-0.00102096	0.026496	0.0813011	-0.0125242	0.0108669	0.0551012	0.00463371	0.0235505	0.0126896
10.4	0.00852304	0.021279	0.0645301	0.0163558	0.0228319	0.0456362	0.00936371	0.0269314	0.0078249
10.5	0.013126	0.049641	0.0693281	-0.00612118	0.0326969	0.0329492	-0.00564529	0.0265678	0.0106078
10.6	0.025015	0.017744	0.0588591	0.0767958	0.0120829	0.0528072	0.0111337	0.0363483	0.00989563
10.7	0.063905	0.050861	0.0613931	0.0114508	0.0466399	0.0739742	0.00678371	0.0450011	0.00986663
10.8	0.035596	-0.043624	0.0775821	0.0537478	0.0567359	0.0593092	0.0159877	0.0364764	0.0152412
10.9	-0.00149796	0.057216	0.0843391	0.00176882	0.0554169	0.0469692	0.000684706	0.0349853	0.0130036
11	0.048112	0.066359	0.0935781	0.0195638	0.0189609	0.0355082	0.00825271	0.0414764	0.0114479
11.1	0.01365	0.01802	0.0382941	0.0777978	0.00361786	0.0402062	-0.0112013	0.0257693	0.011059
11.2	0.015926	-0.010054	0.0470321	0.0177168	0.0287589	0.0443792	0.00910271	0.0218374	0.00759381
11.3	0.013268	0.035314	0.0834331	0.0561058	-0.00154314	0.0473222	0.000373706	0.0334677	0.0118857
11.4	0.034711	0.00722804	0.0717431	-0.0148632	0.0743879	0.0202252	-0.00276729	0.0272378	0.0132576
11.5	-0.010344	0.076455	0.0759711	-0.0108272	0.0443159	0.0449332	-0.00210829	0.0311994	0.0146505
11.6	0.00283904	0.052993	0.0679211	0.0324168	0.0393349	0.0466202	0.00228971	0.0349164	0.00935069
11.7	0.024305	0.015077	0.0730321	0.0347818	0.0189599	0.0338032	0.00486671	0.0292608	0.00830084
11.8	-0.00475996	0.023681	0.0925871	0.0355278	0.0172939	0.0519642	0.00900871	0.0321861	0.0121958
11.9	0.011516	0.016101	0.0479881	0.0151658	-0.000361137	0.0571022	-0.0101943	0.0196168	0.00925267
12	0.061558	-0.010945	0.0784251	0.0545658	0.0455399	0.0433372	0.0133787	0.0408371	0.0114376
12.1	0.018813	-0.00643996	0.0760681	0.0289488	0.00738186	0.0389302	0.00306171	0.0238234	0.0104953
12.2	0.042577	0.04505	0.0714561	0.0154388	0.0505859	0.0287932	-0.000458294	0.0362061	0.00899557
12.3	0.036127	0.027308	0.0910841	0.0158738	0.0307169	0.0538152	-0.00551529	0.03563	0.0115292
12.4	0.016969	0.05306	0.0472821	0.0423498	0.00686986	0.0371202	0.0108507	0.0306431	0.00707488
12.5	0.021461	0.035297	0.0990991	0.0227988	0.0112329	0.0505572	-0.0116673	0.0326827	0.013263
12.6	0.0329	0.058771	0.0625871	0.0155998	0.0283789	0.0683552	-0.000370294	0.0380317	0.00981983
12.7	0.013829	-0.000408961	0.0698051	0.00366582	0.0445489	0.0435182	0.0163537	0.0273303	0.00975275
12.8	0.00630804	0.082088	0.0701791	0.00850082	0.0148169	0.0628332	0.00482671	0.0356504	0.0129742
12.9	0.011865	0.06285	0.0825371	0.0243178	0.0118829	0.0495842	-0.00588329	0.0338791	0.012046
13	0.015024	0.080876	0.0828681	0.0961408	0.0364779	0.0620572	0.00108571	0.0535043	0.0138193
13.1	0.00456304	0.010138	0.0593421	-0.00646018	0.0331659	0.0521922	0.00972071	0.0232374	0.00954373
13.2	0.039731	0.038505	0.0468911	-0.00421118	0.0257659	0.0528322	0.00668071	0.0294564	0.00802333
13.3	0.034043	0.043739	0.0372761	0.0441038	0.00881486	0.0508452	0.0122497	0.0330103	0.00615657
13.4	0.00636704	0.022466	0.0598891	0.0653128	0.0208359	0.0474882	0.0160387	0.0340568	0.00876297
13.5	0.020658	0.072423	0.0689741	0.0136578	0.00691286	0.0533002	0.0103587	0.0351835	0.0108525
13.6	0.017494	0.052398	0.0547091	0.0232948	0.0335789	0.0503942	-0.0219773	0.0299845	0.0102863
13.7	0.02663	0.048403	0.107589	0.0287448	0.0127649	0.0608062	-0.00525329	0.039955	0.0139445
13.8	0.016628	0.047438	0.0799131	0.0241228	0.0356419	0.0426292	-0.00280929	0.0347948	0.00989901
13.9	0.014279	0.00595904	0.0801721	-0.00571118	0.0289289	0.0336712	0.00133071	0.0226614	0.0109948
14	0.041546	0.047246	0.0584761	0.0104488	0.0226459	0.0460552	0.0117807	0.0340284	0.00716153
14.1	0.013302	0.016981	0.0755091	0.0479818	0.00751086	0.0582352	0.0195427	0.0341518	0.00992162
14.2	0.011956	0.035478	0.0419091	0.0567688	0.0269859	0.0513222	-0.00470529	0.0313878	0.00826451
14.3	0.034569	0.038319	0.0478891	0.0148958	0.0351249	0.0731652	0.0101187	0.0362974	0.00793636
14.4	-0.000694961	-0.022066	0.0811481	0.0585988	0.0476709	0.0515672	0.0117977	0.0325745	0.0139296
14.5	0.018334	0.028214	0.0933051	0.0208048	0.0196909	0.0578742	-0.00334229	0.0335544	0.0120889
14.6	-0.014502	0.02737	0.0819741	0.0634338	0.0355799	0.0423522	-0.00184729	0.0334801	0.0128356
14.7	0.054819	-0.028948	0.0668491	0.0788748	0.0152259	0.0628802	-0.00256529	0.0353051	0.0154306
14.8	0.061459	0.000153039	0.0791811	0.0102638	0.0208569	0.0412772	0.00504771	0.031177	0.0114564
14.9	0.046605	-0.02762	0.0800331	0.0215618	0.0404349	0.0446582	0.00489971	0.0300818	0.0130238
15	0.027339	0.010485	0.0695171	0.00909982	0.0308139	0.0475832	-0.00224929	0.0275127	0.00937687
15.1	0.00496204	-0.00570096	0.0689591	0.0314688	0.0202649	0.0678922	0.0103467	0.0283133	0.0112529
15.2	0.00865604	0.0303	0.0651731	0.0402358	0.0247849	0.0278112	-0.00262929	0.0277617	0.00825078
15.3	0.019189	-0.018355	0.0899281	0.0434458	0.0207589	0.0412702	0.00878671	0.0292891	0.0128045
15.4	0.01999	0.024655	0.0730011	0.0437968	0.0379199	0.0578152	0.00986171	0.0381485	0.00837426
15.5	-0.00305796	0.00886104	0.0661351	0.0317498	0.00966886	0.0593512	0.00710371	0.0256874	0.010371
15.6	0.000597039	0.015201	0.0747071	0.0517158	0.00364786	0.0280812	0.00258371	0.0252191	0.0107389
15.7	0.03002	0.026788	0.0689321	0.00422482	0.0780209	0.0416712	-0.0132903	0.0337667	0.0123513
15.8	0.03541	-0.00436496	0.0542251	0.00653782	0.0143159	0.0585302	0.00988571	0.0249343	0.00929986
15.9	-0.038835	-0.022194	0.0724761	0.0286968	0.00341086	0.0501802	0.00869671	0.0146331	0.0147869
16	0.049256	0.032608	0.0785801	0.0318718	0.0403469	0.0374722	0.00693571	0.0395815	0.00815525
16.1	0.017788	-0.00574596	0.0660481	0.0391748	0.0565449	0.0494642	0.00635371	0.032804	0.0102332
16.2	0.018008	0.033073	0.0932411	0.0989898	0.0200459	0.0359722	-0.00756029	0.0416814	0.0150417
16.3	0.033795	0.033506	0.0785741	0.0876408	0.0692619	0.0652102	0.000850706	0.0526913	0.0116857
16.4	0.013565	0.033812	0.0690121	0.0575608	-0.00511414	0.0623012	-0.000513294	0.0329463	0.0116628
16.5	0.066015	0.0292	0.0759841	0.0246038	-0.0102141	0.0552082	0.00321671	0.0348591	0.0121949
16.6	-0.000548961	-0.00124896	0.0894171	0.00119182	0.0346779	0.0606982	0.00119471	0.0264831	0.0137819
16.7	-0.00998596	0.024965	0.0792011	0.0752728	0.0226299	0.0454012	-0.00413929	0.033335	0.0133397
16.8	-0.00560396	0.030791	0.0678761	0.0441978	0.0389229	0.0405772	-0.00664229	0.030017	0.0102801
16.9	0.044863	0.041219	0.0942231	0.0285918	0.0216619	0.0352472	-0.00581929	0.037141	0.0114398
17	0.00575204	0.00894804	0.0661551	0.104357	0.0189609	0.0417012	-0.00697329	0.0341287	0.0149394
17.1	0.00891804	0.017228	0.0798091	0.0398888	0.0246249	0.0546532	0.00113871	0.032323	0.010486
17.2	0.027723	0.020181	0.101544	0.0598558	0.0578409	0.0541762	0.0188967	0.0486025	0.011097
17.3	0.024859	0.040217	0.0392831	0.0482608	0.00353486	0.0526432	-0.00778429	0.0287163	0.00870097
17.4	0.015311	0.00583304	0.0788341	0.0677108	0.0555519	0.0399562	0.00614571	0.0384775	0.0113648
17.5	0.00714904	0.030219	0.0931851	0.0711318	0.0100459	0.0526542	0.0110327	0.0393454	0.012786
17.6	0.019225	0.046638	0.0582761	0.0740158	0.0240999	0.0457852	-0.00277129	0.0378955	0.00982153
17.7	-0.00826596	0.044009	0.0675101	0.0620198	0.0555129	0.0400072	0.00569471	0.0380697	0.0108877
17.8	0.015428	0.022248	0.0571341	0.0509218	-0.0156311	0.0471492	0.00348271	0.025819	0.0102394
17.9	0.03201	-0.019073	0.0915561	0.0301548	0.0163999	0.0470572	0.00434571	0.0289215	0.0132083
18	0.017254	0.040442	0.0551611	0.0550988	0.0120139	0.0335382	0.0132337	0.0323917	0.0070906
18.1	0.00164404	0.01941	0.103082	0.0653138	0.0440999	0.0493622	-0.00521229	0.0396714	0.0143619
18.2	0.026895	0.025099	0.0822381	0.0526598	0.0145759	0.0531822	0.000845706	0.0364994	0.0104717
18.3	0.00123004	0.034963	0.0740721	0.0330108	-0.00183114	0.0655112	0.00492371	0.0302685	0.0116561
18.4	-0.00408096	4.03922e-06	0.0642291	0.0705218	0.0262909	0.0271162	0.0113447	0.027918	0.0111427
18.5	0.01883	0.068253	0.0831021	0.0590288	0.0402019	0.0330502	0.00419171	0.0438083	0.0105733
18.6	-0.01214	0.036984	0.0779971	0.0666218	0.00496886	0.0394472	0.0146947	0.0326534	0.0123155
18.7	0.032323	-0.015026	0.0807141	0.0611698	-0.000849137	0.0467982	0.00521071	0.0300487	0.0132957
18.8	0.00827504	0.046069	0.0741501	0.111939	0.0281999	0.0444702	-0.00247229	0.0443758	0.0148114
18.9	0.010266	-0.00749496	0.0864781	0.0715958	0.00684986	0.0400942	0.00356971	0.0301941	0.0138456
19	0.00375104	-0.016476	0.0631551	0.0271668	0.0248599	0.0557432	0.000292706	0.0226418	0.0110722
19.1	0.048562	-0.04697	0.0786941	0.0392268	0.0139469	0.0398682	0.0192097	0.0275054	0.0147625
19.2	0.021371	0.041772	0.0709511	0.0685038	-0.0269371	0.0449322	0.00351771	0.0320158	0.0133722
19.3	0.016195	0.01007	0.0548071	0.0446978	0.0193249	0.0542022	-0.00899329	0.0271863	0.00923756
19.4	0.015379	0.016325	0.0621591	0.0314958	-0.0125471	0.0360962	-0.00196429	0.020992	0.00943442
19.5	0.00488004	0.022942	0.0807421	0.0419528	-0.000428137	0.0309962	0.0129317	0.0277167	0.0104428
19.6	-0.00124896	-0.00749796	0.0953321	0.0135228	0.0446019	0.0418702	0.000755706	0.0267623	0.0138515
19.7	0.00179704	0.026139	0.0706481	0.0351738	0.000137863	0.0497232	0.0106717	0.0277558	0.00989039
19.8	-0.00155196	0.00863404	0.101415	0.122148	0.0446049	0.0471712	0.000337706	0.0461084	0.0186541
19.9	0.035496	0.048612	0.0682371	0.0996458	0.0438519	0.0433132	0.0158917	0.0507211	0.0100615
20	0.00613904	0.010586	0.0891751	0.0403588	0.0337309	0.0457222	0.00124471	0.0324224	0.0115492
20.1	0.00289504	0.00851704	0.0774541	0.0119598	-0.00630114	0.0447332	0.0308147	0.0242961	0.0109992
20.2	-0.00917696	0.016637	0.0916191	0.0572568	0.0570219	0.0290152	0.00575471	0.0354468	0.0132419
20.3	0.00890104	0.055785	0.0753591	0.0566668	0.0252379	0.0456032	-0.00730129	0.0371788	0.0111006
20.4	-0.00821096	0.042661	0.0909261	0.0639918	-0.00641114	0.0408502	0.00503471	0.0326917	0.0142293
20.5	0.014323	0.076334	0.0921031	0.0470238	0.00964686	0.0427362	0.00911371	0.0416115	0.0125434
20.6	-0.014373	0.000785039	0.0928731	0.0569208	-0.0106751	0.0338282	0.0142677	0.0248038	0.0148226
20.7	0.031089	-0.013673	0.0973011	0.0230058	0.0241299	0.0491072	0.000354706	0.0301878	0.0135971
20.8	0.023606	0.056663	0.0815841	0.0805888	0.0347189	0.0368882	0.0150297	0.0470113	0.0100476
20.9	0.010026	0.075671	0.111782	0.0440688	0.0175179	0.0600202	0.0191217	0.0483154	0.0139713
21	0.00727204	0.00409604	0.0578421	0.0658718	0.00594386	0.0426462	0.0116077	0.0278971	0.010113
21.1	0.032056	0.010538	0.0912451	0.0866418	-0.0205081	0.0450592	-0.00313729	0.0345564	0.016237
21.2	0.00382004	0.00283604	0.0789531	0.0516708	0.00528986	0.0510162	0.00662071	0.028601	0.0118266
21.3	0.017045	0.03462	0.0812651	0.0436618	0.0136299	0.0489422	0.00243171	0.0345137	0.0100571
21.4	-0.00933396	0.00937604	0.0678311	0.0612968	-0.00273314	0.0459202	0.0180417	0.0271998	0.0117476
21.5	0.011169	0.023682	0.0841061	0.0803688	0.0382639	0.0282502	0.000946706	0.0381124	0.0122608
21.6	0.00495304	-0.00588696	0.100451	0.0542288	-0.00614214	0.0546242	-0.0147593	0.0267813	0.0164093
21.7	-0.037698	0.00797504	0.0681641	0.0878238	0.0833609	0.0504052	0.00122271	0.037322	0.0179847
21.8	-0.016697	-0.019831	0.0894431	0.0438848	0.0268889	0.0332032	0.00602871	0.0232744	0.0143659
21.9	0.031715	0.047253	0.0882801	0.0238638	-0.00112014	0.0364522	0.00323771	0.0328117	0.011345
22	0.035287	0.057126	0.0775651	0.0287518	0.0701079	0.0520102	0.0206097	0.0487797	0.00807746
22.1	0.028676	0.01145	0.10237	0.0246248	0.0448219	0.0247532	0.00875771	0.0350648	0.0120821
22.2	0.00139304	0.101518	0.11863	0.0639168	0.0331849	0.0379922	0.00283371	0.0513527	0.0172925
22.3	0.015077	0.034161	0.0949281	0.0624898	0.0316929	0.0384422	0.000877706	0.039667	0.0117305
22.4	0.034516	0.041951	0.0775561	0.0537308	0.0330819	0.0349622	0.0150537	0.0415503	0.00741879
22.5	0.015923	-0.021332	0.0826861	0.0467618	0.0398639	0.0584092	-0.00999529	0.030331	0.0141364
22.6	0.022894	0.026164	0.0635431	0.0413358	0.0370789	0.0545822	0.00191571	0.0353591	0.00780862
22.7	0.00320404	0.046427	0.100031	0.0895238	0.0311919	0.0425722	0.000848706	0.0448284	0.0145614
22.8	-0.00279596	0.068293	0.0759971	0.0760618	0.0182769	0.0378072	0.0111707	0.0406873	0.0124716
22.9	-0.00700196	-0.00133196	0.0640961	0.0802488	0.0762149	0.0412062	0.00872271	0.0374507	0.0141117
23	0.00261804	0.030755	0.0683851	0.0461678	0.00561086	0.0499672	0.00516971	0.0298105	0.00987417
23.1	-0.016991	0.00361504	0.0792241	0.0793998	0.0265679	0.0254542	0.00801971	0.0293271	0.0140408
23.2	0.000527039	0.082244	0.0886031	0.0769358	0.0143779	0.0565562	-0.0148973	0.0434781	0.016131
23.3	0.013938	0.012376	0.105811	0.0725398	-0.00456714	0.0318392	-0.000850294	0.0330124	0.0155931
23.4	0.033363	-0.00898496	0.0480951	0.0606878	0.000357863	0.0366332	0.0103317	0.0257834	0.00974112
23.5	0.010571	0.046514	0.0995151	0.0333248	0.0107849	0.0788982	0.0106397	0.041464	0.0135477
23.6	0.00574004	0.027149	0.0800521	0.0757288	0.0226569	0.0374252	-0.00442729	0.0349035	0.0122659
23.7	0.014408	0.010953	0.102033	0.0705738	0.0248359	0.0561122	-0.00375829	0.0393083	0.014378
23.8	-0.00475996	0.058827	0.0806251	0.0580078	0.0424149	0.0510132	0.0169307	0.0432941	0.0108188
23.9	-0.00337696	0.00114604	0.0731361	0.0292198	0.0537519	0.0325752	0.00711871	0.027653	0.0107611
24	0.00756504	0.026025	0.0788821	0.00183682	0.0359929	0.0450452	0.00252971	0.0282681	0.0105759
24.1	0.020247	0.01659	0.0914221	0.0521738	0.0510169	0.0481032	-0.000785294	0.039824	0.0115273
24.2	-0.00601296	0.051896	0.0774271	0.0264748	0.00604486	0.0387752	0.00313271	0.0282483	0.0113277
24.3	0.040111	0.00740104	0.0743201	-0.00538518	0.0549609	0.0576092	0.0165957	0.0350875	0.011141
24.4	-0.019007	0.017896	0.0954161	0.0429988	0.0201009	0.0533602	-0.00505729	0.0293868	0.0145295
24.5	-0.026142	0.016411	0.0966081	0.0477378	0.0464489	0.0516822	-0.00879729	0.0319927	0.0156646
24.6	0.012576	0.00277604	0.0853551	-0.00665118	0.0494729	0.0583582	0.00335871	0.0293208	0.0132217
24.7	-0.012815	0.026759	0.117878	0.0159088	0.0185049	0.0640572	-0.00134629	0.0327067	0.0168947
24.8	0.023819	0.026085	0.0692841	0.0824608	0.0395319	0.0399542	0.00992371	0.0415798	0.00976298
24.9	-0.00912496	-0.021082	0.0911001	0.00497282	0.0874749	0.0458242	0.0153497	0.030645	0.0170888
25	0.036328	0.03942	0.0612811	0.0294628	0.0399429	0.0528242	0.00344171	0.0375287	0.00696241
	sample_1	sample_2	sample_3	sample_4	sample_5	sample_6	sample_7	Average	SEM
peak	0.0145054	0.0240264	0.0767076	0.0433083	0.0256533	0.046878	0.0038952	0.0335678	0.00916852

## Sheet: 0.1
	ΔFRETr
Time(sec)	sample_1	sample_2	sample_3	sample_4	sample_5	sample_6	sample_7	sample_8	sample_9	sample_10	Average	SEM
0	0.0157806	-0.0204581	0.0119633	-0.00907776	0.00541204	-0.0273608	0.0107402	-0.0249893	0.038234	0.00433896	0.00045831	0.00657384
0.1	-0.00508135	0.0434663	-0.00147475	-0.0322528	0.02644	0.0203212	-0.0222128	-0.0208693	-0.00960696	0.00378296	0.00025125	0.00753104
0.2	0.00334265	-0.0191673	0.00567025	0.0282642	0.017543	0.0125632	0.0101082	-0.0497643	0.020099	-0.027062	0.00015969	0.00773872
0.3	-0.0101294	-0.0121032	-0.0257117	-0.0196798	-0.021567	-0.00988982	0.00831018	0.0212627	0.00734004	0.00397196	-0.0058196	0.00484488
0.4	-0.0185554	-0.00239513	0.0120123	0.0203872	0.02301	-0.0150918	-0.0110478	-0.0191653	-0.000824961	0.016056	0.00043851	0.00517806
0.5	0.0470426	0.0202723	-0.00212975	0.0267982	0.024995	0.0123772	-0.00337782	0.0130517	-0.00543596	-0.02814	0.0105454	0.00667976
0.6	0.0340896	-0.0258793	-0.0500727	0.00632624	-0.00897396	-0.0106628	-0.0101338	0.0481057	-0.00919396	0.00990196	-0.00164931	0.00891042
0.7	-0.0350984	0.00787327	0.00789025	-0.0112958	-0.00392696	-0.105448	-0.0134998	0.0319287	0.00513904	0.00444596	-0.0111991	0.0118378
0.8	0.0307566	-0.00801343	-0.0119257	-0.0286728	-0.035365	0.00503118	0.00123618	0.0282447	-0.014521	0.024787	-0.00084422	0.00735447
0.9	0.0203926	0.00562627	0.00287525	9.22353e-05	-0.012507	-0.0661618	-0.0142508	0.0619997	0.00555804	-0.022035	-0.00184105	0.0102844
1	0.00590365	0.0247543	0.0294033	0.00927624	-0.00232196	0.0360332	0.0130132	-0.0271273	-0.00205396	-0.037026	0.00498545	0.00740408
1.1	0.0426996	-0.00211833	-0.00687275	0.00680724	-0.023976	-0.0476928	-0.0137338	-0.0331303	0.00809704	0.00236796	-0.00675521	0.00793855
1.2	0.0221206	-0.00529813	-0.00421775	0.0288012	-0.011999	0.0346492	0.0160122	0.0157477	-0.000539961	0.012259	0.0107535	0.0049529
1.3	0.0485936	0.000774967	-0.0147527	0.00280624	0.036447	0.0217872	0.0149332	0.0289227	-0.022152	-0.031465	0.00858952	0.00829525
1.4	-0.0239454	-0.00346653	-0.0324347	0.00334624	0.015376	-0.0291638	-0.00750882	-0.0474573	-0.010093	-0.00213804	-0.0137485	0.00601882
1.5	-0.0302454	-0.0146638	-0.0186827	0.00345324	0.019393	0.0317122	0.00126118	-0.00875929	0.00847304	-0.00878704	-0.00168456	0.00584187
1.6	-0.0143264	0.00623127	0.0309103	-0.0178328	-0.013729	-0.00827382	-0.0186018	-0.0301383	-7.99608e-05	0.022448	-0.00433925	0.00609593
1.7	-0.0422574	-0.0274246	-0.00530075	0.0318812	0.041639	0.00512618	-0.0216898	0.0129797	0.016789	0.018483	0.00302256	0.00850715
1.8	0.0573376	-0.037793	-0.0144357	-0.00528276	0.00341304	0.0131262	-0.00114982	0.0237237	-0.025484	0.00507796	0.00185332	0.00839389
1.9	0.0754536	0.0249213	0.00202925	-0.0154728	0.031981	0.0540162	0.000819176	0.0336207	0.00842404	-0.00151204	0.0214281	0.00888885
2	-0.0761834	0.0224533	0.00426925	0.0100842	-0.038318	-0.0348898	0.0286412	0.0237367	0.00323004	0.00936896	-0.00476075	0.0107336
2.1	-0.00514235	-0.00622953	-0.000564745	-0.0165278	-0.000256961	0.0775222	0.0116392	-0.0339733	-0.031817	-0.022326	-0.00276763	0.0100401
2.2	0.0358506	0.00821527	-0.0186757	-0.0252508	0.028667	-0.0963638	-0.0101468	0.0245517	-0.010766	0.017212	-0.00467065	0.0121777
2.3	-0.0378544	0.00621527	0.0175723	0.000828235	0.018557	0.00308918	0.0118272	0.0225057	-0.018021	-0.00129104	0.00234285	0.00582416
2.4	0.0162046	-0.021162	-0.0158427	-0.0176448	-0.00754196	0.0273912	0.0188932	0.0279177	0.040792	0.000966961	0.00699742	0.00698534
2.5	-0.0315644	0.0366193	0.0189853	0.0120162	0.00482504	-0.0728258	0.00958818	-0.0320653	-0.000723961	-0.017008	-0.00721535	0.0100323
2.6	-0.00756435	-0.00751943	0.00216025	-0.0364318	-0.02924	0.0196912	0.0105562	0.0279527	-0.039138	-0.048316	-0.0107849	0.00835616
2.7	0.0547516	-0.0148005	0.00139025	0.00810524	-0.011219	0.160607	0.0110942	0.00389871	-0.044069	0.011853	0.0181612	0.0176785
2.8	-0.0261204	-0.0136256	-0.00809975	0.0311022	-0.02781	-0.0189238	0.00943218	0.00620771	0.00511004	-0.00136204	-0.00440894	0.00576722
2.9	-0.0104364	0.0199753	-0.0131937	0.00697124	-0.027464	0.0218952	-0.00368382	0.0140777	0.00500304	0.022178	0.00353225	0.00534181
3	0.0460356	-0.00307283	-0.0124937	0.00497824	0.034364	-0.0377258	-0.00713482	0.00476471	0.00555104	0.00979996	0.00450664	0.00738699
3.1	0.0146506	-0.000857233	0.00296725	0.0198272	-0.018517	0.0727822	0.00479718	-0.00752229	-0.00398196	0.000503961	0.008465	0.00791382
3.2	0.0116926	-0.0299429	0.00131925	0.0186862	0.011701	0.00763818	-0.0200118	-0.0200273	0.00364204	-0.021224	-0.00365267	0.00548871
3.3	-0.0257164	-0.0117845	-0.00117575	0.00990124	-0.027841	-0.0207648	-0.00884082	0.0219347	0.00287204	-0.00700304	-0.00684183	0.00500488
3.4	0.0651036	-0.0126566	0.0180873	-0.0172908	0.024469	0.0201812	-0.00891282	0.00310471	-0.016195	0.012029	0.00879196	0.00799574
3.5	-0.000989353	-0.0170589	-0.0191707	-0.0204488	-0.00207296	0.0622482	0.00182318	-0.00534529	0.00835904	0.011311	0.00186553	0.00756578
3.6	-0.0824114	-0.00464143	0.0537043	0.0158012	0.013422	-0.0351758	-0.0185798	0.0365937	0.00898804	-0.019525	-0.00318242	0.0122063
3.7	-0.0308524	0.0173243	-0.0492247	-0.0292778	0.02743	-0.0368288	0.0188202	-0.0254053	0.010146	-0.010594	-0.0108462	0.00861486
3.8	-0.0377174	0.00222117	0.0115783	0.0220462	0.010457	-0.0220398	0.00457618	-0.00164829	-0.027615	0.012197	-0.00259446	0.00624538
3.9	-0.0155854	-0.0228417	0.0176233	-0.00599176	-0.029696	-0.0854608	0.00538818	-0.0538353	0.017926	-0.026399	-0.0198872	0.0101582
4	0.0162366	-0.00269563	-0.0147947	0.00322524	-0.0302	0.0660182	0.00366318	-0.00733129	-0.00524196	0.023494	0.00523736	0.00826165
4.1	0.0608906	0.0495963	0.0155653	-0.00443076	0.030016	-0.0721848	-0.00972782	0.0257017	0.030796	-0.022228	0.0103995	0.0123185
4.2	0.0206886	0.0208203	0.0192873	-0.0169648	-0.00839996	-0.0246638	0.00674118	-0.00859429	-1.89608e-05	0.017692	0.00265875	0.0053352
4.3	0.0119386	-0.0168189	0.0394283	-0.0136878	-0.00451396	0.0711562	-0.0279898	-0.0332943	0.04027	0.011807	0.00782953	0.0106932
4.4	0.00948565	-0.0126714	0.00228725	0.00893924	0.00382304	-0.00613082	-0.00716082	-0.00139729	-0.00210496	0.015143	0.00102128	0.00271708
4.5	-0.0816594	0.0171713	0.00368325	-0.00901976	-0.030171	0.0194932	0.0113332	0.0367017	-0.011308	0.011347	-0.00324285	0.0105279
4.6	-0.103931	0.00865927	0.0125293	-0.00775276	-0.00591296	-0.0461838	0.0167862	-0.0266503	0.014403	0.015297	-0.0122756	0.0121052
4.7	-0.0281594	0.0242013	-0.00485875	-0.00384476	0.016152	0.0406712	0.00625118	-0.0286673	-0.00887696	0.015646	0.00285145	0.00702001
4.8	-0.0237684	0.00822727	-0.00704575	0.000516235	0.018689	-0.0698318	0.00434318	-0.0108113	-0.012112	0.012922	-0.00788715	0.00798307
4.9	0.0371346	0.0148873	0.00769325	0.0104742	-0.047448	0.0190592	0.00760118	-0.0536423	0.015082	0.00877496	0.00196165	0.00918049
5	0.0133276	0.00643827	0.00886225	0.0401902	0.015976	-0.0176228	0.00362918	0.0396357	0.01222	0.018959	0.0141616	0.00533969
5.1	0.0245996	0.00361427	0.0174293	0.0245282	-0.014152	-0.0472158	0.0129702	0.0404247	-0.00567996	-0.00755504	0.00489635	0.00789178
5.2	-0.0725554	0.0163313	0.0301933	0.0197962	-0.00988096	-0.0133538	0.0262942	-0.0462483	-0.013906	0.059608	-0.00037215	0.0123315
5.3	-0.0580104	0.0190553	0.00142425	0.0203842	-0.000260961	0.0315932	0.0181592	0.0357757	0.012032	-0.010579	0.00695735	0.00851557
5.4	0.0394116	0.0203663	0.00348925	0.0115152	0.00813204	0.112339	0.0167632	0.0244497	0.00754004	0.01224	0.0256247	0.0101753
5.5	0.0100196	-0.011384	0.0221163	0.0244772	0.00670504	-0.00586982	0.0128992	-0.0235103	0.017615	0.043323	0.00963912	0.00612357
5.6	0.0461046	0.0226033	0.0334233	0.0255732	0.014184	-0.00968182	0.0219322	0.0216387	-0.03555	0.01617	0.0156398	0.00725035
5.7	-0.0284964	0.0283383	-0.00524175	0.0119372	0.0202	0.0632912	0.0217182	0.0174377	0.01898	0.00946096	0.0157626	0.00740856
5.8	0.0198766	0.0146393	0.0260143	0.00183424	-0.00938696	0.00782218	-0.00440082	0.0207717	-0.00205396	0.039534	0.0114651	0.00487887
5.9	-0.0507194	0.0127683	0.0570323	0.0177582	-0.014809	0.0575412	0.00183518	0.0221137	0.000379039	0.048294	0.0152194	0.0107198
6	-0.0268444	0.0285193	0.0180463	0.0358042	0.041488	0.0621322	0.0299092	0.0640467	0.02103	0.038365	0.0312497	0.008075
6.1	0.0203976	0.0320103	0.0522453	0.00391424	0.022321	0.0289662	0.0164612	0.0165787	0.00610104	0.043464	0.024246	0.00484926
6.2	-0.0605894	0.0291413	0.0410813	0.0489142	-0.014206	0.0481182	0.00342318	-0.0338953	0.017949	0.012067	0.00920035	0.0114986
6.3	-0.00869535	0.0332313	0.0396773	0.0125732	0.012001	0.0564882	0.0161682	0.0194627	-0.00404796	0.00784196	0.0184701	0.00628393
6.4	-0.0251814	0.0205503	0.0307073	0.0386052	0.042788	0.0365092	-0.00703382	0.0605777	-0.029234	0.00966896	0.0177958	0.00951829
6.5	0.0608166	0.0115443	0.0534413	-0.00235376	-0.025229	0.0582902	0.0163302	0.0640177	0.059922	0.047631	0.0344411	0.0100499
6.6	-0.0330734	0.0279543	0.0253143	0.0288352	0.00947804	0.108247	0.0141182	0.0230057	0.023808	0.021895	0.0249583	0.0109039
6.7	0.0101526	-0.0117634	0.0150703	0.0169222	0.0152	-0.00861982	0.000490176	0.0454687	0.00647904	0.00947496	0.00988748	0.00503548
6.8	0.0238296	0.0348143	-0.00275275	0.0129432	0.00496204	0.0418622	0.0327192	0.0254277	0.01375	0.032162	0.0219718	0.00452775
6.9	-0.0258194	0.0279573	0.0271043	0.0598122	0.013183	0.00965318	0.0226272	0.0398947	0.034424	0.012129	0.0220966	0.00713403
7	0.0224406	0.0489533	0.0226353	0.0115452	-0.00172596	0.0881762	0.00324718	0.00941771	0.032413	-0.017517	0.0219586	0.00940365
7.1	-0.0244754	-0.00636353	0.0293183	0.0254522	-0.00595896	-0.0218628	-0.0165918	0.0810557	0.040021	0.050262	0.0150857	0.0112338
7.2	0.0302286	0.00418727	0.0305053	0.0164512	-0.024883	0.0274042	0.00922418	0.0475897	0.033928	0.052346	0.0226982	0.00714274
7.3	0.00891565	0.00809827	0.0502783	0.0388592	-0.016227	0.00847018	0.00823918	0.0365787	0.027701	0.066202	0.0237116	0.00778291
7.4	-0.0509984	0.0252623	0.0163723	0.0395422	-0.00281996	0.115609	0.0224272	0.0473137	0.01791	0.051389	0.0282008	0.0134141
7.5	-0.0291624	0.0112083	0.0360443	0.0368622	-0.018024	0.0208202	0.00125618	0.0647257	0.058573	0.065254	0.0247558	0.0106165
7.6	0.0492336	-0.00952723	0.0141753	0.0175682	0.025615	0.0260582	0.0176142	0.0932347	0.053385	0.00673796	0.0294095	0.00919457
7.7	-0.0309174	0.0195693	0.0735113	0.0275632	-0.00635496	0.14302	0.0124722	0.0374167	0.011517	0.023421	0.0311219	0.0151102
7.8	-0.0263614	0.0226343	0.0276863	0.0189962	-0.00195596	0.0788232	0.0214412	0.0248967	0.049976	0.016658	0.0232795	0.0088109
7.9	-0.0175004	0.0333383	0.0191623	0.0429022	-0.013047	0.0270312	0.0175352	0.00419971	0.011457	0.020425	0.0145504	0.00603954
8	-0.0591424	0.0142543	-0.00400575	0.0162512	-0.00500096	0.135361	-0.00482182	0.0397817	0.025889	0.023693	0.018226	0.0155793
8.1	0.0604666	0.0273893	0.0355203	0.0227702	0.015574	0.0802862	0.00930918	0.0573697	-0.00833596	0.045128	0.0345478	0.00844819
8.2	0.0424556	-0.00368803	0.0263453	0.0172162	0.015893	0.0386902	-0.000587824	0.0838337	0.039628	0.026203	0.0285989	0.007932
8.3	0.0307746	0.00890227	0.0489883	0.0234382	-0.00373196	0.0190812	0.00737318	0.0718067	-0.018932	0.031515	0.0219216	0.00823959
8.4	0.0202316	0.0509693	0.0249683	0.0130692	0.00784604	0.0347642	-0.00479282	0.0614437	0.066819	-0.022205	0.0253114	0.00908051
8.5	0.0427616	0.0413833	-0.00426075	0.0124762	0.00860704	0.130659	0.0200682	0.0312067	0.068106	0.037254	0.0388262	0.0121056
8.6	0.00390565	0.0192083	-0.00590975	0.0350702	0.011222	-0.00169282	0.0323272	0.0118947	0.034392	0.021095	0.0161513	0.00469464
8.7	0.0681026	0.0122873	0.0535763	0.0438172	0.021996	-0.000412824	0.0165642	0.0434877	0.042008	0.037243	0.033867	0.00659197
8.8	0.0306956	-0.00646593	0.0653983	0.0421522	0.00907604	-0.0468498	0.0263242	0.0933977	0.056511	0.016965	0.0287204	0.0124561
8.9	0.0984276	0.0131223	0.0359683	0.0416272	0.032348	0.0133942	0.000257176	0.0698157	0.033029	0.035244	0.0373234	0.00906125
9	0.000211647	0.00764727	0.0459373	0.0409182	-0.00477196	-0.00828282	0.0163302	0.0698087	0.046757	0.049569	0.0264125	0.0086548
9.1	0.0373656	0.0105663	0.0418693	0.0653442	0.018874	0.0716502	0.0224802	0.0514457	0.021876	0.018635	0.0360107	0.00669236
9.2	-0.0374054	-0.00650973	-0.00291875	0.0118522	0.034912	0.00849818	0.0281512	0.00886671	0.070318	0.00996296	0.0125728	0.00895411
9.3	-0.0142244	0.0309063	0.0325233	0.00658824	0.015429	0.0895202	0.00404218	0.0872677	0.038177	0.027419	0.0317649	0.010678
9.4	-0.0419684	0.0261053	0.0457823	0.0170592	0.027058	0.0639152	0.00894318	0.0607327	0.042412	0.048189	0.0298229	0.00979939
9.5	-0.0257504	0.0191313	0.0462493	0.0295172	0.034246	0.126788	0.0251952	0.0777707	0.037777	0.034254	0.0405179	0.0125406
9.6	-0.0160634	0.0281403	0.0348893	0.0250752	0.00284304	0.0830342	0.0206892	0.0331477	0.094096	0.029075	0.0334927	0.0104389
9.7	0.00669865	0.0492833	0.0290203	0.0209012	0.021177	0.147044	0.0269412	0.0453317	0.046144	0.012481	0.0405023	0.0126863
9.8	-0.0186234	-0.0170659	0.000791255	0.0300252	0.031273	0.0761682	0.0439092	0.0134367	-0.028622	0.011845	0.0143137	0.0101866
9.9	-0.0427484	0.0381043	0.0453433	0.0240972	0.021301	0.0441522	0.0202192	0.0976557	0.022475	0.019684	0.0290284	0.0109193
10	-0.0463074	0.0276043	0.0276553	0.0300392	0.00500704	0.153509	0.0106752	0.0740187	0.00203004	0.013325	0.0297557	0.0166947
10.1	0.0472426	0.0153513	0.0113063	0.0339292	-0.00903396	-0.0387288	0.00343218	0.0666687	0.029768	0.023092	0.0183028	0.00934169
10.2	0.00117465	0.0404903	0.00141625	0.0439842	-0.00625796	-0.0326068	0.0388822	0.0601067	0.031411	0.011408	0.0190009	0.00901292
10.3	-0.00644335	0.0593093	0.0520123	0.0502462	0.013372	0.128029	0.00102318	0.0927247	-0.00535396	0.052168	0.0437088	0.0139857
10.4	-0.0357744	0.0126393	0.0426003	0.0365532	0.00484604	0.13886	0.00500818	0.0295327	0.033044	0.00791796	0.0275228	0.0142879
10.5	-0.00220035	-0.00803683	0.0141013	0.0242552	0.018402	0.00427318	0.00835918	0.0611587	0.046406	0.046791	0.0213509	0.00730908
10.6	-0.00849735	0.00864027	0.00491825	0.0334502	0.043411	0.0858502	0.0235852	0.0273527	0.034178	0.049451	0.030234	0.00838105
10.7	0.00507365	0.00278127	0.0360453	0.0209882	-0.042372	0.0754222	-0.00186882	0.0222617	0.047341	0.014262	0.0179935	0.0099795
10.8	-0.00187335	0.0262943	0.0802263	0.0288812	-0.00177396	-0.0191798	-0.00256482	0.0831607	0.067508	0.056779	0.0317458	0.0120008
10.9	-0.0200634	0.0211053	0.0288623	0.0429992	0.04166	0.0656532	0.0164372	0.0143987	0.0349	0.075685	0.0321638	0.00859877
11	-0.0385244	0.0618593	0.0505643	0.0404102	0.033733	0.106451	0.00978518	0.0813667	0.038506	0.023268	0.040742	0.0125218
11.1	-0.00156735	0.0244073	0.0607113	0.0311562	0.011559	0.116533	0.0218772	0.0589087	0.03571	0.046509	0.0405805	0.0104816
11.2	-0.00879435	0.0370283	0.0313333	0.0123652	0.036207	0.146797	0.0421772	0.0607407	0.054077	0.043049	0.0454981	0.012905
11.3	0.0511666	0.0240213	0.0723503	0.000485235	-0.023094	0.0165892	0.0257902	0.0256737	0.046103	0.044012	0.0283098	0.00857047
11.4	-0.0156804	0.0240933	0.0273633	0.00552524	0.0409	0.118457	0.0140272	0.0529537	0.045793	0.00787196	0.0321305	0.0116174
11.5	0.0426776	0.0215103	0.0566943	0.0252182	0.039999	0.0665342	0.0180192	0.0259737	0.043124	0.037837	0.0377588	0.00493784
11.6	0.0820536	0.0177713	-0.0295727	0.0344632	0.00594804	0.142644	0.0262142	0.00663071	0.046734	0.00537496	0.0338262	0.0152737
11.7	0.0153696	0.00625227	0.0166913	0.0733302	0.043031	0.194234	0.0245812	0.0477377	0.019254	0.024142	0.0464624	0.0175623
11.8	0.00132965	0.0264943	0.00705025	0.0387902	0.00227404	0.105848	0.0225752	0.0475867	0.016767	0.074172	0.0342888	0.0106805
11.9	0.0434036	0.00436127	0.0127083	0.0510602	-0.00359396	0.0491032	0.0161032	0.0108087	0.033621	0.021984	0.023956	0.00609783
12	0.0177536	0.00276227	0.0444733	0.0382652	0.018445	0.102741	0.00291718	0.0264317	0.060773	0.03205	0.0346613	0.00947193
12.1	0.0919056	0.0379203	0.00162225	0.0466272	0.00826004	0.132017	0.0123312	0.0697257	0.031858	0.056506	0.0488774	0.0128624
12.2	0.0694406	0.0117473	0.0259443	0.0501612	-0.00182296	0.0170172	0.0328422	0.0558797	0.0378	0.042223	0.0341233	0.00684022
12.3	0.00126565	0.00736627	-0.00728775	0.0360832	-0.00358996	0.0415432	0.0307912	0.0927837	0.00330404	0.04943	0.025169	0.00990291
12.4	0.00387565	0.00972227	0.0328743	0.00737124	0.027932	0.115759	0.0267862	0.0269057	0.035835	-0.00731304	0.0279749	0.0107384
12.5	0.0561106	0.0180993	0.0410463	0.00683424	0.018274	0.177068	0.0109542	0.0702247	0.011492	-0.00500204	0.0405102	0.0168959
12.6	0.0476706	0.0104983	0.0362993	0.0198492	0.035309	0.0496032	0.0182132	0.0499687	-0.000757961	0.040929	0.0307583	0.00562256
12.7	0.0294376	0.0261463	0.0208573	0.0355092	-0.00864096	0.0292922	0.0228402	0.0573707	0.029254	0.017075	0.0259142	0.00518954
12.8	0.0116906	0.0277123	-0.0236987	0.0320452	0.023704	0.151731	0.0300752	0.0350507	0.033637	0.029187	0.0351135	0.0140887
12.9	0.111672	0.0326063	0.0229143	0.0332572	0.041621	0.0561192	0.0171082	0.0315437	0.030925	0.00795796	0.0385725	0.00911382
13	-0.0478154	0.0379573	0.0144273	0.0345262	0.047126	0.0982872	0.0395172	0.0155677	0.044009	0.010602	0.0294205	0.0116457
13.1	0.0299416	-0.00595203	0.0108843	-0.0161118	0.015452	0.0523022	0.0215792	-0.00230329	0.031685	0.015758	0.0153235	0.00637651
13.2	0.00564765	-0.00714823	0.0263563	0.0284442	0.039416	0.151286	0.0292512	0.0529697	0.018932	0.044297	0.0389452	0.0136799
13.3	0.0302846	0.00769527	0.0324823	0.0140572	0.020172	0.13295	0.0381422	0.0357497	0.026252	-0.00866004	0.0329126	0.0120076
13.4	0.00334865	0.0483283	0.0254313	0.0293022	0.019764	-0.0153288	0.00575118	0.0466467	-0.00541096	-0.012124	0.0145709	0.00725715
13.5	0.0261076	0.0447313	0.0286043	0.0373532	0.011223	0.135594	0.0484902	0.0383637	0.03379	0.030349	0.0434607	0.0107524
13.6	-0.0706254	0.0107513	0.00228225	0.0425442	0.016447	0.0327242	0.0298452	0.0397057	0.031426	0.045684	0.0180785	0.0108186
13.7	0.00411965	0.0446503	0.0249813	0.00622524	0.00186904	-0.0290118	0.0344372	0.0943277	0.027537	-0.025369	0.0183767	0.0113662
13.8	0.0437346	0.0125683	0.0224733	0.00958924	0.05552	0.00955618	0.00207818	0.0411677	0.054485	0.011124	0.0262297	0.00645755
13.9	0.0483856	0.0321223	-0.0159117	0.0421602	-0.024462	-0.0144888	0.0316672	0.0358337	0.021494	0.00155396	0.0158355	0.00846932
14	0.00288365	0.00610027	0.0232083	0.0546942	0.00962304	-0.00742082	-0.00374082	0.0629977	0.042993	0.016305	0.0207644	0.00782351
14.1	0.0571726	0.0136083	0.0401753	0.00208924	-0.000490961	0.0904962	0.0215262	0.0212047	0.051774	0.026974	0.032453	0.00885145
14.2	0.0620956	0.0422743	0.0300173	0.0221812	-0.00191596	0.124507	0.0231052	0.0601837	0.000396039	-0.000637039	0.0362208	0.0122831
14.3	-0.0408384	0.0151783	0.0121103	0.0321382	0.028533	0.0431542	0.0188552	0.0699257	0.023937	0.013985	0.0216979	0.00885677
14.4	-0.0139244	0.0377093	0.0162053	0.0281462	0.010861	0.124065	0.0329262	0.0182117	0.00822204	0.022927	0.028535	0.0115698
14.5	-0.0388794	0.0242033	0.00802425	0.0289082	0.030086	0.0607732	0.0270802	0.0444157	0.030282	0.02936	0.0244254	0.00824294
14.6	0.0413456	0.0279213	0.00213825	0.0438842	0.017829	0.0737222	0.0158662	0.0439097	0.042817	0.014809	0.0324243	0.00657552
14.7	0.0166516	0.0212023	0.00887025	0.0430722	0.011727	0.102291	0.0310632	0.0532277	0.039974	0.02454	0.035262	0.00870882
14.8	0.0206156	0.0519573	0.0190293	0.0331162	-0.011208	0.0803402	0.0392262	0.0286947	0.025678	0.029079	0.0316529	0.00746214
14.9	0.0784326	0.00417027	0.0297573	0.0313092	0.00798004	0.0146402	0.0422602	0.0202207	0.00840904	0.049162	0.0286342	0.00730001
15	0.0160866	0.0107793	0.0351953	0.0322012	0.028332	0.0931022	0.0101612	-0.00736529	0.010674	0.018875	0.0248042	0.00856125
15.1	0.0529106	0.0248223	0.0561613	0.0360962	-0.00814396	-0.0298408	0.0191782	0.0285967	0.037465	0.019452	0.0236698	0.00829626
15.2	-0.00308835	-0.00254223	0.00580825	0.0328542	0.00684604	0.137841	0.0407692	0.0349167	0.00404404	0.00888196	0.0266331	0.0133581
15.3	0.0209936	-0.00931383	0.0284703	0.0393492	0.027876	0.108331	0.0180262	0.0606617	0.00249304	0.015829	0.0312716	0.0104783
15.4	0.00292765	0.0474243	0.0286713	0.0332552	0.037875	0.0426322	0.0254102	0.0345457	0.020863	-0.00456504	0.026904	0.00526473
15.5	0.0277246	0.0103273	0.0358893	0.0140692	0.027797	0.0577842	0.00843418	0.0351837	0.038343	0.01095	0.0266503	0.00502188
15.6	-0.00649735	0.0475683	0.0283383	0.0369292	0.018346	0.0712442	-0.000364824	0.0400107	0.00293304	0.01374	0.0252248	0.00768808
15.7	0.0871046	0.0236553	0.0637933	0.0210662	0.029121	0.0902512	0.0241892	0.0425717	0.06051	0.049855	0.0492118	0.00815131
15.8	0.0198946	0.0155333	0.00795425	0.00136824	0.00328904	0.0865602	0.0286312	0.0646047	0.036162	0.014354	0.0278352	0.00879709
15.9	0.0353616	0.0286463	0.0105023	0.0191472	0.000636039	0.183164	0.0188002	0.0450367	0.011947	0.034167	0.0387409	0.0165934
16	0.0968386	0.0423193	0.0127613	0.0480842	0.030979	0.0370182	0.0230712	0.000576706	0.05127	0.042651	0.038557	0.00822434
16.1	0.0610526	0.00603827	-0.000878745	0.0357832	0.00742904	0.0372122	0.0319092	0.103151	0.00756404	0.016937	0.0306198	0.0100619
16.2	0.0967556	0.0117333	0.0427493	0.0323862	0.023153	0.0508822	0.00622918	0.0574767	0.030612	0.03779	0.0389768	0.00817614
16.3	-0.0302974	0.0459283	0.00852825	0.00134824	0.03307	0.198209	0.0139132	0.0589097	0.00609104	0.00163896	0.033734	0.0199461
16.4	0.0376716	0.0301323	0.0656203	0.0112282	0.025928	0.158493	0.0183362	0.0150177	0.00446204	0.00841996	0.037531	0.0145749
16.5	0.0726906	0.00720727	0.0119963	0.0458832	0.00527504	0.113234	0.0389712	0.0145057	0.018521	0.054021	0.0382306	0.0109593
16.6	0.0333126	0.0113693	0.0239243	0.0404652	0.061749	-0.00483482	0.0143002	-0.0184673	0.054369	0.023077	0.0239265	0.00788419
16.7	-0.0738024	0.00983627	0.0297313	0.0311902	0.030737	0.0753232	0.0391472	0.0156887	-0.00428696	0.010759	0.0164324	0.0121249
16.8	-0.0214184	0.0345773	0.0382553	0.0315392	-0.000301961	0.102416	0.0452202	0.0236937	0.062385	0.019077	0.0335444	0.0106518
16.9	0.0568826	0.0334443	0.0220233	-0.00518576	0.010731	0.135029	0.0138472	0.0259207	0.06419	-0.00575804	0.0351125	0.0132926
17	0.0746536	0.0165323	0.0556913	0.00388424	0.015452	0.0925032	0.0308512	0.0573267	0.00145604	0.013839	0.036219	0.0100401
17.1	-0.00414435	0.0376513	0.0246233	0.0325932	0.014245	0.0916102	0.0132632	0.0563737	0.01965	0.04027	0.0326136	0.00844855
17.2	0.0808446	0.0431733	-0.00209875	0.0140302	0.039223	0.0320402	0.0263382	0.0485997	0.041857	0.020137	0.0344145	0.00709903
17.3	0.0453656	0.0286153	0.0481733	0.0467392	-0.022294	0.16215	0.0213092	0.0794487	0.000794039	0.00706296	0.0417365	0.0161827
17.4	0.0458426	0.0360423	0.0615533	0.0370542	0.022116	0.0781662	0.0226672	0.0198077	0.00767104	-0.01179	0.0319131	0.00821993
17.5	-0.0385744	0.0758953	0.0421493	0.0159972	0.023346	0.134208	0.0371892	0.0332877	0.014391	0.034403	0.0372293	0.0140866
17.6	-0.0457224	0.0451183	-0.000900745	0.0209482	0.035116	0.128659	0.0429642	0.0670537	0.022538	0.017338	0.0333113	0.0143009
17.7	-0.00274835	0.0319633	0.0173983	0.0136272	-0.014177	0.169225	0.0409512	0.0641667	-0.00919196	0.00310696	0.0314322	0.0171154
17.8	0.00330965	0.00315227	0.0526513	0.0514562	0.014398	0.108066	-0.00178282	0.0420407	0.031978	0.021754	0.0327024	0.0104872
17.9	0.0540036	0.0286003	0.00566425	0.0271852	0.051293	-0.0317868	0.0406712	0.00841071	0.00895004	0.014381	0.0207373	0.008068
18	-0.0164194	0.0298663	0.0105253	0.0165802	0.024531	0.142222	0.0206522	0.0347447	0.000410039	-0.00275204	0.0260361	0.0138399
18.1	0.00848565	0.00916627	0.0647183	0.0293632	0.019952	0.0780302	0.0424692	0.0135197	0.090635	0.00453096	0.0360871	0.00994003
18.2	-0.0339074	0.0413923	0.0368263	0.00323124	-0.00133996	0.0923732	0.0428652	-0.0103913	0.014912	0.023286	0.0209248	0.0111035
18.3	-0.000666353	0.0274063	0.0373093	0.0214092	0.015814	0.103502	0.0262822	0.0670997	0.000555039	0.030174	0.0328886	0.00991744
18.4	0.0180876	0.0270963	-0.0154247	0.0339262	-0.018057	0.0456702	0.0266752	0.0389247	0.00159304	-0.014096	0.0144396	0.00760484
18.5	-0.0269144	0.0220593	0.0309593	0.0373042	0.017463	0.0802412	0.0274732	0.0603627	0.011819	0.032333	0.0293101	0.00900459
18.6	-0.0238984	0.0180413	-0.00218375	0.00880524	-0.00200796	0.0845382	0.0256562	0.0146757	0.045795	-0.012661	0.0156761	0.00989016
18.7	0.0466196	0.0561233	-0.0348697	0.0239212	0.037871	0.15834	0.0191192	0.0750287	0.067121	0.041937	0.0491212	0.0155446
18.8	0.00121665	0.00203777	-0.00383375	0.0474202	0.015936	0.0494812	0.0128232	0.0705267	-0.00404796	0.00991496	0.0201475	0.00827666
18.9	-0.0154934	0.0446593	-0.0226177	0.0299552	0.032438	0.0406592	0.0430872	0.0813747	0.059727	0.036416	0.0330206	0.00989781
19	-0.0140124	0.0592313	0.0360893	0.0329112	0.013677	-0.0576278	0.00320918	0.0347847	0.025478	0.043587	0.0177328	0.0106578
19.1	-0.0708154	0.0332903	0.0207013	0.0386362	0.047816	0.137825	0.0257522	0.0299377	0.041456	0.021072	0.0325672	0.0157911
19.2	-0.0182234	0.0480933	-0.0258547	0.0407432	0.014366	0.0595462	0.0161702	0.0911827	0.02146	0.04833	0.0295814	0.0112285
19.3	0.00234965	0.0398803	0.0177303	0.0489742	0.00151804	0.0567012	0.0226532	0.0698277	0.022272	0.043034	0.0324941	0.00722998
19.4	4.86471e-05	0.0553123	0.00882525	0.0194782	0.038128	0.0966542	0.0223322	0.0432357	0.030546	0.015739	0.03303	0.00878861
19.5	-0.00292335	0.0244143	0.0194043	0.0309252	0.013149	0.0338632	0.0250392	0.0210997	0.045743	0.031177	0.0241892	0.00413998
19.6	0.0261276	0.0122673	0.0136253	0.0491152	-0.00103596	0.0804282	0.0417292	0.0362237	0.033035	0.049741	0.0341257	0.00735921
19.7	-0.0415834	0.0216863	0.0147443	0.0214072	0.00812004	0.173905	0.00566618	0.0931087	0.030055	0.010756	0.0337866	0.0187051
19.8	0.0582356	0.000862667	0.0102293	0.0449882	0.059344	0.140989	0.0391722	0.0856737	0.047219	0.014592	0.0501306	0.0129557
19.9	0.00347365	0.0666333	0.0475423	0.0584752	0.019079	0.152757	0.0335622	0.0574387	0.078377	0.01215	0.0529489	0.0135445
20	-0.0393924	0.00600127	0.00492325	0.0189082	0.016989	0.113091	0.00298918	0.00100071	0.051565	-0.000183039	0.0175893	0.0127466
20.1	0.0285766	-0.00937213	0.0219083	-0.000898765	0.015993	0.183036	0.0450472	0.0713537	0.017148	0.013251	0.0386043	0.0175849
20.2	-0.0204644	0.0547453	-0.00923975	0.0681272	-0.00121196	0.0773962	0.0193182	0.0499697	0.015447	0.033484	0.0287572	0.0105905
20.3	-0.0283244	0.0415663	0.0213023	0.00884524	0.019042	0.0855902	0.00922818	0.0556057	0.021007	0.046385	0.0280248	0.00981296
20.4	0.0266436	0.0194383	0.00980125	0.00410924	0.021943	0.0547482	0.0184092	0.119894	0.018795	0.068224	0.0362006	0.0112031
20.5	-0.00363535	0.0244693	-0.00295975	0.00596424	0.012999	0.0752562	0.0119102	0.0419817	-0.025153	0.016931	0.0157764	0.00870726
20.6	-0.0131104	0.0614713	0.0102033	0.0147322	0.041988	0.191686	0.0176892	0.0797397	0.024426	0.034067	0.0462893	0.0181903
20.7	0.0791146	0.0435253	0.00218825	0.0445672	0.015256	0.0635372	0.0224782	0.0660837	0.06328	0.03076	0.0430791	0.00794365
20.8	0.0124556	0.0470303	0.00923225	0.0185952	0.019194	0.0735152	0.0255772	0.0657387	0.031025	0.017952	0.0320316	0.00712686
20.9	-0.00383635	0.0211533	-0.0250277	0.0341952	-0.00190996	0.178235	0.0293812	0.0899637	0.043039	0.015498	0.0380692	0.0184349
21	0.00596465	0.0349673	0.0290053	0.0200852	-0.00556296	-0.0174548	0.0220062	0.0316747	0.022308	0.020237	0.0163231	0.00534265
21.1	0.00204865	0.0129823	-0.00396475	0.0471162	0.019808	0.100471	0.0225292	0.0648367	0.047249	0.021815	0.0334892	0.0100552
21.2	0.0235976	0.0469713	0.0189603	0.0230642	-0.00100296	0.133512	0.0338732	0.0516967	0.060856	0.063821	0.045535	0.011711
21.3	-0.0643824	0.0648633	-0.00862375	0.00254624	0.042483	0.0296462	0.0307072	0.0839937	0.054551	0.029533	0.0265318	0.0133014
21.4	-0.0158344	0.0607273	0.00459825	0.0731892	0.024818	0.0998422	0.0106152	0.0839417	0.068301	0.011143	0.0421342	0.0125149
21.5	0.0509176	0.0374593	0.00398925	0.0268792	0.035024	0.154423	0.0255842	0.0968277	-0.00858196	0.010079	0.0432602	0.0153834
21.6	-0.00503435	0.0592753	-0.00529075	0.0236012	-0.00600996	0.17741	0.0279472	0.0811687	0.060417	0.034305	0.044779	0.0175687
21.7	0.00946665	-0.000293933	0.0173243	0.0421592	-0.000781961	0.00499918	0.0279012	0.0842347	0.00997304	0.00763096	0.0202613	0.00824572
21.8	-0.0154644	0.0269543	0.0145433	0.0268312	0.029628	0.164625	0.0316702	0.0399507	0.048152	0.040241	0.0407132	0.0148465
21.9	-0.00616635	0.0226013	-0.0111587	0.0209352	-0.00580796	0.120278	0.0353042	0.0350747	0.043551	0.00915896	0.0263771	0.0120701
22	-0.00651835	0.0424703	-0.0231747	0.0569832	0.00401804	0.0963942	0.0185442	0.0645957	0.015788	0.027743	0.0296844	0.0113833
22.1	-0.0219854	0.0363763	-0.00407175	0.00974624	0.034452	0.10043	0.0272352	0.0676367	0.100868	0.046237	0.0396925	0.0129379
22.2	0.00931765	0.0106073	0.00178325	0.0383082	0.010158	0.13984	0.0398912	0.0967147	0.065036	0.055039	0.0466696	0.0140444
22.3	0.0116686	0.0324843	-0.0554657	0.0363432	-0.00586196	0.113079	0.0109342	0.0986667	0.011358	0.027277	0.0280484	0.0153733
22.4	0.0339736	-0.00246943	0.00935825	0.0397672	0.011746	0.0611272	0.0246572	0.0969107	0.026781	0.018247	0.0320099	0.00913317
22.5	0.000369647	0.00843927	0.0281283	0.0643402	0.017495	0.0310452	0.0200082	0.0632697	0.05478	0.072491	0.0360367	0.00812737
22.6	-0.0809254	0.0426593	-0.0160137	0.0233802	0.039565	0.150928	0.00965518	0.0280467	0.028578	0.00179296	0.0227667	0.0182675
22.7	-0.0237134	0.0267043	-0.00360375	0.0503242	0.029281	0.0546872	0.00386618	0.0279857	0.027627	0.039039	0.0232198	0.00771931
22.8	0.0615136	0.0227103	-0.00520275	0.0414152	0.046321	0.155281	0.0338632	0.0558037	0.023357	-0.020284	0.0414779	0.0150235
22.9	0.0585206	0.0226063	-0.00763575	0.0439642	0.052771	0.106288	0.0222842	0.0565227	0.022877	0.04429	0.0422489	0.00962377
23	-0.0684834	0.0525463	-0.0145037	0.0372082	0.00837604	0.163146	0.0103522	0.0120787	0.028689	0.063195	0.0292605	0.018927
23.1	0.0198566	0.00490427	0.0551363	0.0481022	0.034251	0.0101322	0.0363572	0.0384187	0.013536	0.013135	0.027383	0.00548057
23.2	0.0506636	0.0205113	-0.0107047	0.0106722	0.028087	0.220819	0.0394372	0.0613407	0.032001	0.00736396	0.0460192	0.0205439
23.3	-0.00363635	0.0379463	0.0159013	0.0555002	-0.022509	0.0846942	0.0333072	0.0671317	0.051578	0.019226	0.033914	0.0103336
23.4	0.0485346	0.0452783	0.0220303	0.0459032	0.020219	0.161965	0.0251562	0.0857207	0.048566	0.00604196	0.0509416	0.0141678
23.5	0.0101226	0.0591033	-0.0124307	0.0517862	-0.00208896	0.112739	0.0335282	0.0459607	0.066833	-0.00452204	0.0361032	0.0123988
23.6	-0.0143844	0.00273827	0.0206803	0.0555752	0.010662	0.0929032	0.0105182	0.0905177	0.018	-0.014063	0.0273148	0.0124008
23.7	-0.0210444	0.0420943	0.0100863	0.0516192	0.02358	0.0424392	0.0330282	0.0647457	0.033224	0.020997	0.030077	0.00754212
23.8	0.0360836	0.0212263	0.00287225	0.0349192	0.040558	0.124788	-0.00664282	0.0578477	0.065811	0.055041	0.0432505	0.011663
23.9	0.0237576	0.0132913	-0.0190937	0.0452802	0.018046	0.0972802	0.0264932	0.0720437	0.063351	0.061524	0.0401974	0.0107897
24	-0.000463353	0.0157703	0.0116663	0.0596732	0.022254	0.141696	0.0272622	0.0540277	0.071257	0.027441	0.0430585	0.0131113
24.1	0.0708216	0.0194883	0.0201523	0.0733582	0.049597	0.269585	0.0239412	0.107631	0.022876	-0.014957	0.0642494	0.0253736
24.2	0.0256466	0.0148133	0.0411753	0.0303292	0.02745	0.111289	0.0295642	0.0535677	0.055671	0.02488	0.0414387	0.00876954
24.3	-0.0170044	0.0697163	0.0225683	0.0386722	0.039081	0.0683252	0.0133662	0.0650217	0.052687	0.013608	0.0366042	0.00901787
24.4	0.0118316	0.0232483	0.00213425	0.0145762	0.047181	0.166415	0.00810418	0.121899	0.072101	0.038752	0.0506243	0.017261
24.5	-0.0261324	0.0325573	0.00471625	0.0213442	0.018818	0.126921	-0.00138782	0.0239747	0.018763	0.015031	0.0234606	0.0126203
24.6	0.00582965	-0.00153963	0.00756425	0.0653272	0.052486	0.112753	0.00836618	0.100402	0.013054	0.00123996	0.0365483	0.0136601
24.7	-0.00611335	0.0225443	-0.00154775	0.0524512	0.030124	0.0509982	0.0329792	0.0466087	0.048419	0.022269	0.0298733	0.006653
24.8	-0.0496284	0.0345373	0.00241125	0.0311612	0.00717604	0.0864142	0.0143822	0.0832487	0.031622	0.027879	0.0269204	0.0123912
24.9	-0.0375784	0.00393127	-0.0148877	0.0413072	0.021154	0.0554782	0.0154032	0.0382417	0.033166	0.013797	0.0170013	0.00880684
25	0.0294846	0.0709193	-0.0189407	0.0218702	0.019229	0.101701	0.0440232	0.108513	0.054441	0.031684	0.0462925	0.0123377
	sample_1	sample_2	sample_3	sample_4	sample_5	sample_6	sample_7	sample_8	sample_9	sample_10	Average	SEM
peak	0.0109439	0.0268151	0.0162866	0.0315674	0.0177618	0.0906757	0.0227254	0.0516333	0.0317791	0.0234274	0.0323616	0.00738363

## Sheet: 1
	ΔFRETr
Time(sec)	sample_1	sample_2	sample_3	sample_4	sample_5	sample_6	sample_7	sample_8	sample_9	sample_10	Average	SEM
0	0.0199572	0.0302469	0.0202966	-0.00738635	0.00809722	-0.00915853	-0.030079	0.0134994	-0.00424586	-0.00698986	0.00342378	0.00574046
0.1	-0.0216668	0.0199069	-0.0311074	-0.0350964	-0.0418818	0.106618	0.00479004	-0.0176516	0.00446814	-0.0106209	-0.00222412	0.0135829
0.2	0.0103042	-0.0306911	-0.0114604	0.0217916	-0.0113148	-0.0225905	0.022181	0.0197644	-0.00166886	0.0108441	0.000715978	0.00604665
0.3	0.00260716	-0.0238431	-0.00764937	-0.0369994	-0.0213148	-0.0769535	-0.046154	-0.000323588	0.0106381	0.00372114	-0.0196271	0.00868203
0.4	0.00223916	-0.0555431	0.0348396	-0.0381314	-0.0109268	-0.0465525	-0.014624	-0.0139256	-0.0134869	-0.00852486	-0.0164636	0.00816239
0.5	0.00533816	0.00256094	0.0225176	-0.00184235	0.00636522	0.0817835	-0.022761	-0.00931159	-0.0194299	0.0211671	0.00863878	0.00940366
0.6	0.00484816	-0.0718041	-0.00338437	0.0315206	-0.0102848	-0.13213	-0.027117	0.0218774	0.00142414	-0.00243686	-0.0187486	0.0154399
0.7	-0.0239298	0.0790189	0.0198276	-0.0172594	0.0335232	0.0442295	0.015864	-0.0102626	-0.0136279	0.00848414	0.0135868	0.0101961
0.8	0.0141642	-0.0271371	0.0139926	-0.00874735	-0.0158398	-0.0765745	0.010336	-0.00859359	-0.0247029	-0.00272586	-0.0125828	0.00852381
0.9	0.0211292	0.0156949	0.0220836	-0.0163544	0.0112862	0.124807	0.010535	-0.0217086	0.00254714	-0.0128399	0.0157181	0.0130959
1	0.0170512	-0.0448861	0.0122206	-0.0172874	0.0129612	-0.0201175	-0.00639396	-0.0361926	0.00808414	-0.00749386	-0.00820542	0.00677037
1.1	-0.00429384	-0.0411591	0.0417576	0.00191065	0.00972622	-0.155924	0.024161	0.00619741	-0.0181589	-9.38627e-05	-0.0135876	0.0173116
1.2	0.00820816	-0.0165011	-0.0106604	-0.0211864	0.000162216	-0.117549	-0.015225	0.00676141	0.00411214	-0.0210209	-0.0182898	0.0116003
1.3	0.0105532	0.0178239	-0.00495937	0.00751065	0.000376216	-0.114905	0.031632	-0.00265359	0.0138551	-0.0152959	-0.00560622	0.0128377
1.4	0.0144302	-0.0114241	-0.00736537	-0.0103094	-0.0286458	-0.0204235	0.00817604	-0.0133156	0.00178714	0.00764914	-0.00594412	0.00433269
1.5	0.000241157	-0.0333551	-0.00511037	-0.0140924	-0.000873784	0.101863	0.00618104	-0.00551659	-0.00269786	-0.0168579	0.00297818	0.0115401
1.6	0.0285402	-0.0112831	-0.0168824	0.0313716	-0.0138798	-0.0363335	-0.00993096	0.00970341	0.0291391	-0.00343686	0.000700778	0.00728208
1.7	0.00733416	-0.0118181	-0.00947737	-0.0391264	0.0113112	-0.00226053	-0.015195	-0.0183536	-0.0127199	0.0126221	-0.00776832	0.00498062
1.8	-0.000481843	0.0504269	-0.0293004	-0.00815235	0.0184942	0.0579965	0.027888	0.0447624	0.0392651	0.00800114	0.02089	0.0089424
1.9	-0.000442843	-0.0307571	0.00120663	-0.0258904	0.0126972	-0.0391725	-0.046827	0.0217794	-0.0196629	-0.0226309	-0.01497	0.00717909
2	0.0286622	0.0103809	0.0209626	0.00266165	-0.0213378	-0.104921	0.000956039	0.00856441	0.00996314	0.0178781	-0.00262292	0.0121398
2.1	-0.00952584	0.0199559	0.0128306	-0.0238854	0.000705216	0.0833825	-0.014493	-0.0180176	0.0329481	0.00220114	0.00861018	0.0100338
2.2	-0.0251268	-0.00388506	-0.0127894	-0.0359914	0.0103622	0.0256475	0.025898	0.0122084	0.0104861	-0.00665386	1.55784e-05	0.00653584
2.3	0.00561716	-0.0373431	0.0181216	-0.0316794	0.00808222	-0.0285355	0.00630004	0.0220404	0.0456961	0.0296831	0.00379828	0.00881164
2.4	0.0134212	-0.0488771	-0.0173014	-0.0160924	-0.0232008	-0.0254985	-0.00315696	-0.00447559	0.00977514	-0.0214669	-0.0136873	0.00580115
2.5	-0.00275184	-0.0141221	-0.0423204	0.00267565	0.0106462	0.0178925	-0.027647	0.00291941	0.0250141	-0.0179599	-0.00456532	0.00662603
2.6	0.0109522	-0.00780406	0.0187046	0.0125626	-0.00289278	0.0397155	-0.024942	0.00529641	0.00501314	0.00367614	0.00602818	0.00537446
2.7	-0.0163018	-2.50588e-05	-0.0349984	0.0132496	-0.0103648	-0.0480325	-0.025162	-0.00209159	-0.0338239	0.0289821	-0.0128568	0.0074902
2.8	0.0135042	-0.0193761	-0.00643537	0.00270065	0.0151682	-0.149693	0.00827204	-0.0469286	-0.0217949	0.00479614	-0.0199786	0.0156424
2.9	0.00167816	0.0422769	0.00804263	0.0326046	0.00894422	0.0159155	0.00619704	-0.0173656	0.00224214	0.0151311	0.0115667	0.00525703
3	-0.00205484	0.00331094	-0.000876373	-0.0199324	0.00837022	-0.0153415	0.029673	0.0359624	-0.00917686	0.0119111	0.00418458	0.00571882
3.1	-0.00795584	-0.0264101	0.00576663	-0.0102094	0.0408342	-0.0273395	-0.00263696	0.0397244	-0.0283009	-0.00985386	-0.00263812	0.00797676
3.2	0.00174116	0.0435289	-0.0388994	0.0329926	-0.000714784	0.121792	-0.00333696	-0.0172586	0.00775514	3.31373e-05	0.0147634	0.0139535
3.3	0.000823157	-0.00606706	0.0453586	-0.0198444	-0.0102168	0.10936	-0.00234696	-0.0205186	-0.00849086	0.00181814	0.00898758	0.0125817
3.4	0.00498816	-0.0349091	-0.0340784	0.0251506	0.0280572	0.0404045	0.016824	-0.0133236	-0.00754286	-0.00739086	0.00181798	0.00816237
3.5	-0.00908284	0.0233609	-0.0438964	-0.0105844	-0.0223578	-0.0211885	-0.015875	0.000275412	-0.0268109	-0.00179786	-0.0127957	0.00572792
3.6	-0.00762284	0.0166339	-0.00625637	0.0178226	-0.0249628	0.0593355	0.00574204	0.0147354	-0.00471686	0.0221811	0.00928918	0.0072548
3.7	0.00180216	0.0340839	0.0314036	0.0265656	-0.00380378	-0.0178045	-0.023589	-0.0218046	-0.00229486	0.0124551	0.00370138	0.00686669
3.8	-0.0247988	-0.0173581	-0.0236664	0.00373465	0.0109762	0.0997695	0.012519	-9.25882e-05	0.00148314	-0.0148359	0.00477308	0.0114095
3.9	-0.0159478	-0.0215841	-0.00408337	0.0179546	-0.00122478	0.0183515	0.02361	-0.0254736	0.00983214	-0.00428086	-0.000284622	0.0054955
4	0.00821316	-0.0146291	-0.0177614	0.0208366	0.00184022	0.00336547	0.025051	-0.0100306	0.0415811	0.00625414	0.00647208	0.00589086
4.1	0.000298157	0.0489489	0.0301746	0.00286065	-0.0295808	0.0201945	-0.011843	0.00452441	-0.0178239	0.00324614	0.00509998	0.00732308
4.2	-0.0311388	0.0302599	-0.0143284	0.0274686	-0.0205538	0.0179125	-0.027186	-0.0158526	-0.00643386	-0.00426086	-0.00441132	0.00702675
4.3	0.0202912	0.0176249	-0.00973437	0.0159326	0.00232822	-0.0452075	0.018846	0.0219154	-0.00157286	-0.0173709	0.00230528	0.00683671
4.4	-0.0105358	-0.0155601	-0.00501337	0.0526096	-0.00250578	-0.0221715	0.053791	-0.0171916	-0.00767186	0.00485714	0.00306078	0.00870611
4.5	-0.0301298	0.00662794	-0.0331044	0.0237456	0.0497142	0.0120675	0.00588904	0.00368941	0.0138551	-0.00485986	0.00474948	0.00764992
4.6	-0.0289678	-0.0285441	0.0218626	0.00371065	-0.00335378	0.0181205	0.024981	0.0213744	-0.00468886	-0.00314886	0.00213458	0.00628269
4.7	-0.0151518	0.0573299	-0.0149634	0.0238436	-0.00812978	0.0518205	-0.050622	0.0163474	0.0184581	-0.00466086	0.00742718	0.010382
4.8	0.0146792	0.00405694	0.0475256	0.0398596	-0.0179268	0.0633905	0.00970404	0.0205334	-0.0178649	0.00471714	0.0168675	0.00845328
4.9	-0.0218748	0.0840109	0.0248466	-0.000134353	0.0222222	-0.00269153	0.00358104	0.0159664	-0.00520186	0.0246961	0.0145421	0.00909504
5	-0.0271128	0.0598149	-0.00746537	0.0124296	0.0279692	0.0288925	0.00506904	0.00401441	-0.00531086	-0.0117199	0.00865808	0.00788667
5.1	-0.0259678	-0.00746306	0.0511586	0.0615286	0.0231892	0.0535055	0.029527	0.0422574	-0.0116109	0.0491641	0.0265289	0.00983487
5.2	-0.0206618	0.119744	0.0464546	0.0498606	0.0370592	0.0514845	0.00367304	0.0195314	0.0380791	-0.00698586	0.0338239	0.0124217
5.3	-0.00406384	0.0399729	0.0309946	0.0514626	0.0331722	-0.00788253	0.06445	0.0219914	0.0136151	0.0213701	0.0265083	0.0071791
5.4	0.0231042	0.0780019	0.0268526	0.0444346	0.0437602	0.0401215	0.019649	0.0325874	0.000589137	0.00583614	0.0314937	0.00699381
5.5	-0.00612784	0.00319194	0.0160066	0.0296206	0.0516692	0.0757875	-0.042618	0.0324294	0.00936614	0.0248701	0.0194196	0.0102186
5.6	0.0106602	0.0253289	0.0137896	0.0147896	0.0268642	0.0296935	0.047821	0.0174594	0.00726314	0.00344214	0.0197112	0.00413447
5.7	0.0332852	-0.0311751	0.0242456	0.0414966	0.0128902	0.0749755	0.00594404	0.0458094	-0.00150986	0.0409431	0.0246905	0.00936503
5.8	-0.0135898	0.0662459	0.00119963	0.0342206	0.0261102	0.0771685	0.056106	0.0717214	0.0219421	0.00860514	0.034973	0.00999927
5.9	0.0141542	0.0678909	0.000146627	0.0678856	0.0228152	0.14602	0.015619	0.0384884	0.0163571	0.0250111	0.0414389	0.0136248
6	0.00422416	0.00770194	0.00797063	0.0500106	0.0288422	-0.0469365	0.012642	0.0159854	-0.000571863	0.0665301	0.0146399	0.00964673
6.1	0.00754416	0.0313909	0.0145626	0.0580576	0.0326992	0.0469415	0.015175	0.0148014	-0.00645186	0.0421741	0.0256895	0.00629635
6.2	-0.0232918	0.0478829	0.0774676	0.0475086	0.0173052	0.110644	0.044511	0.0343714	0.0533321	0.0484141	0.0458146	0.0110536
6.3	-0.0243868	0.00416394	0.0452176	0.0595436	0.00905522	0.102528	0.021334	0.0420894	0.0273421	0.0210711	0.0307959	0.0109192
6.4	-0.0129218	0.0333199	0.0147926	0.0736526	0.0168482	-0.00303053	-0.00319096	0.0295894	0.0687601	0.0115391	0.0229359	0.00924966
6.5	-0.0397188	0.0853159	0.00153363	0.0444726	0.0647172	0.109663	0.023741	0.0435174	0.0538101	0.0315561	0.0418609	0.0132817
6.6	0.00334916	0.0294019	0.00699463	0.0307716	0.0161872	0.0101025	0.016619	0.0481624	0.0394621	0.0729621	0.0274013	0.00683442
6.7	-0.00990184	0.0578229	0.0124316	0.0334026	0.0327442	-0.00323453	-0.015566	0.0434174	0.0282821	0.0565041	0.0235903	0.00839935
6.8	-0.00364484	0.0338239	0.0452376	0.0461936	0.0694882	0.0360105	0.036391	0.0542624	0.0604991	0.0504481	0.042871	0.00628727
6.9	0.0149982	0.0353989	0.0117506	0.0399266	0.0241312	0.19495	0.033659	0.0628974	0.0432211	0.0273451	0.0488279	0.0168857
7	-0.0172728	0.0327849	0.0577616	0.0401036	0.0578572	0.22397	-0.010672	0.0460414	0.0167411	0.00803214	0.0455348	0.0215181
7.1	0.0218282	0.0133539	0.0571956	0.0717856	0.0198272	0.0226725	-0.00596596	0.0404134	0.0167871	0.0676821	0.032558	0.00810882
7.2	0.0348832	0.0975179	-0.00484537	0.0371526	0.0506282	0.0916935	-0.00489996	0.0411384	0.0145381	0.0542261	0.0412033	0.0110516
7.3	0.0532502	0.0653419	0.0274826	0.0562526	0.00712122	0.0403405	0.00479904	0.0165134	0.0211321	0.0418701	0.0334104	0.00669638
7.4	0.00356216	0.0416409	-0.0131974	0.0272906	0.0502642	0.188104	0.010718	0.0462194	3.51373e-05	0.0207361	0.0375374	0.0180018
7.5	-0.00710984	0.0890299	-0.0242044	0.0574706	0.0608072	0.0647145	0.022687	0.0372244	0.0400421	0.0472431	0.0387905	0.0107702
7.6	-0.0259538	0.0906079	0.0189086	0.0464616	0.0213792	0.241971	0.048771	0.0596654	0.0295041	0.0494441	0.058076	0.0225912
7.7	0.0383252	0.0680179	0.000656627	0.0550576	0.0431182	0.115263	0.016637	0.0680514	0.0216741	0.000119137	0.0426921	0.0112661
7.8	0.0211312	0.0538799	0.0478896	0.0499706	0.0122792	0.195131	0.033242	0.0606974	0.0204741	0.0626151	0.0557311	0.0164778
7.9	-0.00835584	0.0201549	0.0367126	0.0582356	0.0532132	0.171102	0.015766	0.0631804	0.0115321	0.0460171	0.0467559	0.0156179
8	0.00310616	0.0188079	0.0312906	0.0655586	0.0379402	0.0359515	0.034553	-0.00498459	0.0498411	0.0461791	0.0318244	0.00673292
8.1	0.00729916	0.00860894	0.0193526	0.0313716	0.0544632	0.106921	-0.00958596	0.0302484	0.0317691	0.0655361	0.0345985	0.0106589
8.2	0.0174372	0.00879994	0.0330836	0.0524556	0.0560902	0.102988	-0.00405796	0.0348034	0.0437821	0.0248031	0.0370186	0.00944952
8.3	-0.0146988	0.0945189	0.0170686	0.0564456	0.0387142	0.165757	0.046653	0.0572494	0.0144951	0.0517901	0.0527994	0.0156597
8.4	0.0239002	0.0710159	0.0223446	0.0313346	0.0433982	-0.0347145	0.012371	-0.00170259	0.0307731	0.0798421	0.0278563	0.0104892
8.5	0.0302492	0.0464499	0.0224696	0.0751356	0.0606462	0.0595825	0.045988	0.0402834	0.0273941	0.0245081	0.0432707	0.00559376
8.6	0.00243616	0.0853839	0.0258056	0.0293806	0.0589002	0.0840835	0.088442	0.0357484	0.0445801	0.0421941	0.0496955	0.00915062
8.7	0.0468282	0.0719009	0.00493663	0.0353646	0.0322682	0.0817225	0.016631	0.0310534	0.0161871	0.0597341	0.0396627	0.00795632
8.8	-0.0209988	-0.0214571	0.0508026	0.0399036	0.0492532	0.0233245	0.012798	0.0554494	0.0128521	0.0484671	0.0250395	0.00914536
8.9	-0.00979584	0.0554959	-0.0212704	0.0472296	0.0411792	0.0681125	0.035083	0.0499634	0.0327291	0.0661871	0.0364914	0.00946147
9	-0.000541843	0.0713309	0.0923236	0.0528086	0.0455912	0.14968	0.024451	0.0149634	0.0714241	0.0399471	0.0561979	0.0136709
9.1	0.0182872	0.0421869	-0.00766137	0.0588446	0.0405722	0.0484025	0.025291	0.0211654	0.0292861	0.0632991	0.0339674	0.00669883
9.2	0.000782157	0.0393419	0.00421763	0.0237116	0.0355082	0.0378615	0.044726	0.0354024	0.0386081	0.0681381	0.0328298	0.00617518
9.3	0.0219042	0.0399159	0.0652106	0.0635126	0.0300112	0.22281	-0.02582	0.0365014	0.00316314	0.0678091	0.0525019	0.0210679
9.4	-0.00947484	0.0593079	0.0388366	0.0775656	0.0539112	0.0724755	0.041822	0.0452674	0.0325171	0.0557401	0.0467969	0.00771298
9.5	0.0324162	0.0354719	0.0583806	0.0627796	0.0564062	0.113252	0.028698	0.0580704	0.0210341	0.0804571	0.0546967	0.00873098
9.6	0.0162922	0.0610479	0.0504366	0.0450396	0.0302152	0.175588	-0.00444496	0.0463724	-0.00256086	0.0635941	0.0481581	0.0161031
9.7	-0.00285384	0.0403609	-0.00463937	0.0627726	0.0270192	0.103514	0.043881	0.0155314	0.0197241	0.0961321	0.0401443	0.0118911
9.8	-0.0121418	0.0625939	0.0459106	0.0492926	0.0276022	-0.0413805	-0.00555096	0.0413034	0.0423981	0.0577061	0.0267734	0.010941
9.9	-0.00202784	0.0392139	0.0231246	0.0400276	0.0719652	-0.0376575	-0.00416496	0.0430894	0.0355211	0.0732251	0.0282317	0.0109561
10	0.0130812	0.0323249	0.0555756	0.0322126	0.0420282	-0.0172275	0.027888	0.0817284	0.0425461	0.0813661	0.0391524	0.00940703
10.1	-0.0176868	0.0301549	0.0565796	0.0367686	0.0544182	0.0650305	0.05248	0.0534554	0.0422941	0.0795381	0.0453033	0.00827883
10.2	0.00928116	-0.0161541	0.0587106	0.0234006	0.0599792	0.0256005	-0.00988596	0.0317244	0.0532711	0.0766511	0.0312579	0.00979872
10.3	0.0294102	0.0484769	0.0445106	0.0383996	0.0671862	0.0821945	0.012889	0.0283464	0.0324521	0.0528471	0.0436713	0.00639828
10.4	0.00858716	0.0575229	0.0455656	0.0612436	0.0482962	0.0528925	0.058573	0.0654044	0.0138031	0.0889451	0.0500834	0.00750306
10.5	0.0291012	0.0228429	0.0345386	0.0253856	0.0705212	0.11521	0.052755	0.0415564	0.0719521	0.0715521	0.0535416	0.00918487
10.6	0.0134662	0.000303941	0.0647776	0.0111106	0.0531792	0.0777165	0.043433	0.0374784	0.0272701	0.0435061	0.0372242	0.00777461
10.7	-0.00116584	0.0598259	0.0223146	0.0705656	0.0830702	0.0515895	0.011193	0.0294524	0.0345211	0.100031	0.0461398	0.0102859
10.8	0.0284392	0.0754689	0.0403836	0.0686706	0.0823642	0.0540335	0.00358104	0.0517874	0.0195821	0.0598951	0.0484206	0.00801003
10.9	-0.00315084	0.0364619	0.0219106	0.0489896	0.0678842	0.0766945	0.038977	0.0163484	0.0444651	0.0684561	0.0417037	0.00800533
11	-0.0349138	0.0423809	0.0155166	0.0154796	0.0614132	0.190072	0.012785	0.0607164	0.0370881	0.0635371	0.0464076	0.0185952
11.1	0.0193552	0.0531799	0.0424306	0.0811576	0.0434012	0.143091	-0.015177	0.0261884	0.0494841	0.0620261	0.0505138	0.0131842
11.2	-0.0133698	0.0137209	0.0182346	0.0648596	0.0372022	0.0788635	0.00989804	0.0192544	0.0805301	0.0676641	0.0376858	0.0104562
11.3	0.0128472	0.0402949	0.0504716	0.0530546	0.0384042	0.102278	-0.00686296	0.0664984	0.0209631	0.0554521	0.0433402	0.00959543
11.4	-0.0232178	0.0725249	0.0488346	0.0510696	0.0375622	0.0811615	0.044537	0.0395064	0.0521911	0.0783771	0.0482547	0.00937848
11.5	0.0175392	-0.00796706	0.0335796	0.0601246	0.0748332	0.205475	0.048122	0.0489914	0.0484671	0.0752731	0.0604439	0.0179908
11.6	0.0288032	0.0768579	0.0511846	0.0830686	0.0868052	0.175686	0.022172	0.0283054	0.0472891	0.0856871	0.068586	0.0143329
11.7	0.00564016	0.0112569	0.0288006	0.0934046	0.0358062	0.145153	0.000742039	0.00820641	0.0142611	0.0808171	0.0424089	0.0152321
11.8	0.0173402	0.0710299	0.0178856	0.0443686	0.0939552	0.0891315	0.047689	0.0186304	0.0326041	0.0868431	0.0519478	0.00980181
11.9	0.0244682	0.0495949	0.0315506	0.0540266	0.0140112	0.151853	0.023366	0.0241084	0.0705551	0.110187	0.0553722	0.0140689
12	-0.00551884	0.0257699	0.0541506	0.0485536	0.0581392	0.215774	0.016765	0.0280164	0.0292491	0.109368	0.0580268	0.0200374
12.1	-0.00959884	0.0541479	0.0230216	0.0588326	0.0518082	-0.0238485	0.088832	0.0437194	0.0279151	0.0902911	0.0405121	0.0118276
12.2	0.0100192	0.0191489	0.0459096	0.0249566	0.0486422	0.119499	0.016819	0.00273741	0.0253031	0.0805731	0.0393609	0.0114376
12.3	0.0169372	0.0856769	0.0278346	0.0511076	0.0719722	0.0772075	0.0146	0.0806084	0.0140101	0.0547951	0.049475	0.00918156
12.4	0.00881016	0.0534239	0.0274676	0.0712026	0.0337602	0.165277	0.055374	0.0616274	0.0511011	0.0851011	0.0613146	0.0134724
12.5	-0.00688884	0.0168869	0.0325116	0.0776386	0.0576292	0.146128	0.01941	0.00730341	0.0499751	0.0758631	0.0476458	0.014171
12.6	0.0283102	0.00144994	0.0259816	0.0646166	0.0906492	0.0636135	0.034939	0.0355264	0.0135721	0.0535301	0.0412189	0.00847248
12.7	-0.000913843	0.0844099	-0.0365614	0.0507646	0.0484442	0.0502795	0.028241	0.0373284	0.00353814	0.0763001	0.0341831	0.011669
12.8	0.0346932	0.0439789	0.0450836	0.0848506	0.0663282	-0.0280845	0.089719	0.0105014	0.0272501	0.0813781	0.0455699	0.0116984
12.9	-0.00249084	0.0245999	0.0594296	0.0621656	0.0431962	0.183149	0.017686	0.0461534	0.0508111	0.0849621	0.0569663	0.0160586
13	-0.0130338	0.0698199	0.0225516	0.0714146	0.0444612	0.163147	0.020051	0.0405684	0.0672511	0.0575421	0.0543774	0.0147422
13.1	0.00149316	0.0680229	0.0573506	0.0802666	0.0620532	-0.0379505	0.00954304	0.0536484	0.0223071	0.108995	0.042573	0.0136927
13.2	0.0309542	0.0267989	0.0352536	0.0605416	0.0634052	0.0288545	0.068109	0.0505024	0.0519651	0.0875951	0.050398	0.00632483
13.3	0.0130572	0.108166	0.0316296	0.0355946	0.0729722	0.0698415	0.061281	0.0385584	0.0397571	0.0817081	0.0552566	0.00901025
13.4	0.0349742	0.0178869	0.0447446	0.0459956	0.0290352	-0.0398725	0.012861	0.0635204	0.0571651	0.0890471	0.0355358	0.0109865
13.5	0.00850916	0.0194569	0.0379976	0.0931636	0.0613982	0.0959275	0.050892	0.0562834	0.0347921	0.100658	0.0559079	0.0102141
13.6	-0.00611884	0.0768999	-0.00111637	0.0726066	0.0698302	0.10881	0.03003	0.0803874	0.0257781	0.0869801	0.0544088	0.0124413
13.7	0.0310652	0.0597539	0.0550576	0.0994656	0.0834442	0.112368	0.025541	0.0204404	0.0568541	0.0874891	0.063148	0.0100721
13.8	0.00382616	0.111176	0.0430526	0.101809	0.0904462	-0.0183435	0.021413	0.0544084	0.0177171	0.0737621	0.0499267	0.0138873
13.9	0.0147862	0.0350989	0.0452636	0.0754046	0.0710982	0.0253255	0.041723	0.0308874	0.0304511	0.0524331	0.0422472	0.00615058
14	0.0228572	0.126933	0.0678766	0.0405656	0.0746342	0.14144	0.034135	0.0351144	0.0658801	0.0920551	0.0701492	0.0126782
14.1	0.00987516	-0.00858406	0.00847163	0.0825806	0.0709772	0.0686675	-0.00153196	0.0706154	0.00853514	0.103368	0.0412975	0.0131265
14.2	0.0356652	0.0172319	0.0510456	0.0987566	0.0871682	0.110914	0.010376	0.0453384	0.0237811	0.0932201	0.0573498	0.0117173
14.3	0.0280372	0.0458679	0.0653606	0.0441966	0.0755462	0.10235	0.041053	0.0414744	0.0526651	0.119909	0.0616461	0.00934111
14.4	0.0209712	0.0967539	0.0530626	0.0477406	0.0746912	0.144454	0.022036	0.0698864	0.0124031	0.0910921	0.0633092	0.0129454
14.5	0.000596157	-0.00498406	0.0330286	0.0576816	0.108537	0.0628825	-0.00261496	0.0584734	0.0124531	0.0895411	0.0415595	0.012695
14.6	0.0123862	0.0540329	0.0161586	0.0644186	0.0600952	0.0405865	-0.031505	0.0597974	-0.00242686	0.0864301	0.0359974	0.0114643
14.7	0.0272922	0.0473929	0.0652596	0.0583776	0.0602422	0.109167	0.020066	0.0525954	0.0412221	0.0965901	0.0578206	0.00880027
14.8	-0.00367584	0.0170429	0.00381563	0.0915886	0.0933482	0.104271	0.036777	0.0440254	0.0409101	0.100023	0.0528127	0.0130685
14.9	0.0135882	0.0299349	0.0494546	0.0576226	0.0768482	0.127366	0.029223	0.0277964	0.0173781	0.105065	0.0534278	0.0122005
15	0.0177952	0.0601339	0.0167396	0.0457276	0.0644992	0.00842847	0.030724	0.0447754	0.0700361	0.113509	0.0472369	0.00997783
15.1	0.0216592	0.0745379	0.0186026	0.0752506	0.0789222	0.0639065	0.061618	0.0440414	0.00765914	0.0951031	0.0541301	0.0093604
15.2	0.0262702	0.0242829	0.0591686	0.0702616	0.0821412	0.0695845	0.050751	0.0421754	0.0477431	0.0933941	0.0565773	0.00719028
15.3	-0.00977084	0.0401909	0.00171863	0.0596926	0.0775562	0.0997685	0.067399	0.0306644	0.0768701	0.0777511	0.0521841	0.0112798
15.4	-0.0132578	0.0400869	0.0594546	0.0638516	0.0917452	0.112649	0.061581	0.0575894	0.0543171	0.100858	0.0628876	0.0111479
15.5	0.0312552	0.0530609	0.0547276	0.0517896	0.0802182	0.203476	0.024398	0.0819564	-0.00336786	0.108369	0.0685884	0.0180527
15.6	0.0100412	0.0331529	0.0426456	0.0693576	0.0786832	0.118152	0.025354	0.0302194	0.00421714	0.0778241	0.0489648	0.0113701
15.7	0.0365702	0.0590869	0.0279966	0.0535506	0.0867222	0.0881515	0.044925	0.0479264	0.0153841	0.0725591	0.0532873	0.00759599
15.8	0.0173202	0.0233489	0.0201356	0.0558186	0.0782522	0.175123	0.040215	0.0676124	0.0143941	0.0804541	0.0572675	0.0153591
15.9	0.0239382	-0.000391059	0.0618306	0.0944346	0.0989272	0.15716	0.028991	0.0449324	0.0634851	0.0721501	0.0645459	0.0142337
16	0.0184952	0.0340959	0.0673046	0.0819866	0.0772522	0.0256125	0.0234	0.0298264	-0.00381586	0.106463	0.0460621	0.0110299
16.1	0.0162722	0.0217389	0.0192356	0.0465766	0.0955272	0.141988	0.027217	0.00460841	0.00848914	0.0868141	0.0468468	0.0145249
16.2	0.0478662	0.0802189	0.0593636	0.110901	0.0681442	0.0891375	-0.00148996	0.0227074	0.0302841	0.128832	0.0635965	0.0127915
16.3	0.00758116	0.0279459	0.0237196	0.0538866	0.0828212	0.116667	0.053145	0.0376814	0.0339141	0.0779301	0.0515293	0.0103765
16.4	0.00546516	0.00353794	0.0452456	0.0757656	0.0803272	0.0356065	0.021869	0.0478284	0.0551431	0.111449	0.0482238	0.0108128
16.5	0.0241202	-0.00211206	0.0619756	0.0473866	0.0926852	0.00787947	0.02885	0.0106314	0.0285811	0.0700081	0.0370006	0.00960225
16.6	-0.0352648	0.0661599	0.0452466	0.0470686	0.0920252	0.0921835	-0.017642	0.0459424	0.0232371	0.0674941	0.0426451	0.0134086
16.7	0.0311952	0.0226439	0.0277636	0.0652656	0.0719382	0.187322	0.035635	0.0303094	0.00719614	0.112809	0.0592079	0.0172213
16.8	-0.00119684	0.0452869	0.0551136	0.0608156	0.0866622	0.122089	0.078855	0.0287734	-0.0154749	0.0781671	0.0539092	0.0131395
16.9	0.0103602	0.0400369	0.0542286	0.106105	0.0987612	-0.0174935	0.031701	0.0428274	0.0433651	0.0805641	0.0490456	0.012076
17	0.0103922	0.00749294	0.0226696	0.0569456	0.101086	0.131276	0.042946	0.0358574	0.0250871	0.0814491	0.0515203	0.0130055
17.1	-0.00290384	0.00395594	0.0374676	0.0496566	0.0806282	0.1748	0.063975	0.0363674	0.0279081	0.0709121	0.0542768	0.015886
17.2	0.0333072	0.0674509	0.0652916	0.0553856	0.0414482	0.114126	0.00557604	0.0255794	0.0193531	0.0607601	0.0488279	0.00979937
17.3	-0.00776484	0.0762199	0.0100826	0.0957626	0.0874882	0.145145	-0.0206	0.0729674	0.0263481	0.0820401	0.056769	0.0166031
17.4	0.0157762	0.0679849	0.0747556	0.0861996	0.0676442	0.0774125	0.032348	0.0580994	0.0622971	0.10343	0.0645948	0.00798183
17.5	0.00541816	0.0433809	0.0623736	0.0389316	0.0912792	0.0999435	0.068408	-0.00613359	0.0163891	0.101559	0.052155	0.0123544
17.6	-0.00243084	0.0555739	0.0748806	0.0715566	0.0904182	-0.0362175	0.044049	0.0197944	0.0344821	0.12039	0.0472497	0.0145291
17.7	0.0140842	0.0299099	0.0430096	0.0862356	0.0932122	0.105697	0.00424004	0.0253384	0.0255311	0.0783521	0.0505611	0.0116077
17.8	-0.00349084	-0.0295051	0.0471466	0.0764536	0.114577	0.160431	0.039788	0.0342254	0.0468801	0.0779081	0.0564415	0.0173149
17.9	0.0312652	0.0145809	0.0436616	0.0794326	0.0536782	0.0363245	0.024893	0.0301014	0.0409351	0.0715051	0.0426378	0.0064476
18	0.00313216	0.0733019	0.0571606	0.0749076	0.0817442	0.141875	0.00399904	0.0650444	0.0439551	0.0757261	0.0620847	0.0126669
18.1	0.0107022	0.0772509	0.0667356	0.0593356	0.0789072	0.160906	-0.00764596	0.0193924	0.0509551	0.0603161	0.0576856	0.0147447
18.2	0.0407302	0.0549369	0.0441066	0.0516436	0.104797	0.141213	0.019156	0.0426884	0.0404961	0.100294	0.0640063	0.0120799
18.3	0.0134712	0.0433319	0.0376116	0.0546796	0.0504162	0.0142845	-0.011394	0.0210944	-0.00978386	0.0833791	0.0297091	0.00943149
18.4	0.0133352	0.117856	0.0622596	0.0278536	0.0872232	0.0114465	0.087449	0.0346674	0.0202021	0.113085	0.0575378	0.0130803
18.5	0.0106772	0.0221879	0.0618576	0.0654006	0.0785792	0.112649	-0.000144961	-0.00860559	0.0749061	0.0946211	0.0512129	0.0133271
18.6	0.0158282	0.0375929	0.0665626	0.0507996	0.0959552	0.0424175	-0.025208	0.0279194	0.0259431	0.0656911	0.0403502	0.0104369
18.7	0.00828316	0.00389994	0.0425396	0.0759176	0.0576102	0.0325405	0.040409	0.0490054	0.0596511	0.123434	0.0493291	0.0108166
18.8	0.00508016	0.0591509	0.0350296	0.0370126	0.0689302	-0.0345285	0.022221	0.0375174	0.0247501	0.0898621	0.0345026	0.0109291
18.9	0.00703816	-0.00398906	-0.00240137	0.0680716	0.113139	0.133937	0.055429	0.0166704	0.0652561	0.0690651	0.0522217	0.0151115
19	0.0468662	0.107347	0.0254846	0.0763206	0.0590952	0.0848465	0.031197	0.00664541	0.0460891	0.107797	0.0591689	0.0108718
19.1	0.0114242	0.0637899	0.0512246	0.101413	0.0583372	0.0713115	0.000921039	0.0282204	0.0547421	0.0913271	0.0532711	0.0101943
19.2	-0.00856184	0.0448529	0.0301436	0.0844326	0.0975622	0.0252715	0.00990804	0.0159654	0.0515881	0.0764841	0.0427647	0.0109827
19.3	0.000563157	0.0351859	0.0519136	0.0626006	0.0626432	0.0198535	0.046319	0.0398224	0.0152641	0.0940901	0.0428256	0.00859424
19.4	0.00883216	-0.0375691	0.0533416	0.0525606	0.0812062	0.126024	0.00595904	0.0252244	0.0391171	0.0736571	0.0428354	0.0144732
19.5	0.0158082	0.00574694	0.0452366	0.0565486	0.0403502	0.117191	0.02312	0.0403924	0.0238971	0.0836991	0.0451991	0.0106469
19.6	0.00464816	0.0407069	0.0492396	0.0903776	0.104939	0.0833225	0.059149	0.0206544	0.0122541	0.0604751	0.0525767	0.010706
19.7	0.00680316	0.0400609	0.0159746	0.0661206	0.0508372	0.17365	0.031692	0.00970241	0.0165571	0.0716551	0.0483054	0.0157022
19.8	0.0297582	0.0538219	0.0433156	0.0985376	0.122813	0.00508947	-0.00447196	0.00144241	0.0414461	0.108488	0.0500241	0.0145154
19.9	0.00894316	0.0576649	0.0642906	0.0936086	0.0874072	0.0453605	0.02022	0.0183574	0.0252981	0.120662	0.0541813	0.0118264
20	0.0464662	0.0480339	0.0648156	0.0795516	0.0630252	0.156882	0.052188	0.0351624	0.0294841	0.0907471	0.0666357	0.0116626
20.1	0.0212272	0.0207999	0.0690946	0.0664596	0.0302632	0.0916845	0.041309	0.0244224	0.0104391	0.0898491	0.0465549	0.00954943
20.2	0.0293242	0.00524194	0.0597666	0.0812626	0.0491742	0.0331285	-0.00743996	0.00589641	0.0177251	0.0875791	0.0361659	0.0103136
20.3	0.0230742	0.0421469	0.0105236	0.0569576	0.0917522	0.0999085	0.070416	0.0506074	0.0772791	0.0748201	0.0597486	0.00910103
20.4	0.00751916	0.0966209	0.0193046	0.0719306	0.0628462	0.156275	0.049384	0.0240194	0.0560701	0.0880581	0.0632029	0.0138557
20.5	0.0334492	0.0461709	0.0381826	0.0889676	0.0386692	0.0464805	0.028013	0.0684254	0.0313811	0.0782561	0.0497996	0.00671241
20.6	-0.00562684	0.0610439	0.0541786	0.0590796	0.0560592	0.0723975	0.083132	0.0104664	0.0235481	0.0886941	0.0502973	0.00983828
20.7	-0.0226978	0.0674719	0.0349496	0.0396396	0.0946672	0.130498	0.031569	0.0369964	0.0331471	0.100455	0.0546697	0.0139522
20.8	0.0274872	0.0443129	-0.00580337	0.0836686	0.0618272	0.0333425	-0.00258496	0.0343774	0.0202931	0.0850151	0.0381936	0.00995992
20.9	0.00588416	0.0497579	0.0251126	0.0928916	0.101215	0.00257547	0.012092	0.0465984	0.0249011	0.102013	0.0463042	0.0124386
21	0.0477652	0.120842	0.00329663	0.0794096	0.0633632	0.136028	0.036154	0.0295544	0.0284701	0.0878311	0.0632715	0.0134958
21.1	-0.0154098	0.0428959	0.0578876	0.110112	0.0565142	0.146805	0.010687	-0.00108459	0.0297861	0.102692	0.0540886	0.0165299
21.2	0.0608992	0.0241969	0.0515816	0.0388086	0.0912102	0.136889	0.041778	0.0239504	0.0215751	0.0943861	0.0585276	0.0119988
21.3	0.0220652	0.0905159	0.00208263	0.0310116	0.0861262	0.232686	0.036506	0.0206864	0.0194211	0.101404	0.0642506	0.0216913
21.4	0.0371252	0.0647329	0.0792526	0.0727096	0.0659112	0.0329005	0.00899504	0.0182144	0.0821461	0.0766611	0.0538649	0.00855464
21.5	0.00298616	0.0409819	0.0540276	0.0592266	0.0841172	0.0966805	0.011091	0.0359764	0.0124741	0.0635261	0.0461088	0.00993665
21.6	0.0156142	0.00163694	0.0217186	0.0736556	0.102965	-0.0345235	0.063931	0.0490654	0.0301311	0.0813701	0.0405565	0.0131286
21.7	0.00499816	0.0411639	0.0722266	0.0809916	0.0579812	0.0646055	0.053494	0.0421924	0.0560031	0.0848001	0.0558457	0.00731308
21.8	0.0252592	0.0405329	0.0403986	0.0950606	0.0649392	0.0272705	0.062024	0.0737954	0.0117591	0.0627831	0.0503823	0.00809616
21.9	0.0103192	0.00645794	0.0375206	0.0958386	0.0747482	0.0141195	0.018858	0.0353104	0.0464791	0.119222	0.0458874	0.0122238
22	-0.00400984	0.0766369	0.0448576	0.0514726	0.0816882	0.105965	0.00432104	0.0570174	0.00577414	0.100019	0.0523743	0.0126178
22.1	0.00180916	0.0822909	0.0696796	0.0797446	0.0838442	0.238367	0.0398	0.0319064	0.0277141	0.0699961	0.0725153	0.0204188
22.2	0.00127516	0.117263	0.0252526	0.0859676	0.0953632	0.105067	0.021703	0.0175894	0.0434381	0.0828761	0.0595796	0.0133134
22.3	0.0138862	0.0533299	0.0369746	0.0701806	0.0829222	0.0881885	0.013952	0.0291054	0.0227281	0.0946531	0.0505921	0.00994688
22.4	0.0360302	0.0388719	0.0751816	0.0948436	0.0955992	0.0620545	0.050641	0.0575154	0.0169691	0.102699	0.0630406	0.00907574
22.5	0.0115152	0.0511269	0.0115936	0.0694326	0.0966612	0.202111	0.040071	0.0219104	0.0547401	0.0926991	0.0651862	0.0179745
22.6	-0.00457584	0.0941189	0.0452096	0.0769546	0.0501242	0.0748395	0.052742	0.00525541	0.0293801	0.0927111	0.051676	0.0108128
22.7	-0.000990843	-0.00702106	0.0334686	0.0591406	0.0941612	-0.00914853	0.045003	0.0111044	0.0142061	0.0966351	0.0336559	0.0124631
22.8	0.0358392	0.0655499	0.0555086	0.0529986	0.0771082	0.0404045	0.042541	0.0179154	0.0205871	0.0909821	0.0499435	0.00740741
22.9	0.0231842	0.0567059	0.0241346	0.0680826	0.0987232	0.0506985	0.023626	0.0245124	0.0415161	0.0973161	0.05085	0.0092995
23	0.00789916	0.109064	0.0741876	0.0779026	0.0698632	0.150855	0.026848	0.0194184	0.0293831	0.10645	0.0671872	0.0146515
23.1	0.0362572	0.0441259	0.0297756	0.0855116	0.0582272	-0.0236665	0.016281	0.0249514	0.0478641	0.102257	0.0421585	0.0111917
23.2	0.0210322	-0.00415006	0.0588776	0.0486986	0.0939842	0.197096	0.022413	0.0231624	0.0106571	0.102042	0.0573814	0.019037
23.3	0.0221882	0.00245594	0.0680056	0.0867526	0.0781362	0.0218905	0.040743	0.0313334	0.0154411	0.0811681	0.0448115	0.0097874
23.4	0.0333032	0.100111	0.0343536	0.0725186	0.0732762	0.0459765	-0.00612796	0.0139344	0.0418901	0.105499	0.0514735	0.0113896
23.5	0.00523916	0.0520419	0.0537316	0.0668136	0.0759242	0.00909247	0.068599	0.0127194	0.0220521	0.0883151	0.0454529	0.00967698
23.6	0.0307162	0.0329939	0.00836163	0.0674166	0.0629492	0.00577747	0.022168	0.0577624	0.0249461	0.0965321	0.0409624	0.009209
23.7	0.0401992	0.0644929	0.0625796	0.0728936	0.0764642	0.0947945	0.00707404	0.0139594	0.0216161	0.0729351	0.0527009	0.00948428
23.8	0.00993716	0.0204219	0.0478256	0.0739186	0.0695022	-0.00290553	0.027589	0.0815954	0.00550814	0.11194	0.0445333	0.0121353
23.9	0.0418962	0.0633639	0.0364286	0.0997766	0.0609472	-0.0312025	0.03733	0.0106894	0.0105631	0.0663551	0.0396148	0.0115806
24	0.0632682	0.0798169	0.0691096	0.0511946	0.0422982	-0.0550795	0.051658	0.0389794	0.0405101	0.0725051	0.0454261	0.0120389
24.1	0.0143592	0.0319319	0.0432576	0.0753656	0.0590652	0.148629	0.078503	0.00976441	0.0498321	0.0979131	0.0608622	0.0131836
24.2	0.0273762	0.0753139	0.0622696	0.0923486	0.0554182	0.0964895	0.033361	0.0484294	0.0496921	0.100821	0.064152	0.00826413
24.3	0.0563402	-0.00207706	0.0163646	0.0713976	0.10359	0.0812445	0.016868	0.00123341	0.000284137	0.0909531	0.0436199	0.013084
24.4	0.0158602	0.0758599	0.0312696	0.0327686	0.106222	0.0882175	0.00736004	0.0161764	0.00628814	0.0680841	0.0448107	0.0115634
24.5	0.0104082	0.112123	0.0422476	0.0756506	0.0968432	0.0918465	0.017979	0.0161074	0.00494514	0.107049	0.05752	0.0137369
24.6	0.0239782	0.0668689	0.0411936	0.0567596	0.0575022	0.146946	0.017108	0.0275204	0.0313361	0.0917201	0.0560934	0.0124028
24.7	0.0376182	0.0607459	0.0100696	0.0679386	0.0736872	0.185491	0.061774	0.0480934	0.0211111	0.0754451	0.0641975	0.0151704
24.8	0.0346812	0.00849394	0.0546966	0.0520586	0.0885132	-0.0563465	0.010875	0.0328494	0.0243501	0.0791241	0.0329296	0.012993
24.9	0.0217812	0.0585869	0.0238626	0.0421896	0.100705	-0.0134585	0.00196104	0.00997441	0.0221411	0.0871071	0.0354851	0.0116277
25	0.0446352	0.0621449	0.0233676	0.0813306	0.102544	0.112572	0.00871504	0.0151664	0.0331551	0.0907091	0.0574341	0.0119488
	sample_1	sample_2	sample_3	sample_4	sample_5	sample_6	sample_7	sample_8	sample_9	sample_10	Average	SEM
peak	0.0148921	0.0455277	0.0409437	0.0661543	0.0733783	0.0846368	0.0291224	0.0348004	0.0322367	0.0866531	0.0508346	0.00793075

## Sheet: 10
	ΔFRETr
Time(sec)	sample_1	sample_2	sample_3	sample_4	sample_5	sample_6	sample_7	sample_8	Average	SEM
0	-0.0246875	0.018961	-0.0910394	-0.0322204	0.00253522	-0.0414139	-0.0214206	0.00988696	-0.0224248	0.0123567
0.1	-0.00229149	-0.034208	-0.0925814	-0.0263174	0.00556222	-0.0115809	-0.0138256	-0.053048	-0.0285363	0.011256
0.2	0.0141735	0.05231	-0.0649224	-0.0788064	-0.0380678	-0.0463959	0.00295943	-0.028519	-0.0234086	0.0154704
0.3	0.0180365	0.023013	0.0752746	-0.0312124	-0.0392278	-0.0286709	0.0379574	0.05379	0.0136201	0.0150631
0.4	-0.00315749	0.200016	-0.00470537	0.0163266	0.0183592	-0.0109989	-0.00289757	0.015183	0.0285157	0.0248197
0.5	0.00494151	0.037939	-0.0457274	-0.0664304	0.0107122	-0.0253039	-0.0472686	0.00310396	-0.0160042	0.0126192
0.6	-0.0224965	0.038094	0.0240536	-0.0654794	-0.0196338	0.0180991	0.0528784	0.025728	0.00640544	0.013801
0.7	0.0282845	0.100254	-0.0322904	-0.0358524	0.0199392	-0.0101739	0.00626643	0.020855	0.0121603	0.0152194
0.8	0.0104165	0.086651	-0.0999774	0.0292366	-0.0549818	0.0180251	0.0124974	-0.010007	-0.00101744	0.019849
0.9	0.0112845	-0.089736	-0.0478514	0.0267436	0.0352292	0.0163561	-0.0136346	-0.00656404	-0.00852156	0.0148454
1	-0.00275449	-0.084786	-0.0993184	0.0314086	-0.0112888	0.0207711	0.0173744	-0.040864	-0.0211822	0.0174172
1.1	0.0545025	0.104466	0.0736206	0.0489896	-0.0277628	-0.0564369	0.00191743	0.00104896	0.0250432	0.0192015
1.2	0.0164195	0.037693	-0.0634904	-0.0324214	-0.0240858	-0.0423209	-0.00895957	0.00649796	-0.0138334	0.0117529
1.3	0.0254885	-0.02906	-0.0387854	-0.00476235	0.0430402	0.00100408	0.0269354	-0.021618	0.000280311	0.0104085
1.4	-0.00252749	-0.038947	0.0491846	0.0797716	-0.0122648	0.0109671	0.0177914	0.000739961	0.0130894	0.0130405
1.5	0.00737951	-0.063712	0.00177863	-0.00477835	0.000648216	-0.0331369	0.0178194	-0.00917804	-0.0103974	0.00923412
1.6	0.0135735	0.024632	0.00655863	-0.0463014	-0.0220768	-0.00884392	-0.0542806	-0.037358	-0.0155121	0.0103168
1.7	-0.0138145	0.062898	-0.101324	-0.00704535	0.00656722	0.00920208	0.0389344	0.011353	0.000846311	0.0170242
1.8	0.00250051	0.081599	-0.0743554	0.00982865	-0.0232188	0.0599391	-0.0100426	0.019377	0.00820344	0.017092
1.9	0.00538351	-0.044929	-0.00564837	-0.128357	-0.0284878	-0.0193559	-0.0185046	-0.012261	-0.0315201	0.0148119
2	0.00949851	-0.159902	-0.119883	-0.00343135	0.00759822	0.0192251	-0.0483796	0.017691	-0.0346979	0.0244555
2.1	0.0394485	-0.039172	-0.0425004	0.0239216	-0.0192838	0.000162078	-0.0442556	-0.021203	-0.0128603	0.0111211
2.2	-0.0261705	0.106692	0.0551116	-0.124903	-0.0296238	0.0154591	0.0522064	0.039062	0.0109792	0.0250392
2.3	0.0241475	-0.066167	0.0982286	-0.0784024	0.00206122	0.0403091	0.0406024	-0.079905	-0.00239069	0.0232892
2.4	0.00865951	0.00367302	0.0947526	0.0906256	0.0171782	-0.0106999	0.0422554	-0.070411	0.0220042	0.0191605
2.5	-0.0229295	-0.109574	0.0607146	0.00638065	0.0131882	0.0325231	-0.0135656	-0.013847	-0.00588869	0.0177227
2.6	0.0380295	-0.011102	-0.0431534	-0.0423044	0.00332022	0.0160271	-0.00831857	-0.017644	-0.00814319	0.00976444
2.7	-0.0123565	-0.086921	0.0318466	-0.0685484	0.0309422	0.0168251	-0.0225606	-0.030789	-0.0176952	0.0155916
2.8	0.0477665	-0.015201	0.0176226	0.110497	0.0252932	0.00869708	-0.0288716	0.027301	0.0241381	0.0150392
2.9	-0.0124785	-0.161475	0.0135606	-0.107167	0.0385892	0.0350751	-0.0135656	-0.036575	-0.0305046	0.024891
3	-0.0538955	0.00158702	-0.0495144	-0.0458364	0.0223672	0.00362508	-0.0472696	-0.012339	-0.0226594	0.0105664
3.1	0.00791251	-0.046094	0.0195146	-0.0444014	0.00954022	0.00764108	0.0299734	0.034453	0.00231744	0.0109638
3.2	-0.0696575	-0.144676	0.0792436	0.0951686	-0.0334988	0.0298031	0.0464154	0.04599	0.00609856	0.0290019
3.3	-0.0106195	0.119721	-0.00535137	0.0193536	-0.00385378	0.00378208	-0.0296036	0.010878	0.0130383	0.0160985
3.4	-0.0379105	0.091229	0.0504826	0.109277	0.0212542	-0.0289349	-0.0634216	0.00445696	0.0183041	0.0219173
3.5	-0.0134965	0.00181402	-0.0110624	-0.0583734	-0.0243838	-0.00722992	0.0672814	-0.00312204	-0.00607156	0.0123951
3.6	0.00682051	-0.047236	0.0515796	0.0583716	-0.0333458	-0.0681279	0.0365854	0.033746	0.00479919	0.0171088
3.7	-0.0430845	-0.080243	-0.142282	0.0299036	-0.00678278	-0.0270069	0.0390844	0.019513	-0.0263623	0.0217771
3.8	-0.0163335	-0.017304	0.0361856	-0.0402764	0.0294172	0.0340281	0.0207024	-0.033643	0.00159706	0.011229
3.9	0.0345075	-0.071836	-0.0226074	0.0871706	-0.00160578	-0.0221249	-0.0354946	0.011296	-0.00258681	0.017054
4	-0.00731449	-0.18997	-0.0173694	-0.0284884	0.00234122	-0.00383092	-0.0388206	0.010188	-0.0341581	0.0229721
4.1	-0.00230449	0.064827	-0.121121	0.0916936	0.00828522	-0.0210849	-0.00848157	0.027308	0.00489019	0.02253
4.2	-0.0442655	0.139282	0.0939326	0.0679936	-0.00317278	-0.0137479	-0.0383116	0.0205	0.0277763	0.0234217
4.3	0.0107255	-0.10928	0.0392876	-0.0535354	-0.00974478	-0.0287159	0.00668943	0.052533	-0.0115051	0.0184835
4.4	-0.0378305	0.107526	0.0465886	0.105849	0.0401212	-0.0284809	0.0153934	-0.015104	0.0292578	0.0200023
4.5	0.0300935	-0.042214	0.0280826	0.0498606	0.0166942	0.0314841	0.00263143	-0.024058	0.0115718	0.0109762
4.6	0.0245775	0.086844	-0.0741824	0.00514965	0.0422462	-0.0384589	0.00957743	-0.010013	0.00571756	0.0173564
4.7	-0.00616349	-0.05359	-0.0751784	0.0381686	-0.00831778	0.0301211	0.101652	0.035711	0.00780044	0.0198731
4.8	0.00399051	-0.022823	-0.00630037	0.0124596	0.0550352	-0.0365889	0.103365	0.026652	0.0169738	0.0159179
4.9	0.00914951	0.088659	-0.0140124	0.00569765	0.0234332	0.0423191	0.165549	-0.00877304	0.0390028	0.0214754
5	0.00930151	-0.131401	-0.0101694	-0.0440824	0.0121442	0.0315501	0.121054	-0.014526	-0.00326606	0.0251148
5.1	0.0297535	0.0787	0.147662	0.237975	0.0984722	0.0752321	0.0885894	0.06006	0.102055	0.0227582
5.2	0.0627045	0.114733	-0.0418644	0.0944286	0.0800712	0.0559741	0.0969964	0.074641	0.0672106	0.0169826
5.3	0.0614815	0.164408	0.133661	-0.0371474	0.0302992	0.0781771	0.149104	0.085277	0.0831576	0.0236294
5.4	0.0319405	0.100015	0.0435416	0.137453	0.00216522	0.0666581	0.117532	0.092584	0.0739862	0.0162867
5.5	0.0520455	0.286362	0.108527	0.0644706	0.0107902	0.0672801	0.0969494	0.105007	0.0989289	0.0290995
5.6	0.00172251	0.107567	0.0834566	0.151091	0.0494382	0.0131351	0.104376	0.048597	0.0699229	0.0179911
5.7	0.0341205	-0.054649	0.122611	0.100341	0.0338632	0.0553931	0.100316	0.082053	0.0592561	0.0198985
5.8	-0.00076849	0.140652	0.213373	0.0430776	0.0393032	0.106478	0.15703	0.082574	0.0977149	0.0250502
5.9	0.0274555	0.063628	0.0252636	0.0537826	0.0406582	0.0629481	0.136771	0.06271	0.0591522	0.0123894
6	0.0414065	0.074777	0.113531	-0.00334135	0.0576692	0.0160821	0.115816	0.046988	0.0578661	0.0150145
6.1	0.0963285	0.121715	0.0701006	0.0551566	0.0346572	0.0627791	0.182299	0.080564	0.0879501	0.0163851
6.2	0.0273045	0.137441	0.124574	0.118895	0.0856832	0.0931411	0.157971	0.088982	0.104249	0.0141655
6.3	0.0288785	0.258311	0.0446696	0.0170566	0.0328882	0.0348461	0.111172	0.088239	0.0770077	0.0282984
6.4	0.0158895	0.171971	0.0917406	0.0584786	0.0109462	0.0339911	0.117833	0.024692	0.0656928	0.0202255
6.5	0.0580025	0.052686	0.137895	0.0968426	0.0655392	0.101682	0.106693	0.083318	0.0878323	0.0101572
6.6	0.0243625	-0.063292	0.0811336	0.281819	0.104792	0.0555111	0.113087	0.063398	0.0826014	0.0345612
6.7	0.0130675	0.184142	0.00405763	0.0683566	0.0507962	0.0584091	0.10148	0.100719	0.0726286	0.0202676
6.8	-0.00978149	0.113235	-0.0208344	0.0804426	0.0767172	0.0669741	0.149819	0.069145	0.0657147	0.0202103
6.9	0.0292505	0.179347	0.0889166	0.00425965	0.0487462	0.0224171	0.122845	0.062661	0.0698054	0.0206411
7	0.0459945	0.222059	0.103832	0.0588466	0.0186372	0.0296421	0.139352	0.065657	0.0855026	0.0239568
7.1	0.0564775	0.216375	0.106737	-0.00889035	0.0476832	-0.00134992	0.189089	0.106563	0.0890856	0.029086
7.2	0.0461905	0.116217	0.0948396	0.193321	0.0551482	0.0410461	0.157608	0.070278	0.0968311	0.0195954
7.3	0.0317835	0.162279	0.0702956	0.0655616	0.0608632	0.0803891	0.138213	0.091773	0.0876448	0.0151325
7.4	0.00183851	-0.025458	0.189352	0.0851346	0.0636412	0.0309281	0.0879004	0.095658	0.0661243	0.0233978
7.5	0.0363485	0.362375	0.0694966	0.0929656	0.107791	0.0405521	0.137535	0.09179	0.117357	0.0369684
7.6	0.0186725	0.260711	-0.0287694	0.0239706	0.0846692	0.0510131	0.157972	0.117791	0.0857538	0.032594
7.7	0.0603895	0.09359	0.133717	0.160723	0.0575382	0.0182061	0.150357	0.102715	0.0971544	0.01763
7.8	0.0129745	0.168362	0.146808	0.0571036	0.0936802	0.0256271	0.167584	0.064838	0.0921222	0.0220214
7.9	0.0311685	0.019098	0.0119726	0.0243856	0.0523742	0.0530991	0.100194	0.086797	0.0473862	0.011375
8	0.00770951	0.18649	0.190741	0.132148	0.0626012	0.0114181	0.1071	0.04762	0.0932284	0.0256828
8.1	0.0242535	0.349298	0.0698786	-0.0431414	0.125113	0.0236121	0.184801	0.059338	0.0991442	0.0432163
8.2	0.00954851	0.192544	0.0434466	-0.00379835	-1.78431e-06	0.0358181	0.165834	0.062745	0.0632671	0.0266477
8.3	0.0977245	0.23969	0.197319	-0.0264024	0.0429032	0.0528851	0.122737	0.118267	0.10564	0.0301908
8.4	0.0392525	0.138424	0.0799086	0.0264946	0.0931872	0.00675108	0.0787444	0.11483	0.0721991	0.015926
8.5	0.0238505	0.255597	0.143284	0.139998	0.0838372	0.0506501	0.136323	0.07055	0.113011	0.0257084
8.6	0.0313065	0.061897	0.0421736	0.186425	0.112933	0.0282431	0.0907764	0.034051	0.0734757	0.0194138
8.7	-0.0127365	0.285836	0.000724627	0.125206	0.0735732	0.00940408	0.0906704	0.103628	0.0845382	0.0340244
8.8	0.0322835	0.162103	0.0545686	0.0326496	0.115788	0.0151831	0.12781	0.04213	0.0728146	0.019224
8.9	0.0307205	0.140559	0.202757	0.00206765	0.0954622	0.0288531	0.139222	0.044512	0.0855192	0.0248627
9	0.0267675	0.100723	0.133191	0.125014	0.0689102	0.0752941	0.114863	0.08223	0.0908741	0.0123478
9.1	0.0549855	0.33285	0.0668226	-0.0521604	0.0601192	0.0761941	0.135772	0.103924	0.0973134	0.0387053
9.2	0.0570405	0.038557	0.0656496	0.1473	0.135042	0.0960651	0.18945	0.064228	0.0991666	0.0186877
9.3	0.0364525	0.286301	0.0531216	0.0502986	0.0356102	0.0607651	0.0998884	0.078265	0.0875878	0.0293804
9.4	0.0732765	0.242974	0.120249	0.0789086	0.101788	0.0408361	0.168196	0.060461	0.110836	0.0234478
9.5	0.0281555	0.378638	0.0645336	0.177508	0.0464662	0.0511951	0.122184	0.068744	0.117178	0.0410623
9.6	0.0473595	0.302896	0.0885886	-0.0216884	0.111739	0.0844031	0.110754	0.052531	0.0970729	0.0331548
9.7	0.0216815	0.123667	0.0306356	0.103444	0.0563202	0.0561581	0.125898	0.129591	0.0809244	0.0158015
9.8	0.0594545	0.124451	0.229946	0.16669	0.0430082	0.0306661	0.0740344	0.117524	0.105722	0.0240349
9.9	0.0230875	0.044016	0.19064	0.0217626	0.0578802	0.0913851	0.0948884	0.092523	0.0770228	0.0194078
10	0.0654295	0.181868	0.218284	0.0263456	0.0584772	0.0217711	0.120244	0.03285	0.0906587	0.0265176
10.1	0.0628245	0.230888	0.127176	0.163554	0.0897202	0.0734261	0.103188	0.069503	0.115035	0.0203693
10.2	0.0348085	0.233235	0.000803627	0.0675236	0.0986482	0.00686908	0.0652914	0.052554	0.0699667	0.0259846
10.3	0.00922951	0.191085	0.163142	0.192787	0.120614	0.0220121	0.104164	0.072272	0.109413	0.0252546
10.4	-0.0412025	-0.060297	-0.0371804	0.0176416	0.127687	0.0430211	0.105479	0.115102	0.0337814	0.0268683
10.5	0.0605675	0.171626	0.0364056	-0.00883935	0.0420392	0.0884171	0.112163	0.079303	0.0727103	0.0192203
10.6	0.0715595	0.174037	0.00930863	-0.0258024	0.106043	0.0941641	0.124077	0.111434	0.0831027	0.022693
10.7	0.0645815	0.149126	0.115282	0.0904246	0.0696942	0.0597921	0.16673	0.083527	0.0998947	0.0141752
10.8	0.0247995	0.257145	0.0830576	0.322352	0.0859022	0.0436211	0.142329	0.09471	0.13174	0.0371327
10.9	0.0720915	-0.082823	0.00773363	0.19604	0.0796682	0.0802831	0.127112	0.097985	0.0722613	0.0290706
11	0.0322365	0.209	-0.0171424	0.112928	0.138972	0.00152308	0.139511	0.104485	0.0901892	0.027513
11.1	0.0877895	0.282647	0.103644	0.215545	0.127572	0.0334991	0.102584	0.089778	0.130382	0.0282786
11.2	0.0669465	0.00404402	0.0671166	0.0622916	0.0806932	-0.0288999	0.101281	0.080854	0.0542909	0.0154948
11.3	0.0601425	0.348238	0.0458256	0.0568576	0.0965442	0.0767781	0.11969	0.113002	0.114635	0.0346929
11.4	0.0530115	0.183769	-0.00580037	0.177485	0.0796972	0.105431	0.0992674	0.105669	0.0998162	0.0219158
11.5	0.0570135	0.165966	0.0750576	-0.00364035	0.101949	0.0379421	0.0592364	0.073135	0.0708324	0.0174208
11.6	0.0680165	0.141471	0.0266446	0.00814565	0.0614392	0.0241381	0.101188	0.101574	0.0665772	0.0162954
11.7	0.0239805	0.034112	0.0459116	0.0349316	0.0329242	0.0623221	0.140812	0.046749	0.0527179	0.0132389
11.8	0.0728815	0.129179	0.0851956	0.0364426	0.0792292	0.00847408	0.139862	0.052855	0.0755149	0.0156236
11.9	0.0248005	0.140359	0.0382186	0.17535	0.0852362	0.0545981	0.122279	0.092992	0.0917292	0.0184468
12	0.0469325	0.17083	0.0764746	0.137821	0.0700842	0.0275271	0.0908054	0.114658	0.0918916	0.0167639
12.1	0.0137465	0.094851	-0.0358394	0.132642	0.107684	0.0336061	0.165937	0.063637	0.0720331	0.0234764
12.2	0.0615495	0.134125	0.190572	0.140859	0.0757972	0.0812721	0.0995894	0.078221	0.107748	0.0154956
12.3	0.0805005	0.090081	0.0311946	0.0768256	0.100758	0.0182881	0.175396	0.079104	0.0815186	0.0168056
12.4	0.00964951	0.329881	0.108466	0.0287606	0.0736542	0.0505221	0.0594064	0.076262	0.0920752	0.0356086
12.5	0.0618395	0.239327	0.126653	0.13394	0.0303302	0.00504408	0.135796	0.104725	0.104707	0.0259558
12.6	0.0445185	0.077325	-0.00713637	0.0244876	0.0838252	0.0685251	0.129747	0.096898	0.0647738	0.0152318
12.7	0.0166355	0.225779	0.0998346	0.142429	0.145831	0.0687601	0.0849264	0.036184	0.102547	0.0238651
12.8	0.0759375	0.063116	-0.0667344	0.0121666	0.0838182	0.0416751	0.140182	0.096914	0.0558844	0.0220279
12.9	0.0316185	0.337969	0.0638816	0.254435	0.0912302	0.0582821	0.131234	0.129496	0.137268	0.0375622
13	0.0658815	0.334462	0.0322826	0.0276316	0.0748412	0.0112401	0.0898014	0.053283	0.0861779	0.036652
13.1	0.0883925	0.032901	0.0501206	0.106798	0.0858672	0.0318181	0.0903284	0.055832	0.0677572	0.0101306
13.2	0.0240335	0.21989	-0.00526037	0.162317	0.129609	0.0625511	0.0721424	0.140578	0.100733	0.0266609
13.3	0.0622995	0.247008	0.0594736	0.0474756	0.0819972	0.0894481	0.0893314	0.11312	0.0987692	0.0224178
13.4	0.108594	0.240963	0.00503463	0.0826766	0.142405	0.0940281	0.167708	0.081647	0.115382	0.0246856
13.5	0.0855025	0.268995	0.0545656	0.121574	0.157312	0.0794081	0.120534	0.068623	0.119564	0.0244043
13.6	0.0711945	0.367997	-0.0321494	0.0437256	0.142507	0.0892571	0.0971194	0.101348	0.110125	0.0410563
13.7	0.0348165	0.314258	0.0530346	0.0858206	0.100326	0.0730971	0.0857054	0.083018	0.10376	0.0309567
13.8	0.0699395	0.173515	0.0707676	0.0781566	0.0456322	0.0259991	0.0469324	0.104346	0.0769111	0.0161699
13.9	0.0559455	0.406474	0.155256	0.143674	0.0608832	0.0361551	0.154509	0.061632	0.134316	0.0425644
14	0.0580145	0.231897	0.0292856	0.0684476	0.0948042	0.0515291	0.0752354	0.078711	0.0859906	0.0219693
14.1	0.0542145	0.361603	0.14438	0.0590746	0.123819	0.0473151	0.0908914	0.096302	0.1222	0.0362713
14.2	0.0183365	0.32361	-0.0625584	0.0604396	0.0966102	0.0254531	0.0901684	0.081636	0.0792119	0.039462
14.3	0.0898155	0.143374	0.00363663	0.0209206	0.0717792	0.0451211	0.119485	0.116252	0.0762981	0.0176686
14.4	0.0406565	0.207124	0.0166406	0.0473506	0.0548722	0.0895541	0.136832	0.067283	0.0825392	0.0218973
14.5	0.0733425	0.273722	0.0816536	0.215459	0.122511	0.0567631	0.0967274	0.126402	0.130823	0.0267398
14.6	0.0618215	0.463396	0.0407256	0.117916	0.119623	0.107943	0.109532	0.115615	0.142072	0.0470508
14.7	0.0522095	0.399405	0.103169	0.165041	0.122265	0.0771291	0.173496	0.115175	0.150986	0.0382711
14.8	0.0579535	0.310354	0.0971776	0.0405146	0.0747302	0.0638691	0.109118	0.139737	0.111682	0.0304952
14.9	0.0568155	0.466252	0.0806936	0.0695186	0.11432	0.0510421	0.0695194	0.106487	0.126831	0.049121
15	0.0766795	0.349719	0.101872	0.0546066	0.0944392	0.0652501	0.132835	0.12017	0.124446	0.033517
15.1	0.0867205	0.338612	0.0551276	0.0603936	0.0894302	0.106286	0.0869424	0.091348	0.114358	0.03258
15.2	0.0865525	0.218114	0.0365366	0.0816566	0.0976572	0.126342	0.114698	0.070333	0.103986	0.0189757
15.3	0.0682745	0.180931	0.119339	0.0977596	0.134298	0.0256281	0.125246	0.073021	0.103062	0.0168677
15.4	0.10105	0.17495	-0.0172744	0.118066	0.0936572	0.0303211	0.135052	0.118279	0.0942626	0.0215029
15.5	0.00062351	0.167465	0.0201096	0.17173	0.107771	0.0227911	0.179207	0.10974	0.0974297	0.0261494
15.6	0.0559015	0.288101	0.0295166	0.0412436	0.1164	0.0613701	0.129572	0.109051	0.103895	0.0293815
15.7	0.0321695	0.216909	0.0859466	0.19732	0.114941	0.0408691	0.115944	0.075611	0.109964	0.0237967
15.8	0.0806925	0.149724	0.0543146	0.177267	0.108677	0.103839	0.144239	0.112824	0.116447	0.0139835
15.9	0.0480585	0.172431	0.0497046	0.123138	0.0669682	0.0809171	0.113187	0.051672	0.0882596	0.0157385
16	0.0397685	0.487336	0.0696496	0.136041	0.0902692	0.0230071	0.1269	0.086328	0.132412	0.0525095
16.1	0.0884935	0.024669	0.0956256	0.122519	0.115651	0.0812991	0.132061	0.084951	0.0931587	0.011808
16.2	0.0715705	0.229484	-0.0105464	0.113968	0.0862442	0.0366291	0.127165	0.124104	0.0973273	0.0251626
16.3	0.0268975	0.141975	0.0357096	-0.0226474	0.136851	0.0394881	0.104179	0.098811	0.0701581	0.0207862
16.4	0.0481215	0.253928	0.00994263	0.125141	0.0704102	0.0464781	0.108007	0.124799	0.0983534	0.026567
16.5	0.0595875	0.337858	0.128583	0.0429846	0.176743	0.0932441	0.140047	0.069542	0.131074	0.0335462
16.6	0.104486	0.175607	0.142481	0.0803036	0.0865992	0.0131261	0.160094	0.082827	0.10569	0.018566
16.7	0.0457615	0.381452	0.0526416	0.0938386	0.0589412	0.118488	0.124794	0.067283	0.1179	0.0390941
16.8	0.0208175	0.112686	0.0975566	0.0478836	0.147075	0.0837681	0.129355	0.110576	0.0937148	0.0148143
16.9	0.0600325	0.134211	0.0120296	-0.0214604	0.0677172	0.0737931	0.0989454	0.075147	0.0625519	0.0171069
17	0.0363395	0.109535	0.0632036	0.268263	0.128894	0.0126411	0.0809194	0.083061	0.0978571	0.027675
17.1	0.0322185	0.244723	0.0597236	0.0160226	0.0997942	0.0197181	0.0942804	0.063428	0.0787386	0.0261904
17.2	0.0213695	0.103169	-0.00771337	0.0895366	0.127072	-0.0145439	0.105029	0.107816	0.0664669	0.0201992
17.3	0.0495855	0.183499	0.0790426	-0.0146884	0.11495	0.0999761	0.118441	0.103083	0.0917362	0.0203246
17.4	0.0456835	0.479021	0.194953	0.119035	0.0865312	0.0552151	0.0822654	0.111538	0.14678	0.0501984
17.5	0.0289865	0.181255	0.0391166	0.0558436	0.125488	0.0401881	0.0923844	0.09042	0.0817103	0.018421
17.6	0.0582775	0.095508	0.0489296	0.122732	0.0785732	0.0235381	0.0600994	0.072771	0.0700536	0.0106491
17.7	0.0341615	0.041299	-0.00833837	0.0755886	0.0620862	0.0662491	0.130975	0.078404	0.0600532	0.0142366
17.8	0.112895	0.197906	0.0437776	0.0166956	0.104953	0.00605708	0.126625	0.090175	0.0873856	0.0224542
17.9	0.0629275	0.307874	0.0324246	0.131104	0.0479852	0.10012	0.121831	0.131078	0.116918	0.030466
18	0.0803435	0.241319	0.0609816	0.0817956	0.122849	-0.0271129	0.130242	0.078465	0.0961104	0.0267757
18.1	0.118078	0.231544	0.0249446	0.15072	0.0595112	0.0490441	0.0973344	0.099461	0.10383	0.023131
18.2	0.0487745	0.146441	0.0186366	0.0383416	0.0785912	0.0733781	0.131629	0.119225	0.0818772	0.0164274
18.3	0.0891225	0.231154	0.0443806	0.0310266	0.0553182	0.0654341	0.141961	0.095254	0.0942064	0.0230978
18.4	0.0278935	0.149633	0.0462916	0.140783	0.133845	0.0783051	0.1557	0.098652	0.103888	0.0173258
18.5	0.0796145	0.166886	0.0920876	0.0769496	0.0786792	0.0729751	0.113643	0.103182	0.0980022	0.0110458
18.6	0.0636405	0.174666	0.168254	0.134426	0.0612372	0.0193171	0.159922	0.115642	0.112138	0.0204458
18.7	-0.0226625	0.112408	0.0776566	0.0494366	0.151852	0.0390761	0.1442	0.05761	0.0761972	0.0206477
18.8	0.0958925	0.206895	-0.00629037	0.0324746	0.0987172	0.0642451	0.12923	0.03723	0.0822993	0.0234782
18.9	0.0775655	0.074782	-0.0414014	0.105059	0.0852012	0.0636151	0.166964	0.055952	0.0734672	0.0204828
19	0.0524945	0.185438	0.0215696	0.0759836	0.0858092	-0.00837392	0.0797694	0.063785	0.0695594	0.0200618
19.1	0.0765395	0.157947	0.0525486	0.147933	0.0632562	0.0186171	0.156864	0.061873	0.0919473	0.0191792
19.2	0.0658755	0.168479	0.0507736	0.0445506	0.0769852	0.0717821	0.105523	0.09567	0.0849549	0.0139617
19.3	0.0570195	0.298151	0.215478	-0.0407904	0.0835992	0.119671	0.119848	0.068286	0.115158	0.0364706
19.4	0.0148385	0.279149	0.161904	0.0683366	0.0657322	0.0589611	0.118309	0.061786	0.103627	0.0294989
19.5	-0.0210655	0.103556	0.117475	0.0294836	0.105107	-0.00159992	0.115965	0.099332	0.0685317	0.0201021
19.6	0.0373425	0.156075	0.00907763	0.147555	0.0635702	0.0668521	0.0999574	0.069542	0.0812464	0.0179974
19.7	0.0596365	0.116297	0.14916	0.0257696	0.0928022	0.0174591	0.13951	0.147088	0.0934653	0.0189563
19.8	0.0645775	0.209707	0.169989	0.0230096	0.0817342	0.0460951	0.0790024	0.090253	0.0955459	0.0222538
19.9	0.0236695	0.259265	0.100564	0.0776706	0.119213	0.0487201	0.157844	0.062375	0.106165	0.0264396
20	0.0494815	0.299063	0.147662	0.0399376	0.114613	0.0573671	0.125265	0.089891	0.11541	0.029559
20.1	0.0300255	0.182537	0.0482656	-0.00994235	0.0974852	0.00708608	0.0642124	0.042003	0.0577091	0.0213174
20.2	0.0272075	0.228725	0.0960896	0.000785647	0.0906712	0.0285951	0.0915374	0.095408	0.0823774	0.0248286
20.3	0.0350135	0.069483	0.0599056	-0.113286	0.133029	-0.00432192	0.117971	0.079729	0.0471904	0.0275973
20.4	0.0509555	0.023968	0.160944	0.0832116	0.0569832	0.0739841	0.0897424	0.105827	0.0807019	0.0145586
20.5	0.0707325	0.169983	0.0507526	0.0820136	0.0685542	0.0867761	0.0979154	0.123892	0.0938274	0.013321
20.6	0.0590305	-0.02026	0.0516346	0.0336196	0.0897572	0.0436581	0.0868344	0.127884	0.0590198	0.0156306
20.7	0.0596965	0.285844	0.0508516	0.0106796	0.0673332	0.0695421	0.122199	0.100234	0.0957976	0.0295509
20.8	0.0598255	0.182401	-0.0247554	-0.00281835	0.0766402	0.10581	0.123911	0.116632	0.0797058	0.0241544
20.9	0.0265155	0.111189	-0.0388054	-0.00395935	0.118972	0.115388	0.135042	0.051299	0.0644552	0.0230251
21	0.0772755	0.258197	0.0389936	0.0610166	0.0314832	0.0507121	0.0801824	0.073316	0.0838971	0.0256829
21.1	0.0631405	0.24052	0.10795	0.0904246	0.123735	0.0668831	0.116378	0.122734	0.116471	0.0196097
21.2	0.00174851	0.309722	0.0697396	0.159141	0.135073	0.116801	0.202626	0.079685	0.134317	0.0330276
21.3	0.0820075	0.051899	0.191895	0.132894	0.0955752	0.0745501	0.167197	0.093332	0.111169	0.0171096
21.4	0.0538595	0.149309	0.00894763	0.120192	0.119352	0.104577	0.0777734	0.103352	0.0921703	0.0156233
21.5	0.0633235	0.13275	0.0395736	0.0552276	0.118641	0.0970581	0.122428	0.060777	0.0862224	0.012644
21.6	0.0482715	0.226528	0.0885096	0.0676256	0.0736682	0.0329281	0.0909524	0.070062	0.0873182	0.0210224
21.7	0.0676965	0.121368	0.0966446	-0.0652904	0.130591	0.0817421	0.105511	0.106754	0.0806272	0.0220288
21.8	-0.0639685	0.148506	0.0952826	0.0533746	0.0732972	0.0609251	0.0839494	0.132759	0.0730157	0.022827
21.9	0.0152065	0.124049	0.111312	0.0924076	0.0677532	0.0461921	0.115477	0.106969	0.0849208	0.0136002
22	0.0615655	0.087784	0.0227246	0.121806	0.104185	0.0789151	0.114935	0.056522	0.0810547	0.0117849
22.1	0.103639	-0.017921	0.126734	0.0711766	0.104638	0.0404491	0.139998	0.112734	0.0851809	0.0184377
22.2	0.0477465	0.315696	0.100142	0.000677647	0.0984762	0.0955921	0.128567	0.082308	0.108651	0.0326432
22.3	0.0609525	0.05517	0.0740476	-0.0573614	0.0738002	0.0490161	0.117166	0.082137	0.0568661	0.0179214
22.4	0.0541075	0.17042	0.0508356	0.0374396	0.0687602	0.0112311	0.135157	0.122812	0.0813454	0.0194681
22.5	0.0634845	0.223531	0.0437196	0.0615446	0.0950102	0.108192	0.129213	0.110033	0.104341	0.0198813
22.6	0.0467385	0.175867	-0.00825937	0.0398666	0.0896142	0.0860131	0.0835574	0.143801	0.0821498	0.0206467
22.7	0.0890585	0.131955	0.131843	0.0400696	0.12019	0.0846691	0.0867354	0.092065	0.0970732	0.0108228
22.8	0.0975175	0.110935	-0.0883694	0.0654176	0.0425652	0.0864131	0.122152	0.115165	0.0689746	0.0243883
22.9	0.0165565	0.192164	-0.00468437	0.0773076	0.0722562	0.0146851	0.0909514	0.106615	0.0707314	0.0224609
23	0.0361815	0.173889	-0.0545704	0.00658265	0.0922972	0.131341	0.0537064	0.081315	0.0650928	0.0253324
23.1	0.0170355	0.3204	0.0121986	0.0342246	0.0507302	0.0490671	0.0459454	0.088546	0.0772684	0.0357161
23.2	0.0584315	0.277889	0.0727396	0.111284	0.0669972	0.0619451	0.138209	0.087155	0.109331	0.0259493
23.3	0.0265265	0.262305	0.13234	0.0171146	0.152915	0.0386131	0.113769	0.08901	0.104074	0.0287859
23.4	0.0513755	0.221794	0.126629	0.190353	0.0670942	0.0571901	0.169021	0.048584	0.116505	0.0247179
23.5	0.119835	0.177179	0.0990026	0.0231886	0.155904	0.0605491	0.0709724	0.089463	0.0995117	0.0178707
23.6	0.0771595	0.18805	0.0186686	-0.00150335	0.0909162	0.0138871	0.0882374	0.09461	0.0712532	0.0216492
23.7	0.0102915	0.319572	0.0320636	0.131945	0.0800302	0.0911361	0.137954	0.11179	0.114348	0.0333556
23.8	0.0693415	0.237529	0.00266563	0.102485	0.0937892	0.112351	0.116566	0.059185	0.0992391	0.0237024
23.9	0.0491835	0.241308	0.121488	0.0371746	0.0344142	0.0471971	0.129162	0.071772	0.0914624	0.0250403
24	0.0437575	-0.016581	0.0365186	-0.0176924	0.111719	0.0820491	0.110168	0.101578	0.0564397	0.0189082
24.1	0.0635505	0.164985	0.0860926	-0.0917804	0.109198	0.0506801	0.0462664	0.161754	0.0738433	0.0287443
24.2	0.0232535	0.234079	0.0662776	0.127768	0.106424	0.0598831	0.145029	0.110993	0.109213	0.0227154
24.3	0.0859205	0.036808	-0.0298864	0.0476046	0.103014	0.0702121	0.128777	0.108167	0.0688272	0.0178408
24.4	0.0491695	0.05351	0.0886126	0.100209	0.0927992	0.0357781	0.122164	0.107161	0.0811754	0.010986
24.5	0.0429445	-0.011529	0.0461356	-0.0854754	0.139612	0.0726161	0.0808284	0.09234	0.0471841	0.0244312
24.6	0.0647035	0.186882	0.0982146	-0.0345254	0.160365	0.0968931	0.169435	0.099594	0.105195	0.0250548
24.7	0.0606435	0.233058	0.0712306	-0.00985335	0.141685	0.0378851	0.129917	0.099503	0.0955087	0.026213
24.8	0.0951985	0.118935	0.137316	0.0671316	0.0539002	0.0723641	0.104937	0.061345	0.0888909	0.0105852
24.9	0.0250255	0.068233	-0.0434764	0.0638286	0.0991582	0.0500551	0.0906844	0.09857	0.0565098	0.0168909
25	0.101409	-0.040727	0.136416	0.0426716	0.0721102	0.0330581	0.12619	0.074432	0.0681949	0.020233
	sample_1	sample_2	sample_3	sample_4	sample_5	sample_6	sample_7	sample_8	Average	SEM
peak	0.0536918	0.19188	0.0606546	0.0737588	0.0945096	0.0561996	0.114986	0.0911649	0.0921056	0.0161332

## Sheet: 30
	ΔFRETr
Time(sec)	sample_1	sample_2	sample_3	sample_4	sample_5	Average	SEM
0	-0.0728204	0.0248878	0.0033815	-0.000627804	0.0321419	-0.0026074	0.0186187
0.1	-0.0222494	0.0258536	-0.00173	0.0070772	0.0466209	0.0111145	0.0117736
0.2	-0.0186834	0.0256275	0.015	0.0385772	0.0795029	0.0280048	0.0159975
0.3	-0.0324574	0.0272477	0.057668	-0.0416128	0.00937686	0.00404447	0.0185193
0.4	0.0357946	0.0355207	-0.011501	-0.0186458	0.0466969	0.0175731	0.0135267
0.5	-0.00882137	0.00780267	-0.029043	-0.0160228	0.0298409	-0.00324873	0.0101898
0.6	-0.0377634	0.0272747	-0.010105	0.0268602	0.0482729	0.0109079	0.0153768
0.7	-0.0163514	0.0316487	-0.033994	-0.0085698	0.0520529	0.00495727	0.0159447
0.8	-0.0765464	0.0242707	0.014431	0.0493982	-0.00772214	0.000766271	0.0213934
0.9	-0.0121194	0.0369687	-0.006254	-0.0045208	0.0691689	0.0166487	0.0157663
1	-0.0292134	0.0210417	-0.031699	-0.0516668	-0.00329014	-0.0189655	0.0126151
1.1	-0.0692484	0.0208977	-0.010606	-0.0057048	0.0430059	-0.00433113	0.0188849
1.2	-0.0659794	0.0650007	-0.023447	-0.0155908	0.0695399	0.00590467	0.0264884
1.3	-0.0155464	-0.0103933	0.002244	0.0315232	0.0344599	0.00845747	0.0104362
1.4	-0.0133944	0.0382597	-0.009947	-0.000157804	0.0281819	0.00858847	0.0104105
1.5	-0.00951637	0.0577217	-0.023365	0.0150352	0.0439069	0.0167565	0.0153594
1.6	-0.0162294	0.0687457	-0.004631	-0.0229598	0.0387739	0.0127399	0.0176491
1.7	-0.0166114	0.0342267	0.015847	0.0039462	0.0815469	0.0237911	0.0166342
1.8	-0.0113454	-0.00587633	0.029301	0.0219892	0.0254429	0.0119023	0.00849806
1.9	-0.0139864	0.0588847	-0.002369	0.0492082	0.0553379	0.0294151	0.015534
2	-0.0164704	0.0373407	0.031963	-0.0205138	0.0314529	0.0127545	0.012814
2.1	0.0146176	0.0164577	0.023402	0.0075752	0.0186499	0.0161405	0.00259625
2.2	-0.0258764	0.0427017	0.011825	-0.0047638	0.0601509	0.0168075	0.0155904
2.3	0.00135063	0.0383367	-0.098827	0.0139342	0.0409939	-0.000842329	0.0256022
2.4	-0.00343837	0.0129887	-0.023278	0.0326152	0.0461859	0.0130147	0.0123943
2.5	-0.0174174	0.0366617	0.011676	0.0440522	0.0145509	0.0179047	0.0108009
2.6	-0.00706737	0.0303427	-0.02927	0.0061032	0.0348919	0.00700007	0.0119102
2.7	0.00968763	0.0258867	0.020493	0.0043052	0.0583689	0.0237483	0.0094591
2.8	-0.0288234	0.0417137	-0.013193	-0.0391448	0.0527799	0.00266647	0.0187448
2.9	-0.0326004	0.0231957	0.018407	0.0449832	0.0509879	0.0209947	0.0147631
3	0.0148366	0.0248397	-0.013691	-0.000181804	0.0407769	0.0133161	0.00948887
3.1	0.0104596	0.000929667	0.014466	-0.000522804	0.0233589	0.00973827	0.00442308
3.2	0.00618863	0.0240647	-0.039303	0.0223332	0.0223269	0.00712207	0.0120536
3.3	-0.0113224	0.0240267	-0.024715	0.0079782	0.0101629	0.00122607	0.0085899
3.4	-0.0459844	0.0334757	-0.032446	0.0046992	0.0128869	-0.00547373	0.0147076
3.5	-0.0374684	0.0312327	0.011136	-0.0251688	0.0532299	0.00659227	0.0169602
3.6	-0.0193674	0.0231607	0.017487	0.0125222	0.0240139	0.0115633	0.00800697
3.7	0.0273406	0.0503367	0.051916	0.0237952	0.0609909	0.0428759	0.00731764
3.8	-0.0214474	0.0307207	-0.002059	0.0100162	0.0114819	0.00574247	0.00858856
3.9	-0.0232604	0.0342727	0.018769	0.0126762	0.0625479	0.0210011	0.0140279
4	-0.0451054	0.0254617	0.043551	0.0353982	0.00698786	0.0132587	0.0158152
4.1	-0.0351354	0.0385647	-0.006015	0.0090662	0.0498269	0.0112615	0.0153113
4.2	-0.0158454	0.0773177	-0.015973	0.0344292	0.0540949	0.0268047	0.0187128
4.3	-0.0808234	0.0682487	-0.014064	-0.0363408	0.0617569	-0.000244529	0.0287423
4.4	-0.0245844	0.0298207	-0.008046	-0.0374698	0.00437986	-0.00717993	0.0116701
4.5	-0.000724373	0.0195597	-0.041618	-0.0144678	0.000928863	-0.00726433	0.0101526
4.6	-0.0605514	0.0679457	-0.022331	0.0069132	0.0484969	0.00809467	0.0232958
4.7	-0.0334434	0.0291137	-0.020848	0.0392262	0.0139349	0.00559667	0.0141014
4.8	-0.0305724	0.00310167	0.009027	0.0236392	0.0485409	0.0107473	0.0129678
4.9	-0.0349884	0.0332277	0.036295	0.0392692	0.0287729	0.0205153	0.0139842
5	-0.0133834	0.0393297	0.002532	0.0029162	0.0663019	0.0195393	0.0145394
5.1	-0.0384684	0.0144767	-0.013933	0.0222382	0.0442559	0.00571387	0.0144454
5.2	-0.0675414	0.0258937	0.040574	0.0164072	0.0465949	0.0123857	0.0206783
5.3	-0.0313204	0.0181527	0.013491	-0.0271678	0.0219159	-0.000985729	0.0116319
5.4	-0.0663274	0.0265537	0.033896	-0.0214588	0.0486649	0.00426567	0.0212027
5.5	-0.0408664	0.0211007	0.009421	0.0251822	0.0480879	0.0125851	0.0147627
5.6	-0.0452734	0.0486237	-0.070339	0.0315402	-0.00455714	-0.00800113	0.0224243
5.7	-0.00621937	0.0470507	-0.014914	-0.0060678	0.0263469	0.00923927	0.0117878
5.8	-0.0400704	0.0502817	0.009964	0.0298312	0.0261719	0.0152357	0.0152437
5.9	-0.0149904	0.0548297	-0.031322	0.0023552	0.00130586	0.00243567	0.0144735
6	-0.0547204	0.0255017	-0.01971	0.0373542	0.0486249	0.00741007	0.0193885
6.1	-0.0298744	0.0397897	0.049513	-0.0182088	0.0620479	0.0206535	0.0186761
6.2	-0.0485774	0.0168507	0.016835	0.0147222	0.0384019	0.00764647	0.0147075
6.3	-0.0506964	0.00989167	-0.005684	0.0146282	0.0433969	0.00230727	0.0154449
6.4	-0.0426824	0.00674467	0.014706	-0.0113388	0.0656259	0.00661107	0.0177487
6.5	-0.0131984	0.0155597	-0.00032	0.0049612	0.0806429	0.0175291	0.0164438
6.6	-0.0323854	0.00827967	-0.007688	0.0084012	0.0540389	0.00612927	0.0141057
6.7	-0.00991937	-0.0120683	-0.022554	0.0503742	0.0173989	0.00464627	0.0132005
6.8	0.00654763	0.0151407	-0.010378	-0.0014078	0.0370689	0.00939427	0.00810751
6.9	-0.0393744	0.0378757	-0.00732	-0.0023118	0.0470619	0.00718627	0.0158121
7	-0.0542044	0.0490777	0.015991	-0.0138678	0.0742059	0.0142405	0.0226796
7.1	0.00374363	0.0710567	0.021285	-0.0401728	0.0586459	0.0229117	0.0199306
7.2	-0.0619634	0.0541407	-0.04477	0.0095932	0.0143249	-0.00573493	0.0211043
7.3	-0.00514237	0.0520777	-0.038517	-0.0077618	0.0587719	0.0118857	0.0187485
7.4	-0.0452804	0.0433547	-0.021254	-0.0329558	0.0715629	0.00308547	0.022958
7.5	-0.0159954	0.0378747	-0.0416	-0.0052568	0.0626759	0.00753967	0.0188316
7.6	-0.0304314	0.0363387	-0.033805	0.0092022	0.0378379	0.00382847	0.0155442
7.7	-0.0385044	0.0367997	0.026576	0.0079612	0.0298649	0.0125395	0.0136238
7.8	-0.0406494	0.0321277	0.008309	0.0281072	0.0289909	0.0113771	0.0136691
7.9	-0.0403844	0.0234497	-0.008834	0.0119292	0.0225759	0.00174727	0.0120323
8	-0.0404344	0.0236467	-0.021925	0.0087522	0.00889186	-0.00421373	0.0117083
8.1	-0.0653554	0.0133887	-0.048735	0.0067222	0.0340689	-0.0119821	0.0191229
8.2	0.00317563	0.0424827	-0.039242	0.0329632	0.0692069	0.0217173	0.0185375
8.3	-0.0726364	0.0428787	0.010502	-0.0085458	0.0477999	0.00399967	0.0217977
8.4	-0.0426204	0.0438757	0.015674	-0.0097398	0.0814869	0.0177353	0.0213887
8.5	-0.0404134	0.0556277	-0.013025	0.0053152	0.0495749	0.0114159	0.0183462
8.6	-0.0283904	0.0588297	0.014704	0.0281522	0.0294929	0.0205577	0.0141994
8.7	-0.00453837	0.0186177	0.016095	0.0304342	0.0647229	0.0250663	0.0114017
8.8	-0.0416924	0.0520147	-0.040977	0.0061412	0.0689379	0.00888487	0.0229329
8.9	-0.0230624	0.0277267	-0.022484	-0.0168828	0.0545629	0.00397207	0.0157947
9	-0.00827537	0.0101297	-0.002682	0.0093522	0.0362819	0.00896127	0.0076831
9.1	0.00736463	0.0243037	-0.004857	-0.0091918	0.0629529	0.0161145	0.0130722
9.2	-0.0242184	0.0273017	-0.013109	-0.0015648	0.0278629	0.00325447	0.0105584
9.3	-0.0256344	0.0535997	-0.055392	0.0159302	0.0277159	0.00324387	0.0194521
9.4	-0.0617724	0.0635307	0.002151	0.0316152	0.0300899	0.0131229	0.0210956
9.5	-0.00530037	0.0400997	-0.042498	0.0242892	0.0231659	0.00795127	0.014582
9.6	-0.0308134	0.0433577	-0.010639	-0.0108778	0.0569129	0.00958807	0.0170884
9.7	0.0121796	0.0218837	-0.019677	0.0329722	-0.0464351	0.000184671	0.0145905
9.8	-0.0255434	0.0294837	-0.06391	0.0555692	0.0683019	0.0127803	0.0250426
9.9	-0.0619304	0.0737477	-0.040677	0.000778196	0.0136229	-0.00289173	0.0235299
10	-0.0309084	0.0549057	0.021072	-0.0105808	0.0549329	0.0178843	0.01724
10.1	-0.0358784	0.0342747	-0.025647	-0.0051458	0.0332089	0.000162471	0.0145756
10.2	-0.00196937	0.0570277	-0.0186	0.0143312	0.0631189	0.0227817	0.0161188
10.3	-0.0147474	0.0809267	-0.026196	-0.0235738	0.0532259	0.0139271	0.0222168
10.4	-0.0477614	0.0377187	-0.02219	0.0508632	-0.00761114	0.00220387	0.0184621
10.5	-0.0363824	0.0498277	-0.018917	0.0129992	0.0209819	0.00570187	0.0151839
10.6	-0.0186604	0.0321827	-0.000849	0.0532092	0.0490899	0.0229945	0.0141102
10.7	-0.0442134	0.0125287	0.023886	0.0075142	0.00125086	0.000193271	0.0117051
10.8	0.0138956	0.0521247	-0.021575	0.0161492	0.0243149	0.0169819	0.0118018
10.9	-0.0161354	0.0497967	-0.051369	-0.0175218	0.0261649	-0.00181293	0.0178242
11	-0.0150504	0.0321737	-0.000105	-0.0093048	0.0574639	0.0130355	0.0137854
11.1	-0.0407044	0.0475727	0.028024	0.0028912	0.0198569	0.0115281	0.0149056
11.2	-0.0497534	-0.00468333	-0.001131	0.0404802	0.0375409	0.00449067	0.0165011
11.3	0.00295263	0.0384137	-0.021018	0.0133282	0.0429779	0.0153309	0.0117806
11.4	0.0348796	0.0464837	-0.020462	0.0141492	0.0139249	0.0177951	0.0114166
11.5	-0.00235437	0.0404247	-0.006884	-0.0128308	0.0547109	0.0146133	0.0137427
11.6	0.00783863	0.0447807	-0.019004	0.0233082	-0.0118981	0.00900507	0.0116346
11.7	-0.0249534	0.0188697	0.005323	-0.0180618	0.00904986	-0.00195453	0.00835493
11.8	-0.0197814	0.0835207	-0.060874	0.0364842	0.0753899	0.0229479	0.0277978
11.9	-0.0160534	0.0714577	-0.003497	0.0496132	0.0758879	0.0354817	0.0191074
12	0.00476063	0.0303167	-0.003487	0.0217012	0.0413359	0.0189255	0.00819345
12.1	-0.0254114	0.0479807	0.018586	0.0135922	0.0653609	0.0240217	0.0155963
12.2	-0.0185874	0.0456497	-0.03155	0.0078282	0.0530329	0.0112747	0.016827
12.3	-0.0486774	0.0639867	-0.013486	-0.0269168	0.0655499	0.00809127	0.0238114
12.4	0.0105916	0.0495817	-0.005883	-0.0113918	0.0621469	0.0210091	0.0148159
12.5	-0.0166634	0.0381827	-0.011477	0.0246082	0.0649709	0.0199243	0.0153447
12.6	-0.0459414	0.0680807	-0.018747	0.0076322	0.0550829	0.0132215	0.0215817
12.7	-0.0227934	0.00454367	-0.01244	0.0270412	0.0272929	0.00472887	0.010147
12.8	-0.0616534	0.0219007	-0.04871	-0.000320804	0.0219659	-0.0133635	0.0176679
12.9	-0.0365164	0.0708747	-0.004107	0.0299662	0.0369909	0.0194417	0.0183711
13	-0.00699837	0.0682257	0.010419	0.0203822	0.00951386	0.0203085	0.0127594
13.1	-0.0313114	0.0610877	0.010848	0.0221962	0.0398379	0.0205317	0.0154948
13.2	-0.0392754	0.0279747	0.005262	0.0751722	0.0497829	0.0237833	0.0195625
13.3	-0.0360554	0.0478407	-0.006191	0.0214852	0.0629279	0.0180015	0.0179281
13.4	-0.0425714	0.0610247	-0.057176	-0.0049058	0.0233209	-0.00406153	0.0215533
13.5	-0.0379284	0.00998667	-0.004955	0.0111262	0.0378289	0.00321167	0.0123816
13.6	-0.00635837	0.0417467	-0.003918	0.0150662	-0.0174101	0.00582527	0.0103899
13.7	0.0231386	0.0644617	-0.019134	0.0098242	0.0255139	0.0207609	0.0135078
13.8	-0.0497354	0.0648677	-0.035018	-0.0259338	0.0257439	-0.00401513	0.0214037
13.9	-0.0544204	0.100136	0.016863	0.0449172	0.0615629	0.0338117	0.02585
14	-0.0460854	0.0772267	0.003818	0.0085472	0.0282499	0.0143513	0.0199295
14.1	-0.0398244	0.0505277	-0.055429	-0.0114378	0.0277769	-0.00567733	0.0199407
14.2	-0.0199664	-0.00351233	0.027329	0.0318042	0.00336886	0.00780467	0.00968545
14.3	-0.0185144	0.0480327	0.087265	0.0153002	0.0407859	0.0345739	0.0175868
14.4	-0.0560634	0.0401817	0.016064	0.0118812	0.0293439	0.00828147	0.0168449
14.5	-0.0725424	0.0492307	0.029186	0.0116372	0.0674109	0.0169845	0.0242643
14.6	-0.0788374	0.0715837	0.002592	0.0335032	0.0278119	0.0113307	0.0251001
14.7	-0.00276537	0.0694917	-0.00215	0.0306912	0.00520486	0.0200945	0.0137686
14.8	-0.0168264	0.0749237	0.001971	-0.0101988	-0.00197914	0.00957807	0.016658
14.9	-0.000320373	0.0478517	0.029087	-0.0167178	8.08627e-05	0.0119963	0.0116101
15	-0.0843544	0.0471207	-0.013372	-0.0027708	0.0276689	-0.00514153	0.0225343
15.1	-0.0123684	0.0936687	-0.021522	0.0044982	0.0101069	0.0148767	0.020501
15.2	0.0398726	0.0262077	-0.014969	0.0275212	0.0155949	0.0188455	0.00928869
15.3	-0.0281244	0.0542427	0.000341	0.0010452	0.0710349	0.0197079	0.0184911
15.4	-0.0502944	0.0421437	0.022294	0.0119532	0.000937863	0.00540687	0.0154923
15.5	-0.0943644	0.0725757	-0.008801	0.0252312	0.0453859	0.00800547	0.0288317
15.6	-0.0496644	0.0468347	0.011027	0.0387312	0.0629299	0.0219717	0.019784
15.7	-0.0349794	0.0555007	-0.006952	0.0152252	0.0285769	0.0114743	0.0153986
15.8	-0.0655894	0.0294147	-0.026456	0.0108872	0.0900969	0.00767067	0.0262763
15.9	-0.0427004	0.0664237	-0.045172	0.0421852	-0.00261914	0.00362347	0.022357
16	-0.0126614	0.0146677	-0.05704	0.0321832	0.0128559	-0.00199893	0.0155082
16.1	-0.0221264	0.0553757	-0.002031	0.0459102	-0.0171111	0.0120035	0.0161869
16.2	0.00421763	0.0529537	-0.023069	0.0336572	0.0541159	0.0243751	0.0149075
16.3	0.0323876	0.0754867	0.02493	0.0245012	0.0196419	0.0353895	0.0102292
16.4	-0.0402804	0.0538577	-0.020011	0.0298882	0.0235679	0.00940447	0.0172194
16.5	-0.0150064	0.0375637	0.000364	-0.0165398	0.0443559	0.0101475	0.0129663
16.6	-0.0411354	0.0583297	0.005729	0.0397932	0.0209019	0.0167237	0.0169547
16.7	-0.0797114	0.0526197	-0.028803	-0.0042408	0.00846886	-0.0103333	0.0218039
16.8	-0.0362004	0.0218477	-0.050322	-0.000794804	0.0245089	-0.00819213	0.0151424
16.9	-0.0286784	0.0417717	0.001104	0.0237742	0.00906386	0.00940707	0.0117759
17	-0.0828394	0.0718487	0.038582	0.0317802	0.0408259	0.0200395	0.0266289
17.1	-0.0716264	0.0612697	-0.008001	0.0454892	0.0196069	0.00934767	0.0234149
17.2	-0.0208884	0.0402927	-0.014671	0.0545462	0.0594509	0.0237461	0.0172705
17.3	-0.0177944	0.00371067	0.004543	-0.0086738	0.0297809	0.00231327	0.00802006
17.4	-0.000397373	0.0584357	-0.0267	0.0283872	0.0320269	0.0183505	0.0146213
17.5	-0.0167214	0.0110767	-0.051926	0.0514442	0.0655839	0.0118915	0.0216094
17.6	-0.0156214	0.00575667	0.020493	-0.000926804	0.0422869	0.0103977	0.00986309
17.7	0.0367666	0.0265477	-0.058698	0.0579272	0.0264659	0.0178019	0.0199668
17.8	-0.0119584	0.0719317	-0.013971	0.0328972	0.0206669	0.0199133	0.0158729
17.9	-0.0475264	0.0465437	0.000924	0.0285192	0.0224639	0.0101849	0.0161636
18	-0.0190844	0.0278437	0.032103	0.0292622	0.0136939	0.0167637	0.00950994
18.1	-0.0425214	0.0465067	0.002499	0.0290032	0.00324686	0.00774687	0.015048
18.2	0.00201263	0.0381047	0.021084	0.0183262	0.0324629	0.0223981	0.00625248
18.3	-0.0527974	0.0157777	0.017503	0.0119542	0.0261429	0.00371607	0.0143181
18.4	-0.0474074	0.0476957	-0.034054	0.0102392	0.0558409	0.00646287	0.0208521
18.5	-0.00578937	0.0809177	0.013814	0.0415122	0.0167059	0.0294321	0.0149049
18.6	-0.0480234	0.0398187	0.006492	-0.0095638	0.0145389	0.000652471	0.014551
18.7	-0.0323004	0.0256277	-0.047243	0.0075222	0.0391449	-0.00144973	0.0165988
18.8	-0.0383684	0.0557127	-0.002662	0.0284342	0.0297099	0.0145653	0.0161455
18.9	-0.0527434	0.0116107	0.00163	0.0226442	0.0555229	0.00773287	0.0176294
19	0.00217263	0.00939467	-0.000355	0.0314612	0.00893186	0.0103211	0.00561279
19.1	0.00710963	0.0929097	-0.012712	0.0023062	0.0252019	0.0229631	0.0185044
19.2	-0.0322494	0.0345237	0.025065	0.0206632	0.0666219	0.0229249	0.0159654
19.3	-0.0151364	0.0638257	-0.074003	0.0116622	0.0458129	0.00643227	0.0242973
19.4	-0.00670637	0.0354597	0.005874	0.0186802	0.0321029	0.0170821	0.00792914
19.5	-0.0378514	0.0391157	-0.013142	0.0227202	0.0304829	0.00826507	0.0145591
19.6	-0.00314137	0.0283577	0.032579	0.0250792	-0.0185311	0.0128687	0.0100493
19.7	-0.0190514	0.0610867	-0.014963	0.0284862	0.0370539	0.0185225	0.0154717
19.8	-0.0411224	0.0416907	0.001244	0.0626532	0.0767709	0.0282473	0.0215178
19.9	-0.0825194	0.0126287	-0.038131	0.0158842	0.0622429	-0.00597893	0.0248703
20	-0.0511804	0.0541447	-0.012224	0.0038072	0.0368549	0.00628047	0.0185419
20.1	-0.0854544	0.0720997	0.013575	0.0119002	0.0590499	0.0142341	0.0276591
20.2	-0.0224754	0.0446617	-0.015371	0.0187072	0.0249329	0.0100911	0.0126462
20.3	-0.0246724	0.00281667	0.026276	0.0334852	0.0284459	0.0132703	0.0108559
20.4	-0.0438344	0.0400497	0.037081	0.0570142	0.0508279	0.0282277	0.0183719
20.5	-0.00928237	0.0180077	-0.043087	0.0368462	0.0172689	0.00395067	0.013865
20.6	0.000419627	0.0297087	-0.005835	0.0020902	0.0418739	0.0136515	0.00933489
20.7	-0.0303364	0.0416097	0.041909	0.0026372	0.00800286	0.0127645	0.0135358
20.8	-0.00853537	0.0746207	-0.027303	-0.0220298	0.00927686	0.00520587	0.0184695
20.9	-0.0317144	0.0402017	0.005908	0.0537202	0.0351939	0.0206619	0.0152427
21	-0.00135737	0.0128357	0.004191	0.0240072	0.0176459	0.0114645	0.00455364
21.1	-0.0427514	0.0235617	0.023481	0.0136012	0.0266009	0.00889867	0.0130974
21.2	-0.0493824	0.0241247	0.038872	-0.0286648	0.0242109	0.00183207	0.0172086
21.3	-0.00947937	0.0670757	0.019565	-0.0089448	-0.0248721	0.00866887	0.0162706
21.4	-0.0291254	-0.00740133	-0.026502	0.0088762	-0.0267741	-0.0161853	0.00738661
21.5	-0.0332774	0.0448097	-0.009464	0.0056082	0.0528779	0.0121109	0.0162773
21.6	-0.0172834	0.0213007	0.005695	0.0548232	0.0595579	0.0248187	0.0145907
21.7	-0.0285394	0.0349877	0.031029	0.0106222	0.0380509	0.0172301	0.0124051
21.8	-0.0393024	0.0726677	0.032666	0.0067212	0.0158839	0.0177273	0.0181914
21.9	-0.0557814	0.0817907	0.006091	0.0493282	0.0406209	0.0244099	0.0233907
22	-0.0114104	0.0439577	-0.062471	0.0026382	0.0648109	0.00750507	0.0222383
22.1	-0.0337094	0.0439467	0.021051	0.0182622	0.00800286	0.0115107	0.0127394
22.2	-0.0452584	0.0262777	0.030106	0.0056092	0.0334159	0.0100301	0.0146463
22.3	-0.0646564	0.0380287	0.041766	0.0495192	0.0495779	0.0228471	0.02199
22.4	-0.0469054	0.0424377	0.032024	0.000334196	0.0607169	0.0177215	0.0188984
22.5	-0.0207294	0.0491427	0.005638	0.0163262	0.0209509	0.0142657	0.0113235
22.6	-0.00435037	0.0451217	-0.001832	0.0182882	0.00489386	0.0124243	0.00906874
22.7	-0.00429237	0.0281637	0.014706	0.0056452	0.0207399	0.0129925	0.00568274
22.8	-0.0525454	0.0806147	0.027218	0.0336282	0.0374259	0.0252683	0.0216098
22.9	0.000254627	0.0525597	-0.003734	0.0258322	-0.00925014	0.0131325	0.0115479
23	-0.0314454	0.0269007	0.004914	0.0341062	0.0108039	0.00905587	0.011416
23.1	-0.00837837	0.0290137	-0.012551	0.0625082	0.0339809	0.0209147	0.0140435
23.2	-0.0373484	0.0258717	-0.001848	0.0140462	0.0296129	0.00606687	0.0121611
23.3	-0.0657344	0.0541527	0.007657	0.0503762	0.0347689	0.0162441	0.0220674
23.4	-0.0237474	0.0321177	0.010952	0.0126512	0.0151059	0.00941587	0.00911146
23.5	0.0195376	0.0298147	0.024288	0.0040592	0.0139369	0.0183273	0.00442611
23.6	-0.0270844	0.0583337	0.012201	0.0329512	-0.0129161	0.0126971	0.0153814
23.7	0.0181336	0.0534657	-0.013151	0.0049422	0.0241359	0.0175053	0.0110344
23.8	-0.0145004	0.0589357	0.018497	0.0709602	0.0538589	0.0375503	0.0156714
23.9	-0.0705214	0.0922457	-0.00361	0.0165072	0.00675586	0.00827547	0.0259531
24	-0.0264994	0.00523367	0.03923	0.0174202	0.0649829	0.0200735	0.0154598
24.1	-0.0255644	0.0460477	0.001371	0.0033632	0.0613309	0.0173097	0.015891
24.2	0.0677616	0.0206587	-0.012128	0.0377132	0.0655649	0.0359141	0.0148954
24.3	-0.0490934	0.0559017	0.019221	0.0327862	0.0422649	0.0202161	0.0183336
24.4	0.0229876	0.0281757	0.028037	-0.0245318	0.0536519	0.0216641	0.0127319
24.5	0.0167066	0.0284687	-0.011544	0.0212052	0.0511909	0.0212055	0.010111
24.6	-0.0404714	0.0240667	0.042069	-0.0023598	0.00633686	0.00592827	0.0138869
24.7	-0.0638124	0.0380277	-0.036044	0.0069572	0.0105869	-0.00885693	0.018146
24.8	-0.0503834	0.0605397	0.039746	-0.0076148	0.0256459	0.0135867	0.0194628
24.9	0.00893863	0.0294027	0.030377	-0.0174628	0.0340359	0.0170583	0.00968412
25	-0.00305337	0.0312877	-0.036625	0.0091822	0.0504949	0.0102573	0.0148957
25.1	-0.0386044	0.0312967	0.06015	0.0183162	0.000641863	0.0143601	0.0164205
25.2	0.00315363	0.0415237	0.018554	0.0512562	0.0280209	0.0285017	0.00845296
25.3	-0.00105337	0.0441177	-0.040055	0.0292902	-0.0246871	0.00152247	0.0158235
25.4	0.000785627	0.0484157	0.051339	0.0245722	-0.0273021	0.0195621	0.0148597
25.5	0.0343676	0.0477477	0.022989	0.0135802	0.0590959	0.0355561	0.00820073
25.6	0.0275846	0.0376357	-0.032921	0.0054522	0.0491689	0.0173841	0.0144869
25.7	-0.0180624	0.0160207	-0.030077	0.0355172	0.0440319	0.00948607	0.0145566
25.8	-0.0212904	0.0163897	0.080256	-0.0106268	0.00372686	0.0136911	0.0178221
25.9	-0.000259373	0.0151497	-0.021719	-0.0078078	0.0471869	0.00651007	0.0117834
26	0.0199876	0.0461507	0.025937	0.0186322	0.00222286	0.0225861	0.00708366
26.1	-0.00819437	0.0454677	0.005009	-0.0050768	8.08627e-05	0.00745727	0.00976543
26.2	0.0134906	0.0489497	0.025444	0.0059252	0.00293186	0.0193483	0.0083588
26.3	-0.0259164	0.0207997	0.038968	-0.0033128	0.0706929	0.0202463	0.0167058
26.4	-0.0525844	0.0395087	-0.013814	0.0429412	0.0237519	0.00796067	0.0181771
26.5	0.0342816	0.0146937	-0.012135	-0.0036998	0.0475349	0.0161351	0.0112025
26.6	-0.000540373	0.0259237	0.044185	0.0707442	0.0252759	0.0331177	0.0117991
26.7	0.0124346	-0.0101533	-0.021053	0.0285182	0.0346099	0.00887127	0.010767
26.8	0.0328316	0.00645267	-0.015135	0.0178242	-0.00459114	0.00747647	0.00839021
26.9	0.0250216	0.0480237	0.03529	-0.000712804	0.0190039	0.0253253	0.00816256
27	-0.0503164	0.0108047	0.001531	-0.0018088	-0.00297414	-0.00855273	0.0107173
27.1	-0.00286037	0.0206887	-0.020305	0.0083852	0.00887886	0.00295747	0.00690619
27.2	-0.0198234	0.0136207	0.037132	0.0201772	0.0149059	0.0132025	0.00926027
27.3	0.000469627	-0.00875233	-0.001567	0.0178292	0.0478429	0.0111645	0.010156
27.4	-0.00523737	0.0399697	0.031657	0.0117322	0.00413686	0.0164517	0.00845175
27.5	0.0247046	0.0457817	0.042562	0.0425772	0.0389979	0.0389247	0.00371352
27.6	-0.0421474	0.0227957	0.063296	0.0266602	0.00165986	0.0144529	0.0172794
27.7	0.00307263	0.00981867	-0.018501	-0.0293128	0.0301519	-0.000954129	0.0105166
27.8	0.00423163	0.0137157	-0.027082	-0.0031588	0.0267639	0.00289407	0.00901073
27.9	-0.0304904	-0.00464633	0.00656	0.0312612	0.00640386	0.00181767	0.00999009
28	-0.00251537	0.0124187	-0.029187	0.0353362	0.0394829	0.0111071	0.0126553
28.1	0.0340276	0.0666097	0.020331	-0.0020838	0.0256379	0.0289045	0.0111633
28.2	-0.0650874	0.0118857	0.008732	-2.08039e-05	0.0211339	-0.00467133	0.0154781
28.3	-0.00493537	0.0213007	0.012786	-0.000931804	0.0163349	0.00891087	0.00506081
28.4	-0.0444544	0.00720267	-0.015852	-0.0133748	-0.00972614	-0.0152409	0.00834089
28.5	0.0138416	0.00701467	0.016134	0.0143222	0.0366679	0.0175961	0.00501324
28.6	-0.000962373	0.00480067	0.053268	0.0163842	0.0601069	0.0267195	0.0125958
28.7	0.00941363	-0.00600933	0.080671	-0.0092658	0.0445199	0.0238659	0.0171063
28.8	-0.0942444	0.0264377	0.020874	0.0217212	0.0181919	-0.00140393	0.0232482
28.9	-0.00740737	0.0146187	0.05486	0.0039842	-0.00553314	0.0121045	0.0113844
29	-0.00952237	0.0328037	0.019856	-0.0122638	0.0266889	0.0115125	0.00938357
29.1	-0.0140174	0.0140387	0.045602	0.0103152	0.0264909	0.0164859	0.00980399
29.2	-0.00445937	0.0346197	0.031416	0.0313492	0.0161829	0.0218217	0.0073113
29.3	0.0190476	0.0322247	-0.029965	0.0774102	0.0107139	0.0218863	0.0173367
29.4	-0.0203024	0.0168997	0.009706	0.0285432	0.0647049	0.0199103	0.0138046
29.5	-0.0296744	-0.00403733	0.03119	0.0018842	-0.0191181	-0.00395113	0.0103939
29.6	-0.00207237	0.0325387	0.017505	0.0332282	-0.00839714	0.0145605	0.00861415
29.7	-0.0295994	-0.00255333	-0.002375	0.0096572	-0.0133511	-0.00764433	0.00658642
29.8	-0.0244474	0.0269367	-0.024365	0.0226652	0.0448159	0.00912107	0.0141829
29.9	-0.0187614	0.0248107	-0.037703	-0.0069678	0.0288329	-0.00195773	0.0127471
30	-0.000892373	0.0294107	0.020424	-0.0010888	0.0531639	0.0202035	0.0101725
30.1	-0.0260364	0.0329577	-0.006362	0.0141452	0.00580586	0.00410207	0.00988493
30.2	0.0122636	0.0219697	0.041769	-0.0276218	0.0267309	0.0150223	0.0116766
30.3	-0.0151354	0.0242617	0.011728	0.0253552	0.0621179	0.0216655	0.0124696
30.4	-0.0700314	0.0444077	0.0433	0.0221262	0.0216369	0.0122879	0.021159
30.5	-0.0388234	0.0356197	0.030943	0.0053722	0.0369659	0.0140155	0.014399
30.6	-0.0320234	-0.000927333	0.011903	-0.0167098	0.0413119	0.000710871	0.0125527
30.7	0.0273176	0.0173817	-0.0102	-0.0234278	0.0396289	0.0101401	0.0117423
30.8	0.0386626	0.0196497	0.032378	0.0133242	0.0214829	0.0250995	0.00457369
30.9	-0.0308484	0.0384157	0.020948	0.0026232	0.0368319	0.0135941	0.0128563
31	-0.0201464	0.0298417	0.035242	0.0146812	0.0378209	0.0194879	0.0106899
31.1	0.0290956	-0.00270533	0.005606	0.0226172	0.0134659	0.0136159	0.00570618
31.2	0.0229216	0.0181807	-0.001816	0.000268196	0.0335889	0.0146287	0.00677322
31.3	-0.000169373	0.0263027	0.009556	0.0403652	0.0176889	0.0187487	0.0069565
31.4	0.0398246	0.0182027	0.014293	-0.0065468	0.00666586	0.0144879	0.0076139
31.5	0.00407763	-0.00563333	0.020844	-0.0228938	0.0311689	0.00551267	0.00955644
31.6	-0.0284394	-0.0128783	0.004915	0.0131012	-0.0158541	-0.00783113	0.00746716
31.7	-0.0655384	0.00175567	-0.014104	-0.0212498	0.0559149	-0.00864433	0.0196236
31.8	0.0301306	-0.00153333	-0.03369	0.0476762	0.0381009	0.0161369	0.0149464
31.9	-0.0161234	0.0218657	0.019097	0.0138042	0.0172179	0.0111723	0.00694866
32	0.0191556	0.00843267	0.0681	0.000478196	0.00882586	0.0209985	0.0121431
32.1	-0.0540414	0.00558267	0.024907	-0.0079648	0.0133559	-0.00363213	0.0136891
32.2	-0.0433844	0.0569097	-0.001808	-0.0042208	0.0323829	0.00797587	0.0171356
32.3	-0.0177204	0.0106637	0.00137	0.0235492	0.0476539	0.0131033	0.0109466
32.4	0.00457563	-0.00352533	0.049248	-0.0071988	0.0339049	0.0154009	0.0111224
32.5	-0.0402344	4.06667e-05	0.00735	0.0343182	0.00895886	0.00208667	0.0120604
32.6	0.0145276	-0.00975633	-0.002034	0.0209332	-0.00483614	0.00376687	0.00592037
32.7	-0.0521874	0.0307827	0.00791	-0.0037298	0.0267509	0.00190527	0.0149081
32.8	0.00589763	0.0155597	0.004372	0.0256872	0.0220799	0.0147193	0.00424304
32.9	-0.00766137	0.0274197	-0.003833	-0.0064798	0.0582569	0.0135405	0.0129313
33	-0.0146004	0.0161447	-0.008171	-0.0173208	0.0571359	0.00663767	0.013937
33.1	0.0195726	0.0300897	-0.012015	0.0032172	0.0199429	0.0121615	0.00742091
33.2	-0.00479937	0.0124467	0.032956	0.0059872	0.0272059	0.0147593	0.0068952
33.3	-0.00776337	0.00316767	0.047905	0.0399562	0.00834886	0.0183229	0.0108461
33.4	0.0285486	-0.0165253	0.004326	0.0165432	0.0331349	0.0132055	0.00896242
33.5	0.0383256	0.0184047	-0.035456	0.0099512	0.0247959	0.0112043	0.0125517
33.6	-0.0263944	0.0565327	0.009691	0.0054762	0.0283879	0.0147387	0.0136679
33.7	-0.0447794	0.0434407	-0.005286	0.0090752	0.0495209	0.0103943	0.0171969
33.8	-0.00301937	0.0349237	0.034602	0.0221332	0.0190249	0.0215329	0.00692668
33.9	0.0254656	0.0366227	-0.015988	0.000636196	0.0589629	0.0211399	0.0132058
34	0.0563166	0.0365477	0.047358	0.0302312	0.0744449	0.0489797	0.00778138
34.1	-0.0118184	0.0734107	-0.002538	-0.0021148	0.00495286	0.0123785	0.0154889
34.2	0.00772263	0.000768667	0.012428	0.0214412	0.0295479	0.0143817	0.00506618
34.3	0.0234676	0.0244427	-0.009599	0.0154342	0.00959286	0.0126677	0.00619759
34.4	-0.0548134	-0.0118443	0.03892	0.0148142	-0.0231211	-0.00720893	0.0160527
34.5	-0.0330874	-0.00959433	0.03299	-0.0072538	0.0318719	0.00298527	0.0128434
34.6	-0.0758234	0.00169567	-0.037258	0.0319942	0.0879609	0.00171387	0.0281836
34.7	-0.0194504	0.0321657	-0.00882	-0.0289168	0.0359049	0.00217667	0.0134022
34.8	-0.0243294	0.0138057	0.008013	-0.0099088	0.0412849	0.00577307	0.0111416
34.9	-0.0248804	0.0184487	0.037333	-0.000241804	0.0288809	0.0119081	0.0111317
35	-0.0385564	-0.0243123	-0.006655	0.0331652	-0.00814014	-0.00889973	0.0120253
35.1	-0.0356604	0.0421727	-0.009397	0.0541892	0.0274889	0.0157587	0.0167166
35.2	-0.00356037	0.0258657	0.02409	0.0018412	0.0284529	0.0153379	0.00670351
35.3	0.00801863	-0.0119063	0.016002	0.0010102	0.0500679	0.0126385	0.0104194
35.4	0.00501363	0.00230967	-0.002196	0.0439442	0.0379929	0.0174129	0.00973089
35.5	-0.0178524	0.0441207	-0.013141	-0.0117918	0.0238959	0.00504627	0.0122898
35.6	0.0386966	0.00466767	-0.011382	-0.0503898	0.0412109	0.00456067	0.0170033
35.7	0.0289736	0.00981867	0.030434	-0.0036638	0.00416886	0.0139463	0.00678386
35.8	0.00451163	0.0120357	-0.00739	0.0219412	0.0342629	0.0130723	0.0071441
35.9	-0.0179134	0.0250847	0.029538	-0.0147708	0.00781886	0.00595147	0.00981029
36	-0.0104694	0.0348447	-0.03931	-0.0374758	-0.00696814	-0.0118757	0.0134478
36.1	0.0480366	0.0342877	-0.008082	-0.0317088	0.0118849	0.0108837	0.0143229
36.2	0.0282566	0.00746867	-0.040886	0.0087752	-0.0145051	-0.00217813	0.0118101
36.3	-0.0570724	0.0175707	0.011507	0.0103502	0.0222109	0.000913271	0.0146538
36.4	-0.0537294	-0.0384303	0.035052	-0.0149648	-0.00616814	-0.0156481	0.0152152
36.5	-0.00184337	-0.0218023	-0.024601	0.0082042	0.0125199	-0.00550453	0.00760429
36.6	0.00396363	0.0191727	0.006007	0.0082062	0.0315299	0.0137759	0.00515745
36.7	-0.0145824	0.00133467	0.022402	0.0132732	0.0386089	0.0122073	0.00904989
36.8	-0.0179644	0.0521567	0.007106	0.0198092	0.0503889	0.0222993	0.0133017
36.9	0.0468236	-0.0130383	-0.011199	0.0213972	0.0358989	0.0159765	0.0121618
37	-0.00648437	0.0297097	0.023532	0.0350042	0.0302049	0.0223933	0.00744581
37.1	0.0203876	-0.0338143	0.004215	-0.0186178	0.00533386	-0.00449913	0.00961949
37.2	0.0121866	0.0252737	0.038673	0.000932196	0.0596889	0.0273509	0.0102619
37.3	-0.0404464	0.0168357	-0.0028	0.0283422	0.000374863	0.000461271	0.0116823
37.4	-0.0236964	0.0213017	-0.009866	0.0258072	0.0509609	0.0129015	0.0133105
37.5	-0.00302037	0.0127337	-0.023167	0.0232672	-0.0310871	-0.00425473	0.0103083
37.6	-0.000593373	-0.00460333	-0.001269	0.0050972	0.00577986	0.000882271	0.00198304
37.7	-0.0487364	0.0247557	0.065027	-0.0042558	-0.000847137	0.00718867	0.0186776
37.8	-0.000554373	0.00818067	0.028206	0.000843196	0.0279969	0.0129345	0.00636727
37.9	-0.00353337	0.00455067	0.016259	0.0050312	-0.00180614	0.00410027	0.00347895
38	-0.0355674	-0.0107603	-0.03185	0.0119592	0.0424409	-0.00475553	0.0145369
38.1	0.0520106	0.0244137	-0.021093	0.0157802	-0.00266414	0.0136895	0.0123797
38.2	-0.00864737	-0.000581333	0.057467	-0.0095268	0.0191309	0.0115685	0.0125801
38.3	-0.0222464	0.0150587	-0.014027	0.0351522	0.0564269	0.0140729	0.0147443
38.4	-0.0596534	-0.0182453	0.036313	0.0117792	-0.0343891	-0.0128391	0.0168926
38.5	-0.0283464	0.0362447	-0.023506	0.0324282	-0.00449914	0.00246427	0.013622
38.6	0.0174576	0.00885767	-0.008346	0.0270982	-0.00325514	0.00836247	0.00651205
38.7	-0.0196194	0.0390437	-0.01607	-0.0050268	0.0154619	0.00275787	0.0109405
38.8	-0.00520837	0.0226017	-0.024494	0.0406062	-0.0170531	0.00329047	0.0122952
38.9	-0.0380194	-0.0339513	0.022928	-0.0234048	0.0297629	-0.00853693	0.0144794
39	-0.0338894	-0.00169133	0.005281	-0.000791804	-0.0311821	-0.0124547	0.00829636
39.1	-0.0632784	0.0216087	-0.029607	0.0083482	-0.0297731	-0.0185403	0.0151411
39.2	0.0194906	0.00495567	0.028366	0.000468196	-0.0318841	0.00427927	0.0103304
39.3	0.0542296	-0.0140983	0.031495	0.0092082	0.0460749	0.0253819	0.0124861
39.4	-0.0164124	-0.000347333	0.032864	0.0211562	0.0126979	0.00999167	0.00854161
39.5	-0.0111404	0.0164017	0.007	-0.0311228	0.0205089	0.000329471	0.00956771
39.6	-0.0109224	-0.0173173	0.011805	-0.0083778	0.0168409	-0.00159433	0.00670686
39.7	0.00986663	-0.00962433	-0.015957	0.0300772	-0.00861014	0.00115047	0.00841653
39.8	-0.0635254	-0.00879333	-0.015504	-0.0029408	0.00440286	-0.0172721	0.0120199
39.9	-0.0344014	0.00638267	-0.012683	0.0029202	0.0364719	-0.000261929	0.0116693
40	0.00654063	0.0143767	0.003413	0.0281692	0.0624999	0.0229999	0.0107608
40.1	0.0272446	-0.00854633	0.01598	-0.0010998	0.0139179	0.00949927	0.00638124
40.2	-0.0303644	0.00855367	0.022727	0.0255262	0.000450863	0.00537867	0.0100469
40.3	-0.00484437	-0.0109663	0.011191	-0.0421678	0.0103509	-0.00728733	0.00971778
40.4	0.0362746	0.0192157	0.011136	-0.0151988	-0.0277311	0.00473927	0.0116121
40.5	0.0369796	0.0153497	0.005856	0.0396582	-0.0234051	0.0148877	0.0115103
40.6	-1.53725e-05	-0.00508133	-0.048844	0.0253482	-0.0189431	-0.00950713	0.0121676
40.7	0.0207116	-0.0172193	0.022082	0.0257112	0.0452479	0.0193067	0.0101434
40.8	0.0293406	0.0184187	-0.032533	-0.0471888	0.0138039	-0.00363173	0.0151821
40.9	0.0129166	0.0120167	0.013217	0.0216182	0.0113679	0.0142273	0.00187653
41	-0.00308437	-0.0197233	0.007966	-0.0167548	0.0523969	0.00416007	0.0130415
41.1	0.0433386	-0.00341633	0.023515	-0.0214378	0.0149769	0.0113953	0.0111299
41.2	0.0119636	0.00967967	0.040321	0.0220762	-0.0393111	0.00894587	0.0132197
41.3	-0.0409504	0.0138637	0.043695	0.0131292	0.0124119	0.00842987	0.0136922
41.4	-0.0109694	0.0177587	0.048084	-0.0130968	-0.0114341	0.00606847	0.0119706
41.5	0.0285206	0.0160757	0.033065	-0.0055138	0.00846586	0.0161227	0.00695528
41.6	0.0252136	-0.0364923	-0.048321	-0.0143208	-0.0366421	-0.0221125	0.0130485
41.7	-0.0188834	-0.0158523	0.069651	-0.0157188	0.0166769	0.00717467	0.0169218
41.8	-0.00181437	0.0464137	-0.033489	0.0200662	0.0309709	0.0124295	0.0139076
41.9	-0.0310324	0.0104587	-0.023484	-0.000217804	0.0279309	-0.00326893	0.0108412
42	0.0259676	-0.0217653	-0.016704	0.0063742	0.00120986	-0.000983529	0.00855666
42.1	-0.0429124	0.0143247	0.033573	0.0522702	-0.0211801	0.00721507	0.0174561
42.2	-0.0309114	0.00857567	0.012406	0.0290392	0.0384569	0.0115133	0.0119214
42.3	0.0155806	0.0161147	0.009978	0.0021832	0.0465349	0.0180783	0.00754367
42.4	-0.0224114	0.00234967	-0.011485	-0.0056578	-0.00687914	-0.00881673	0.00406421
42.5	-0.0124194	-0.00886133	0.00717	0.0068872	-0.00917014	-0.00327873	0.0042541
42.6	0.0113566	-0.0302513	-0.045763	-0.0051278	0.0109269	-0.0117717	0.0113824
42.7	0.0127676	0.00107167	-0.017561	-0.0255598	-4.13725e-06	-0.00585713	0.00690769
42.8	-0.0107694	-0.0314493	0.022455	0.0225822	0.0185999	0.00428367	0.0108936
42.9	-0.0281974	0.0146627	-0.057445	-0.0017908	0.0102199	-0.0125101	0.0134817
43	-0.0250444	-0.00112933	-0.034217	-0.0030908	0.0563949	-0.00141733	0.0157784
43.1	0.0186076	-0.0142993	0.004103	0.0316322	-0.0203041	0.00394787	0.00975314
43.2	-0.0133664	0.0241387	-0.036293	0.000828196	0.00957286	-0.00302393	0.0103081
43.3	-0.00763737	0.00306567	0.004454	0.0330232	0.0289539	0.0123719	0.0079092
43.4	0.0285096	-0.0124683	0.018596	-0.0191398	0.0274229	0.00858407	0.0101587
43.5	-0.0103964	0.0105067	-0.006616	0.0343362	-0.00170014	0.00522607	0.00808564
43.6	-0.00466537	-0.0184563	0.015361	-0.0026038	0.0198489	0.00189687	0.00700403
43.7	-0.0412544	0.00102167	-0.017285	-0.0147618	-0.0162521	-0.0177063	0.00676835
43.8	-0.0179784	0.00736967	-0.045532	-0.0075138	0.0169919	-0.00933253	0.0108637
43.9	0.00182663	0.00161667	0.045174	-0.0216688	0.00553086	0.00649587	0.0108069
44	0.00373163	-0.0361963	0.018195	-0.0157958	-0.0180271	-0.00961853	0.00939963
44.1	-0.0313234	-0.0285563	0.031305	-0.0014578	-0.0183691	-0.00968033	0.0115057
44.2	-0.00853737	-0.000395333	0.019481	-0.0384228	0.00589886	-0.00439513	0.00966197
44.3	-0.0122464	-0.0154423	0.00844	-0.0270228	0.0525879	0.00126327	0.0140489
44.4	0.00151463	-0.0275133	0.017859	0.0392522	-0.0172521	0.00277207	0.0119962
44.5	-0.0477034	0.00184267	0.025708	-0.0071548	-0.0264221	-0.0107459	0.0124737
44.6	-0.0166094	0.0218797	0.011996	-0.0152348	-0.0109171	-0.00177713	0.00785489
44.7	0.0167456	0.0153377	-0.035149	-0.0014898	0.0107629	0.00124147	0.00964745
44.8	-0.0731854	0.0238307	0.007212	-0.0345168	-0.00368914	-0.0160697	0.0171608
44.9	0.0193026	0.0120237	0.058726	0.0048392	0.0588059	0.0307395	0.0116681
45	-0.00362637	0.0132527	-0.013959	-0.0041558	0.0180199	0.00190627	0.0059475	Fig. b
45.1	-0.0321024	0.00667867	0.004877	-0.0346048	0.0251659	-0.00599713	0.0117259
45.2	-0.0533904	-0.0273453	0.02643	-0.0360928	-0.00311614	-0.0187029	0.0138929
45.3	-0.0169164	-0.0101373	0.008581	0.0097202	-0.0217701	-0.00610453	0.00649868
45.4	0.0375486	-0.0245773	0.045639	0.0169032	0.00507786	0.0161183	0.0124687
45.5	0.0347676	0.0104327	0.002053	-0.0117968	0.0270419	0.0124997	0.00839959
45.6	-0.0279914	0.00530467	0.006911	-0.0127128	-0.0226601	-0.0102297	0.00711083
45.7	-0.0150464	-0.00914533	-0.024563	0.0118142	0.0252319	-0.00234173	0.0091164
45.8	-0.00698537	-0.0221343	-0.0154	0.0331892	0.0266229	0.00305847	0.0112681
45.9	-0.0257464	-0.000693333	-0.005601	-0.0272508	-0.0247281	-0.0168039	0.00564338
46	0.0415676	0.00700267	-0.01289	0.000500196	-0.0468071	-0.00212533	0.0143381
46.1	0.00352763	-0.0106413	-0.007109	0.0150472	-0.0163121	-0.00309753	0.00557113
46.2	-0.0523704	-0.0244323	0.006949	-0.0093738	-0.0279301	-0.0214315	0.00989771
46.3	-0.0293874	-0.00881333	-0.019716	0.0318582	-0.0259651	-0.0104047	0.0111307
46.4	0.00477763	-0.0251113	0.016613	0.0069242	0.0323669	0.00711407	0.0094125
46.5	-0.0100764	-0.0102603	-0.026144	0.0323382	0.0317079	0.00351307	0.0119995
46.6	0.0358646	0.0173537	0.033663	0.0098102	0.0302449	0.0253873	0.00504501
46.7	0.0671966	-0.0326963	-0.04886	0.0126752	-0.0352421	-0.00738533	0.0213327
46.8	0.00300463	0.0158127	-0.011942	-0.0072358	0.00392486	0.000712871	0.00483167
46.9	-0.00712837	-0.0191943	0.000556	0.0140092	-0.0285461	-0.00806073	0.00743575
47	-0.0394444	0.00737467	-0.017868	0.000630196	-0.00866214	-0.0115939	0.00816347
47.1	0.0190476	-0.0225893	-0.00968	0.0101762	-0.00338614	-0.00128633	0.00732646
47.2	0.00222263	-0.0135453	-0.009225	-0.0128138	0.00151186	-0.00636993	0.00344323
47.3	0.0113066	0.000332667	0.009631	0.000610196	-0.0289951	-0.00142293	0.00725146
47.4	-0.00724137	-0.00465033	0.023813	0.0031982	-0.00890214	0.00124347	0.00601194
47.5	0.0198106	0.0104947	0.005517	0.0135292	-0.0178921	0.00629187	0.00647405
47.6	-0.00915537	0.000865667	0.031216	-0.0089438	0.00519886	0.00383627	0.00739068
47.7	-0.00656737	-0.00801933	-0.024126	0.0011012	0.0128519	-0.00495193	0.00605508
47.8	0.0336876	0.000767667	-0.000655	-0.0066098	-0.0425341	-0.00306873	0.0121277
47.9	-0.00783237	0.000110667	-0.010445	0.000519196	0.00117686	-0.00329413	0.00242749
48	0.0289636	-0.0343763	0.018357	0.0147432	-0.00418414	0.00470067	0.01114
48.1	-0.0337104	-0.00369633	0.000873	0.0018782	-0.00203314	-0.00733773	0.00666807
48.2	0.0257676	-0.0151243	0.023961	-0.0074158	0.00311686	0.00606107	0.00820936
48.3	-0.00514037	0.00190567	0.002217	-0.0100418	0.0265179	0.00309167	0.00628973
48.4	-0.0351764	-0.0169593	0.001669	0.0335962	-0.0151831	-0.00641073	0.0115791
48.5	-0.0189704	-0.00259733	0.022663	0.0102682	0.0322419	0.00872107	0.00906896
48.6	-0.0248364	0.00634467	-0.011984	-0.0292848	-0.0244661	-0.0168453	0.00647334
48.7	0.0275106	-0.00975333	0.035372	-0.0214088	-0.00905314	0.00453347	0.0112709
48.8	0.0283766	-0.00114833	-0.033951	-0.0050008	0.0332089	0.00429707	0.0122367
48.9	0.0702246	0.0112207	-0.030626	-0.0098608	0.0382299	0.0158377	0.0177482
49	0.0660966	-0.0154943	0.057204	-0.0092038	0.0370939	0.0271393	0.0168213
49.1	-0.0555164	0.00521467	0.000103	-0.0018668	0.0343769	-0.00353773	0.0145464
49.2	0.0204036	-0.0120293	0.014466	0.0063632	0.0212939	0.0100995	0.00614085
49.3	-0.0211034	-0.00365833	0.010292	0.0231402	-0.000543137	0.00162547	0.00737297
49.4	-0.0226204	0.0133327	0.016505	0.0178332	0.0327419	0.0115585	0.00917583
49.5	-0.00526037	0.0248997	-0.03508	-0.0420448	0.0224449	-0.00700813	0.0139718
49.6	0.00893663	-0.00422633	-0.001066	-0.0494558	0.0191689	-0.00532853	0.0117691
49.7	0.0135416	0.0197567	0.025826	0.000537196	0.0580789	0.0235481	0.00959575
49.8	0.0230736	-0.0300733	-0.049835	0.0239442	0.0276089	-0.00105633	0.0162023
49.9	0.0331076	0.0359897	-0.006684	-0.0054348	0.0179699	0.0149897	0.00912428
50	-0.0113184	0.00845267	-0.024548	0.0057522	-0.00931614	-0.00619553	0.00604199
50.1	0.0697546	0.0742947	0.068649	0.0592182	0.0201059	0.0584045	0.00988362
50.2	0.106872	0.0435757	0.099061	0.0700882	0.0652509	0.0769695	0.0115802
50.3	0.142425	0.0749387	0.033135	0.0563972	0.0376859	0.0689163	0.0198143
50.4	0.151737	0.0561717	0.045027	0.0719662	0.0827779	0.0815359	0.018705
50.5	0.167999	0.0792877	0.092532	0.0208062	0.0390999	0.0799449	0.0255715
50.6	0.11099	0.0470557	0.079281	0.0249712	0.0608869	0.0646369	0.0145938
50.7	0.130294	0.0878387	0.026301	0.0809722	0.0509459	0.0752703	0.0176178
50.8	0.124678	0.0619097	0.091682	0.0312472	0.0439259	0.0706885	0.0168886
50.9	0.101175	0.0555457	0.03764	0.0729152	0.0363119	0.0607175	0.0121254
51	0.147327	0.0703117	0.088275	0.0835822	0.0473509	0.0873693	0.0165869
51.1	0.119345	0.0757157	0.032787	0.0821492	0.0251809	0.0670355	0.0172696
51.2	0.119269	0.0480637	0.06159	0.0617612	0.00783486	0.0597037	0.0178629
51.3	0.0616376	0.0807637	0.063839	0.0497632	0.0280159	0.0568039	0.00873284
51.4	0.123564	0.0810797	0.026675	0.0612122	0.0275259	0.0640113	0.0181257
51.5	0.0547606	0.0397437	0.046944	0.0461562	0.0611819	0.0497573	0.00371961
51.6	0.135027	0.0498157	0.132945	0.0607022	0.0152869	0.0787553	0.0237641
51.7	0.166212	0.0508497	0.064976	0.0494162	0.0205679	0.0704043	0.0250151
51.8	0.0749976	0.0466387	0.091513	0.0523002	0.0435709	0.0618041	0.00924514
51.9	0.145223	0.0684667	0.117066	0.0501782	0.0719699	0.0905807	0.0175428
52	0.0736896	0.0927517	0.051381	0.0538412	0.0625699	0.0668467	0.00756477
52.1	0.137059	0.0895057	0.113964	0.0824752	0.0234169	0.0892841	0.0190741
52.2	0.172874	0.0711847	0.013424	0.0506312	0.0426979	0.0701623	0.0272999
52.3	0.121072	0.0710217	0.0894	0.108347	0.0218119	0.0823305	0.0173466
52.4	0.112514	0.0677837	0.138727	0.0889462	0.0592509	0.0934443	0.014598
52.5	0.14912	0.0752497	0.063816	0.0997592	0.0366279	0.0849145	0.0189905
52.6	0.130697	0.0983887	0.130712	0.0935222	0.0427269	0.0992093	0.0161356
52.7	0.1684	0.0995497	0.0788	0.0611492	0.0472559	0.0910309	0.0212335
52.8	0.173908	0.0424867	0.025925	0.0729722	0.0407089	0.0712001	0.0267918
52.9	0.120768	0.0939757	0.062736	0.0536822	0.0509159	0.0764155	0.0134715
53	0.139896	0.0947607	0.055686	0.0745072	0.0595119	0.0848723	0.0153749
53.1	0.140616	0.0638677	0.086959	0.0774382	0.0453859	0.0828533	0.016042
53.2	0.174061	0.0735157	0.029121	0.0749392	0.109336	0.0921945	0.0241048
53.3	0.142532	0.0829727	0.066296	0.0177522	0.0350259	0.0689157	0.0216679
53.4	0.135726	0.0606417	0.064314	0.0676692	0.0466439	0.0749989	0.0155977
53.5	0.11421	0.0731197	0.085782	0.0733082	0.0768209	0.0846481	0.00773929
53.6	0.13449	0.0603667	0.05231	0.0517152	0.0624729	0.0722709	0.0157001
53.7	0.2158	0.104101	0.02915	0.0514692	0.0206799	0.0842399	0.0359521
53.8	0.187645	0.0289577	0.146523	0.0555972	0.0595059	0.0956457	0.0303394
53.9	0.13039	0.0806867	0.101004	0.0469422	0.0536689	0.0825383	0.0153862
54	0.17827	0.0806927	0.083838	0.0534212	0.0410119	0.0874467	0.0241054
54.1	0.113472	0.0897007	0.07553	0.0592282	0.0718619	0.0819585	0.0092546
54.2	0.104025	0.0707177	0.076974	0.0664902	0.0749859	0.0786385	0.00659882
54.3	0.129803	0.0902487	0.070091	0.110079	0.0679959	0.0936435	0.0118357
54.4	0.135575	0.0369187	0.030527	0.0898222	0.122627	0.0830939	0.0215149
54.5	0.0868856	0.0741807	0.139812	0.0939372	0.0674689	0.0924569	0.0127164
54.6	0.149964	0.118273	0.116535	0.0854322	0.0369959	0.10144	0.0190723
54.7	0.152727	0.0739337	0.027456	0.0577112	0.0494409	0.0722537	0.021468
54.8	0.152586	0.0891107	0.104145	0.0747342	0.0627189	0.0966589	0.01561
54.9	0.138066	0.0827877	0.105855	0.0736962	0.0748139	0.0950437	0.0122126
55	0.13216	0.0839297	0.128104	0.101815	0.0643869	0.102079	0.012908
55.1	0.106017	0.0752027	0.126342	0.106451	0.00297186	0.0833969	0.0217057
55.2	0.153639	0.0568617	0.032928	0.0816872	0.0225009	0.0695233	0.0233816
55.3	0.0980026	0.0867427	0.080901	0.0678852	0.0692979	0.0805659	0.00561281
55.4	0.115019	0.0714017	0.076622	0.0922282	0.0333439	0.0777229	0.0134388
55.5	0.187331	0.100496	0.084375	0.0743562	0.0486499	0.0990415	0.0236229
55.6	0.104321	0.102601	0.127947	0.0961112	0.0724909	0.100694	0.00887675
55.7	0.163958	0.0650167	0.070167	0.0547472	0.0608859	0.0829549	0.0204077
55.8	0.143565	0.0705537	0.103562	0.0706052	0.0329119	0.0842395	0.0185749
55.9	0.104759	0.0885917	0.104827	0.0781072	0.0611639	0.0874897	0.00830991
56	0.150244	0.0828197	0.079589	0.0882782	0.0512499	0.0904361	0.0162678
56.1	0.124886	0.0934547	0.130232	0.0633312	0.0656079	0.0955023	0.0141463
56.2	0.141821	0.0763867	0.048019	0.0601222	0.0748829	0.0802463	0.016246
56.3	0.118373	0.0670527	0.068933	0.0619532	0.0671449	0.0766913	0.0104852
56.4	0.125618	0.0734417	0.081832	0.0995862	0.0419579	0.0844871	0.0138879
56.5	0.133712	0.0758897	0.111379	0.0934082	0.0869679	0.100271	0.0101493
56.6	0.127849	0.0970127	0.084798	0.0638542	0.0399799	0.0826987	0.0148792
56.7	0.184083	0.0931467	0.108804	0.0754212	0.0337449	0.0990399	0.0246816
56.8	0.145893	0.0646167	0.092256	0.0962172	0.0616829	0.0921331	0.0151512
56.9	0.141743	0.0798017	0.058064	0.105784	0.0721659	0.0915117	0.0147597
57	0.174674	0.0798257	0.098231	0.0791032	0.0332509	0.0930169	0.0230593
57.1	0.160122	0.110384	0.079589	0.0767702	0.00841786	0.0870565	0.0247268
57.2	0.108083	0.0966847	0.092986	0.0340452	0.0290479	0.0721693	0.0167884
57.3	0.136551	0.0616587	0.07252	0.110496	0.0713269	0.0905105	0.0142183
57.4	0.137881	0.0618177	0.080798	0.0953242	0.0325559	0.0816753	0.0175402
57.5	0.18133	0.0619957	0.103257	0.0985552	0.0504209	0.0991117	0.0229409
57.6	0.164261	0.0986327	0.121135	0.0859142	0.0613099	0.10625	0.0174327
57.7	0.195767	0.0778137	0.043558	0.0701742	0.0751229	0.0924871	0.0265287
57.8	0.168259	0.110413	0.104702	0.0758922	0.0533699	0.102527	0.0193822
57.9	0.15652	0.0769757	0.131459	0.100027	0.0326949	0.0995353	0.0214979
58	0.141931	0.0444197	0.135055	0.0486422	0.0302899	0.0800675	0.0240695
58.1	0.114192	0.0604717	0.131841	0.0787782	0.0908859	0.0952337	0.0126443
58.2	0.12489	0.0611257	0.098461	0.0912822	0.0850949	0.0921707	0.0103072
58.3	0.180736	0.0967687	0.092687	0.112356	0.0350289	0.103515	0.0233391
58.4	0.153002	0.0971187	0.108115	0.0996722	0.0482419	0.10123	0.0166655
58.5	0.123045	0.0923117	0.088927	0.0553042	0.0791489	0.0877473	0.0109422
58.6	0.157305	0.108432	0.08455	0.0780092	0.0575449	0.0971681	0.0170874
58.7	0.110891	0.112982	0.066109	0.10696	0.0784249	0.0950733	0.00956111
58.8	0.166187	0.0698917	0.090185	0.0760492	0.0282969	0.0861219	0.0225116
58.9	0.142714	0.0870167	0.081017	0.112424	0.0696529	0.0985649	0.0130736
59	0.147662	0.105178	0.083155	0.0675672	0.0674659	0.0942055	0.0150411
59.1	0.175749	0.0912587	0.089267	0.0944872	0.0549529	0.101143	0.0199782
59.2	0.125633	0.0849007	0.124772	0.0822402	0.0154369	0.0865965	0.0200832
59.3	0.116	0.122213	0.109476	0.109778	0.0573699	0.102967	0.0116364
59.4	0.117545	0.0431767	0.128766	0.10458	0.0317299	0.0851595	0.0199308
59.5	0.171558	0.0838507	0.086087	0.104237	0.0901269	0.107172	0.016482
59.6	0.10624	0.0980237	0.059949	0.0886172	0.0288849	0.0763429	0.0142048
59.7	0.124145	0.0751197	0.087978	0.100924	0.0361949	0.0848723	0.0146189
59.8	0.135262	0.0866297	0.076139	0.0722892	0.0713529	0.0883345	0.0120408
59.9	0.136429	0.102825	0.059248	0.0834352	0.0778899	0.0919653	0.0131077
60	0.0932946	0.0546597	0.050472	0.0861272	0.0652819	0.0699671	0.00849014
60.1	0.168922	0.0820127	0.12705	0.0393672	0.0728719	0.0980447	0.0225816
60.2	0.127075	0.111289	0.096031	0.104794	0.0368039	0.0951985	0.0154559
60.3	0.159107	0.0776167	0.123184	0.103609	0.0547349	0.10365	0.0180658
60.4	0.1477	0.0799327	0.103409	0.0599162	0.0686219	0.0919159	0.0157387
60.5	0.146405	0.0645257	0.057927	0.0763322	0.102897	0.0896173	0.0161423
60.6	0.111138	0.0793817	0.100463	0.128451	0.0716029	0.0982073	0.0103662
60.7	0.165603	0.0721627	0.158718	0.0874942	0.0521939	0.107234	0.0231372
60.8	0.13748	0.0979537	0.075476	0.104847	0.0487169	0.0928947	0.0148515
60.9	0.10019	0.0775417	0.034906	0.0599612	0.0555869	0.0656371	0.0109846
61	0.146318	0.0691667	0.026703	0.0649762	0.0471649	0.0708657	0.020301
61.1	0.163785	0.0929387	0.094811	0.0586462	0.0721199	0.0964601	0.0181246
61.2	0.213431	0.0975847	0.1156	0.117421	0.0592699	0.120661	0.0254398
61.3	0.148228	0.0638257	0.085667	0.0784842	0.0700019	0.0892413	0.0152052
61.4	0.1284	0.0866187	0.088943	0.0946592	0.0721389	0.0941519	0.00933172
61.5	0.153326	0.11313	0.105472	0.0868982	0.0473949	0.101244	0.0172875
61.6	0.155133	0.0686047	0.097547	0.137181	0.0607149	0.103836	0.0185519
61.7	0.110168	0.0938487	0.074524	0.0694052	0.0614109	0.0818713	0.0088661
61.8	0.145255	0.0344497	0.079389	0.0564902	0.0400199	0.0711207	0.0201125
61.9	0.113486	0.0853557	0.08905	0.0891022	0.0278119	0.0809611	0.0142016
62	0.177053	0.0955307	0.120104	0.0932772	0.0898669	0.115166	0.0163693
62.1	0.150286	0.116573	0.106348	0.0713422	0.0421009	0.0973299	0.0186836
62.2	0.191593	0.0718287	0.120879	0.0558042	0.0552649	0.0990739	0.0260471
62.3	0.122782	0.0961027	0.080776	0.0852432	0.0970809	0.0963969	0.00729769
62.4	0.12772	0.0796487	0.106709	0.0970522	0.108383	0.103902	0.00784341
62.5	0.152019	0.0828937	0.07539	0.0831122	0.0885919	0.0964013	0.014062
62.6	0.0748756	0.103247	0.05877	0.0824482	0.108794	0.0856269	0.00920367
62.7	0.173837	0.0579267	0.110739	0.0639902	0.0524889	0.0917963	0.0229726
62.8	0.176316	0.0743787	0.058816	0.0750152	0.0635719	0.0896195	0.0218965
62.9	0.138708	0.0782057	0.10015	0.0403392	0.0706089	0.0856023	0.0163708
63	0.121793	0.13055	0.091714	0.0990272	0.0477829	0.0981733	0.0144702
63.1	0.127201	0.0724207	0.155408	0.0782202	0.0586859	0.0983871	0.0183559
63.2	0.122817	0.0555907	0.086001	0.0822402	0.0652739	0.0823845	0.0115294
63.3	0.0993726	0.0773527	0.108073	0.0726832	0.0605979	0.0836159	0.00876073
63.4	0.158022	0.0996137	0.051778	0.0820092	0.0451659	0.0873177	0.020271
63.5	0.133184	0.0818677	0.096484	0.0830192	0.0421349	0.0873379	0.0146242
63.6	0.202676	0.0914167	0.092658	0.0570552	0.0613819	0.101037	0.0264576
63.7	0.124401	0.0819547	0.116524	0.111893	0.0795179	0.102858	0.00925794
63.8	0.123799	0.0515907	0.089158	0.0731842	0.0483109	0.0772085	0.013822
63.9	0.109181	0.0971767	0.073903	0.0632882	0.0637319	0.0814561	0.00926568
64	0.130802	0.0898077	0.099986	0.0412552	0.0502559	0.0824213	0.0164818
64.1	0.101466	0.0834487	0.045013	0.0539522	0.0445469	0.0656853	0.0114184
64.2	0.11809	0.0896807	0.056947	0.0969152	0.0547249	0.0832715	0.0121396
64.3	0.173093	0.0914737	0.113269	0.104083	0.0598329	0.10835	0.0185374
64.4	0.132012	0.0589537	0.050662	0.0605802	0.0424909	0.0689397	0.0160955
64.5	0.110957	0.0742947	0.129004	0.0792312	0.102899	0.0992771	0.0101469
64.6	0.156217	0.10813	0.096559	0.0587422	0.0645519	0.0968399	0.0175315
64.7	0.0808606	0.0812307	0.098472	0.0768532	0.0415889	0.0758011	0.00932907
64.8	0.131139	0.0578797	0.091243	0.0461032	0.0382419	0.0729213	0.0171363
64.9	0.215296	0.0675747	0.081469	0.0902992	0.0775209	0.106432	0.0274595
65	0.143311	0.0888687	0.095759	0.0916922	0.0143909	0.0868043	0.02067
65.1	0.102158	0.0965047	0.106002	0.0949602	0.0560649	0.0911379	0.00898862
65.2	0.130691	0.105648	0.112301	0.0745202	0.0919009	0.103012	0.00947254
65.3	0.109888	0.0716227	0.106869	0.0946822	0.0905839	0.0947291	0.00681267
65.4	0.144192	0.0516887	0.072593	0.0731782	0.0691949	0.0821693	0.0159949
65.5	0.18766	0.0484427	0.104952	0.0857892	0.0704489	0.0994585	0.0239172
65.6	0.132382	0.0677037	0.087096	0.113285	0.0542509	0.0909435	0.0143484
65.7	0.160936	0.0749667	0.076639	0.0471762	0.0329749	0.0785385	0.0222096
65.8	0.111847	0.129587	0.087587	0.131458	0.0776959	0.107635	0.0108753
65.9	0.137528	0.0328727	0.085385	0.0769202	0.0282769	0.0721965	0.0199245
66	0.106827	0.0867857	0.06793	0.0941362	0.105701	0.0922759	0.0071354
66.1	0.0868786	0.0749317	0.061734	0.0897912	0.0472219	0.0721115	0.00795544
66.2	0.11948	0.0638197	0.071853	0.0806772	0.102969	0.0877597	0.0102805
66.3	0.125074	0.0774357	0.121601	0.105714	0.0603219	0.0980293	0.0126333
66.4	0.134996	0.0783317	0.107	0.111976	0.0529219	0.0970451	0.0142466
66.5	0.147876	0.0723897	0.065326	0.0818932	0.0325869	0.0800143	0.0188838
66.6	0.124779	0.0690687	0.072528	0.0630842	0.0977649	0.0854449	0.011476
66.7	0.108757	0.0420457	0.107475	0.0596342	0.0369949	0.0709813	0.0156203
66.8	0.160025	0.110174	0.084581	0.118565	0.0483629	0.104341	0.0185216
66.9	0.0915626	0.0757257	0.025212	0.108015	0.0738219	0.0748675	0.0138654
67	0.0818276	0.0873067	0.102557	0.12714	0.0628829	0.0923429	0.010768
67.1	0.128667	0.111027	0.093507	0.0572502	0.0361019	0.0853105	0.0170545
67.2	0.129112	0.0831447	0.088088	0.0469082	0.0676509	0.0829807	0.0135838
67.3	0.165368	0.0851747	0.093416	0.0844692	0.0671669	0.0991189	0.0171047
67.4	0.10277	0.109355	0.145102	0.0826912	0.0302699	0.0940375	0.0188593
67.5	0.0701616	0.0792807	0.081313	0.0684452	0.0472829	0.0692967	0.00604216
67.6	0.146458	0.118261	0.111295	0.0847592	0.0411429	0.100383	0.0177694
67.7	0.128006	0.0840557	0.119637	0.0676372	0.0541129	0.0906897	0.014394
67.8	0.122351	0.0777847	0.134332	0.0600542	0.0313189	0.0851681	0.0192153
67.9	0.16871	0.100087	0.104543	0.0879262	0.0649359	0.10524	0.0172911
68	0.144192	0.0845397	0.107622	0.0790202	0.0443419	0.0919431	0.0165279
68.1	0.129458	0.0554977	0.094236	0.108755	0.0823459	0.0940585	0.0124363
68.2	0.13583	0.0448487	0.079482	0.0491912	0.0426609	0.0704025	0.0176574
68.3	0.0749706	0.0687907	0.035726	0.0616222	0.0985819	0.0679383	0.0101655
68.4	0.0725896	0.0614527	0.116568	0.0587542	0.0665619	0.0751853	0.0106118
68.5	0.103042	0.0833167	0.056715	0.0670982	0.0417549	0.0703853	0.0106091
68.6	0.118874	0.0944417	0.125023	0.123055	0.0418559	0.10065	0.0156899
68.7	0.112025	0.0605407	0.105574	0.0459932	0.0826649	0.0813595	0.012674
68.8	0.0945126	0.0758217	0.099441	0.0775642	0.0357879	0.0766255	0.0112021
68.9	0.140214	0.114196	0.120227	0.0353102	0.0414119	0.0902717	0.0216471
69	0.101581	0.0532767	0.104525	0.0639292	0.0444369	0.0735497	0.0124425
69.1	0.141857	0.0730227	0.110752	0.100073	0.0722729	0.0995955	0.0129679
69.2	0.0876676	0.0843557	0.08355	0.0683792	0.0404769	0.0728859	0.00875909
69.3	0.0986676	0.0754407	0.089712	0.0862522	0.0332379	0.0766621	0.0114753
69.4	0.0766486	0.0959927	0.08294	0.0888222	0.0599919	0.0808791	0.00612345
69.5	0.0824096	0.0867547	0.099341	0.0840982	0.0396199	0.0784447	0.0101508
69.6	0.0930446	0.11181	0.131559	0.0878172	0.0685609	0.0985583	0.0107477
69.7	0.124246	0.0640527	0.038331	0.0617572	0.0740739	0.0724921	0.0142028
69.8	0.0841256	0.103845	0.096548	0.0810152	0.0445669	0.0820201	0.0102361
69.9	0.114401	0.0896997	0.056816	0.0607482	0.0694389	0.0782207	0.0106802
70	0.0942716	0.0680287	0.074382	0.0633662	0.0615749	0.0723247	0.0059168
	sample_1	sample_2	sample_3	sample_4	sample_5	Average	SEM
Tau on	0.19624	0.16231	0.18913	0.20223	0.21729	0.19344	0.00905975
peak (ΔFRETr)	0.133009	0.0819184	0.0917969	0.0814925	0.0575656	0.0891566	0.0123271
SE of baseline	0.00132275	0.00116723	0.00122212	0.000993211	0.00118266	0.00117759	5.34713e-05
SNR	100.555	70.182	75.1129	82.0495	48.6746	75.3148	8.42174

## Sheet: Summary
		ΔFRETr
	Conentraion (μM)	Average	SEM
	0.001	0.0296232	0.00792415
	0.01	0.0335678	0.00916852
	0.1	0.0323616	0.00738363
	1	0.0508346	0.00793075
	10	0.0921056	0.0161332
	30	0.0891566	0.0123271
