# Supplementary material for: Two-step structural changes in M3 muscarinic receptor activation rely on the coupled Gq protein cycle
Source: Nat Commun. 2023 Mar 8;14:1276. doi: 10.1038/s41467-023-36911-4 (PMC9992711; doi:10.1038/s41467-023-36911-4)
Supplement: Supplementary file 3 — Source Data [file 41467_2023_36911_MOESM3_ESM.zip › 2. Data for Supplementary Figures/Supplementary Figure 7.xlsx]

## Sheet: b (top)
hM3R−CFP									Gβ1−YFP
	Relative FPM									Relative FPM
Time [s]	sample_1	sample_2	sample_3	sample_4	sample_5	Average	SEM		Time [s]	sample_1	sample_2	sample_3	sample_4	sample_5	Average	SEM
0	0.894069	1.04828	1.09607	1.15806	0.997958	1.03889	0.0448375		0	1.0039	0.957936	0.952894	1.10079	1.02209	1.00752	0.026802
5.394	1.08914	0.924586	1.04895	1.13238	0.963209	1.03165	0.0386634		5.394	0.953856	1.00293	1.02834	0.886079	0.982048	0.97065	0.0244273
10.902	0.98666	0.946654	0.917905	0.768578	1.01728	0.927416	0.0431715		10.902	1.04701	1.01607	0.996872	0.922756	0.988423	0.994225	0.0205078
16.392	1.03013	1.08048	0.937072	0.940986	1.02155	1.00204	0.0276323		16.392	0.995237	1.02307	1.0219	1.09038	1.00744	1.0276	0.0165039
21.882	1.06367	1.0328	1.0917	1.28279	1.13587	1.12137	0.0437724		21.882	1.07484	0.990354	1.15153	1.1872	1.0591	1.0926	0.0348667
27.294	1.05314	0.923618	1.32469	1.27709	1.01297	1.1183	0.0777995		27.294	1.02763	1.03055	1.10719	1.15738	1.03568	1.07168	0.026013
32.7	0.997558	0.85877	1.10983	0.958294	1.04013	0.992916	0.0419005		32.7	0.990563	1.01521	1.06118	0.891696	0.969571	0.985644	0.0280079
38.1	0.986257	0.977561	1.22454	1.12445	1.09428	1.08142	0.0460118		38.1	0.978123	1.05015	1.14316	1.06389	1.01676	1.05042	0.0275152
43.59	0.839055	1.04157	1.1937	1.1192	0.971295	1.03296	0.0611352		43.59	0.918022	1.0648	0.984819	1.05159	0.991768	1.0022	0.0263204
48.984	0.93992	0.928393	1.05401	1.11451	1.14914	1.0372	0.0447733		48.984	0.879048	0.970834	1.08083	1.00677	1.12912	1.01332	0.0434991

## Sheet: b (bottom)
RFP-PH																			RFP-PH
	Relative FPM																			Relative FCytosol
Time [s]	Sample_1	Sample_2	Sample_3	Sample_4	Sample_5	Sample_6	Sample_7	Sample_8	Sample_9	Sample_10	Sample_11	Sample_12	Sample_13	Sample_14	Sample_15	Average	SEM		Time [s]	Sample_1	Sample_2	Sample_3	Sample_4	Sample_5	Sample_6	Sample_7	Sample_8	Sample_9	Sample_10	Sample_11	Sample_12	Sample_13	Sample_14	Sample_15	Average	SEM
0	1.01301	1.00774	0.977481	0.968111	1.01365	1.00035	1.00803	1.0215	0.95116	1.01986	1.00202	1.00831	1.01376	1.02392	0.998056	1.0018	0.00536129		0	1.02057	0.984673	0.930801	1.04862	1.00053	1.1644	1.03455	1.0389	1.01971	1.03992	1.0133	0.988929	0.900185	1.03931	0.940444	1.01099	0.0158972
3.096	1.00786	1.02479	1.09086	0.960422	1.01685	1.06028	1.00114	1.00606	0.935516	0.971765	0.989271	0.977171	1.04974	0.98132	0.902717	0.998385	0.012401		3.096	1.00303	1.02884	1.03356	0.983299	0.97767	0.884669	1.08472	1.03358	1.01568	1.00086	0.977111	0.996011	0.970136	1.03715	1.06354	1.00599	0.0121319
6.192	1.02424	1.02839	0.957186	1.01015	0.986805	1.04901	1.02641	1.01956	0.991291	1.03379	1.03545	1.00979	0.939647	1.01448	1.039	1.01101	0.00790122		6.192	1.02679	1.00179	1.02349	0.993724	1.03221	1.01259	1.03093	1.00052	0.991117	1.02217	1.01599	1.00817	0.950643	1.04934	0.987356	1.00979	0.00615316
9.282	1.06078	0.929542	1.03652	0.987633	0.954827	0.969452	0.917947	1.01188	0.984582	0.966317	0.968767	0.928932	0.908416	0.985466	0.934504	0.969705	0.0112362		9.282	1.00852	1.02074	1.00438	0.965304	1.01376	0.90563	1.0755	1.01828	1.01365	0.974426	1.01124	0.994285	1.01652	1.01151	1.03942	1.00488	0.00962565
12.378	0.948254	0.947296	0.975602	1.01001	0.967283	0.934367	1.05978	0.985771	0.959477	1.00481	0.95599	0.980151	0.97116	1.00027	1.05154	0.98345	0.00943178		12.378	0.99314	1.00218	1.06079	1.00345	1.02812	1.0391	0.973509	0.996168	0.980857	0.991434	0.988866	1.00673	1.0328	1.05034	1.01588	1.01089	0.00672165
15.474	0.983979	0.896748	1.05048	1.02981	0.95348	0.908288	0.971163	1.00079	1.06278	0.981634	1.02774	0.996443	1.11351	0.994967	1.03297	1.00032	0.014609		15.474	0.995862	0.996564	0.981462	0.996082	0.978472	1.1342	0.930334	0.988382	0.976881	0.997093	0.975531	0.984259	1.03419	1.00966	1.00934	0.99922	0.01125
18.57	1.0265	0.981346	1.01344	1.02259	1.04674	1.07099	1.00103	1.01595	1.01992	0.96237	0.973656	0.97497	1.08607	0.956565	1.04854	1.01338	0.0100762		18.57	0.978237	1.05027	0.921245	1.04655	0.992589	0.867253	0.896654	1.01106	0.999149	0.975889	0.961087	1.0124	1.00216	0.978495	0.997443	0.979365	0.0131269
21.66	0.980859	1.04627	0.930719	0.996297	0.989016	1.01491	1.0137	0.97437	1.02202	1.02925	0.980575	1.04507	0.965837	0.994052	0.974719	0.997177	0.00815887		21.66	0.997114	0.977617	1.0724	0.971675	0.978472	1.05313	0.980228	0.981698	0.998029	0.99757	1.0119	0.999968	1.00686	0.965204	0.992153	0.998934	0.00756544
24.756	0.941334	0.988208	0.989725	1.03173	1.03863	1.01465	0.988931	0.972169	1.03637	1.02728	1.03035	1.04865	1.05613	1.05671	1.00363	1.01497	0.00863891		24.756	0.966704	0.96233	0.938817	1.01664	0.988338	0.984233	0.990976	0.976657	1.00648	1.01093	1.01577	0.994034	0.999293	0.927111	1.01517	0.986232	0.00713971
27.852	1.01319	1.14967	0.977984	0.983246	1.03271	0.97769	1.01186	0.991934	1.03689	1.00293	1.03618	1.03051	0.895715	0.992258	1.01433	1.00981	0.0135262		27.852	1.01003	0.975004	1.03305	0.974653	1.00983	0.954796	1.0026	0.954759	0.998447	0.989708	1.02921	1.01521	1.08721	0.931877	0.939249	0.993709	0.0105087
30.948	1.0188	1.05467	0.949538	0.987986	0.967715	0.977519	0.989348	1.01142	0.963882	0.997337	1.0251	1.04189	1.09337	1.03952	1.03509	1.01021	0.0101108		30.948	0.933529	0.99284	0.976119	0.977301	0.988739	0.976989	1.05469	0.953456	0.980659	0.976655	0.916857	1.01559	1.12967	0.931914	0.994435	0.986629	0.0134949
34.044	0.989111	1.11167	0.978085	0.952343	1.00317	1.00223	1.00708	0.395473	1.01912	0.817728	1.01444	1.03409	0.994553	1.05696	0.958665	0.955648	0.0431661		34.044	0.960008	1.0847	1.02565	0.97366	1.0027	1.11139	0.995591	1.69266	1.0038	1.34343	0.976636	1.0363	0.993145	0.89665	0.97989	1.07175	0.0514587
37.134	0.96749	0.96511	0.902943	0.961701	0.986373	0.612582	0.87406	0.263185	0.858201	0.58114	0.84021	0.735402	0.683358	0.992326	0.904498	0.808572	0.0522386		37.134	1.01431	1.41383	0.994821	0.993931	1.01625	2.32465	1.48541	1.9447	1.2474	1.55572	1.34626	1.46512	1.42925	0.980784	1.68685	1.39329	0.0999311
40.23	0.968363	0.834256	0.746655	0.637219	0.592906	0.451113	0.605712	0.283078	0.588132	0.55064	0.646558	0.576733	0.73273	0.997532	0.673501	0.659009	0.0473215		40.23	1.03902	1.63178	1.43063	1.5237	1.5648	2.45072	1.82587	1.98419	1.79882	1.57223	1.81539	1.5477	1.94496	1.10351	2.47568	1.71393	0.104673
43.326	0.76967	0.685507	0.454105	0.45381	0.346974	0.436815	0.568088	0.303267	0.495721	0.552199	0.567834	0.518693	0.54382	0.8946	0.603223	0.546288	0.039398		43.326	1.51807	1.85443	2.08881	1.99481	1.88764	2.64954	1.92326	1.98264	2.0604	1.58676	2.02203	1.54716	1.87086	1.39075	2.52911	1.92709	0.0891789
46.422	0.497946	0.639453	0.346894	0.416095	0.318784	0.4544	0.613516	0.285553	0.427011	0.538165	0.556867	0.527191	0.623575	0.815262	0.565531	0.508416	0.0360142		46.422	2.09134	1.95027	2.44035	2.07838	1.98911	2.63074	1.92894	1.98418	2.12286	1.61913	2.10311	1.58427	1.98354	1.52312	2.61	2.04262	0.0853638
49.512	0.437299	0.650749	0.26937	0.378917	0.291585	0.351022	0.575032	0.309772	0.426931	0.609771	0.565918	0.476747	0.645235	0.771775	0.473884	0.482267	0.038739		49.512	2.23751	2.04461	2.5501	2.10117	1.90649	2.4891	2.10835	1.96957	2.19987	1.62838	2.04088	1.58767	2.02998	1.66943	2.69702	2.08401	0.0837157
52.608	0.393253	0.639918	0.253637	0.388348	0.293492	0.509887	0.581078	0.296685	0.381003	0.580712	0.462272	0.453959	0.625882	0.753376	0.561839	0.478356	0.0375339		52.608	2.26512	2.07296	2.43387	2.09766	1.94379	2.60284	1.94936	2.01448	2.2775	1.61118	2.25035	1.63546	2.06261	1.7829	2.70035	2.11336	0.0820941
55.704	0.386999	0.598783	0.207445	0.387374	0.310523	0.375736	0.565409	0.308001	0.371449	0.566762	0.488465	0.476061	0.791457	0.735323	0.615656	0.479029	0.0426547		55.704	2.34935	2.1948	2.5837	2.18606	1.98911	2.44918	2.06448	1.94699	2.27584	1.60939	2.13504	1.59933	2.01068	1.76045	2.76397	2.12789	0.0858407
58.8	0.385154	0.597063	0.230424	0.386789	0.332155	0.417992	0.495281	0.299095	0.361644	0.577499	0.524051	0.40773	0.749084	0.747666	0.519974	0.468773	0.0394471		58.8	2.25013	2.17017	2.47364	2.21763	1.93777	2.53857	2.04313	1.99101	2.22323	1.55657	2.21361	1.6031	1.98827	1.76141	2.74103	2.11395	0.0850806
61.89	0.354588	0.556292	0.232638	0.374822	0.337645	0.430498	0.569176	0.300917	0.350905	0.584679	0.481697	0.390797	0.737454	0.7032	0.521821	0.461809	0.0381105		61.89	2.31436	2.11804	2.49163	2.24278	1.98381	2.71751	2.19694	1.94767	2.26701	1.61866	2.15957	1.56889	1.98924	1.81368	2.58564	2.13436	0.0846571
64.986	0.371757	0.570139	0.234315	0.385668	0.27641	0.409498	0.592278	0.33026	0.363542	0.588662	0.509522	0.40348	0.792918	0.716026	0.518501	0.470865	0.0412023		64.986	2.2214	2.17906	2.53705	2.17212	1.99216	2.53764	2.0538	1.94628	2.24506	1.57475	2.19958	1.57063	1.83362	1.77433	2.63731	2.09832	0.0844837
68.082	0.373213	0.578074	0.224755	0.401009	0.31159	0.348974	0.602227	0.342407	0.341028	0.588427	0.531174	0.392057	0.744856	0.709009	0.535833	0.468309	0.0400533		68.082	2.36533	2.172	2.54794	2.24315	1.95446	2.66603	2.10838	1.96614	2.24501	1.52616	2.12001	1.59476	1.93564	1.82637	2.68471	2.13041	0.0897661
71.178	0.323093	0.571313	0.232839	0.390018	0.335078	0.466095	0.540622	0.367688	0.380833	0.59798	0.524837	0.36747	0.735408	0.737777	0.55709	0.475209	0.0387505		71.178	2.38417	2.11059	2.62778	2.16984	1.99729	2.39554	2.14499	1.95011	2.27027	1.56921	2.06182	1.60138	1.87768	1.82075	2.54095	2.10149	0.0807496
74.274	0.370731	0.570726	0.202279	0.38501	0.321326	0.346029	0.637602	0.374165	0.353025	0.570182	0.477546	0.427948	0.761891	0.706247	0.589351	0.472937	0.0410759		74.274	2.35466	2.20859	2.63508	2.11946	1.95414	2.61332	2.08315	1.92803	2.25726	1.59012	2.18947	1.57356	1.86656	1.78889	2.44964	2.10746	0.0850915
77.364	0.363686	0.57439	0.276213	0.385631	0.33401	0.465583	0.564098	0.382308	0.330997	0.57746	0.536489	0.386221	0.653153	0.701409	0.514031	0.469712	0.0333288		77.364	2.23173	2.17325	2.58308	2.25192	1.92919	2.47507	2.01952	1.93196	2.24668	1.5555	2.16364	1.5595	1.91718	1.79658	2.45191	2.08578	0.0800063
80.46	0.383407	0.558357	0.246962	0.392845	0.355159	0.42879	0.601821	0.380359	0.345329	0.57466	0.513509	0.469735	0.621512	0.728808	0.523467	0.474981	0.0332463		80.46	2.30624	2.14829	2.61751	2.18879	1.96898	2.41234	2.04482	1.94103	2.26492	1.55626	2.13406	1.61109	1.87404	1.79808	2.49909	2.09104	0.0794904
83.556	0.320902	0.528943	0.264774	0.409564	0.32247	0.445949	0.644409	0.408301	0.338118	0.543943	0.521506	0.4458	0.783561	0.72731	0.499204	0.480317	0.0389094		83.556	2.31142	2.1805	2.48032	2.25908	1.86623	2.69593	1.96341	1.86613	2.24725	1.50954	2.01949	1.57524	1.78018	1.78769	2.4922	2.06897	0.0898583
86.652	0.344728	0.556292	0.290269	0.399559	0.312938	0.417906	0.647642	0.386599	0.33791	0.507793	0.500332	0.474994	0.741019	0.724875	0.464882	0.473849	0.0367965		86.652	2.36443	2.14659	2.60014	2.18304	1.84505	2.5657	2.03317	1.90564	2.21025	1.51733	2.01021	1.57394	1.87962	1.76175	2.63287	2.08198	0.0908101
89.742	0.34574	0.594451	0.272758	0.400534	0.354524	0.381711	0.630768	0.422199	0.311977	0.519211	0.501579	0.444496	0.714474	0.736783	0.491447	0.474843	0.0367753		89.742	2.20291	2.10086	2.50437	2.20484	1.94235	2.50805	1.9377	1.83833	2.21744	1.50502	2.06147	1.61063	1.80936	1.86635	2.55579	2.0577	0.0816495

## Sheet: d (top)
Gαq−CFP											Gβ1−YFP
Time [s]	Sample_1	Sample_2	Sample_3	Sample_4	Sample_5	Sample_6	Sample_7	Average	SEM		Time [s]	Sample_1	Sample_2	Sample_3	Sample_4	Sample_5	Sample_6	Sample_7	Average	SEM
0	1.11313	0.988195	0.907623	0.966748	1.0552	0.896361	0.991498	0.988393	0.0290705		0	0.957932	0.986823	0.921811	0.986719	1.03522	0.991168	1.01169	0.984481	0.0138037
5.49	1.07239	1.0125	0.975492	1.00543	1.02466	1.07033	0.976135	1.01956	0.0150171		5.49	1.02066	0.975183	1.01936	0.965461	0.972921	1.01357	1.00451	0.995952	0.00904151
10.902	0.96997	1.04116	1.07139	1.05474	0.995287	0.917813	0.924663	0.996433	0.0234284		10.902	1.03418	1.0203	1.02678	1.03732	0.964675	1.01473	0.989871	1.01255	0.00994655
16.404	0.844508	0.958137	1.04549	0.973074	0.92485	1.1155	1.1077	0.99561	0.0375366		16.404	0.98722	1.0177	1.03205	1.0105	1.02718	0.980529	0.993928	1.00702	0.00759736
21.912	0.958952	0.973659	1.13343	0.991646	1.0612	0.888454	0.929915	0.991037	0.0311636		21.912	0.966565	1.0593	1.01907	1.00579	1.01272	0.95575	1.08071	1.01427	0.0170716
27.306	1.01388	1.12928	0.99783	1.1335	1.11098	0.929949	1.09694	1.05891	0.029706		27.306	0.997046	1.09979	0.995824	1.02777	1.04927	0.902874	0.948481	1.00301	0.0244985
32.7	1.11613	1.03353	0.972362	1.13187	1.15656	0.908653	0.986114	1.0436	0.0353572		32.7	0.996177	1.12434	0.968509	1.02883	1.08178	0.906672	1.04534	1.02166	0.0273715
38.208	1.17465	1.05471	1.00217	1.16659	1.22629	0.794739	1.03522	1.06491	0.0548457		38.208	0.96665	1.11234	1.0032	1.0574	1.04565	0.878232	0.968871	1.00462	0.0287715
43.698	1.20036	1.11393	1.06136	1.13504	1.18232	0.906931	0.900371	1.07147	0.0465971		43.698	0.976799	1.06465	1.00038	1.0421	1.0228	0.862879	0.934375	0.986284	0.0261874
49.11	1.08792	1.15474	0.981183	1.01038	1.22216	0.880938	1.15392	1.07018	0.0449562		49.11	0.927503	1.01238	1.02878	1.00413	1.01717	0.881389	0.89728	0.966948	0.0236654

## Sheet: d (bottom)
RFP-PH																					RFP-PH
	Relative FPM																					Relative FCytosol
Time [s]	Sample_1	Sample_2	Sample_3	Sample_4	Sample_5	Sample_6	Sample_7	Sample_8	Sample_9	Sample_10	Sample_11	Sample_12	Sample_13	Sample_14	Sample_15	Sample_16	Sample_17	Average	SEM		Time [s]	Sample_1	Sample_2	Sample_3	Sample_4	Sample_5	Sample_6	Sample_7	Sample_8	Sample_9	Sample_10	Sample_11	Sample_12	Sample_13	Sample_14	Sample_15	Sample_16	Sample_17	Average	SEM
0	1.01446	0.893973	1.01111	0.933883	0.99404	1.03049	0.925573	0.995034	1.03233	0.974801	0.970116	1.06652	0.983544	1.00633	1.01168	0.979856	0.983831	0.98868	0.0102198		0	1.01208	0.992184	1.0312	0.941841	1.1133	0.9918	1.02963	0.991666	0.995342	1.02704	0.977324	0.959032	1.02516	1.0024	1.02331	1.02578	1.04574	1.01087	0.00925309
3.096	1.08834	0.941112	0.979542	0.995223	1.00723	0.999248	0.938707	0.950239	0.969179	0.968608	0.998566	0.992745	0.985082	0.979495	0.948045	1.01952	0.999768	0.985921	0.00864813		3.096	0.95977	1.074	1.00335	0.977486	0.969344	0.993798	1.01219	1.00764	1.0625	1.00132	0.990547	0.991526	1.02514	1.03072	1.00298	1.01129	0.992551	1.00624	0.00716683
6.186	0.983567	0.936733	1.03071	1.05681	1.09126	1.02014	1.02158	0.977027	0.98302	0.975506	0.979818	0.997228	0.981765	0.985906	1.00446	1.01358	0.985443	1.00144	0.0086574		6.186	1.01262	1.01197	1.04771	1.04235	0.969043	1.0336	0.988666	0.958988	0.981709	0.97153	0.987919	0.959402	1.02286	1.00743	0.986284	1.00531	1.00217	0.999387	0.00664277
9.282	0.98301	0.963497	1.03327	0.989839	1.03464	1.02606	0.986736	1.01726	0.991993	0.993161	1.06242	0.975474	1.01425	0.996157	1.01123	1.00378	0.981268	1.00377	0.006142		9.282	1.01495	0.956922	0.991695	0.980369	0.97456	1.02381	0.965421	0.977777	1.0142	0.987361	1.0121	1.02257	1.00403	1.01572	0.963216	1.00087	1.00431	0.994699	0.00529025
12.378	0.992255	0.958628	0.996009	0.972467	1.00118	1.02055	1.03532	0.956642	1.005	1.0249	0.938265	1.0368	1.0067	0.947542	0.977797	1.01658	0.976036	0.991921	0.00741032		12.378	1.02759	1.00168	1.01518	1.00042	0.999739	0.998719	0.965901	1.00863	1.00947	0.987129	0.987319	0.951344	1.00004	0.999865	1.00485	0.99629	1.0143	0.998146	0.00437273
15.474	0.986166	1.0288	1.01174	1.02763	0.903234	0.973543	1.06639	1.02895	1.00337	0.996018	1.05126	0.95165	1.02787	1.01714	0.997378	0.95875	1.01333	1.00254	0.00960068		15.474	1.01425	1.0052	0.976991	1.02545	1.00365	1.02176	1.05889	1.00372	1.00051	0.986858	1.00896	0.970852	1.00539	0.983788	0.987151	0.984783	1.00936	1.0028	0.00511695
18.564	1.02456	1.14355	0.98676	1.06299	0.892814	1.00778	1.00924	1.00785	1.01379	1.00908	1.00143	1.02514	1.00362	1.03135	1.02992	0.987028	1.03387	1.01593	0.0116396		18.564	0.991493	0.98634	1.00951	1.03593	0.918685	1.01309	0.958113	1.02011	0.981028	0.999675	0.989409	1.01841	0.996298	0.948158	0.993965	0.999599	0.967438	0.989838	0.00702855
21.66	1.01639	1.01378	0.974281	1.01902	0.985365	0.977258	1.07631	1.041	1.02209	1.0163	1.01601	0.976105	0.997105	1.00538	1.00867	0.973434	1.00835	1.00746	0.00642826		21.66	0.962093	0.988797	0.961664	0.974472	0.967337	0.962859	1.01817	1.01818	0.979025	0.988985	1.01058	1.02744	0.996937	1.02296	0.986693	0.971641	0.985805	0.989626	0.0054594
24.756	0.950374	1.05092	0.970905	0.970565	0.986238	0.993352	0.983657	1.05723	1.00553	1.02135	1.02003	1.00281	1.02767	1.01218	1.02712	1.03274	1.00809	1.0071	0.00701073		24.756	1.03732	0.980297	0.977365	1.06201	1.11801	0.989559	0.985972	0.989726	0.973718	1.00324	0.977062	1.08921	0.951049	1.00121	1.00895	0.999093	0.9998	1.00845	0.0106634
27.852	0.960882	1.06901	1.00567	0.97157	1.10399	0.951578	0.956485	0.968772	0.973702	1.02029	0.96209	0.975522	0.972398	1.01851	0.983697	1.01474	1.01001	0.99523	0.0100734		27.852	0.967822	1.00261	0.98534	0.959663	0.966334	0.970995	1.01705	1.02356	1.00249	1.04687	1.05878	1.01021	0.973085	0.987754	1.04259	1.00536	0.978522	0.999944	0.00733786
30.942	1.00287	1.03696	1.03323	0.984024	0.992295	0.951054	0.922043	1.00726	0.997238	0.980848	1.00634	1.0151	0.994348	0.993375	0.996318	1.05168	0.978427	0.996672	0.00742569		30.942	0.973659	0.98468	0.988953	0.900037	0.949883	1.02245	0.965372	1.03228	1.01792	0.990136	1.01224	1.02827	0.994959	1.04353	0.99196	0.994708	0.965698	0.991572	0.00849925
34.038	0.929842	0.995103	0.92762	0.981763	0.993168	0.968831	1.01838	1.02885	0.670211	0.993307	0.790865	0.723274	0.940396	1.03101	0.968963	0.925084	0.975379	0.933062	0.0255348		34.038	0.916426	1.0145	1.04422	0.997929	0.950986	0.957353	0.98206	1.03847	1.72498	1.02916	1.78938	1.41231	1.02928	1.01582	0.994798	1.22513	0.972935	1.12328	0.0644241
37.134	0.580353	1.00337	0.656829	0.767199	0.686614	0.823538	0.766611	0.962804	0.626549	0.878008	0.542572	0.520744	0.799555	0.900023	0.893315	0.694285	0.84909	0.761851	0.0353652		37.134	1.45795	1.04026	1.77124	1.44284	1.64025	1.11502	1.50435	1.26895	1.87366	1.23871	2.13021	1.88267	1.27099	1.14263	1.10927	1.74068	1.41806	1.4734	0.0778427
40.224	0.405961	0.974135	0.523011	0.476901	0.632921	0.41334	0.592936	0.85909	0.590611	0.737704	0.561494	0.504938	0.783929	0.814028	0.791398	0.669785	0.821279	0.656086	0.0405845		40.224	1.72466	0.975117	2.11498	2.34392	1.99316	2.12334	1.74995	1.43927	1.89531	1.54816	2.16908	1.97877	1.36116	1.39733	1.35314	1.8566	1.76439	1.75225	0.0882107
43.32	0.374105	1.14471	0.472509	0.446393	0.517219	0.300322	0.546411	0.817696	0.595848	0.749087	0.545488	0.508676	0.780859	0.80501	0.760782	0.650706	0.797368	0.63607	0.0502957		43.32	1.82194	1.06603	2.23971	2.61493	2.10802	2.30936	1.75195	1.54625	1.87225	1.57861	2.152	2.13105	1.35284	1.57013	1.45757	1.83175	1.85444	1.83875	0.0949825
46.416	0.394006	1.16635	0.441948	0.356913	0.488319	0.287856	0.58239	0.789933	0.647026	0.683373	0.524313	0.556395	0.764739	0.805401	0.739891	0.635705	0.813683	0.628132	0.0519021		46.416	1.85225	0.998161	2.23261	2.59173	2.17974	2.33655	1.82636	1.53724	1.92016	1.64802	2.11885	2.0661	1.38641	1.64787	1.46681	1.81725	1.82667	1.85016	0.094615
49.512	0.348115	0.952935	0.463039	0.351637	0.460857	0.310008	0.538751	0.787121	0.616477	0.706115	0.525661	0.518331	0.787203	0.753209	0.689406	0.679766	0.833791	0.607201	0.0454169		49.512	1.90106	1.27375	2.33285	2.69775	2.18727	2.22882	1.71317	1.54049	1.90027	1.62752	2.11539	2.02814	1.36832	1.70527	1.51777	1.75406	1.83581	1.86634	0.0895386
52.602	0.347187	0.774167	0.416476	0.323031	0.485291	0.302591	0.560787	0.799936	0.609282	0.679784	0.537134	0.526829	0.77722	0.766797	0.705806	0.656154	0.821208	0.593511	0.0422403		52.602	1.80724	1.57842	2.36575	2.70208	2.25869	2.29357	1.72324	1.53506	1.85992	1.63629	2.04848	2.05316	1.33419	1.70187	1.53028	1.78766	1.81009	1.88388	0.0867994
55.698	0.333932	0.724554	0.416965	0.380889	0.538625	0.296407	0.53161	0.82531	0.645323	0.666817	0.527774	0.582185	0.803226	0.743539	0.71841	0.637789	0.793907	0.598074	0.0404995		55.698	1.8255	1.81862	2.2579	2.72317	2.25428	2.36973	1.85097	1.61912	1.88617	1.62252	1.97303	2.05292	1.35293	1.67275	1.51577	1.76174	1.80344	1.90356	0.0830935
58.794	0.328697	0.693102	0.407056	0.38473	0.581846	0.307477	0.563536	0.826844	0.595359	0.668901	0.545069	0.556929	0.798678	0.735068	0.73141	0.609029	0.810531	0.596721	0.0399161		58.794	1.75552	1.81337	2.30737	2.57561	2.22077	2.23199	1.78539	1.55385	1.83853	1.54996	2.01385	2.03249	1.35482	1.66826	1.52506	1.74462	1.78503	1.86803	0.0782426
61.884	0.324762	0.666184	0.412219	0.281539	0.614955	0.297105	0.514997	0.805148	0.598972	0.664221	0.538183	0.524265	0.763434	0.72164	0.69901	0.572787	0.823957	0.577846	0.0413753		61.884	1.78648	1.91271	2.33317	2.63092	2.37827	2.27311	1.69342	1.60087	1.86402	1.57455	1.98695	1.95246	1.30115	1.7837	1.52467	1.68993	1.77198	1.88579	0.0840749
64.98	0.345219	0.712911	0.443367	0.390437	0.408088	0.298826	0.532906	0.841136	0.623252	0.657684	0.48902	0.540883	0.749865	0.672854	0.700754	0.544649	0.862314	0.577304	0.0409901		64.98	1.74141	1.96478	2.32401	2.43159	2.17694	2.21094	1.71132	1.52607	1.84142	1.55185	1.99233	1.88446	1.28938	1.76675	1.52274	1.69563	1.7284	1.84471	0.0749045
68.076	0.375071	0.658096	0.441948	0.447865	0.502384	0.287083	0.527278	0.845222	0.652133	0.648688	0.510337	0.571983	0.771327	0.741242	0.694012	0.581328	0.826912	0.593112	0.0382545		68.076	1.75249	1.94213	2.30475	2.70221	2.18767	2.19891	1.69248	1.52875	1.83591	1.5485	1.92509	1.93912	1.29444	1.70035	1.5029	1.67005	1.70793	1.84904	0.0840951
71.172	0.347818	0.619302	0.398516	0.41951	0.481287	0.276162	0.532456	0.81698	0.63487	0.645415	0.509342	0.555191	0.790469	0.674643	0.699136	0.618225	0.852131	0.580674	0.0397826		71.172	1.73568	2.00655	2.30588	2.5557	2.06699	2.12952	1.61796	1.57437	1.78799	1.50363	1.93422	1.90439	1.2641	1.7021	1.52429	1.63044	1.68121	1.81912	0.0782162
74.262	0.373103	0.580071	0.444345	0.451454	0.579587	0.257102	0.512231	0.829034	0.658021	0.680712	0.534959	0.54636	0.811046	0.705225	0.70955	0.702328	0.916378	0.605383	0.041613		74.262	1.65937	1.92048	2.39111	2.58453	2.18787	2.16115	1.6141	1.53991	1.7596	1.46072	1.87965	1.83626	1.27564	1.64361	1.49764	1.62134	1.64119	1.80436	0.0847642
77.358	0.368536	0.615001	0.450487	0.381141	0.583591	0.282782	0.530523	0.799062	0.572584	0.645655	0.512248	0.52744	0.816918	0.686366	0.689955	0.63957	0.849335	0.585364	0.0387252		77.358	1.69963	1.93895	2.33541	2.57024	2.05756	2.13488	1.62789	1.47523	1.67472	1.4346	1.85088	1.77971	1.27232	1.63937	1.51082	1.63767	1.59726	1.77866	0.08186
80.454	0.392744	0.638699	0.446401	0.454828	0.651452	0.264419	0.548704	0.851614	0.681328	0.704431	0.517635	0.548942	0.802606	0.686572	0.70187	0.639378	0.80855	0.608245	0.0383503		80.454	1.67866	1.96465	2.33821	2.63839	2.1344	2.14409	1.61292	1.50498	1.71803	1.44416	1.80368	1.7979	1.24562	1.62607	1.47331	1.60451	1.58293	1.78309	0.0867045
83.55	0.33267	0.577933	0.442608	0.40221	0.512291	0.265217	0.450806	0.772162	0.67692	0.678609	0.541238	0.500079	0.808971	0.734245	0.713129	0.67602	0.849235	0.584373	0.0416253		83.55	1.63273	1.92626	2.31229	2.7448	1.9411	2.03593	1.53877	1.5341	1.68698	1.36639	1.76906	1.75151	1.20623	1.70302	1.44782	1.58529	1.56988	1.75013	0.0891213
86.64	0.364749	0.529454	0.532872	0.41793	0.616546	0.257152	0.546738	0.842105	0.656673	0.674437	0.518323	0.555427	0.794546	0.750218	0.71693	0.634309	0.926406	0.60793	0.0418063		86.64	1.59641	1.93556	2.23205	2.47733	2.12166	2.06765	1.53147	1.48667	1.65557	1.38546	1.70657	1.71258	1.21187	1.64312	1.44056	1.51838	1.53373	1.72098	0.0814277
89.736	0.334935	0.620539	0.509798	0.457735	0.535955	0.25679	0.571394	0.791418	0.658561	0.674291	0.514523	0.540539	0.805451	0.696009	0.726545	0.657517	0.901347	0.603138	0.0402014		89.736	1.63197	1.80102	2.20999	2.46645	2.07973	1.96411	1.42963	1.45092	1.61871	1.35002	1.6781	1.63048	1.19794	1.60494	1.4044	1.46395	1.50461	1.67571	0.0808549
