# Supplementary material for: Two-step structural changes in M3 muscarinic receptor activation rely on the coupled Gq protein cycle
Source: Nat Commun. 2023 Mar 8;14:1276. doi: 10.1038/s41467-023-36911-4 (PMC9992711; doi:10.1038/s41467-023-36911-4)
Supplement: Supplementary file 3 — Source Data [file 41467_2023_36911_MOESM3_ESM.zip › 2. Data for Supplementary Figures/Supplementary Figure 8.xlsx]

## Sheet: a
	Normalized FRETr
Time (s)	Sample_2
0	1.02
0.1	0.9776
0.2	0.9285
0.3	1.00318
0.4	0.9335
0.5	0.99349
0.6	0.9335
0.7	1.051
0.8	0.9418
0.9	0.93
1	0.9624
1.1	0.9458
1.2	0.9417
1.3	0.9689
1.4	1.0302
1.5	0.9362
1.6	0.9251
1.7	0.9262
1.8	0.9767
1.9	0.9263
2	0.9255
2.1	0.99643
2.2	0.99306
2.3	1.013
2.4	0.9514
2.5	0.9381
2.6	0.9632
2.7	1.0925
2.8	1.0299
2.9	1.0241
3	0.9887
3.1	0.9832
3.2	0.99533
3.3	0.9892
3.4	0.9353
3.5	0.9256
3.6	0.9333
3.7	0.853
3.8	1.0593
3.9	1.0235
4	0.9647
4.1	0.9595
4.2	1.0258
4.3	1.00993
4.4	0.99635
4.5	1.0249
4.6	1.0157
4.7	1.0193
4.8	0.99481
4.9	1.0112
5	1.00748
5.1	1.0557
5.2	0.9094
5.3	1.00745
5.4	1.0437
5.5	1.081
5.6	1.0872
5.7	0.9607
5.8	0.883
5.9	1.114
6	0.9291
6.1	0.999925
6.2	1.0315
6.3	1.0716
6.4	1.00226
6.5	1.0451
6.6	0.9661
6.7	0.9832
6.8	1.035
6.9	0.99176
7	1.0446
7.1	0.9658
7.2	1.0619
7.3	1.0433
7.4	1.0294
7.5	1.0551
7.6	0.9402
7.7	0.9067
7.8	1.0162
7.9	0.9841
8	0.9704
8.1	0.939
8.2	1.0919
8.3	0.9962
8.4	1.0958
8.5	1.105
8.6	1.00272
8.7	0.9629
8.8	0.9786
8.9	0.9082
9	1.00441
9.1	0.889
9.2	1.0136
9.3	0.9682
9.4	0.99744
9.5	1.0261
9.6	1.0713
9.7	1.0549
9.8	0.839
9.9	0.9184
10	0.9133
10.1	1.00674
10.2	1.0735
10.3	1.0828
10.4	0.921
10.5	1.0409
10.6	1.205
10.7	1.322
10.8	1.51
10.9	1.471
11	1.462
11.1	1.546
11.2	1.633
11.3	1.531
11.4	1.478
11.5	1.576
11.6	1.484
11.7	1.411
11.8	1.498
11.9	1.473
12	1.517
12.1	1.575
12.2	1.541
12.3	1.469
12.4	1.519
12.5	1.571
12.6	1.506
12.7	1.497
12.8	1.51
12.9	1.493
13	1.505
13.1	1.482
13.2	1.561
13.3	1.557
13.4	1.547
13.5	1.496
13.6	1.601
13.7	1.471
13.8	1.439
13.9	1.464
14	1.402
14.1	1.539
14.2	1.564
14.3	1.535
14.4	1.598
14.5	1.46
14.6	1.527
14.7	1.574
14.8	1.495
14.9	1.591
15	1.579
15.1	1.499
15.2	1.51
15.3	1.611
15.4	1.547
15.5	1.449
15.6	1.461
15.7	1.527
15.8	1.488
15.9	1.601
16	1.661
16.1	1.525
16.2	1.366
16.3	1.543
16.4	1.46
16.5	1.534
16.6	1.558
16.7	1.546
16.8	1.545
16.9	1.312
17	1.477
17.1	1.346
17.2	1.587
17.3	1.494
17.4	1.421
17.5	1.578
17.6	1.485
17.7	1.49
17.8	1.51
17.9	1.45
18	1.535
18.1	1.367
18.2	1.513
18.3	1.464
18.4	1.415
18.5	1.456
18.6	1.502
18.7	1.36
18.8	1.479
18.9	1.541
19	1.532
19.1	1.547
19.2	1.531
19.3	1.426
19.4	1.367
19.5	1.459
19.6	1.536
19.7	1.494
19.8	1.43
19.9	1.532
20	1.563
20.1	1.518
20.2	1.509
20.3	1.461
20.4	1.44
20.5	1.519
20.6	1.402
20.7	1.503
20.8	1.456
20.9	1.485
21	1.514
21.1	1.466
21.2	1.425
21.3	1.497
21.4	1.452
21.5	1.547
21.6	1.543
21.7	1.414
21.8	1.478
21.9	1.569
22	1.449
22.1	1.463
22.2	1.483
22.3	1.442
22.4	1.452
22.5	1.508
22.6	1.384
22.7	1.477
22.8	1.426
22.9	1.396
23	1.397
23.1	1.451
23.2	1.455
23.3	1.493
23.4	1.474
23.5	1.425
23.6	1.444
23.7	1.508
23.8	1.46
23.9	1.474
24	1.453
24.1	1.41
24.2	1.413
24.3	1.583
24.4	1.469
24.5	1.397
24.6	1.423
24.7	1.512
24.8	1.516
24.9	1.431
25	1.56
25.1	1.457
25.2	1.432
25.3	1.312
25.4	1.438
25.5	1.462
25.6	1.446
25.7	1.497
25.8	1.463
25.9	1.393
26	1.544
26.1	1.526
26.2	1.519
26.3	1.45
26.4	1.657
26.5	1.539
26.6	1.452
26.7	1.436
26.8	1.419
26.9	1.564
27	1.453
27.1	1.426
27.2	1.463
27.3	1.399
27.4	1.496
27.5	1.579
27.6	1.463
27.7	1.437
27.8	1.556
27.9	1.475
28	1.52
28.1	1.529
28.2	1.482
28.3	1.571
28.4	1.601
28.5	1.565
28.6	1.522
28.7	1.528
28.8	1.624
28.9	1.572
29	1.596
29.1	1.504
29.2	1.527
29.3	1.454
29.4	1.574
29.5	1.483
29.6	1.465
29.7	1.511
29.8	1.48
29.9	1.71
30	1.572
30.1	1.601
30.2	1.607
30.3	1.596
30.4	1.559
30.5	1.467
30.6	1.579
30.7	1.598
30.8	1.563
30.9	1.549
31	1.573
31.1	1.679
31.2	1.503
31.3	1.518
31.4	1.529
31.5	1.673
31.6	1.594
31.7	1.544
31.8	1.542
31.9	1.6
32	1.594
32.1	1.577
32.2	1.583
32.3	1.559
32.4	1.625
32.5	1.591
32.6	1.722
32.7	1.598
32.8	1.609
32.9	1.588
33	1.718
33.1	1.64
33.2	1.575
33.3	1.616
33.4	1.606
33.5	1.539
33.6	1.546
33.7	1.635
33.8	1.741
33.9	1.601
34	1.561
34.1	1.648
34.2	1.522
34.3	1.579
34.4	1.565
34.5	1.598
34.6	1.622
34.7	1.567
34.8	1.598
34.9	1.636
35	1.5
35.1	1.619
35.2	1.599
35.3	1.559
35.4	1.595
35.5	1.587
35.6	1.669
35.7	1.521
35.8	1.68
35.9	1.66
36	1.571
36.1	1.621
36.2	1.52
36.3	1.635
36.4	1.647
36.5	1.671
36.6	1.62
36.7	1.675
36.8	1.646
36.9	1.651
37	1.552
37.1	1.68
37.2	1.586
37.3	1.767
37.4	1.556
37.5	1.735
37.6	1.669
37.7	1.566
37.8	1.673
37.9	1.656
38	1.719
38.1	1.651
38.2	1.586
38.3	1.626
38.4	1.684
38.5	1.585
38.6	1.752
38.7	1.714
38.8	1.644
38.9	1.71
39	1.662
39.1	1.631
39.2	1.712
39.3	1.656
39.4	1.73
39.5	1.729
39.6	1.66
39.7	1.681
39.8	1.742
39.9	1.668
40	1.812
40.1	1.844
40.2	1.803
40.3	1.709
40.4	1.773
40.5	1.78
40.6	1.672
40.7	1.625
40.8	1.806
40.9	1.801
41	1.678
41.1	1.815
41.2	1.686
41.3	1.73
41.4	1.706
41.5	1.736
41.6	1.517
41.7	1.694
41.8	1.702
41.9	1.596
42	1.667
42.1	1.614
42.2	1.723
42.3	1.693
42.4	1.703
42.5	1.688
42.6	1.66
42.7	1.686
42.8	1.545
42.9	1.573
43	1.691
43.1	1.664
43.2	1.729
43.3	1.73
43.4	1.606
43.5	1.532
43.6	1.649
43.7	1.704
43.8	1.789
43.9	1.686
44	1.657
44.1	1.658
44.2	1.647
44.3	1.613
44.4	1.742
44.5	1.607
44.6	1.696
44.7	1.692
44.8	1.627
44.9	1.629
45	1.724
45.1	1.74
45.2	1.664
45.3	1.698
45.4	1.669
45.5	1.607
45.6	1.638
45.7	1.659
45.8	1.707
45.9	1.608
46	1.737
46.1	1.78
46.2	1.747
46.3	1.73
46.4	1.664
46.5	1.736
46.6	1.821
46.7	1.567
46.8	1.658
46.9	1.745
47	1.743
47.1	1.658
47.2	1.708
47.3	1.603
47.4	1.719
47.5	1.636
47.6	1.783
47.7	1.703
47.8	1.711
47.9	1.685
48	1.696
48.1	1.679
48.2	1.693
48.3	1.749
48.4	1.703
48.5	1.728
48.6	1.73
48.7	1.676
48.8	1.756
48.9	1.632
49	1.714
49.1	1.75
49.2	1.534
49.3	1.706
49.4	1.632
49.5	1.68
49.6	1.834
49.7	1.552
49.8	1.643
49.9	1.686
50	1.692
50.1	1.593
50.2	1.733
50.3	1.651
50.4	1.519
50.5	1.571
50.6	1.623
50.7	1.644
50.8	1.674
50.9	1.693
51	1.686
51.1	1.602
51.2	1.702
51.3	1.645
51.4	1.68
51.5	1.741
51.6	1.876
51.7	1.705
51.8	1.851
51.9	1.681
52	1.753
52.1	1.761
52.2	1.719
52.3	1.699
52.4	1.851
52.5	1.669
52.6	1.704
52.7	1.725
52.8	1.718
52.9	1.615
53	1.693
53.1	1.771
53.2	1.717
53.3	1.835
53.4	1.738
53.5	1.721
53.6	1.717
53.7	1.729
53.8	1.759
53.9	1.825
54	1.737
54.1	1.76
54.2	1.64
54.3	1.77
54.4	1.709
54.5	1.822
54.6	1.728
54.7	1.812
54.8	1.735
54.9	1.811
55	1.865
55.1	1.726
55.2	1.835
55.3	1.711
55.4	1.823
55.5	1.686
55.6	1.825
55.7	1.684
55.8	1.793
55.9	1.894
56	1.866
56.1	1.82
56.2	1.838
56.3	1.8
56.4	1.862
56.5	1.725
56.6	1.731
56.7	1.847
56.8	1.858
56.9	1.875
57	1.772
57.1	1.782
57.2	1.797
57.3	1.768
57.4	1.823
57.5	1.754
57.6	1.8
57.7	1.844
57.8	1.817
57.9	1.715
58	1.737
58.1	1.817
58.2	1.803
58.3	1.716
58.4	1.917
58.5	1.964
58.6	1.739
58.7	1.748
58.8	1.863
58.9	1.824
59	1.892
59.1	1.811
59.2	1.851
59.3	1.821
59.4	1.901
59.5	1.775
59.6	1.809
59.7	1.787
59.8	1.861
59.9	1.757
60	1.899
60.1	1.884
60.2	1.933
60.3	1.91
60.4	1.903
60.5	1.852
60.6	1.813
60.7	1.825
60.8	1.876
60.9	1.899
61	1.907
61.1	1.852
61.2	1.823
61.3	1.882
61.4	1.926
61.5	1.701
61.6	1.837
61.7	1.921
61.8	1.839
61.9	1.778
62	1.936
62.1	1.739
62.2	1.775
62.3	1.867
62.4	1.935
62.5	1.799
62.6	1.771
62.7	1.818
62.8	1.74
62.9	1.856
63	1.794
63.1	1.755
63.2	1.781
63.3	1.759
63.4	1.769
63.5	1.717
63.6	1.86
63.7	1.803
63.8	1.749
63.9	1.79
64	1.745
64.1	1.812
64.2	1.805
64.3	1.721
64.4	1.784
64.5	1.811
64.6	1.765
64.7	1.7
64.8	1.841
64.9	1.771
65	1.803
65.1	1.82
65.2	1.782
65.3	1.741
65.4	1.724
65.5	1.938
65.6	1.849
65.7	1.941
65.8	1.843
65.9	1.839
66	1.838
66.1	1.795
66.2	1.841
66.3	1.878
66.4	1.81
66.5	1.89
66.6	1.82
66.7	1.87
66.8	1.757
66.9	1.815
67	1.848
67.1	1.938
67.2	1.884
67.3	1.935
67.4	1.813
67.5	1.869
67.6	1.769
67.7	1.781
67.8	1.768
67.9	1.875
68	1.822
68.1	1.745
68.2	1.898
68.3	1.769
68.4	1.781
68.5	1.786
68.6	1.756
68.7	1.762
68.8	1.853
68.9	1.827
69	1.821
69.1	1.867
69.2	1.751
69.3	1.917
69.4	1.798
69.5	1.902
69.6	1.822
69.7	1.941
69.8	1.784
69.9	1.774
70	1.843
70.1	1.866
70.2	1.831
70.3	1.781
70.4	1.92
70.5	1.954
70.6	1.766
70.7	1.75
70.8	1.692
70.9	1.878
71	1.81
71.1	1.903
71.2	1.76
71.3	1.755
71.4	1.835
71.5	1.79
71.6	1.837
71.7	1.764
71.8	1.739
71.9	1.829
72	1.829
72.1	1.848
72.2	1.74
72.3	1.716
72.4	1.747
72.5	1.947
72.6	1.767
72.7	1.76
72.8	1.828
72.9	1.837
73	1.795
73.1	1.779
73.2	1.667
73.3	1.821
73.4	1.808
73.5	1.853
73.6	1.839
73.7	1.71
73.8	1.796
73.9	1.851
74	1.8
74.1	1.857
74.2	1.761
74.3	1.88
74.4	1.702
74.5	1.651
74.6	1.812
74.7	1.739
74.8	1.855
74.9	1.84
75	1.913
75.1	1.864
75.2	1.828
75.3	1.878
75.4	1.855
75.5	1.777
75.6	1.834
75.7	1.829
75.8	1.715
75.9	1.731
76	1.861
76.1	1.826
76.2	1.808
76.3	1.795
76.4	1.947
76.5	1.844
76.6	1.98
76.7	1.934
76.8	1.762
76.9	1.885
77	1.878
77.1	1.722
77.2	1.831
77.3	1.869
77.4	1.953
77.5	1.86
77.6	1.889
77.7	1.815
77.8	1.735
77.9	1.948
78	1.83
78.1	1.824
78.2	1.929
78.3	1.914
78.4	1.911
78.5	1.795
78.6	1.787
78.7	1.826
78.8	1.784
78.9	1.85
79	1.895
79.1	1.903
79.2	1.861
79.3	1.848
79.4	1.848
79.5	1.806
79.6	1.918
79.7	1.852
79.8	1.839
79.9	1.89
80	1.843
80.1	1.851
80.2	1.922
80.3	1.868
80.4	1.904
80.5	1.84
80.6	1.738
80.7	1.791
80.8	1.805
80.9	1.815
81	1.852
81.1	2.04
81.2	1.822
81.3	1.899
81.4	1.915
81.5	1.886
81.6	1.857
81.7	1.875
81.8	1.868
81.9	1.945
82	1.868
82.1	1.758
82.2	1.884
82.3	1.842
82.4	1.841
82.5	2
82.6	1.856
82.7	1.861
82.8	1.819
82.9	1.846
83	1.931
83.1	1.871
83.2	2.03
83.3	1.852
83.4	1.864
83.5	1.77
83.6	1.888
83.7	1.847
83.8	1.991
83.9	1.918
84	1.799
84.1	1.92
84.2	1.896
84.3	1.968
84.4	1.855
84.5	1.894
84.6	1.915
84.7	1.923
84.8	1.848
84.9	1.981
85	1.974
85.1	1.929
85.2	1.959
85.3	1.975
85.4	1.984
85.5	2.03
85.6	1.927
85.7	1.96
85.8	1.916
85.9	1.857
86	2.16
86.1	2.02
86.2	1.889
86.3	1.984
86.4	1.918
86.5	1.955
86.6	1.915
86.7	1.906
86.8	1.978
86.9	1.84
87	1.95
87.1	1.909
87.2	1.909
87.3	2.09
87.4	1.905
87.5	1.939
87.6	1.875
87.7	1.966
87.8	1.87
87.9	1.948
88	2.02
88.1	1.861
88.2	1.952
88.3	1.934
88.4	1.847
88.5	1.93
88.6	1.921
88.7	1.818
88.8	1.983
88.9	2.07
89	1.97
89.1	2.03
89.2	1.759
89.3	1.822
89.4	1.923
89.5	1.964
89.6	1.794
89.7	1.961
89.8	1.917
89.9	1.823
90	1.881
90.1	1.859
90.2	1.907
90.3	1.903
90.4	1.857
90.5	1.826
90.6	1.936
90.7	1.911
90.8	1.907
90.9	1.804
91	1.876
91.1	1.865
91.2	1.916
91.3	1.878
91.4	1.88
91.5	2.01
91.6	1.925
91.7	1.959
91.8	1.953
91.9	2
92	2.01
92.1	1.82
92.2	1.846
92.3	1.842
92.4	2.03
92.5	1.969
92.6	1.909
92.7	1.861
92.8	1.873
92.9	1.976
93	1.957
93.1	1.847
93.2	1.936
93.3	1.855
93.4	1.846
93.5	1.921
93.6	1.856
93.7	1.928
93.8	1.919
93.9	2.04
94	1.991
94.1	1.844
94.2	1.906
94.3	1.882
94.4	1.752
94.5	1.837
94.6	1.906
94.7	1.918
94.8	1.77
94.9	1.872
95	1.895
95.1	1.88
95.2	1.818
95.3	1.878
95.4	1.915
95.5	1.84
95.6	1.865
95.7	1.861
95.8	1.935
95.9	1.945
96	1.878
96.1	1.874
96.2	1.888
96.3	1.915
96.4	1.926
96.5	1.817
96.6	1.94
96.7	1.878
96.8	1.968
96.9	1.919
97	1.807
97.1	1.908
97.2	1.944
97.3	1.756
97.4	1.854
97.5	1.77
97.6	1.945
97.7	1.906
97.8	1.793
97.9	1.864
98	1.84
98.1	1.868
98.2	2.01
98.3	1.927
98.4	1.997
98.5	1.851
98.6	1.949
98.7	1.899
98.8	1.871
98.9	1.847
99	1.89
99.1	1.788
99.2	1.948
99.3	1.894
99.4	1.883
99.5	1.932
99.6	1.892
99.7	1.835
99.8	2.03
99.9	1.893
100	1.75
100.1	1.885
100.2	2
100.3	1.823
100.4	1.92
100.5	1.909
100.6	1.911
100.7	1.905
100.8	1.847
100.9	1.923
101	1.84
101.1	1.844
101.2	1.93
101.3	1.861
101.4	1.973
101.5	1.879
101.6	1.937
101.7	1.864
101.8	1.808
101.9	1.879
102	1.915
102.1	1.9
102.2	1.729
102.3	1.796
102.4	1.781
102.5	1.846
102.6	1.779
102.7	1.861
102.8	1.81
102.9	1.923
103	1.925
103.1	1.859
103.2	1.907
103.3	1.827
103.4	1.91
103.5	1.875
103.6	1.907
103.7	1.907
103.8	1.72
103.9	1.796
104	1.89
104.1	1.924
104.2	1.921
104.3	1.797
104.4	1.77
104.5	1.816
104.6	1.826
104.7	1.863
104.8	1.793
104.9	1.709
105	1.921
105.1	1.889
105.2	1.722
105.3	1.82
105.4	1.864
105.5	1.941
105.6	1.872
105.7	1.852
105.8	1.792
105.9	1.883
106	1.8
106.1	1.749
106.2	1.906
106.3	1.79
106.4	1.813
106.5	1.854
106.6	1.804
106.7	1.918
106.8	1.858
106.9	1.896
107	1.811
107.1	1.844
107.2	1.925
107.3	1.704
107.4	1.904
107.5	1.844
107.6	1.918
107.7	2.02
107.8	1.909
107.9	1.891
108	1.904
108.1	1.954
108.2	1.865
108.3	1.858
108.4	1.931
108.5	1.889
108.6	1.855
108.7	1.874
108.8	1.873
108.9	1.882
109	1.896
109.1	1.874
109.2	1.84
109.3	1.904
109.4	1.836
109.5	1.869
109.6	1.861
109.7	1.916
109.8	1.869
109.9	2
110	1.785
110.1	1.883
110.2	1.996
110.3	1.934
110.4	1.894
110.5	1.886
110.6	1.836
110.7	1.853
110.8	1.923
110.9	1.938
111	1.899
111.1	1.788
111.2	1.945
111.3	1.926
111.4	1.84
111.5	1.866
111.6	1.961
111.7	1.887
111.8	1.9
111.9	1.949
112	1.905
112.1	1.818
112.2	1.845
112.3	1.846
112.4	1.98
112.5	1.844
112.6	1.875
112.7	2.1
112.8	1.894
112.9	1.931
113	1.818
113.1	1.892
113.2	1.823
113.3	1.924
113.4	1.809
113.5	1.892
113.6	1.831
113.7	1.786
113.8	1.851
113.9	1.848
114	1.951
114.1	1.813
114.2	1.934
114.3	1.871
114.4	1.837
114.5	1.925
114.6	1.899
114.7	1.862
114.8	1.825
114.9	1.862
115	1.903
115.1	1.924
115.2	1.845
115.3	1.955
115.4	1.887
115.5	1.909
115.6	1.841
115.7	1.87
115.8	1.879
115.9	1.885
116	1.913
116.1	1.862
116.2	1.875
116.3	1.886
116.4	1.956
116.5	2.01
116.6	1.925
116.7	1.834
116.8	1.931
116.9	1.88
117	1.756
117.1	1.82
117.2	1.911
117.3	1.872
117.4	1.814
117.5	1.857
117.6	1.938
117.7	1.806
117.8	1.968
117.9	1.884
118	1.791
118.1	1.952
118.2	1.883
118.3	2.06
118.4	1.843
118.5	2.01
118.6	2.04
118.7	1.927
118.8	1.937
118.9	1.853
119	1.857
119.1	1.943
119.2	1.997
119.3	1.816
119.4	1.904
119.5	1.961
119.6	1.929
119.7	1.872
119.8	1.878
119.9	1.923
120	1.934

## Sheet: b
	Normalized FRETr
Time (s)	sample_4
0	0.9798
0.1	1.098
0.2	0.8456
0.3	1.041
0.4	1.255
0.5	1.148
0.6	0.7503
0.7	1.015
0.8	1.02
0.9	0.8169
1	0.9599
1.1	0.6954
1.2	1.218
1.3	1.252
1.4	1.159
1.5	0.9387
1.6	0.7894
1.7	0.9568
1.8	1.045
1.9	0.9145
2	1.129
2.1	0.9987
2.2	0.8372
2.3	1.144
2.4	1.019
2.5	0.9234
2.6	0.9626
2.7	1.099
2.8	0.9962
2.9	1.169
3	0.7098
3.1	1.083
3.2	0.8485
3.3	1.324
3.4	0.8181
3.5	0.9729
3.6	1.057
3.7	0.6225
3.8	0.4992
3.9	1.006
4	1.099
4.1	1.302
4.2	1.001
4.3	1.041
4.4	1.176
4.5	1.185
4.6	0.9779
4.7	0.7024
4.8	1.284
4.9	1.067
5	1.047
5.1	1.165
5.2	0.992
5.3	1.089
5.4	0.7651
5.5	1.003
5.6	0.8921
5.7	0.9583
5.8	0.9451
5.9	1.078
6	0.9879
6.1	0.9193
6.2	0.8462
6.3	0.8536
6.4	0.4856
6.5	0.9194
6.6	0.245
6.7	0.2942
6.8	0.4009
6.9	0.2591
7	0.3153
7.1	0.5477
7.2	0.3323
7.3	0.3758
7.4	0.4184
7.5	0.1893
7.6	0.3751
7.7	0.2457
7.8	0.4619
7.9	0.6539
8	0.3977
8.1	0.4223
8.2	0.1143
8.3	0.2377
8.4	0.5572
8.5	0.1853
8.6	0.4546
8.7	0.1958
8.8	0.2626
8.9	0.05325
9	0.3036
9.1	0.4168
9.2	0.1313
9.3	0.3961
9.4	0.1829
9.5	0.4057
9.6	0.0889
9.7	0.2729
9.8	0.01336
9.9	0.01448
10	0.2817
10.1	0.1951
10.2	0.8494
10.3	0.3331
10.4	0.1234
10.5	0.1867
10.6	0.2674
10.7	0.2051
10.8	0.43
10.9	0.4728
11	0.4277
11.1	0.2045
11.2	0.4686
11.3	0.4524
11.4	0.4354
11.5	0.3542
11.6	0.1638
11.7	0.3293
11.8	0.2699
11.9	0.4399
12	0.4589
12.1	0.4642
12.2	0.1237
12.3	0.4541
12.4	0.2871
12.5	0.3022
12.6	0.2092
12.7	0.3663
12.8	0.2528
12.9	0.1308
13	0.5056
13.1	0.3164
13.2	0.1363
13.3	0.249
13.4	0.2211
13.5	0.3571
13.6	0.08461
13.7	0.06008
13.8	0.1562
13.9	0.2778
14	0.3204
14.1	0.265
14.2	0.3763
14.3	0.3754
14.4	0.7642
14.5	0.4546
14.6	0.2834
14.7	0.2741
14.8	0.067
14.9	0.2902
15	0.5355
15.1	0.3902
15.2	0.3503
15.3	0.1665
15.4	0.03459
15.5	0.5533
15.6	0.1191
15.7	0.3217
15.8	0.4219
15.9	0.4347
16	0.3372
16.1	0.1262
16.2	0.2965
16.3	0.5774
16.4	0.314
16.5	0.4451
16.6	0.4178
16.7	0.2425
16.8	0.4706
16.9	0.3775
17	0.3189
17.1	0.5276
17.2	-0.04458
17.3	0.3802
17.4	0.01878
17.5	0.2435
17.6	0.4479
17.7	0.5455
17.8	0.2231
17.9	0.2436
18	0.3963
18.1	0.3838
18.2	0.2879
18.3	0.09116
18.4	0.4933
18.5	0.483
18.6	0.1846
18.7	0.368
18.8	0.1882
18.9	0.01105
19	0.257
19.1	0.0874
19.2	0.3118
19.3	0.3432
19.4	0.3863
19.5	0.1445
19.6	0.06686
19.7	0.4535
19.8	0.1979
19.9	0.2521
20	0.1702
20.1	0.3848
20.2	0.483
20.3	0.3058
20.4	0.2037
20.5	0.3684
20.6	0.2886
20.7	0.2608
20.8	0.3092
20.9	0.3594
21	0.2393
21.1	0.3512
21.2	0.2815
21.3	0.4285
21.4	0.3311
21.5	0.2092
21.6	-0.03809
21.7	0.06867
21.8	0.02984
21.9	0.5958
22	0.5313
22.1	-0.1093
22.2	0.3175
22.3	0.467
22.4	0.1723
22.5	0.05118
22.6	0.2585
22.7	0.1272
22.8	0.1506
22.9	0.2724
23	0.3877
23.1	0.1633
23.2	-0.04914
23.3	0.4453
23.4	0.2309
23.5	0.1135
23.6	0.2315
23.7	0.332
23.8	0.1992
23.9	0.3683
24	0.229
24.1	0.3332
24.2	0.1033
24.3	0.1804
24.4	0.3844
24.5	0.3536
24.6	0.2161
24.7	0.01036
24.8	0.2897
24.9	0.2869
25	0.1752

## Sheet: c
	Normalized FRETr
Time (s)	sample_11
0	0.951434
0.1	1.11185
0.2	1.04626
0.3	1.08586
0.4	0.897956
0.5	0.805094
0.6	1.13275
0.7	1.06763
0.8	0.88748
0.9	0.896396
1	0.957596
1.1	1.02477
1.2	1.04705
1.3	0.863084
1.4	0.930691
1.5	1.25712
1.6	0.919158
1.7	1.12995
1.8	0.977916
1.9	0.959953
2	0.969987
2.1	0.798751
2.2	1.12827
2.3	0.886788
2.4	1.00088
2.5	0.915678
2.6	1.09469
2.7	1.25482
2.8	1.15209
2.9	1.07146
3	1.03589
3.1	1.05829
3.2	0.873352
3.3	1.23212
3.4	1.00656
3.5	1.01658
3.6	0.914357
3.7	1.07977
3.8	0.947995
3.9	1.09535
4	0.97899
4.1	0.965822
4.2	1.14693
4.3	1.08685
4.4	0.949516
4.5	1.16521
4.6	1.08234
4.7	0.881776
4.8	0.926577
4.9	1.0133
5	0.968056
5.1	0.851149
5.2	1.02859
5.3	0.889527
5.4	0.871136
5.5	1.1719
5.6	1.25352
5.7	1.02064
5.8	0.845593
5.9	1.014
6	1.06046
6.1	1.11743
6.2	0.90918
6.3	1.09139
6.4	0.879311
6.5	1.03619
6.6	1.1753
6.7	1.11284
6.8	1.01148
6.9	0.965052
7	0.935552
7.1	0.93913
7.2	0.971767
7.3	0.975694
7.4	1.19412
7.5	1.15618
7.6	0.861022
7.7	1.12805
7.8	0.882871
7.9	1.02306
8	1.02795
8.1	1.18354
8.2	1.15192
8.3	1.16167
8.4	1.03532
8.5	1.03785
8.6	1.01578
8.7	0.967484
8.8	0.998167
8.9	1.02196
9	1.17978
9.1	1.19533
9.2	0.87721
9.3	0.78166
9.4	0.974255
9.5	1.12503
9.6	0.946312
9.7	1.09014
9.8	0.912671
9.9	1.22896
10	0.98204
10.1	1.2529
10.2	0.878864
10.3	1.25622
10.4	1.0374
10.5	1.19826
10.6	0.927485
10.7	1.06656
10.8	1.11035
10.9	1.05959
11	1.06782
11.1	1.2102
11.2	1.01355
11.3	0.99958
11.4	1.00418
11.5	1.01187
11.6	1.04068
11.7	1.18102
11.8	0.993845
11.9	1.08932
12	1.13701
12.1	1.23354
12.2	1.14395
12.3	0.969138
12.4	1.09601
12.5	1.14144
12.6	1.08601
12.7	1.13654
12.8	1.14128
12.9	1.20072
13	0.99023
13.1	1.17731
13.2	1.04826
13.3	1.08612
13.4	1.01213
13.5	1.08773
13.6	1.36349
13.7	1.02325
13.8	1.11847
13.9	1.24389
14	1.09303
14.1	1.23591
14.2	1.09795
14.3	1.2404
14.4	1.19683
14.5	1.11244
14.6	1.0883
14.7	1.0941
14.8	1.15391
14.9	0.894544
15	1.12693
15.1	1.24792
15.2	0.971375
15.3	1.10181
15.4	1.4425
15.5	1.14146
15.6	0.987719
15.7	1.18748
15.8	1.29782
15.9	1.38512
16	1.39333
16.1	0.999729
16.2	1.47545
16.3	1.31849
16.4	1.2865
16.5	1.37495
16.6	1.0495
16.7	1.12886
16.8	1.04497
16.9	1.14616
17	1.03686
17.1	1.27626
17.2	1.2913
17.3	1.20675
17.4	1.23186
17.5	1.0995
17.6	1.27107
17.7	1.24681
17.8	1.36633
17.9	1.50671
18	1.11197
18.1	1.17069
18.2	1.40046
18.3	1.37642
18.4	1.33482
18.5	1.47362
18.6	1.3696
18.7	1.30675
18.8	1.58325
18.9	1.36442
19	1.23981
19.1	1.26993
19.2	1.1977
19.3	1.2999
19.4	1.19427
19.5	1.11692
19.6	1.2826
19.7	1.34519
19.8	1.30943
19.9	1.37352
20	1.49647
20.1	1.22362
20.2	1.30009
20.3	1.33344
20.4	1.33974
20.5	1.40862
20.6	1.3668
20.7	1.28475
20.8	1.20149
20.9	1.24283
21	1.50323
21.1	1.30777
21.2	1.17752
21.3	1.36028
21.4	1.38698
21.5	1.41423
21.6	1.50173
21.7	1.34911
21.8	1.46652
21.9	1.44601
22	1.52106
22.1	1.51972
22.2	1.42177
22.3	1.28159
22.4	1.42026
22.5	1.18582
22.6	1.467
22.7	1.56045
22.8	1.33566
22.9	1.5801
23	1.41163
23.1	1.49101
23.2	1.20147
23.3	1.41516
23.4	1.47136
23.5	1.30666
23.6	1.20737
23.7	1.49065
23.8	1.4925
23.9	1.61328
24	1.26371
24.1	1.50739
24.2	1.4516
24.3	1.50483
24.4	1.36543
24.5	1.76914
24.6	1.46642
24.7	1.45281
24.8	1.39816
24.9	1.51781
25	1.31281
25.1	1.42107
25.2	1.28212
25.3	1.67505
25.4	1.31458
25.5	1.36843
25.6	1.4377
25.7	1.45044
25.8	1.46439
25.9	1.53088
26	1.35534
26.1	1.37304
26.2	1.55347
26.3	1.47443
26.4	1.5155
26.5	1.3406
26.6	1.75258
26.7	1.64384
26.8	1.47084
26.9	1.37887
27	1.44013
27.1	1.50741
27.2	1.54921
27.3	1.38531
27.4	1.42028
27.5	1.54978
27.6	1.54953
27.7	1.41904
27.8	1.51501
27.9	1.36908
28	1.53583
28.1	1.34829
28.2	1.21931
28.3	1.3554
28.4	1.48694
28.5	1.50561
28.6	1.55263
28.7	1.59141
28.8	1.61882
28.9	1.42398
29	1.45593
29.1	1.77991
29.2	1.48899
29.3	1.65294
29.4	1.48702
29.5	1.423
29.6	1.67074
29.7	1.42965
29.8	1.51901
29.9	1.4004
30	1.68941
30.1	1.40566
30.2	1.69472
30.3	1.57751
30.4	1.71517
30.5	1.87942
30.6	1.51471
30.7	1.37833
30.8	1.72858
30.9	1.67119
31	1.79642
31.1	1.56143
31.2	1.47268
31.3	1.5351
31.4	1.48846
31.5	1.54505
31.6	1.65624
31.7	1.63408
31.8	1.59202
31.9	1.55947
32	1.33646
32.1	1.63627
32.2	1.73987
32.3	1.47714
32.4	1.60112
32.5	1.67296
32.6	1.39034
32.7	1.56031
32.8	1.73818
32.9	1.42766
33	1.75361
33.1	1.49414
33.2	1.51304
33.3	1.50046
33.4	1.33687
33.5	2.06829
33.6	1.58151
33.7	1.55515
33.8	1.62632
33.9	1.8882
34	1.56693
34.1	1.42458
34.2	1.57654
34.3	1.58009
34.4	1.53241
34.5	1.63875
34.6	1.54649
34.7	1.64438
34.8	1.58257
34.9	1.86535
35	1.44581
35.1	1.75093
35.2	1.58984
35.3	1.46725
35.4	1.54785
35.5	1.63778
35.6	1.80585
35.7	1.54343
35.8	1.69295
35.9	1.46218
36	1.66706
36.1	1.663
36.2	1.61699
36.3	1.80343
36.4	1.66726
36.5	1.4881
36.6	1.40005
36.7	1.72041
36.8	1.8315
36.9	1.78192
37	1.76004
37.1	1.8725
37.2	1.6132
37.3	1.60051
37.4	1.71623
37.5	1.71529
37.6	1.92409
37.7	1.80975
37.8	1.82532
37.9	1.59818
38	1.42341
38.1	1.3701
38.2	1.78122
38.3	1.6843
38.4	1.55125
38.5	1.5549
38.6	1.53547
38.7	1.57762
38.8	1.50083
38.9	1.81485
39	1.58355
39.1	1.73465
39.2	1.6844
39.3	1.78334
39.4	1.48742
39.5	1.68341
39.6	1.76481
39.7	1.4435
39.8	1.71315
39.9	1.68012
40	1.72041
40.1	1.82495
40.2	1.84514
40.3	1.46746
40.4	1.91954
40.5	1.62798
40.6	1.59562
40.7	1.69048
40.8	1.6653
40.9	1.9084
41	1.55074
41.1	1.57494
41.2	1.68984
41.3	1.44993
41.4	1.94497
41.5	1.69525
41.6	1.74329
41.7	1.75463
41.8	1.43261
41.9	1.75751
42	1.69694
42.1	1.73893
42.2	1.81423
42.3	1.69298
42.4	1.73893
42.5	1.47407
42.6	1.81462
42.7	1.66853
42.8	1.69156
42.9	1.86324
43	1.83507
43.1	1.59387
43.2	1.80476
43.3	1.66376
43.4	1.62281
43.5	1.73512
43.6	1.40764
43.7	1.78488
43.8	1.75719
43.9	1.66109
44	1.61875
44.1	1.70187
44.2	1.77531
44.3	1.75955
44.4	1.71449
44.5	1.71971
44.6	1.73789
44.7	2.02291
44.8	1.66842
44.9	1.6292
45	1.91957
45.1	1.63741
45.2	1.60073
45.3	1.82113
45.4	1.71714
45.5	1.68858
45.6	1.66453
45.7	1.78652
45.8	1.67869
45.9	1.56897
46	1.56683
46.1	1.49744
46.2	1.75965
46.3	1.72549
46.4	1.69753
46.5	1.76881
46.6	1.91621
46.7	1.60721
46.8	1.68222
46.9	1.59158
47	1.84372
47.1	1.61384
47.2	1.71337
47.3	1.42592
47.4	1.9313
47.5	1.64691
47.6	1.64249
47.7	1.51226
47.8	1.75295
47.9	1.96067
48	1.76291
48.1	1.8807
48.2	1.68243
48.3	1.66272
48.4	1.99272
48.5	1.74406
48.6	1.96335
48.7	1.69525
48.8	1.7623
48.9	1.61037
49	1.48067
49.1	1.80883
49.2	1.86481
49.3	1.63342
49.4	1.85382
49.5	1.44611
49.6	1.77301
49.7	1.97368
49.8	1.71517
49.9	1.86747
50	1.82853
50.1	1.49911
50.2	1.71543
50.3	1.52517
50.4	1.71035
50.5	1.63406
50.6	1.7189
50.7	1.78469
50.8	1.65621
50.9	1.77592
51	1.71836
51.1	1.66655
51.2	1.85256
51.3	1.60756
51.4	1.90889
51.5	1.74898
51.6	1.76071
51.7	1.69288
51.8	1.74719
51.9	1.61437
52	1.43541
52.1	1.60218
52.2	2.08685
52.3	1.9945
52.4	1.76012
52.5	1.509
52.6	1.66578
52.7	1.91721
52.8	1.6343
52.9	1.70005
53	1.50635
53.1	1.68678
53.2	1.62789
53.3	1.74686
53.4	1.83737
53.5	1.77713
53.6	1.55556
53.7	1.8096
53.8	1.66408
53.9	1.87814
54	1.88963
54.1	1.88657
54.2	1.63289
54.3	1.86689
54.4	1.79338
54.5	2.0399
54.6	1.78919
54.7	1.79195
54.8	1.60598
54.9	1.51652
55	1.76354
55.1	1.9102
55.2	1.83293
55.3	1.82806
55.4	1.74683
55.5	1.59396
55.6	1.59713
55.7	1.50139
55.8	1.55141
55.9	1.4688
56	1.85937
56.1	1.80818
56.2	1.83158
56.3	1.93489
56.4	1.90124
56.5	1.72655
56.6	1.85211
56.7	1.79259
56.8	1.94385
56.9	1.75157
57	1.63697
57.1	1.66294
57.2	1.95091
57.3	1.90153
57.4	1.67125
57.5	1.6462
57.6	1.63283
57.7	1.56947
57.8	1.73107
57.9	1.64691
58	1.61723
58.1	1.72371
58.2	1.88229
58.3	1.72143
58.4	1.57692
58.5	1.81291
58.6	1.84628
58.7	1.84333
58.8	1.89582
58.9	1.54648
59	1.9049
59.1	1.5813
59.2	1.75297
59.3	1.60288
59.4	2.0294
59.5	1.73907
59.6	1.69877
59.7	1.62801
59.8	1.80078
59.9	1.60444
60	1.92561
60.1	1.80178
60.2	1.91621
60.3	1.63819
60.4	1.68128
60.5	1.84662
60.6	1.61488
60.7	1.52805
60.8	1.74309
60.9	1.73694
61	1.69706
61.1	1.92049
61.2	1.68705
61.3	1.88141
61.4	1.8508
61.5	1.47671
61.6	1.63912
61.7	1.80412
61.8	1.73587
61.9	1.74731
62	1.56867
62.1	1.82148
62.2	1.85036
62.3	1.64897
62.4	1.52172
62.5	1.59203
62.6	1.88213
62.7	1.61737
62.8	1.85788
62.9	1.58819
63	1.82347
63.1	1.91957
63.2	1.8306
63.3	1.7189
63.4	1.54066
63.5	1.63994
63.6	1.86491
63.7	1.81998
63.8	1.94502
63.9	1.78192
64	1.56073
64.1	1.89129
64.2	1.73066
64.3	1.88682
64.4	1.62924
64.5	1.57778
64.6	1.70518
64.7	1.66446
64.8	1.75515
64.9	1.75522
65	1.75555
65.1	1.75653
65.2	1.59971
65.3	1.66152
65.4	1.64882
65.5	1.67437
65.6	2.00312
65.7	1.68963
65.8	1.62546
65.9	1.86075
66	1.60009
66.1	1.63193
66.2	1.88108
66.3	1.70488
66.4	1.77976
66.5	1.7049
66.6	1.67584
66.7	1.77999
66.8	2.02461
66.9	1.82825
67	1.73026
67.1	1.62127
67.2	1.8023
67.3	1.63798
67.4	1.61632
67.5	1.66413
67.6	1.79038
67.7	1.76838
67.8	2.02379
67.9	1.75884
68	1.66108
68.1	1.90694
68.2	1.59908
68.3	1.8659
68.4	1.47522
68.5	1.57617
68.6	1.44532
68.7	1.61965
68.8	1.77996
68.9	1.61459
69	1.84316
69.1	1.7121
69.2	1.65833
69.3	1.66756
69.4	1.71005
69.5	1.87524
69.6	1.49282
69.7	1.71047
69.8	1.89828
69.9	1.92243
70	2.22347
70.1	1.70237
70.2	1.87237
70.3	1.95291
70.4	1.86787
70.5	2.03588
70.6	1.86524
70.7	1.71285
70.8	1.54723
70.9	1.81771
71	1.80183
71.1	1.89983
71.2	1.55477
71.3	1.89629
71.4	1.68961
71.5	1.76924
71.6	1.98993
71.7	1.73565
71.8	1.74826
71.9	1.9493
72	1.76453
72.1	1.82054
72.2	1.77505
72.3	1.83017
72.4	1.65618
72.5	1.7983
72.6	1.85903
72.7	1.64306
72.8	1.9327
72.9	1.7733
73	1.711
73.1	1.52008
73.2	1.98382
73.3	1.94902
73.4	1.98057
73.5	1.84159
73.6	1.77655
73.7	1.49734
73.8	1.99423
73.9	1.83932
74	1.78873
74.1	1.91256
74.2	2.13449
74.3	1.93987
74.4	1.65032
74.5	1.7903
74.6	1.9133
74.7	1.8608
74.8	1.86963
74.9	1.90969
75	1.99681
75.1	1.97374
75.2	1.86812
75.3	1.92063
75.4	1.7849
75.5	1.72176
75.6	1.73947
75.7	2.11285
75.8	1.80206
75.9	1.99072
76	1.66935
76.1	1.8897
76.2	1.71071
76.3	1.79605
76.4	1.95838
76.5	1.80002
76.6	1.87518
76.7	1.68569
76.8	1.75102
76.9	2.05724
77	1.80421
77.1	1.78047
77.2	1.8639
77.3	1.82385
77.4	1.68975
77.5	1.70596
77.6	1.83873
77.7	1.94575
77.8	1.86752
77.9	1.95286
78	1.63492
78.1	2.02782
78.2	1.8727
78.3	1.88781
78.4	1.90145
78.5	2.03657
78.6	1.87547
78.7	1.65598
78.8	1.79846
78.9	1.73529
79	1.72003
79.1	1.85718
79.2	2.02466
79.3	1.7267
79.4	1.83702
79.5	1.75459
79.6	1.87995
79.7	1.96819
79.8	1.78656
79.9	1.9262
80	1.95499

## Sheet: d, f
hM3R-Y-C										hM3R-C + Gβ1-Y
	Normalized FRETr										Normalized FRETr
Time(sec)	sample_1	sample_2	sample_3	sample_4	sample_5	sample_6				Time(sec)	Sample_1	Sample_2	Sample_3	Sample_4	Sample_5
0	0.932948	1.00293	0.943052	1.06696	1.07869	0.964917				160	0.841238	0.80194	0.962702	0.975985	1.63033
0.1	1.01967	0.952111	1.30871	1.067	1.10829	0.958266				160.1	1.54535	0.871267	1.12078	1.26806	1.35582
0.2	0.91113	1.03097	1.07211	1.05178	1.28128	0.982279				160.2	1.49028	1.11721	0.948265	0.838077	-0.053796
0.3	0.938702	0.916934	1.0074	1.04766	1.29065	0.943953				160.3	1.852	1.05206	0.881722	1.11412	0.77567
0.4	0.923047	1.07971	1.45443	1.02836	0.998728	1.03327				160.4	0.939492	0.927644	0.957589	0.661746	0.575206
0.5	0.98228	0.924628	1.27719	0.99242	1.17398	0.842987				160.5	0.460441	1.01402	0.600294	0.844989	1.06541
0.6	1.15338	1.02937	1.23772	1.04589	1.11595	0.953563				160.6	1.00954	1.02327	1.2488	0.774442	1.75148
0.7	0.998448	0.984865	1.35112	1.07905	1.2586	1.01098				160.7	1.27637	1.00978	0.715485	1.29169	0.233666
0.8	1.06796	1.02531	1.04077	1.03549	0.984879	0.939789				160.8	0.941442	0.936135	1.26048	0.811361	-0.749297
0.9	1.07582	0.970344	1.04105	0.993826	1.23555	0.951872				160.9	0.682931	1.18089	0.995618	0.945511	1.65605
1	1.10456	1.10166	1.15703	1.0236	1.16914	0.968578				161	0.887354	1.15144	1.06489	1.04286	1.62752
1.1	0.829131	1.02116	1.17332	1.02293	1.07967	0.980917				161.1	1.43391	0.841987	0.922978	0.854153	1.04145
1.2	0.967507	1.03795	1.09795	1.05519	1.39091	1.01769				161.2	1.52913	0.713827	0.836552	1.26178	0.40933
1.3	0.950305	0.972674	1.20612	0.964195	1.16998	1.01791				161.3	1.17088	0.957904	1.10805	0.814774	0.830757
1.4	0.928537	1.09464	1.09315	1.01875	1.22136	0.99653				161.4	0.800064	0.895773	1.03568	1.09739	1.0864
1.5	1.01826	1.06145	1.31741	1.01686	1.21989	0.979772				161.5	1.35785	0.84291	1.04637	0.869212	1.67339
1.6	0.999275	1.0688	0.880183	0.964762	1.139	0.988142				161.6	0.772846	1.15519	0.713439	0.969815	1.46814
1.7	0.919604	1.09986	1.23351	1.01397	1.25809	0.909482				161.7	0.893184	0.850804	1.02009	0.875073	0.972447
1.8	0.986021	1.02221	1.18959	1.11921	1.10042	1.02044				161.8	0.957097	1.06709	0.986999	1.21737	1.08069
1.9	0.988372	1.11472	1.06869	0.996397	1.15229	0.968742				161.9	1.83104	0.934389	0.937265	1.02454	0.155579
2	1.08071	1.11047	1.25819	1.05541	1.27211	0.940635				162	1.29373	0.892079	1.03291	1.01321	1.33071
2.1	1.03363	1.027	1.15777	1.0536	0.946106	0.981374				162.1	0.830274	0.913364	0.914627	0.933595	0.941677
2.2	1.06464	1.05571	1.02741	1.06331	1.05683	0.989511				162.2	0.752829	1.00273	0.820863	0.711451	0.686082
2.3	0.974742	1.00027	0.76929	1.0193	1.05303	1.01636				162.3	1.99878	0.81319	0.995105	0.733521	1.39076
2.4	1.03651	1.12657	1.04636	1.03662	1.1008	0.981321				162.4	0.787903	0.777817	0.943231	1.20585	1.77452
2.5	0.86321	1.04512	1.04232	1.02253	1.21936	0.9917				162.5	1.43692	1.13181	1.0097	0.948697	1.31824
2.6	0.986738	0.976972	1.40202	0.989145	1.25207	0.982645				162.6	1.34585	0.927385	0.815321	0.912631	1.22681
2.7	1.14622	1.00327	1.09289	0.970662	1.24611	0.984172				162.7	1.11426	0.940358	1.11621	0.735893	1.32966
2.8	1.00327	1.10055	0.926566	1.0266	0.925357	1.02086				162.8	1.6116	0.811276	0.962547	1.06439	0.764959
2.9	0.971069	1.0003	1.01668	1.02479	1.3271	0.994739				162.9	0.777962	0.941631	0.83799	0.665357	2.24037
3	0.960458	1.00328	1.21143	1.00414	0.984469	1.00711				163	0.924165	0.804068	1.096	0.931768	1.32149
3.1	0.973145	1.09584	1.12217	1.04548	1.21064	1.0111				163.1	0.800026	1.19281	0.773128	0.75858	0.95287
3.2	1.05833	0.98405	0.964257	0.95687	1.0803	0.984162				163.2	1.58096	0.869116	1.00559	1.2049	1.79546
3.3	1.01973	1.04002	1.28207	1.00767	1.18354	1.04603				163.3	1.11147	0.920695	1.23158	0.800491	1.13819
3.4	1.07205	1.05245	1.19879	1.0087	1.13818	1.00289				163.4	0.663319	0.948241	1.05108	0.863537	2.43574
3.5	0.969846	0.98737	1.49881	1.02856	1.10603	0.955108				163.5	1.60563	1.01596	1.10134	0.919913	2.12537
3.6	0.974498	1.06644	0.840112	1.02993	1.02476	1.01367				163.6	1.24505	0.803223	1.13765	0.885712	0.725148
3.7	1.18593	0.994821	1.34095	1.02839	1.2899	0.938584				163.7	1.41212	0.941428	0.880159	0.985826	0.0756036
3.8	0.940999	0.942125	1.27284	1.11251	1.24571	1.02806				163.8	0.859962	1.01226	1.30202	0.946347	2.56396
3.9	1.0303	1.13117	1.00441	1.01825	1.22844	0.969717				163.9	1.30923	0.957499	1.05274	1.09339	2.15671
4	0.88312	0.979821	1.18983	0.995447	1.15486	1.00204				164	1.43175	1.09932	0.706262	0.781157	1.14938
4.1	0.935111	1.05862	0.93135	0.993866	1.05101	1.0539				164.1	1.36436	1.15976	0.981695	0.845331	2.34826
4.2	1.06796	1.15937	1.1856	0.987945	1.2891	0.932086				164.2	0.597302	1.22252	0.987828	0.945918	1.49891
4.3	1.00452	1.07852	1.11477	1.00005	0.971554	0.994103				164.3	1.26765	1.24214	1.14974	0.680173	1.70477
4.4	0.966251	1.00551	0.943272	1.0027	1.0634	1.02439				164.4	1.46327	1.10153	0.82835	0.985468	2.3839
4.5	0.988193	1.06298	1.18143	1.01285	1.13666	0.991792				164.5	0.134388	1.03133	1.28638	0.946903	0.603122
4.6	0.98975	1.00569	1.2504	0.957457	1.37116	0.957107				164.6	0.566339	1.18753	0.633712	0.422799	0.455068
4.7	0.999135	1.08123	1.06454	0.974606	1.04164	1.01583				164.7	1.68991	0.994561	0.90235	1.00761	0.738491
4.8	0.91516	0.982855	0.617323	0.966342	1.02294	1.06445				164.8	1.06033	1.10266	1.0625	1.24761	1.05585
4.9	0.981776	0.994211	1.15121	1.05691	1.05076	0.919195				164.9	1.0053	1.06898	1.11388	1.15675	2.44149
5	1.08895	1.01065	0.9491	0.996958	1.06175	0.920873				165	1.1337	0.872911	1.07864	0.97981	1.47977
5.1	0.978624	1.0677	1.28096	0.993841	1.14691	1.02319				165.1	1.50659	1.18216	0.794586	1.09804	1.82403
5.2	1.0015	1.09245	1.26028	0.977725	1.0469	0.992872				165.2	1.14538	0.975304	0.80799	0.845595	1.7463
5.3	1.13108	1.03429	0.928576	1.01144	1.13399	1.021				165.3	0.973698	0.936788	1.08933	1.0409	2.05321
5.4	1.01035	0.980906	1.01269	1.01325	0.977661	1.04013				165.4	0.399577	0.889489	0.978975	1.25497	1.19091
5.5	0.953267	1.11125	0.889069	0.974036	0.963747	0.992304				165.5	1.02815	0.876335	0.685121	1.14846	-0.00366903
5.6	1.03765	1.13051	1.03327	0.961689	1.08892	0.991217				165.6	0.934589	1.12891	0.873806	0.75028	1.14096
5.7	1.17562	0.921212	1.0883	1.03819	1.05661	0.95422				165.7	1.2813	0.773785	1.0418	1.01486	1.59148
5.8	1.00716	1.02209	1.02307	0.93858	1.26686	0.953714				165.8	0.670288	1.17764	1.3334	1.02015	1.90397
5.9	0.971415	1.01552	1.00616	0.972108	1.19779	0.980441				165.9	0.846238	1.13638	1.11841	0.816876	1.80112
6	0.992089	1.00082	0.980556	1.02057	1.26938	0.942812				166	0.928142	1.13988	1.08508	0.959914	1.90388
6.1	1.12058	1.03611	1.13984	1.08942	0.952426	0.931357				166.1	0.952773	0.815825	1.23592	0.695397	1.53398
6.2	0.970897	0.910643	0.70545	0.951077	1.13302	0.955934				166.2	1.08251	0.824733	0.916571	1.21762	1.59833
6.3	1.0154	0.965734	1.08907	1.02339	1.11608	0.962778				166.3	0.701559	0.977421	1.12241	1.25173	1.38746
6.4	0.861668	1.05397	0.941373	0.953511	1.01577	0.992894				166.4	0.975377	1.15666	0.931103	1.15864	1.21882
6.5	1.14625	1.00718	1.18911	0.951402	1.23097	1.01307				166.5	1.25736	1.13629	0.918397	0.938675	0.950236
6.6	0.939043	1.02887	0.983423	0.979898	1.12051	0.98909				166.6	0.77578	0.985315	1.02931	0.789445	1.39264
6.7	0.945356	0.951451	1.15207	0.98259	1.28554	1.01803				166.7	0.797767	1.08231	1.02048	0.956793	1.46331
6.8	0.935396	0.989626	1.21522	0.981091	1.23103	0.942644				166.8	1.05539	0.87236	0.790088	1.04495	1.23941
6.9	0.942446	1.05618	0.836429	1.01175	1.13751	1.0699				166.9	0.542557	0.944795	1.04881	0.914535	1.36166
7	0.857884	0.998034	0.867301	0.985628	1.22628	1.04124				167	1.22551	1.12086	1.03456	1.12945	1.03482
7.1	1.08786	1.03051	1.11256	0.972024	0.994959	1.02361				167.1	1.14907	0.963231	1.1248	0.998683	2.34269
7.2	1.05684	0.962903	0.993393	0.912332	1.07281	1.00732				167.2	0.283738	1.03675	0.944197	0.837213	-1.04383
7.3	1.02106	1.01059	0.818584	1.03167	1.24302	0.960795				167.3	1.23342	1.08238	0.903072	1.14363	3.24036
7.4	0.956368	1.08743	1.19339	0.96992	0.910161	1.00164				167.4	0.839733	1.01022	1.13081	1.01894	1.46827
7.5	0.996791	0.981178	1.09811	0.913066	1.0174	1.03141				167.5	1.20304	0.968535	0.807185	0.923418	1.86793
7.6	0.949632	1.06421	1.10479	0.929147	0.945331	0.964878				167.6	0.737907	0.934998	0.905834	0.962556	1.55286
7.7	1.08925	0.998264	1.12387	0.985778	1.01196	1.00261				167.7	0.896755	0.860591	0.948438	1.09923	0.652635
7.8	1.03472	0.927536	1.17006	0.969774	1.16184	1.03358				167.8	1.25987	0.98402	1.13986	0.996228	2.42885
7.9	0.856021	1.05169	1.08488	0.918383	1.24181	1.00332				167.9	0.720032	0.961542	1.22937	1.16887	2.06637
8	1.01992	1.01784	1.18914	0.939819	1.02879	0.96695				168	0.578963	1.12317	0.935732	0.709783	0.662818
8.1	1.03307	0.92911	0.768117	1.02946	1.08861	1.08985				168.1	1.30736	1.2776	1.26134	1.08292	2.18893
8.2	0.845786	0.982806	1.06039	0.965787	1.10553	0.974956				168.2	0.199228	0.95305	1.25301	0.848473	1.95124
8.3	1.04526	0.918816	0.851781	0.942951	1.27809	0.995125				168.3	0.42056	1.26196	0.819688	1.32407	1.53065
8.4	1.05397	0.973106	1.16989	0.99055	1.12115	0.97253				168.4	1.05581	0.855996	0.76764	0.818059	2.62699
8.5	1.04788	1.04657	1.27822	1.02204	1.36651	1.00198				168.5	1.76703	0.853969	0.992135	0.972898	0.526659
8.6	1.04471	1.01175	0.850859	0.951494	0.942085	0.99748				168.6	0.824888	1.15415	0.94122	1.05736	1.80283
8.7	1.02651	0.999128	1.05868	0.981765	1.08401	1.03893				168.7	1.3771	0.93832	0.940522	0.622543	0.542373
8.8	1.01245	0.963364	0.99976	1.04888	1.03838	0.950086				168.8	0.985492	0.774405	0.938566	0.499187	1.41213
8.9	0.997619	1.05325	0.854873	0.981373	0.937359	1.0891				168.9	0.839733	1.24657	1.13783	1.00587	-0.150495
9	1.05736	1.02941	0.897358	1.01699	1.04612	1.09609				169	1.22387	1.04453	0.997396	1.09943	1.46568
9.1	1.00442	1.05481	0.75172	0.955573	1.00184	1.02416				169.1	0.873398	0.992489	0.992827	1.30241	-0.476803
9.2	0.99872	0.943964	0.907062	1.05917	0.919781	1.02189				169.2	0.699938	0.863868	0.759086	1.00112	0.0499256
9.3	0.974023	0.901206	1.06019	0.984063	0.938786	1.03689				169.3	1.06892	1.17205	1.21282	1.04061	0.864204
9.4	1.03861	1.06714	1.28305	0.983747	0.975063	0.990322				169.4	1.74927	0.629386	1.21014	1.17643	-1.06165
9.5	0.965612	1.08519	0.532949	0.924343	1.06178	1.00389				169.5	1.1177	1.00199	0.997999	1.18488	-1.21409
9.6	0.940246	1.12035	0.935824	0.956606	0.937268	1.03126				169.6	0.795528	0.94439	0.945945	0.97795	-1.94453
9.7	0.97802	1.07364	0.938597	0.934963	0.998101	0.965552				169.7	1.56986	0.995991	0.91854	0.702397	-0.0387843
9.8	1.01967	1.0187	1.38913	1.01074	0.920557	0.988714				169.8	1.71167	1.16996	0.80277	1.28381	-0.849024
9.9	1.08999	1.03385	0.756234	0.946309	1.02537	1.05184				169.9	1.3073	1.17599	1.10757	1.06658	-1.07416
10	1.09777	1.02004	1.00781	0.783831	0.924034	0.953527				170	0.988581	0.761724	0.998893	1.04737	-2.20368
10.1	0.979073	0.977562	0.795447	0.990023	0.890135	1.00223				170.1	1.33878	0.886617	1.06931	1.16545	-1.87966
10.2	1.06946	0.928454	1.17386	1.00036	0.953252	1.02678				170.2	0.237564	0.951969	1.25137	0.991985	-1.86039
10.3	0.9396	1.00318	0.924568	1.02042	0.890345	1.01567				170.3	0.888724	0.877957	0.945486	1.08907	-2.32461
10.4	0.935071	0.93354	1.00433	0.974406	1.02197	1.02072				170.4	1.02696	0.712375	1.13802	0.765086	-1.32326
10.5	0.969696	0.993485	1.28412	0.971254	0.889352	1.11526				170.5	1.59432	0.98116	0.918451	1.00283	-1.65325
10.6	0.939239	0.933457	0.794988	0.978992	0.912492	1.06587				170.6	1.19715	1.03614	1.10091	0.892091	-0.146105
10.7	0.901208	1.05102	0.928466	0.968746	0.990035	1.11071				170.7	1.69124	0.74384	1.18505	0.958263	-0.75136
10.8	1.07129	0.941814	1.54853	0.973371	1.06844	1.09481				170.8	1.83144	1.0551	1.25963	0.945147	-1.99633
10.9	0.994303	0.930009	0.825619	1.05078	0.849772	1.09634				170.9	0.328174	0.66583	1.08403	1.0778	-0.136975
11	1.06816	0.962391	0.838272	0.963308	0.992904	1.21032				171	1.62744	0.673724	0.946595	0.987906	0.332515
11.1	1.06613	0.945816	1.01719	0.977487	0.994843	1.2158				171.1	0.498526	0.614239	0.984678	0.91934	-1.94453
11.2	0.994445	0.941681	1.24429	1.05074	1.12655	1.20672				171.2	0.686927	0.654545	0.85619	0.846162	0.121122
11.3	1.11426	0.968905	0.848397	1.00761	0.906977	1.23989				171.3	0.600969	0.708253	0.868872	0.853592	-0.034351
11.4	1.04598	1.03025	0.997216	1.06597	0.91245	1.30129				171.4	0.0818826	0.520507	0.900519	0.485581	0.848841
11.5	1.01038	0.936238	0.986192	0.989998	0.966524	1.28807				171.5	0.4239	0.478659	1.11648	0.919417	-0.208918
11.6	1.0715	0.925104	0.974596	1.01035	1.0424	1.38829				171.6	0.501557	0.506554	1.15334	0.244983	-0.365531
11.7	0.930252	0.926153	0.647004	0.980802	0.953607	1.40344				171.7	0.508352	0.583754	0.565569	0.294198	0.0450095
11.8	0.998866	0.976724	1.21126	1.01206	0.960536	1.44438				171.8	0.0137803	0.406707	0.992821	0.400861	0.106417
11.9	1.03255	0.926263	1.05873	0.938105	1.01309	1.37721				171.9	0.177878	0.644038	0.850952	0.259144	0.937112
12	1.09337	0.925533	1.27806	0.990061	1.01082	1.37394				172	0.637568	0.618823	1.08832	0.315305	0.626605
12.1	0.92593	0.996432	0.853421	1.0079	0.920979	1.36405				172.1	-0.390162	0.320554	0.940272	0.54768	-0.0982168
12.2	0.995412	0.993065	0.713436	1.01042	0.914374	1.38337				172.2	-0.121845	0.246576	0.769406	0.332334	-0.764967
12.3	1.05134	1.01303	1.10657	0.985524	1.0057	1.4079				172.3	-0.308084	0.113	0.951242	0.375847	0.802489
12.4	1.07177	0.95136	1.05883	1.01232	1.02242	1.43419				172.4	0.00324069	0.380118	0.841807	0.418418	-1.4254
12.5	0.950982	0.938105	1.27381	0.983193	0.905128	1.35509				172.5	0.085724	0.232408	0.529747	0.189285	0.804332
12.6	1.06896	0.963228	1.35814	0.989911	0.933947	1.3978				172.6	-0.556055	0.48715	0.73594	0.375131	0.409067
12.7	1.0804	1.09249	1.09818	1.00537	0.846196	1.48044				172.7	0.192182	0.102797	0.930703	0.245693	-1.06586
12.8	1.03211	1.02994	0.816458	1.07883	0.863343	1.47678				172.8	-0.760767	0.357369	0.866719	0.461882	-0.972586
12.9	0.935111	1.02415	1.1597	1.0615	0.995636	1.46211				172.9	-0.100766	0.55257	0.567484	0.653914	-0.403368
13	0.914586	0.988728	0.877641	0.960311	0.976892	1.43636				173	-0.136574	0.31971	0.547798	0.397675	-0.226695
13.1	0.916816	0.983236	1.12333	1.01056	0.979493	1.44417				173.1	-0.243514	0.405998	0.482549	0.422326	-0.266858
13.2	0.932821	0.99533	1.24581	0.978154	1.00807	1.38847				173.2	-0.592152	0.434501	0.602125	0.11434	0.0776227
13.3	1.11147	0.989202	0.892905	0.978104	0.891013	1.48552				173.3	-0.579045	0.617235	0.362896	0.237713	-0.946689
13.4	1.09535	0.935311	0.982703	0.893814	1.03864	1.43697				173.4	-0.269593	0.392427	0.576355	0.557191	0.407662
13.5	1.11665	0.925599	1.14188	0.991993	1.06228	1.50536				173.5	0.341339	0.673927	0.223157	0.185322	-0.897483
13.6	1.06698	0.93331	1.25649	1.02193	1.07018	1.52427				173.6	-0.451546	0.0971431	0.36981	0.454606	-2.23037
13.7	0.955071	0.852862	0.921639	0.962238	1.24098	1.46203				173.7	0.187047	0.267827	0.763971	0.195818	-0.456392
13.8	1.25162	1.05926	0.807456	1.01538	0.902771	1.48901				173.8	-0.234943	0.317728	0.53103	0.26259	-1.28191
13.9	0.911741	1.02351	0.93667	0.98051	1.07373	1.49141				173.9	-0.227782	0.430143	0.303845	0.0532531	-0.999844
14	1.19373	0.964725	0.898031	1.00595	1.08174	1.44713				174	0.392995	0.433037	0.614992	0.303598	-1.03298
14.1	1.06472	0.959519	0.947816	1.02245	0.976673	1.44347				174.1	0.135141	0.396403	0.289283	0.416844	-1.02521
14.2	1.16697	1.02579	0.862095	1.01712	0.888162	1.42442				174.2	-0.772465	0.289494	0.54311	0.131275	-1.10923
14.3	0.938634	1.00993	0.985996	0.950666	0.967489	1.49916				174.3	-0.734225	0.507185	0.319092	0.396134	-1.62599
14.4	0.909542	0.996354	1.18468	0.938513	0.970031	1.49409				174.4	0.481694	-0.0205539	0.187669	0.182933	-0.495985
14.5	0.776489	1.02488	1.13546	0.964922	1.0338	1.52195				174.5	-0.738761	0.160885	0.42416	0.405677	-0.289375
14.6	1.04575	1.01568	0.895406	1.04563	1.05019	1.60874				174.6	-0.161784	0.313381	0.529717	0.0889012	-1.18341
14.7	0.900576	1.01927	1.1928	0.995466	0.952426	1.57406				174.7	0.286653	0.32694	0.240433	0.272865	0.295601
14.8	1.02562	0.994813	1.08175	0.909129	1.03756	1.5961				174.8	-0.590357	0.151583	0.249083	0.0133562	-0.452398
14.9	1.01146	1.01119	1.13095	0.996366	1.01408	1.55704				174.9	-0.0852845	0.00336617	0.138163	0.014479	0.00216888
15	0.966076	1.00748	0.98397	0.945024	0.935095	1.52007				175	-0.220949	0.677452	0.221875	0.281677	-0.948444
15.1	0.89776	1.05575	1.08113	0.956029	0.984436	1.54673				175.1	0.00248786	0.620186	0.520537	0.195091	-2.00006
15.2	1.07712	0.909376	0.828683	1.0133	0.896528	1.56089				175.2	0.0626757	0.264032	0.147815	0.849359	-0.0903598
15.3	1.04904	1.00745	1.14173	1.01945	1.02248	1.51571				175.3	-0.441084	0.44261	0.316772	0.33306	-1.04936
15.4	0.96821	1.04368	1.04751	1.05431	1.02937	1.45375				175.4	-0.0928707	0.465167	0.501931	0.123415	-0.365268
15.5	1.13791	1.08102	0.852551	0.938641	0.916724	1.45893				175.5	-0.343795	0.412586	0.234843	0.186665	-0.476803
15.6	0.991679	1.08716	0.851923	0.991437	0.99938	1.45544				175.6	-1.45447	0.46278	0.363761	0.267356	-0.798897
15.7	1.09581	0.960663	0.981672	0.965167	0.977567	1.50732				175.7	-0.794374	0.335949	-0.0056802	0.205064	-0.275812
15.8	0.987374	0.883366	1.21318	1.03551	0.949201	1.46137				175.8	-0.386185	0.302964	0.423987	0.430031	-2.43562
15.9	0.951232	1.11442	1.0691	0.973239	0.998978	1.41703				175.9	-1.00818	0.511307	0.200578	0.472796	-1.90661
16	0.969778	0.929114	1.16141	0.968496	0.918419	1.33986				176	-0.956368	0.518987	0.239687	0.427687	-0.893094
16.1	1.09594	0.999925	0.766368	0.976617	0.996019	1.41494				176.1	0.374406	0.258795	0.535671	0.20453	0.0257839
16.2	0.943277	1.03146	0.98421	0.984846	0.972188	1.48517				176.2	0.226059	0.400975	0.0574751	0.468613	-1.1738
16.3	0.976155	1.07164	1.09795	0.950486	0.982407	1.3595				176.3	0.169713	0.101997	0.292857	0.452399	-0.735865
16.4	1.03265	1.00226	1.0094	1.00809	1.00056	1.39974				176.4	-0.524552	0.0937533	0.0366083	0.435431	0.500147
16.5	0.907156	1.04509	0.71481	1.02592	0.986547	1.43058				176.5	0.198166	0.416156	0.0467673	0.354211	-1.50568
16.6	0.971175	0.966134	0.978361	1.00519	1.06742	1.42405				176.6	-0.43317	0.252635	0.373634	0.163824	-1.77444
16.7	1.04655	0.98318	1.28812	0.992868	0.859407	1.46389				176.7	0.422761	0.464886	0.0583759	0.329279	-2.2161
16.8	0.889028	1.03502	0.980279	0.942076	1.05846	1.40911				176.8	-0.906662	0.401448	0.258854	0.269921	-2.06998
16.9	0.992085	0.991757	0.919002	0.975155	1.0581	1.49685				176.9	0.263508	0.378147	0.0245046	0.439861	-1.01292
17	0.962886	1.04457	1.06983	0.979514	0.962005	1.40223				177	-0.278974	0.545801	0.156781	0.45886	-0.970172
17.1	0.9518	0.965848	1.17938	1.06624	1.01863	1.43514				177.1	0.543407	0.58783	0.127359	0.464243	-1.2733
17.2	0.898155	1.06191	0.843313	0.973744	0.900717	1.43126				177.2	0.163883	0.519032	0.337937	0.123674	-1.77681
17.3	0.955692	1.04329	1.13393	1.0104	0.863443	1.43764				177.3	0.404133	0.527704	0.0877673	0.454066	-1.74837
17.4	1.00316	1.02942	0.925369	0.998409	0.967449	1.38241				177.4	0.485014	0.237307	0.0856794	0.28712	-0.696361
17.5	0.982302	1.05509	0.965668	0.962396	0.850622	1.41413				177.5	-0.256467	0.414635	0.0285133	0.302239	-1.53259
17.6	1.03333	0.940188	1.13792	0.953062	0.919191	1.3224				177.6	-0.126941	0.315588	0.190348	0.209219	-0.309215
17.7	0.991135	0.906717	1.01425	1.03477	0.996104	1.50417				177.7	-0.129759	0.492218	0.141921	0.366331	-1.98184
17.8	0.981124	1.0162	1.01136	1.00765	0.87791	1.40986				177.8	-0.448535	0.400693	0.0753712	0.252804	-1.60137
17.9	1.05278	0.984077	1.24141	0.963297	1.05648	1.38756				177.9	-0.226971	0.54873	0.0949257	0.130829	0.184022
18	0.986242	0.970402	1.04162	1.02895	0.884006	1.39634				178	0.665172	0.408092	0.268053	0.505576	-1.59233
18.1	1.06225	0.939004	1.00157	0.988022	0.981402	1.35157				178.1	-0.837826	0.39727	-0.0319457	0.316428	-2.13117
18.2	1.04328	1.0919	1.16415	1.08244	0.953581	1.44012				178.2	-0.188307	0.223523	0.493359	0.136316	-1.6076
18.3	0.973406	0.9962	1.15174	1.12708	1.02183	1.40866				178.3	0.0367127	0.46234	0.119676	0.249023	-1.41543
18.4	1.03742	1.09581	0.80303	1.04624	1.0313	1.40896				178.4	-0.665601	0.216169	0.0621102	0.221097	-0.180869
18.5	1.14262	1.10508	0.939044	1.01356	1.00104	1.37835				178.5	0.244533	0.511509	-0.160028	0.357051	-0.720459
18.6	0.986932	1.00272	1.26871	0.963027	1.2723	1.41852				178.6	0.0153053	0.442125	-0.0663897	0.0846082	-0.593693
18.7	1.102	0.962929	0.791071	1.03801	0.936363	1.39078				178.7	-0.707123	0.252128	0.275867	0.0600778	-1.84221
18.8	1.06079	0.978619	1.09498	1.03933	1.08567	1.3206				178.8	-1.27958	0.479233	0.246846	0.156152	-2.21154
18.9	0.993864	0.908236	0.740279	1.04421	1.11609	1.42445				178.9	-0.174929	0.393328	0.249816	0.277813	-1.99558
19	0.852423	1.00441	0.943153	0.921525	0.926979	1.3897				179	-0.667069	0.549552	0.118304	0.320363	-1.17669
19.1	0.982088	0.888649	0.959187	1.07101	1.15964	1.34524				179.1	-0.25776	0.569249	0.207498	0.265033	-0.25584
19.2	0.927044	1.01363	1.16114	0.906694	1.02911	1.38958				179.2	-0.30071	0.0884265	0.255674	0.376254	-3.24112
19.3	0.924759	0.968235	0.81028	1.0148	1.00102	1.33336				179.3	0.0962636	0.187846	0.0189568	0.375357	-2.18459
19.4	0.989426	0.997444	0.651577	0.990117	1.05813	1.37993				179.4	0.857356	0.372111	0.448386	0.764249	-0.452222
19.5	1.11125	1.02613	0.939027	1.00123	1.02893	1.47576				179.5	-0.576536	0.356536	0.409718	0.454622	0.877197
19.6	1.12352	1.07125	0.895727	1.04628	0.981669	1.40384				179.6	-0.174698	0.32248	0.0289249	0.283389	-2.10453
19.7	1.07191	1.05487	1.098	0.935866	1.21849	1.28871				179.7	-0.423383	0.210707	0.392586	0.274126	-1.9771
19.8	0.872846	0.839484	1.31323	1.00685	0.863903	1.4253				179.8	-0.384236	0.528132	-0.0425044	0.0670016	-1.83572
19.9	1.08192	0.918419	0.945986	1.03937	1.26105	1.34945				179.9	-0.196395	0.263705	0.120106	0.290175	-1.58447
20	0.915661	0.913335	0.812713	1.02405	1.16566	1.4456				180	0.638051	0.334035	0.322624	0.535517	-1.54817
20.1	0.894	1.00674	1.06451	1.04097	1.08094	1.42279				180.1	-0.686217	0.319856	0.000971185	0.390179	-1.14891
20.2	1.01694	1.07355	1.32779	1.00327	1.22085	1.42638				180.2	0.534875	0.299022	0.151805	0.350271	-2.44282
20.3	0.999563	1.08282	0.940576	0.978687	1.21041	1.41838				180.3	-0.320129	0.485585	0.280437	0.166532	-1.85846
20.4	1.07295	0.92098	0.835301	0.889657	1.23223	1.32437				180.4	-0.306578	0.384916	0.167065	0.0345898	-0.576925
20.5	0.87449	1.04088	0.820078	0.881177	1.10232	1.43145				180.5	0.239147	0.206168	0.167351	0.553349	-1.56103
20.6	1.06023	1.20538	0.913628	0.910528	1.12189	1.35874				180.6	-0.136767	0.0554519	0.0835498	0.119133	-0.277348
20.7	0.972266	1.32247	1.1739	0.862853	1.13354	1.39731				180.7	0.0539892	0.134893	-0.0594341	0.321717	-1.82286
20.8	0.987815	1.50985	1.09489	0.949346	1.05966	1.42852				180.8	0.0659187	0.295069	0.214346	0.42188	0.545577
20.9	1.02232	1.47093	0.997574	0.945749	1.12472	1.3991				180.9	0.30862	0.217757	0.0418638	0.434671	-0.974869
21	0.957222	1.46159	1.41262	0.977937	1.2026	1.40768				181	-0.731966	0.227183	0.174605	0.337205	-2.01261
21.1	1.14693	1.54565	1.05777	0.994327	1.27321	1.42083				181.1	-1.05798	0.447711	0.0856496	0.1262	-1.6748
21.2	1.10072	1.6327	1.35438	1.05313	1.23104	1.49174				181.2	-0.647784	0.289652	0.466222	0.296543	-1.09119
21.3	1.11591	1.53116	1.25293	1.06983	1.27042	1.39504				181.3	-0.323642	0.568449	0.240737	0.577368	-0.260449
21.4	1.23567	1.47826	1.07211	1.12291	1.24206	1.42386				181.4	0.0634865	0.32382	0.280687	0.313979	-1.29709
21.5	1.21366	1.57581	1.55326	1.16299	1.25094	1.44827				181.5	-0.0386862	0.285699	0.302896	0.445073	-1.58737
21.6	1.26764	1.48421	1.65644	1.18299	0.994253	1.41625				181.6	-0.0178772	0.260743	0.365849	0.41778	-1.00305
21.7	1.1863	1.41094	1.25883	1.16303	1.32655	1.40323				181.7	0.624249	0.457351	0.245939	0.242523	-1.31022
21.8	1.24795	1.49812	1.16725	1.16237	1.15217	1.45449				181.8	-0.537659	0.0912081	-0.0100528	0.470649	-1.14882
21.9	1.30702	1.47258	1.33504	1.24633	1.1191	1.41309				181.9	0.107981	0.522005	0.199767	0.377481	-2.11704
22	1.30248	1.51685	1.27107	1.24003	1.21434	1.39224				182	0.232024	0.387742	0.324974	0.31891	-0.88967
22.1	1.25631	1.57458	1.39101	1.262	1.24929	1.39644				182.1	-0.300807	0.542727	0.0709867	0.52757	-1.34296
22.2	1.30286	1.54124	1.54802	1.2154	1.17624	1.43935				182.2	0.310473	0.293673	0.0359044	-0.0445767	-1.60058
22.3	1.3099	1.46867	1.45425	1.27869	1.36423	1.47757				182.3	-0.674249	0.26116	0.317798	0.380222	-2.13372
22.4	1.28364	1.51876	1.31148	1.2276	1.38568	1.42858				182.4	-0.536327	0.119869	0.39595	0.0187829	-0.739465
22.5	1.37369	1.57086	1.42454	1.2897	1.27601	1.49294				182.5	0.115934	-0.00349226	0.220634	0.243514	-1.11625
22.6	1.56161	1.50568	1.42873	1.25476	1.19092	1.47316				182.6	-0.338911	0.27964	0.400299	0.447869	-1.02693
22.7	1.37318	1.49714	1.46655	1.35561	1.23367	1.42465				182.7	0.179307	0.229649	0.195788	0.545501	-2.02459
22.8	1.47397	1.51038	1.4209	1.22941	1.19842	1.46832				182.8	-1.00275	0.229604	-0.0424925	0.223056	-1.16146
22.9	1.29693	1.49285	1.05775	1.25231	1.33831	1.40229				182.9	-0.165702	0.198263	0.157246	0.243591	-2.82518
23	1.44183	1.50476	1.20539	1.36521	1.2406	1.44856				183	0.351937	0.555194	0.526735	0.39626	-2.06691
23.1	1.49474	1.4823	1.2519	1.29266	1.39384	1.46464				183.1	-0.488377	0.309169	0.182807	0.383827	-2.2981
23.2	1.28092	1.5607	1.08964	1.28302	1.28566	1.47281				183.2	-0.660563	0.130241	0.156745	0.287946	-2.37254
23.3	1.42915	1.55748	1.2915	1.33046	1.42168	1.52346				183.3	-0.0696102	0.589835	0.193772	0.0911632	-0.243287
23.4	1.29264	1.54737	1.28753	1.39557	1.3432	1.4139				183.4	-0.421491	0.294326	-0.0745981	0.493275	-2.06089
23.5	1.63559	1.49646	1.23748	1.35352	1.36981	1.50202				183.5	-0.0483958	0.365703	0.403938	0.482956	-0.786256
23.6	1.52951	1.60051	1.14436	1.38436	1.18218	1.4109				183.6	-0.00826411	0.30088	0.411257	0.184607	-1.22739
23.7	1.27608	1.47145	1.15353	1.35832	1.28271	1.48547				183.7	-0.937412	0.330735	0.172565	0.368009	-0.780286
23.8	1.35557	1.4389	1.2317	1.31949	1.28962	1.5302				183.8	0.873359	0.156414	0.170405	0.188173	-0.936856
23.9	1.3235	1.4638	1.38255	1.40289	1.29205	1.54655				183.9	0.0344349	0.213331	0.191839	0.0110501	-1.01227
24	1.26661	1.40244	1.25097	1.33167	1.26372	1.41543				184	-0.83798	0.221428	0.45731	0.256965	-1.47135
24.1	1.24561	1.53924	1.18071	1.39075	1.34278	1.41614				184.1	-0.153696	0.41423	0.206979	0.0874041	-2.14342
24.2	1.37481	1.56383	1.52023	1.4457	1.24441	1.51606				184.2	-0.369932	0.296038	0.490775	0.311832	-1.94453
24.3	1.33596	1.53459	1.48425	1.41939	1.27225	1.47928				184.3	-0.630894	0.0939109	0.050096	0.343182	-2.11611
24.4	1.49728	1.59835	1.18746	1.37877	1.30835	1.521				184.4	-0.159738	0.0266443	0.203173	0.386348	-1.26097
24.5	1.50564	1.4603	1.38705	1.43833	1.21581	1.50766				184.5	1.00246	0.447182	0.492201	0.144484	-1.40485
24.6	1.61845	1.52735	1.30609	1.36226	1.31069	1.47075				184.6	0.362669	0.0266443	-0.0654711	0.066864	-0.232357
24.7	1.46533	1.57413	1.22178	1.52148	1.30708	1.35778				184.7	-0.726619	0.305745	0.0466957	0.453516	-2.08973
24.8	1.36529	1.49509	1.5323	1.42793	1.31834	1.5105				184.8	-0.696564	0.10211	0.2575	0.197871	-2.78664
24.9	1.37866	1.5911	1.42476	1.43766	1.31308	1.48116				184.9	-0.0333199	0.39254	0.145446	0.25211	-2.32105
25	1.41287	1.57855	1.38931	1.5005	1.25532	1.44608				185	-0.0572753	0.32426	0.290262	0.170176	-1.64263
25.1	1.51757	1.49917	1.26071	1.46895	1.34881	1.50467				185.1	-1.2055	0.17155	0.0636016	0.384845	-1.06652
25.2	1.40249	1.51033	1.42223	1.40194	1.26511	1.57153				185.2	0.394501	0.472622	0.16132	0.483033	0.23968
25.3	1.37313	1.61141	1.12434	1.39219	1.24698	1.44896				185.3	-0.0837596	0.594509	-0.0909849	0.305789	-0.852009
25.4	1.38593	1.54715	1.22695	1.46928	1.32413	1.47104				185.4	-0.649946	0.256216	0.334358	0.203699	-0.341741
25.5	1.30926	1.449	1.38663	1.40835	1.24975	1.52822				185.5	-0.177419	0.226676	0.189017	0.368361	-0.364829
25.6	1.20959	1.46122	1.38774	1.37596	1.38004	1.5349				185.6	-0.560321	0.269572	0.0429375	0.288606	-1.68692
25.7	1.26002	1.52722	1.25264	1.34672	1.42066	1.46524				185.7	-0.434907	0.449299	-0.0214168	0.260823	-1.18218
25.8	1.44835	1.4885	1.56779	1.52812	1.38663	1.45688				185.8	-0.534203	0.219964	0.253044	0.309163	-1.12832
25.9	1.37793	1.60087	1.76813	1.44377	1.35864	1.46778				185.9	-0.262509	0.233625	0.230083	0.359423	-1.85077
26	1.48992	1.66146	1.12888	1.43797	1.33992	1.50544				186	0.328792	0.268379	0.0600999	0.239298	-1.5088
26.1	1.44842	1.52518	1.29518	1.46095	1.40853	1.52749				186.1	-0.281484	0.409984	-0.0906151	0.351162	-1.90542
26.2	1.47642	1.36565	1.28764	1.47711	1.42427	1.59198				186.2	-0.173269	0.296184	0.140853	0.281512	-1.20869
26.3	1.34192	1.54315	1.3622	1.38491	1.40607	1.49461				186.3	0.175407	0.314484	0.0641981	0.428501	-1.13728
26.4	1.3734	1.4603	1.28747	1.47318	1.41636	1.49746				186.4	0.11771	0.447655	0.293435	0.331101	1.13205
26.5	1.42472	1.53419	1.30896	1.4183	1.52661	1.54491				186.5	-0.865468	0.510901	0.341379	0.209219	-2.15136
26.6	1.34945	1.55835	1.46463	1.48776	1.41457	1.58161				186.6	0.153981	0.218793	0.432237	-0.0380877	-0.925707
26.7	1.46026	1.54629	1.27516	1.50804	1.36091	1.45903				186.7	-0.141341	0.201225	0.164375	0.0686748	-1.05313
26.8	1.43246	1.54489	1.28016	1.44833	1.28473	1.50472				186.8	-0.546326	0.146515	-0.096145	0.02984	0.303282
26.9	1.3233	1.31193	1.2767	1.41682	1.47817	1.6239				186.9	-0.37219	0.192215	0.165979	0.595789	0.380448
27	1.54256	1.47702	1.38863	1.45645	1.3622	1.5506				187	-0.39244	0.345837	0.149175	0.531323	-1.25689
27.1	1.43704	1.34619	1.38494	1.52495	1.46133	1.49361				187.1	-0.29822	0.239909	0.434791	-0.109257	-0.842089
27.2	1.30432	1.58677	1.32931	1.42441	1.42431	1.5157				187.2	-0.518104	0.344486	0.141104	0.317523	-0.823346
27.3	1.43755	1.49398	1.39738	1.57628	1.24935	1.4421				187.3	-0.452512	0.181302	0.216589	0.467044	-1.03847
27.4	1.5261	1.42138	1.32868	1.52236	1.45559	1.629				187.4	0.12269	0.0707342	0.194673	0.172295	-1.10624
27.5	1.48275	1.57779	1.25654	1.48861	1.28755	1.52595				187.5	-0.544125	0.399533	-0.00146268	0.0511782	-1.10971
27.6	1.396	1.48536	1.30224	1.50605	1.37248	1.47236				187.6	-0.307775	0.0219706	-0.14867	0.2585	-0.792577
27.7	1.51142	1.48967	1.26282	1.39455	1.45445	1.49669				187.7	-0.29212	0.655131	0.0376761	0.127202	-2.09377
27.8	1.21507	1.50959	1.31209	1.40645	1.40325	1.56139				187.8	-0.615123	0.273987	0.309404	0.150593	-0.402227
27.9	1.39091	1.45041	1.48632	1.44925	1.37504	1.58335				187.9	-0.337869	0.0979427	0.416626	0.272425	-0.697195
28	1.45971	1.53522	1.22716	1.47213	1.32903	1.53809				188	0.396798	0.45475	0.592091	0.387718	-0.688197
28.1	1.29932	1.36668	1.41322	1.47977	1.30372	1.53286				188.1	0.161992	0.285733	0.399112	0.163263	-2.22401
28.2	1.3731	1.51325	1.25135	1.53259	1.41955	1.59187				188.2	0.253702	0.286927	0.255973	-0.0491448	-1.45647
28.3	1.37494	1.46443	1.27601	1.47179	1.48648	1.50351				188.3	-0.691005	0.0429063	0.162639	0.445315	-1.52872
28.4	1.3257	1.4149	1.50191	1.52327	1.30159	1.47219				188.4	-0.0953223	0.320971	0.230495	0.230948	-0.989441
28.5	1.38064	1.45619	1.42878	1.50377	1.61186	1.55392				188.5	0.734606	0.0617135	0.199791	0.113531	-1.52284
28.6	1.36513	1.50198	1.36754	1.55782	1.47061	1.56075				188.6	0.370738	0.263435	0.0598136	0.231526	-1.13372
28.7	1.56457	1.35966	1.3762	1.39158	1.44253	1.61895				188.7	-0.141592	0.118169	0.0688034	0.332031	-1.14922
28.8	1.36959	1.47934	1.46802	1.60874	1.41584	1.51514				188.8	0.13348	0.456507	0.247418	0.199214	-2.00287
28.9	1.37005	1.54101	1.50926	1.42025	1.4667	1.58761				188.9	-0.673014	0.349204	0.322576	0.368279	-2.32527
29	1.43885	1.53173	1.35691	1.49964	1.37555	1.54299				189	0.00455332	0.405311	0.343866	0.229022	-2.04659
29.1	1.47499	1.54713	1.45337	1.52692	1.36696	1.56222				189.1	-0.494439	0.240686	0.22611	0.333242	-0.499979
29.2	1.40734	1.53117	1.41156	1.46925	1.3904	1.54017				189.2	0.152128	0.502455	0.478368	0.103272	-0.316502
29.3	1.32109	1.42577	1.34352	1.54189	1.41757	1.5726				189.3	-0.675813	0.262275	0.0892825	0.180396	-1.53008
29.4	1.43094	1.36709	1.51066	1.47912	1.57924	1.51837				189.4	-0.35725	0.204749	0.264867	0.384438	-0.959111
29.5	1.39891	1.45877	1.6723	1.41095	1.42159	1.51145				189.5	-0.616706	0.365557	0.0419175	0.353567	-1.63157
29.6	1.27785	1.5357	1.50053	1.43128	1.447	1.47586				189.6	-0.75654	0.224424	0.282566	0.216088	-0.500681
29.7	1.36093	1.49396	1.51405	1.4942	1.56301	1.65387				189.7	-0.0407131	0.108608	0.0272963	0.0103621	-0.264663
29.8	1.24795	1.4298	1.52904	1.40753	1.5004	1.6652				189.8	-0.351304	0.40807	0.204074	0.289679	-1.99014
29.9	1.51828	1.53209	1.53009	1.52124	1.62246	1.66				189.9	-0.211548	0.407664	0.268076	0.286867	-0.499408
30	1.40638	1.56254	1.11975	1.43684	1.52619	1.6193				190	-0.534088	0.331625	0.49763	0.175223	-0.0657791
30.1	1.50603	1.51791	1.40655	1.45161	1.59608	1.61621				190.1	-0.203807	0.157619	0.313073	0.349038	-1.35828
30.2	1.46836	1.50899	1.40516	1.49154	1.73786	1.54691				190.2	-0.766867	0.0609139	0.393785	0.0886535	-2.60022
30.3	1.43573	1.46061	1.46411	1.53817	1.53274	1.55647				190.3	0.0935418	0.350432	0.15934	0.311309	-0.520829
30.4	1.29998	1.4403	1.61027	1.49283	1.61615	1.62739				190.4	0.80599	0.45734	0.125039	-0.0860037	-0.773658
30.5	1.43693	1.51894	1.31683	1.4314	1.51838	1.63227				190.5	-0.767948	0.275023	0.442158	0.131027	-1.30636
30.6	1.35127	1.40161	1.21164	1.38751	1.65015	1.55359				190.6	-0.108198	0.277884	0.16716	0.0536164	-0.935934
30.7	1.31679	1.50269	1.40592	1.45543	1.45851	1.52381				190.7	-0.319569	0.178318	0.21894	0.523926	-0.857628
30.8	1.49598	1.45565	1.26105	1.45888	1.48238	1.55062				190.8	0.630368	0.580364	0.135102	-0.0715618	-1.95335
30.9	1.51999	1.4847	1.63887	1.43155	1.68498	1.63311				190.9	-0.411338	0.119532	0.326072	0.217238	-0.145096
31	1.30219	1.514	1.52526	1.48302	1.65679	1.55116				191	-0.114973	0.315408	0.314219	0.194722	-1.33419
31.1	1.42795	1.46563	1.75002	1.49701	1.68322	1.58191				191.1	-0.284341	0.438916	0.35186	0.0848174	-0.897747
31.2	1.4398	1.4252	1.45439	1.40496	1.6769	1.73921				191.2	-0.878324	0.580454	0.444413	0.0685482	-0.401612
31.3	1.21754	1.49737	1.52822	1.42464	1.60236	1.50696				191.3	-0.85599	0.198826	0.0935775	0.489764	0.0582216
31.4	1.37354	1.45196	1.69583	1.45455	1.73463	1.55485				191.4	0.276132	0.130298	0.43037	0.154105	-2.1633
31.5	1.44439	1.54739	1.25112	1.52691	1.54354	1.56634				191.5	-0.182323	0.325149	0.594943	0.093783	-0.517141
31.6	1.47297	1.54307	1.42244	1.50754	1.56843	1.51295				191.6	-0.496523	0.127088	0.128075	-0.294669	-0.946162
31.7	1.48811	1.41417	1.31727	1.51252	1.58534	1.57996				191.7	0.1346	0.249549	0.38625	0.0962873	-0.749868
31.8	1.47985	1.47831	1.60664	1.40573	1.5562	1.6029				191.8	-0.107676	0.548831	-0.038436	0.101345	-0.633329
31.9	1.32232	1.56922	1.27719	1.48505	1.68643	1.63784				191.9	-0.605375	0.152472	0.158666	0.328376	-1.51055
32	1.36554	1.44941	1.5862	1.33491	1.6847	1.56842				192	-0.40962	0.511746	0.115101	0.286867	-1.11011
32.1	1.2378	1.46263	1.46472	1.37731	1.53358	1.59775				192.1	-0.286947	0.26955	0.0805492	0.190402	-1.81144
32.2	1.42942	1.48302	1.51306	1.44242	1.71568	1.52265				192.2	0.161065	0.508739	0.135442	-0.0278782	0.0255205
32.3	1.59284	1.44185	1.29683	1.45807	1.61009	1.65895				192.3	0.608227	0.185514	0.36981	0.266497	-0.632978
32.4	1.3879	1.45215	1.20202	1.49214	1.77456	1.57073				192.4	-0.505712	0.290778	0.0854408	0.198151	-1.16405
32.5	1.49805	1.50792	1.77972	1.43576	1.78337	1.56902				192.5	-0.632129	0.479548	0.359078	0.348917	-1.74604
32.6	1.3013	1.38393	1.38041	1.44988	1.6421	1.58786				192.6	-0.168405	0.368102	0.175166	0.302553	-1.54413
32.7	1.39284	1.4767	1.4134	1.47505	1.64109	1.69116				192.7	0.601645	0.143519	0.155003	0.308475	-0.377383
32.8	1.42992	1.42606	1.33028	1.44445	1.83467	1.56363				192.8	-0.31789	0.402687	0.101667	0.177985	-1.67423
32.9	1.42587	1.39585	1.6353	1.49206	1.7402	1.63329				192.9	-0.0503454	0.29097	0.361202	-0.0947932	-1.83466
33	1.44192	1.39717	1.53691	1.3674	1.77633	1.57919				193	0.130083	0.330915	0.286426	0.164512	-1.44603
33.1	1.22134	1.45093	1.83495	1.49709	1.77707	1.5649				193.1	0.186777	0.282771	-0.00337757	-0.124948	-0.171827
33.2	1.31704	1.4551	1.49009	1.40174	1.72981	1.57388				193.2	-0.701486	0.280485	-0.0899291	0.223777	-1.27545
33.3	1.44355	1.49279	1.65163	1.36386	1.82415	1.5611				193.3	-0.325283	0.0543933	0.484542	-0.0851781	0.268211
33.4	1.54512	1.47355	1.27341	1.3968	1.68339	1.6005				193.4	-0.844775	0.404252	0.110483	0.16957	-1.29617
33.5	1.3897	1.42495	1.40396	1.44306	1.70574	1.64115				193.5	-0.542523	0.304428	0.161338	0.171865	-0.79104
33.6	1.46951	1.44353	1.71927	1.42602	1.85025	1.68129				193.6	-0.282546	0.348709	0.0183304	0.167677	-0.779847
33.7	1.38376	1.5084	1.72475	1.43521	1.74412	1.57944				193.7	-0.144333	0.240224	-0.0355011	0.00482531	-0.428476
33.8	1.4763	1.45976	1.22887	1.42366	1.51813	1.66977				193.8	-1.13157	0.465786	0.371832	0.23932	-1.77111
33.9	1.40845	1.47362	1.36453	1.42863	1.91689	1.57077				193.9	-0.426278	0.570059	0.0475368	-0.0884804	-1.17762
34	1.39447	1.45269	1.41705	1.44581	1.75362	1.65249				194	-0.036003	0.182181	0.0259661	0.28237	-0.833266
34.1	1.43188	1.4104	1.36241	1.38575	1.81338	1.52544				194.1	-0.505075	0.392934	0.386537	0.31225	-0.516966
34.2	1.28348	1.41293	1.30362	1.44677	1.81246	1.57893				194.2	-0.573235	0.434389	0.25985	0.399744	-1.11296
34.3	1.36966	1.58277	1.3214	1.396	1.85343	1.60001				194.3	-0.395277	0.219626	0.143221	0.158997	-1.07051
34.4	1.42501	1.46901	1.38615	1.39486	1.7789	1.56551				194.4	-0.312002	0.368766	0.11933	0.359396	-0.758734
34.5	1.48628	1.39708	1.40974	1.42455	1.70681	1.52513				194.5	0.0874033	0.378924	0.280628	0.0619106	-1.05432
34.6	1.35458	1.42322	1.55347	1.41754	1.70112	1.62468				194.6	-0.476969	0.657158	0.280693	0.119161	-2.74024
34.7	1.31045	1.51201	1.79666	1.42556	1.85913	1.6133				194.7	0.18614	0.0553731	0.199654	0.299195	-2.06046
34.8	1.37423	1.51624	1.43252	1.37676	1.79923	1.64116				194.8	-0.325669	0.179512	0.291574	0.130675	0.966696
34.9	1.55255	1.4307	1.51109	1.42794	1.86608	1.55964				194.9	0.237641	0.451642	0.201008	0.204327	-1.69311
35	1.46142	1.55968	1.56892	1.44492	1.88938	1.51795				195	-0.219173	0.279122	0.235398	0.113492	-2.2255
35.1	1.46631	1.45693	1.52649	1.38463	1.71706	1.57356				195.1	-0.478089	0.390637	-0.011914	0.132524	-0.112921
35.2	1.47851	1.43175	1.49715	1.42182	1.84358	1.5853				195.2	-0.952585	0.514359	0.361106	0.110625	-0.750965
35.3	1.33908	1.3122	1.20436	1.45117	1.88019	1.56067				195.3	-0.748953	0.513525	0.461211	0.218873	-1.24012
35.4	1.45898	1.43768	1.14646	1.42237	1.69222	1.64658				195.4	-0.0894154	0.327818	0.311206	0.0977292	-0.89305
35.5	1.55108	1.46209	1.78458	1.34439	1.76678	1.55522				195.5	-0.25415	0.326084	0.262415	-0.125444	0.00405633
35.6	1.33179	1.44569	1.50123	1.40691	1.72392	1.55272				195.6	-0.450002	0.128575	-0.0819057	0.193192	-1.06775
35.7	1.4202	1.49746	1.513	1.41759	1.72741	1.57589				195.7	-0.327059	0.223298	-0.164144	0.230216	-1.20812
35.8	1.31734	1.46306	1.3814	1.40858	1.72923	1.65789				195.8	-0.175277	0.306432	0.0174475	0.0218705	-0.883569
35.9	1.3525	1.39251	1.68413	1.43792	1.84057	1.65123				195.9	-0.781055	0.444017	0.189011	-0.0772747	-0.833705
36	1.42156	1.5437	1.51773	1.53412	1.65895	1.5742				196	0.132901	-0.00985517	0.326131	0.186918	-2.24955
36.1	1.46111	1.52592	1.22883	1.37933	1.90587	1.59766				196.1	-0.916738	0.496486	-0.0698258	0.234785	-2.55655
36.2	1.38093	1.51923	1.30818	1.42284	1.90998	1.62014				196.2	-0.19568	0.243603	0.023735	0.0671502	-0.967055
36.3	1.54857	1.44968	1.39044	1.38931	1.79869	1.56451				196.3	-0.424348	0.161403	0.0998829	-0.00809208	-1.0918
36.4	1.5206	1.65712	1.55429	1.38602	1.76802	1.62639				196.4	-0.703977	0.266858	-0.191293	0.31962	-0.88313
36.5	1.49337	1.53865	1.60541	1.52789	1.75542	1.65584				196.5	-0.902647	0.174253	-0.0811242	0.254433	-0.424042
36.6	1.40105	1.45165	1.41339	1.37886	1.79914	1.5686				196.6	0.00393561	0.0787413	0.116622	-0.0962573	-0.123017
36.7	1.3206	1.43568	1.35088	1.42296	1.83576	1.58179				196.7	-0.0402691	0.0809599	0.00404931	0.0793686	-1.71751
36.8	1.50391	1.41914	1.02378	1.35323	1.69837	1.66409				196.8	-0.346092	0.00446983	-0.00966506	-0.0408286	-0.514464
36.9	1.3596	1.56445	1.62304	1.35188	1.86604	1.66917				196.9	-0.863519	0.244121	-0.0956618	0.208889	-1.09496
37	1.39215	1.45281	1.4196	1.37131	1.65506	1.65122				197	-0.728009	0.376086	0.446745	0.186472	-0.854862
37.1	1.23479	1.42636	1.18929	1.52951	1.86627	1.72096				197.1	-0.116981	0.33569	0.00589261	0.150907	-0.982989
37.2	1.32824	1.46347	1.66097	1.36987	1.78368	1.67293				197.2	-1.19189	0.125658	0.356513	-0.0151259	-0.720722
37.3	1.46783	1.39942	1.49112	1.35018	1.87666	1.58756				197.3	-0.328835	0.273097	0.143114	-0.177273	-0.436508
37.4	1.42508	1.49587	1.35544	1.38793	1.84324	1.68736				197.4	-0.409079	0.427463	0.297343	0.217464	-2.77452
37.5	1.42123	1.57939	1.40641	1.52957	1.76431	1.62702				197.5	-0.698842	0.248378	0.25154	0.157528	-2.38575
37.6	1.57653	1.46266	1.4555	1.40526	1.78513	1.57942				197.6	-0.913688	0.285587	-0.0937409	0.180137	0.251004
37.7	1.52093	1.43655	1.19633	1.31531	1.74343	1.65204				197.7	-0.525247	0.148925	0.215187	0.214046	-1.42965
37.8	1.27765	1.55568	1.46596	1.46132	1.71038	1.51799				197.8	-0.151379	0.155029	0.297146	0.177242	-1.06169
37.9	1.35227	1.47478	1.61544	1.39478	1.64553	1.64526				197.9	-0.362288	0.311083	-0.0226934	-0.175886	-1.00608
38	1.39286	1.52039	1.40099	1.41428	1.74708	1.65813				198	-0.646086	0.116322	0.127765	-0.00785542	-1.76386
38.1	1.41464	1.5286	1.3936	1.48568	1.75006	1.64738				198.1	-0.201935	0.547243	-0.0733632	-0.00374409	-0.534128
38.2	1.39366	1.48198	1.18551	1.38605	1.62452	1.66933				198.2	-0.582848	0.27812	0.0169106	0.196555	-0.222217
38.3	1.26772	1.57057	1.21177	1.41783	1.85515	1.71489				198.3	-0.348814	0.358225	0.150189	0.0505233	-2.68283
38.4	1.41384	1.60109	1.41749	1.41817	1.72109	1.68512				198.4	-0.364083	0.0362168	0.0548981	0.0149523	-0.00946304
38.5	1.42097	1.56476	1.44276	1.41329	1.57247	1.60892				198.5	-0.586805	-0.01802	-0.0548408	0.162801	-0.307284
38.6	1.41378	1.52192	1.1992	1.36315	1.76922	1.60215				198.6	-0.121285	0.488715	0.272515	-0.0315492	-1.49712
38.7	1.43899	1.52841	1.48801	1.35185	1.75961	1.6022				198.7	-0.693997	0.0961408	0.158141	0.105594	-0.277085
38.8	1.50598	1.62426	1.48254	1.35796	1.66601	1.66717				198.8	-1.28157	0.534517	0.0586265	0.251015	-0.810924
38.9	1.43538	1.5721	1.50766	1.37395	1.88833	1.68453				198.9	-0.785939	0.332897	0.228884	-0.0540157	-1.43303
39	1.57767	1.59564	1.19529	1.39532	1.65066	1.62741				199	-1.08346	0.269966	-0.0921959	0.270014	-1.96635
39.1	1.4716	1.50379	1.63236	1.36991	1.73175	1.55726				199.1	-0.653325	0.178037	-0.0717347	-0.0185603	-2.26487
39.2	1.41522	1.52712	1.1378	1.36622	1.66005	1.63382				199.2	-0.630624	0.367674	0.12477	0.103822	-2.45313
39.3	1.34926	1.4543	1.37345	1.44061	1.75251	1.57917				199.3	-0.497817	0.223061	0.35319	0.206005	-1.74451
39.4	1.44497	1.5742	1.41894	1.4914	1.59655	1.62506				199.4	0.516421	0.0230293	-0.0893087	0.300902	-0.553135
39.5	1.41008	1.4829	1.27004	1.37743	1.66044	1.60489				199.5	0.0644323	0.169838	0.11	0.152464	-1.48114
39.6	1.50816	1.46462	1.39409	1.3809	1.64645	1.66775				199.6	-1.19021	0.239627	0.431844	0.237421	-1.03632
39.7	1.40593	1.51141	1.40284	1.32954	1.58899	1.70037				199.7	-0.45033	0.237409	0.139159	0.351547	-1.1256
39.8	1.50463	1.48037	1.32125	1.42782	1.62048	1.59366				199.8	-0.835336	0.335961	0.165096	-0.047967	-1.00221
39.9	1.50506	1.70965	1.17022	1.41079	1.60622	1.70439				199.9	-0.858558	0.446247	0.10209	-0.0642637	-1.13881
40	1.46455	1.57164	1.54316	1.38434	1.66553	1.63752				200	-0.635797	0.298785	0.067324	-0.0547807	-0.357148
40.1	1.52324	1.60109	1.31306	1.39721	1.61606	1.57173				200.1	-0.810705	0.19056	0.145178	0.33355	-0.763124
40.2	1.60805	1.60661	1.37352	1.40265	1.50822	1.57334				200.2	-0.827576	0.344587	0.119348	0.357299	-0.582544
40.3	1.39732	1.59641	1.27699	1.43417	1.63293	1.64586				200.3	-0.482374	0.289821	0.0108856	0.349483	-2.79371
40.4	1.58038	1.55902	1.66066	1.36959	1.55109	1.58988				200.4	-0.581999	0.201686	0.388982	0.267675	-0.806228
40.5	1.53265	1.46687	1.31315	1.47234	1.62356	1.5661				200.5	-0.617594	0.534483	0.318018	0.0539136	-1.65768
40.6	1.53267	1.57915	1.54576	1.40611	1.71033	1.60526				200.6	-0.958491	0.238265	0.197435	0.107289	-1.61805
40.7	1.50543	1.59773	1.16393	1.46833	1.66051	1.53353				200.7	0.528987	0.310002	0.214943	0.436972	-2.16216
40.8	1.32256	1.56332	1.3067	1.31389	1.63915	1.58576				200.8	-0.954245	0.438567	-0.169477	0.0112482	-0.0420324
40.9	1.45959	1.54874	1.21701	1.40135	1.50614	1.59431				200.9	-0.653286	0.222115	0.179783	0.203452	-1.46218
41	1.59214	1.57328	1.36562	1.38637	1.66106	1.63745				201	-0.843636	0.237769	0.207355	0.0315242	-1.01582
41.1	1.47726	1.67911	1.26324	1.41949	1.56311	1.66078				201.1	-1.15054	0.167619	-0.0588137	-0.163018	-1.29688
41.2	1.43464	1.50288	1.36117	1.38467	1.48501	1.69247				201.2	-1.43951	0.0966926	0.187771	0.0935354	-0.792094
41.3	1.30563	1.51765	1.29376	1.43723	1.78365	1.7237				201.3	-0.126459	0.124543	0.0106112	-0.0818153	-1.83804
41.4	1.56305	1.52917	1.5484	1.46275	1.68642	1.67381				201.4	-0.453342	0.316489	0.211143	0.242484	-1.79692
41.5	1.45946	1.67345	1.43364	1.40354	1.49037	1.62411				201.5	-0.924131	0.478614	0.0599687	0.0737823	-1.06507
41.6	1.39781	1.59417	1.20964	1.35421	1.64748	1.60772				201.6	0.249166	0.195999	0.113991	0.156598	-0.159493
41.7	1.5066	1.54382	1.12066	1.34719	1.65555	1.56379				201.7	-0.966213	0.219852	0.0431105	0.188872	-1.61726
41.8	1.52844	1.54233	1.31804	1.34546	1.68754	1.62955				201.8	-0.631048	0.169027	0.198657	0.0550088	0.102247
41.9	1.47581	1.59965	1.42989	1.37981	1.59611	1.65783				201.9	-0.667204	0.306421	0.183887	0.26669	-1.2809
42	1.4066	1.59365	1.34226	1.33326	1.60546	1.57501				202	-0.694325	0.349317	0.106952	0.169526	-1.52337
42.1	1.40233	1.57665	1.25122	1.36358	1.6209	1.7197				202.1	-1.44631	0.197643	0.08695	0.312834	-0.868425
42.2	1.51965	1.58327	1.39291	1.36152	1.57374	1.61322				202.2	-0.165915	0.54329	0.189113	0.453918	-1.1522
42.3	1.39987	1.55899	1.53394	1.35282	1.66687	1.62263				202.3	-0.0790109	0.350421	-0.127117	0.332092	-0.120734
42.4	1.48574	1.625	1.31097	1.40503	1.67242	1.57361				202.4	-0.590569	0.40227	0.304209	0.328597	-0.0242992
42.5	1.24066	1.59082	1.25848	1.36045	1.66296	1.6744				202.5	-0.372152	0.341738	0.0786403	0.0197131	-0.729062
42.6	1.47673	1.72234	1.35392	1.35477	1.65653	1.68153				202.6	-0.770052	0.449322	-0.094081	0.0509581	-0.716947
42.7	1.49811	1.59846	1.26139	1.44946	1.68988	1.71892				202.7	-0.0863076	0.232465	0.135049	0.14138	-1.27932
42.8	1.41987	1.60909	1.24814	1.42366	1.62437	1.60899				202.8	0.0503216	0.432215	0.05182	0.251208	-1.77405
42.9	1.52198	1.58813	1.30675	1.42367	1.65059	1.67465				202.9	-0.0420643	0.245292	0.221135	0.115495	-1.5569
43	1.45694	1.7179	1.16703	1.37596	1.56451	1.62796				203	0.031578	0.208714	0.297104	0.350914	-1.3398
43.1	1.4406	1.64048	1.48665	1.40085	1.68028	1.69806				203.1	-0.478513	0.358462	0.0470298	0.196225	-0.3122
43.2	1.48609	1.57539	1.2388	1.40405	1.56186	1.5973				203.2	-0.06629	0.0276015	0.200381	0.189956	-1.85442
43.3	1.45764	1.61566	1.29398	1.37301	1.53822	1.62487				203.3	-0.656799	0.121243	0.0155207	0.114648	-1.50752
43.4	1.44446	1.60551	1.10548	1.36321	1.54257	1.64546				203.4	-1.00517	0.502579	0.127163	0.213501	-1.38194
43.5	1.43394	1.53857	1.12786	1.41562	1.74994	1.56939				203.5	-0.628655	0.146267	-0.083051	0.190782	-1.02644
43.6	1.4432	1.54552	1.37388	1.40611	1.54663	1.69216				203.6	-0.535265	0.27071	0.122134	0.0140662	-1.08013
43.7	1.50199	1.63458	1.07333	1.35969	1.57099	1.52059				203.7	-0.242066	0.704435	0.198705	0.232363	-0.99822
43.8	1.48613	1.74105	1.14377	1.38325	1.42632	1.68547				203.8	-0.504013	0.0799125	0.268136	-0.272202	-1.03865
43.9	1.42515	1.60059	1.14412	1.41875	1.63408	1.74163				203.9	-0.592751	0.475809	-0.218071	0.140499	-0.727877
44	1.38799	1.56085	1.06016	1.4471	1.61854	1.59668				204	-0.111595	0.263311	-0.0255091	0.202604	-0.724585
44.1	1.33828	1.64778	1.13113	1.34231	1.51968	1.63971				204.1	-0.0175683	0.371683	0.13753	0.201723	-1.88997
44.2	1.53096	1.52245	1.21829	1.31173	1.4036	1.62947				204.2	-0.216567	-0.0182565	0.240534	0.148232	-1.09505
44.3	1.39214	1.5789	1.09436	1.28334	1.65494	1.55574				204.3	-0.0645334	0.354002	0.379539	0.284875	-0.0754358
44.4	1.37874	1.56484	1.09626	1.35327	1.51585	1.69161				204.4	-0.253243	0.246441	0.353017	0.0402477	-1.82799
44.5	1.39685	1.59756	1.35451	1.37376	1.65359	1.6519				204.5	-0.393636	0.254268	0.12906	0.320247	-0.844108
44.6	1.32992	1.62236	1.3618	1.34825	1.50402	1.60122				204.6	-0.376611	0.270113	0.0451746	-0.0811163	-0.959506
44.7	1.2302	1.56735	1.40365	1.32519	1.82269	1.61576				204.7	0.336011	0.135625	0.341182	0.231972	-0.292272
44.8	1.42239	1.59833	1.29305	1.39776	1.5827	1.70562				204.8	-0.219462	0.352076	0.100849	0.233849	-0.616649
44.9	1.41038	1.63568	1.37203	1.35893	1.51646	1.65236				204.9	-0.570301	0.10238	0.326149	0.177121	-0.559982
45	1.44509	1.49967	1.13597	1.35041	1.53729	1.69538				205	0.172319	0.315397	0.0413746	0.241362	-1.14922
45.1	1.32412	1.61919	1.38136	1.3846	1.62005	1.75608				205.1	-0.365704	0.251385	0.0731163	0.321832	0.11941
45.2	1.37748	1.59923	1.16254	1.4337	1.55323	1.60927				205.2	-0.364623	0.460707	0.025638	0.24566	0.230111
45.3	1.56438	1.55918	1.38369	1.42289	1.47266	1.69389				205.3	-0.125455	0.348585	0.284511	0.219979	-0.679242
45.4	1.38048	1.59461	1.64644	1.36171	1.59148	1.68842				205.4	-0.338757	0.205031	0.0804955	0.359132	-0.140399
45.5	1.43894	1.58715	0.998643	1.43454	1.63448	1.61835				205.5	0.635368	0.283402	0.112601	0.429927	0.173048
45.6	1.43798	1.66886	1.45632	1.44092	1.61898	1.7075				205.6	-0.146553	0.210696	0.376891	0.0396918	-1.26409
45.7	1.55499	1.5213	1.02544	1.3494	1.65928	1.62157				205.7	-0.696159	0.32596	0.10045	0.333798	-2.64846
45.8	1.4844	1.67956	1.53335	1.36666	1.6338	1.68991				205.8	-0.765149	0.258491	0.110949	0.263377	-0.116828
45.9	1.49919	1.66018	1.22936	1.35328	1.52104	1.69322				205.9	-0.114336	0.374881	0.263101	0.0470394	-1.54435
46	1.38538	1.57058	1.14399	1.37339	1.51803	1.71369				206	-0.75542	0.292254	0.0729851	0.113261	-1.16111
46.1	1.4414	1.62123	1.00081	1.4805	1.6541	1.7164				206.1	-0.179852	0.495923	0.146824	0.211724	-0.90613
46.2	1.39663	1.52006	1.4261	1.41452	1.58273	1.63568				206.2	0.161567	0.356727	0.245653	0.29258	-0.530002
46.3	1.54741	1.63461	1.31871	1.41203	1.46114	1.70829				206.3	0.128423	0.135163	0.419298	0.39506	-1.60282
46.4	1.51935	1.64664	1.12497	1.4264	1.46374	1.66856				206.4	-0.379641	0.317593	0.163539	0.0930345	-1.19175
46.5	1.37481	1.67142	1.44	1.42131	1.6009	1.6724				206.5	-0.080034	0.255225	0.110531	0.262331	0.11524
46.6	1.34388	1.61965	0.947766	1.33251	1.61633	1.69629				206.6	-0.302486	0.158542	0.127789	0.0875472	-1.15808
46.7	1.5099	1.67473	1.27577	1.33753	1.52315	1.63039				206.7	-0.883691	0.311477	0.350876	0.276993	-0.8377
46.8	1.48346	1.64579	1.23893	1.40191	1.56353	1.66932				206.8	0.00208249	0.29454	-0.0816849	0.280141	-1.81123
46.9	1.43132	1.65091	1.28556	1.45546	1.64618	1.66284				206.9	-0.712296	0.367009	0.407016	0.163043	-1.82387
47	1.34269	1.55158	1.23205	1.42161	1.58895	1.65373				207	-0.398289	0.236159	0.217019	0.0315297	-1.36302
47.1	1.52611	1.68042	1.57252	1.422	1.46665	1.78297				207.1	-0.212494	0.373733	0.0185153	0.101681	-1.47947
47.2	1.48848	1.58574	1.11109	1.35677	1.59872	1.61658				207.2	-0.371997	0.282445	-0.0480582	0.35567	-1.59241
47.3	1.37542	1.76674	1.36946	1.40215	1.62569	1.75032				207.3	0.108791	0.113112	0.350768	0.304886	-1.4045
47.4	1.40889	1.5563	1.03646	1.37742	1.49341	1.69418				207.4	-0.64873	0.271093	0.0382965	-0.0130455	-0.634119
47.5	1.37403	1.73462	1.44991	1.41629	1.59367	1.71672				207.5	-0.855083	0.414726	0.0880238	0.143989	-1.3812
47.6	1.4969	1.66936	1.44426	1.44615	1.55647	1.6753				207.6	-0.228631	0.304991	0.450283	0.386629	-0.827209
47.7	1.47077	1.56584	1.24424	1.391	1.62399	1.7098				207.7	-0.235059	0.395062	0.288078	0.0874317	-1.74982
47.8	1.50024	1.67273	1.37573	1.37845	1.5432	1.68316				207.8	-0.516078	0.204423	0.137566	-0.155428	-1.88914
47.9	1.39236	1.6559	1.62165	1.3804	1.62648	1.63086				207.9	-0.099376	0.252128	0.0987376	0.311739	-0.686397
48	1.375	1.71945	1.44831	1.39987	1.67217	1.71055				208	-0.541191	0.430379	0.186428	0.357811	-0.744161
48.1	1.52245	1.65053	1.12626	1.36561	1.39405	1.73943				208.1	-0.567811	0.159488	0.219083	0.0356961	-2.17572
48.2	1.47188	1.58582	1.2344	1.37475	1.33079	1.6486				208.2	-0.371611	0.231248	0.27511	0.35868	-0.965651
48.3	1.53701	1.62647	1.30751	1.3952	1.49874	1.67357				208.3	-0.632728	0.0870075	0.201664	0.209896	-0.909686
48.4	1.56014	1.68372	1.356	1.34876	1.44782	1.67734				208.4	-0.807578	0.230212	0.18962	0.413019	0.156544
48.5	1.31305	1.58517	1.30465	1.42628	1.68976	1.68304				208.5	-0.491389	0.166989	0.318048	0.120818	-1.04106
48.6	1.36463	1.75216	1.3268	1.44546	1.71327	1.75117				208.6	-0.216798	0.100927	-0.113361	0.504305	-0.896869
48.7	1.45754	1.71373	1.11279	1.37867	1.44722	1.88393				208.7	-0.517332	-0.0233918	0.0846891	0.252633	0.166069
48.8	1.57368	1.64409	1.28368	1.38212	1.62192	1.65807				208.8	-0.54816	0.0506544	0.0862342	0.322306	-1.5781
48.9	1.48153	1.7105	1.07189	1.39127	1.60266	1.67934				208.9	-0.42375	0.28856	0.0404559	0.156592	-0.936417
49	1.48937	1.66188	1.18918	1.43145	1.6733	1.79691				209	-0.506156	0.189287	0.17649	0.272359	-0.518327
49.1	1.45355	1.6305	1.06117	1.36911	1.48531	1.75052				209.1	-0.87151	0.243648	0.29745	0.284297	-0.267297
49.2	1.42101	1.71175	1.4962	1.41221	1.5049	1.77101				209.2	-1.17477	0.373305	0.303195	0.173494	-1.26843
49.3	1.44546	1.65597	1.21119	1.30596	1.56358	1.76818				209.3	0.404268	0.159072	0.150821	0.231191	-1.27453
49.4	1.4552	1.73034	1.05819	1.37877	1.68288	1.64278				209.4	-0.176995	0.220144	0.360981	0.156433	-1.42843
49.5	1.49955	1.72867	1.23145	1.47727	1.64998	1.65438				209.5	0.169501	0.567942	0.140084	0.245836	0.0805197
49.6	1.39734	1.65987	1.23585	1.43386	1.43618	1.61107				209.6	-0.172806	0.370185	0.148477	0.39904	-0.957574
49.7	1.40702	1.68091	1.28788	1.40196	1.5969	1.63737				209.7	-0.494998	0.332278	0.0965423	0.0861493	-1.1432
49.8	1.51948	1.74154	1.48622	1.3759	1.49279	1.74778				209.8	-0.254382	0.0441902	0.377768	0.318998	-1.20983
49.9	1.43801	1.66827	1.31912	1.40878	1.48722	1.75031				209.9	-0.131091	0.330431	0.52074	0.532936	-0.749692
50	1.48194	1.8122	1.2934	1.41723	1.56547	1.69131				210	-0.577115	0.177946	0.158731	0.10145	-0.866143
50.1	1.53036	1.84363	1.16294	1.44233	1.51826	1.67023				210.1	-0.655197	0.491058	0.450975	0.346644	-0.488435
50.2	1.47684	1.80288	1.28712	1.33635	1.66468	1.69775				210.2	-0.745344	0.176212	0.322677	0.210381	0.19245
50.3	1.71569	1.70872	1.40624	1.37104	1.62061	1.7771				210.3	0.220153	0.274775	0.141921	0.491349	-0.656242
50.4	1.4808	1.77344	1.3131	1.38384	1.56481	1.71102				210.4	0.303813	0.4087	0.287953	0.0483272	-0.96192
50.5	1.37575	1.77977	0.998609	1.34207	1.52413	1.69514				210.5	-0.992485	0.114847	0.1273	0.736824	-1.47298
50.6	1.31999	1.67235	1.24668	1.39295	1.51924	1.65374				210.6	0.187819	0.333021	0.303785	0.48917	-0.956609
50.7	1.44042	1.62452	1.21022	1.36866	1.55134	1.70101				210.7	0.0582939	0.237161	0.391297	0.468685	0.747138
50.8	1.4594	1.80648	1.1361	1.42383	1.56096	1.71236				210.8	-0.127173	0.0659817	0.326155	0.442123	-1.13741
50.9	1.44893	1.80053	1.34068	1.46547	1.53612	1.65505				210.9	-0.0400374	0.293571	0.356262	-0.0812429	0.625771
51	1.51315	1.6777	1.27879	1.37929	1.48532	1.74785				211	-0.546944	0.417012	0.39357	-0.0520563	-1.38308
51.1	1.35238	1.81502	1.20303	1.40614	1.58622	1.64547				211.1	-0.683689	0.273987	0.0360714	0.365114	-1.19939
51.2	1.47403	1.68559	1.51511	1.4064	1.71548	1.71737				211.2	-0.0478746	0.211799	0.403556	0.389568	-0.922942
51.3	1.518	1.73037	1.32563	1.45415	1.58121	1.73333				211.3	-0.754841	0.163813	0.069215	-0.020272	-0.564284
51.4	1.46372	1.70622	1.06232	1.4339	1.57413	1.77085				211.4	-0.637361	0.292276	0.547488	0.356517	-1.03944
51.5	1.62279	1.73627	0.889598	1.4435	1.65857	1.79002				211.5	0.162165	0.0348541	0.348233	0.173869	-0.678891
51.6	1.39376	1.517	1.48177	1.39545	1.82296	1.71675				211.6	-0.296984	0.15147	0.198956	0.351096	-0.402578
51.7	1.60904	1.69429	1.6183	1.45492	1.57328	1.73676				211.7	0.0281613	0.278627	0.0475547	0.161931	-1.44945
51.8	1.51907	1.70179	1.49978	1.35173	1.57147	1.71776				211.8	-1.17204	0.0832235	0.137089	0.692925	-1.68705
51.9	1.51985	1.59614	0.908052	1.37806	1.7153	1.78876				211.9	-0.917954	0.172834	-0.00173113	0.0536659	-0.107698
52	1.36241	1.66652	1.6359	1.39856	1.68412	1.67155				212	0.152687	0.108123	0.14479	0.242198	-0.346525
52.1	1.49524	1.61417	1.39365	1.41941	1.72936	1.74041				212.1	-1.2094	0.206675	0.349271	0.526348	-1.00704
52.2	1.44944	1.7226	1.05862	1.3576	1.65014	1.71236				212.2	-0.333159	-0.012558	0.303952	0.472746	0.140435
52.3	1.33924	1.69257	1.08397	1.37565	1.64949	1.69257				212.3	-0.220157	0.30954	0.0971747	0.280224	-0.746839
52.4	1.41442	1.70262	1.09302	1.32822	1.73066	1.72632				212.4	-0.755323	0.32685	0.0512831	0.524609	-0.557392
52.5	1.3711	1.68817	1.0142	1.35058	1.6561	1.78415				212.5	-0.362481	0.254414	0.322654	0.331304	-1.31057
52.6	1.42082	1.66008	1.22172	1.37604	1.84765	1.71453				212.6	-0.125667	0.233557	0.116538	0.444396	-0.677091
52.7	1.40355	1.68617	1.38824	1.39589	1.53518	1.65712				212.7	0.219207	0.616785	0.235201	0.621563	-1.95884
52.8	1.46277	1.54461	1.14336	1.32434	1.67746	1.74569				212.8	0.155872	0.389015	0.173024	0.315773	-0.698556
52.9	1.49874	1.57337	1.0417	1.40049	1.65779	1.74748				212.9	-0.602499	0.344936	0.409718	0.405534	0.089123
53	1.43281	1.69119	1.18256	1.38403	1.66611	1.68813				213	0.266307	0.631155	0.345901	0.113553	-0.457709
53.1	1.23012	1.66407	1.22585	1.38039	1.61645	1.65145				213.1	-1.44679	0.338585	0.144391	0.294132	-0.612216
53.2	1.42459	1.72894	1.10528	1.35868	1.75219	1.72313				213.2	-0.359141	0.551804	0.367507	0.264516	-1.92127
53.3	1.44349	1.7298	1.3939	1.45077	1.53328	1.78305				213.3	-0.432417	0.280879	0.368515	0.670525	-1.85134
53.4	1.37903	1.60601	1.27911	1.40268	1.65008	1.84547				213.4	-0.419928	0.0914559	0.162364	0.0840799	-1.7262
53.5	1.50605	1.53193	1.00873	1.36717	1.60518	1.66707				213.5	-0.937142	0.271656	0.107143	0.279244	-1.48667
53.6	1.32569	1.64899	1.24205	1.29763	1.65086	1.73807				213.6	-0.111846	0.296116	0.241704	0.300962	-0.105064
53.7	1.35688	1.70373	1.33123	1.43149	1.57512	1.75552				213.7	-0.642785	0.107301	0.286515	0.193517	0.0688878
53.8	1.47637	1.78896	1.4556	1.44106	1.62102	1.66726				213.8	-0.57088	0.620208	0.00543328	0.387074	-0.226826
53.9	1.45233	1.68641	1.18183	1.3777	1.7898	1.66111				213.9	0.144908	0.364115	0.17244	0.184403	-0.20207
54	1.39666	1.65716	1.13658	1.42958	1.72603	1.75124				214	-0.343563	0.478017	-0.113987	0.189725	-1.53996
54.1	1.43081	1.65849	1.42247	1.4249	1.73402	1.69935				214.1	-0.0799761	0.170964	0.430704	0.343204	0.326458
54.2	1.543	1.64717	1.37903	1.44682	1.59786	1.75275				214.2	-0.346092	0.226811	0.116956	0.353072	-0.463152
54.3	1.4237	1.61303	1.46007	1.46166	1.85132	1.79011				214.3	-0.0429716	0.128203	0.429893	0.267328	-1.24012
54.4	1.4484	1.74181	1.14707	1.41829	1.67698	1.78834				214.4	0.0273506	0.383992	-0.0272748	0.193583	-1.46754
54.5	1.44058	1.60665	1.31233	1.40033	1.71203	1.74593				214.5	-0.292911	0.179489	0.346044	-0.170195	-0.309567
54.6	1.40924	1.69621	1.24334	1.41623	1.73719	1.76501				214.6	-0.289263	0.233208	0.212199	0.375819	-0.864958
54.7	1.46917	1.69153	1.47066	1.4496	1.79537	1.72294				214.7	-0.0287836	0.123158	0.23158	0.346214	-0.311805
54.8	1.41157	1.62674	1.30449	1.42914	1.84314	1.73153				214.8	-0.751308	0.39406	0.465238	0.48497	-1.28432
54.9	1.51317	1.62883	1.19425	1.46035	1.79801	1.7205				214.9	-0.397883	0.385501	0.019601	0.170137	0.853801
55	1.57418	1.72449	1.01684	1.45474	1.69439	1.80096				215	0.167416	0.181888	0.0662144	0.033412	-0.870796
55.1	1.55691	1.74048	1.51059	1.48099	1.63523	1.79865				215.1	-0.75459	0.146335	0.197369	0.349296	-1.44181
55.2	1.49496	1.66448	1.2123	1.451	1.7795	1.84072				215.2	-0.811516	0.238197	0.101762	0.116046	-0.881111
55.3	1.41977	1.69822	1.13552	1.42539	1.88857	1.74086				215.3	0.0550123	0.43333	0.064568	0.564291	0.930484
55.4	1.44831	1.66889	1.19952	1.47013	1.74311	1.67973				215.4	-0.727527	0.123259	0.2558	0.357695	0.119585
55.5	1.41825	1.60701	1.28431	1.52132	1.88363	1.84463				215.5	0.167898	0.460876	0.25463	0.0902551	0.0248182
55.6	1.43807	1.63782	1.16287	1.44133	1.87292	1.68613				215.6	-1.24013	0.0749799	0.30638	0.0503471	-1.17788
55.7	1.45456	1.65878	1.50643	1.50749	1.76549	1.70878				215.7	0.0348789	0.325329	0.130784	0.14116	-0.204396
55.8	1.35497	1.70681	1.3901	1.36051	1.78379	1.81133				215.8	-0.446586	0.19422	0.167876	0.128363	-0.108005
55.9	1.30244	1.60822	1.53402	1.49813	1.73439	1.73882				215.9	-0.383	0.179073	0.327318	0.209319	-0.361274
56	1.32405	1.73729	1.24162	1.40562	2.00365	1.72106				216	-0.129489	0.335262	0.0558168	0.0843991	-0.309567
56.1	1.44818	1.77971	1.28817	1.43662	1.71003	1.69188				216.1	-0.272836	0.178678	-0.0887599	0.332383	-0.730335
56.2	1.37488	1.74703	1.3003	1.52999	1.91465	1.77814				216.2	-0.200371	-0.0146977	0.176085	0.138342	-1.18912
56.3	1.42545	1.73046	1.14261	1.44491	1.90332	1.80622				216.3	-0.122386	0.262387	0.447783	0.404538	0.16225
56.4	1.49566	1.66435	1.31083	1.41795	1.70248	1.72457				216.4	-0.270346	0.257702	-0.0659722	0.0816747	-1.13574
56.5	1.36875	1.73646	1.44356	1.47374	1.77715	1.7263				216.5	-0.607691	0.351085	0.245796	0.126024	-0.352012
56.6	1.42271	1.82112	1.33816	1.37904	1.84723	1.77927				216.6	-0.970652	0.364329	0.35986	0.111362	0.203511
56.7	1.37785	1.56663	1.01912	1.48674	1.90986	1.81634				216.7	-0.476313	0.44172	0.231449	0.209858	0.852616
56.8	1.54989	1.65778	0.931522	1.44807	1.69867	1.77879				216.8	-0.805744	0.337222	0.0594437	0.0945756	-0.871718
56.9	1.56133	1.74477	1.31559	1.58496	1.81518	1.83106				216.9	0.331301	0.371187	0.316861	0.280081	-1.06511
57	1.45109	1.74291	1.22381	1.4442	1.82083	1.83409				217	-0.178829	0.327278	0.0199232	0.0698966	-1.05401
57.1	1.40901	1.6582	1.24652	1.48631	1.89282	1.78662				217.1	-0.129605	0.4178	-0.021566	0.107856	-1.16932
57.2	1.50156	1.70826	0.955889	1.4513	1.71974	1.71346				217.2	-0.758798	0.277703	0.154854	0.21682	-0.165111
57.3	1.30366	1.60315	1.37973	1.51409	1.69246	1.76947				217.3	-0.268821	0.182203	0.117105	0.430648	0.487769
57.4	1.52798	1.71916	1.34249	1.51826	1.75276	1.70332				217.4	-0.186299	0.560295	0.28744	0.350122	-0.640001
57.5	1.55356	1.63601	1.22939	1.54202	1.86442	1.70155				217.5	-0.691873	0.446991	0.130324	0.190424	-0.743591
57.6	1.5009	1.78336	1.20984	1.60674	1.79604	1.68672				217.6	-0.211471	0.470257	0.23019	0.315261	0.0150737
57.7	1.46562	1.70263	1.12048	1.42022	1.78009	1.78472				217.7	-0.636357	0.315306	0.246941	-0.229185	0.410603
57.8	1.4325	1.71145	1.26249	1.52603	1.84799	1.7972				217.8	-0.990149	0.603135	0.355201	0.25271	-0.572404
57.9	1.46587	1.6854	1.18212	1.47425	1.91598	1.72566				217.9	-0.216296	0.333584	0.3378	0.315828	-0.942299
58	1.45152	1.69632	1.37102	1.49622	1.98576	1.78871				218	-0.657031	0.0197971	0.115763	-0.0703344	0.0570364
58.1	1.55968	1.67902	1.123	1.5586	2.02654	1.75118				218.1	-0.901469	0.293233	0.108223	0.536222	-0.415702
58.2	1.43961	1.69323	1.15721	1.50963	1.92348	1.77093				218.2	0.132573	0.325014	0.45104	0.0577717	-0.330592
58.3	1.49444	1.74943	1.49836	1.4915	2.00152	1.77269				218.3	-0.844177	0.536038	0.374886	0.560405	-1.10826
58.4	1.4604	1.70325	1.13366	1.58284	1.69187	1.83204				218.4	-0.31096	0.212295	0.482871	0.237949	-0.190833
58.5	1.45924	1.7284	1.35989	1.51693	1.86427	1.66995				218.5	-0.0277219	0.296083	0.530732	0.342064	0.552117
58.6	1.29833	1.73006	1.05962	1.51659	1.79294	1.80037				218.6	-0.318566	0.0729978	0.213678	0.0335551	-0.207908
58.7	1.50098	1.67625	1.26566	1.52085	1.95996	1.75647				218.7	-0.581883	0.140614	0.141957	0.0293722	-1.08241
58.8	1.38076	1.75629	1.07327	1.53552	1.80544	1.75656				218.8	-0.616706	0.506115	0.193891	0.0889782	-0.841606
58.9	1.65241	1.63175	1.20441	1.60269	1.83284	1.76025				218.9	-0.881297	0.524584	0.326167	0.326802	-0.282045
59	1.55121	1.7136	1.07314	1.49119	1.84312	1.76132				219	-0.313296	0.379172	0.229373	0.118809	0.0957071
59.1	1.46224	1.75013	1.32417	1.54146	1.82184	1.75951				219.1	-1.18125	0.282535	-0.0134889	0.469571	-1.37588
59.2	1.55246	1.53388	1.12133	1.50011	1.88007	1.75173				219.2	-0.937123	0.161696	0.192119	0.0418658	-0.892084
59.3	1.48529	1.70588	1.39486	1.56147	1.95217	1.80153				219.3	-0.612594	0.120725	0.172983	0.201476	-0.365356
59.4	1.59459	1.63205	1.12693	1.47933	2.04324	1.8123				219.4	-0.724226	0.183983	0.375059	-0.0279112	-0.367243
59.5	1.53785	1.67982	1.22098	1.48588	1.8912	1.71583				219.5	-0.291058	0.184174	0.116049	0.282244	-0.794332
59.6	1.65121	1.83389	1.46091	1.51307	1.76927	1.76928				219.6	-0.9394	0.224976	0.015467	0.268655	0.397874
59.7	1.40112	1.55214	1.40039	1.52828	1.85013	1.81511				219.7	0.0301689	0.316376	0.136749	0.375951	-0.518458
59.8	1.30728	1.64257	1.25378	1.51276	1.83539	1.74043				219.8	0.200849	0.183803	0.485908	0.356336	-0.398628
59.9	1.49208	1.6863	0.943311	1.53916	1.80896	1.86161				219.9	-0.517004	0.479582	0.0382607	0.0887361	-1.45222
60	1.65998	1.69207	1.45387	1.53528	2.05457	1.85172				220	-1.25194	0.0654524	0.34358	0.497024	-0.409338
60.1	1.4352	1.59276	1.00244	1.51193	1.94804	1.70711				220.1	-0.482065	0.126334	0.111211	0.230508	-2.69705
60.2	1.52562	1.7334	1.29687	1.55719	1.76485	1.88755				220.2	-0.842748	0.333348	0.188272	0.344178	0.197717
60.3	1.35618	1.65135	1.21928	1.5791	1.76732	1.8127				220.3	-1.21144	0.350849	-0.0288556	-0.146793	0.806176
60.4	1.47529	1.51906	1.01458	1.49144	1.89343	1.82488				220.4	-0.745054	0.254729	0.305324	0.0754444	-0.437957
60.5	1.46741	1.57102	1.42144	1.59702	1.86302	1.7676				220.5	-0.385954	0.179061	0.245277	0.121478	0.160144
60.6	1.35343	1.62273	1.43008	1.52038	1.90604	1.77273				220.6	-0.58779	0.208747	0.099006	0.318371	0.956864
60.7	1.49719	1.64422	1.0147	1.47552	1.89365	1.84298				220.7	-0.117058	0.112414	0.221439	0.251191	-0.216336
60.8	1.55281	1.67445	1.12665	1.56566	1.90801	1.83645				220.8	-0.0776018	0.336107	0.606533	0.414307	0.0505401
60.9	1.40828	1.69311	0.975499	1.49996	1.95908	1.85203				220.9	-0.451643	0.131097	-0.00858533	0.258302	-0.653652
61	1.49296	1.68592	1.25308	1.49373	1.86342	1.7733				221	-0.632149	0.553955	-0.0278415	0.336555	-0.053796
61.1	1.73866	1.60229	1.24394	1.55361	1.82327	1.74969				221.1	-0.514186	0.168644	0.246064	0.221333	-0.5825
61.2	1.46598	1.70182	1.25667	1.60477	1.72691	1.81126				221.2	-0.120224	0.249245	-0.00118828	-0.00603917	-0.161117
61.3	1.51602	1.64531	1.24064	1.46729	1.63641	1.77972				221.3	-0.370723	0.13398	0.209455	-0.0872365	-0.88989
61.4	1.59175	1.68036	1.24774	1.52407	1.63516	1.83576				221.4	-0.706351	0.501621	-0.0698198	0.0829241	-0.414034
61.5	1.50067	1.74064	1.22637	1.49662	1.64181	1.80225				221.5	-0.292854	0.402585	0.0385112	0.0280458	-0.145535
61.6	1.4537	1.87579	1.31217	1.45493	1.75529	1.7405				221.6	-0.791344	0.312649	0.38356	-0.0580995	-0.497872
61.7	1.44227	1.70451	1.31522	1.59343	1.6202	1.78973				221.7	-0.381456	0.365117	0.0953492	0.082803	-0.587679
61.8	1.54812	1.85067	1.28439	1.47705	1.82863	1.75132				221.8	-0.676102	0.484515	0.369183	0.0555152	0.0169173
61.9	1.56874	1.68135	1.04413	1.55002	1.73789	1.84377				221.9	-0.509013	0.128034	0.249626	0.31312	0.921003
62	1.43571	1.7528	1.36636	1.52867	1.70218	1.7904				222	0.136183	0.318539	0.268124	0.0693022	0.163567
62.1	1.47057	1.76114	1.03019	1.54082	1.57209	1.80662				222.1	-0.618231	0.345139	0.0786582	0.441188	-0.437254
62.2	1.39874	1.71911	1.45451	1.46316	1.6922	1.79615				222.2	-0.346999	0.405446	0.233758	0.0493344	-0.547033
62.3	1.49863	1.69865	1.38275	1.39322	1.72127	1.7502				222.3	-0.259999	0.190424	0.197882	0.267059	-1.18183
62.4	1.44004	1.85055	1.10239	1.4771	1.58954	1.82503				222.4	-0.515305	0.117797	0.167196	-0.0424632	-0.0469047
62.5	1.49298	1.66868	1.14658	1.48225	1.67979	1.74398				222.5	-0.237048	0.358968	0.070247	0.20289	-0.84007
62.6	1.62555	1.70376	1.24245	1.48569	1.55201	1.72015				222.6	-1.48686	0.0596864	0.0930287	0.221482	-0.0660425
62.7	1.31333	1.72534	1.13789	1.53962	1.68702	1.86854				222.7	-0.134913	0.474706	-0.074789	0.0692031	-0.430319
62.8	1.50147	1.71808	1.33845	1.42969	1.57268	1.84982				222.8	-0.7543	0.279246	0.0488373	0.0402972	0.175506
62.9	1.52687	1.61516	1.16884	1.56299	1.6169	1.81858				222.9	-0.688901	0.390366	-0.149738	0.0461643	-0.155586
63	1.42359	1.69328	1.21394	1.50078	1.75451	1.82522				223	-1.11798	0.250517	0.0916805	0.285089	1.12002
63.1	1.41475	1.77067	0.811559	1.5515	1.63588	1.82414				223.1	-0.438903	0.280001	-0.0641408	0.158612	-0.565513
63.2	1.33208	1.71705	0.979628	1.48183	1.62319	1.79556				223.2	-0.138465	0.322289	0.160754	-0.14163	-0.272739
63.3	1.52882	1.83475	1.14416	1.55997	1.67914	1.8192				223.3	-0.32565	0.273536	0.208793	0.518213	-1.00818
63.4	1.37101	1.73774	1.09064	1.55076	1.75035	1.91065				223.4	-0.136728	0.232881	0.0165825	0.386585	0.32795
63.5	1.58556	1.72053	1.25551	1.54108	1.59017	1.75824				223.5	-0.605394	0.288436	0.0528758	0.288766	0.962131
63.6	1.42242	1.71739	1.46602	1.4728	1.63624	1.78059				223.6	-0.760728	0.325284	-0.204739	0.0104062	-1.10163
63.7	1.60603	1.72893	1.2028	1.44315	1.64782	1.86558				223.7	-0.430525	0.27678	0.198753	0.0677886	1.34528
63.8	1.39951	1.75879	1.51794	1.51491	1.66859	1.8				223.8	-0.452917	0.335093	0.0331543	0.0779211	0.798933
63.9	1.69394	1.82519	1.14548	1.46978	1.62612	1.86185				223.9	-0.642997	0.220674	-0.131824	0.387619	-1.06094
64	1.46818	1.73694	1.1405	1.52978	1.58807	1.7882				224	-0.621899	0.363349	-0.101025	0.281908	-0.801575
64.1	1.47162	1.75986	1.3852	1.50386	1.55405	1.82395				224.1	-0.927838	0.379217	0.153028	-0.0214663	-1.14114
64.2	1.48777	1.64009	1.06733	1.5393	1.58561	1.75398				224.2	-0.229712	0.213218	0.117696	0.148529	0.491324
64.3	1.57369	1.77032	1.04297	1.48138	1.65835	1.77944				224.3	-0.894288	0.241868	0.315865	0.348961	0.233842
64.4	1.5052	1.70938	1.53241	1.47319	1.68656	1.77412				224.4	-0.887629	0.130692	-0.115371	0.39052	-1.17757
64.5	1.48886	1.82182	1.15206	1.49005	1.66136	1.82846				224.5	-0.148271	0.401504	-0.0981792	0.178861	0.0154688
64.6	1.44501	1.72769	1.36428	1.51342	1.51999	1.82596				224.6	-0.301482	0.0385142	0.206442	0.129442	-0.16318
64.7	1.55483	1.81178	1.40858	1.50922	1.59738	1.85262				224.7	-0.109356	0.359723	0.109314	0.315855	0.561116
64.8	1.34732	1.73462	0.959033	1.52004	1.62055	1.7961				224.8	-0.849427	0.451191	0.0895628	0.246744	-1.32225
64.9	1.53002	1.81064	1.2954	1.47498	1.78255	1.8529				224.9	-0.305594	0.122043	0.207122	0.274968	-0.907447
65	1.57458	1.8645	1.2864	1.51379	1.60763	1.84254				225	-0.737931	0.320172	0.0688809	-0.0914579	0.310437
65.1	1.39019	1.72591	0.930872	1.47168	1.69578	1.69765				225.1	-0.243109	0.478636	0.305551	0.0622518	0.892164
65.2	1.53905	1.83463	1.26848	1.50885	1.52704	1.82152				225.2	-0.492933	0.199772	0.0708316	-0.218326	-0.025616
65.3	1.36464	1.71132	1.35592	1.50545	1.53887	1.76526				225.3	-0.565282	0.246283	-0.011401	0.25118	0.30416
65.4	1.6191	1.82262	1.14082	1.44533	1.57621	1.84081				225.4	-0.765554	0.246508	0.22092	0.00860641	-0.176963
65.5	1.615	1.68623	1.43233	1.48445	1.51073	1.83995				225.5	-0.144333	0.355714	0.114116	-0.0663992	0.643197
65.6	1.46263	1.82518	1.55778	1.48471	1.63322	1.87363				225.6	-0.273434	0.502173	-0.0434469	0.066787	-0.797537
65.7	1.41825	1.68419	1.14705	1.42004	1.65154	1.86802				225.7	-0.395007	0.317311	0.356435	0.302553	0.0708631
65.8	1.39078	1.79306	1.03761	1.49775	1.59824	1.75952				225.8	-1.27918	0.283447	0.166838	0.0772056	1.25526
65.9	1.51196	1.89425	1.21125	1.4339	1.56979	1.84284				225.9	-0.0782581	0.176223	0.362789	0.141363	0.686389
66	1.47457	1.86581	1.04858	1.52499	1.66422	1.8329				226	0.198475	0.121604	-0.255736	0.0228282	0.0550173
66.1	1.47767	1.81988	1.11667	1.51308	1.61057	1.7751				226.1	-0.389814	0.467025	0.0497381	-0.00458617	-0.0143792
66.2	1.55287	1.83756	1.07138	1.49555	1.40599	1.8722				226.2	-0.754667	0.372032	-0.0229559	0.163279	0.217294
66.3	1.47358	1.79993	1.35744	1.42044	1.55671	1.90019				226.3	0.128153	0.21689	0.334256	0.467353	0.308374
66.4	1.44212	1.86249	1.16458	1.39889	1.52738	1.84001				226.4	-0.791942	0.258851	0.211632	0.441545	-0.183722
66.5	1.38348	1.72542	1.10656	1.47059	1.60102	1.71976				226.5	-1.33798	0.126964	0.377732	-0.0497723	-0.00713665
66.6	1.66316	1.73052	1.28405	1.45386	1.6382	1.86957				226.6	-0.101924	0.416831	0.160688	0.0393561	0.223483
66.7	1.47775	1.84693	1.53373	1.48681	1.62015	1.86865				226.7	-0.583157	0.255608	0.206764	0.124362	0.0732333
66.8	1.50889	1.85815	1.31581	1.45587	1.6654	1.82151				226.8	-0.575165	0.385704	-0.140557	0.0747785	-1.23744
66.9	1.5689	1.87534	1.3154	1.43899	1.59518	1.8396				226.9	-0.198615	0.374093	-0.026559	0.0660605	-1.93373
67	1.55641	1.77155	1.29797	1.53311	1.60928	1.86637				227	0.0286439	0.486069	0.43358	0.26664	0.604263
67.1	1.61488	1.7823	1.40268	1.41285	1.6005	1.8673				227.1	-0.634118	0.158272	0.0977533	-0.0660084	-0.0858826
67.2	1.5142	1.79695	1.19383	1.50272	1.78758	1.80398				227.2	-0.414465	0.521622	-0.167061	0.0717294	1.11532
67.3	1.63373	1.76773	1.03752	1.51911	1.48087	1.79997				227.3	-1.23287	0.319518	0.43738	0.255341	1.04742
67.4	1.47839	1.8233	1.1593	1.4404	1.58116	1.8753				227.4	-0.658807	0.146819	0.192865	0.172256	-1.22875
67.5	1.46165	1.75417	1.09139	1.43749	1.49932	1.80077				227.5	-1.6284	0.471902	0.1307	0.0214908	0.0325436
67.6	1.57364	1.79967	1.30582	1.51166	1.54222	1.86426				227.6	-0.488416	0.0104611	0.187914	0.426014	0.220103
67.7	1.56572	1.84403	1.36063	1.43347	1.6476	1.90653				227.7	-0.905137	0.265135	0.0700979	0.111714	0.302229
67.8	1.53949	1.81723	1.30343	1.47231	1.55038	1.8989				227.8	-0.147847	0.264561	0.231407	0.212015	-0.157562
67.9	1.61347	1.71494	1.03773	1.51181	1.54726	1.91711				227.9	-0.0308297	0.415818	0.311063	0.177044	-0.607914
68	1.39495	1.73692	1.50426	1.39958	1.59184	1.87467				228	-0.323739	0.483332	-0.111363	0.160962	-0.451739
68.1	1.40419	1.81715	1.23701	1.47924	1.65195	1.83149				228.1	-0.532273	0.29258	0.405507	0.0691261	0.442646
68.2	1.49345	1.80283	1.54678	1.39709	1.61552	1.89953				228.2	-0.106904	0.151042	0.363075	-0.0031772	-0.266243
68.3	1.42219	1.71607	1.26675	1.4457	1.52097	1.7644				228.3	-0.331808	0.0903522	0.195239	0.154804	-0.241004
68.4	1.41555	1.91707	1.11015	1.41939	1.55417	1.7592				228.4	-0.282797	0.536893	0.10583	0.419629	0.614579
68.5	1.50994	1.96356	1.29932	1.45485	1.70367	1.84972				228.5	-0.389428	0.381965	0.148441	0.4269	0.0621281
68.6	1.41911	1.73912	1.23673	1.45973	1.67152	1.76858				228.6	-0.302428	0.506318	0.151668	0.00245868	-0.43743
68.7	1.40233	1.74802	1.20281	1.50023	1.5669	1.80846				228.7	-0.397555	0.0945641	0.0228879	0.106156	-0.360484
68.8	1.52709	1.86262	1.22254	1.46914	1.60119	1.79978				228.8	-0.502121	0.297918	0.0314542	0.229914	-0.0746457
68.9	1.62939	1.82427	1.26722	1.46424	1.5613	1.87541				228.9	-0.813484	0.210516	-0.178222	-0.0378235	-0.184337
69	1.46209	1.8923	1.31362	1.51281	1.47656	1.90743				229	-0.674037	0.389026	-0.229912	0.0888461	-0.438132
69.1	1.56989	1.81118	1.67085	1.40064	1.48266	1.7959				229.1	-0.0191319	0.43726	-0.0482073	0.367536	-1.14197
69.2	1.60771	1.85092	1.38032	1.54632	1.47962	1.8155				229.2	-0.42151	0.324609	0.229296	0.467143	0.528502
69.3	1.39947	1.82141	0.95593	1.43978	1.54209	1.85852				229.3	-0.710038	0.260664	0.0393285	0.588243	0.0899131
69.4	1.58382	1.90059	1.27399	1.5038	1.57355	1.77159				229.4	-0.381031	0.329417	0.0330529	-0.203003	-0.706632
69.5	1.34627	1.77486	1.15176	1.39941	1.72249	1.8849				229.5	0.0680421	0.428679	0.115232	0.0166915	0.379438
69.6	1.4755	1.80921	1.12227	1.49212	1.67054	1.82663				229.6	0.642761	0.361604	0.252948	0.199208	0.472011
69.7	1.5476	1.78695	1.32354	1.41173	1.61904	1.89479				229.7	0.0929434	0.194467	0.0418697	0.402777	-0.0290837
69.8	1.65093	1.86136	1.29483	1.51078	1.53463	1.82976				229.8	0.0228529	0.379364	0.224875	0.0163227	0.632487
69.9	1.5915	1.75734	1.22381	1.55391	1.78082	1.94723				229.9	0.0230266	0.277523	0.0987853	0.10626	0.119366
70	1.56857	1.89866	1.25744	1.5362	1.62363	1.73051				230	-1.05665	0.309777	0.090911	0.27641	-0.0105604
70.1	1.44382	1.88356	1.07947	1.52546	1.4916	1.83217				230.1	-0.5731	0.358608	0.271984	0.14712	0.392606
70.2	1.65897	1.93268	1.42269	1.55955	1.58009	1.78571				230.2	-0.297428	0.226879	0.30233	0.370046	0.455726
70.3	1.53867	1.91021	1.18822	1.50323	1.57317	1.887				230.3	0.107247	0.341073	0.212324	0.231163	0.05471
70.4	1.43711	1.9032	1.14068	1.47426	1.58739	1.84517				230.4	-0.723743	0.58863	0.300737	0.255391	-2.05361
70.5	1.47925	1.85209	1.40645	1.44497	1.54639	1.79756				230.5	-0.124239	0.513097	0.156912	0.0940197	-1.30622
70.6	1.49462	1.81349	1.41344	1.42772	1.67925	1.78853				230.6	-0.623173	0.272377	0.318126	0.265309	0.791735
70.7	1.46855	1.82519	1.08862	1.51249	1.5934	1.85573				230.7	-0.552889	0.281116	0.225203	0.0444966	0.163567
70.8	1.47582	1.87564	1.40143	1.55374	1.62019	1.80827				230.8	-0.732603	0.628215	0.286211	0.380244	-0.63706
70.9	1.33201	1.89944	1.49688	1.48954	1.72774	1.84546				230.9	-0.680156	0.4693	0.320506	0.11538	-0.706149
71	1.51137	1.90657	1.16947	1.4967	1.70322	1.81696				231	-0.186994	0.191686	0.231891	0.545683	0.804552
71.1	1.50084	1.85234	1.14101	1.47987	1.44604	1.83913				231.1	-0.198788	0.292456	0.0953671	0.279206	-0.780945
71.2	1.79779	1.82294	1.50581	1.50654	1.59193	1.77169				231.2	-0.749262	0.209378	0.184042	-0.197494	-0.0281619
71.3	1.55857	1.8824	1.20059	1.48937	1.67235	1.87686				231.3	-0.379255	0.159894	0.205279	0.0492464	0.108392
71.4	1.58259	1.9261	1.31331	1.39688	1.66714	1.85864				231.4	-1.0138	0.157461	0.695334	0.110757	-2.72488
71.5	1.62302	1.70144	1.20452	1.41093	1.62346	1.86549				231.5	-0.0264672	0.186708	0.22583	0.136993	0.539651
71.6	1.34776	1.83668	1.23278	1.49786	1.52064	1.81872				231.6	-0.439887	0.319699	0.215211	0.0624059	0.84511
71.7	1.53963	1.92087	1.29523	1.49075	1.77051	1.85698				231.7	-1.45439	0.113563	0.515609	0.0800621	0.78717
71.8	1.45406	1.83862	0.922523	1.47395	1.54927	1.93535				231.8	-0.541249	0.51143	0.295493	-0.014515	0.354067
71.9	1.49726	1.77788	1.36044	1.4719	1.51861	1.82492				231.9	-0.000156698	0.329778	0.238918	0.268071	-1.31505
72	1.6532	1.93621	1.41663	1.54311	1.58531	1.9221				232	-0.467858	0.276149	0.195746	0.225896	0.790067
72.1	1.47944	1.73903	1.07195	1.494	1.63912	1.81949				232.1	0.0142822	0.41387	0.29977	0.186566	-0.782657
72.2	1.45835	1.77459	1.2757	1.4697	1.57434	1.87959				232.2	-0.639291	0.308335	-0.0304066	0.288435	-0.13263
72.3	1.50244	1.8675	1.24019	1.56791	1.53341	1.83829				232.3	-0.622265	0.160502	0.391923	0.0765562	-1.47842
72.4	1.54102	1.93483	1.15753	1.48836	1.6436	1.88232				232.4	-0.320979	0.0177137	0.240445	0.0183701	-1.06564
72.5	1.33615	1.79905	1.34457	1.55918	1.68866	1.82952				232.5	-0.381765	0.071714	0.12872	0.439735	-0.64957
72.6	1.56631	1.77144	1.23756	1.52429	1.66687	1.8321				232.6	-0.200024	0.129757	0.225836	-0.0641096	-0.707598
72.7	1.4391	1.81829	1.26327	1.59388	1.65568	1.80417				232.7	-1.04144	0.35086	0.392723	0.0839973	-0.757549
72.8	1.57873	1.74032	1.39419	1.48531	1.74277	1.82392				232.8	-0.574432	0.168791	0.396541	0.149558	0.104266
72.9	1.60975	1.85585	1.01684	1.50621	1.7665	1.83857				232.9	-0.0366594	0.172991	0.209544	0.336731	-0.821722
73	1.47021	1.79424	1.28863	1.49283	1.72225	1.77812				233	-0.902183	0.248265	0.146174	-0.016711	0.306355
73.1	1.48837	1.75452	0.995395	1.3899	1.64784	1.83963				233.1	-0.747235	0.248456	0.00440127	0.165613	-0.437605
73.2	1.69755	1.7812	1.40472	1.48241	1.51069	1.9008				233.2	-0.579952	0.209727	0.219262	0.156433	0.0320607
73.3	1.65317	1.75884	1.27762	1.54158	1.74455	1.95044				233.3	-0.128601	0.329508	0.355063	0.0106923	0.47381
73.4	1.50894	1.76905	1.01189	1.54073	1.57496	1.86444				233.4	-0.830259	0.440954	0.459183	0.365956	-0.394326
73.5	1.49992	1.71734	1.06135	1.50941	1.57662	1.90132				233.5	-1.21976	0.232239	0.234181	0.349373	-0.532373
73.6	1.42078	1.85951	1.24356	1.47934	1.7043	1.86899				233.6	0.0055571	0.208105	0.305288	0.0210009	0.433955
73.7	1.43562	1.80314	1.16394	1.51584	1.78922	1.75638				233.7	0.214632	0.228478	0.309983	0.0604136	0.167869
73.8	1.49396	1.74862	1.17812	1.48881	1.64543	1.79458				233.8	-0.0627768	0.51169	-0.0160898	-0.0207948	-0.0146425
73.9	1.58401	1.78972	1.12875	1.4908	1.69579	1.86659				233.9	-0.38966	0.303752	0.188504	0.167446	0.356833
74	1.51396	1.7453	1.15162	1.50703	1.86194	1.84538				234	-0.319106	0.152213	0.393284	0.111401	1.23362
74.1	1.5003	1.81221	1.24037	1.4993	1.7091	1.87802				234.1	-0.707026	0.356344	0.173364	-0.0549073	0.295601
74.2	1.62852	1.80543	1.36801	1.59582	1.72544	1.77763				234.2	-0.26994	0.238524	0.302944	0.273328	0.860517
74.3	1.32313	1.7211	1.25329	1.4841	1.82385	1.77781				234.3	-0.564915	0.549777	0.253038	0.191624	-0.833925
74.4	1.43077	1.7839	1.0576	1.52355	1.5942	1.84669				234.4	-0.0769069	0.300013	0.19098	0.101681	0.239943
74.5	1.47637	1.8113	1.11863	1.50943	1.626	1.7968				234.5	0.399346	0.246362	0.31599	0.0958084	-0.153874
74.6	1.4443	1.76547	1.24121	1.53187	1.71188	1.83807				234.6	0.172164	0.239616	0.31117	0.399331	1.03671
74.7	1.7002	1.70004	1.26205	1.49743	1.84428	1.92283				234.7	-0.166552	0.371796	0.449817	-0.000133602	-0.142681
74.8	1.6123	1.84124	1.2536	1.5746	1.78806	1.8153				234.8	0.243838	0.36728	0.396779	0.100943	-0.359694
74.9	1.5391	1.77135	1.47892	1.52346	1.66685	1.8897				234.9	0.126377	0.109903	0.0985228	0.189483	-0.867021
75	1.52652	1.80304	1.49091	1.45513	1.6707	1.96046				235	-0.959321	0.539855	0.21208	0.283328	-1.11195
75.1	1.7599	1.81979	1.27494	1.4646	1.77607	1.88061				235.1	-0.254865	0.414207	-0.0467517	0.181134	0.983508
75.2	1.63702	1.78164	1.5609	1.53849	1.78612	1.87791				235.2	-0.722295	0.0389534	0.184734	0.134654	0.0511107
75.3	1.63969	1.74121	1.23583	1.52134	1.73169	1.86506				235.3	-0.624061	-0.0746217	0.360671	-0.181472	1.19947
75.4	1.57726	1.72371	1.35079	1.42293	1.87845	1.88388				235.4	-0.648364	0.400367	0.412689	0.210959	1.31267
75.5	1.5725	1.93803	1.26474	1.50349	1.64872	1.86123				235.5	-0.420082	0.417259	-0.0147833	0.204409	-0.347272
75.6	1.61412	1.84935	1.32634	1.57958	1.76717	1.89468				235.6	-0.318913	0.359261	0.244209	0.10287	0.151672
75.7	1.6104	1.94066	1.29253	1.50654	1.67719	2.00263				235.7	-0.753992	0.45939	0.0920862	0.0607713	-0.1616
75.8	1.71194	1.84275	1.32944	1.51986	1.83245	1.92225				235.8	-0.499573	0.0753515	0.213076	-0.101035	-0.408987
75.9	1.63202	1.8393	1.36579	1.55319	1.94454	1.96381				235.9	-0.286406	0.400952	0.346879	-0.0136674	-0.211639
76	1.94058	1.83768	1.16042	1.52172	1.8098	1.79186				236	0.179345	0.249538	-0.0908895	0.489027	-0.2759
76.1	1.7238	1.79531	1.06688	1.55811	1.7626	1.95483				236.1	-0.875738	0.370163	-0.0307407	0.494695	-0.480885
76.2	1.87885	1.8407	1.21053	1.53675	1.79765	1.8014				236.2	0.634075	0.144285	0.343497	-0.248239	0.267157
76.3	1.67937	1.87849	1.25622	1.5216	1.60381	1.96223				236.3	-0.48718	0.250562	-0.143319	0.0994244	-0.098524
76.4	1.72223	1.81009	1.27431	1.55002	1.65953	1.79979				236.4	-0.249575	0.389409	0.392186	0.128193	0.156413
76.5	1.71433	1.89012	0.896519	1.47685	1.92624	1.84245				236.5	-0.354972	0.496419	0.321574	0.245082	0.00484642
76.6	1.71928	1.81995	1.13641	1.5488	1.65312	1.91279				236.6	-0.37302	0.35363	0.0501079	0.281292	0.504097
76.7	1.74775	1.87017	0.988228	1.4906	1.80464	1.86967				236.7	0.610505	0.142506	0.220008	0.201586	0.135651
76.8	1.80326	1.75686	1.17563	1.56942	1.74825	1.92702				236.8	0.00590456	0.686653	0.228872	0.268523	0.671948
76.9	1.6716	1.81476	1.2099	1.53888	1.74662	1.9135				236.9	1.08714	0.139746	0.174975	-0.118993	-1.10163
77	1.75181	1.84836	1.3479	1.54078	1.69284	1.93278				237	-0.475386	0.131019	0.213267	0.142701	-0.153962
77.1	1.77648	1.93814	1.16646	1.53831	1.93068	1.8376				237.1	0.496171	0.665255	0.252734	-0.195502	-0.92022
77.2	1.67897	1.88448	1.32463	1.50553	1.82829	1.89367				237.2	0.0250728	-0.210765	0.34469	0.145563	-0.0385648
77.3	1.60649	1.93455	1.14316	1.5812	1.84973	1.89963				237.3	1.01968	0.26375	0.0781511	0.235682	0.320708
77.4	1.80148	1.81348	1.22448	1.57424	1.77788	1.80652				237.4	0.331687	0.185323	0.048372	0.214789	-0.889012
77.5	1.71047	1.86885	1.22952	1.61297	1.87708	1.88086				237.5	0.748003	0.323944	0.121221	-0.0211581	0.391377
77.6	1.82167	1.76865	1.35316	1.55861	1.80054	1.95458				237.6	1.2801	0.487105	0.104446	0.166185	-1.92377
77.7	1.5943	1.7811	0.999473	1.6408	1.88346	1.90009				237.7	1.14778	0.545227	0.230829	0.0683996	0.857795
77.8	1.83097	1.76794	1.17619	1.58007	1.95252	1.93456				237.8	-0.0839526	0.391673	0.243058	0.484387	-0.50845
77.9	1.80922	1.87455	1.34084	1.53433	2.05155	1.94797				237.9	0.575798	0.0108665	0.0901892	0.123305	0.457438
78	1.7907	1.82226	1.2836	1.63705	1.61249	1.7719				238	0.288293	0.432418	0.0631601	-0.0501025	-0.185917
78.1	1.71587	1.74508	1.27566	1.5027	1.99011	1.91014				238.1	0.445983	0.295655	0.20816	0.109441	0.693324
78.2	1.68716	1.8983	1.16007	1.57809	1.83919	1.80167				238.2	0.0931944	0.28553	0.451064	0.362819	0.607424
78.3	1.74902	1.76894	1.20155	1.58653	1.84011	2.03471				238.3	0.261983	0.49411	0.154442	-0.115922	-1.48378
78.4	1.90529	1.78057	1.36598	1.61585	1.87507	1.95405				238.4	-0.0398637	0.0863318	0.111217	0.148656	-0.314966
78.5	1.85443	1.78635	1.33973	1.6571	1.96895	1.85538				238.5	0.260284	0.364757	0.209658	0.0154146	-0.935759
78.6	1.87282	1.75607	1.4392	1.57463	1.87333	1.92472				238.6	0.0529662	0.33346	-0.0483803	-0.127464	-0.469385
78.7	1.50766	1.76159	1.08533	1.64892	1.84951	1.8589				238.7	-0.00735685	0.240449	0.350196	-0.214385	0.392387
78.8	1.90416	1.85316	1.13958	1.56742	1.99096	1.9015				238.8	0.271924	0.293695	0.115011	0.0132241	-1.26615
78.9	1.60873	1.82667	1.11947	1.61465	1.79658	1.93838				238.9	0.335162	-0.0838113	-0.0273225	0.124571	-1.07552
79	1.66076	1.82081	1.18901	1.6423	1.904	1.88067				239	0.308581	0.50116	0.254225	0.18006	0.745778
79.1	1.66675	1.86653	1.03876	1.5686	1.90496	1.9084				239.1	0.397299	0.315813	0.0693164	0.235682	0.604834
79.2	1.60489	1.75082	1.06357	1.56973	1.99567	1.88827				239.2	1.23431	0.24697	0.219304	0.241042	-0.010736
79.3	1.75025	1.9165	1.27819	1.63964	1.69414	1.9338				239.3	0.726364	0.240021	0.128493	0.236414	0.468104
79.4	1.93686	1.79842	0.969704	1.61141	1.90888	1.9328				239.4	0.73034	0.290215	0.102484	0.258187	0.268957
79.5	1.69856	1.90207	1.35456	1.57235	1.86414	1.98196				239.5	0.980937	0.23769	0.333093	0.28346	-0.0566052
79.6	1.74694	1.82203	1.19112	1.64912	1.95929	1.91938				239.6	0.861758	0.429715	0.346891	0.26871	-0.558402
79.7	1.61465	1.94122	1.27636	1.67452	1.71402	2.02691				239.7	-0.0064689	0.0320162	0.206436	0.243591	0.594212
79.8	1.82692	1.78402	1.06792	1.62596	1.89195	1.86381				239.8	-0.145337	0.309067	0.177367	0.410972	0.541275
79.9	1.62038	1.7736	0.86657	1.6544	2.00469	1.96935				239.9	0.591916	0.304619	-0.0395038	0.217327	-0.0473436
80	1.66033	1.84251	1.4271	1.65117	2.01611	1.95138				240	0.238664	0.457824	0.365598	0.392754	0.599347
80.1	1.74593	1.86563	1.27312	1.60202	1.93342	2.00937				240.1	-0.116093	0.17664	0.293948	0.115644	-0.386381
80.2	1.63386	1.83109	1.16628	1.58245	1.72691	1.84423				240.2	0.538793	0.338134	0.305611	0.329565	-0.87817
80.3	1.70634	1.78095	1.13558	1.67976	1.87637	1.89215				240.3	0.287328	0.248288	0.301918	0.366424	0.473371
80.4	1.62044	1.92036	1.29623	1.66835	1.96314	1.86215				240.4	0.218319	0.372865	0.260858	0.0921594	1.2086
80.5	1.52237	1.95398	1.40759	1.6713	1.89098	1.89692				240.5	0.433841	0.325296	0.218635	0.341806	1.33857
80.6	1.5148	1.76647	1.1026	1.64274	1.76026	1.84019				240.6	-0.0899173	0.130805	0.48373	0.261186	0.321761
80.7	1.46516	1.74999	1.12941	1.7195	1.80677	1.91659				240.7	0.279491	0.295384	0.502993	0.303362	0.445982
80.8	1.62861	1.69152	1.20978	1.69076	1.77473	1.87999				240.8	0.912004	0.315284	0.221726	0.215169	0.227609
80.9	1.66059	1.87781	0.92662	1.67856	1.74181	1.9374				240.9	0.798114	0.269257	-0.00180868	0.401093	0.616729
81	1.75178	1.81047	1.49643	1.65765	2.0624	1.90402				241	0.205385	0.220313	-0.0569466	-0.0834995	0.187314
81.1	1.65988	1.90329	1.10359	1.65669	1.92721	1.94578				241.1	0.447334	0.332605	0.516498	0.367448	-1.31097
81.2	1.4595	1.75969	1.01366	1.67302	1.65075	1.9427				241.2	0.313311	0.333505	0.186864	0.0315407	0.851255
81.3	1.66286	1.75517	1.17031	1.63179	1.84498	1.92711				241.3	0.447855	0.310768	0.320524	0.206897	-0.87299
81.4	1.56993	1.83533	1.19989	1.74319	1.89999	1.94694				241.4	-0.338545	0.35104	0.139183	0.277681	1.22207
81.5	1.75059	1.78997	1.39543	1.58199	1.86922	1.94418				241.5	-0.361496	0.358721	0.0911317	-0.170828	-0.859603
81.6	1.56649	1.83723	1.5031	1.71449	1.8718	1.95162				241.6	0.0178919	0.366266	0.280258	-0.0651223	-0.300963
81.7	1.60616	1.76425	1.09888	1.62948	2.0512	1.92888				241.7	0.689321	0.281397	0.184585	0.080728	-0.584168
81.8	1.7417	1.73892	1.05383	1.55903	1.87086	1.91309				241.8	0.364735	0.316917	0.0215696	0.151584	0.471703
81.9	1.55445	1.82932	1.08916	1.70517	1.88083	1.88544				241.9	0.204111	0.192958	-0.0753795	0.0150734	1.13924
82	1.81946	1.82948	0.921973	1.77932	1.8749	1.97044				242	0.0774235	0.142123	-0.193709	0.0445516	1.22005
82.1	1.72646	1.84814	0.859451	1.69298	2.06497	1.85104				242.1	0.212238	0.150062	0.090052	0.0945205	0.236256
82.2	1.59592	1.73966	1.08253	1.57724	1.87278	1.99043				242.2	0.411661	0.247477	0.43241	0.352951	0.261012
82.3	1.6359	1.71566	1.16907	1.7032	1.8296	1.99238				242.3	-0.00826411	0.103821	0.254326	0.0112262	1.82469
82.4	1.61601	1.74658	1.26515	1.6665	1.93238	1.85038				242.4	1.10452	0.0917036	0.181113	0.207277	-0.867372
82.5	1.58582	1.94658	0.681505	1.68251	2.02521	1.88602				242.5	0.0757827	0.378068	0.310186	0.075527	0.0243354
82.6	1.51145	1.76669	1.18739	1.66497	1.83476	1.84481				242.6	1.16266	0.374116	0.148572	0.0453332	-0.0223679
82.7	1.61734	1.75972	1.11272	1.69965	1.88313	2.00095				242.7	-0.700232	0.23644	0.179473	0.21835	-0.457226
82.8	1.5624	1.82844	1.13888	1.6997	1.88094	1.95506				242.8	0.227913	0.310622	0.11856	0.213749	0.0923711
82.9	1.67686	1.83724	0.804455	1.66544	1.76566	1.99944				242.9	0.662431	0.499898	0.100008	0.0728301	0.366928
83	1.64504	1.79486	0.874584	1.68802	1.78325	1.92541				243	0.478142	0.396414	0.130396	0.420708	0.699865
83.1	1.64387	1.77936	1.31681	1.6303	1.90427	1.78503				243.1	0.565258	0.424681	0.15999	-0.14048	-0.100894
83.2	1.68257	1.66721	0.830989	1.6748	1.71807	1.93527				243.2	0.740861	0.176381	0.349086	0.293697	-1.08728
83.3	1.59615	1.82117	1.06076	1.70235	1.73432	1.92163				243.3	0.105626	0.402461	0.404415	0.194095	-0.681481
83.4	1.57395	1.80814	1.38819	1.6939	1.80231	1.89052				243.4	0.766225	0.156932	0.350196	0.274065	-0.808115
83.5	1.62589	1.85287	1.19913	1.71792	1.78253	2.02151				243.5	0.15759	0.200966	-0.0465072	0.0292456	0.553566
83.6	1.58505	1.83939	1.29096	1.76506	1.85156	1.9449				243.6	0.281151	0.130005	0.0443215	0.0865896	0.903094
83.7	1.83008	1.71019	0.9413	1.72346	1.84874	1.86099				243.7	-0.2101	0.397923	0.271853	0.26582	-0.19316
83.8	1.73292	1.79623	0.962489	1.69157	1.76186	1.86515				243.8	-0.0713668	0.283852	0.161815	0.417912	-0.0739434
83.9	1.61305	1.85054	1.09497	1.66506	1.89559	1.89948				243.9	-0.144276	0.167079	0.190157	0.339714	-1.44344
84	1.57235	1.7995	1.14835	1.71304	1.76546	1.89307				244	0.818557	0.20627	0.0781988	0.139332	0.0498378
84.1	1.55804	1.85716	0.987985	1.65517	1.75088	1.95273				244.1	0.167454	0.371199	-0.00949207	0.29001	0.352487
84.2	1.57297	1.76053	0.999435	1.71397	1.63232	1.90792				244.2	0.678916	0.0986972	-0.0321127	-0.1272	0.366533
84.3	1.70948	1.88009	1.30608	1.59801	1.63338	1.93632				244.3	0.889651	0.443353	0.346754	0.319581	-0.301666
84.4	1.67037	1.70241	1.1257	1.67693	1.94335	1.95224				244.4	0.301381	0.492882	0.00291589	0.121616	0.544699
84.5	1.66007	1.65134	1.25666	1.74635	1.86308	1.94492				244.5	0.621161	0.230415	0.345704	0.312779	-1.25772
84.6	1.49382	1.81163	1.273	1.5772	1.90618	1.9447				244.6	0.427973	0.431551	-0.291612	0.0736116	-0.0542789
84.7	1.60738	1.73876	1.22624	1.72075	1.8628	1.91403				244.7	-0.197572	0.218827	0.079553	0.201971	-0.704437
84.8	1.36274	1.85492	0.906148	1.62067	1.65141	1.87561				244.8	-0.972467	0.382731	0.135478	0.201057	-0.72318
84.9	1.82104	1.84049	1.15207	1.54152	1.79138	1.83527				244.9	0.326726	0.250112	-0.0270541	0.135083	-0.779233
85	1.64413	1.91333	1.24194	1.69284	1.84504	1.93585				245	0.265284	0.556095	0.274191	0.17738	0.798319
85.1	1.58652	1.86403	1.34388	1.67327	1.79028	1.90887				245.1	0.190155	0.208567	0.208482	0.346605	-0.72814
85.2	1.59029	1.82755	1.19051	1.69509	1.72324	1.86803				245.2	0.486365	0.446101	0.10147	0.135337	-0.331909
85.3	1.56388	1.87791	1.38743	1.63606	1.72171	1.92				245.3	0.40919	0.206686	0.263262	0.0660494	1.09311
85.4	1.64137	1.8546	1.47272	1.65487	1.64095	1.93181				245.4	-0.409156	0.514336	0.0746136	0.310643	1.6913
85.5	1.53665	1.7766	1.00134	1.66386	1.71302	1.94748				245.5	-0.793486	0.684355	0.170877	0.164452	0.179852
85.6	1.62743	1.83367	1.07323	1.63714	1.73478	1.94985				245.6	0.220558	0.285125	0.146574	0.323737	-0.592069
85.7	1.61442	1.82894	1.40473	1.68497	1.67989	1.951				245.7	0.019552	0.227814	0.0252741	0.245963	0.110675
85.8	1.60773	1.71519	1.05913	1.76261	1.67427	1.9528				245.8	-0.238302	0.338044	0.559508	-0.0355009	-0.0329463
85.9	1.42418	1.73097	1.28084	1.68068	1.73359	1.93907				245.9	0.00582734	0.447261	0.156566	0.319714	-0.523199
86	1.59806	1.86117	1.18738	1.69023	1.69534	1.98091				246	-0.379275	0.345511	-0.291797	0.238213	-0.379797
86.1	1.57121	1.82555	1.01651	1.58676	1.68909	1.93254				246.1	-0.202475	0.221102	0.358434	-0.0677421	-0.188946
86.2	1.50449	1.80833	1.05297	1.66525	1.76295	2.00967				246.2	-0.316558	0.362448	0.055089	0.0633416	-0.198954
86.3	1.56023	1.79547	1.21541	1.60904	1.63178	1.95797				246.3	-0.245502	0.23144	0.289623	0.121495	0.583984
86.4	1.47575	1.94679	0.933952	1.65416	1.65521	1.94584				246.4	-0.725886	0.359036	0.34333	0.29083	0.55519
86.5	1.58722	1.84405	0.949332	1.70038	1.65788	1.95591				246.5	-0.486737	0.370906	0.21962	0.19617	0.474908
86.6	1.81436	1.97994	1.30377	1.68922	1.72996	1.9261				246.6	-0.642225	0.320577	0.305754	-0.165864	-1.44489
86.7	1.82611	1.93379	1.34352	1.62231	1.78593	1.8388				246.7	0.201602	0.452903	0.106743	0.0681024	-0.138512
86.8	1.47767	1.76177	1.47137	1.60384	1.72435	1.95094				246.8	-1.07898	0.58542	0.150481	0.334992	0.0691512
86.9	1.76429	1.88513	1.42482	1.66687	1.69235	1.90614				246.9	0.560799	0.0422869	-0.0137752	0.0920273	0.331199
87	1.50675	1.87796	1.41356	1.64842	1.74082	1.93631				247	0.297424	0.361953	0.11902	0.223155	1.11506
87.1	1.72087	1.72153	0.903345	1.63062	1.65955	1.93196				247.1	0.0677718	0.347538	0.0418041	-0.195188	0.617168
87.2	1.53996	1.83101	1.30724	1.72564	1.65334	2.00029				247.2	-0.397343	0.243704	0.161249	0.132992	0.0654202
87.3	1.49107	1.86874	1.22032	1.63489	1.74168	1.98267				247.3	0.193765	0.295666	0.111975	-0.0696685	-0.0957148
87.4	1.58045	1.95343	1.5235	1.6389	1.62152	2.02106				247.4	-0.336054	0.389274	0.0163917	0.18798	1.07081
87.5	1.39992	1.86011	1.05027	1.58752	1.63407	1.89292				247.5	-1.23771	0.21573	-0.0431129	0.164925	0.0260911
87.6	1.4893	1.88862	1.12926	1.62544	1.62851	2.05707				247.6	-0.153657	0.235517	-0.0864751	0.285029	-0.805481
87.7	1.60063	1.81478	1.24988	1.64158	1.69015	1.90306				247.7	-0.363369	0.375005	0.0270219	0.0561756	-0.804472
87.8	1.68819	1.73467	1.3865	1.60169	1.7617	1.96078				247.8	-0.235967	0.404049	0.413112	0.169256	0.393616
87.9	1.616	1.94833	1.25611	1.65884	1.5798	1.96553				247.9	0.300918	0.184129	0.0867114	0.0201424	-0.444936
88	1.4352	1.83041	1.22912	1.62984	1.71167	2.04373				248	-0.404504	0.267185	0.22435	0.374553	-0.480227
88.1	1.63271	1.82395	1.24357	1.70191	1.77157	1.90054				248.1	-0.7216	0.436382	-0.0306751	0.29449	0.114099
88.2	1.67766	1.929	1.48909	1.621	1.63289	1.87216				248.2	-0.193711	0.375028	0.292475	0.0588065	-0.0836001
88.3	1.63287	1.9137	1.52843	1.72651	1.59139	1.96685				248.3	-0.302351	-0.125671	-0.138935	0.226424	2.05702
88.4	1.58904	1.91138	1.53068	1.58945	1.50708	1.97344				248.4	-0.271311	0.367922	0.230214	0.296097	-1.12674
88.5	1.48992	1.79531	1.01767	1.5478	1.70833	1.98255				248.5	-0.971656	-0.0681011	0.236722	0.174777	-0.823478
88.6	1.54449	1.78724	1.32388	1.61419	1.59414	1.99931				248.6	0.0837164	0.410975	-0.122667	0.609037	0.233666
88.7	1.60985	1.82597	1.53303	1.63706	1.76835	1.93696				248.7	0.0622318	0.408374	0.180881	0.254207	0.422323
88.8	1.53261	1.7839	1.7583	1.61599	1.68064	1.97408				248.8	-0.321461	0.21082	0.184012	0.518263	1.18687
88.9	1.68981	1.84994	1.52169	1.61159	1.61079	1.97173				248.9	-0.712837	0.521724	-0.102492	0.154611	1.75591
89	1.60765	1.89506	1.45692	1.65295	1.70587	1.93427				249	-0.293799	0.323021	0.213314	0.14695	0.71593
89.1	1.62743	1.90338	1.39236	1.54012	1.66475	1.93877				249.1	-0.319569	0.190334	0.46976	0.293064	-0.487557
89.2	1.64322	1.86119	1.35759	1.64217	1.60583	2.0245				249.2	-0.688128	0.32025	0.126005	0.218581	0.67186
89.3	1.64729	1.84827	1.40803	1.61646	1.65798	1.97446				249.3	-0.180334	0.277602	0.136922	0.553349	-0.0482654
89.4	1.51394	1.84806	1.06533	1.6142	1.63066	1.96345				249.4	-0.210254	0.187767	0.120463	0.562315	-0.0375113
89.5	1.69132	1.80625	1.40818	1.67578	1.5543	1.90519				249.5	-0.409002	0.199175	0.355219	0.0861548	0.308374
89.6	1.55952	1.91754	1.4177	1.56077	1.59972	1.94971				249.6	-0.93388	0.0789891	0.55102	0.161749	0.19899
89.7	1.72108	1.85169	1.1354	1.63796	1.68274	1.94933				249.7	-0.22257	0.213658	0.311719	0.255963	-0.220857
89.8	1.42643	1.83881	1.6275	1.68514	1.63872	2.02867				249.8	-0.0142288	0.184163	0.0418817	0.27401	0.426449
89.9	1.66705	1.89018	1.23756	1.59912	1.68267	1.90606				249.9	-0.104395	0.186483	0.31395	0.198597	-0.996596
90	1.59624	1.8431	1.26885	1.59902	1.74734	2.00267				250	0.25293	0.0658128	0.00758678	0.548875	0.544611
90.1	1.61597	1.85112	1.04137	1.69238	1.73945	1.91379				250.1	-0.592249	0.183938	-0.00866885	0.440984	0.040664
90.2	1.47342	1.92241	1.52262	1.59127	1.6928	1.88792				250.2	-0.342309	0.128451	0.396177	0.241521	0.647016
90.3	1.49621	1.86817	1.10268	1.65262	1.65302	1.97122				250.3	-0.0285519	0.381098	0.00872616	0.441611	-0.374003
90.4	1.57609	1.90351	1.32894	1.60713	1.60218	1.98967				250.4	0.150081	0.411257	0.368963	0.291655	0.377156
90.5	1.63606	1.84048	1.33223	1.60315	1.53225	1.95125				250.5	-0.150009	0.480584	-0.330644	0.378901	0.719661
90.6	1.68227	1.73839	1.40022	1.66059	1.6117	1.8722				250.6	-0.286889	0.285373	0.10731	0.445249	-0.139126
90.7	1.74491	1.79105	1.21731	1.65563	1.60437	1.95438				250.7	-0.295054	0.284213	0.269114	0.370447	0.471791
90.8	1.51891	1.80541	1.54444	1.62831	1.56077	1.92479				250.8	-0.172246	0.218297	0.242336	-0.0675385	-0.178587
90.9	1.58352	1.81545	1.26711	1.55187	1.52957	1.83352				250.9	0.184383	0.173813	0.190211	0.149597	0.989609
91	1.67572	1.85215	1.25613	1.59283	1.65248	1.87538				251	-0.591901	0.176505	0.130205	0.229319	-0.107478
91.1	1.66295	2.04092	1.51283	1.64825	1.676	1.88202				251.1	0.00634853	0.392529	-0.151044	0.314832	-0.372072
91.2	1.61754	1.82249	1.26811	1.67907	1.6289	1.93701				251.2	-0.467742	0.475325	0.273833	0.202219	1.40248
91.3	1.65416	1.89925	1.41946	1.65639	1.69389	2.00329				251.3	-0.726426	0.409939	0.233197	0.381565	-0.0900086
91.4	1.46574	1.91535	1.58386	1.66623	1.56896	2.027				251.4	0.179577	0.21511	0.424739	0.372363	0.543514
91.5	1.63974	1.88647	1.27457	1.55773	1.73319	1.98675				251.5	-0.707142	0.0805207	0.103122	0.177121	-1.91591
91.6	1.41389	1.85701	1.45386	1.662	1.67081	1.94539				251.6	-0.773179	0.234695	0.262105	0.565865	1.41099
91.7	1.75375	1.87537	1.21951	1.66053	1.79673	2.03745				251.7	-1.19384	0.129048	0.241089	0.360183	-0.709222
91.8	1.461	1.86762	1.22888	1.62194	1.56393	2.0107				251.8	-0.820009	0.307007	0.154734	-0.146688	0.778259
91.9	1.47429	1.94517	1.5609	1.70232	1.63464	1.96817				251.9	-0.144025	0.522658	0.144325	0.185344	-0.14672
92	1.39379	1.86784	1.16108	1.64161	1.74513	2.00645				252	0.0703392	0.19378	0.149968	0.0146716	1.6446
92.1	1.61872	1.75754	1.13062	1.64036	1.62149	1.87936				252.1	-0.0822539	0.379487	0.471782	0.225175	0.547333
92.2	1.5507	1.88369	1.44301	1.68164	1.57378	1.86569				252.2	-0.619756	0.458095	0.279053	0.204117	0.316889
92.3	1.5738	1.84238	1.56717	1.57608	1.54884	2.05612				252.3	-0.338969	0.209975	0.0633987	0.312696	-0.305484
92.4	1.5048	1.84097	1.29263	1.68674	1.78233	1.97478				252.4	-0.592094	0.336355	0.307573	0.210029	-1.21457
92.5	1.64261	2.00477	1.45307	1.69802	1.69396	1.97961				252.5	0.294876	0.367584	0.370609	0.473803	-0.128153
92.6	1.55747	1.85569	1.78349	1.55491	1.57111	1.92212				252.6	0.556205	0.0737974	0.321836	0.465311	-0.334806
92.7	1.62428	1.86063	1.16064	1.65548	1.72188	1.9321				252.7	0.0133943	0.505056	0.0536633	0.179725	0.51766
92.8	1.43309	1.8191	1.07791	1.67956	1.56883	1.99792				252.8	-0.378657	0.109756	0.293149	0.364856	0.110017
92.9	1.61869	1.84578	1.00449	1.62509	1.66565	1.94436				252.9	0.501036	0.0601143	0.278235	0.23058	1.61093
93	1.5792	1.93068	1.16106	1.60331	1.5799	1.9815				253	-0.107252	0.261948	0.13796	0.351415	2.64332
93.1	1.54857	1.87067	1.31091	1.57683	1.67258	1.89927				253.1	-0.0167383	0.282816	-0.0186191	0.358378	1.35454
93.2	1.52592	2.02531	1.44643	1.61753	1.59319	1.87395				253.2	0.038701	0.385512	0.168079	-0.107557	0.459589
93.3	1.60621	1.85245	1.24165	1.61371	1.79972	1.96249				253.3	-0.265983	0.209232	0.181191	0.263371	0.3222
93.4	1.63052	1.86445	1.33907	1.68892	1.77239	1.96078				253.4	0.202625	0.115061	-0.0990501	0.211338	0.895895
93.5	1.48311	1.76956	1.2454	1.60647	1.65263	1.92596				253.5	-0.703146	0.414939	0.262582	0.326186	0.915253
93.6	1.63659	1.88764	1.54875	1.60649	1.85168	2.00969				253.6	-0.496658	0.176009	0.260685	0.162344	0.659131
93.7	1.65364	1.84724	1.16533	1.65544	1.75864	1.98202				253.7	0.299972	0.353788	0.160634	0.136135	-0.826331
93.8	1.54227	1.99134	1.30634	1.69378	1.67539	1.95315				253.8	0.119775	0.453826	0.0439636	0.483512	-0.783271
93.9	1.61119	1.91844	1.39879	1.80727	1.66684	1.92353				253.9	-0.251892	0.434794	0.267259	0.154677	-0.664055
94	1.54324	1.79917	1.51469	1.67877	1.57683	1.99821				254	-0.520093	0.355657	0.122539	0.0380957	0.67445
94.1	1.51617	1.91984	1.37042	1.63421	1.67807	1.98149				254.1	0.578577	0.201472	0.0478828	0.109144	1.01568
94.2	1.58128	1.89579	1.19347	1.67583	1.74698	1.92816				254.2	0.490921	0.21868	-0.0281517	0.206501	0.616334
94.3	1.56266	1.96758	1.19171	1.67465	1.56736	1.94014				254.3	-0.398173	0.223489	0.300981	0.218306	1.18906
94.4	1.48817	1.85504	1.23253	1.59519	1.76401	1.94212				254.4	-0.103739	0.288447	0.0884533	0.130081	0.440802
94.5	1.69312	1.89414	1.54189	1.67661	1.79556	1.93688				254.5	-1.22862	0.294191	0.242372	0.248104	0.666417
94.6	1.54117	1.91539	1.34246	1.6493	1.65609	1.86877				254.6	0.0612859	0.349193	0.104518	0.242754	0.035265
94.7	1.58237	1.92306	1.28468	1.6445	1.53865	1.94396				254.7	-0.389004	0.431168	0.401194	-0.0322372	0.0724871
94.8	1.58144	1.84849	1.33065	1.63361	1.70043	1.99693				254.8	-0.521656	0.365512	0.116729	0.325751	0.632443
94.9	1.50662	1.98096	1.32778	1.60775	1.63132	1.91714				254.9	-0.412264	0.0206981	0.348191	0.153609	0.807142
95	1.50788	1.97449	1.07389	1.65156	1.7217	1.94372				255	0.458317	0.298335	0.302157	0.399629	0.254165
95.1	1.63572	1.92886	1.29473	1.65596	1.76231	1.97516				255.1	-0.089512	0.391121	0.404308	0.141616	0.654566
95.2	1.57	1.95896	1.57937	1.74719	1.73152	1.8597				255.2	-0.349586	0.214615	0.115065	0.756279	-0.0920716
95.3	1.44459	1.97474	1.27174	1.71847	1.6014	2.0244				255.3	-0.359585	0.272286	0.204682	0.345647	0.0204288
95.4	1.54393	1.98411	1.64767	1.70636	1.65805	2.01404				255.4	-0.0668112	0.455606	0.159871	0.480903	0.872237
95.5	1.62582	2.02781	1.4477	1.68363	1.62668	1.97139				255.5	-0.107792	0.300734	0.221391	0.460478	0.272029
95.6	1.53898	1.92716	1.26976	1.65414	1.88529	2.01038				255.6	-0.0556153	0.224548	-0.00146865	0.0966175	-0.143823
95.7	1.49416	1.95957	1.50105	1.65161	1.66497	1.97979				255.7	-0.163598	0.057862	0.24066	0.165453	0.214616
95.8	1.51214	1.91617	1.62467	1.69156	1.78342	2.01089				255.8	-1.0203	0.140557	0.153822	0.0252994	2.05369
95.9	1.53064	1.85703	1.29959	1.69725	1.66529	1.89639				255.9	-0.164042	0.460696	0.279363	0.572734	-1.15071
96	1.56575	2.1624	1.21654	1.58078	1.61514	1.95596				256	-0.317041	0.402698	0.165639	0.189422	-0.503008
96.1	1.45353	2.0196	1.51432	1.55967	1.67587	1.95623				256.1	0.185194	0.488513	0.0179188	0.325531	-1.37667
96.2	1.59074	1.88923	1.34956	1.656	1.67187	1.94308				256.2	-0.55341	0.318201	0.246691	-0.0450225	0.0446144
96.3	1.58329	1.98356	1.4241	1.64328	1.6931	1.94333				256.3	0.0606682	0.525654	0.171437	0.219963	-0.0673154
96.4	1.76053	1.91775	1.30363	1.58336	1.70719	1.88653				256.4	-0.199425	-0.0217364	0.219465	0.142194	1.23335
96.5	1.58849	1.95476	1.32154	1.66359	1.80468	1.97061				256.5	-1.175	0.271059	0.161935	0.00568941	1.42319
96.6	1.52629	1.91467	1.07423	1.69936	1.53588	1.94756				256.6	0.709165	0.161966	0.140799	-0.148813	-0.760709
96.7	1.59762	1.90602	1.21647	1.77028	1.56559	1.86398				256.7	-0.517217	0.44127	0.359168	0.150676	0.847568
96.8	1.48692	1.97816	1.6119	1.62089	1.78583	1.91932				256.8	0.637028	0.325374	-0.0261295	0.406382	0.526439
96.9	1.68422	1.84005	1.71092	1.64596	1.65198	1.94643				256.9	-0.576497	0.390974	0.126751	0.193682	-0.813997
97	1.69969	1.95005	1.50523	1.61563	1.64703	1.98527				257	0.26096	0.282568	0.161541	0.216578	1.86165
97.1	1.38653	1.90881	1.6591	1.68791	1.58467	1.88844				257.1	-0.566093	0.302006	0.00492026	0.137978	1.32579
97.2	1.60133	1.90882	1.68993	1.68401	1.6906	1.93944				257.2	0.230885	0.207272	0.167602	0.460055	0.586574
97.3	1.50573	2.09376	1.51668	1.72944	1.86787	1.94551				257.3	-0.193248	0.311016	0.200596	0.412469	0.649825
97.4	1.4051	1.90486	1.41887	1.66872	1.71525	1.98056				257.4	0.416275	0.181021	0.176967	0.289432	-0.76725
97.5	1.58771	1.93876	1.70081	1.65562	1.67946	1.8907				257.5	-0.536172	0.323088	0.26677	0.24009	1.07665
97.6	1.55728	1.87517	1.26587	1.73347	1.8247	2.0165				257.6	-0.240619	0.26705	-8.46848e-05	0.304941	0.192493
97.7	1.65329	1.96631	1.35326	1.65557	1.62765	1.94958				257.7	-0.0207534	0.11175	-0.00959348	0.190628	0.659526
97.8	1.57557	1.8702	1.18324	1.61229	1.61528	1.95528				257.8	-0.139623	0.0669953	0.125486	0.273883	-0.431855
97.9	1.57555	1.94766	1.14321	1.56382	1.58492	1.87185				257.9	-0.267778	0.265845	0.156375	0.0267194	-0.243418
98	1.52267	2.01872	1.19967	1.7053	1.69607	2.03013				258	-0.184002	0.23474	-0.00952189	0.348663	1.55426
98.1	1.57655	1.86115	1.31742	1.69629	1.76108	1.93354				258.1	0.342092	0.115601	0.0988986	0.00478128	0.102203
98.2	1.69465	1.95179	1.07109	1.6627	1.60331	2.02351				258.2	-0.554646	0.330116	0.422275	0.025448	2.17018
98.3	1.55508	1.9344	1.37649	1.68792	1.57714	1.99836				258.3	0.177106	0.168239	-0.27025	0.0798199	0.113791
98.4	1.5665	1.8468	1.46405	1.55988	1.74845	1.94704				258.4	-0.422649	0.293312	0.323017	-0.16561	1.11286
98.5	1.41323	1.93041	1.61773	1.67662	1.56361	1.98594				258.5	-0.248186	0.307491	0.223736	0.432668	-0.0294348
98.6	1.55368	1.92084	1.5944	1.64535	1.59786	1.85915				258.6	0.0355159	0.274798	0.0162366	0.143152	-0.99664
98.7	1.57957	1.81757	1.36671	1.65589	1.60635	1.88154				258.7	-0.350127	0.38995	0.177194	0.310016	0.427722
98.8	1.40317	1.98322	1.5297	1.6612	1.71737	1.97551				258.8	-0.481776	0.204017	0.0471491	0.343561	-0.101465
98.9	1.48715	2.0653	1.48322	1.75524	1.68047	1.98485				258.9	0.0836585	0.161009	-0.084954	0.105765	1.4663
99	1.65362	1.96966	1.45504	1.60181	1.72303	1.92321				259	0.308465	0.247184	-0.0664673	0.164259	1.23686
99.1	1.75029	2.02875	1.30191	1.65744	1.62708	1.93241				259.1	-0.248591	0.0555083	-0.0996526	0.22813	1.96033
99.2	1.65638	1.75872	1.41844	1.69463	1.57683	1.89308				259.2	-1.04516	0.285057	0.189202	0.225296	0.702893
99.3	1.59922	1.82218	1.55443	1.67869	1.63839	1.95651				259.3	-1.19058	0.264482	0.201288	0.166147	2.38096
99.4	1.5134	1.92317	1.46386	1.68984	1.6748	1.94626				259.4	-1.0669	0.535204	0.282334	0.244482	-0.0990947
99.5	1.60712	1.96374	1.48176	1.58311	1.74483	2.01608				259.5	-0.254961	0.0584138	0.0439755	0.171084	0.654917
99.6	1.48842	1.79364	1.56405	1.64056	1.61379	1.96343				259.6	0.0859363	0.261306	0.0759976	0.101681	1.5709
99.7	1.5385	1.9608	1.41823	1.63306	1.64025	2.03064				259.7	-0.321558	0.189929	0.224792	0.341844	1.55426
99.8	1.58075	1.91694	1.57306	1.71251	1.76977	1.98477				259.8	-0.510345	0.376492	0.31982	0.428876	1.00774
99.9	1.51427	1.82349	1.43579	1.734	1.80693	1.95413				259.9	0.00737161	0.140659	0.158224	0.37572	0.901119
100	1.47141	1.88113	1.52974	1.65823	1.63813	1.97334				260	0.538948	0.178802	0.149914	-0.019584	1.01739
100.1	1.6452	1.85889	1.33567	1.66821	1.83371	1.97822				260.1	-0.445968	0.416404	0.0183901	0.150279	0.922671
100.2	1.60877	1.90706	1.63255	1.65417	1.71019	1.8839				260.2	0.000171459	0.115421	0.0616748	0.250256	0.855996
100.3	1.64406	1.90309	1.60281	1.70675	1.70208	1.90926				260.3	-0.148561	0.300148	0.0160158	0.435486	1.22102
100.4	1.55771	1.85674	1.48095	1.68912	1.61028	1.91878				260.4	-0.348293	0.563235	0.130133	-0.00437702	0.686345
100.5	1.44429	1.82607	1.51229	1.71511	1.52405	1.98212				260.5	-0.47222	0.339001	0.00197337	0.314265	0.603956
100.6	1.49337	1.93633	1.28996	1.75175	1.60127	1.98297				260.6	0.0908586	0.267129	0.121507	0.145287	-0.841694
100.7	1.54052	1.91107	1.33296	1.71753	1.76005	1.90048				260.7	-1.14512	0.167732	0.177122	0.324782	-0.557392
100.8	1.50671	1.907	1.44771	1.75643	1.72594	1.88061				260.8	-0.465677	0.581794	0.269132	0.345086	-0.0850486
100.9	1.54858	1.80437	1.79747	1.61873	1.58161	1.89559				260.9	0.583654	0.139735	0.0801734	0.342048	-0.243023
101	1.48724	1.87641	1.6018	1.68762	1.71844	1.96946				261	0.102788	0.496171	0.227029	0.0983402	0.795949
101.1	1.60686	1.86476	1.45059	1.6356	1.8021	2.01654				261.1	0.171624	0.440019	0.201771	0.194998	0.579419
101.2	1.54277	1.91572	1.50843	1.66577	1.5285	2.00134				261.2	-0.799818	0.204276	-0.00680765	0.279822	1.88088
101.3	1.64067	1.87831	1.47121	1.67164	1.67688	1.92873				261.3	0.0239918	0.308223	-0.177996	0.22326	-0.266682
101.4	1.47499	1.87966	1.38234	1.65861	1.60163	1.85915				261.4	-0.382537	0.00934618	0.368235	0.0394992	2.71697
101.5	1.58358	2.00792	1.40378	1.68447	1.54427	1.90322				261.5	-0.369874	-0.234077	-0.0822755	0.214404	1.4163
101.6	1.40292	1.92524	1.52182	1.65986	1.64882	1.92765				261.6	-0.262258	0.0822212	0.0998949	0.452597	0.549659
101.7	1.58377	1.95886	1.43395	1.78358	1.74213	1.97359				261.7	-0.748509	0.200447	0.0172984	0.0606998	-0.89463
101.8	1.49991	1.95272	1.4199	1.75333	1.94215	1.97724				261.8	-0.511657	0.640682	0.108646	0.148326	1.98995
101.9	1.60491	1.99983	1.41804	1.69821	1.75639	1.92101				261.9	-0.137925	0.115016	0.0440829	0.204734	1.58319
102	1.62353	2.00535	1.27657	1.62755	1.67333	1.9836				262	-1.03646	0.244875	0.10425	0.359511	1.2959
102.1	1.59346	1.81965	1.59858	1.75341	1.74315	1.90052				262.1	0.51866	0.263378	0.0856376	0.296609	0.291431
102.2	1.51666	1.84568	1.75323	1.73344	1.78737	2.01278				262.2	-0.355976	0.172349	0.0754369	0.0684271	0.441329
102.3	1.51242	1.84207	1.42673	1.7083	1.69478	1.95706				262.3	-0.697124	0.0424671	0.301363	0.0873546	0.823295
102.4	1.4849	2.03025	1.4321	1.78886	1.89197	1.97847				262.4	0.504452	0.322807	0.201545	0.0664182	0.0641034
102.5	1.52253	1.96876	1.52794	1.73749	1.68195	1.95985				262.5	0.129658	0.22751	0.154556	0.144913	0.414553
102.6	1.52589	1.90913	1.4281	1.71396	1.68442	1.98127				262.6	0.0274471	0.290091	0.440631	0.269216	0.859771
102.7	1.55778	1.86073	1.54879	1.72887	1.61517	1.96096				262.7	-0.234654	0.0598103	0.275092	0.0376939	1.64152
102.8	1.62648	1.87277	1.57305	1.68883	1.86012	1.96835				262.8	-1.18762	0.0560488	0.403019	0.128121	0.397435
102.9	1.56707	1.97578	1.71774	1.71035	1.78343	1.86258				262.9	-0.220562	0.24206	0.17649	-0.128278	0.92807
103	1.57165	1.95692	1.27973	1.74144	1.70464	1.96696				263	0.359928	0.0885503	0.452889	0.309647	1.17291
103.1	1.46569	1.84719	1.6058	1.7157	1.65919	1.87381				263.1	0.0649535	0.200661	0.192716	0.00616824	0.0110794
103.2	1.48675	1.93618	1.46108	1.81	1.7136	1.95038				263.2	-0.202745	0.294562	0.070074	0.271803	1.11036
103.3	1.58846	1.85454	1.67729	1.69822	1.62408	1.83364				263.3	0.523254	0.17459	-0.0806947	-0.0704335	0.621821
103.4	1.46509	1.84589	1.45598	1.75145	1.82752	2.03532				263.4	-0.469016	0.188623	0.298142	0.489181	-1.00173
103.5	1.51451	1.92086	1.75109	1.71354	1.74906	1.89892				263.5	-0.292969	0.183848	-0.1335	0.143135	-0.0810542
103.6	1.61146	1.85588	1.46182	1.82599	1.84925	1.90254				263.6	0.0649535	0.226946	0.0704975	0.0728411	0.683448
103.7	1.57703	1.92761	1.68616	1.72179	1.72366	1.97044				263.7	0.769989	0.168216	-0.056189	0.471315	0.717861
103.8	1.56191	1.91855	1.65081	1.72055	1.68428	2.01675				263.8	0.041056	0.443894	0.186452	0.209748	-0.388444
103.9	1.49414	2.03668	1.34382	1.8075	1.69143	1.92652				263.9	0.0593363	-0.0150469	0.188439	0.250052	1.53087
104	1.54289	1.99064	1.48455	1.77014	2.10035	2.01024				264	-0.95104	0.203567	0.19209	0.201795	0.414334
104.1	1.48805	1.84421	1.45109	1.79655	1.9003	1.98067				264.1	-0.256332	0.0978075	-0.208819	0.210051	0.938736
104.2	1.58025	1.90636	1.33692	1.74633	1.8103	1.96032				264.2	-0.101519	-0.106819	0.189089	0.417136	-0.152953
104.3	1.58803	1.8822	1.34537	1.76907	1.79499	1.93533				264.3	0.115335	0.340127	0.335085	0.268864	0.859068
104.4	1.65465	1.7518	1.39896	1.81876	1.77839	1.91109				264.4	-0.236295	0.204783	0.0351766	0.193148	1.62383
104.5	1.48844	1.83702	1.38431	1.66006	1.90866	1.98189				264.5	0.117324	0.109295	0.520883	-0.0122695	0.188323
104.6	1.62362	1.90569	1.75338	1.80319	1.71094	1.90223				264.6	-0.429019	0.217261	0.0313051	0.315211	-0.296047
104.7	1.52445	1.9181	1.45563	1.75528	1.85984	1.83927				264.7	-0.729399	0.409432	0.25262	0.297297	1.04856
104.8	1.42349	1.77037	1.37852	1.68813	1.74609	1.98359				264.8	-0.930888	0.00779205	0.187663	0.348432	-0.115072
104.9	1.48687	1.87233	1.43271	1.7671	1.81429	1.99609				264.9	0.223357	0.157416	0.224482	0.354085	1.08367
105	1.67056	1.89473	1.64446	1.84033	1.75572	1.89683				265	-0.0624872	0.287591	0.174957	0.0916366	0.0697218
105.1	1.54195	1.88003	1.60537	1.75833	1.94301	1.97278				265.1	-0.809991	0.173948	0.268106	0.132067	0.162645
105.2	1.50115	1.81815	1.75846	1.80563	1.80857	1.95653				265.2	0.0331995	0.325994	0.191499	0.340039	1.17936
105.3	1.62136	1.87786	1.47166	1.65957	1.7817	1.9433				265.3	-0.488763	0.229683	0.339482	0.230888	-0.765889
105.4	1.44082	1.91491	1.65105	1.79355	1.94752	1.85221				265.4	-0.654849	0.15379	0.0162724	0.135089	-0.0751724
105.5	1.74526	1.84032	1.44529	1.72705	1.88804	2.00868				265.5	-0.6745	0.0934717	0.414896	0.00741759	0.533901
105.6	1.69529	1.86511	1.67714	1.80108	1.8795	1.9218				265.6	-0.695483	0.160919	0.366565	0.239336	0.989434
105.7	1.45669	1.86055	1.67258	1.84155	1.89092	1.94508				265.7	-0.662165	0.278976	0.293769	0.0619766	1.1259
105.8	1.63594	1.9353	1.44606	1.77467	1.73911	1.96544				265.8	-0.453129	0.240111	0.163104	0.110003	0.703903
105.9	1.5155	1.94489	1.47376	1.73418	1.80717	2.0379				265.9	-0.130995	0.120748	0.0975863	0.137114	1.42697
106	1.51871	1.87755	1.71288	1.79007	1.87622	1.93643				266	-1.44839	0.472082	0.129805	-0.0531241	1.26509
106.1	1.5972	1.87359	1.5533	1.74857	2.00686	1.96765				266.1	-0.0404814	0.270507	0.0587637	0.261527	1.27453
106.2	1.57055	1.88826	1.74796	1.83571	1.93284	1.98003				266.2	0.258682	0.155828	0.329603	0.187518	0.569543
106.3	1.54528	1.9146	1.48381	1.75028	1.91907	2.07987				266.3	-1.47957	0.165919	0.325278	0.0097457	0.20452
106.4	1.52093	1.92603	1.45989	1.73735	1.92256	1.87573				266.4	-0.000156698	0.113236	-0.164669	0.416046	0.272644
106.5	1.54579	1.81652	1.35559	1.73679	1.9371	1.91667				266.5	-0.9649	0.0713536	0.351204	0.0780367	0.836463
106.6	1.49331	1.93975	1.59393	1.83592	1.98494	1.92259				266.6	-0.692221	0.304822	0.163736	0.36152	0.421752
106.7	1.3596	1.87796	1.43558	1.73802	1.92007	1.95105				266.7	-0.0404814	0.441427	-0.206379	0.305321	0.537544
106.8	1.68707	1.9681	1.34465	1.84267	1.99956	1.89215				266.8	0.0445113	0.246069	0.263537	0.0497747	-0.37115
106.9	1.44914	1.91851	1.49821	1.85244	2.07382	1.95266				266.9	-0.487624	0.39138	0.326346	0.345383	0.675021
107	1.60371	1.80688	1.56348	1.76149	1.99095	1.94923				267	-0.184639	0.322458	0.30981	0.116068	1.28186
107.1	1.49163	1.90804	1.32294	1.69871	1.89766	1.89731				267.1	-1.25592	0.326917	0.20482	0.289844	0.759824
107.2	1.47903	1.94385	1.60854	1.88244	1.98969	2.03463				267.2	-0.243167	0.311613	0.0895986	0.199153	0.125818
107.3	1.54503	1.75616	1.64165	1.88451	1.76016	2.02962				267.3	-0.793081	0.272681	0.50378	0.374047	0.284364
107.4	1.62765	1.85429	1.04207	1.88623	1.94499	1.9733				267.4	0.0829636	-0.0162631	0.264402	0.0609474	-0.371589
107.5	1.51076	1.76974	1.2689	1.79179	1.94037	2.01923				267.5	-1.11776	0.179895	0.176842	0.522071	0.344455
107.6	1.45805	1.94524	1.39278	1.75713	1.9682	1.91313				267.6	-0.624871	0.144702	0.0681889	0.0209074	1.63955
107.7	1.44676	1.90561	1.21125	1.77114	2.01213	1.97141				267.7	-0.319955	0.0812077	0.369327	0.441865	0.562871
107.8	1.41649	1.79279	1.52786	1.75813	2.17341	1.99146				267.8	0.336089	0.403025	0.226408	0.165954	1.1144
107.9	1.64311	1.86409	1.55612	1.87692	1.98581	2.00712				267.9	-0.7316	0.273717	0.29714	0.0600833	0.166684
108	1.56559	1.84025	1.52931	1.84263	2.02991	1.99023				268	-0.482335	0.381954	0.208787	0.512693	1.32983
108.1	1.64956	1.86787	1.37219	1.86189	1.74155	1.96528				268.1	-0.266794	0.351119	0.00512905	0.250074	0.569324
108.2	1.57153	2.01342	1.39674	1.78746	1.8831	1.91348				268.2	-0.198653	0.346434	0.172744	-0.131894	0.558262
108.3	1.61732	1.92708	1.62152	1.87363	2.03027	1.91793				268.3	-0.190063	0.342323	0.342727	0.291077	-0.290122
108.4	1.54319	1.99705	1.56606	1.85289	1.98992	1.92269				268.4	-0.162112	0.491598	0.509626	-0.00622629	0.644865
108.5	1.50481	1.85149	1.76205	1.76946	2.12095	1.94418				268.5	-0.36833	-0.0706801	0.397352	0.285733	0.45555
108.6	1.5886	1.9486	2.02267	1.80521	1.96324	1.95491				268.6	-0.264092	0.49697	0.116115	-0.192992	-0.344287
108.7	1.49867	1.89922	1.34163	1.85531	1.98796	2.0456				268.7	-0.438266	0.314192	0.365401	0.137852	-0.489005
108.8	1.57186	1.87141	1.60086	1.85838	2.01698	1.89201				268.8	-0.60331	0.172	0.292797	0.476709	-0.638201
108.9	1.50459	1.84675	1.36063	1.81285	1.9351	1.94162				268.9	-0.408095	0.197992	0.144725	0.0548437	1.34642
109	1.66756	1.88985	1.65068	1.80638	2.1658	1.88973				269	-0.752737	0.16218	0.238166	0.174969	0.606502
109.1	1.515	1.78823	1.67275	1.81302	2.11862	1.92863				269.1	-0.281812	0.166685	0.277406	0.0204561	0.619275
109.2	1.66899	1.94778	1.55831	1.82593	2.01883	1.98267				269.2	-0.30266	0.389995	0.637404	0.192444	0.576083
109.3	1.54123	1.89363	1.5246	1.71348	2.12209	2.02135				269.3	0.323136	0.0638645	0.113204	-0.0136619	2.43131
109.4	1.72709	1.88255	1.85308	1.86468	2.08268	1.93569				269.4	-0.649618	0.406538	0.103564	-0.0247465	0.492729
109.5	1.48978	1.93197	1.42573	1.79223	1.88214	1.96003				269.5	-0.790784	0.234334	0.394274	0.431512	1.2467
109.6	1.5619	1.89245	1.43185	1.82114	1.97503	1.95422				269.6	-0.500828	0.332875	0.281433	0.370447	-0.509899
109.7	1.57345	1.83509	1.71722	1.75245	1.8989	1.91149				269.7	-0.101326	-0.215912	0.258729	0.109518	0.863282
109.8	1.77885	2.031	1.47792	1.8284	1.8418	1.97578				269.8	1.04284	0.131086	0.319808	-0.0163368	1.85085
109.9	1.51206	1.89292	1.49022	1.81498	1.9196	2.00519				269.9	-0.114703	0.218376	-0.101746	0.237377	-0.00998977
110	1.58985	1.74958	1.53531	1.83576	2.06378	1.94382				270	-0.387537	0.234987	0.280437	0.239122	0.20035
110.1	1.70918	1.88487	1.51352	1.79085	2.10127	1.92516				270.1	-1.01934	0.2376	0.282787	0.337122	0.264085
110.2	1.53321	2.00344	1.87937	1.75467	2.01184	1.97883				270.2	-0.0285519	0.42155	-0.00931907	0.380784	0.262461
110.3	1.69304	1.82348	1.5146	1.91394	1.97525	2.0083				270.3	-0.68365	0.121818	-0.204094	-0.0326995	0.171293
110.4	1.54859	1.92034	1.64573	1.85745	1.89478	1.97516				270.4	0.0919782	0.501239	0.216756	0.292646	1.11348
110.5	1.58605	1.90859	1.34114	1.73461	1.80266	1.9873				270.5	-0.179273	0.488569	-0.111953	0.102809	-0.543039
110.6	1.70131	1.91103	1.43751	1.76476	1.92141	1.94768				270.6	-0.411087	0.197013	0.0126394	0.352511	-0.0432176
110.7	1.61175	1.90488	1.66868	1.79919	1.80736	1.87293				270.7	-0.750787	0.237296	0.201175	0.261214	-0.0776744
110.8	1.63037	1.847	1.50114	1.66401	2.00511	1.91139				270.8	-0.72079	0.261295	0.0604757	-0.0342516	1.5317
110.9	1.63484	1.92253	1.57596	1.6793	1.92087	1.98453				270.9	-0.199348	0.402112	0.280592	0.196996	0.548342
111	1.65572	1.83965	1.57202	1.81337	1.74617	1.99627				271	-0.754146	0.234638	0.146335	0.024738	-0.207337
111.1	1.60541	1.84393	1.34175	1.82387	2.01661	1.98723				271.1	-0.752486	0.108439	0.253384	-0.186574	1.81578
111.2	1.44404	1.93038	1.52726	1.72948	1.61239	1.99675				271.2	0.091901	0.236924	0.186035	0.293868	0.683009
111.3	1.53619	1.86108	1.59682	1.8495	1.94088	2.01928				271.3	-0.324762	0.314282	0.205565	-0.222553	1.75565
111.4	1.46415	1.97296	1.59823	1.75912	1.77626	1.90654				271.4	0.0147262	0.548583	0.335097	0.0259874	1.1956
111.5	1.66625	1.87925	1.6373	1.72409	1.92262	1.95728				271.5	-0.543044	0.060959	0.289677	0.0895836	1.08701
111.6	1.56055	1.93734	1.60756	1.83838	2.03105	1.98645				271.6	-0.42651	0.369048	0.207236	-0.108839	0.501332
111.7	1.69376	1.86436	1.76369	1.75239	1.82073	1.84775				271.7	-0.0359451	0.154094	0.0238782	0.231989	0.642627
111.8	1.75185	1.80758	1.44244	1.71577	1.9611	2.01093				271.8	-0.737468	0.200447	-0.0677021	-0.0072555	0.763248
111.9	1.64429	1.87901	1.72405	1.77455	1.93187	1.9804				271.9	-0.540882	0.196697	0.255352	0.414357	-0.400603
112	1.49532	1.91547	1.24371	1.81728	1.88102	1.97941				272	-0.16466	0.397788	0.172744	0.196588	1.13178
112.1	1.69955	1.90012	1.88996	1.84035	1.95396	1.94487				272.1	0.328657	0.282715	0.339494	-0.0581765	-0.585923
112.2	1.64775	1.72884	1.59172	1.64697	1.79457	1.98456				272.2	-0.176454	0.158914	0.580751	0.0649102	-0.418468
112.3	1.57129	1.79626	1.51754	1.76402	1.71711	2.04447				272.3	-0.226257	0.128856	0.336189	0.377861	0.5659
112.4	1.70039	1.78069	1.57874	1.90944	1.94523	1.97651				272.4	-0.193306	0.223208	0.276321	0.168954	0.192493
112.5	1.44351	1.84562	1.44381	1.76864	1.77369	1.92349				272.5	-1.13608	0.0112832	0.170417	0.25811	-0.328046
112.6	1.56558	1.77914	1.64359	1.70835	1.92868	1.89487				272.6	-0.728241	0.281566	0.161111	-0.0954097	0.833259
112.7	1.55556	1.86107	1.64782	1.78085	1.91767	1.99294				272.7	-0.569664	0.156189	0.114248	0.336027	1.85379
112.8	1.59618	1.80999	1.68316	1.7403	2.03193	1.9301				272.8	0.0337207	0.292817	0.253867	0.394802	1.90247
112.9	1.49788	1.92317	1.67221	1.72198	1.87074	1.89406				272.9	-0.310072	0.211124	0.341838	0.344816	0.175463
113	1.61779	1.92503	1.52115	1.7408	1.91611	1.96205				273	-0.36445	0.294573	0.279518	0.135216	-1.03917
113.1	1.45891	1.85878	1.32274	1.7122	1.86897	1.91293				273.1	-0.531154	0.081264	0.356036	0.00314115	0.647148
113.2	1.69721	1.9066	1.56441	1.68548	1.82323	1.99732				273.2	-0.25388	0.342042	0.185993	0.381246	-0.00362513
113.3	1.44804	1.82722	1.44441	1.79373	1.85458	2.05346				273.3	-0.687607	0.361514	0.206943	0.194695	0.0655519
113.4	1.54891	1.90962	1.45674	1.7432	1.70456	2.08112				273.4	-0.280113	0.20172	0.225335	0.367448	0.526615
113.5	1.54449	1.87511	1.63706	1.78263	1.8348	2.03007				273.5	-0.748085	-0.0658488	0.30323	0.066132	0.109753
113.6	1.53905	1.90732	1.59638	1.75256	1.99601	2.02688				273.6	-0.649676	0.158734	0.350524	0.10828	-0.065823
113.7	1.45707	1.90682	1.64599	1.82153	1.93154	1.85539				273.7	0.0173321	0.249459	0.0607621	0.0639965	0.204784
113.8	1.58929	1.72038	1.80974	1.80034	1.87607	1.94525				273.8	-0.819295	0.0966138	0.445415	0.232352	1.21597
113.9	1.62316	1.79625	1.46043	1.79534	1.9366	1.99537				273.9	-0.191009	0.197091	-0.0890343	-0.0459691	1.93504
114	1.50144	1.89034	1.19636	1.731	1.61622	2.04048				274	-0.230851	0.170165	0.460716	0.0641506	-0.302939
114.1	1.39661	1.92399	1.54027	1.77546	1.79603	1.91612				274.1	-0.714478	0.186381	0.27604	0.0386626	1.56348
114.2	1.51622	1.92076	1.59821	1.76847	1.93993	2.00798				274.2	-0.0595917	0.105195	0.251916	0.180605	1.44365
114.3	1.50498	1.79655	1.58757	1.76208	1.86469	1.90424				274.3	0.672121	0.484898	-0.0765726	0.237591	-0.00674161
114.4	1.72356	1.77016	1.31703	1.71065	1.75695	1.89091				274.4	-0.961232	0.118101	0.218546	-0.0126877	1.84076
114.5	1.51045	1.81585	1.33413	1.81943	1.86604	1.9923				274.5	-0.738838	0.195706	0.0515217	0.0796108	0.251487
114.6	1.57451	1.82568	1.77547	1.65523	1.84592	1.93343				274.6	-0.656413	0.351412	0.34908	0.140912	-0.12486
114.7	1.49987	1.86304	1.8285	1.65715	1.90469	1.92956				274.7	-1.12566	0.266847	0.240159	0.354448	0.265709
114.8	1.45118	1.79256	1.5102	1.76129	1.7328	1.98905				274.8	-0.972834	0.152056	0.27913	0.0745088	1.09386
114.9	1.70047	1.70913	1.90616	1.79785	1.74647	1.95265				274.9	0.124968	0.278728	0.0750491	0.287929	1.75661
115	1.63902	1.92059	1.64353	1.82844	1.78917	1.86549				275	-0.0917704	0.197294	0.257637	0.142442	0.365612
115.1	1.58307	1.88884	1.44654	1.75556	1.83386	1.96631				275.1	0.0357089	0.255754	0.320798	-0.304091	0.123711
115.2	1.64892	1.72214	1.58989	1.72114	1.77554	1.92206				275.2	-0.100476	0.286544	0.417521	-0.262384	0.888609
115.3	1.62721	1.82038	1.29966	1.71659	1.7062	1.95941				275.3	-0.585531	0.293841	0.113645	0.0866391	1.3836
115.4	1.56809	1.86355	1.60106	1.80299	1.77632	2.01729				275.4	-0.731329	0.172653	0.406789	0.215169	0.21861
115.5	1.48507	1.9406	1.84557	1.75944	1.83374	1.98263				275.5	-0.749088	0.476575	0.382337	0.221829	1.60325
115.6	1.53696	1.87229	1.8101	1.78976	1.8382	2.03976				275.6	-0.324781	0.435763	0.375375	-0.00813611	1.59065
115.7	1.51144	1.85183	1.55789	1.71373	1.81445	2.01597				275.7	-0.444076	0.34506	0.091609	0.338322	1.1036
115.8	1.58444	1.79235	1.62511	1.71547	1.87546	1.96722				275.8	0.455789	0.393553	0.494408	0.259502	0.0703802
115.9	1.46411	1.88275	1.39639	1.68729	1.86476	1.9385				275.9	-0.188036	0.334091	0.153661	0.148028	0.534955
116	1.65147	1.79985	1.42005	1.69055	1.79681	1.94662				276	-0.0537235	0.213004	0.044232	0.167512	1.30815
116.1	1.59192	1.74896	1.5423	1.74661	1.82222	1.95213				276.1	-1.11869	0.192114	0.372488	0.364102	1.41766
116.2	1.56513	1.9055	1.79581	1.68259	1.76815	1.95646				276.2	-0.89425	0.341299	0.162197	0.0572929	-0.0859265
116.3	1.58416	1.7901	1.4028	1.73593	1.82493	1.90283				276.3	-0.498454	0.172721	0.197184	0.0540842	0.343226
116.4	1.63906	1.81321	1.56347	1.73336	1.82254	2.01198				276.4	-1.01584	0.239481	0.330689	0.116035	0.133324
116.5	1.48817	1.85395	1.48904	1.73345	1.65351	1.95786				276.5	-0.601688	0.0873453	0.366583	0.440351	0.405204
116.6	1.6222	1.80411	1.51601	1.69646	1.65107	2.06223				276.6	-0.588774	0.370951	0.355714	0.137241	1.19534
116.7	1.71472	1.91774	1.86485	1.72963	1.81275	1.86873				276.7	0.868475	0.352741	0.176407	0.32465	0.219049
116.8	1.61325	1.85796	1.59496	1.77314	1.89064	1.99051				276.8	-0.400103	0.244256	0.35044	0.0433188	0.360081
116.9	1.59359	1.89635	1.77175	1.6874	1.73736	2.00681				276.9	-0.672396	0.206191	0.296698	0.0583056	1.33071
117	1.49568	1.8109	1.81926	1.78558	1.87213	1.9078				277	-0.323276	0.330138	0.321968	0.0206817	-0.353505
117.1	1.48205	1.84434	2.03132	1.67003	1.73873	1.96905				277.1	-0.109047	0.356401	0.265816	0.142442	1.75828
117.2	1.48873	1.92484	1.71446	1.65889	1.84578	1.90104				277.2	-0.418267	0.0530081	0.257219	0.126068	-0.314132
117.3	1.59415	1.70434	1.6558	1.71345	1.75334	1.9592				277.3	-0.619351	0.018975	0.457268	0.0859897	0.68595
117.4	1.63303	1.90411	2.0091	1.70584	1.84505	1.9743				277.4	-0.629215	-0.0217927	0.320876	0.378345	1.04917
117.5	1.59663	1.84412	1.90942	1.75757	1.76368	1.94135				277.5	-0.589064	0.189163	0.463126	0.269178	1.64253
117.6	1.50821	1.91765	1.80417	1.75111	1.74802	1.96526				277.6	-0.365164	0.315723	0.549749	-0.0267279	-0.818737
117.7	1.62265	2.01546	1.76321	1.6891	1.69337	1.99537				277.7	0.277734	0.192519	0.0449001	0.131451	0.955591
117.8	1.57775	1.90912	1.69705	1.7682	1.84768	2.0214				277.8	-0.705424	0.144668	0.308659	0.163736	0.657595
117.9	1.50558	1.89103	1.64109	1.58251	1.70476	1.98078				277.9	-0.0286678	0.259876	0.140573	0.601458	0.924163
118	1.6067	1.90364	1.60935	1.65762	1.75164	1.95864				278	-0.447821	0.307367	0.231729	0.270306	-0.790952
118.1	1.59159	1.9536	1.63175	1.73241	1.66946	1.9534				278.1	-0.411627	0.135884	0.704461	0.458271	0.451863
118.2	1.58617	1.86546	1.96694	1.67057	1.77266	1.95103				278.2	0.292617	0.262567	0.314374	0.135948	0.525869
118.3	1.48675	1.85786	1.89356	1.75449	1.68153	2.03701				278.3	-0.267836	0.177485	0.442808	0.111813	0.0659469
118.4	1.57114	1.93111	1.79267	1.73155	1.72197	1.91623				278.4	-0.417457	0.38237	0.268488	0.157759	0.711892
118.5	1.65284	1.88926	1.79594	1.60914	1.67583	1.97899				278.5	-0.731194	0.028953	0.265279	0.415865	-0.00713665
118.6	1.63271	1.85482	1.69411	1.67812	1.77423	1.96926				278.6	-0.567386	-0.0780228	0.250234	0.314611	1.1054
118.7	1.68654	1.87363	1.69583	1.64392	1.69428	2.01727				278.7	-0.657841	0.0217567	0.467737	0.120163	0.883122
118.8	1.66907	1.87267	1.59452	1.65266	1.56377	2.01647				278.8	-0.0970596	0.343202	0.462368	0.0802712	0.140742
118.9	1.54028	1.88172	1.7935	1.62139	1.74321	1.93343				278.9	-0.184041	0.418712	0.228818	0.619648	0.35376
119	1.57256	1.89623	2.10762	1.70169	1.57233	1.90888				279	-0.672705	0.415007	0.370997	0.29739	0.349546
119.1	1.5805	1.87404	1.94342	1.76288	1.61024	2.03566				279.1	-0.776982	0.115489	0.320947	-0.0179604	-0.422374
119.2	1.43616	1.84044	1.80131	1.70617	1.7664	1.95831				279.2	-0.820434	0.272196	0.344934	0.116569	0.953572
119.3	1.76211	1.90448	1.86556	1.66335	1.57806	1.92032				279.3	-0.935347	0.219942	0.210344	0.139613	0.988556
119.4	1.37014	1.83566	1.8582	1.65585	1.6434	1.98068				279.4	-0.181724	-0.00828978	0.372285	-0.190768	-0.873298
119.5	1.53648	1.86894	1.84356	1.66096	1.69337	1.94082				279.5	-0.69973	0.0679075	0.164971	0.221064	0.868286
119.6	1.65753	1.86078	1.73333	1.67654	1.56566	2.0866				279.6	-0.846763	0.239458	0.16169	-0.0510767	-0.306889
119.7	1.64846	1.91574	1.70165	1.70822	1.70015	2.04257				279.7	-0.628558	0.365174	0.03115	0.0793026	0.453882
119.8	1.49897	1.86944	1.81795	1.74111	1.56068	1.98989				279.8	-0.635836	0.329474	0.325243	0.210579	-0.178192
119.9	1.52293	2.00499	1.77895	1.61945	1.65487	1.96208				279.9	-0.79642	0.378733	0.355887	0.0357401	0.976748
120	1.63868	1.78529	1.76174	1.61217	1.39588	2.02424				280	-0.494998	0.0798788	0.221487	0.114053	-0.425271
120.1	1.6001	1.88308	1.78922	1.62256	1.73956	2.01556				280.1	-0.86487	0.0611504	0.246052	0.433328	1.18748
120.2	1.69515	1.99591	1.73803	1.6111	1.7225	1.8873				280.2	-0.0393425	0.0801378	0.364602	-0.180355	0.375575
120.3	1.54511	1.93402	1.73791	1.63299	1.70591	1.95077				280.3	-0.91585	0.103855	0.392723	0.252281	0.128979
120.4	1.59757	1.8939	1.70111	1.62949	1.63436	1.87537				280.4	-0.501021	0.116502	0.334018	0.248357	0.827333
120.5	1.54949	1.88622	1.83703	1.68022	1.70614	1.93998				280.5	-0.121942	0.14192	0.0184199	0.39451	0.15729
120.6	1.58411	1.83569	1.9501	1.64851	1.53977	1.93106				280.6	-0.271504	-0.00731	0.398288	0.391037	-0.687538
120.7	1.61939	1.85339	1.7295	1.62206	1.5515	1.89247				280.7	0.232545	0.27223	0.325272	0.194579	-0.931194
120.8	1.53122	1.923	1.76045	1.68418	1.37502	1.97701				280.8	-0.104511	0.0684143	0.309906	0.139508	0.134466
120.9	1.65897	1.93751	1.87916	1.6498	1.5449	2.07791				280.9	-0.35142	0.260439	0.348221	0.354371	0.465427
121	1.39021	1.89943	1.56555	1.68492	1.62201	1.94496				281	-0.849408	0.200222	0.212157	0.132563	0.249336
121.1	1.43956	1.7875	1.60115	1.72019	1.61022	1.94485				281.1	-0.22645	0.180469	0.737467	0.146509	-0.37431
121.2	1.50002	1.94523	1.7531	1.65712	1.62871	1.92784				281.2	-0.510827	-0.0121188	0.262558	0.434187	0.662467
121.3	1.55985	1.92609	1.92469	1.68352	1.66564	1.98715				281.3	-0.125802	0.150456	0.202326	0.0159375	0.97767
121.4	1.53427	1.84032	1.71565	1.66641	1.75844	1.89546				281.4	-0.440814	0.325757	0.322045	0.28794	0.147809
121.5	1.61798	1.86643	1.72814	1.67828	1.62206	2.02765				281.5	0.00827887	0.141008	0.526776	0.213738	0.659965
121.6	1.59819	1.96068	1.78618	1.63998	1.65803	1.958				281.6	-0.871761	0.265124	0.338325	0.169587	-0.76229
121.7	1.55413	1.88661	1.42571	1.73459	1.51274	1.89505				281.7	-0.801902	-0.0851627	0.0449538	0.0730998	0.48294
121.8	1.41104	1.89959	1.56141	1.60027	1.67557	1.97819				281.8	-1.02418	0.0189637	0.603968	0.101571	0.0984724
121.9	1.62435	1.94882	1.48488	1.70639	1.59945	1.9645				281.9	-0.601572	0.162169	0.29368	0.289013	0.281642
122	1.68929	1.90534	1.71716	1.69735	1.7586	1.91831				282	-0.413886	0.281104	0.292725	0.165233	-0.00292283
122.1	1.63243	1.81806	1.86047	1.67975	1.64688	2.02749				282.1	0.504433	0.0757344	0.172261	0.0665063	1.1985
122.2	1.60155	1.84505	1.64031	1.66182	1.6786	1.94461				282.2	-0.68975	0.500585	0.29606	0.198933	0.413675
122.3	1.47193	1.84649	1.54536	1.7657	1.60478	1.95334				282.3	-0.843617	0.363833	0.38498	-0.0015811	0.0486088
122.4	1.66428	1.98032	1.70827	1.76115	1.61353	2.05277				282.4	-0.261003	0.120804	0.0997756	0.103266	0.908625
122.5	1.49347	1.84404	1.69573	1.678	1.49532	1.91971				282.5	-0.338023	0.21868	0.367161	0.414379	0.495582
122.6	1.53532	1.8751	1.5813	1.77119	1.69262	1.96445				282.6	-0.0902648	0.539394	0.193623	0.172751	0.477541
122.7	1.46053	2.09727	1.85677	1.72268	1.71574	1.94561				282.7	-0.650506	0.0596413	0.196522	0.284731	0.607731
122.8	1.61671	1.894	1.50126	1.67332	1.65608	1.92367				282.8	-0.636685	0.309676	0.521097	0.16842	1.41534
122.9	1.46893	1.9305	1.46157	1.69166	1.6084	1.99532				282.9	0.291807	0.12505	0.209723	0.138397	-0.544619
123	1.61977	1.81842	1.55618	1.67139	1.69835	1.92992				283	-0.883112	0.187226	0.202189	0.475118	0.888521
123.1	1.59464	1.89154	1.58626	1.73588	1.57502	1.9386				283.1	-0.193499	0.111705	0.480306	0.52954	1.40195
123.2	1.6676	1.82295	1.71853	1.74848	1.45406	1.98193				283.2	-0.830047	0.273672	0.422752	0.262188	-0.0257916
123.3	1.53457	1.92395	1.6775	1.80903	1.7666	1.96359				283.3	-0.403539	-0.0174344	0.315608	0.370035	1.563
123.4	1.58725	1.80908	1.63172	1.70473	1.67883	1.98512				283.4	-0.321847	0.231902	0.2351	0.536464	0.362539
123.5	1.56111	1.89209	1.45831	1.76769	1.552	1.90798				283.5	-0.03498	0.421832	0.273308	0.0959405	-0.280992
123.6	1.62493	1.83084	1.37624	1.75409	1.75591	1.89297				283.6	-0.799953	0.429951	0.315573	0.471981	-0.112438
123.7	1.71509	1.78597	1.5278	1.77176	1.58842	1.92728				283.7	-0.657764	0.000235393	0.133295	0.310577	0.912048
123.8	1.53316	1.85083	1.57	1.75049	1.52012	1.97829				283.8	-0.597634	0.300677	0.318806	0.280268	0.471923
123.9	1.69997	1.84798	1.63399	1.63731	1.59355	1.99887				283.9	-0.573216	0.0817933	0.321968	0.14444	-0.272476
124	1.52108	1.95051	1.66988	1.7047	1.47629	2.04333				284	-0.295054	0.259943	0.442617	0.364569	0.902479
124.1	1.57545	1.81316	1.88974	1.68704	1.66414	1.97199				284.1	0.130006	0.0646753	0.153661	0.517167	0.276068
124.2	1.47749	1.9342	1.63913	1.72841	1.61351	2.00692				284.2	0.233684	0.435853	0.35569	0.159878	0.567524
124.3	1.60274	1.87105	1.82567	1.72059	1.495	1.95393				284.3	0.0427547	-0.042368	-0.0173246	0.185184	-0.57732
124.4	1.64342	1.83697	1.66885	1.73296	1.51594	1.92908				284.4	-0.011121	0.0310589	0.220723	0.203242	0.812365
124.5	1.48128	1.92526	1.59978	1.77021	1.60636	1.96934				284.5	0.0315008	0.785092	0.140334	0.276701	0.897607
124.6	1.59926	1.89947	1.82132	1.67179	1.55747	2.00424				284.6	-1.04045	0.28303	-0.0132801	0.204294	-0.297759
124.7	1.67725	1.8617	1.73645	1.66602	1.5728	2.01791				284.7	-0.0601129	0.0147293	-0.0847869	0.259673	1.28085
124.8	1.47886	1.82462	1.79791	1.65922	1.62723	1.89714				284.8	-0.735711	0.0906225	0.0507522	0.156251	1.2122
124.9	1.62456	1.86213	1.579	1.73429	1.66736	2.0204				284.9	0.185831	0.0689999	0.248868	0.0150569	0.927938
125	1.61057	1.90301	1.73926	1.66103	1.67566	1.94465				285	-0.327329	0.477161	0.0956594	0.261544	0.271766
125.1	1.66755	1.92403	1.8805	1.64228	1.80407	1.93753				285.1	0.276345	-0.00587976	0.170608	0.443108	2.11878
125.2	1.5095	1.84473	1.45081	1.66778	1.78829	1.94016				285.2	-0.0929093	0.0530532	0.00620281	0.500122	-0.757769
125.3	1.46583	1.95451	1.54821	1.65139	1.66237	1.96337				285.3	0.448145	0.439231	0.360802	-0.156898	1.88281
125.4	1.51003	1.88696	1.65276	1.63709	1.66551	2.00844				285.4	0.00818235	0.0717365	-0.0132801	0.279745	-0.220681
125.5	1.60492	1.90939	1.65161	1.78579	1.48002	2.01037				285.5	-0.42292	-0.0248897	0.438209	0.29034	-0.202026
125.6	1.64714	1.84112	1.53249	1.68729	1.58503	1.99606				285.6	-0.843385	0.043109	0.17649	0.24118	-0.72915
125.7	1.61038	1.86971	1.72114	1.66676	1.63605	1.89609				285.7	-0.476544	0.289618	0.348967	0.551962	0.198244
125.8	1.50704	1.87851	1.7093	1.66561	1.56955	1.96637				285.8	-0.578775	-0.0420639	0.13175	0.146856	0.368596
125.9	1.55968	1.88538	1.90957	1.74072	1.57889	1.93458				285.9	-0.600761	0.241643	0.105413	0.338795	0.645304
126	1.6033	1.91294	1.59531	1.67242	1.53969	1.98141				286	0.316496	0.156932	0.331781	0.19786	-0.536762
126.1	1.56847	1.86212	1.84797	1.6578	1.39551	1.91716				286.1	-0.532698	0.346152	0.0316332	0.305871	0.0256961
126.2	1.57182	1.87503	1.90448	1.74827	1.6397	1.9476				286.2	0.326437	-0.09808	0.361941	0.513012	-0.180781
126.3	1.5463	1.88591	1.59722	1.77315	1.58612	2.03536				286.3	-0.309783	0.289348	0.356799	0.207684	-0.989661
126.4	1.46566	1.9559	1.59625	1.71117	1.63772	1.9932				286.4	-0.166359	0.073178	0.220741	0.151942	-0.356533
126.5	1.5286	2.01184	1.48899	1.76125	1.56658	1.95843				286.5	-0.414889	0.178037	0.244817	0.432387	-1.45603
126.6	1.66001	1.92461	1.96902	1.69374	1.71756	1.9739				286.6	-0.121942	0.227205	0.217949	0.443086	-1.01898
126.7	1.55937	1.83385	1.70243	1.70783	1.60908	1.96841				286.7	-0.195217	0.114092	0.14445	0.210458	0.409154
126.8	1.61487	1.93105	1.82658	1.72179	1.76051	1.91634				286.8	-0.0155029	0.201788	0.451118	0.114169	0.671553
126.9	1.71302	1.88048	1.72879	1.68974	1.63989	1.99086				286.9	-0.285576	0.152652	0.331769	0.463368	0.458228
127	1.44216	1.75632	1.79093	1.67317	1.51292	2.01078				287	-0.114664	0.226034	0.330695	0.530778	0.639071
127.1	1.53879	1.82012	1.83122	1.73766	1.58058	1.98226				287.1	0.808693	0.127527	0.38603	0.464562	0.190123
127.2	1.62273	1.91112	1.82758	1.75721	1.5742	2.01038				287.2	-0.0367945	0.529337	0.32742	0.0395157	0.574152
127.3	1.59655	1.87187	1.89169	1.61373	1.59094	2.00321				287.3	-0.601341	-0.0594296	0.361005	0.0600943	0.701884
127.4	1.53581	1.81424	1.58621	1.75246	1.61048	2.04032				287.4	-0.252374	0.0426473	0.200757	0.358862	0.192186
127.5	1.4516	1.85745	1.76748	1.67727	1.58529	1.99952				287.5	-0.558005	0.147134	0.527146	0.264422	0.89155
127.6	1.66467	1.93752	1.28956	1.68434	1.61107	2.005				287.6	-0.113853	0.170525	0.293895	0.466169	0.422323
127.7	1.58048	1.80607	1.9776	1.73431	1.58857	1.97059				287.7	-0.033011	0.220662	0.0121682	0.303444	-0.232664
127.8	1.5789	1.9676	1.46015	1.63279	1.65634	1.98743				287.8	-0.00747267	0.194738	0.230501	0.20447	1.92688
127.9	1.60593	1.88411	1.85696	1.68819	1.60096	2.09272				287.9	-0.362809	0.0886292	0.126823	0.335603	1.33628
128	1.65376	1.79136	1.78424	1.78637	1.68364	1.98312				288	-0.298529	0.0941024	0.240994	0.283944	1.21944
128.1	1.58549	1.95187	1.94272	1.68637	1.56311	1.95586				288.1	-0.141284	-0.00888666	0.466377	0.296774	0.120376
128.2	1.69622	1.8826	1.95357	1.62935	1.56103	1.93732				288.2	-0.27799	0.00655326	0.158105	0.24036	-0.298856
128.3	1.4849	2.05854	1.42375	1.68551	1.66927	1.99487				288.3	-0.866105	0.172507	0.0380877	0.0675685	0.585477
128.4	1.71962	1.84299	1.46905	1.64088	1.66596	1.92752				288.4	-0.187361	0.0632001	0.116115	0.317517	-0.184995
128.5	1.55854	2.01182	1.8513	1.64849	1.70234	2.00756				288.5	-0.852574	-0.114669	0.471698	0.273768	1.39071
128.6	1.73652	2.03916	1.67712	1.74217	1.68272	1.90293				288.6	-0.476409	0.158509	0.27576	0.0280018	1.54825
128.7	1.61381	1.92735	1.8593	1.6929	1.55288	1.98346				288.7	0.038257	0.301612	0.228568	0.38725	1.5087
128.8	1.56384	1.93659	1.69681	1.65151	1.76991	1.98113				288.8	0.0925766	0.158159	0.311284	0.473077	0.717729
128.9	1.70737	1.85332	1.58665	1.65414	1.64958	2.00796				288.9	-1.05474	0.23037	0.217633	0.261373	-0.0659547
129	1.66982	1.8566	1.81116	1.66549	1.58681	1.91108				289	0.738178	0.110387	0.363206	0.450973	0.0139325
129.1	1.54199	1.94346	1.33101	1.75924	1.63008	1.97018				289.1	-0.504766	0.257533	-0.101603	0.282315	0.406609
129.2	1.62266	1.99664	1.88189	1.66862	1.62566	2.01695				289.2	-0.165509	0.21939	0.337316	0.367261	-0.401525
129.3	1.63799	1.81631	1.82619	1.7369	1.73292	1.94259				289.3	-0.319589	-0.00846997	0.49414	0.216055	0.0217017
129.4	1.537	1.90444	1.59545	1.76587	1.57994	1.97196				289.4	-0.444771	0.295733	0.348132	0.401494	1.51629
129.5	1.73265	1.96114	1.48882	1.63494	1.79729	1.96629				289.5	0.242757	0.234323	0.117141	0.302734	0.944091
129.6	1.70027	1.92857	1.70499	1.62253	1.67235	1.88355				289.6	-0.153889	0.514111	0.198878	0.63131	0.563222
129.7	1.64279	1.87206	1.71937	1.66775	1.85736	1.97543				289.7	-0.779163	0.374217	0.174128	0.22102	1.44966
129.8	1.65635	1.87801	2.15624	1.70599	1.68981	2.02135				289.8	-0.425603	0.15763	0.342548	0.218422	1.85028
129.9	1.66531	1.92331	2.02427	1.74371	1.60197	1.91658				289.9	-0.0915388	0.113934	0.155755	0.334772	0.476268
130	1.66944	1.93397	1.90262	1.69168	1.73915	1.89859				290	-0.622536	0.0971994	0.220115	0.283746	-0.00704887
130.1	1.60797	1.86202	1.71302	1.66451	1.97825	2.04693				290.1	0.149927	0.142483	0.0829592	0.491734	0.0519008
130.2	1.56861	2.00618	1.69906	1.83046	1.82952	1.95146				290.2	-0.623308	0.145974	0.175965	0.185801	-0.52039
130.3	1.55796	1.99147	1.71539	1.72326	1.81077	1.93989				290.3	0.0388361	0.205752	0.221976	0.127505	0.175638
130.4	1.65257	1.88524	1.39875	1.71192	1.89361	1.98253				290.4	-0.327407	0.32498	0.263698	0.155855	-0.0383014
130.5	1.44381	1.94212	1.53279	1.70007	1.76249	1.94459				290.5	0.132342	0.193499	0.283217	0.338883	-0.292799
130.6	1.39672	1.91358	1.66515	1.67443	1.79478	1.9937				290.6	0.0282965	0.303921	0.400239	0.327105	1.12191
130.7	1.52122	1.91331	1.77498	1.64618	1.54854	1.98912				290.7	-0.326326	0.0840006	0.0498156	0.309427	-0.503973
130.8	1.68896	1.97505	1.57521	1.71414	1.77542	1.9523				290.8	-0.357848	0.36755	0.115303	0.22004	0.256447
130.9	1.63558	1.9715	1.4908	1.68916	1.94687	1.93829				290.9	-0.840876	0.315397	0.0553515	0.250652	0.133412
131	1.55254	1.94056	1.36788	1.65388	1.88924	1.86074				291	0.184345	0.238614	0.237086	0.15438	0.0688
131.1	1.532	1.90626	1.40291	1.65833	1.70384	2.03871				291.1	-0.206066	0.290294	0.544935	0.55467	0.293494
131.2	1.41971	1.94773	1.54618	1.74963	1.93648	1.91446				291.2	0.151838	0.1579	0.495357	0.63229	0.376892
131.3	1.6754	1.9598	1.65159	1.67261	1.77303	1.93581				291.3	0.236889	0.455155	0.0699368	0.413872	0.67862
131.4	1.56389	1.98961	1.58344	1.67244	1.87091	2.06793				291.4	0.470479	-0.0532356	0.239144	0.462427	0.251619
131.5	1.59	1.81943	1.47309	1.66158	1.80948	1.89789				291.5	-0.312736	0.162844	-0.018291	0.151765	-0.278753
131.6	1.6693	1.88295	1.51003	1.72852	1.87344	1.95033				291.6	-0.0395356	0.149837	-0.151563	0.013114	-0.817026
131.7	1.46146	1.9765	1.36635	1.63987	2.01272	1.95138				291.7	-0.368484	0.592696	0.112506	0.158045	0.525122
131.8	1.69951	1.90912	1.33659	1.69167	1.87701	1.92281				291.8	0.252505	0.34747	0.0288593	0.165173	-0.745961
131.9	1.57474	1.91322	1.6282	1.73302	1.93199	1.91296				291.9	-0.521116	0.195729	0.360128	0.363628	0.568841
132	1.49802	1.96732	1.3475	1.808	2.00356	1.96847				292	-0.518684	0.313831	0.124735	0.0846522	0.219488
132.1	1.56625	1.88668	1.58895	1.72871	1.8242	1.91498				292.1	0.304894	0.245359	0.240803	0.365208	1.16023
132.2	1.65528	1.84076	1.42926	1.68827	1.91899	1.89583				292.2	0.259628	0.014414	0.0677714	0.410741	-0.336254
132.3	1.64757	1.96219	1.61859	1.7695	1.8473	1.98353				292.3	-0.428479	0.0775926	0.174891	0.347117	-0.479524
132.4	1.47496	1.96636	1.49765	1.71416	2.08513	1.97121				292.4	-0.321654	0.205797	0.00755098	0.177644	0.18828
132.5	1.71783	1.78985	1.38743	1.63123	1.92718	1.88694				292.5	0.536612	0.236271	0.365676	0.284357	1.35687
132.6	1.548	1.87058	1.67528	1.69521	1.994	1.96987				292.6	0.154212	0.0680539	0.615547	0.144324	2.2301
132.7	1.62119	1.85728	1.37042	1.66342	1.85721	1.87785				292.7	0.0302075	0.254493	0.293041	0.0288328	-0.0760064
132.8	1.59517	1.90331	1.57683	1.70059	1.93666	1.95296				292.8	-1.28265	0.0425009	0.025292	0.0519928	-0.210147
132.9	1.72883	1.93697	1.61815	1.64215	1.93718	2.00742				292.9	-0.923765	0.282017	0.343664	0.277554	0.223834
133	1.73169	1.93231	1.79535	1.60482	1.72779	2.03768				293	-0.398752	0.106986	0.186154	0.588711	0.882157
133.1	1.55104	1.93966	1.37549	1.66395	1.85604	1.91267				293.1	-0.0573719	0.265586	0.324187	0.178321	-0.232094
133.2	1.54224	1.9487	1.47435	1.65124	1.91393	1.91999				293.2	-0.361709	0.270699	0.233758	0.0743216	0.397479
133.3	1.70498	1.90466	1.39289	1.70105	1.9171	1.89015				293.3	0.383112	0.143981	0.0635717	0.473253	0.699601
133.4	1.68329	1.96027	1.32533	1.61969	2.16274	1.91171				293.4	0.407704	0.105916	0.0116194	0.112931	-0.34793
133.5	1.66558	1.98399	1.54428	1.66391	1.84704	1.95934				293.5	0.0861293	0.282377	0.0148765	0.35966	1.01717
133.6	1.76166	1.9046	1.60293	1.75587	2.00818	1.9648				293.6	-0.46309	0.193578	0.229129	0.259717	-0.169018
133.7	1.69501	1.86654	1.35044	1.61154	1.85129	1.97853				293.7	-0.235465	0.185841	0.292332	0.271401	1.02415
133.8	1.62131	1.87967	1.43814	1.69732	2.04525	2.02494				293.8	0.34464	0.413802	0.23998	0.433438	0.783746
133.9	1.56728	1.87786	1.27433	1.74505	1.83543	1.94691				293.9	0.44662	0.214153	0.195693	0.16689	0.0160833
134	1.73457	1.97657	1.44077	1.72184	1.85077	1.87957				294	-0.360029	0.276802	0.202774	0.183032	1.34945
134.1	1.48087	1.91966	1.96783	1.69705	1.92161	1.98664				294.1	-1.22785	0.141312	0.320846	0.500111	1.45164
134.2	1.7235	1.92889	1.65016	1.74927	1.94543	1.93553				294.2	-0.424348	0.226293	0.274901	0.0468027	0.519548
134.3	1.67643	1.90085	1.6485	1.7205	1.98273	1.94822				294.3	-0.524822	0.33774	0.259367	0.32011	-0.477505
134.4	1.72469	1.88882	1.44478	1.67123	1.92101	1.99657				294.4	-0.440486	0.0795184	-0.0554731	0.24484	0.237265
134.5	1.64588	1.83562	1.6336	1.74352	1.96919	1.96957				294.5	-0.317581	0.0129274	0.116646	0.280978	0.085392
134.6	1.75814	1.99907	1.41225	1.68638	2.01201	1.93581				294.6	-0.230369	0.156211	0.348042	0.418374	0.693851
134.7	1.49069	1.80408	1.63783	1.64188	1.80448	1.94532				294.7	-0.203923	0.165288	0.218403	0.538616	-0.872508
134.8	1.72587	1.88302	1.79492	1.71382	1.89848	1.97073				294.8	-0.169119	0.088449	0.275629	0.0846302	-0.290297
134.9	1.45815	1.93116	1.67757	1.70955	1.94339	1.94493				294.9	-0.0721389	0.293504	0.0825655	0.478867	0.930703
135	1.7528	1.95743	1.54608	1.83097	1.88318	2.01608				295	0.0466926	-0.00478736	0.0961665	0.262342	0.117083
135.1	1.59641	1.91502	1.95022	1.74257	1.81748	1.92844				295.1	-0.585782	0.208894	-0.189318	0.15427	0.481009
135.2	1.51447	1.93331	2.07512	1.66853	1.96058	1.92753				295.2	-0.0822732	0.131446	0.152569	0.581325	0.501771
135.3	1.66034	1.92408	1.72746	1.73571	1.79875	2.02708				295.3	0.262253	-0.0804328	0.247633	0.000119572	0.834444
135.4	1.42164	1.81708	1.45998	1.7434	1.80084	1.96947				295.4	-0.606456	0.454964	0.493078	-0.0620732	1.74165
135.5	1.66912	1.90628	1.51218	1.74947	1.85341	2.0361				295.5	0.434401	0.279438	0.111163	0.339092	-0.318082
135.6	1.64552	1.86829	1.66036	1.72426	1.68141	1.98257				295.6	-0.375433	0.561534	-0.0759641	-0.0266894	-0.0884284
135.7	1.71946	1.85589	2.06721	1.77357	1.7218	1.91405				295.7	-0.561479	0.540114	-0.025008	0.355587	0.647718
135.8	1.55483	1.8656	1.68852	1.67295	1.72091	1.98117				295.8	-0.130319	0.162439	0.266299	0.13619	-0.259483
135.9	1.52338	1.97829	1.75081	1.67907	1.68542	1.93332				295.9	-0.411762	0.0666236	-0.0412457	0.241174	0.608126
136	1.6372	1.94988	1.45676	1.71915	1.77576	1.89265				296	0.182608	0.306263	0.263746	0.211008	-0.875887
136.1	1.69644	1.8962	1.74749	1.70478	1.95213	1.97984				296.1	-0.245232	0.122392	0.274895	0.528252	0.978021
136.2	1.6498	1.92651	1.74002	1.68346	2.001	1.9271				296.2	-0.470039	0.197677	0.217961	0.228576	-0.903453
136.3	1.60237	1.89413	1.93908	1.73063	1.80567	2.00348				296.3	-0.0237454	0.39201	0.328518	0.0398239	0.292089
136.4	1.68416	1.88833	1.68173	1.6514	1.72331	1.95244				296.4	0.209941	0.500811	0.00337523	-0.00402478	0.223834
136.5	1.69295	1.83001	1.51666	1.70478	1.78425	1.84941				296.5	0.308234	0.20886	0.145637	0.258143	-0.467278
136.6	1.67499	1.87231	1.6065	1.7247	1.78392	1.92397				296.6	-0.530903	0.0237387	0.104828	0.0707827	0.573581
136.7	1.68492	1.94937	1.93365	1.79002	1.70752	1.95756				296.7	0.47322	0.231181	-0.00295999	0.135948	0.117171
136.8	1.59621	1.80209	1.70351	1.80082	1.69719	1.91857				296.8	0.619423	0.271453	0.189513	0.208642	1.39927
136.9	1.71158	1.87763	1.49693	1.74548	1.71492	2.07066				296.9	-0.263802	0.133034	0.123583	0.327496	-0.0342632
137	1.6374	1.96575	1.65502	1.69009	1.64387	1.96614				297	-0.278222	0.100871	0.293006	0.123707	0.531399
137.1	1.68539	1.93713	1.78743	1.68841	1.68653	2.00696				297.1	-0.602499	0.168554	0.351484	0.281336	-0.42593
137.2	1.7311	1.85188	1.32829	1.73274	1.50556	1.89095				297.2	-0.232241	0.0936407	0.315531	0.482273	0.213563
137.3	1.59813	1.83926	1.66773	1.78316	1.84569	2.04284				297.3	-0.163174	0.336895	0.0927662	-0.113165	-1.28555
137.4	1.61158	1.8719	1.80801	1.74671	1.6917	1.96918				297.4	-0.586226	0.287535	0.456773	0.186759	-0.534743
137.5	1.60355	1.90621	1.9038	1.8165	1.66987	2.00829				297.5	0.183206	-0.178579	0.0354271	-0.0595305	-0.148914
137.6	1.60729	1.79339	1.79368	1.78723	1.73018	1.96526				297.6	1.11046	0.206191	0.479751	0.457468	-0.0651207
137.7	1.59262	1.83239	1.87142	1.82502	1.71719	1.92652				297.7	-0.539666	0.13103	0.402727	0.27991	0.235378
137.8	1.55096	1.80061	1.70746	1.7076	1.58206	1.99969				297.8	-0.847458	0.312468	0.17646	0.397664	-0.255489
137.9	1.66257	1.84743	1.73015	1.76065	1.76712	2.03949				297.9	0.429768	0.032827	0.0850709	0.0294327	-0.748507
138	1.79376	1.84311	1.62946	1.6665	1.65404	1.95139				298	0.727812	0.110229	0.122229	0.143306	0.000325332
138.1	1.63447	1.81191	1.64679	1.77071	1.69691	1.95162				298.1	-0.186318	0.240618	0.291496	0.383348	0.161021
138.2	1.52786	1.93949	1.69662	1.8352	1.55869	1.9434				298.2	-0.125513	0.392078	0.397984	0.338823	0.0905715
138.3	1.57677	1.83068	1.64295	1.75385	1.50684	1.96375				298.3	0.469648	0.0424896	0.214722	0.381356	0.353146
138.4	1.5465	1.92045	1.67031	1.71172	1.64466	1.93006				298.4	-0.20456	0.35488	-0.00360425	-0.224017	0.620153
138.5	1.5402	1.90497	1.69489	1.79037	1.61069	1.90709				298.5	0.292617	0.0634591	0.206293	0.212863	-0.064989
138.6	1.52681	1.83574	1.67037	1.7518	1.59531	2.0599				298.6	0.526748	0.134442	0.376318	0.267378	-0.694254
138.7	1.79928	1.9368	1.60771	1.73995	1.5728	1.91054				298.7	-0.604004	0.355421	0.144737	0.213276	-0.499277
138.8	1.6197	1.92791	2.0109	1.7748	1.58764	1.97563				298.8	-0.0383774	0.351986	0.53548	0.148287	0.490973
138.9	1.68953	1.84966	1.99005	1.87334	1.62824	2.02496				298.9	-0.0990671	-0.0063978	0.224255	0.553828	-0.769488
139	1.60332	1.91402	1.64779	1.79145	1.52745	2.02619				299	0.478412	0.26589	0.316766	0.524493	0.413412
139.1	1.49471	1.79037	1.55002	1.78353	1.59705	1.89859				299.1	0.247756	0.00235261	0.303481	0.0369454	0.752669
139.2	1.55959	1.79292	1.76378	1.78422	1.6579	2.01101				299.2	0.136144	0.221439	0.216828	0.191178	1.14517
139.3	1.68842	1.83198	1.69196	1.74642	1.59006	2.03187				299.3	0.171527	0.438082	0.152784	0.337601	0.0444827
139.4	1.54473	1.8354	1.79392	1.76283	1.57559	2.00519				299.4	-0.360608	0.329981	0.0963276	0.220816	-0.127143
139.5	1.59491	1.86342	2.16533	1.7637	1.74384	1.9754				299.5	0.634673	0.1147	0.353405	0.0490042	-0.0709147
139.6	1.72608	1.83417	1.54857	1.78811	1.69822	1.90863				299.6	-0.0268532	-0.0392147	0.234426	-0.0884914	0.998651
139.7	1.57055	1.90701	1.8492	1.68887	1.50084	2.02998				299.7	0.0911096	0.0337843	0.279023	0.187722	-1.22419
139.8	1.62884	1.84255	1.66965	1.77952	1.74011	1.9618				299.8	-0.402728	0.474638	0.256712	0.515192	-0.758471
139.9	1.74134	1.9701	1.84231	1.65454	1.65754	1.96346				299.9	-0.0640894	0.304788	0.155086	0.193704	0.279755
140	1.64556	1.82861	1.55507	1.73689	1.48061	2.09187				300	-0.0659619	0.104418	0.0519631	-0.176282	-0.0220167
140.1	1.54131	1.72507	1.62986	1.80163	1.62545	1.98221
140.2	1.67076	1.8508	1.74293	1.73274	1.58823	1.86159					Sample_1	Sample_2	Sample_3	Sample_4	Sample_5	Average	SEM
140.3	1.80845	1.81718	1.64923	1.7269	1.60425	1.97081				Tau off (s)	0.50712	0.56635	0.64891	0.4889	0.4449	0.531236	0.0352902
140.4	1.61381	1.85243	1.58712	1.77923	1.61546	1.9557				% OFF	100	79.433	79.8036	79.4859	100	87.7445	5.00368
140.5	1.72833	1.92365	2.01329	1.8164	1.52822	1.98054
140.6	1.72615	1.86122	1.71403	1.78595	1.79225	1.97775
140.7	1.69255	1.75352	1.67592	1.77862	1.60261	1.98658
140.8	1.68174	1.85795	2.04498	1.7886	1.81124	2.0053
140.9	1.79536	1.83961	1.60643	1.91369	1.55599	1.95339
141	1.61505	1.90008	1.94724	1.86363	1.72753	1.94135
141.1	1.69593	1.72963	1.70012	1.81203	1.59695	1.98077
141.2	1.78032	1.78743	1.78864	1.911	1.68552	1.96022
141.3	1.85444	1.94915	1.72108	1.73648	1.75224	2.0033
141.4	1.61644	1.84098	1.57055	1.73901	1.76216	1.90543
141.5	1.56693	1.82518	2.11736	1.77383	1.75568	2.00211
141.6	1.7536	1.84742	1.7522	1.81365	1.74603	1.96065
141.7	1.63189	1.8573	1.75552	1.79703	1.67582	1.94541
141.8	1.62315	1.80151	1.58111	1.74025	1.57172	2.03591
141.9	1.72961	1.8616	1.97741	1.77846	1.53246	2.02129
142	1.69369	1.86101	2.07533	1.78086	1.55314	1.94562
142.1	1.74284	1.90222	1.95215	1.71896	1.63647	1.99043
142.2	1.68818	1.81516	1.8335	1.77802	1.6237	1.95892
142.3	1.75549	1.89978	1.97973	1.77734	1.67695	2.00763
142.4	1.74257	1.82798	1.69724	1.80449	1.62786	2.05853
142.5	1.62107	1.87295	1.57919	1.76639	1.79524	1.99565
142.6	1.69774	1.84752	1.93362	1.75398	1.65362	1.93516
142.7	1.55136	1.76052	2.10079	1.82473	1.79839	1.97132
142.8	1.48439	1.88626	1.946	1.82404	1.46722	1.91333
142.9	1.65212	1.82509	1.70317	1.7979	1.59149	1.96274
143	1.57131	1.8178	1.87005	1.75089	1.66927	1.98698
143.1	1.93035	1.84249	1.75517	1.80003	1.54887	1.95226
143.2	1.76243	1.84314	2.01634	1.78593	1.68966	1.98708
143.3	1.58397	1.81475	1.68174	1.8176	1.66548	2.07943
143.4	1.61236	1.85296	2.01991	1.75194	1.69183	1.93774
143.5	1.51436	1.92873	1.97973	1.79333	1.56146	1.90679
143.6	1.71884	1.87743	2.2685	1.80022	1.67328	1.96993
143.7	1.81362	1.83076	2.0817	1.86536	1.58034	1.9306
143.8	1.94472	1.769	1.70144	1.72871	1.6051	2.00429
143.9	1.66679	1.8103	1.74912	1.70895	1.63419	2.00862
144	1.60735	1.79542	1.51375	1.79027	1.53705	1.97279
144.1	1.80796	1.8941	1.98805	1.76292	1.60938	1.9842
144.2	1.68822	1.82034	1.91639	1.86027	1.63165	1.98266
144.3	1.69827	1.87214	1.78691	1.70703	1.50358	1.93153
144.4	1.59476	1.88475	2.10602	1.77654	1.57428	2.01657
144.5	1.77124	1.77237	2.00269	1.70737	1.65452	2.03701
144.6	1.65535	1.93905	1.79226	1.71436	1.60465	1.95295
144.7	1.69937	1.87085	1.78086	1.72565	1.79455	2.00097
144.8	1.58474	1.75243	1.60586	1.76737	1.55999	1.97137
144.9	1.6942	1.80833	1.68018	1.78277	1.73493	1.99564
145	1.76018	1.73033	2.07831	1.74119	1.52129	1.89409
145.1	1.55148	1.79478	1.80466	1.79521	1.77815	1.94987
145.2	1.58215	1.81661	1.80698	1.70695	1.79102	1.93148
145.3	1.7403	1.82831	1.78271	1.7106	1.69992	1.94612
145.4	1.87932	1.86586	1.76583	1.78027	1.82716	1.96701
145.5	1.60401	1.84412	2.02839	1.73255	1.88734	2.00916
145.6	1.64737	1.77065	1.76355	1.77674	1.54256	1.92353
145.7	1.64098	1.8181	1.82177	1.73667	1.65178	1.89528
145.8	1.79588	1.77334	1.91472	1.80737	1.73738	1.9772
145.9	1.73272	1.79678	1.86998	1.73654	1.8116	1.91882
146	1.81278	1.76003	1.8592	1.82232	1.8664	1.90248
146.1	1.62012	1.67841	1.4539	1.7189	1.76516	1.93241
146.2	1.60502	1.86045	1.68887	1.75658	1.84186	1.93554
146.3	1.5594	1.72628	1.75868	1.70255	1.9354	1.94618
146.4	1.70837	1.80676	1.81798	1.76634	1.89274	2.02625
146.5	1.68601	1.77086	1.89361	1.80712	1.72348	1.88622
146.6	1.77493	1.69305	1.71586	1.73166	1.94668	1.96981
146.7	1.69108	1.85088	2.10581	1.72934	1.70497	2.00605
146.8	1.71832	1.84284	1.74169	1.76745	1.73471	1.92006
146.9	1.7242	1.86271	1.57958	1.77962	1.77363	2.01614
147	1.72974	1.82227	1.54989	1.75593	1.93626	2.0046
147.1	1.51025	1.86383	1.65682	1.72556	1.8104	1.90559
147.2	1.74887	1.84632	1.78946	1.71541	1.64905	1.99958
147.3	1.87367	1.90661	1.6781	1.75951	1.90495	1.90717
147.4	1.72138	1.83263	1.76065	1.74822	1.85527	1.90548
147.5	1.8213	1.88333	1.90878	1.66811	1.72485	1.97823
147.6	1.78012	1.71234	1.3992	1.75578	1.76135	1.95552
147.7	1.53829	1.85139	1.6209	1.74563	1.75739	1.98447
147.8	1.59315	1.7329	1.86398	1.63447	1.90248	1.9655
147.9	1.71326	1.86602	1.80323	1.70603	1.95613	1.86712
148	1.70448	1.7529	1.47324	1.73722	1.8142	1.88479
148.1	1.816	1.74271	1.59976	1.7172	1.85164	1.86409
148.2	1.70582	1.84001	1.90752	1.73618	1.89101	2.04883
148.3	1.64145	1.8812	1.9109	1.70046	1.8363	1.97955
148.4	1.51196	1.82361	1.78241	1.64314	1.87052	2.01237
148.5	1.72557	1.87933	1.75834	1.63334	1.84047	2.05689
148.6	1.64211	1.73673	1.79364	1.80825	1.83106	1.99867
148.7	1.622	1.88013	1.51436	1.75949	1.81112	1.98514
148.8	1.76684	1.66087	1.81624	1.67794	2.01367	2.06558
148.9	1.79879	1.75652	1.57038	1.7017	1.87974	1.96117
149	1.67498	1.8128	1.82223	1.81637	2.01016	1.93832
149.1	1.72769	1.80101	1.78037	1.65539	1.89752	2.11431
149.2	1.69682	1.86152	1.67662	1.83038	1.97643	1.93507
149.3	1.70032	1.71631	1.53653	1.69342	1.96082	2.04038
149.4	1.74621	1.88436	1.99631	1.70784	1.87748	1.99184
149.5	1.64726	1.82957	1.72174	1.76917	1.9636	1.89987
149.6	1.68357	1.80836	1.40954	1.65138	1.90179	1.95406
149.7	1.61838	1.77752	2.0035	1.7208	1.95691	1.92502
149.8	1.55443	1.83892	1.51854	1.66532	1.7309	1.91251
149.9	1.63849	1.78873	1.63274	1.70475	1.8349	1.88689
150	1.6896	1.92581	1.93566	1.8076	1.90332	1.9765
Tau off (s)	sample_1	sample_2	sample_3	sample_4	sample_5	sample_6	Average	SEM
Step1	0.3714	0.22094	0.6453	0.70637	0.32114	0.54642	0.468595	0.0788123
Step2	19.048	22.924	26.125	15.687	11.626	24.686	20.016	2.29241
% OFF	sample_1	sample_2	sample_3	sample_4	sample_5	sample_6	Average	SEM
Step1	33.595	52.218	61.9	28.4722	32.46	42.9585	41.9339	5.31026
Step2	34.891	38.242	24.129	51.027	45.667	56.0071	41.6605	4.74157

## Sheet: e, g
hM3R-Y-C										Gαq-C + Gβ1-Y
	Normalized FRETr										Normalized FRETr
Time(sec)	sample_1	sample_2	sample_3	sample_4	sample_5	sample_6				Time(sec)	Sample_1	Sample_2	Sample_3	Sample_4	Sample_5	Sample_6	Sample_7	Sample_8	Sample_9	Sample_10		Time(sec)	Sample_11
0	0.932948	1.00293	0.943052	1.06696	1.07869	0.964917				0	0.744817	1.18769	1.07622	1.1024	0.835286	1.03635	0.892492	0.935585	0.531391	1.02525		0	1.01197
0.1	1.01967	0.952111	1.30871	1.067	1.10829	0.958266				1	0.595668	0.947662	1.01612	0.934588	0.786796	0.962559	1.11894	1.02283	0.721963	1.05745		0.1	1.11993
0.2	0.91113	1.03097	1.07211	1.05178	1.28128	0.982279				2	0.706543	1.25662	1.01477	1.07939	0.570272	1.08405	0.944905	1.21356	0.803271	1.0019		0.2	1.19903
0.3	0.938702	0.916934	1.0074	1.04766	1.29065	0.943953				3	0.709365	1.17851	1.01852	1.02009	1.11013	1.13282	0.879367	0.79691	1.27701	1.01744		0.3	0.678638
0.4	0.923047	1.07971	1.45443	1.02836	0.998728	1.03327				4	1.06762	1.39448	1.13787	0.936225	0.990044	1.08735	1.2717	1.18339	0.373199	0.986557		0.4	1.1195
0.5	0.98228	0.924628	1.27719	0.99242	1.17398	0.842987				5	1.08172	0.875488	0.87772	1.04155	0.407949	1.11764	0.995545	1.13102	0.671934	1.07611		0.5	1.06586
0.6	1.15338	1.02937	1.23772	1.04589	1.11595	0.953563				6	0.819233	1.29964	1.05528	1.02112	1.0205	1.01667	0.949668	1.35789	1.47781	0.955135		0.6	1.25377
0.7	0.998448	0.984865	1.35112	1.07905	1.2586	1.01098				7	0.537067	0.792082	0.863362	0.993834	1.22232	1.04792	1.08286	0.938259	0.561822	1.00669		0.7	1.01015
0.8	1.06796	1.02531	1.04077	1.03549	0.984879	0.939789				8	1.0341	1.1975	1.07479	1.19411	0.683035	1	1.10604	0.940483	1.76158	1.04453		0.8	0.934098
0.9	1.07582	0.970344	1.04105	0.993826	1.23555	0.951872				9	1.24625	0.714061	1.04285	0.711702	1.10824	1.04536	0.946387	0.877817	0.502686	0.870809		0.9	0.922001
1	1.10456	1.10166	1.15703	1.0236	1.16914	0.968578				10	1.28163	1.12123	1.086	1.03768	1.55795	1.13847	0.919493	0.754525	1.02417	1.04674		1	1.11154
1.1	0.829131	1.02116	1.17332	1.02293	1.07967	0.980917				11	0.981825	1.14019	0.877283	0.909514	1.1865	1.07402	0.806302	0.95864	0.758322	1.03075		1.1	0.958263
1.2	0.967507	1.03795	1.09795	1.05519	1.39091	1.01769				12	1.13754	0.776614	0.924741	1.18898	0.966658	1.16562	0.982813	0.958335	1.10296	1.00394		1.2	1.13807
1.3	0.950305	0.972674	1.20612	0.964195	1.16998	1.01791				13	1.10468	0.67111	1.00251	1.34513	0.886539	1.11574	1.11311	0.794706	1.32575	1.07715		1.3	1.17572
1.4	0.928537	1.09464	1.09315	1.01875	1.22136	0.99653				14	0.574079	1.49455	1.00231	1.12729	1.31106	1.06401	1.11583	1.13561	1.1067	1.00965		1.4	1.01671
1.5	1.01826	1.06145	1.31741	1.01686	1.21989	0.979772				15	1.14834	1.22807	0.936332	1.13684	2.23229	1.17561	1.06275	0.785227	1.47221	1.16878		1.5	0.880186
1.6	0.999275	1.0688	0.880183	0.964762	1.139	0.988142				16	1.31542	0.755384	1.2807	1.31928	0.857112	1.2905	1.01077	0.767513	1.02587	1.14005		1.6	1.08097
1.7	0.919604	1.09986	1.23351	1.01397	1.25809	0.909482				17	1.42836	1.74111	1.05266	1.47818	1.77563	1.38405	1.23658	0.941358	1.87396	1.24632		1.7	1.00157
1.8	0.986021	1.02221	1.18959	1.11921	1.10042	1.02044				18	0.787549	1.06421	1.1033	1.51234	1.18531	1.26624	1.02198	0.933382	0.981503	1.33142		1.8	1.13446
1.9	0.988372	1.11472	1.06869	0.996397	1.15229	0.968742				19	0.697081	1.15498	1.15612	1.44379	1.98314	1.44182	0.984244	0.990575	1.81629	1.37121		1.9	1.04473
2	1.08071	1.11047	1.25819	1.05541	1.27211	0.940635				20	1.31494	1.23019	1.25806	1.4157	0.733824	1.35622	1.19806	1.05194	1.46077	1.40215		2	1.10007
2.1	1.03363	1.027	1.15777	1.0536	0.946106	0.981374				21	0.399498	1.60407	1.37553	1.74358	1.54085	1.36717	1.08707	1.36574	1.28384	1.56627		2.1	1.09807
2.2	1.06464	1.05571	1.02741	1.06331	1.05683	0.989511				22	0.786233	1.2291	1.3681	1.49185	1.99035	1.60338	1.50433	1.19573	1.45464	1.4569		2.2	0.841243
2.3	0.974742	1.00027	0.76929	1.0193	1.05303	1.01636				23	0.650228	1.73495	1.43106	1.77956	0.927488	1.56383	0.95615	1.00127	1.22002	1.56778		2.3	1.10871
2.4	1.03651	1.12657	1.04636	1.03662	1.1008	0.981321				24	1.18727	1.16241	1.4309	1.64539	1.23394	1.45813	1.1517	0.99005	1.30646	1.53822		2.4	0.957375
2.5	0.86321	1.04512	1.04232	1.02253	1.21936	0.9917				25	0.660936	1.23474	1.40768	1.59172	1.85482	1.54482	1.12306	1.10055	1.40589	1.55813		2.5	1.10052
2.6	0.986738	0.976972	1.40202	0.989145	1.25207	0.982645				26	0.896874	1.026	1.40689	1.70189	1.93575	1.54365	1.28301	1.40835	1.54616	1.69856		2.6	1.09782
2.7	1.14622	1.00327	1.09289	0.970662	1.24611	0.984172				27	1.07077	2.05745	1.6799	1.64483	1.79656	1.70412	1.63132	1.15659	1.32731	1.48742		2.7	0.992922
2.8	1.00327	1.10055	0.926566	1.0266	0.925357	1.02086				28	0.953476	1.76281	1.66611	1.76908	3.28191	1.77833	1.06624	1.19761	1.04689	1.62512		2.8	1.07334
2.9	0.971069	1.0003	1.01668	1.02479	1.3271	0.994739				29	1.63267	1.89705	1.62598	1.87209	1.86965	1.68871	1.54743	1.5182	1.93317	1.4973		2.9	0.98497
3	0.960458	1.00328	1.21143	1.00414	0.984469	1.00711				30	1.31206	1.93736	1.55211	1.97108	1.65054	1.8647	1.45297	1.45011	2.11819	1.47534		3	1.08124
3.1	0.973145	1.09584	1.12217	1.04548	1.21064	1.0111				31	1.07932	1.9429	1.56192	1.95817	2.25959	1.74793	1.20594	1.43558	1.67568	1.48732		3.1	0.813608
3.2	1.05833	0.98405	0.964257	0.95687	1.0803	0.984162				32	1.43806	1.72459	1.6416	1.68646	2.67779	1.73015	1.26938	1.18469	1.62695	1.56274		3.2	1.13331
3.3	1.01973	1.04002	1.28207	1.00767	1.18354	1.04603				33	1.08683	1.211	1.75235	1.72747	2.62151	1.83024	1.31064	1.36385	2.96701	1.62312		3.3	1.03898
3.4	1.07205	1.05245	1.19879	1.0087	1.13818	1.00289				34	1.42926	1.73127	1.69071	1.7199	1.93884	1.87363	1.37592	1.57466	1.34651	1.65674		3.4	0.969182
3.5	0.969846	0.98737	1.49881	1.02856	1.10603	0.955108				35	1.06227	0.957313	1.82329	1.54537	3.50455	1.78738	1.20703	1.80879	1.80491	1.64082		3.5	1.02096
3.6	0.974498	1.06644	0.840112	1.02993	1.02476	1.01367				36	1.82297	1.76954	1.94587	1.71301	3.07813	1.71755	1.39047	1.57221	1.30758	1.58189		3.6	1.1253
3.7	1.18593	0.994821	1.34095	1.02839	1.2899	0.938584				37	1.22644	1.66217	1.94473	2.06668	2.42379	1.78521	1.32672	1.84328	2.62884	1.59079		3.7	0.958129
3.8	0.940999	0.942125	1.27284	1.11251	1.24571	1.02806				38	1.56103	2.79031	1.69599	1.87644	2.12139	1.83202	1.28908	1.79948	1.76278	1.81955		3.8	1.08865
3.9	1.0303	1.13117	1.00441	1.01825	1.22844	0.969717				39	1.53531	1.74404	1.90084	1.74388	2.40465	1.86449	1.294	1.53897	1.41408	1.63901		3.9	1.1332
4	0.88312	0.979821	1.18983	0.995447	1.15486	1.00204				40	1.47146	1.79296	1.91713	1.71181	2.26155	1.89985	1.51537	1.70825	1.63396	1.7578		4	0.969382
4.1	0.935111	1.05862	0.93135	0.993866	1.05101	1.0539				41	1.45753	1.47177	1.99245	1.97945	3.34213	1.79683	1.69649	1.54043	1.8094	1.77194		4.1	1.15682
4.2	1.06796	1.15937	1.1856	0.987945	1.2891	0.932086				42	1.52442	1.89897	1.98184	1.68634	2.7863	2.00406	1.47857	1.7193	1.26805	1.61502		4.2	1.02649
4.3	1.00452	1.07852	1.11477	1.00005	0.971554	0.994103				43	1.38266	1.35862	1.96591	2.05191	3.77684	1.92909	1.66037	1.51909	1.91257	1.78657		4.3	0.788724
4.4	0.966251	1.00551	0.943272	1.0027	1.0634	1.02439				44	1.63348	1.35905	1.91016	1.94081	2.59716	2.01113	1.47683	1.36056	1.57906	1.86324		4.4	1.17904
4.5	0.988193	1.06298	1.18143	1.01285	1.13666	0.991792				45	1.94686	1.69403	1.83955	2.07919	2.41842	1.82983	1.43032	1.11022	0.922486	1.76704		4.5	0.86844
4.6	0.98975	1.00569	1.2504	0.957457	1.37116	0.957107				46	1.46183	2.11665	2.17221	1.62495	3.4944	2.12863	1.34353	1.41653	1.60672	1.77498		4.6	0.829824
4.7	0.999135	1.08123	1.06454	0.974606	1.04164	1.01583				47	1.61857	1.30691	1.87031	1.76707	2.3813	1.86417	1.63901	1.77965	1.49431	1.75484		4.7	0.968069
4.8	0.91516	0.982855	0.617323	0.966342	1.02294	1.06445				48	1.31569	1.23553	2.03256	2.07459	3.22421	1.94778	1.41928	2.24464	1.08247	1.7264		4.8	0.900737
4.9	0.981776	0.994211	1.15121	1.05691	1.05076	0.919195				49	1.448	1.73034	2.06726	2.01224	2.96855	2.03425	2.00746	1.50059	2.33981	1.73507		4.9	0.968641
5	1.08895	1.01065	0.9491	0.996958	1.06175	0.920873				50	1.63661	2.37761	1.9562	1.84742	2.25532	2.01433	1.57413	2.04731	1.71339	1.80479		5	0.897461
5.1	0.978624	1.0677	1.28096	0.993841	1.14691	1.02319				51	1.21026	1.66661	2.0316	1.99475	2.97884	1.896	1.63957	1.67562	2.47986	1.86378		5.1	0.91872
5.2	1.0015	1.09245	1.26028	0.977725	1.0469	0.992872				52	2.05809	2.05918	1.93635	1.6598	1.91263	1.80593	1.48383	1.78804	2.25413	1.86337		5.2	0.814618
5.3	1.13108	1.03429	0.928576	1.01144	1.13399	1.021				53	1.65	2.18623	1.9957	2.18554	2.44722	2.00447	1.39052	1.72182	1.63568	1.81101		5.3	1.06854
5.4	1.01035	0.980906	1.01269	1.01325	0.977661	1.04013				54	0.893407	1.65526	1.96269	1.77366	2.49355	2.02662	1.70656	1.77057	2.00934	1.92449		5.4	1.13017
5.5	0.953267	1.11125	0.889069	0.974036	0.963747	0.992304				55	1.73306	2.11998	2.09499	2.02214	3.71252	2.02098	1.32721	1.61827	2.39199	1.75007		5.5	0.908658
5.6	1.03765	1.13051	1.03327	0.961689	1.08892	0.991217				56	1.45568	1.74875	2.23541	2.17173	2.13295	2.10264	1.68078	1.70433	1.56032	1.80473		5.6	0.725299
5.7	1.17562	0.921212	1.0883	1.03819	1.05661	0.95422				57	2.38454	1.49013	2.07847	1.98142	2.70884	2.16282	1.70757	2.25366	2.68354	1.92564		5.7	0.965553
5.8	1.00716	1.02209	1.02307	0.93858	1.26686	0.953714				58	1.6783	1.68348	2.04033	2.20582	2.17804	2.12641	2.0473	1.73872	2.45982	1.85001		5.8	0.959032
5.9	0.971415	1.01552	1.00616	0.972108	1.19779	0.980441				59	1.76495	1.74469	2.03972	1.71047	2.03167	2.02233	1.78723	1.45625	2.87548	1.88821		5.9	1.18152
6	0.992089	1.00082	0.980556	1.02057	1.26938	0.942812				60	1.40597	1.38183	2.15045	1.82095	2.87836	2.09413	1.96819	1.96015	2.428	1.91655		6	0.936055
6.1	1.12058	1.03611	1.13984	1.08942	0.952426	0.931357				61	1.42031	1.71726	2.04236	1.91282	2.35893	1.93312	1.8027	2.37869	1.87141	1.91293		6.1	0.81497
6.2	0.970897	0.910643	0.70545	0.951077	1.13302	0.955934				62	2.24943	1.60426	2.14922	2.12861	2.08746	2.09654	1.59848	2.21306	2.45341	1.7632		6.2	0.983557
6.3	1.0154	0.965734	1.08907	1.02339	1.11608	0.962778				63	2.012	1.99712	2.15304	1.86367	2.92766	2.07377	1.88574	1.72406	2.67534	1.88104		6.3	0.970534
6.4	0.861668	1.05397	0.941373	0.953511	1.01577	0.992894				64	1.90907	1.76736	2.18357	2.18367	3.32982	2.02439	1.83115	1.49662	3.08551	1.90941		6.4	1.01202
6.5	1.14625	1.00718	1.18911	0.951402	1.23097	1.01307				65	1.0501	2.01304	2.07665	1.9558	3.19372	1.98417	1.79649	1.41741	1.75627	1.99893		6.5	1.00197
6.6	0.939043	1.02887	0.983423	0.979898	1.12051	0.98909				66	1.66196	2.21657	2.11819	2.20029	2.80309	1.92647	1.60443	1.50585	2.23068	1.8783		6.6	1.08781
6.7	0.945356	0.951451	1.15207	0.98259	1.28554	1.01803				67	2.06975	1.81442	2.0599	2.08117	1.93087	2.06044	1.50265	1.70886	1.69394	1.84156		6.7	0.923933
6.8	0.935396	0.989626	1.21522	0.981091	1.23103	0.942644				68	1.69667	1.2887	2.09842	2.02219	2.73111	2.10634	1.9592	1.72933	1.45053	2.05576		6.8	1.03301
6.9	0.942446	1.05618	0.836429	1.01175	1.13751	1.0699				69	1.51666	1.69971	2.08439	1.98337	1.60174	2.22223	2.14776	1.89653	1.64393	1.89333		6.9	0.97766
7	0.857884	0.998034	0.867301	0.985628	1.22628	1.04124				70	1.78832	1.42093	2.06023	1.93548	1.90151	2.18267	1.49192	2.24163	1.94453	2.0062		7	0.923961
7.1	1.08786	1.03051	1.11256	0.972024	0.994959	1.02361				71	1.81463	2.10804	2.19093	2.0448	1.96496	2.02971	1.60204	1.58019	1.7495	1.90778		7.1	1.20498
7.2	1.05684	0.962903	0.993393	0.912332	1.07281	1.00732				72	1.61479	1.86357	2.13513	1.89646	1.86876	1.8571	2.08292	1.61764	2.2849	2.12056		7.2	0.97581
7.3	1.02106	1.01059	0.818584	1.03167	1.24302	0.960795				73	1.60377	1.3218	2.22128	2.01664	2.74866	2.1285	1.53215	1.48617	1.62936	1.87188		7.3	1.19395
7.4	0.956368	1.08743	1.19339	0.96992	0.910161	1.00164				74	2.06594	1.77184	2.24362	2.08932	2.64745	2.00323	1.75196	1.31604	1.52113	2.01178		7.4	1.03915
7.5	0.996791	0.981178	1.09811	0.913066	1.0174	1.03141				75	1.56134	1.06109	2.05219	1.95835	1.58449	1.90185	1.97858	2.30497	2.32859	1.89638		7.5	0.964193
7.6	0.949632	1.06421	1.10479	0.929147	0.945331	0.964878				76	2.35737	2.37808	2.12106	1.91436	2.98365	1.8971	1.77328	1.56652	2.3098	1.80038		7.6	1.25213
7.7	1.08925	0.998264	1.12387	0.985778	1.01196	1.00261				77	2.73508	1.91559	2.18546	2.09085	2.41396	1.93539	1.84775	1.75752	2.0701	1.95401		7.7	0.899303
7.8	1.03472	0.927536	1.17006	0.969774	1.16184	1.03358				78	1.5177	2.32416	2.08867	1.96664	1.15541	1.98248	1.51618	1.61596	1.46817	1.98793		7.8	0.964291
7.9	0.856021	1.05169	1.08488	0.918383	1.24181	1.00332				79	1.31166	1.95469	2.19152	1.85994	3.03423	1.98426	1.81382	2.09623	1.98363	2.02257		7.9	1.12099
8	1.01992	1.01784	1.18914	0.939819	1.02879	0.96695				80	1.73089	1.63586	2.05759	1.70636	2.53601	1.97881	1.86188	1.79755	1.79377	1.93975		8	1.2054
8.1	1.03307	0.92911	0.768117	1.02946	1.08861	1.08985				81	2.3766	1.67015	2.22242	1.85476	2.41931	2.04673	1.7994	1.48099	1.97547	1.87935		8.1	1.04445
8.2	0.845786	0.982806	1.06039	0.965787	1.10553	0.974956				82	1.64908	1.9421	2.3854	1.91359	2.00948	1.97576	1.5296	1.47872	1.80474	1.95849		8.2	1.0286
8.3	1.04526	0.918816	0.851781	0.942951	1.27809	0.995125				83	1.63514	2.04017	2.213	1.9589	1.93738	2.14735	2.15933	1.85626	2.47124	2.09551		8.3	0.902881
8.4	1.05397	0.973106	1.16989	0.99055	1.12115	0.97253				84	1.98698	2.52274	2.1379	1.76971	2.30243	2.0506	1.63018	1.82163	2.32726	1.98428		8.4	0.840961
8.5	1.04788	1.04657	1.27822	1.02204	1.36651	1.00198				85	1.44647	2.17887	2.12009	2.04653	3.02052	1.96461	1.69163	2.01698	2.48213	2.12309		8.5	0.853853
8.6	1.04471	1.01175	0.850859	0.951494	0.942085	0.99748				86	1.30105	2.38467	2.20478	1.97092	3.13301	2.02779	1.5987	1.54209	2.21616	2.04696		8.6	0.917715
8.7	1.02651	0.999128	1.05868	0.981765	1.08401	1.03893				87	1.51855	1.6728	2.18282	1.89975	3.99945	2.05328	1.78066	1.97451	1.68679	2.05159		8.7	1.12332
8.8	1.01245	0.963364	0.99976	1.04888	1.03838	0.950086				88	2.21044	1.99376	2.17857	1.90488	2.54735	1.99264	2.12176	2.06388	1.95948	2.01416		8.8	1.02713
8.9	0.997619	1.05325	0.854873	0.981373	0.937359	1.0891				89	1.27482	1.89543	2.00728	1.96335	2.94131	1.92811	1.71743	2.49159	1.65905	2.09057		8.9	1.08478
9	1.05736	1.02941	0.897358	1.01699	1.04612	1.09609				90	1.96922	1.1334	2.18743	1.84823	2.83217	2.13258	1.75163	1.65866	2.53535	2.02835		9	1.16322
9.1	1.00442	1.05481	0.75172	0.955573	1.00184	1.02416				91	1.49241	1.59432	2.11319	2.02779	2.2972	2.01789	1.69635	1.50015	2.04298	1.97503		9.1	0.953807
9.2	0.99872	0.943964	0.907062	1.05917	0.919781	1.02189				92	1.73259	2.10721	2.25348	1.95162	2.08218	2.22186	2.00882	1.60886	2.80992	1.90195		9.2	0.853979
9.3	0.974023	0.901206	1.06019	0.984063	0.938786	1.03689				93	1.93857	1.34154	2.18673	2.11745	2.91473	2.14813	1.74825	1.6312	1.94786	2.25611		9.3	0.993242
9.4	1.03861	1.06714	1.28305	0.983747	0.975063	0.990322				94	1.8673	1.81392	2.16702	2.06091	1.75818	2.07209	2.16864	1.41472	2.0706	2.30869		9.4	0.98359
9.5	0.965612	1.08519	0.532949	0.924343	1.06178	1.00389				95	2.18782	1.4149	2.16907	1.80146	3.85485	1.99888	1.8559	1.62132	1.537	2.13571		9.5	0.877398
9.6	0.940246	1.12035	0.935824	0.956606	0.937268	1.03126				96	1.99853	1.56241	1.9977	1.98266	2.00716	2.10947	1.58424	1.395	1.76608	2.13465		9.6	1.02578
9.7	0.97802	1.07364	0.938597	0.934963	0.998101	0.965552				97	2.09407	1.72701	2.00146	1.68107	2.91023	2.19813	1.79636	1.87361	2.34283	2.06705		9.7	0.963118
9.8	1.01967	1.0187	1.38913	1.01074	0.920557	0.988714				98	2.57503	2.14114	2.12644	1.90014	2.66545	2.17583	1.87847	1.63425	3.33103	1.91398		9.8	0.962754
9.9	1.08999	1.03385	0.756234	0.946309	1.02537	1.05184				99	2.16249	2.62281	2.12397	1.82098	3.00288	2.12834	1.81499	1.8468	1.97941	2.20081		9.9	1.28195
10	1.09777	1.02004	1.00781	0.783831	0.924034	0.953527				100	1.81517	1.11568	2.18465	1.94269	3.04906	2.09338	1.75955	1.76144	1.66795	2.2499		10	1.0622
10.1	0.979073	0.977562	0.795447	0.990023	0.890135	1.00223				101	1.98667	1.53076	2.01891	2.11524	2.87151	2.04975	2.2165	1.92218	2.67541	2.1912		10.1	1.12367
10.2	1.06946	0.928454	1.17386	1.00036	0.953252	1.02678				102	2.45304	1.58402	2.11426	2.1737	2.67813	2.05024	2.2389	1.94481	1.77267	2.19498		10.2	0.908899
10.3	0.9396	1.00318	0.924568	1.02042	0.890345	1.01567				103	2.3092	1.2485	2.11019	1.90475	2.92748	2.16439	1.60827	1.75643	1.17935	2.05593		10.3	0.851434
10.4	0.935071	0.93354	1.00433	0.974406	1.02197	1.02072				104	2.53969	1.41877	2.14513	1.95133	4.16259	1.97665	1.29772	1.85345	2.81635	2.17648		10.4	1.01185
10.5	0.969696	0.993485	1.28412	0.971254	0.889352	1.11526				105	1.85805	1.67342	2.10925	2.11871	1.87441	1.8963	1.73043	1.90858	1.81262	2.2457		10.5	0.946259
10.6	0.939239	0.933457	0.794988	0.978992	0.912492	1.06587				106	2.19059	2.09926	2.05	1.94659	2.71424	1.97829	1.75069	1.77796	1.74795	2.06612		10.6	0.985855
10.7	0.901208	1.05102	0.928466	0.968746	0.990035	1.11071				107	2.52371	1.75086	2.01182	1.99858	1.96418	2.12829	1.81852	1.95683	2.70093	2.13224		10.7	0.797956
10.8	1.07129	0.941814	1.54853	0.973371	1.06844	1.09481				108	2.36248	1.70493	2.13491	1.86735	3.22025	1.95263	1.64116	1.65869	2.01566	2.09087		10.8	0.705094
10.9	0.994303	0.930009	0.825619	1.05078	0.849772	1.09634				109	2.31727	1.16728	2.06335	1.85186	3.54041	1.99646	1.68954	1.65103	2.48357	2.12212		10.9	1.03275
11	1.06816	0.962391	0.838272	0.963308	0.992904	1.21032				110	2.61694	1.89169	2.10925	2.01543	4.18891	2.09861	1.94832	1.82054	2.2055	2.1322		11	0.967633
11.1	1.06613	0.945816	1.01719	0.977487	0.994843	1.2158				111	1.51532	1.41576	2.1466	1.6446	3.11933	1.92999	1.6497	1.91518	1.56233	2.23146		11.1	0.78748
11.2	0.994445	0.941681	1.24429	1.05074	1.12655	1.20672				112	1.49838	1.60035	1.9792	1.66742	2.96053	1.95533	1.24106	1.8364	1.27623	2.21253		11.2	0.796396
11.3	1.11426	0.968905	0.848397	1.00761	0.906977	1.23989				113	2.91828	1.70542	2.01249	2.09144	3.37907	1.96629	1.77246	2.01162	1.92993	2.16476		11.3	0.857596
11.4	1.04598	1.03025	0.997216	1.06597	0.91245	1.30129				114	2.33495	1.86231	2.07797	2.03298	4.3532	2.07301	1.93072	2.30915	1.85815	2.17633		11.4	0.924774
11.5	1.01038	0.936238	0.986192	0.989998	0.966524	1.28807				115	1.6128	1.89784	2.03908	1.7992	4.52897	2.02852	1.77608	1.81843	1.89041	2.03251		11.5	0.947054
11.6	1.0715	0.925104	0.974596	1.01035	1.0424	1.38829				116	1.44034	1.35725	2.13565	1.79444	4.40359	2.04007	1.63371	1.7785	1.67142	2.32625		11.6	0.763084
11.7	0.930252	0.926153	0.647004	0.980802	0.953607	1.40344				117	2.63714	2.19708	2.12162	1.92556	2.58779	2.04404	1.79836	1.38196	2.77222	2.178		11.7	0.830691
11.8	0.998866	0.976724	1.21126	1.01206	0.960536	1.44438				118	2.10285	1.82587	2.04269	1.78232	3.43847	1.98894	1.7988	1.73146	1.93947	2.25775		11.8	1.15712
11.9	1.03255	0.926263	1.05873	0.938105	1.01309	1.37721				119	1.969	2.23421	2.02817	1.72143	3.41728	2.16008	1.53893	1.90236	2.19047	1.99796		11.9	0.819158
12	1.09337	0.925533	1.27806	0.990061	1.01082	1.37394				120	2.01358	1.87453	2.03216	1.92771	2.17265	2.00554	1.63512	1.95183	2.58278	2.2879		12	1.02995
12.1	0.92593	0.996432	0.853421	1.0079	0.920979	1.36405				121	2.70281	2.26042	2.0649	1.74648	3.02759	2.01513	2.04294	1.37953	1.88971	2.23271		12.1	0.877916
12.2	0.995412	0.993065	0.713436	1.01042	0.914374	1.38337				122	1.84396	2.60639	1.92057	1.96316	3.23276	2.03023	1.52205	2.26558	2.38072	2.21262		12.2	0.859953
12.3	1.05134	1.01303	1.10657	0.985524	1.0057	1.4079				123	1.88602	2.06213	2.20207	2.10286	2.95981	1.99578	1.35749	1.41611	2.28031	2.15461		12.3	0.869987
12.4	1.07177	0.95136	1.05883	1.01232	1.02242	1.43419				124	2.01064	1.828	2.083	2.00529	2.84654	2.1545	1.70029	1.86016	2.9772	2.08778		12.4	0.698751
12.5	0.950982	0.938105	1.27381	0.983193	0.905128	1.35509				125	1.88136	1.8419	2.17365	1.97327	3.71051	1.97041	1.70863	1.84249	1.09906	2.14623		12.5	1.02827
12.6	1.06896	0.963228	1.35814	0.989911	0.933947	1.3978				126	2.16595	1.51583	2.02546	2.12831	1.84335	1.931	1.66171	1.56479	2.74513	2.26655		12.6	0.786788
12.7	1.0804	1.09249	1.09818	1.00537	0.846196	1.48044				127	1.3795	2.00217	2.07693	2.07854	1.99737	2.21927	1.96689	1.69261	1.67281	2.19442		12.7	0.90088
12.8	1.03211	1.02994	0.816458	1.07883	0.863343	1.47678				128	1.54404	1.90237	2.08375	2.25381	2.15519	2.05974	1.5519	1.89775	2.3489	2.23495		12.8	0.815678
12.9	0.935111	1.02415	1.1597	1.0615	0.995636	1.46211				129	2.60677	1.12276	2.21597	1.86106	2.85273	1.97611	1.52144	1.90044	1.93341	2.346		12.9	0.994686
13	0.914586	0.988728	0.877641	0.960311	0.976892	1.43636				130	1.5219	1.92695	1.9396	2.06246	2.23559	2.07218	1.63883	1.711	1.46574	2.25634		13	1.15482
13.1	0.916816	0.983236	1.12333	1.01056	0.979493	1.44417				131	1.99589	1.96604	2.04491	2.1253	3.60772	2.00174	1.68778	1.98314	2.53621	2.09197		13.1	1.05209
13.2	0.932821	0.99533	1.24581	0.978154	1.00807	1.38847				132	1.3274	2.72725	2.04625	2.04497	2.57084	2.0813	1.37131	1.59534	1.60534	2.37715		13.2	0.971457
13.3	1.11147	0.989202	0.892905	0.978104	0.891013	1.48552				133	1.99951	1.36329	2.01323	2.17451	2.52093	1.99157	1.63042	1.6552	1.46234	2.29539		13.3	0.935893
13.4	1.09535	0.935311	0.982703	0.893814	1.03864	1.43697				134	1.82438	1.75877	2.08177	2.25554	3.01138	2.04269	1.87116	2.32434	1.49252	2.19778		13.4	0.958286
13.5	1.11665	0.925599	1.14188	0.991993	1.06228	1.50536				135	3.33965	1.90349	1.98789	1.98334	1.48594	2.02191	1.67646	1.44758	1.28222	2.22706		13.5	0.773352
13.6	1.06698	0.93331	1.25649	1.02193	1.07018	1.52427				136	1.51729	2.0844	2.18764	1.81007	2.90433	2.07533	1.71079	1.56453	1.81896	2.33846		13.6	1.13212
13.7	0.955071	0.852862	0.921639	0.962238	1.24098	1.46203				137	2.4738	1.81852	2.05954	2.2054	3.91281	1.96976	1.57725	2.09537	1.70436	2.14311		13.7	0.906565
13.8	1.25162	1.05926	0.807456	1.01538	0.902771	1.48901				138	2.57448	1.27739	2.15732	2.07608	3.76018	1.90608	1.52429	1.62384	1.89833	2.17978		13.8	0.916581
13.9	0.911741	1.02351	0.93667	0.98051	1.07373	1.49141				139	1.5725	1.69529	2.04612	2.0146	2.88083	2.02997	1.45739	1.8801	1.77837	2.29045		13.9	0.814357
14	1.19373	0.964725	0.898031	1.00595	1.08174	1.44713				140	2.44134	1.29162	2.02695	1.7899	2.71111	2.00701	2.37779	1.95243	1.71225	2.31003		14	0.979771
14.1	1.06472	0.959519	0.947816	1.02245	0.976673	1.44347																14.1	0.847995
14.2	1.16697	1.02579	0.862095	1.01712	0.888162	1.42442																14.2	0.995346
14.3	0.938634	1.00993	0.985996	0.950666	0.967489	1.49916																14.3	0.87899
14.4	0.909542	0.996354	1.18468	0.938513	0.970031	1.49409																14.4	0.865822
14.5	0.776489	1.02488	1.13546	0.964922	1.0338	1.52195																14.5	1.04693
14.6	1.04575	1.01568	0.895406	1.04563	1.05019	1.60874																14.6	0.98685
14.7	0.900576	1.01927	1.1928	0.995466	0.952426	1.57406																14.7	0.849516
14.8	1.02562	0.994813	1.08175	0.909129	1.03756	1.5961																14.8	1.06521
14.9	1.01146	1.01119	1.13095	0.996366	1.01408	1.55704																14.9	0.982344
15	0.966076	1.00748	0.98397	0.945024	0.935095	1.52007																15	0.781776
15.1	0.89776	1.05575	1.08113	0.956029	0.984436	1.54673																15.1	0.826577
15.2	1.07712	0.909376	0.828683	1.0133	0.896528	1.56089																15.2	0.9133
15.3	1.04904	1.00745	1.14173	1.01945	1.02248	1.51571																15.3	0.868056
15.4	0.96821	1.04368	1.04751	1.05431	1.02937	1.45375																15.4	0.751149
15.5	1.13791	1.08102	0.852551	0.938641	0.916724	1.45893																15.5	0.928585
15.6	0.991679	1.08716	0.851923	0.991437	0.99938	1.45544																15.6	0.789527
15.7	1.09581	0.960663	0.981672	0.965167	0.977567	1.50732																15.7	0.771136
15.8	0.987374	0.883366	1.21318	1.03551	0.949201	1.46137																15.8	1.0719
15.9	0.951232	1.11442	1.0691	0.973239	0.998978	1.41703																15.9	1.15352
16	0.969778	0.929114	1.16141	0.968496	0.918419	1.33986																16	0.920644
16.1	1.09594	0.999925	0.766368	0.976617	0.996019	1.41494																16.1	0.745593
16.2	0.943277	1.03146	0.98421	0.984846	0.972188	1.48517																16.2	0.914003
16.3	0.976155	1.07164	1.09795	0.950486	0.982407	1.3595																16.3	0.960461
16.4	1.03265	1.00226	1.0094	1.00809	1.00056	1.39974																16.4	1.01743
16.5	0.907156	1.04509	0.71481	1.02592	0.986547	1.43058																16.5	0.80918
16.6	0.971175	0.966134	0.978361	1.00519	1.06742	1.42405																16.6	0.991388
16.7	1.04655	0.98318	1.28812	0.992868	0.859407	1.46389																16.7	0.779311
16.8	0.889028	1.03502	0.980279	0.942076	1.05846	1.40911																16.8	0.936188
16.9	0.992085	0.991757	0.919002	0.975155	1.0581	1.49685																16.9	1.0753
17	0.962886	1.04457	1.06983	0.979514	0.962005	1.40223																17	1.01284
17.1	0.9518	0.965848	1.17938	1.06624	1.01863	1.43514																17.1	0.911479
17.2	0.898155	1.06191	0.843313	0.973744	0.900717	1.43126																17.2	0.865052
17.3	0.955692	1.04329	1.13393	1.0104	0.863443	1.43764																17.3	0.835552
17.4	1.00316	1.02942	0.925369	0.998409	0.967449	1.38241																17.4	0.83913
17.5	0.982302	1.05509	0.965668	0.962396	0.850622	1.41413																17.5	0.871767
17.6	1.03333	0.940188	1.13792	0.953062	0.919191	1.3224																17.6	0.875694
17.7	0.991135	0.906717	1.01425	1.03477	0.996104	1.50417																17.7	1.09412
17.8	0.981124	1.0162	1.01136	1.00765	0.87791	1.40986																17.8	1.05618
17.9	1.05278	0.984077	1.24141	0.963297	1.05648	1.38756																17.9	0.761022
18	0.986242	0.970402	1.04162	1.02895	0.884006	1.39634																18	1.02805
18.1	1.06225	0.939004	1.00157	0.988022	0.981402	1.35157																18.1	0.782871
18.2	1.04328	1.0919	1.16415	1.08244	0.953581	1.44012																18.2	0.923063
18.3	0.973406	0.9962	1.15174	1.12708	1.02183	1.40866																18.3	0.927952
18.4	1.03742	1.09581	0.80303	1.04624	1.0313	1.40896																18.4	1.08354
18.5	1.14262	1.10508	0.939044	1.01356	1.00104	1.37835																18.5	1.05192
18.6	0.986932	1.00272	1.26871	0.963027	1.2723	1.41852																18.6	1.06167
18.7	1.102	0.962929	0.791071	1.03801	0.936363	1.39078																18.7	0.935319
18.8	1.06079	0.978619	1.09498	1.03933	1.08567	1.3206																18.8	0.937848
18.9	0.993864	0.908236	0.740279	1.04421	1.11609	1.42445																18.9	0.915776
19	0.852423	1.00441	0.943153	0.921525	0.926979	1.3897																19	0.867484
19.1	0.982088	0.888649	0.959187	1.07101	1.15964	1.34524																19.1	0.898167
19.2	0.927044	1.01363	1.16114	0.906694	1.02911	1.38958																19.2	0.921957
19.3	0.924759	0.968235	0.81028	1.0148	1.00102	1.33336																19.3	1.07978
19.4	0.989426	0.997444	0.651577	0.990117	1.05813	1.37993																19.4	1.09533
19.5	1.11125	1.02613	0.939027	1.00123	1.02893	1.47576																19.5	0.77721
19.6	1.12352	1.07125	0.895727	1.04628	0.981669	1.40384																19.6	0.68166
19.7	1.07191	1.05487	1.098	0.935866	1.21849	1.28871																19.7	0.874255
19.8	0.872846	0.839484	1.31323	1.00685	0.863903	1.4253																19.8	1.02503
19.9	1.08192	0.918419	0.945986	1.03937	1.26105	1.34945																19.9	0.846312
20	0.915661	0.913335	0.812713	1.02405	1.16566	1.4456																20	0.990141
20.1	0.894	1.00674	1.06451	1.04097	1.08094	1.42279																20.1	0.812671
20.2	1.01694	1.07355	1.32779	1.00327	1.22085	1.42638																20.2	1.12896
20.3	0.999563	1.08282	0.940576	0.978687	1.21041	1.41838																20.3	0.88204
20.4	1.07295	0.92098	0.835301	0.889657	1.23223	1.32437																20.4	1.1529
20.5	0.87449	1.04088	0.820078	0.881177	1.10232	1.43145																20.5	0.778864
20.6	1.06023	1.20538	0.913628	0.910528	1.12189	1.35874																20.6	1.15622
20.7	0.972266	1.32247	1.1739	0.862853	1.13354	1.39731																20.7	0.937404
20.8	0.987815	1.50985	1.09489	0.949346	1.05966	1.42852																20.8	1.09826
20.9	1.02232	1.47093	0.997574	0.945749	1.12472	1.3991																20.9	0.827485
21	0.957222	1.46159	1.41262	0.977937	1.2026	1.40768																21	0.966558
21.1	1.14693	1.54565	1.05777	0.994327	1.27321	1.42083																21.1	1.01035
21.2	1.10072	1.6327	1.35438	1.05313	1.23104	1.49174																21.2	0.959592
21.3	1.11591	1.53116	1.25293	1.06983	1.27042	1.39504																21.3	0.967815
21.4	1.23567	1.47826	1.07211	1.12291	1.24206	1.42386																21.4	1.1102
21.5	1.21366	1.57581	1.55326	1.16299	1.25094	1.44827																21.5	0.913549
21.6	1.26764	1.48421	1.65644	1.18299	0.994253	1.41625																21.6	0.89958
21.7	1.1863	1.41094	1.25883	1.16303	1.32655	1.40323																21.7	0.904182
21.8	1.24795	1.49812	1.16725	1.16237	1.15217	1.45449																21.8	0.911872
21.9	1.30702	1.47258	1.33504	1.24633	1.1191	1.41309																21.9	0.94068
22	1.30248	1.51685	1.27107	1.24003	1.21434	1.39224																22	1.08102
22.1	1.25631	1.57458	1.39101	1.262	1.24929	1.39644																22.1	0.893845
22.2	1.30286	1.54124	1.54802	1.2154	1.17624	1.43935																22.2	0.989315
22.3	1.3099	1.46867	1.45425	1.27869	1.36423	1.47757																22.3	1.03701
22.4	1.28364	1.51876	1.31148	1.2276	1.38568	1.42858																22.4	1.13354
22.5	1.37369	1.57086	1.42454	1.2897	1.27601	1.49294																22.5	1.04395
22.6	1.56161	1.50568	1.42873	1.25476	1.19092	1.47316																22.6	0.869138
22.7	1.37318	1.49714	1.46655	1.35561	1.23367	1.42465																22.7	0.99601
22.8	1.47397	1.51038	1.4209	1.22941	1.19842	1.46832																22.8	1.04144
22.9	1.29693	1.49285	1.05775	1.25231	1.33831	1.40229																22.9	0.986006
23	1.44183	1.50476	1.20539	1.36521	1.2406	1.44856																23	1.03654
23.1	1.49474	1.4823	1.2519	1.29266	1.39384	1.46464																23.1	1.04128
23.2	1.28092	1.5607	1.08964	1.28302	1.28566	1.47281																23.2	1.10072
23.3	1.42915	1.55748	1.2915	1.33046	1.42168	1.52346																23.3	0.89023
23.4	1.29264	1.54737	1.28753	1.39557	1.3432	1.4139																23.4	1.07731
23.5	1.63559	1.49646	1.23748	1.35352	1.36981	1.50202																23.5	0.948259
23.6	1.52951	1.60051	1.14436	1.38436	1.18218	1.4109																23.6	0.986124
23.7	1.27608	1.47145	1.15353	1.35832	1.28271	1.48547																23.7	0.912131
23.8	1.35557	1.4389	1.2317	1.31949	1.28962	1.5302																23.8	0.98773
23.9	1.3235	1.4638	1.38255	1.40289	1.29205	1.54655																23.9	1.26349
24	1.26661	1.40244	1.25097	1.33167	1.26372	1.41543																24	0.923248
24.1	1.24561	1.53924	1.18071	1.39075	1.34278	1.41614																24.1	1.01847
24.2	1.37481	1.56383	1.52023	1.4457	1.24441	1.51606																24.2	1.14389
24.3	1.33596	1.53459	1.48425	1.41939	1.27225	1.47928																24.3	0.993035
24.4	1.49728	1.59835	1.18746	1.37877	1.30835	1.521																24.4	1.13591
24.5	1.50564	1.4603	1.38705	1.43833	1.21581	1.50766																24.5	0.997949
24.6	1.61845	1.52735	1.30609	1.36226	1.31069	1.47075																24.6	1.1404
24.7	1.46533	1.57413	1.22178	1.52148	1.30708	1.35778																24.7	1.09683
24.8	1.36529	1.49509	1.5323	1.42793	1.31834	1.5105																24.8	1.01244
24.9	1.37866	1.5911	1.42476	1.43766	1.31308	1.48116																24.9	0.988299
25	1.41287	1.57855	1.38931	1.5005	1.25532	1.44608																25	0.994096
25.1	1.51757	1.49917	1.26071	1.46895	1.34881	1.50467																25.1	1.05391
25.2	1.40249	1.51033	1.42223	1.40194	1.26511	1.57153																25.2	0.794544
25.3	1.37313	1.61141	1.12434	1.39219	1.24698	1.44896																25.3	1.02693
25.4	1.38593	1.54715	1.22695	1.46928	1.32413	1.47104																25.4	1.14792
25.5	1.30926	1.449	1.38663	1.40835	1.24975	1.52822																25.5	0.871375
25.6	1.20959	1.46122	1.38774	1.37596	1.38004	1.5349																25.6	1.00181
25.7	1.26002	1.52722	1.25264	1.34672	1.42066	1.46524																25.7	1.3425
25.8	1.44835	1.4885	1.56779	1.52812	1.38663	1.45688																25.8	1.04146
25.9	1.37793	1.60087	1.76813	1.44377	1.35864	1.46778																25.9	0.887719
26	1.48992	1.66146	1.12888	1.43797	1.33992	1.50544																26	1.08748
26.1	1.44842	1.52518	1.29518	1.46095	1.40853	1.52749																26.1	1.19782
26.2	1.47642	1.36565	1.28764	1.47711	1.42427	1.59198																26.2	1.28512
26.3	1.34192	1.54315	1.3622	1.38491	1.40607	1.49461																26.3	1.29333
26.4	1.3734	1.4603	1.28747	1.47318	1.41636	1.49746																26.4	0.899729
26.5	1.42472	1.53419	1.30896	1.4183	1.52661	1.54491																26.5	1.37545
26.6	1.34945	1.55835	1.46463	1.48776	1.41457	1.58161																26.6	1.21849
26.7	1.46026	1.54629	1.27516	1.50804	1.36091	1.45903																26.7	1.1865
26.8	1.43246	1.54489	1.28016	1.44833	1.28473	1.50472																26.8	1.27495
26.9	1.3233	1.31193	1.2767	1.41682	1.47817	1.6239																26.9	0.949501
27	1.54256	1.47702	1.38863	1.45645	1.3622	1.5506																27	1.02886
27.1	1.43704	1.34619	1.38494	1.52495	1.46133	1.49361																27.1	0.944971
27.2	1.30432	1.58677	1.32931	1.42441	1.42431	1.5157																27.2	1.04616
27.3	1.43755	1.49398	1.39738	1.57628	1.24935	1.4421																27.3	0.93686
27.4	1.5261	1.42138	1.32868	1.52236	1.45559	1.629																27.4	1.17626
27.5	1.48275	1.57779	1.25654	1.48861	1.28755	1.52595																27.5	1.1913
27.6	1.396	1.48536	1.30224	1.50605	1.37248	1.47236																27.6	1.10675
27.7	1.51142	1.48967	1.26282	1.39455	1.45445	1.49669																27.7	1.13186
27.8	1.21507	1.50959	1.31209	1.40645	1.40325	1.56139																27.8	0.999496
27.9	1.39091	1.45041	1.48632	1.44925	1.37504	1.58335																27.9	1.17107
28	1.45971	1.53522	1.22716	1.47213	1.32903	1.53809																28	1.14681
28.1	1.29932	1.36668	1.41322	1.47977	1.30372	1.53286																28.1	1.26633
28.2	1.3731	1.51325	1.25135	1.53259	1.41955	1.59187																28.2	1.40671
28.3	1.37494	1.46443	1.27601	1.47179	1.48648	1.50351																28.3	1.01197
28.4	1.3257	1.4149	1.50191	1.52327	1.30159	1.47219																28.4	1.07069
28.5	1.38064	1.45619	1.42878	1.50377	1.61186	1.55392																28.5	1.30046
28.6	1.36513	1.50198	1.36754	1.55782	1.47061	1.56075																28.6	1.27642
28.7	1.56457	1.35966	1.3762	1.39158	1.44253	1.61895																28.7	1.23482
28.8	1.36959	1.47934	1.46802	1.60874	1.41584	1.51514																28.8	1.37362
28.9	1.37005	1.54101	1.50926	1.42025	1.4667	1.58761																28.9	1.2696
29	1.43885	1.53173	1.35691	1.49964	1.37555	1.54299																29	1.20675
29.1	1.47499	1.54713	1.45337	1.52692	1.36696	1.56222																29.1	1.48325
29.2	1.40734	1.53117	1.41156	1.46925	1.3904	1.54017																29.2	1.26442
29.3	1.32109	1.42577	1.34352	1.54189	1.41757	1.5726																29.3	1.13981
29.4	1.43094	1.36709	1.51066	1.47912	1.57924	1.51837																29.4	1.16993
29.5	1.39891	1.45877	1.6723	1.41095	1.42159	1.51145																29.5	1.0977
29.6	1.27785	1.5357	1.50053	1.43128	1.447	1.47586																29.6	1.1999
29.7	1.36093	1.49396	1.51405	1.4942	1.56301	1.65387																29.7	1.09427
29.8	1.24795	1.4298	1.52904	1.40753	1.5004	1.6652																29.8	1.01692
29.9	1.51828	1.53209	1.53009	1.52124	1.62246	1.66																29.9	1.1826
30	1.40638	1.56254	1.11975	1.43684	1.52619	1.6193																30	1.24518
30.1	1.50603	1.51791	1.40655	1.45161	1.59608	1.61621																30.1	1.20943
30.2	1.46836	1.50899	1.40516	1.49154	1.73786	1.54691																30.2	1.27352
30.3	1.43573	1.46061	1.46411	1.53817	1.53274	1.55647																30.3	1.39647
30.4	1.29998	1.4403	1.61027	1.49283	1.61615	1.62739																30.4	1.12362
30.5	1.43693	1.51894	1.31683	1.4314	1.51838	1.63227																30.5	1.20009
30.6	1.35127	1.40161	1.21164	1.38751	1.65015	1.55359																30.6	1.23344
30.7	1.31679	1.50269	1.40592	1.45543	1.45851	1.52381																30.7	1.23974
30.8	1.49598	1.45565	1.26105	1.45888	1.48238	1.55062																30.8	1.30862
30.9	1.51999	1.4847	1.63887	1.43155	1.68498	1.63311																30.9	1.2668
31	1.30219	1.514	1.52526	1.48302	1.65679	1.55116																31	1.18475
31.1	1.42795	1.46563	1.75002	1.49701	1.68322	1.58191																31.1	1.10149
31.2	1.4398	1.4252	1.45439	1.40496	1.6769	1.73921																31.2	1.14283
31.3	1.21754	1.49737	1.52822	1.42464	1.60236	1.50696																31.3	1.40323
31.4	1.37354	1.45196	1.69583	1.45455	1.73463	1.55485																31.4	1.20777
31.5	1.44439	1.54739	1.25112	1.52691	1.54354	1.56634																31.5	1.07752
31.6	1.47297	1.54307	1.42244	1.50754	1.56843	1.51295																31.6	1.26028
31.7	1.48811	1.41417	1.31727	1.51252	1.58534	1.57996																31.7	1.28698
31.8	1.47985	1.47831	1.60664	1.40573	1.5562	1.6029																31.8	1.31423
31.9	1.32232	1.56922	1.27719	1.48505	1.68643	1.63784																31.9	1.40173
32	1.36554	1.44941	1.5862	1.33491	1.6847	1.56842																32	1.24911
32.1	1.2378	1.46263	1.46472	1.37731	1.53358	1.59775																32.1	1.36652
32.2	1.42942	1.48302	1.51306	1.44242	1.71568	1.52265																32.2	1.34601
32.3	1.59284	1.44185	1.29683	1.45807	1.61009	1.65895																32.3	1.42106
32.4	1.3879	1.45215	1.20202	1.49214	1.77456	1.57073																32.4	1.41972
32.5	1.49805	1.50792	1.77972	1.43576	1.78337	1.56902																32.5	1.32177
32.6	1.3013	1.38393	1.38041	1.44988	1.6421	1.58786																32.6	1.18159
32.7	1.39284	1.4767	1.4134	1.47505	1.64109	1.69116																32.7	1.32026
32.8	1.42992	1.42606	1.33028	1.44445	1.83467	1.56363																32.8	1.08582
32.9	1.42587	1.39585	1.6353	1.49206	1.7402	1.63329																32.9	1.367
33	1.44192	1.39717	1.53691	1.3674	1.77633	1.57919																33	1.46045
33.1	1.22134	1.45093	1.83495	1.49709	1.77707	1.5649																33.1	1.23566
33.2	1.31704	1.4551	1.49009	1.40174	1.72981	1.57388																33.2	1.4801
33.3	1.44355	1.49279	1.65163	1.36386	1.82415	1.5611																33.3	1.31163
33.4	1.54512	1.47355	1.27341	1.3968	1.68339	1.6005																33.4	1.39101
33.5	1.3897	1.42495	1.40396	1.44306	1.70574	1.64115																33.5	1.10147
33.6	1.46951	1.44353	1.71927	1.42602	1.85025	1.68129																33.6	1.31516
33.7	1.38376	1.5084	1.72475	1.43521	1.74412	1.57944																33.7	1.37136
33.8	1.4763	1.45976	1.22887	1.42366	1.51813	1.66977																33.8	1.20666
33.9	1.40845	1.47362	1.36453	1.42863	1.91689	1.57077																33.9	1.10737
34	1.39447	1.45269	1.41705	1.44581	1.75362	1.65249																34	1.39065
34.1	1.43188	1.4104	1.36241	1.38575	1.81338	1.52544																34.1	1.3925
34.2	1.28348	1.41293	1.30362	1.44677	1.81246	1.57893																34.2	1.51328
34.3	1.36966	1.58277	1.3214	1.396	1.85343	1.60001																34.3	1.16371
34.4	1.42501	1.46901	1.38615	1.39486	1.7789	1.56551																34.4	1.40739
34.5	1.48628	1.39708	1.40974	1.42455	1.70681	1.52513																34.5	1.3516
34.6	1.35458	1.42322	1.55347	1.41754	1.70112	1.62468																34.6	1.40482
34.7	1.31045	1.51201	1.79666	1.42556	1.85913	1.6133																34.7	1.26543
34.8	1.37423	1.51624	1.43252	1.37676	1.79923	1.64116																34.8	1.66914
34.9	1.55255	1.4307	1.51109	1.42794	1.86608	1.55964																34.9	1.36642
35	1.46142	1.55968	1.56892	1.44492	1.88938	1.51795																35	1.35281
35.1	1.46631	1.45693	1.52649	1.38463	1.71706	1.57356																35.1	1.29816
35.2	1.47851	1.43175	1.49715	1.42182	1.84358	1.5853																35.2	1.41781
35.3	1.33908	1.3122	1.20436	1.45117	1.88019	1.56067																35.3	1.21281
35.4	1.45898	1.43768	1.14646	1.42237	1.69222	1.64658																35.4	1.32107
35.5	1.55108	1.46209	1.78458	1.34439	1.76678	1.55522																35.5	1.18212
35.6	1.33179	1.44569	1.50123	1.40691	1.72392	1.55272																35.6	1.57505
35.7	1.4202	1.49746	1.513	1.41759	1.72741	1.57589																35.7	1.21458
35.8	1.31734	1.46306	1.3814	1.40858	1.72923	1.65789																35.8	1.26843
35.9	1.3525	1.39251	1.68413	1.43792	1.84057	1.65123																35.9	1.3377
36	1.42156	1.5437	1.51773	1.53412	1.65895	1.5742																36	1.35044
36.1	1.46111	1.52592	1.22883	1.37933	1.90587	1.59766																36.1	1.36438
36.2	1.38093	1.51923	1.30818	1.42284	1.90998	1.62014																36.2	1.43088
36.3	1.54857	1.44968	1.39044	1.38931	1.79869	1.56451																36.3	1.25534
36.4	1.5206	1.65712	1.55429	1.38602	1.76802	1.62639																36.4	1.27304
36.5	1.49337	1.53865	1.60541	1.52789	1.75542	1.65584																36.5	1.45347
36.6	1.40105	1.45165	1.41339	1.37886	1.79914	1.5686																36.6	1.37443
36.7	1.3206	1.43568	1.35088	1.42296	1.83576	1.58179																36.7	1.4155
36.8	1.50391	1.41914	1.02378	1.35323	1.69837	1.66409																36.8	1.2406
36.9	1.3596	1.56445	1.62304	1.35188	1.86604	1.66917																36.9	1.65258
37	1.39215	1.45281	1.4196	1.37131	1.65506	1.65122																37	1.54384
37.1	1.23479	1.42636	1.18929	1.52951	1.86627	1.72096																37.1	1.37084
37.2	1.32824	1.46347	1.66097	1.36987	1.78368	1.67293																37.2	1.27887
37.3	1.46783	1.39942	1.49112	1.35018	1.87666	1.58756																37.3	1.34013
37.4	1.42508	1.49587	1.35544	1.38793	1.84324	1.68736																37.4	1.40741
37.5	1.42123	1.57939	1.40641	1.52957	1.76431	1.62702																37.5	1.44921
37.6	1.57653	1.46266	1.4555	1.40526	1.78513	1.57942																37.6	1.2853
37.7	1.52093	1.43655	1.19633	1.31531	1.74343	1.65204																37.7	1.32028
37.8	1.27765	1.55568	1.46596	1.46132	1.71038	1.51799																37.8	1.44978
37.9	1.35227	1.47478	1.61544	1.39478	1.64553	1.64526																37.9	1.44953
38	1.39286	1.52039	1.40099	1.41428	1.74708	1.65813																38	1.31903
38.1	1.41464	1.5286	1.3936	1.48568	1.75006	1.64738																38.1	1.41501
38.2	1.39366	1.48198	1.18551	1.38605	1.62452	1.66933																38.2	1.26908
38.3	1.26772	1.57057	1.21177	1.41783	1.85515	1.71489																38.3	1.43583
38.4	1.41384	1.60109	1.41749	1.41817	1.72109	1.68512																38.4	1.24829
38.5	1.42097	1.56476	1.44276	1.41329	1.57247	1.60892																38.5	1.11931
38.6	1.41378	1.52192	1.1992	1.36315	1.76922	1.60215																38.6	1.2554
38.7	1.43899	1.52841	1.48801	1.35185	1.75961	1.6022																38.7	1.38694
38.8	1.50598	1.62426	1.48254	1.35796	1.66601	1.66717																38.8	1.40561
38.9	1.43538	1.5721	1.50766	1.37395	1.88833	1.68453																38.9	1.45263
39	1.57767	1.59564	1.19529	1.39532	1.65066	1.62741																39	1.49141
39.1	1.4716	1.50379	1.63236	1.36991	1.73175	1.55726																39.1	1.51882
39.2	1.41522	1.52712	1.1378	1.36622	1.66005	1.63382																39.2	1.32398
39.3	1.34926	1.4543	1.37345	1.44061	1.75251	1.57917																39.3	1.35593
39.4	1.44497	1.5742	1.41894	1.4914	1.59655	1.62506																39.4	1.67991
39.5	1.41008	1.4829	1.27004	1.37743	1.66044	1.60489																39.5	1.38899
39.6	1.50816	1.46462	1.39409	1.3809	1.64645	1.66775																39.6	1.55294
39.7	1.40593	1.51141	1.40284	1.32954	1.58899	1.70037																39.7	1.38702
39.8	1.50463	1.48037	1.32125	1.42782	1.62048	1.59366																39.8	1.323
39.9	1.50506	1.70965	1.17022	1.41079	1.60622	1.70439																39.9	1.57074
40	1.46455	1.57164	1.54316	1.38434	1.66553	1.63752																40	1.32965
40.1	1.52324	1.60109	1.31306	1.39721	1.61606	1.57173																40.1	1.41901
40.2	1.60805	1.60661	1.37352	1.40265	1.50822	1.57334																40.2	1.3004
40.3	1.39732	1.59641	1.27699	1.43417	1.63293	1.64586																40.3	1.58941
40.4	1.58038	1.55902	1.66066	1.36959	1.55109	1.58988																40.4	1.30566
40.5	1.53265	1.46687	1.31315	1.47234	1.62356	1.5661																40.5	1.59472
40.6	1.53267	1.57915	1.54576	1.40611	1.71033	1.60526																40.6	1.47751
40.7	1.50543	1.59773	1.16393	1.46833	1.66051	1.53353																40.7	1.61517
40.8	1.32256	1.56332	1.3067	1.31389	1.63915	1.58576																40.8	1.77942
40.9	1.45959	1.54874	1.21701	1.40135	1.50614	1.59431																40.9	1.41471
41	1.59214	1.57328	1.36562	1.38637	1.66106	1.63745																41	1.27832
41.1	1.47726	1.67911	1.26324	1.41949	1.56311	1.66078																41.1	1.62858
41.2	1.43464	1.50288	1.36117	1.38467	1.48501	1.69247																41.2	1.57119
41.3	1.30563	1.51765	1.29376	1.43723	1.78365	1.7237																41.3	1.69642
41.4	1.56305	1.52917	1.5484	1.46275	1.68642	1.67381																41.4	1.46142
41.5	1.45946	1.67345	1.43364	1.40354	1.49037	1.62411																41.5	1.37268
41.6	1.39781	1.59417	1.20964	1.35421	1.64748	1.60772																41.6	1.4351
41.7	1.5066	1.54382	1.12066	1.34719	1.65555	1.56379																41.7	1.38846
41.8	1.52844	1.54233	1.31804	1.34546	1.68754	1.62955																41.8	1.44505
41.9	1.47581	1.59965	1.42989	1.37981	1.59611	1.65783																41.9	1.55624
42	1.4066	1.59365	1.34226	1.33326	1.60546	1.57501																42	1.53408
42.1	1.40233	1.57665	1.25122	1.36358	1.6209	1.7197																42.1	1.49202
42.2	1.51965	1.58327	1.39291	1.36152	1.57374	1.61322																42.2	1.45947
42.3	1.39987	1.55899	1.53394	1.35282	1.66687	1.62263																42.3	1.23646
42.4	1.48574	1.625	1.31097	1.40503	1.67242	1.57361																42.4	1.53627
42.5	1.24066	1.59082	1.25848	1.36045	1.66296	1.6744																42.5	1.63987
42.6	1.47673	1.72234	1.35392	1.35477	1.65653	1.68153																42.6	1.37714
42.7	1.49811	1.59846	1.26139	1.44946	1.68988	1.71892																42.7	1.50112
42.8	1.41987	1.60909	1.24814	1.42366	1.62437	1.60899																42.8	1.57296
42.9	1.52198	1.58813	1.30675	1.42367	1.65059	1.67465																42.9	1.29034
43	1.45694	1.7179	1.16703	1.37596	1.56451	1.62796																43	1.46031
43.1	1.4406	1.64048	1.48665	1.40085	1.68028	1.69806																43.1	1.63818
43.2	1.48609	1.57539	1.2388	1.40405	1.56186	1.5973																43.2	1.32766
43.3	1.45764	1.61566	1.29398	1.37301	1.53822	1.62487																43.3	1.65361
43.4	1.44446	1.60551	1.10548	1.36321	1.54257	1.64546																43.4	1.39414
43.5	1.43394	1.53857	1.12786	1.41562	1.74994	1.56939																43.5	1.41304
43.6	1.4432	1.54552	1.37388	1.40611	1.54663	1.69216																43.6	1.40046
43.7	1.50199	1.63458	1.07333	1.35969	1.57099	1.52059																43.7	1.23687
43.8	1.48613	1.74105	1.14377	1.38325	1.42632	1.68547																43.8	1.96829
43.9	1.42515	1.60059	1.14412	1.41875	1.63408	1.74163																43.9	1.48151
44	1.38799	1.56085	1.06016	1.4471	1.61854	1.59668																44	1.45515
44.1	1.33828	1.64778	1.13113	1.34231	1.51968	1.63971																44.1	1.52632
44.2	1.53096	1.52245	1.21829	1.31173	1.4036	1.62947																44.2	1.7882
44.3	1.39214	1.5789	1.09436	1.28334	1.65494	1.55574																44.3	1.46693
44.4	1.37874	1.56484	1.09626	1.35327	1.51585	1.69161																44.4	1.32458
44.5	1.39685	1.59756	1.35451	1.37376	1.65359	1.6519																44.5	1.47654
44.6	1.32992	1.62236	1.3618	1.34825	1.50402	1.60122																44.6	1.48009
44.7	1.2302	1.56735	1.40365	1.32519	1.82269	1.61576																44.7	1.43241
44.8	1.42239	1.59833	1.29305	1.39776	1.5827	1.70562																44.8	1.53875
44.9	1.41038	1.63568	1.37203	1.35893	1.51646	1.65236																44.9	1.44649
45	1.44509	1.49967	1.13597	1.35041	1.53729	1.69538																45	1.54438
45.1	1.32412	1.61919	1.38136	1.3846	1.62005	1.75608																45.1	1.48257
45.2	1.37748	1.59923	1.16254	1.4337	1.55323	1.60927																45.2	1.76535
45.3	1.56438	1.55918	1.38369	1.42289	1.47266	1.69389																45.3	1.34581
45.4	1.38048	1.59461	1.64644	1.36171	1.59148	1.68842																45.4	1.65093
45.5	1.43894	1.58715	0.998643	1.43454	1.63448	1.61835																45.5	1.48984
45.6	1.43798	1.66886	1.45632	1.44092	1.61898	1.7075																45.6	1.36725
45.7	1.55499	1.5213	1.02544	1.3494	1.65928	1.62157																45.7	1.44785
45.8	1.4844	1.67956	1.53335	1.36666	1.6338	1.68991																45.8	1.53778
45.9	1.49919	1.66018	1.22936	1.35328	1.52104	1.69322																45.9	1.70585
46	1.38538	1.57058	1.14399	1.37339	1.51803	1.71369																46	1.44343
46.1	1.4414	1.62123	1.00081	1.4805	1.6541	1.7164																46.1	1.59295
46.2	1.39663	1.52006	1.4261	1.41452	1.58273	1.63568																46.2	1.36218
46.3	1.54741	1.63461	1.31871	1.41203	1.46114	1.70829																46.3	1.56706
46.4	1.51935	1.64664	1.12497	1.4264	1.46374	1.66856																46.4	1.563
46.5	1.37481	1.67142	1.44	1.42131	1.6009	1.6724																46.5	1.51699
46.6	1.34388	1.61965	0.947766	1.33251	1.61633	1.69629																46.6	1.70343
46.7	1.5099	1.67473	1.27577	1.33753	1.52315	1.63039																46.7	1.56726
46.8	1.48346	1.64579	1.23893	1.40191	1.56353	1.66932																46.8	1.3881
46.9	1.43132	1.65091	1.28556	1.45546	1.64618	1.66284																46.9	1.30005
47	1.34269	1.55158	1.23205	1.42161	1.58895	1.65373																47	1.62041
47.1	1.52611	1.68042	1.57252	1.422	1.46665	1.78297																47.1	1.7315
47.2	1.48848	1.58574	1.11109	1.35677	1.59872	1.61658																47.2	1.68192
47.3	1.37542	1.76674	1.36946	1.40215	1.62569	1.75032																47.3	1.66004
47.4	1.40889	1.5563	1.03646	1.37742	1.49341	1.69418																47.4	1.7725
47.5	1.37403	1.73462	1.44991	1.41629	1.59367	1.71672																47.5	1.5132
47.6	1.4969	1.66936	1.44426	1.44615	1.55647	1.6753																47.6	1.50051
47.7	1.47077	1.56584	1.24424	1.391	1.62399	1.7098																47.7	1.61623
47.8	1.50024	1.67273	1.37573	1.37845	1.5432	1.68316																47.8	1.61529
47.9	1.39236	1.6559	1.62165	1.3804	1.62648	1.63086																47.9	1.82409
48	1.375	1.71945	1.44831	1.39987	1.67217	1.71055																48	1.70975
48.1	1.52245	1.65053	1.12626	1.36561	1.39405	1.73943																48.1	1.72532
48.2	1.47188	1.58582	1.2344	1.37475	1.33079	1.6486																48.2	1.49818
48.3	1.53701	1.62647	1.30751	1.3952	1.49874	1.67357																48.3	1.32341
48.4	1.56014	1.68372	1.356	1.34876	1.44782	1.67734																48.4	1.2701
48.5	1.31305	1.58517	1.30465	1.42628	1.68976	1.68304																48.5	1.68122
48.6	1.36463	1.75216	1.3268	1.44546	1.71327	1.75117																48.6	1.5843
48.7	1.45754	1.71373	1.11279	1.37867	1.44722	1.88393																48.7	1.45125
48.8	1.57368	1.64409	1.28368	1.38212	1.62192	1.65807																48.8	1.4549
48.9	1.48153	1.7105	1.07189	1.39127	1.60266	1.67934																48.9	1.43547
49	1.48937	1.66188	1.18918	1.43145	1.6733	1.79691																49	1.47762
49.1	1.45355	1.6305	1.06117	1.36911	1.48531	1.75052																49.1	1.40083
49.2	1.42101	1.71175	1.4962	1.41221	1.5049	1.77101																49.2	1.71485
49.3	1.44546	1.65597	1.21119	1.30596	1.56358	1.76818																49.3	1.48355
49.4	1.4552	1.73034	1.05819	1.37877	1.68288	1.64278																49.4	1.63465
49.5	1.49955	1.72867	1.23145	1.47727	1.64998	1.65438																49.5	1.5844
49.6	1.39734	1.65987	1.23585	1.43386	1.43618	1.61107																49.6	1.68334
49.7	1.40702	1.68091	1.28788	1.40196	1.5969	1.63737																49.7	1.38742
49.8	1.51948	1.74154	1.48622	1.3759	1.49279	1.74778																49.8	1.58341
49.9	1.43801	1.66827	1.31912	1.40878	1.48722	1.75031																49.9	1.66481
50	1.48194	1.8122	1.2934	1.41723	1.56547	1.69131																50	1.3435
50.1	1.53036	1.84363	1.16294	1.44233	1.51826	1.67023																50.1	1.61315
50.2	1.47684	1.80288	1.28712	1.33635	1.66468	1.69775																50.2	1.58012
50.3	1.71569	1.70872	1.40624	1.37104	1.62061	1.7771																50.3	1.62041
50.4	1.4808	1.77344	1.3131	1.38384	1.56481	1.71102																50.4	1.72495
50.5	1.37575	1.77977	0.998609	1.34207	1.52413	1.69514																50.5	1.74514
50.6	1.31999	1.67235	1.24668	1.39295	1.51924	1.65374																50.6	1.36746
50.7	1.44042	1.62452	1.21022	1.36866	1.55134	1.70101																50.7	1.81954
50.8	1.4594	1.80648	1.1361	1.42383	1.56096	1.71236																50.8	1.52798
50.9	1.44893	1.80053	1.34068	1.46547	1.53612	1.65505																50.9	1.49562
51	1.51315	1.6777	1.27879	1.37929	1.48532	1.74785																51	1.59048
51.1	1.35238	1.81502	1.20303	1.40614	1.58622	1.64547																51.1	1.5653
51.2	1.47403	1.68559	1.51511	1.4064	1.71548	1.71737																51.2	1.8084
51.3	1.518	1.73037	1.32563	1.45415	1.58121	1.73333																51.3	1.45074
51.4	1.46372	1.70622	1.06232	1.4339	1.57413	1.77085																51.4	1.47494
51.5	1.62279	1.73627	0.889598	1.4435	1.65857	1.79002																51.5	1.58984
51.6	1.39376	1.517	1.48177	1.39545	1.82296	1.71675																51.6	1.34993
51.7	1.60904	1.69429	1.6183	1.45492	1.57328	1.73676																51.7	1.84497
51.8	1.51907	1.70179	1.49978	1.35173	1.57147	1.71776																51.8	1.59525
51.9	1.51985	1.59614	0.908052	1.37806	1.7153	1.78876																51.9	1.64329
52	1.36241	1.66652	1.6359	1.39856	1.68412	1.67155																52	1.65463
52.1	1.49524	1.61417	1.39365	1.41941	1.72936	1.74041																52.1	1.33261
52.2	1.44944	1.7226	1.05862	1.3576	1.65014	1.71236																52.2	1.65751
52.3	1.33924	1.69257	1.08397	1.37565	1.64949	1.69257																52.3	1.59694
52.4	1.41442	1.70262	1.09302	1.32822	1.73066	1.72632																52.4	1.63893
52.5	1.3711	1.68817	1.0142	1.35058	1.6561	1.78415																52.5	1.71423
52.6	1.42082	1.66008	1.22172	1.37604	1.84765	1.71453																52.6	1.59298
52.7	1.40355	1.68617	1.38824	1.39589	1.53518	1.65712																52.7	1.63893
52.8	1.46277	1.54461	1.14336	1.32434	1.67746	1.74569																52.8	1.37407
52.9	1.49874	1.57337	1.0417	1.40049	1.65779	1.74748																52.9	1.71462
53	1.43281	1.69119	1.18256	1.38403	1.66611	1.68813																53	1.56853
53.1	1.23012	1.66407	1.22585	1.38039	1.61645	1.65145																53.1	1.59156
53.2	1.42459	1.72894	1.10528	1.35868	1.75219	1.72313																53.2	1.76324
53.3	1.44349	1.7298	1.3939	1.45077	1.53328	1.78305																53.3	1.73507
53.4	1.37903	1.60601	1.27911	1.40268	1.65008	1.84547																53.4	1.49387
53.5	1.50605	1.53193	1.00873	1.36717	1.60518	1.66707																53.5	1.70476
53.6	1.32569	1.64899	1.24205	1.29763	1.65086	1.73807																53.6	1.56376
53.7	1.35688	1.70373	1.33123	1.43149	1.57512	1.75552																53.7	1.52281
53.8	1.47637	1.78896	1.4556	1.44106	1.62102	1.66726																53.8	1.63512
53.9	1.45233	1.68641	1.18183	1.3777	1.7898	1.66111																53.9	1.30764
54	1.39666	1.65716	1.13658	1.42958	1.72603	1.75124																54	1.68488
54.1	1.43081	1.65849	1.42247	1.4249	1.73402	1.69935																54.1	1.65719
54.2	1.543	1.64717	1.37903	1.44682	1.59786	1.75275																54.2	1.56109
54.3	1.4237	1.61303	1.46007	1.46166	1.85132	1.79011																54.3	1.51875
54.4	1.4484	1.74181	1.14707	1.41829	1.67698	1.78834																54.4	1.60187
54.5	1.44058	1.60665	1.31233	1.40033	1.71203	1.74593																54.5	1.67531
54.6	1.40924	1.69621	1.24334	1.41623	1.73719	1.76501																54.6	1.65955
54.7	1.46917	1.69153	1.47066	1.4496	1.79537	1.72294																54.7	1.61449
54.8	1.41157	1.62674	1.30449	1.42914	1.84314	1.73153																54.8	1.61971
54.9	1.51317	1.62883	1.19425	1.46035	1.79801	1.7205																54.9	1.63789
55	1.57418	1.72449	1.01684	1.45474	1.69439	1.80096																55	1.92291
55.1	1.55691	1.74048	1.51059	1.48099	1.63523	1.79865																55.1	1.56842
55.2	1.49496	1.66448	1.2123	1.451	1.7795	1.84072																55.2	1.5292
55.3	1.41977	1.69822	1.13552	1.42539	1.88857	1.74086																55.3	1.81957
55.4	1.44831	1.66889	1.19952	1.47013	1.74311	1.67973																55.4	1.53741
55.5	1.41825	1.60701	1.28431	1.52132	1.88363	1.84463																55.5	1.50073
55.6	1.43807	1.63782	1.16287	1.44133	1.87292	1.68613																55.6	1.72113
55.7	1.45456	1.65878	1.50643	1.50749	1.76549	1.70878																55.7	1.61714
55.8	1.35497	1.70681	1.3901	1.36051	1.78379	1.81133																55.8	1.58858
55.9	1.30244	1.60822	1.53402	1.49813	1.73439	1.73882																55.9	1.56453
56	1.32405	1.73729	1.24162	1.40562	2.00365	1.72106																56	1.68651
56.1	1.44818	1.77971	1.28817	1.43662	1.71003	1.69188																56.1	1.57869
56.2	1.37488	1.74703	1.3003	1.52999	1.91465	1.77814																56.2	1.46897
56.3	1.42545	1.73046	1.14261	1.44491	1.90332	1.80622																56.3	1.46683
56.4	1.49566	1.66435	1.31083	1.41795	1.70248	1.72457																56.4	1.39744
56.5	1.36875	1.73646	1.44356	1.47374	1.77715	1.7263																56.5	1.65965
56.6	1.42271	1.82112	1.33816	1.37904	1.84723	1.77927																56.6	1.62549
56.7	1.37785	1.56663	1.01912	1.48674	1.90986	1.81634																56.7	1.59753
56.8	1.54989	1.65778	0.931522	1.44807	1.69867	1.77879																56.8	1.66881
56.9	1.56133	1.74477	1.31559	1.58496	1.81518	1.83106																56.9	1.81621
57	1.45109	1.74291	1.22381	1.4442	1.82083	1.83409																57	1.50721
57.1	1.40901	1.6582	1.24652	1.48631	1.89282	1.78662																57.1	1.58222
57.2	1.50156	1.70826	0.955889	1.4513	1.71974	1.71346																57.2	1.49158
57.3	1.30366	1.60315	1.37973	1.51409	1.69246	1.76947																57.3	1.74372
57.4	1.52798	1.71916	1.34249	1.51826	1.75276	1.70332																57.4	1.51384
57.5	1.55356	1.63601	1.22939	1.54202	1.86442	1.70155																57.5	1.61337
57.6	1.5009	1.78336	1.20984	1.60674	1.79604	1.68672																57.6	1.32591
57.7	1.46562	1.70263	1.12048	1.42022	1.78009	1.78472																57.7	1.8313
57.8	1.4325	1.71145	1.26249	1.52603	1.84799	1.7972																57.8	1.54691
57.9	1.46587	1.6854	1.18212	1.47425	1.91598	1.72566																57.9	1.54249
58	1.45152	1.69632	1.37102	1.49622	1.98576	1.78871																58	1.41226
58.1	1.55968	1.67902	1.123	1.5586	2.02654	1.75118																58.1	1.65295
58.2	1.43961	1.69323	1.15721	1.50963	1.92348	1.77093																58.2	1.86067
58.3	1.49444	1.74943	1.49836	1.4915	2.00152	1.77269																58.3	1.66291
58.4	1.4604	1.70325	1.13366	1.58284	1.69187	1.83204																58.4	1.7807
58.5	1.45924	1.7284	1.35989	1.51693	1.86427	1.66995																58.5	1.58243
58.6	1.29833	1.73006	1.05962	1.51659	1.79294	1.80037																58.6	1.56272
58.7	1.50098	1.67625	1.26566	1.52085	1.95996	1.75647																58.7	1.89272
58.8	1.38076	1.75629	1.07327	1.53552	1.80544	1.75656																58.8	1.64406
58.9	1.65241	1.63175	1.20441	1.60269	1.83284	1.76025																58.9	1.86335
59	1.55121	1.7136	1.07314	1.49119	1.84312	1.76132																59	1.59525
59.1	1.46224	1.75013	1.32417	1.54146	1.82184	1.75951																59.1	1.6623
59.2	1.55246	1.53388	1.12133	1.50011	1.88007	1.75173																59.2	1.51037
59.3	1.48529	1.70588	1.39486	1.56147	1.95217	1.80153																59.3	1.38067
59.4	1.59459	1.63205	1.12693	1.47933	2.04324	1.8123																59.4	1.70883
59.5	1.53785	1.67982	1.22098	1.48588	1.8912	1.71583																59.5	1.76481
59.6	1.65121	1.83389	1.46091	1.51307	1.76927	1.76928																59.6	1.53342
59.7	1.40112	1.55214	1.40039	1.52828	1.85013	1.81511																59.7	1.75382
59.8	1.30728	1.64257	1.25378	1.51276	1.83539	1.74043																59.8	1.34611
59.9	1.49208	1.6863	0.943311	1.53916	1.80896	1.86161																59.9	1.67301
60	1.65998	1.69207	1.45387	1.53528	2.05457	1.85172																60	1.87368
60.1	1.4352	1.59276	1.00244	1.51193	1.94804	1.70711																60.1	1.61517
60.2	1.52562	1.7334	1.29687	1.55719	1.76485	1.88755																60.2	1.76747
60.3	1.35618	1.65135	1.21928	1.5791	1.76732	1.8127																60.3	1.72853
60.4	1.47529	1.51906	1.01458	1.49144	1.89343	1.82488																60.4	1.39911
60.5	1.46741	1.57102	1.42144	1.59702	1.86302	1.7676																60.5	1.61543
60.6	1.35343	1.62273	1.43008	1.52038	1.90604	1.77273																60.6	1.42517
60.7	1.49719	1.64422	1.0147	1.47552	1.89365	1.84298																60.7	1.61035
60.8	1.55281	1.67445	1.12665	1.56566	1.90801	1.83645																60.8	1.53406
60.9	1.40828	1.69311	0.975499	1.49996	1.95908	1.85203																60.9	1.61889
61	1.49296	1.68592	1.25308	1.49373	1.86342	1.7733																61	1.68469
61.1	1.73866	1.60229	1.24394	1.55361	1.82327	1.74969																61.1	1.55621
61.2	1.46598	1.70182	1.25667	1.60477	1.72691	1.81126																61.2	1.67592
61.3	1.51602	1.64531	1.24064	1.46729	1.63641	1.77972																61.3	1.61836
61.4	1.59175	1.68036	1.24774	1.52407	1.63516	1.83576																61.4	1.56655
61.5	1.50067	1.74064	1.22637	1.49662	1.64181	1.80225																61.5	1.75256
61.6	1.4537	1.87579	1.31217	1.45493	1.75529	1.7405																61.6	1.50755
61.7	1.44227	1.70451	1.31522	1.59343	1.6202	1.78973																61.7	1.80889
61.8	1.54812	1.85067	1.28439	1.47705	1.82863	1.75132																61.8	1.64898
61.9	1.56874	1.68135	1.04413	1.55002	1.73789	1.84377																61.9	1.66071
62	1.43571	1.7528	1.36636	1.52867	1.70218	1.7904																62	1.59288
62.1	1.47057	1.76114	1.03019	1.54082	1.57209	1.80662																62.1	1.64719
62.2	1.39874	1.71911	1.45451	1.46316	1.6922	1.79615																62.2	1.51437
62.3	1.49863	1.69865	1.38275	1.39322	1.72127	1.7502																62.3	1.33541
62.4	1.44004	1.85055	1.10239	1.4771	1.58954	1.82503																62.4	1.50218
62.5	1.49298	1.66868	1.14658	1.48225	1.67979	1.74398																62.5	1.98685
62.6	1.62555	1.70376	1.24245	1.48569	1.55201	1.72015																62.6	1.8945
62.7	1.31333	1.72534	1.13789	1.53962	1.68702	1.86854																62.7	1.66012
62.8	1.50147	1.71808	1.33845	1.42969	1.57268	1.84982																62.8	1.409
62.9	1.52687	1.61516	1.16884	1.56299	1.6169	1.81858																62.9	1.56578
63	1.42359	1.69328	1.21394	1.50078	1.75451	1.82522																63	1.81721
63.1	1.41475	1.77067	0.811559	1.5515	1.63588	1.82414																63.1	1.5343
63.2	1.33208	1.71705	0.979628	1.48183	1.62319	1.79556																63.2	1.60005
63.3	1.52882	1.83475	1.14416	1.55997	1.67914	1.8192																63.3	1.40635
63.4	1.37101	1.73774	1.09064	1.55076	1.75035	1.91065																63.4	1.58678
63.5	1.58556	1.72053	1.25551	1.54108	1.59017	1.75824																63.5	1.52789
63.6	1.42242	1.71739	1.46602	1.4728	1.63624	1.78059																63.6	1.64686
63.7	1.60603	1.72893	1.2028	1.44315	1.64782	1.86558																63.7	1.73737
63.8	1.39951	1.75879	1.51794	1.51491	1.66859	1.8																63.8	1.67713
63.9	1.69394	1.82519	1.14548	1.46978	1.62612	1.86185																63.9	1.45556
64	1.46818	1.73694	1.1405	1.52978	1.58807	1.7882																64	1.7096
64.1	1.47162	1.75986	1.3852	1.50386	1.55405	1.82395																64.1	1.56408
64.2	1.48777	1.64009	1.06733	1.5393	1.58561	1.75398																64.2	1.77814
64.3	1.57369	1.77032	1.04297	1.48138	1.65835	1.77944																64.3	1.78963
64.4	1.5052	1.70938	1.53241	1.47319	1.68656	1.77412																64.4	1.78657
64.5	1.48886	1.82182	1.15206	1.49005	1.66136	1.82846																64.5	1.53289
64.6	1.44501	1.72769	1.36428	1.51342	1.51999	1.82596																64.6	1.76689
64.7	1.55483	1.81178	1.40858	1.50922	1.59738	1.85262																64.7	1.69338
64.8	1.34732	1.73462	0.959033	1.52004	1.62055	1.7961																64.8	1.9399
64.9	1.53002	1.81064	1.2954	1.47498	1.78255	1.8529																64.9	1.68919
65	1.57458	1.8645	1.2864	1.51379	1.60763	1.84254																65	1.69195
65.1	1.39019	1.72591	0.930872	1.47168	1.69578	1.69765																65.1	1.50598
65.2	1.53905	1.83463	1.26848	1.50885	1.52704	1.82152																65.2	1.41652
65.3	1.36464	1.71132	1.35592	1.50545	1.53887	1.76526																65.3	1.66354
65.4	1.6191	1.82262	1.14082	1.44533	1.57621	1.84081																65.4	1.8102
65.5	1.615	1.68623	1.43233	1.48445	1.51073	1.83995																65.5	1.73293
65.6	1.46263	1.82518	1.55778	1.48471	1.63322	1.87363																65.6	1.72806
65.7	1.41825	1.68419	1.14705	1.42004	1.65154	1.86802																65.7	1.64683
65.8	1.39078	1.79306	1.03761	1.49775	1.59824	1.75952																65.8	1.49395
65.9	1.51196	1.89425	1.21125	1.4339	1.56979	1.84284																65.9	1.49713
66	1.47457	1.86581	1.04858	1.52499	1.66422	1.8329																66	1.40139
66.1	1.47767	1.81988	1.11667	1.51308	1.61057	1.7751																66.1	1.45141
66.2	1.55287	1.83756	1.07138	1.49555	1.40599	1.8722																66.2	1.3688
66.3	1.47358	1.79993	1.35744	1.42044	1.55671	1.90019																66.3	1.75937
66.4	1.44212	1.86249	1.16458	1.39889	1.52738	1.84001																66.4	1.70818
66.5	1.38348	1.72542	1.10656	1.47059	1.60102	1.71976																66.5	1.73158
66.6	1.66316	1.73052	1.28405	1.45386	1.6382	1.86957																66.6	1.83489
66.7	1.47775	1.84693	1.53373	1.48681	1.62015	1.86865																66.7	1.80124
66.8	1.50889	1.85815	1.31581	1.45587	1.6654	1.82151																66.8	1.62655
66.9	1.5689	1.87534	1.3154	1.43899	1.59518	1.8396																66.9	1.75211
67	1.55641	1.77155	1.29797	1.53311	1.60928	1.86637																67	1.69259
67.1	1.61488	1.7823	1.40268	1.41285	1.6005	1.8673																67.1	1.84385
67.2	1.5142	1.79695	1.19383	1.50272	1.78758	1.80398																67.2	1.65157
67.3	1.63373	1.76773	1.03752	1.51911	1.48087	1.79997																67.3	1.53697
67.4	1.47839	1.8233	1.1593	1.4404	1.58116	1.8753																67.4	1.56294
67.5	1.46165	1.75417	1.09139	1.43749	1.49932	1.80077																67.5	1.85091
67.6	1.57364	1.79967	1.30582	1.51166	1.54222	1.86426																67.6	1.80153
67.7	1.56572	1.84403	1.36063	1.43347	1.6476	1.90653																67.7	1.57125
67.8	1.53949	1.81723	1.30343	1.47231	1.55038	1.8989																67.8	1.5462
67.9	1.61347	1.71494	1.03773	1.51181	1.54726	1.91711																67.9	1.53283
68	1.39495	1.73692	1.50426	1.39958	1.59184	1.87467																68	1.46947
68.1	1.40419	1.81715	1.23701	1.47924	1.65195	1.83149																68.1	1.63107
68.2	1.49345	1.80283	1.54678	1.39709	1.61552	1.89953																68.2	1.54691
68.3	1.42219	1.71607	1.26675	1.4457	1.52097	1.7644																68.3	1.51723
68.4	1.41555	1.91707	1.11015	1.41939	1.55417	1.7592																68.4	1.62371
68.5	1.50994	1.96356	1.29932	1.45485	1.70367	1.84972																68.5	1.78229
68.6	1.41911	1.73912	1.23673	1.45973	1.67152	1.76858																68.6	1.62143
68.7	1.40233	1.74802	1.20281	1.50023	1.5669	1.80846																68.7	1.47692
68.8	1.52709	1.86262	1.22254	1.46914	1.60119	1.79978																68.8	1.71291
68.9	1.62939	1.82427	1.26722	1.46424	1.5613	1.87541																68.9	1.74628
69	1.46209	1.8923	1.31362	1.51281	1.47656	1.90743																69	1.74333
69.1	1.56989	1.81118	1.67085	1.40064	1.48266	1.7959																69.1	1.79582
69.2	1.60771	1.85092	1.38032	1.54632	1.47962	1.8155																69.2	1.44648
69.3	1.39947	1.82141	0.95593	1.43978	1.54209	1.85852																69.3	1.8049
69.4	1.58382	1.90059	1.27399	1.5038	1.57355	1.77159																69.4	1.4813
69.5	1.34627	1.77486	1.15176	1.39941	1.72249	1.8849																69.5	1.65297
69.6	1.4755	1.80921	1.12227	1.49212	1.67054	1.82663																69.6	1.50288
69.7	1.5476	1.78695	1.32354	1.41173	1.61904	1.89479																69.7	1.9294
69.8	1.65093	1.86136	1.29483	1.51078	1.53463	1.82976																69.8	1.63907
69.9	1.5915	1.75734	1.22381	1.55391	1.78082	1.94723																69.9	1.59877
70	1.56857	1.89866	1.25744	1.5362	1.62363	1.73051																70	1.52801
70.1	1.44382	1.88356	1.07947	1.52546	1.4916	1.83217																70.1	1.70078
70.2	1.65897	1.93268	1.42269	1.55955	1.58009	1.78571																70.2	1.50444
70.3	1.53867	1.91021	1.18822	1.50323	1.57317	1.887																70.3	1.82561
70.4	1.43711	1.9032	1.14068	1.47426	1.58739	1.84517																70.4	1.70178
70.5	1.47925	1.85209	1.40645	1.44497	1.54639	1.79756																70.5	1.81621
70.6	1.49462	1.81349	1.41344	1.42772	1.67925	1.78853																70.6	1.53819
70.7	1.46855	1.82519	1.08862	1.51249	1.5934	1.85573																70.7	1.58128
70.8	1.47582	1.87564	1.40143	1.55374	1.62019	1.80827																70.8	1.74662
70.9	1.33201	1.89944	1.49688	1.48954	1.72774	1.84546																70.9	1.51488
71	1.51137	1.90657	1.16947	1.4967	1.70322	1.81696																71	1.42805
71.1	1.50084	1.85234	1.14101	1.47987	1.44604	1.83913																71.1	1.64309
71.2	1.79779	1.82294	1.50581	1.50654	1.59193	1.77169																71.2	1.63694
71.3	1.55857	1.8824	1.20059	1.48937	1.67235	1.87686																71.3	1.59706
71.4	1.58259	1.9261	1.31331	1.39688	1.66714	1.85864																71.4	1.82049
71.5	1.62302	1.70144	1.20452	1.41093	1.62346	1.86549																71.5	1.58705
71.6	1.34776	1.83668	1.23278	1.49786	1.52064	1.81872																71.6	1.78141
71.7	1.53963	1.92087	1.29523	1.49075	1.77051	1.85698																71.7	1.7508
71.8	1.45406	1.83862	0.922523	1.47395	1.54927	1.93535																71.8	1.37671
71.9	1.49726	1.77788	1.36044	1.4719	1.51861	1.82492																71.9	1.53912
72	1.6532	1.93621	1.41663	1.54311	1.58531	1.9221																72	1.70412
72.1	1.47944	1.73903	1.07195	1.494	1.63912	1.81949																72.1	1.63587
72.2	1.45835	1.77459	1.2757	1.4697	1.57434	1.87959																72.2	1.64731
72.3	1.50244	1.8675	1.24019	1.56791	1.53341	1.83829																72.3	1.46867
72.4	1.54102	1.93483	1.15753	1.48836	1.6436	1.88232																72.4	1.72148
72.5	1.33615	1.79905	1.34457	1.55918	1.68866	1.82952																72.5	1.75036
72.6	1.56631	1.77144	1.23756	1.52429	1.66687	1.8321																72.6	1.54896
72.7	1.4391	1.81829	1.26327	1.59388	1.65568	1.80417																72.7	1.42172
72.8	1.57873	1.74032	1.39419	1.48531	1.74277	1.82392																72.8	1.49203
72.9	1.60975	1.85585	1.01684	1.50621	1.7665	1.83857																72.9	1.78213
73	1.47021	1.79424	1.28863	1.49283	1.72225	1.77812																73	1.51737
73.1	1.48837	1.75452	0.995395	1.3899	1.64784	1.83963																73.1	1.75788
73.2	1.69755	1.7812	1.40472	1.48241	1.51069	1.9008																73.2	1.48819
73.3	1.65317	1.75884	1.27762	1.54158	1.74455	1.95044																73.3	1.72347
73.4	1.50894	1.76905	1.01189	1.54073	1.57496	1.86444																73.4	1.81957
73.5	1.49992	1.71734	1.06135	1.50941	1.57662	1.90132																73.5	1.7306
73.6	1.42078	1.85951	1.24356	1.47934	1.7043	1.86899																73.6	1.61889
73.7	1.43562	1.80314	1.16394	1.51584	1.78922	1.75638																73.7	1.44066
73.8	1.49396	1.74862	1.17812	1.48881	1.64543	1.79458																73.8	1.53994
73.9	1.58401	1.78972	1.12875	1.4908	1.69579	1.86659																73.9	1.76491
74	1.51396	1.7453	1.15162	1.50703	1.86194	1.84538																74	1.71998
74.1	1.5003	1.81221	1.24037	1.4993	1.7091	1.87802																74.1	1.84502
74.2	1.62852	1.80543	1.36801	1.59582	1.72544	1.77763																74.2	1.68192
74.3	1.32313	1.7211	1.25329	1.4841	1.82385	1.77781																74.3	1.46073
74.4	1.43077	1.7839	1.0576	1.52355	1.5942	1.84669																74.4	1.79129
74.5	1.47637	1.8113	1.11863	1.50943	1.626	1.7968																74.5	1.63066
74.6	1.4443	1.76547	1.24121	1.53187	1.71188	1.83807																74.6	1.78682
74.7	1.7002	1.70004	1.26205	1.49743	1.84428	1.92283																74.7	1.52924
74.8	1.6123	1.84124	1.2536	1.5746	1.78806	1.8153																74.8	1.47778
74.9	1.5391	1.77135	1.47892	1.52346	1.66685	1.8897																74.9	1.60518
75	1.52652	1.80304	1.49091	1.45513	1.6707	1.96046																75	1.56446
75.1	1.7599	1.81979	1.27494	1.4646	1.77607	1.88061																75.1	1.65515
75.2	1.63702	1.78164	1.5609	1.53849	1.78612	1.87791																75.2	1.65522
75.3	1.63969	1.74121	1.23583	1.52134	1.73169	1.86506																75.3	1.65555
75.4	1.57726	1.72371	1.35079	1.42293	1.87845	1.88388																75.4	1.65653
75.5	1.5725	1.93803	1.26474	1.50349	1.64872	1.86123																75.5	1.49971
75.6	1.61412	1.84935	1.32634	1.57958	1.76717	1.89468																75.6	1.56152
75.7	1.6104	1.94066	1.29253	1.50654	1.67719	2.00263																75.7	1.54882
75.8	1.71194	1.84275	1.32944	1.51986	1.83245	1.92225																75.8	1.57437
75.9	1.63202	1.8393	1.36579	1.55319	1.94454	1.96381																75.9	1.90312
76	1.94058	1.83768	1.16042	1.52172	1.8098	1.79186																76	1.58963
76.1	1.7238	1.79531	1.06688	1.55811	1.7626	1.95483																76.1	1.52546
76.2	1.87885	1.8407	1.21053	1.53675	1.79765	1.8014																76.2	1.76075
76.3	1.67937	1.87849	1.25622	1.5216	1.60381	1.96223																76.3	1.50009
76.4	1.72223	1.81009	1.27431	1.55002	1.65953	1.79979																76.4	1.53193
76.5	1.71433	1.89012	0.896519	1.47685	1.92624	1.84245																76.5	1.78108
76.6	1.71928	1.81995	1.13641	1.5488	1.65312	1.91279																76.6	1.60488
76.7	1.74775	1.87017	0.988228	1.4906	1.80464	1.86967																76.7	1.67976
76.8	1.80326	1.75686	1.17563	1.56942	1.74825	1.92702																76.8	1.6049
76.9	1.6716	1.81476	1.2099	1.53888	1.74662	1.9135																76.9	1.57584
77	1.75181	1.84836	1.3479	1.54078	1.69284	1.93278																77	1.67999
77.1	1.77648	1.93814	1.16646	1.53831	1.93068	1.8376																77.1	1.92461
77.2	1.67897	1.88448	1.32463	1.50553	1.82829	1.89367																77.2	1.72825
77.3	1.60649	1.93455	1.14316	1.5812	1.84973	1.89963																77.3	1.63026
77.4	1.80148	1.81348	1.22448	1.57424	1.77788	1.80652																77.4	1.52127
77.5	1.71047	1.86885	1.22952	1.61297	1.87708	1.88086																77.5	1.7023
77.6	1.82167	1.76865	1.35316	1.55861	1.80054	1.95458																77.6	1.53798
77.7	1.5943	1.7811	0.999473	1.6408	1.88346	1.90009																77.7	1.51632
77.8	1.83097	1.76794	1.17619	1.58007	1.95252	1.93456																77.8	1.56413
77.9	1.80922	1.87455	1.34084	1.53433	2.05155	1.94797																77.9	1.69038
78	1.7907	1.82226	1.2836	1.63705	1.61249	1.7719																78	1.66838
78.1	1.71587	1.74508	1.27566	1.5027	1.99011	1.91014																78.1	1.92379
78.2	1.68716	1.8983	1.16007	1.57809	1.83919	1.80167																78.2	1.65884
78.3	1.74902	1.76894	1.20155	1.58653	1.84011	2.03471																78.3	1.56108
78.4	1.90529	1.78057	1.36598	1.61585	1.87507	1.95405																78.4	1.80694
78.5	1.85443	1.78635	1.33973	1.6571	1.96895	1.85538																78.5	1.49907
78.6	1.87282	1.75607	1.4392	1.57463	1.87333	1.92472																78.6	1.7659
78.7	1.50766	1.76159	1.08533	1.64892	1.84951	1.8589																78.7	1.37522
78.8	1.90416	1.85316	1.13958	1.56742	1.99096	1.9015																78.8	1.47617
78.9	1.60873	1.82667	1.11947	1.61465	1.79658	1.93838																78.9	1.34532
79	1.66076	1.82081	1.18901	1.6423	1.904	1.88067																79	1.51965
79.1	1.66675	1.86653	1.03876	1.5686	1.90496	1.9084																79.1	1.67996
79.2	1.60489	1.75082	1.06357	1.56973	1.99567	1.88827																79.2	1.51459
79.3	1.75025	1.9165	1.27819	1.63964	1.69414	1.9338																79.3	1.74316
79.4	1.93686	1.79842	0.969704	1.61141	1.90888	1.9328																79.4	1.6121
79.5	1.69856	1.90207	1.35456	1.57235	1.86414	1.98196																79.5	1.55832
79.6	1.74694	1.82203	1.19112	1.64912	1.95929	1.91938																79.6	1.56756
79.7	1.61465	1.94122	1.27636	1.67452	1.71402	2.02691																79.7	1.61005
79.8	1.82692	1.78402	1.06792	1.62596	1.89195	1.86381																79.8	1.77524
79.9	1.62038	1.7736	0.86657	1.6544	2.00469	1.96935																79.9	1.39282
80	1.66033	1.84251	1.4271	1.65117	2.01611	1.95138																80	1.61047
80.1	1.74593	1.86563	1.27312	1.60202	1.93342	2.00937																80.1	1.79828
80.2	1.63386	1.83109	1.16628	1.58245	1.72691	1.84423																80.2	1.82243
80.3	1.70634	1.78095	1.13558	1.67976	1.87637	1.89215																80.3	2.12347
80.4	1.62044	1.92036	1.29623	1.66835	1.96314	1.86215																80.4	1.60237
80.5	1.52237	1.95398	1.40759	1.6713	1.89098	1.89692																80.5	1.77237
80.6	1.5148	1.76647	1.1026	1.64274	1.76026	1.84019																80.6	1.85291
80.7	1.46516	1.74999	1.12941	1.7195	1.80677	1.91659																80.7	1.76787
80.8	1.62861	1.69152	1.20978	1.69076	1.77473	1.87999																80.8	1.93588
80.9	1.66059	1.87781	0.92662	1.67856	1.74181	1.9374																80.9	1.76524
81	1.75178	1.81047	1.49643	1.65765	2.0624	1.90402																81	1.61285
81.1	1.65988	1.90329	1.10359	1.65669	1.92721	1.94578																81.1	1.44723
81.2	1.4595	1.75969	1.01366	1.67302	1.65075	1.9427																81.2	1.71771
81.3	1.66286	1.75517	1.17031	1.63179	1.84498	1.92711																81.3	1.70183
81.4	1.56993	1.83533	1.19989	1.74319	1.89999	1.94694																81.4	1.79983
81.5	1.75059	1.78997	1.39543	1.58199	1.86922	1.94418																81.5	1.45477
81.6	1.56649	1.83723	1.5031	1.71449	1.8718	1.95162																81.6	1.79629
81.7	1.60616	1.76425	1.09888	1.62948	2.0512	1.92888																81.7	1.58961
81.8	1.7417	1.73892	1.05383	1.55903	1.87086	1.91309																81.8	1.66924
81.9	1.55445	1.82932	1.08916	1.70517	1.88083	1.88544																81.9	1.88993
82	1.81946	1.82948	0.921973	1.77932	1.8749	1.97044																82	1.63565
82.1	1.72646	1.84814	0.859451	1.69298	2.06497	1.85104																82.1	1.64826
82.2	1.59592	1.73966	1.08253	1.57724	1.87278	1.99043																82.2	1.8493
82.3	1.6359	1.71566	1.16907	1.7032	1.8296	1.99238																82.3	1.66453
82.4	1.61601	1.74658	1.26515	1.6665	1.93238	1.85038																82.4	1.72054
82.5	1.58582	1.94658	0.681505	1.68251	2.02521	1.88602																82.5	1.67505
82.6	1.51145	1.76669	1.18739	1.66497	1.83476	1.84481																82.6	1.73017
82.7	1.61734	1.75972	1.11272	1.69965	1.88313	2.00095																82.7	1.55618
82.8	1.5624	1.82844	1.13888	1.6997	1.88094	1.95506																82.8	1.6983
82.9	1.67686	1.83724	0.804455	1.66544	1.76566	1.99944																82.9	1.75903
83	1.64504	1.79486	0.874584	1.68802	1.78325	1.92541																83	1.54306
83.1	1.64387	1.77936	1.31681	1.6303	1.90427	1.78503																83.1	1.8327
83.2	1.68257	1.66721	0.830989	1.6748	1.71807	1.93527																83.2	1.6733
83.3	1.59615	1.82117	1.06076	1.70235	1.73432	1.92163																83.3	1.61099
83.4	1.57395	1.80814	1.38819	1.6939	1.80231	1.89052																83.4	1.42008
83.5	1.62589	1.85287	1.19913	1.71792	1.78253	2.02151																83.5	1.88382
83.6	1.58505	1.83939	1.29096	1.76506	1.85156	1.9449																83.6	1.84902
83.7	1.83008	1.71019	0.9413	1.72346	1.84874	1.86099																83.7	1.88057
83.8	1.73292	1.79623	0.962489	1.69157	1.76186	1.86515																83.8	1.74159
83.9	1.61305	1.85054	1.09497	1.66506	1.89559	1.89948																83.9	1.67655
84	1.57235	1.7995	1.14835	1.71304	1.76546	1.89307																84	1.39733
84.1	1.55804	1.85716	0.987985	1.65517	1.75088	1.95273																84.1	1.89423
84.2	1.57297	1.76053	0.999435	1.71397	1.63232	1.90792																84.2	1.73932
84.3	1.70948	1.88009	1.30608	1.59801	1.63338	1.93632																84.3	1.68873
84.4	1.67037	1.70241	1.1257	1.67693	1.94335	1.95224																84.4	1.81256
84.5	1.66007	1.65134	1.25666	1.74635	1.86308	1.94492																84.5	2.03449
84.6	1.49382	1.81163	1.273	1.5772	1.90618	1.9447																84.6	1.83987
84.7	1.60738	1.73876	1.22624	1.72075	1.8628	1.91403																84.7	1.55032
84.8	1.36274	1.85492	0.906148	1.62067	1.65141	1.87561																84.8	1.6903
84.9	1.82104	1.84049	1.15207	1.54152	1.79138	1.83527																84.9	1.8133
85	1.64413	1.91333	1.24194	1.69284	1.84504	1.93585																85	1.7608
85.1	1.58652	1.86403	1.34388	1.67327	1.79028	1.90887																85.1	1.76963
85.2	1.59029	1.82755	1.19051	1.69509	1.72324	1.86803																85.2	1.80969
85.3	1.56388	1.87791	1.38743	1.63606	1.72171	1.92																85.3	1.89681
85.4	1.64137	1.8546	1.47272	1.65487	1.64095	1.93181																85.4	1.87374
85.5	1.53665	1.7766	1.00134	1.66386	1.71302	1.94748																85.5	1.76812
85.6	1.62743	1.83367	1.07323	1.63714	1.73478	1.94985																85.6	1.82063
85.7	1.61442	1.82894	1.40473	1.68497	1.67989	1.951																85.7	1.6849
85.8	1.60773	1.71519	1.05913	1.76261	1.67427	1.9528																85.8	1.62176
85.9	1.42418	1.73097	1.28084	1.68068	1.73359	1.93907																85.9	1.63947
86	1.59806	1.86117	1.18738	1.69023	1.69534	1.98091																86	2.01285
86.1	1.57121	1.82555	1.01651	1.58676	1.68909	1.93254																86.1	1.70206
86.2	1.50449	1.80833	1.05297	1.66525	1.76295	2.00967																86.2	1.89072
86.3	1.56023	1.79547	1.21541	1.60904	1.63178	1.95797																86.3	1.56935
86.4	1.47575	1.94679	0.933952	1.65416	1.65521	1.94584																86.4	1.7897
86.5	1.58722	1.84405	0.949332	1.70038	1.65788	1.95591																86.5	1.61071
86.6	1.81436	1.97994	1.30377	1.68922	1.72996	1.9261																86.6	1.69605
86.7	1.82611	1.93379	1.34352	1.62231	1.78593	1.8388																86.7	1.85838
86.8	1.47767	1.76177	1.47137	1.60384	1.72435	1.95094																86.8	1.70002
86.9	1.76429	1.88513	1.42482	1.66687	1.69235	1.90614																86.9	1.77518
87	1.50675	1.87796	1.41356	1.64842	1.74082	1.93631																87	1.58569
87.1	1.72087	1.72153	0.903345	1.63062	1.65955	1.93196																87.1	1.65102
87.2	1.53996	1.83101	1.30724	1.72564	1.65334	2.00029																87.2	1.95724
87.3	1.49107	1.86874	1.22032	1.63489	1.74168	1.98267																87.3	1.70421
87.4	1.58045	1.95343	1.5235	1.6389	1.62152	2.02106																87.4	1.68047
87.5	1.39992	1.86011	1.05027	1.58752	1.63407	1.89292																87.5	1.7639
87.6	1.4893	1.88862	1.12926	1.62544	1.62851	2.05707																87.6	1.72385
87.7	1.60063	1.81478	1.24988	1.64158	1.69015	1.90306																87.7	1.58975
87.8	1.68819	1.73467	1.3865	1.60169	1.7617	1.96078																87.8	1.60596
87.9	1.616	1.94833	1.25611	1.65884	1.5798	1.96553																87.9	1.73873
88	1.4352	1.83041	1.22912	1.62984	1.71167	2.04373																88	1.84575
88.1	1.63271	1.82395	1.24357	1.70191	1.77157	1.90054																88.1	1.76752
88.2	1.67766	1.929	1.48909	1.621	1.63289	1.87216																88.2	1.85286
88.3	1.63287	1.9137	1.52843	1.72651	1.59139	1.96685																88.3	1.53492
88.4	1.58904	1.91138	1.53068	1.58945	1.50708	1.97344																88.4	1.92782
88.5	1.48992	1.79531	1.01767	1.5478	1.70833	1.98255																88.5	1.7727
88.6	1.54449	1.78724	1.32388	1.61419	1.59414	1.99931																88.6	1.78781
88.7	1.60985	1.82597	1.53303	1.63706	1.76835	1.93696																88.7	1.80145
88.8	1.53261	1.7839	1.7583	1.61599	1.68064	1.97408																88.8	1.93657
88.9	1.68981	1.84994	1.52169	1.61159	1.61079	1.97173																88.9	1.77547
89	1.60765	1.89506	1.45692	1.65295	1.70587	1.93427																89	1.55598
89.1	1.62743	1.90338	1.39236	1.54012	1.66475	1.93877																89.1	1.69846
89.2	1.64322	1.86119	1.35759	1.64217	1.60583	2.0245																89.2	1.63529
89.3	1.64729	1.84827	1.40803	1.61646	1.65798	1.97446																89.3	1.62003
89.4	1.51394	1.84806	1.06533	1.6142	1.63066	1.96345																89.4	1.75718
89.5	1.69132	1.80625	1.40818	1.67578	1.5543	1.90519																89.5	1.92466
89.6	1.55952	1.91754	1.4177	1.56077	1.59972	1.94971																89.6	1.6267
89.7	1.72108	1.85169	1.1354	1.63796	1.68274	1.94933																89.7	1.73702
89.8	1.42643	1.83881	1.6275	1.68514	1.63872	2.02867																89.8	1.65459
89.9	1.66705	1.89018	1.23756	1.59912	1.68267	1.90606																89.9	1.77995
90	1.59624	1.8431	1.26885	1.59902	1.74734	2.00267																90	1.86819
90.1	1.61597	1.85112	1.04137	1.69238	1.73945	1.91379																90.1	1.68656
90.2	1.47342	1.92241	1.52262	1.59127	1.6928	1.88792																90.2	1.8262
90.3	1.49621	1.86817	1.10268	1.65262	1.65302	1.97122																90.3	1.85499
90.4	1.57609	1.90351	1.32894	1.60713	1.60218	1.98967
90.5	1.63606	1.84048	1.33223	1.60315	1.53225	1.95125					Sample_1	Sample_2	Sample_3	Sample_4	Sample_5	Sample_6	Sample_7	Sample_8	Sample_9	Sample_10			Sample_11	Average	SEM
90.6	1.68227	1.73839	1.40022	1.66059	1.6117	1.8722				Tau off (s)	26.311	27.789	17.951	14.032	21.227	25.368	21.696	14.421	21.149	22.884			22.263	21.3719	1.34398
90.7	1.74491	1.79105	1.21731	1.65563	1.60437	1.95438
90.8	1.51891	1.80541	1.54444	1.62831	1.56077	1.92479					Sample_1	Sample_2	Sample_3	Sample_4	Sample_5	Sample_6	Sample_7	Sample_8	Sample_9	Sample_10			Sample_11	Average	SEM
90.9	1.58352	1.81545	1.26711	1.55187	1.52957	1.83352				% OFF	100	67.8449	100	97.9899	100	100	72.066	76.0642	69.9082	100			77.1603	87.3667	4.33042
91	1.67572	1.85215	1.25613	1.59283	1.65248	1.87538
91.1	1.66295	2.04092	1.51283	1.64825	1.676	1.88202
91.2	1.61754	1.82249	1.26811	1.67907	1.6289	1.93701
91.3	1.65416	1.89925	1.41946	1.65639	1.69389	2.00329
91.4	1.46574	1.91535	1.58386	1.66623	1.56896	2.027
91.5	1.63974	1.88647	1.27457	1.55773	1.73319	1.98675
91.6	1.41389	1.85701	1.45386	1.662	1.67081	1.94539
91.7	1.75375	1.87537	1.21951	1.66053	1.79673	2.03745
91.8	1.461	1.86762	1.22888	1.62194	1.56393	2.0107
91.9	1.47429	1.94517	1.5609	1.70232	1.63464	1.96817
92	1.39379	1.86784	1.16108	1.64161	1.74513	2.00645
92.1	1.61872	1.75754	1.13062	1.64036	1.62149	1.87936
92.2	1.5507	1.88369	1.44301	1.68164	1.57378	1.86569
92.3	1.5738	1.84238	1.56717	1.57608	1.54884	2.05612
92.4	1.5048	1.84097	1.29263	1.68674	1.78233	1.97478
92.5	1.64261	2.00477	1.45307	1.69802	1.69396	1.97961
92.6	1.55747	1.85569	1.78349	1.55491	1.57111	1.92212
92.7	1.62428	1.86063	1.16064	1.65548	1.72188	1.9321
92.8	1.43309	1.8191	1.07791	1.67956	1.56883	1.99792
92.9	1.61869	1.84578	1.00449	1.62509	1.66565	1.94436
93	1.5792	1.93068	1.16106	1.60331	1.5799	1.9815
93.1	1.54857	1.87067	1.31091	1.57683	1.67258	1.89927
93.2	1.52592	2.02531	1.44643	1.61753	1.59319	1.87395
93.3	1.60621	1.85245	1.24165	1.61371	1.79972	1.96249
93.4	1.63052	1.86445	1.33907	1.68892	1.77239	1.96078
93.5	1.48311	1.76956	1.2454	1.60647	1.65263	1.92596
93.6	1.63659	1.88764	1.54875	1.60649	1.85168	2.00969
93.7	1.65364	1.84724	1.16533	1.65544	1.75864	1.98202
93.8	1.54227	1.99134	1.30634	1.69378	1.67539	1.95315
93.9	1.61119	1.91844	1.39879	1.80727	1.66684	1.92353
94	1.54324	1.79917	1.51469	1.67877	1.57683	1.99821
94.1	1.51617	1.91984	1.37042	1.63421	1.67807	1.98149
94.2	1.58128	1.89579	1.19347	1.67583	1.74698	1.92816
94.3	1.56266	1.96758	1.19171	1.67465	1.56736	1.94014
94.4	1.48817	1.85504	1.23253	1.59519	1.76401	1.94212
94.5	1.69312	1.89414	1.54189	1.67661	1.79556	1.93688
94.6	1.54117	1.91539	1.34246	1.6493	1.65609	1.86877
94.7	1.58237	1.92306	1.28468	1.6445	1.53865	1.94396
94.8	1.58144	1.84849	1.33065	1.63361	1.70043	1.99693
94.9	1.50662	1.98096	1.32778	1.60775	1.63132	1.91714
95	1.50788	1.97449	1.07389	1.65156	1.7217	1.94372
95.1	1.63572	1.92886	1.29473	1.65596	1.76231	1.97516
95.2	1.57	1.95896	1.57937	1.74719	1.73152	1.8597
95.3	1.44459	1.97474	1.27174	1.71847	1.6014	2.0244
95.4	1.54393	1.98411	1.64767	1.70636	1.65805	2.01404
95.5	1.62582	2.02781	1.4477	1.68363	1.62668	1.97139
95.6	1.53898	1.92716	1.26976	1.65414	1.88529	2.01038
95.7	1.49416	1.95957	1.50105	1.65161	1.66497	1.97979
95.8	1.51214	1.91617	1.62467	1.69156	1.78342	2.01089
95.9	1.53064	1.85703	1.29959	1.69725	1.66529	1.89639
96	1.56575	2.1624	1.21654	1.58078	1.61514	1.95596
96.1	1.45353	2.0196	1.51432	1.55967	1.67587	1.95623
96.2	1.59074	1.88923	1.34956	1.656	1.67187	1.94308
96.3	1.58329	1.98356	1.4241	1.64328	1.6931	1.94333
96.4	1.76053	1.91775	1.30363	1.58336	1.70719	1.88653
96.5	1.58849	1.95476	1.32154	1.66359	1.80468	1.97061
96.6	1.52629	1.91467	1.07423	1.69936	1.53588	1.94756
96.7	1.59762	1.90602	1.21647	1.77028	1.56559	1.86398
96.8	1.48692	1.97816	1.6119	1.62089	1.78583	1.91932
96.9	1.68422	1.84005	1.71092	1.64596	1.65198	1.94643
97	1.69969	1.95005	1.50523	1.61563	1.64703	1.98527
97.1	1.38653	1.90881	1.6591	1.68791	1.58467	1.88844
97.2	1.60133	1.90882	1.68993	1.68401	1.6906	1.93944
97.3	1.50573	2.09376	1.51668	1.72944	1.86787	1.94551
97.4	1.4051	1.90486	1.41887	1.66872	1.71525	1.98056
97.5	1.58771	1.93876	1.70081	1.65562	1.67946	1.8907
97.6	1.55728	1.87517	1.26587	1.73347	1.8247	2.0165
97.7	1.65329	1.96631	1.35326	1.65557	1.62765	1.94958
97.8	1.57557	1.8702	1.18324	1.61229	1.61528	1.95528
97.9	1.57555	1.94766	1.14321	1.56382	1.58492	1.87185
98	1.52267	2.01872	1.19967	1.7053	1.69607	2.03013
98.1	1.57655	1.86115	1.31742	1.69629	1.76108	1.93354
98.2	1.69465	1.95179	1.07109	1.6627	1.60331	2.02351
98.3	1.55508	1.9344	1.37649	1.68792	1.57714	1.99836
98.4	1.5665	1.8468	1.46405	1.55988	1.74845	1.94704
98.5	1.41323	1.93041	1.61773	1.67662	1.56361	1.98594
98.6	1.55368	1.92084	1.5944	1.64535	1.59786	1.85915
98.7	1.57957	1.81757	1.36671	1.65589	1.60635	1.88154
98.8	1.40317	1.98322	1.5297	1.6612	1.71737	1.97551
98.9	1.48715	2.0653	1.48322	1.75524	1.68047	1.98485
99	1.65362	1.96966	1.45504	1.60181	1.72303	1.92321
99.1	1.75029	2.02875	1.30191	1.65744	1.62708	1.93241
99.2	1.65638	1.75872	1.41844	1.69463	1.57683	1.89308
99.3	1.59922	1.82218	1.55443	1.67869	1.63839	1.95651
99.4	1.5134	1.92317	1.46386	1.68984	1.6748	1.94626
99.5	1.60712	1.96374	1.48176	1.58311	1.74483	2.01608
99.6	1.48842	1.79364	1.56405	1.64056	1.61379	1.96343
99.7	1.5385	1.9608	1.41823	1.63306	1.64025	2.03064
99.8	1.58075	1.91694	1.57306	1.71251	1.76977	1.98477
99.9	1.51427	1.82349	1.43579	1.734	1.80693	1.95413
100	1.47141	1.88113	1.52974	1.65823	1.63813	1.97334
100.1	1.6452	1.85889	1.33567	1.66821	1.83371	1.97822
100.2	1.60877	1.90706	1.63255	1.65417	1.71019	1.8839
100.3	1.64406	1.90309	1.60281	1.70675	1.70208	1.90926
100.4	1.55771	1.85674	1.48095	1.68912	1.61028	1.91878
100.5	1.44429	1.82607	1.51229	1.71511	1.52405	1.98212
100.6	1.49337	1.93633	1.28996	1.75175	1.60127	1.98297
100.7	1.54052	1.91107	1.33296	1.71753	1.76005	1.90048
100.8	1.50671	1.907	1.44771	1.75643	1.72594	1.88061
100.9	1.54858	1.80437	1.79747	1.61873	1.58161	1.89559
101	1.48724	1.87641	1.6018	1.68762	1.71844	1.96946
101.1	1.60686	1.86476	1.45059	1.6356	1.8021	2.01654
101.2	1.54277	1.91572	1.50843	1.66577	1.5285	2.00134
101.3	1.64067	1.87831	1.47121	1.67164	1.67688	1.92873
101.4	1.47499	1.87966	1.38234	1.65861	1.60163	1.85915
101.5	1.58358	2.00792	1.40378	1.68447	1.54427	1.90322
101.6	1.40292	1.92524	1.52182	1.65986	1.64882	1.92765
101.7	1.58377	1.95886	1.43395	1.78358	1.74213	1.97359
101.8	1.49991	1.95272	1.4199	1.75333	1.94215	1.97724
101.9	1.60491	1.99983	1.41804	1.69821	1.75639	1.92101
102	1.62353	2.00535	1.27657	1.62755	1.67333	1.9836
102.1	1.59346	1.81965	1.59858	1.75341	1.74315	1.90052
102.2	1.51666	1.84568	1.75323	1.73344	1.78737	2.01278
102.3	1.51242	1.84207	1.42673	1.7083	1.69478	1.95706
102.4	1.4849	2.03025	1.4321	1.78886	1.89197	1.97847
102.5	1.52253	1.96876	1.52794	1.73749	1.68195	1.95985
102.6	1.52589	1.90913	1.4281	1.71396	1.68442	1.98127
102.7	1.55778	1.86073	1.54879	1.72887	1.61517	1.96096
102.8	1.62648	1.87277	1.57305	1.68883	1.86012	1.96835
102.9	1.56707	1.97578	1.71774	1.71035	1.78343	1.86258
103	1.57165	1.95692	1.27973	1.74144	1.70464	1.96696
103.1	1.46569	1.84719	1.6058	1.7157	1.65919	1.87381
103.2	1.48675	1.93618	1.46108	1.81	1.7136	1.95038
103.3	1.58846	1.85454	1.67729	1.69822	1.62408	1.83364
103.4	1.46509	1.84589	1.45598	1.75145	1.82752	2.03532
103.5	1.51451	1.92086	1.75109	1.71354	1.74906	1.89892
103.6	1.61146	1.85588	1.46182	1.82599	1.84925	1.90254
103.7	1.57703	1.92761	1.68616	1.72179	1.72366	1.97044
103.8	1.56191	1.91855	1.65081	1.72055	1.68428	2.01675
103.9	1.49414	2.03668	1.34382	1.8075	1.69143	1.92652
104	1.54289	1.99064	1.48455	1.77014	2.10035	2.01024
104.1	1.48805	1.84421	1.45109	1.79655	1.9003	1.98067
104.2	1.58025	1.90636	1.33692	1.74633	1.8103	1.96032
104.3	1.58803	1.8822	1.34537	1.76907	1.79499	1.93533
104.4	1.65465	1.7518	1.39896	1.81876	1.77839	1.91109
104.5	1.48844	1.83702	1.38431	1.66006	1.90866	1.98189
104.6	1.62362	1.90569	1.75338	1.80319	1.71094	1.90223
104.7	1.52445	1.9181	1.45563	1.75528	1.85984	1.83927
104.8	1.42349	1.77037	1.37852	1.68813	1.74609	1.98359
104.9	1.48687	1.87233	1.43271	1.7671	1.81429	1.99609
105	1.67056	1.89473	1.64446	1.84033	1.75572	1.89683
105.1	1.54195	1.88003	1.60537	1.75833	1.94301	1.97278
105.2	1.50115	1.81815	1.75846	1.80563	1.80857	1.95653
105.3	1.62136	1.87786	1.47166	1.65957	1.7817	1.9433
105.4	1.44082	1.91491	1.65105	1.79355	1.94752	1.85221
105.5	1.74526	1.84032	1.44529	1.72705	1.88804	2.00868
105.6	1.69529	1.86511	1.67714	1.80108	1.8795	1.9218
105.7	1.45669	1.86055	1.67258	1.84155	1.89092	1.94508
105.8	1.63594	1.9353	1.44606	1.77467	1.73911	1.96544
105.9	1.5155	1.94489	1.47376	1.73418	1.80717	2.0379
106	1.51871	1.87755	1.71288	1.79007	1.87622	1.93643
106.1	1.5972	1.87359	1.5533	1.74857	2.00686	1.96765
106.2	1.57055	1.88826	1.74796	1.83571	1.93284	1.98003
106.3	1.54528	1.9146	1.48381	1.75028	1.91907	2.07987
106.4	1.52093	1.92603	1.45989	1.73735	1.92256	1.87573
106.5	1.54579	1.81652	1.35559	1.73679	1.9371	1.91667
106.6	1.49331	1.93975	1.59393	1.83592	1.98494	1.92259
106.7	1.3596	1.87796	1.43558	1.73802	1.92007	1.95105
106.8	1.68707	1.9681	1.34465	1.84267	1.99956	1.89215
106.9	1.44914	1.91851	1.49821	1.85244	2.07382	1.95266
107	1.60371	1.80688	1.56348	1.76149	1.99095	1.94923
107.1	1.49163	1.90804	1.32294	1.69871	1.89766	1.89731
107.2	1.47903	1.94385	1.60854	1.88244	1.98969	2.03463
107.3	1.54503	1.75616	1.64165	1.88451	1.76016	2.02962
107.4	1.62765	1.85429	1.04207	1.88623	1.94499	1.9733
107.5	1.51076	1.76974	1.2689	1.79179	1.94037	2.01923
107.6	1.45805	1.94524	1.39278	1.75713	1.9682	1.91313
107.7	1.44676	1.90561	1.21125	1.77114	2.01213	1.97141
107.8	1.41649	1.79279	1.52786	1.75813	2.17341	1.99146
107.9	1.64311	1.86409	1.55612	1.87692	1.98581	2.00712
108	1.56559	1.84025	1.52931	1.84263	2.02991	1.99023
108.1	1.64956	1.86787	1.37219	1.86189	1.74155	1.96528
108.2	1.57153	2.01342	1.39674	1.78746	1.8831	1.91348
108.3	1.61732	1.92708	1.62152	1.87363	2.03027	1.91793
108.4	1.54319	1.99705	1.56606	1.85289	1.98992	1.92269
108.5	1.50481	1.85149	1.76205	1.76946	2.12095	1.94418
108.6	1.5886	1.9486	2.02267	1.80521	1.96324	1.95491
108.7	1.49867	1.89922	1.34163	1.85531	1.98796	2.0456
108.8	1.57186	1.87141	1.60086	1.85838	2.01698	1.89201
108.9	1.50459	1.84675	1.36063	1.81285	1.9351	1.94162
109	1.66756	1.88985	1.65068	1.80638	2.1658	1.88973
109.1	1.515	1.78823	1.67275	1.81302	2.11862	1.92863
109.2	1.66899	1.94778	1.55831	1.82593	2.01883	1.98267
109.3	1.54123	1.89363	1.5246	1.71348	2.12209	2.02135
109.4	1.72709	1.88255	1.85308	1.86468	2.08268	1.93569
109.5	1.48978	1.93197	1.42573	1.79223	1.88214	1.96003
109.6	1.5619	1.89245	1.43185	1.82114	1.97503	1.95422
109.7	1.57345	1.83509	1.71722	1.75245	1.8989	1.91149
109.8	1.77885	2.031	1.47792	1.8284	1.8418	1.97578
109.9	1.51206	1.89292	1.49022	1.81498	1.9196	2.00519
110	1.58985	1.74958	1.53531	1.83576	2.06378	1.94382
110.1	1.70918	1.88487	1.51352	1.79085	2.10127	1.92516
110.2	1.53321	2.00344	1.87937	1.75467	2.01184	1.97883
110.3	1.69304	1.82348	1.5146	1.91394	1.97525	2.0083
110.4	1.54859	1.92034	1.64573	1.85745	1.89478	1.97516
110.5	1.58605	1.90859	1.34114	1.73461	1.80266	1.9873
110.6	1.70131	1.91103	1.43751	1.76476	1.92141	1.94768
110.7	1.61175	1.90488	1.66868	1.79919	1.80736	1.87293
110.8	1.63037	1.847	1.50114	1.66401	2.00511	1.91139
110.9	1.63484	1.92253	1.57596	1.6793	1.92087	1.98453
111	1.65572	1.83965	1.57202	1.81337	1.74617	1.99627
111.1	1.60541	1.84393	1.34175	1.82387	2.01661	1.98723
111.2	1.44404	1.93038	1.52726	1.72948	1.61239	1.99675
111.3	1.53619	1.86108	1.59682	1.8495	1.94088	2.01928
111.4	1.46415	1.97296	1.59823	1.75912	1.77626	1.90654
111.5	1.66625	1.87925	1.6373	1.72409	1.92262	1.95728
111.6	1.56055	1.93734	1.60756	1.83838	2.03105	1.98645
111.7	1.69376	1.86436	1.76369	1.75239	1.82073	1.84775
111.8	1.75185	1.80758	1.44244	1.71577	1.9611	2.01093
111.9	1.64429	1.87901	1.72405	1.77455	1.93187	1.9804
112	1.49532	1.91547	1.24371	1.81728	1.88102	1.97941
112.1	1.69955	1.90012	1.88996	1.84035	1.95396	1.94487
112.2	1.64775	1.72884	1.59172	1.64697	1.79457	1.98456
112.3	1.57129	1.79626	1.51754	1.76402	1.71711	2.04447
112.4	1.70039	1.78069	1.57874	1.90944	1.94523	1.97651
112.5	1.44351	1.84562	1.44381	1.76864	1.77369	1.92349
112.6	1.56558	1.77914	1.64359	1.70835	1.92868	1.89487
112.7	1.55556	1.86107	1.64782	1.78085	1.91767	1.99294
112.8	1.59618	1.80999	1.68316	1.7403	2.03193	1.9301
112.9	1.49788	1.92317	1.67221	1.72198	1.87074	1.89406
113	1.61779	1.92503	1.52115	1.7408	1.91611	1.96205
113.1	1.45891	1.85878	1.32274	1.7122	1.86897	1.91293
113.2	1.69721	1.9066	1.56441	1.68548	1.82323	1.99732
113.3	1.44804	1.82722	1.44441	1.79373	1.85458	2.05346
113.4	1.54891	1.90962	1.45674	1.7432	1.70456	2.08112
113.5	1.54449	1.87511	1.63706	1.78263	1.8348	2.03007
113.6	1.53905	1.90732	1.59638	1.75256	1.99601	2.02688
113.7	1.45707	1.90682	1.64599	1.82153	1.93154	1.85539
113.8	1.58929	1.72038	1.80974	1.80034	1.87607	1.94525
113.9	1.62316	1.79625	1.46043	1.79534	1.9366	1.99537
114	1.50144	1.89034	1.19636	1.731	1.61622	2.04048
114.1	1.39661	1.92399	1.54027	1.77546	1.79603	1.91612
114.2	1.51622	1.92076	1.59821	1.76847	1.93993	2.00798
114.3	1.50498	1.79655	1.58757	1.76208	1.86469	1.90424
114.4	1.72356	1.77016	1.31703	1.71065	1.75695	1.89091
114.5	1.51045	1.81585	1.33413	1.81943	1.86604	1.9923
114.6	1.57451	1.82568	1.77547	1.65523	1.84592	1.93343
114.7	1.49987	1.86304	1.8285	1.65715	1.90469	1.92956
114.8	1.45118	1.79256	1.5102	1.76129	1.7328	1.98905
114.9	1.70047	1.70913	1.90616	1.79785	1.74647	1.95265
115	1.63902	1.92059	1.64353	1.82844	1.78917	1.86549
115.1	1.58307	1.88884	1.44654	1.75556	1.83386	1.96631
115.2	1.64892	1.72214	1.58989	1.72114	1.77554	1.92206
115.3	1.62721	1.82038	1.29966	1.71659	1.7062	1.95941
115.4	1.56809	1.86355	1.60106	1.80299	1.77632	2.01729
115.5	1.48507	1.9406	1.84557	1.75944	1.83374	1.98263
115.6	1.53696	1.87229	1.8101	1.78976	1.8382	2.03976
115.7	1.51144	1.85183	1.55789	1.71373	1.81445	2.01597
115.8	1.58444	1.79235	1.62511	1.71547	1.87546	1.96722
115.9	1.46411	1.88275	1.39639	1.68729	1.86476	1.9385
116	1.65147	1.79985	1.42005	1.69055	1.79681	1.94662
116.1	1.59192	1.74896	1.5423	1.74661	1.82222	1.95213
116.2	1.56513	1.9055	1.79581	1.68259	1.76815	1.95646
116.3	1.58416	1.7901	1.4028	1.73593	1.82493	1.90283
116.4	1.63906	1.81321	1.56347	1.73336	1.82254	2.01198
116.5	1.48817	1.85395	1.48904	1.73345	1.65351	1.95786
116.6	1.6222	1.80411	1.51601	1.69646	1.65107	2.06223
116.7	1.71472	1.91774	1.86485	1.72963	1.81275	1.86873
116.8	1.61325	1.85796	1.59496	1.77314	1.89064	1.99051
116.9	1.59359	1.89635	1.77175	1.6874	1.73736	2.00681
117	1.49568	1.8109	1.81926	1.78558	1.87213	1.9078
117.1	1.48205	1.84434	2.03132	1.67003	1.73873	1.96905
117.2	1.48873	1.92484	1.71446	1.65889	1.84578	1.90104
117.3	1.59415	1.70434	1.6558	1.71345	1.75334	1.9592
117.4	1.63303	1.90411	2.0091	1.70584	1.84505	1.9743
117.5	1.59663	1.84412	1.90942	1.75757	1.76368	1.94135
117.6	1.50821	1.91765	1.80417	1.75111	1.74802	1.96526
117.7	1.62265	2.01546	1.76321	1.6891	1.69337	1.99537
117.8	1.57775	1.90912	1.69705	1.7682	1.84768	2.0214
117.9	1.50558	1.89103	1.64109	1.58251	1.70476	1.98078
118	1.6067	1.90364	1.60935	1.65762	1.75164	1.95864
118.1	1.59159	1.9536	1.63175	1.73241	1.66946	1.9534
118.2	1.58617	1.86546	1.96694	1.67057	1.77266	1.95103
118.3	1.48675	1.85786	1.89356	1.75449	1.68153	2.03701
118.4	1.57114	1.93111	1.79267	1.73155	1.72197	1.91623
118.5	1.65284	1.88926	1.79594	1.60914	1.67583	1.97899
118.6	1.63271	1.85482	1.69411	1.67812	1.77423	1.96926
118.7	1.68654	1.87363	1.69583	1.64392	1.69428	2.01727
118.8	1.66907	1.87267	1.59452	1.65266	1.56377	2.01647
118.9	1.54028	1.88172	1.7935	1.62139	1.74321	1.93343
119	1.57256	1.89623	2.10762	1.70169	1.57233	1.90888
119.1	1.5805	1.87404	1.94342	1.76288	1.61024	2.03566
119.2	1.43616	1.84044	1.80131	1.70617	1.7664	1.95831
119.3	1.76211	1.90448	1.86556	1.66335	1.57806	1.92032
119.4	1.37014	1.83566	1.8582	1.65585	1.6434	1.98068
119.5	1.53648	1.86894	1.84356	1.66096	1.69337	1.94082
119.6	1.65753	1.86078	1.73333	1.67654	1.56566	2.0866
119.7	1.64846	1.91574	1.70165	1.70822	1.70015	2.04257
119.8	1.49897	1.86944	1.81795	1.74111	1.56068	1.98989
119.9	1.52293	2.00499	1.77895	1.61945	1.65487	1.96208
120	1.63868	1.78529	1.76174	1.61217	1.39588	2.02424
120.1	1.6001	1.88308	1.78922	1.62256	1.73956	2.01556
120.2	1.69515	1.99591	1.73803	1.6111	1.7225	1.8873
120.3	1.54511	1.93402	1.73791	1.63299	1.70591	1.95077
120.4	1.59757	1.8939	1.70111	1.62949	1.63436	1.87537
120.5	1.54949	1.88622	1.83703	1.68022	1.70614	1.93998
120.6	1.58411	1.83569	1.9501	1.64851	1.53977	1.93106
120.7	1.61939	1.85339	1.7295	1.62206	1.5515	1.89247
120.8	1.53122	1.923	1.76045	1.68418	1.37502	1.97701
120.9	1.65897	1.93751	1.87916	1.6498	1.5449	2.07791
121	1.39021	1.89943	1.56555	1.68492	1.62201	1.94496
121.1	1.43956	1.7875	1.60115	1.72019	1.61022	1.94485
121.2	1.50002	1.94523	1.7531	1.65712	1.62871	1.92784
121.3	1.55985	1.92609	1.92469	1.68352	1.66564	1.98715
121.4	1.53427	1.84032	1.71565	1.66641	1.75844	1.89546
121.5	1.61798	1.86643	1.72814	1.67828	1.62206	2.02765
121.6	1.59819	1.96068	1.78618	1.63998	1.65803	1.958
121.7	1.55413	1.88661	1.42571	1.73459	1.51274	1.89505
121.8	1.41104	1.89959	1.56141	1.60027	1.67557	1.97819
121.9	1.62435	1.94882	1.48488	1.70639	1.59945	1.9645
122	1.68929	1.90534	1.71716	1.69735	1.7586	1.91831
122.1	1.63243	1.81806	1.86047	1.67975	1.64688	2.02749
122.2	1.60155	1.84505	1.64031	1.66182	1.6786	1.94461
122.3	1.47193	1.84649	1.54536	1.7657	1.60478	1.95334
122.4	1.66428	1.98032	1.70827	1.76115	1.61353	2.05277
122.5	1.49347	1.84404	1.69573	1.678	1.49532	1.91971
122.6	1.53532	1.8751	1.5813	1.77119	1.69262	1.96445
122.7	1.46053	2.09727	1.85677	1.72268	1.71574	1.94561
122.8	1.61671	1.894	1.50126	1.67332	1.65608	1.92367
122.9	1.46893	1.9305	1.46157	1.69166	1.6084	1.99532
123	1.61977	1.81842	1.55618	1.67139	1.69835	1.92992
123.1	1.59464	1.89154	1.58626	1.73588	1.57502	1.9386
123.2	1.6676	1.82295	1.71853	1.74848	1.45406	1.98193
123.3	1.53457	1.92395	1.6775	1.80903	1.7666	1.96359
123.4	1.58725	1.80908	1.63172	1.70473	1.67883	1.98512
123.5	1.56111	1.89209	1.45831	1.76769	1.552	1.90798
123.6	1.62493	1.83084	1.37624	1.75409	1.75591	1.89297
123.7	1.71509	1.78597	1.5278	1.77176	1.58842	1.92728
123.8	1.53316	1.85083	1.57	1.75049	1.52012	1.97829
123.9	1.69997	1.84798	1.63399	1.63731	1.59355	1.99887
124	1.52108	1.95051	1.66988	1.7047	1.47629	2.04333
124.1	1.57545	1.81316	1.88974	1.68704	1.66414	1.97199
124.2	1.47749	1.9342	1.63913	1.72841	1.61351	2.00692
124.3	1.60274	1.87105	1.82567	1.72059	1.495	1.95393
124.4	1.64342	1.83697	1.66885	1.73296	1.51594	1.92908
124.5	1.48128	1.92526	1.59978	1.77021	1.60636	1.96934
124.6	1.59926	1.89947	1.82132	1.67179	1.55747	2.00424
124.7	1.67725	1.8617	1.73645	1.66602	1.5728	2.01791
124.8	1.47886	1.82462	1.79791	1.65922	1.62723	1.89714
124.9	1.62456	1.86213	1.579	1.73429	1.66736	2.0204
125	1.61057	1.90301	1.73926	1.66103	1.67566	1.94465
125.1	1.66755	1.92403	1.8805	1.64228	1.80407	1.93753
125.2	1.5095	1.84473	1.45081	1.66778	1.78829	1.94016
125.3	1.46583	1.95451	1.54821	1.65139	1.66237	1.96337
125.4	1.51003	1.88696	1.65276	1.63709	1.66551	2.00844
125.5	1.60492	1.90939	1.65161	1.78579	1.48002	2.01037
125.6	1.64714	1.84112	1.53249	1.68729	1.58503	1.99606
125.7	1.61038	1.86971	1.72114	1.66676	1.63605	1.89609
125.8	1.50704	1.87851	1.7093	1.66561	1.56955	1.96637
125.9	1.55968	1.88538	1.90957	1.74072	1.57889	1.93458
126	1.6033	1.91294	1.59531	1.67242	1.53969	1.98141
126.1	1.56847	1.86212	1.84797	1.6578	1.39551	1.91716
126.2	1.57182	1.87503	1.90448	1.74827	1.6397	1.9476
126.3	1.5463	1.88591	1.59722	1.77315	1.58612	2.03536
126.4	1.46566	1.9559	1.59625	1.71117	1.63772	1.9932
126.5	1.5286	2.01184	1.48899	1.76125	1.56658	1.95843
126.6	1.66001	1.92461	1.96902	1.69374	1.71756	1.9739
126.7	1.55937	1.83385	1.70243	1.70783	1.60908	1.96841
126.8	1.61487	1.93105	1.82658	1.72179	1.76051	1.91634
126.9	1.71302	1.88048	1.72879	1.68974	1.63989	1.99086
127	1.44216	1.75632	1.79093	1.67317	1.51292	2.01078
127.1	1.53879	1.82012	1.83122	1.73766	1.58058	1.98226
127.2	1.62273	1.91112	1.82758	1.75721	1.5742	2.01038
127.3	1.59655	1.87187	1.89169	1.61373	1.59094	2.00321
127.4	1.53581	1.81424	1.58621	1.75246	1.61048	2.04032
127.5	1.4516	1.85745	1.76748	1.67727	1.58529	1.99952
127.6	1.66467	1.93752	1.28956	1.68434	1.61107	2.005
127.7	1.58048	1.80607	1.9776	1.73431	1.58857	1.97059
127.8	1.5789	1.9676	1.46015	1.63279	1.65634	1.98743
127.9	1.60593	1.88411	1.85696	1.68819	1.60096	2.09272
128	1.65376	1.79136	1.78424	1.78637	1.68364	1.98312
128.1	1.58549	1.95187	1.94272	1.68637	1.56311	1.95586
128.2	1.69622	1.8826	1.95357	1.62935	1.56103	1.93732
128.3	1.4849	2.05854	1.42375	1.68551	1.66927	1.99487
128.4	1.71962	1.84299	1.46905	1.64088	1.66596	1.92752
128.5	1.55854	2.01182	1.8513	1.64849	1.70234	2.00756
128.6	1.73652	2.03916	1.67712	1.74217	1.68272	1.90293
128.7	1.61381	1.92735	1.8593	1.6929	1.55288	1.98346
128.8	1.56384	1.93659	1.69681	1.65151	1.76991	1.98113
128.9	1.70737	1.85332	1.58665	1.65414	1.64958	2.00796
129	1.66982	1.8566	1.81116	1.66549	1.58681	1.91108
129.1	1.54199	1.94346	1.33101	1.75924	1.63008	1.97018
129.2	1.62266	1.99664	1.88189	1.66862	1.62566	2.01695
129.3	1.63799	1.81631	1.82619	1.7369	1.73292	1.94259
129.4	1.537	1.90444	1.59545	1.76587	1.57994	1.97196
129.5	1.73265	1.96114	1.48882	1.63494	1.79729	1.96629
129.6	1.70027	1.92857	1.70499	1.62253	1.67235	1.88355
129.7	1.64279	1.87206	1.71937	1.66775	1.85736	1.97543
129.8	1.65635	1.87801	2.15624	1.70599	1.68981	2.02135
129.9	1.66531	1.92331	2.02427	1.74371	1.60197	1.91658
130	1.66944	1.93397	1.90262	1.69168	1.73915	1.89859
130.1	1.60797	1.86202	1.71302	1.66451	1.97825	2.04693
130.2	1.56861	2.00618	1.69906	1.83046	1.82952	1.95146
130.3	1.55796	1.99147	1.71539	1.72326	1.81077	1.93989
130.4	1.65257	1.88524	1.39875	1.71192	1.89361	1.98253
130.5	1.44381	1.94212	1.53279	1.70007	1.76249	1.94459
130.6	1.39672	1.91358	1.66515	1.67443	1.79478	1.9937
130.7	1.52122	1.91331	1.77498	1.64618	1.54854	1.98912
130.8	1.68896	1.97505	1.57521	1.71414	1.77542	1.9523
130.9	1.63558	1.9715	1.4908	1.68916	1.94687	1.93829
131	1.55254	1.94056	1.36788	1.65388	1.88924	1.86074
131.1	1.532	1.90626	1.40291	1.65833	1.70384	2.03871
131.2	1.41971	1.94773	1.54618	1.74963	1.93648	1.91446
131.3	1.6754	1.9598	1.65159	1.67261	1.77303	1.93581
131.4	1.56389	1.98961	1.58344	1.67244	1.87091	2.06793
131.5	1.59	1.81943	1.47309	1.66158	1.80948	1.89789
131.6	1.6693	1.88295	1.51003	1.72852	1.87344	1.95033
131.7	1.46146	1.9765	1.36635	1.63987	2.01272	1.95138
131.8	1.69951	1.90912	1.33659	1.69167	1.87701	1.92281
131.9	1.57474	1.91322	1.6282	1.73302	1.93199	1.91296
132	1.49802	1.96732	1.3475	1.808	2.00356	1.96847
132.1	1.56625	1.88668	1.58895	1.72871	1.8242	1.91498
132.2	1.65528	1.84076	1.42926	1.68827	1.91899	1.89583
132.3	1.64757	1.96219	1.61859	1.7695	1.8473	1.98353
132.4	1.47496	1.96636	1.49765	1.71416	2.08513	1.97121
132.5	1.71783	1.78985	1.38743	1.63123	1.92718	1.88694
132.6	1.548	1.87058	1.67528	1.69521	1.994	1.96987
132.7	1.62119	1.85728	1.37042	1.66342	1.85721	1.87785
132.8	1.59517	1.90331	1.57683	1.70059	1.93666	1.95296
132.9	1.72883	1.93697	1.61815	1.64215	1.93718	2.00742
133	1.73169	1.93231	1.79535	1.60482	1.72779	2.03768
133.1	1.55104	1.93966	1.37549	1.66395	1.85604	1.91267
133.2	1.54224	1.9487	1.47435	1.65124	1.91393	1.91999
133.3	1.70498	1.90466	1.39289	1.70105	1.9171	1.89015
133.4	1.68329	1.96027	1.32533	1.61969	2.16274	1.91171
133.5	1.66558	1.98399	1.54428	1.66391	1.84704	1.95934
133.6	1.76166	1.9046	1.60293	1.75587	2.00818	1.9648
133.7	1.69501	1.86654	1.35044	1.61154	1.85129	1.97853
133.8	1.62131	1.87967	1.43814	1.69732	2.04525	2.02494
133.9	1.56728	1.87786	1.27433	1.74505	1.83543	1.94691
134	1.73457	1.97657	1.44077	1.72184	1.85077	1.87957
134.1	1.48087	1.91966	1.96783	1.69705	1.92161	1.98664
134.2	1.7235	1.92889	1.65016	1.74927	1.94543	1.93553
134.3	1.67643	1.90085	1.6485	1.7205	1.98273	1.94822
134.4	1.72469	1.88882	1.44478	1.67123	1.92101	1.99657
134.5	1.64588	1.83562	1.6336	1.74352	1.96919	1.96957
134.6	1.75814	1.99907	1.41225	1.68638	2.01201	1.93581
134.7	1.49069	1.80408	1.63783	1.64188	1.80448	1.94532
134.8	1.72587	1.88302	1.79492	1.71382	1.89848	1.97073
134.9	1.45815	1.93116	1.67757	1.70955	1.94339	1.94493
135	1.7528	1.95743	1.54608	1.83097	1.88318	2.01608
135.1	1.59641	1.91502	1.95022	1.74257	1.81748	1.92844
135.2	1.51447	1.93331	2.07512	1.66853	1.96058	1.92753
135.3	1.66034	1.92408	1.72746	1.73571	1.79875	2.02708
135.4	1.42164	1.81708	1.45998	1.7434	1.80084	1.96947
135.5	1.66912	1.90628	1.51218	1.74947	1.85341	2.0361
135.6	1.64552	1.86829	1.66036	1.72426	1.68141	1.98257
135.7	1.71946	1.85589	2.06721	1.77357	1.7218	1.91405
135.8	1.55483	1.8656	1.68852	1.67295	1.72091	1.98117
135.9	1.52338	1.97829	1.75081	1.67907	1.68542	1.93332
136	1.6372	1.94988	1.45676	1.71915	1.77576	1.89265
136.1	1.69644	1.8962	1.74749	1.70478	1.95213	1.97984
136.2	1.6498	1.92651	1.74002	1.68346	2.001	1.9271
136.3	1.60237	1.89413	1.93908	1.73063	1.80567	2.00348
136.4	1.68416	1.88833	1.68173	1.6514	1.72331	1.95244
136.5	1.69295	1.83001	1.51666	1.70478	1.78425	1.84941
136.6	1.67499	1.87231	1.6065	1.7247	1.78392	1.92397
136.7	1.68492	1.94937	1.93365	1.79002	1.70752	1.95756
136.8	1.59621	1.80209	1.70351	1.80082	1.69719	1.91857
136.9	1.71158	1.87763	1.49693	1.74548	1.71492	2.07066
137	1.6374	1.96575	1.65502	1.69009	1.64387	1.96614
137.1	1.68539	1.93713	1.78743	1.68841	1.68653	2.00696
137.2	1.7311	1.85188	1.32829	1.73274	1.50556	1.89095
137.3	1.59813	1.83926	1.66773	1.78316	1.84569	2.04284
137.4	1.61158	1.8719	1.80801	1.74671	1.6917	1.96918
137.5	1.60355	1.90621	1.9038	1.8165	1.66987	2.00829
137.6	1.60729	1.79339	1.79368	1.78723	1.73018	1.96526
137.7	1.59262	1.83239	1.87142	1.82502	1.71719	1.92652
137.8	1.55096	1.80061	1.70746	1.7076	1.58206	1.99969
137.9	1.66257	1.84743	1.73015	1.76065	1.76712	2.03949
138	1.79376	1.84311	1.62946	1.6665	1.65404	1.95139
138.1	1.63447	1.81191	1.64679	1.77071	1.69691	1.95162
138.2	1.52786	1.93949	1.69662	1.8352	1.55869	1.9434
138.3	1.57677	1.83068	1.64295	1.75385	1.50684	1.96375
138.4	1.5465	1.92045	1.67031	1.71172	1.64466	1.93006
138.5	1.5402	1.90497	1.69489	1.79037	1.61069	1.90709
138.6	1.52681	1.83574	1.67037	1.7518	1.59531	2.0599
138.7	1.79928	1.9368	1.60771	1.73995	1.5728	1.91054
138.8	1.6197	1.92791	2.0109	1.7748	1.58764	1.97563
138.9	1.68953	1.84966	1.99005	1.87334	1.62824	2.02496
139	1.60332	1.91402	1.64779	1.79145	1.52745	2.02619
139.1	1.49471	1.79037	1.55002	1.78353	1.59705	1.89859
139.2	1.55959	1.79292	1.76378	1.78422	1.6579	2.01101
139.3	1.68842	1.83198	1.69196	1.74642	1.59006	2.03187
139.4	1.54473	1.8354	1.79392	1.76283	1.57559	2.00519
139.5	1.59491	1.86342	2.16533	1.7637	1.74384	1.9754
139.6	1.72608	1.83417	1.54857	1.78811	1.69822	1.90863
139.7	1.57055	1.90701	1.8492	1.68887	1.50084	2.02998
139.8	1.62884	1.84255	1.66965	1.77952	1.74011	1.9618
139.9	1.74134	1.9701	1.84231	1.65454	1.65754	1.96346
140	1.64556	1.82861	1.55507	1.73689	1.48061	2.09187
140.1	1.54131	1.72507	1.62986	1.80163	1.62545	1.98221
140.2	1.67076	1.8508	1.74293	1.73274	1.58823	1.86159
140.3	1.80845	1.81718	1.64923	1.7269	1.60425	1.97081
140.4	1.61381	1.85243	1.58712	1.77923	1.61546	1.9557
140.5	1.72833	1.92365	2.01329	1.8164	1.52822	1.98054
140.6	1.72615	1.86122	1.71403	1.78595	1.79225	1.97775
140.7	1.69255	1.75352	1.67592	1.77862	1.60261	1.98658
140.8	1.68174	1.85795	2.04498	1.7886	1.81124	2.0053
140.9	1.79536	1.83961	1.60643	1.91369	1.55599	1.95339
141	1.61505	1.90008	1.94724	1.86363	1.72753	1.94135
141.1	1.69593	1.72963	1.70012	1.81203	1.59695	1.98077
141.2	1.78032	1.78743	1.78864	1.911	1.68552	1.96022
141.3	1.85444	1.94915	1.72108	1.73648	1.75224	2.0033
141.4	1.61644	1.84098	1.57055	1.73901	1.76216	1.90543
141.5	1.56693	1.82518	2.11736	1.77383	1.75568	2.00211
141.6	1.7536	1.84742	1.7522	1.81365	1.74603	1.96065
141.7	1.63189	1.8573	1.75552	1.79703	1.67582	1.94541
141.8	1.62315	1.80151	1.58111	1.74025	1.57172	2.03591
141.9	1.72961	1.8616	1.97741	1.77846	1.53246	2.02129
142	1.69369	1.86101	2.07533	1.78086	1.55314	1.94562
142.1	1.74284	1.90222	1.95215	1.71896	1.63647	1.99043
142.2	1.68818	1.81516	1.8335	1.77802	1.6237	1.95892
142.3	1.75549	1.89978	1.97973	1.77734	1.67695	2.00763
142.4	1.74257	1.82798	1.69724	1.80449	1.62786	2.05853
142.5	1.62107	1.87295	1.57919	1.76639	1.79524	1.99565
142.6	1.69774	1.84752	1.93362	1.75398	1.65362	1.93516
142.7	1.55136	1.76052	2.10079	1.82473	1.79839	1.97132
142.8	1.48439	1.88626	1.946	1.82404	1.46722	1.91333
142.9	1.65212	1.82509	1.70317	1.7979	1.59149	1.96274
143	1.57131	1.8178	1.87005	1.75089	1.66927	1.98698
143.1	1.93035	1.84249	1.75517	1.80003	1.54887	1.95226
143.2	1.76243	1.84314	2.01634	1.78593	1.68966	1.98708
143.3	1.58397	1.81475	1.68174	1.8176	1.66548	2.07943
143.4	1.61236	1.85296	2.01991	1.75194	1.69183	1.93774
143.5	1.51436	1.92873	1.97973	1.79333	1.56146	1.90679
143.6	1.71884	1.87743	2.2685	1.80022	1.67328	1.96993
143.7	1.81362	1.83076	2.0817	1.86536	1.58034	1.9306
143.8	1.94472	1.769	1.70144	1.72871	1.6051	2.00429
143.9	1.66679	1.8103	1.74912	1.70895	1.63419	2.00862
144	1.60735	1.79542	1.51375	1.79027	1.53705	1.97279
144.1	1.80796	1.8941	1.98805	1.76292	1.60938	1.9842
144.2	1.68822	1.82034	1.91639	1.86027	1.63165	1.98266
144.3	1.69827	1.87214	1.78691	1.70703	1.50358	1.93153
144.4	1.59476	1.88475	2.10602	1.77654	1.57428	2.01657
144.5	1.77124	1.77237	2.00269	1.70737	1.65452	2.03701
144.6	1.65535	1.93905	1.79226	1.71436	1.60465	1.95295
144.7	1.69937	1.87085	1.78086	1.72565	1.79455	2.00097
144.8	1.58474	1.75243	1.60586	1.76737	1.55999	1.97137
144.9	1.6942	1.80833	1.68018	1.78277	1.73493	1.99564
145	1.76018	1.73033	2.07831	1.74119	1.52129	1.89409
145.1	1.55148	1.79478	1.80466	1.79521	1.77815	1.94987
145.2	1.58215	1.81661	1.80698	1.70695	1.79102	1.93148
145.3	1.7403	1.82831	1.78271	1.7106	1.69992	1.94612
145.4	1.87932	1.86586	1.76583	1.78027	1.82716	1.96701
145.5	1.60401	1.84412	2.02839	1.73255	1.88734	2.00916
145.6	1.64737	1.77065	1.76355	1.77674	1.54256	1.92353
145.7	1.64098	1.8181	1.82177	1.73667	1.65178	1.89528
145.8	1.79588	1.77334	1.91472	1.80737	1.73738	1.9772
145.9	1.73272	1.79678	1.86998	1.73654	1.8116	1.91882
146	1.81278	1.76003	1.8592	1.82232	1.8664	1.90248
146.1	1.62012	1.67841	1.4539	1.7189	1.76516	1.93241
146.2	1.60502	1.86045	1.68887	1.75658	1.84186	1.93554
146.3	1.5594	1.72628	1.75868	1.70255	1.9354	1.94618
146.4	1.70837	1.80676	1.81798	1.76634	1.89274	2.02625
146.5	1.68601	1.77086	1.89361	1.80712	1.72348	1.88622
146.6	1.77493	1.69305	1.71586	1.73166	1.94668	1.96981
146.7	1.69108	1.85088	2.10581	1.72934	1.70497	2.00605
146.8	1.71832	1.84284	1.74169	1.76745	1.73471	1.92006
146.9	1.7242	1.86271	1.57958	1.77962	1.77363	2.01614
147	1.72974	1.82227	1.54989	1.75593	1.93626	2.0046
147.1	1.51025	1.86383	1.65682	1.72556	1.8104	1.90559
147.2	1.74887	1.84632	1.78946	1.71541	1.64905	1.99958
147.3	1.87367	1.90661	1.6781	1.75951	1.90495	1.90717
147.4	1.72138	1.83263	1.76065	1.74822	1.85527	1.90548
147.5	1.8213	1.88333	1.90878	1.66811	1.72485	1.97823
147.6	1.78012	1.71234	1.3992	1.75578	1.76135	1.95552
147.7	1.53829	1.85139	1.6209	1.74563	1.75739	1.98447
147.8	1.59315	1.7329	1.86398	1.63447	1.90248	1.9655
147.9	1.71326	1.86602	1.80323	1.70603	1.95613	1.86712
148	1.70448	1.7529	1.47324	1.73722	1.8142	1.88479
148.1	1.816	1.74271	1.59976	1.7172	1.85164	1.86409
148.2	1.70582	1.84001	1.90752	1.73618	1.89101	2.04883
148.3	1.64145	1.8812	1.9109	1.70046	1.8363	1.97955
148.4	1.51196	1.82361	1.78241	1.64314	1.87052	2.01237
148.5	1.72557	1.87933	1.75834	1.63334	1.84047	2.05689
148.6	1.64211	1.73673	1.79364	1.80825	1.83106	1.99867
148.7	1.622	1.88013	1.51436	1.75949	1.81112	1.98514
148.8	1.76684	1.66087	1.81624	1.67794	2.01367	2.06558
148.9	1.79879	1.75652	1.57038	1.7017	1.87974	1.96117
149	1.67498	1.8128	1.82223	1.81637	2.01016	1.93832
149.1	1.72769	1.80101	1.78037	1.65539	1.89752	2.11431
149.2	1.69682	1.86152	1.67662	1.83038	1.97643	1.93507
149.3	1.70032	1.71631	1.53653	1.69342	1.96082	2.04038
149.4	1.74621	1.88436	1.99631	1.70784	1.87748	1.99184
149.5	1.64726	1.82957	1.72174	1.76917	1.9636	1.89987
149.6	1.68357	1.80836	1.40954	1.65138	1.90179	1.95406
149.7	1.61838	1.77752	2.0035	1.7208	1.95691	1.92502
149.8	1.55443	1.83892	1.51854	1.66532	1.7309	1.91251
149.9	1.63849	1.78873	1.63274	1.70475	1.8349	1.88689
150	1.6896	1.92581	1.93566	1.8076	1.90332	1.9765
Tau off (s)	sample_1	sample_2	sample_3	sample_4	sample_5	sample_6	Average	SEM
Step1	0.3714	0.22094	0.6453	0.70637	0.32114	0.54642	0.468595	0.0788123
Step2	19.048	22.924	26.125	15.687	11.626	24.686	20.016	2.29241
% OFF	sample_1	sample_2	sample_3	sample_4	sample_5	sample_6	Average	SEM
Step1	33.595	52.218	61.9	28.4722	32.46	42.9585	41.9339	5.31026
Step2	34.891	38.242	24.129	51.027	45.667	56.0071	41.6605	4.74157
