# Supplementary material for: Two-step structural changes in M3 muscarinic receptor activation rely on the coupled Gq protein cycle
Source: Nat Commun. 2023 Mar 8;14:1276. doi: 10.1038/s41467-023-36911-4 (PMC9992711; doi:10.1038/s41467-023-36911-4)
Supplement: Supplementary file 3 — Source Data [file 41467_2023_36911_MOESM3_ESM.zip › 2. Data for Supplementary Figures/Supplementary Figure 9.xlsx]

## Sheet: b
(-)GRK2									(+)GRK2
	Relative FRETr									Relative FRETr
Time(sec)	sample_1	sample_2	sample_3	sample_4	sample_5	Average	SEM		Time(sec)	sample_1	sample_2	sample_3	sample_4	sample_5	sample_6	sample_7	sample_8	sample_9	sample_10	Average	SEM
0	0.921167	0.894616	0.971144	1.14316	1.00147	0.986311	0.043424		0	1.06969	0.971966	1.01481	0.983407	1.01877	0.981191	1.00863	1.09486	0.941865	1.02238	1.01076	0.0143907
1	0.946917	0.980488	0.861101	1.13801	0.964619	0.978228	0.044956		1	0.986687	0.874309	1.00389	0.967318	1.10619	0.984828	0.956138	0.97557	1.05653	1.02694	0.99384	0.0196151
2	0.946205	1.08322	1.03173	1.1235	0.999855	1.0369	0.0310399		2	1.0128	1.00928	0.997821	0.946215	1.0466	1.01415	0.953051	1.16355	1.02343	1.00482	1.01717	0.0188846
3	0.969177	0.994379	0.877683	1.1758	0.973515	0.998111	0.0487508		3	1.00797	1.0061	1.00644	1.00724	1.13378	1.03592	1.0548	0.997953	1.07248	1.03833	1.0361	0.0133661
4	0.950531	0.997966	1.0679	1.10301	0.977213	1.01932	0.0285692		4	0.997966	1.06172	1.0121	1.00054	1.05996	1.02681	0.993923	1.13098	0.987344	1.02837	1.02997	0.0139241
5	0.982189	0.959466	1.04405	1.01931	0.992176	0.999439	0.01472		5	0.990066	1.08175	1.02921	0.935268	0.982551	1.06285	0.809404	0.917069	1.03053	1.01788	0.985657	0.0254904
6	0.99292	0.983142	1.05291	1.1307	0.98485	1.0289	0.0285212		6	1.08584	0.969354	0.981442	1.02622	0.950577	1.01079	1.01056	1.08098	1.06019	1.02844	1.02044	0.0144613
7	0.953448	1.02375	1.02555	1.08098	0.956443	1.00803	0.0239961		7	1.08237	0.997845	0.997983	0.983436	1.01727	0.969335	0.986289	1.09973	0.972368	1.02358	1.01302	0.0141675
8	1.01598	0.930342	1.09858	1.10062	0.984325	1.02597	0.0330334		8	1.05742	0.889616	1.01109	0.980895	0.969806	1.0288	0.908844	1.05116	1.18793	1.01512	1.01007	0.0264931
9	0.981206	1.03827	1.06919	1.03686	0.947824	1.01467	0.0219208		9	1.01693	0.932774	0.977669	1.01689	0.940946	0.987996	0.815071	1.09827	1.08552	1.03492	0.990698	0.0259794
10	1.01236	0.983166	1.00229	1.02568	0.983268	1.00135	0.0082809		10	1.13248	1.01521	1.01655	0.948655	0.949689	1.00725	0.978608	0.958356	0.935265	1.01979	0.996186	0.0182285
11	1.02121	1.05253	0.958441	1.04412	1.01099	1.01746	0.0165529		11	1.05242	1.01406	1.00077	0.996513	1.03191	0.98489	0.944081	1.05406	1.14806	1.02425	1.0251	0.017148
12	1.00133	0.962786	0.968084	1.05084	0.962456	0.989098	0.0170366		12	0.949254	1.02742	1.00574	0.929152	0.995535	1.03213	1.25179	1.22001	1.06682	1.02847	1.05063	0.0334789
13	0.989852	0.9883	0.895215	1.00552	0.992419	0.974261	0.0199941		13	1.08163	1.03288	0.99163	1.00605	0.889189	0.998957	1.04112	1.0157	1.06221	1.02111	1.01405	0.016469
14	1.00428	1.0969	1.01153	0.992427	1.02557	1.02614	0.0184877		14	0.959107	0.971714	1.00248	1.00926	0.939418	1.02864	1.0213	1.07809	1.06624	1.01091	1.00872	0.0138861
15	1.0573	1.06408	1.03114	1.05874	0.994147	1.04108	0.0130492		15	1.06048	0.948738	0.994145	1.0263	0.911211	1.00496	1.06908	1.05635	0.926402	1.00705	1.00047	0.0177421
16	1.00087	1.06838	0.844563	1.06601	1.04894	1.00575	0.0420862		16	0.972506	1.09405	1.00216	0.980347	1.08122	1.00448	0.954686	1.17704	1.10526	0.998875	1.03706	0.0229372
17	1.00057	0.971322	0.998014	0.962153	0.962205	0.978853	0.00851963		17	0.937471	0.959483	1.00466	0.957892	1.03473	0.996859	0.97923	1.10631	1.09408	1.01554	1.00863	0.0178399
18	0.991672	1.0301	0.947314	0.969973	0.949599	0.977732	0.0153521		18	0.936111	0.983952	0.9889	0.962052	0.864411	1.01313	1.02284	0.891508	0.956189	1.02022	0.963932	0.01702
19	0.98937	1.01805	1.00145	1.0624	0.962006	1.00666	0.0166686		19	0.920621	0.936968	1.00772	0.953246	1.02145	1.00595	1.10003	1.00653	1.05116	1.01411	1.00178	0.0169472
20	1.00841	1.0203	0.987626	0.991977	0.986966	0.999055	0.00657853		20	0.939537	1.00822	1.00098	1.04889	1.05465	1.01124	1.06554	0.988936	1.02062	0.983214	1.01218	0.0119572
21	0.968743	1.0613	1.07524	1.09238	0.978165	1.03517	0.0257132		21	0.886696	0.958859	1.0118	0.957471	0.981306	1.02368	1.00982	1.04326	0.909768	1.0077	0.979036	0.0160425
22	1.00878	1.02914	1.01971	1.11362	0.962142	1.02668	0.0245958		22	1.22533	0.967561	1.03828	0.962799	1.02219	1.03748	1.00924	1.05448	0.938349	1.0064	1.02621	0.0250769
23	1.02211	1.08209	1.02913	1.01837	1.02962	1.03626	0.0116537		23	1.03323	0.979713	0.999977	1.02715	1.05866	0.988809	1.05958	0.977155	1.03542	1.00278	1.01625	0.00972609
24	0.981175	1.04547	1.11887	0.977434	0.971419	1.01887	0.0283705		24	0.984523	1.01427	1.00674	1.00613	1.02613	1.01922	1.11984	0.997588	0.944913	0.975654	1.0095	0.014403
25	1.00621	0.900232	0.913173	0.92849	1.00501	0.950624	0.0228912		25	1.00966	0.945475	0.995886	1.03816	0.998209	1.00253	1.069	1.0878	1.03348	1.00749	1.01877	0.0127685
26	1.08474	1.0391	0.989354	0.958026	1.02445	1.01914	0.0216248		26	0.918257	0.903939	0.995808	1.04777	0.865661	1.03091	0.994334	1.082	0.944644	1.01078	0.979411	0.0218352
27	1.00663	0.951771	1.06614	1.00644	0.994676	1.00513	0.0182789		27	1.01006	0.892039	0.995238	0.981295	0.944507	1.00368	0.963732	0.857108	0.982503	1.00863	0.963879	0.0164279
28	0.979127	0.995517	0.953538	1.06479	0.972229	0.993041	0.0191593		28	1.02507	1.0073	1.00927	0.977804	1.02806	1.01528	0.87449	0.956271	1.06075	1.00906	0.996336	0.016188
29	0.99139	1.04615	0.985869	1.05149	1.02128	1.01923	0.013523		29	0.982129	0.995078	0.980821	0.975913	0.970609	0.997434	0.941958	1.02982	1.01426	0.995815	0.988384	0.00766786
30	1.01332	0.999703	0.892763	1.01782	0.949911	0.974703	0.0237741		30	1.03014	1.1733	1.01845	0.979532	0.934078	1.01361	1.07905	0.969516	1.00182	1.00765	1.02072	0.0208648
31	1.02321	1.01706	0.962289	1.03418	1.04534	1.01642	0.0143674		31	0.961993	1.10216	1.0161	0.993376	1.04278	0.976671	0.928892	0.958397	0.9899	1.01428	0.998455	0.0155017
32	0.970887	1.03503	0.966252	0.953002	0.979908	0.981016	0.0141847		32	1.10654	1.0307	1.00785	0.975626	0.997615	1.01303	0.957411	1.10037	0.907734	0.982247	1.00791	0.0192106
33	1.00972	1.09595	1.03389	1.08323	1.02349	1.04926	0.0170253		33	1.00522	1.08702	1.00757	1.00572	1.01256	1.01222	0.993001	0.994379	1.02984	1.00114	1.01487	0.00866563
34	1.02423	0.983501	1.12616	1.05798	0.976636	1.0337	0.0273897		34	1.0037	0.884708	0.998274	0.963236	0.936614	0.991908	0.940372	0.91386	0.977012	1.00316	0.961284	0.0130248
35	1.01796	0.986345	1.03586	1.0469	1.02918	1.02325	0.0103527		35	1.1342	0.987957	1.01301	0.992265	0.967376	0.993829	1.06149	1.04478	1.05969	1.00593	1.02605	0.015664
36	1.00468	1.06232	1.00843	1.00402	1.0026	1.01641	0.0115182		36	1.0195	1.03307	1.01255	0.98352	0.987445	0.980166	1.12315	0.982749	0.934166	0.989023	1.00453	0.0156934
37	0.980794	1.04599	0.955983	0.949764	0.99138	0.984783	0.0171198		37	1.01863	1.01843	1.02092	0.982403	1.05112	0.975941	1.04425	0.874232	1.02645	0.992919	1.00053	0.0160377
38	1.01984	0.948789	0.989566	0.926394	1.00318	0.977553	0.017369		38	1.05323	1.04284	0.987479	1.04663	0.92344	1.00445	1.02395	0.901634	1.03875	0.978198	1.00006	0.0167026
39	0.983442	1.04713	0.99475	1.06058	0.976659	1.01251	0.0172562		39	0.88431	1.0102	1.00004	0.982094	0.978918	1.01504	0.962612	1.03666	0.995804	0.995322	0.986099	0.0130506
40	1.00407	0.920778	0.980733	1.01365	0.964355	0.976717	0.0164476		40	0.970295	0.808566	0.991503	0.987682	1.10846	0.995733	1.05039	1.01878	0.92357	0.994224	0.98492	0.0249505
41	1.01346	1.03203	1.17765	0.973228	1.00045	1.03936	0.0358718		41	0.950373	0.965526	1.00748	0.958686	1.04963	0.991026	0.969141	1.13559	1.00983	1.01342	1.00507	0.0174208
42	0.955394	0.949251	1.01435	0.900242	1.00224	0.964296	0.0204376		42	1.03234	0.885395	0.996087	1.00199	0.947469	1.00174	0.933109	0.943972	0.994687	0.984446	0.972124	0.0137739
43	0.983656	1.02206	1.0054	1.00879	1.0151	1.007	0.00649302		43	0.961795	1.08641	0.991906	1.04425	1.03143	0.988811	0.913744	0.868258	0.951774	0.996397	0.983478	0.0201296
44	0.986114	1.01889	0.972314	1.09971	0.986585	1.01272	0.0230537		44	0.97009	0.92332	0.989526	1.01029	1.09177	1.00694	1.03038	0.991594	1.1166	1.01486	1.01454	0.0176876
45	0.993798	0.97423	1.06979	0.962712	1.02068	1.00424	0.019107		45	0.947695	1.03207	0.994736	1.02657	0.985095	1.00722	1.00585	1.16192	1.04993	0.988111	1.01992	0.0181629
46	0.960239	1.0135	0.957023	0.990849	1.02001	0.988324	0.013063		46	0.956673	1.00208	0.991368	1.01052	0.919916	0.998474	1.03818	1.08676	0.992692	1.00064	0.999731	0.0139526
47	1.00793	0.980537	1.1075	0.979742	0.997826	1.01471	0.0238029		47	1.03039	1.18775	1.02177	1.02195	1.07158	1.00852	1.09058	1.01305	0.974305	1.00995	1.04298	0.0191442
48	0.972871	0.971921	0.896496	0.962789	0.968312	0.954478	0.014603		48	0.961373	0.961993	0.989275	1.00747	1.00896	0.990832	0.993117	0.960281	1.00698	0.995555	0.987583	0.00616733
49	1.00626	0.962198	0.944726	0.965183	1.02851	0.981376	0.0155146		49	1.05636	1.03267	0.967096	1.00525	1.1467	0.983976	1.01781	1.03022	0.982827	1.00075	1.02236	0.0162118
50	0.983567	0.966869	1.0419	0.972586	1.00765	0.994516	0.013754		50	0.936745	1.00648	1.01118	0.965515	1.07768	0.981207	0.87719	1.11072	0.988648	0.993803	0.994918	0.0208156
51	0.927315	0.89996	0.968606	0.979635	1.01003	0.957109	0.0194853		51	0.833279	0.7998	0.769748	0.890169	0.827297	0.86704	0.70442	0.662218	0.880659	0.892359	0.812699	0.0251518
52	0.976669	0.923233	0.891238	0.941574	0.986196	0.943782	0.0174192		52	0.873157	0.725242	0.790976	0.788011	0.88306	0.819621	0.603827	0.624627	0.814112	0.858276	0.778091	0.030999
53	0.934164	0.940651	0.996123	0.990646	1.00348	0.973013	0.0147136		53	0.799945	0.843048	0.797724	0.80906	0.79455	0.7885	0.658121	0.728607	0.817999	0.863815	0.790137	0.018485
54	0.94455	0.995607	0.921979	0.997946	0.983317	0.96868	0.0150981		54	0.813112	0.863154	0.782799	0.842463	0.811376	0.794805	0.506943	0.701688	0.926965	0.882071	0.792538	0.0371576
55	0.945578	0.956637	0.914796	0.978606	0.953804	0.949884	0.0103335		55	0.852003	0.781449	0.788548	0.833181	0.826529	0.782165	0.597626	0.687589	0.766859	0.856706	0.777266	0.0253945
56	0.92103	0.941656	0.918012	0.933193	0.933741	0.929526	0.00437666		56	0.835964	0.756765	0.786615	0.796804	0.810272	0.776764	0.646941	0.725491	0.924308	0.87894	0.793886	0.0245598
57	0.922691	1.01052	0.971436	0.931112	0.961081	0.959368	0.0156663		57	0.778169	0.830366	0.778293	0.845352	0.892269	0.78436	0.726799	0.698063	0.859589	0.846455	0.803971	0.0194324
58	0.930617	0.975653	0.956889	1.00088	0.992457	0.9713	0.0126578		58	0.81222	0.851988	0.79523	0.849957	0.870332	0.801194	0.668464	0.691773	0.882106	0.878957	0.810222	0.0238664
59	0.920667	0.923378	0.938633	0.881674	0.974683	0.927807	0.0150224		59	0.783371	0.767275	0.792225	0.821572	0.803096	0.781208	0.517825	0.635636	0.795349	0.869341	0.75669	0.0324801
60	0.918876	1.01547	0.947428	0.961442	1.00994	0.97063	0.0185159		60	0.753588	0.784577	0.816365	0.820381	0.757562	0.783416	0.540925	0.715855	0.851287	0.874908	0.769886	0.0295381
61	0.932987	0.890689	0.820378	0.918722	0.986564	0.909868	0.0272685		61	0.815664	0.760717	0.79523	0.826092	0.781663	0.774019	0.619717	0.603586	0.839877	0.888822	0.770539	0.0289413
62	0.950028	0.890804	0.979393	0.936458	0.972639	0.945865	0.0157774		62	0.826311	0.809856	0.794765	0.817974	0.785851	0.774296	0.60404	0.790237	0.864661	0.874481	0.794247	0.0235452
63	0.974838	0.999709	1.004	0.901458	0.944698	0.96494	0.0190682		63	0.850331	0.965935	0.783431	0.787428	0.842452	0.779145	0.640983	0.655659	0.93864	0.86035	0.810435	0.0334385
64	0.932762	0.980864	0.904566	0.960197	0.947091	0.945096	0.0128572		64	0.716893	0.873722	0.81686	0.881478	0.823967	0.729591	0.681027	0.70278	0.930635	0.863933	0.802089	0.0277913
65	0.971445	0.936617	1.03163	0.955784	0.972448	0.973586	0.0159043		65	0.708501	0.807269	0.806569	0.812875	0.77863	0.759754	0.629518	0.72862	0.885261	0.872453	0.778945	0.0242568
66	0.96233	0.981086	0.866193	1.05072	1.00081	0.972228	0.03033		66	0.8114	0.854635	0.785663	0.832176	0.80321	0.760379	0.591057	0.823326	0.869689	0.865604	0.799714	0.0256682
67	0.941532	0.952287	0.857916	0.988352	0.964441	0.940906	0.0221611		67	0.79023	0.782916	0.805227	0.826898	0.823741	0.77426	0.654344	0.599586	0.907408	0.873188	0.78378	0.0294407
68	0.943077	1.02755	1.0565	0.967727	0.926795	0.98433	0.0248641		68	0.773859	0.838868	0.778125	0.828156	0.827159	0.767829	0.745934	0.692098	0.83774	0.865052	0.795482	0.0167517
69	0.927891	0.881882	1.04367	1.00172	0.935479	0.958128	0.0286868		69	0.8606	0.808497	0.792375	0.785747	0.847951	0.748755	0.561919	0.691072	0.873512	0.855238	0.782567	0.0303489
70	0.982297	0.948539	0.921775	0.926052	0.96215	0.948163	0.011283		70	0.866591	0.755234	0.781364	0.841399	0.844565	0.764218	0.559239	0.714856	0.957852	0.892205	0.797752	0.0350158
71	0.944488	0.969814	0.878951	0.984419	0.935685	0.942671	0.0181549		71	0.770259	0.866533	0.787497	0.821396	0.849647	0.76618	0.635348	0.721994	0.890132	0.885339	0.799432	0.0254149
72	0.960459	0.975429	0.969955	0.890188	0.961497	0.951506	0.0155764		72	0.76131	0.800161	0.810743	0.822598	0.842358	0.761767	0.662637	0.737376	0.796941	0.871665	0.786756	0.0187262
73	0.968102	0.873218	0.939289	0.985143	0.981546	0.94946	0.0206961		73	0.722509	0.719379	0.822049	0.823194	0.863117	0.771069	0.685864	0.715781	0.89784	0.87287	0.789367	0.0240882
74	0.946108	0.976221	1.02351	0.964767	0.977255	0.977571	0.0127784		74	0.785879	0.754241	0.811159	0.8407	0.924213	0.776533	0.635637	0.68163	0.801187	0.852266	0.786345	0.0262359
75	0.950667	0.960217	1.05507	0.953662	0.971006	0.978124	0.0195496		75	0.891183	0.708475	0.821285	0.784366	0.933965	0.77275	0.692634	0.624191	0.82107	0.872433	0.792235	0.030478
76	0.982333	0.914466	0.946151	0.995398	0.99282	0.966234	0.0156522		76	0.775992	0.773992	0.796676	0.816739	0.823683	0.782989	0.546049	0.812309	0.948422	0.854713	0.793156	0.0319011
77	0.935593	0.894926	0.969842	0.995018	0.944439	0.947963	0.0168392		77	0.942352	0.677398	0.806509	0.829589	0.80707	0.749303	0.621787	0.774639	1.03231	0.873399	0.811436	0.0379011
78	0.922202	0.923394	0.834789	0.957379	0.960354	0.919624	0.022696		78	0.800684	0.773758	0.803798	0.784703	0.831645	0.765517	0.662365	0.65744	1.11117	0.878175	0.806925	0.040118
79	0.96702	0.886647	0.951241	1.01443	0.969768	0.957821	0.0206647		79	0.761824	0.781395	0.817644	0.802215	0.801268	0.769758	0.593341	0.813278	0.928903	0.875939	0.794556	0.0274887
80	0.992498	0.991295	0.95348	1.00486	0.951752	0.978776	0.010944		80	0.860832	0.878302	0.836853	0.796844	0.735801	0.732742	0.622419	0.737452	0.933047	0.876757	0.801105	0.0296035
81	0.960173	0.93719	0.926159	0.988732	0.995168	0.961484	0.0136323		81	0.80284	0.893546	0.827697	0.826237	0.825271	0.771752	0.618537	0.747165	0.867315	0.867678	0.804804	0.0250005
82	0.952505	0.924495	0.924465	0.957429	1.00324	0.952426	0.0144375		82	0.848496	0.786637	0.81343	0.810967	0.79493	0.764037	0.620674	0.735008	0.914222	0.87828	0.796668	0.0257327
83	0.906533	0.863392	0.998857	1.0811	0.914319	0.952839	0.0388564		83	0.764704	0.835728	0.817167	0.808676	0.880234	0.795253	0.642938	0.685339	0.885441	0.866086	0.798157	0.0255607
84	0.913976	0.87606	1.05826	0.958514	0.929748	0.947312	0.0307668		84	0.84545	0.757857	0.81912	0.807017	0.810911	0.765633	0.616006	0.634866	0.913618	0.876152	0.784663	0.0303747
85	0.915412	0.932815	0.969223	0.988272	0.929126	0.946969	0.0136303		85	0.748318	0.749506	0.81567	0.80551	0.803523	0.745291	0.601095	0.69819	0.959553	0.880162	0.780682	0.0310164
86	0.935383	0.918742	0.904079	0.988854	0.964352	0.942282	0.0153578		86	0.816156	0.759215	0.788688	0.843568	0.731328	0.793984	0.550528	0.672592	0.935453	0.87444	0.776595	0.0342512
87	0.973027	0.933763	0.944337	0.931825	0.936706	0.943932	0.00757926		87	0.777049	0.815296	0.793048	0.831116	0.746178	0.788162	0.652423	0.648867	0.932031	0.875733	0.78599	0.0280158
88	0.914668	0.875948	0.816845	0.994994	0.986976	0.917886	0.0336879		88	0.77331	0.739225	0.779748	0.823656	0.83684	0.783007	0.555677	0.578305	0.980794	0.871043	0.77216	0.0402557
89	0.956145	0.963367	0.977039	1.00796	0.99265	0.979433	0.00947336		89	0.822602	0.790777	0.812316	0.792389	0.741863	0.760906	0.528672	0.649224	0.917499	0.875236	0.769148	0.0352789
90	0.901519	0.904316	0.964289	0.978896	0.954797	0.940763	0.0159265		90	0.777462	0.847904	0.807309	0.875889	0.733114	0.758679	0.579989	0.883542	0.833053	0.861009	0.795795	0.0288326
91	0.958181	0.983256	0.973404	0.996899	0.979668	0.978282	0.00632892		91	0.765309	0.805976	0.812945	0.822585	0.828319	0.767487	0.582193	0.676112	0.868792	0.864226	0.779394	0.0281218
92	0.971857	0.969964	0.874613	0.954277	0.977577	0.949657	0.0191542		92	0.732651	0.784016	0.812928	0.808162	0.868734	0.759293	0.62345	0.776596	0.844954	0.857377	0.786816	0.022779
93	0.922029	0.928475	0.929467	0.953389	0.985444	0.943761	0.0117057		93	0.884118	0.849822	0.809938	0.804657	0.766008	0.785064	0.569292	0.792742	0.884042	0.869625	0.801531	0.029102
94	0.940691	1.01865	0.889885	0.965221	0.92572	0.948033	0.0214649		94	0.79641	0.726731	0.814622	0.857216	0.742489	0.766763	0.620856	0.643437	0.80633	0.863371	0.763823	0.0260029
95	0.940176	0.894962	1.00963	0.932156	0.943456	0.944076	0.0185303		95	0.777152	0.838775	0.805905	0.842377	0.831129	0.782765	0.668454	0.805459	0.883356	0.871587	0.810696	0.01926
96	0.947671	0.922238	0.988707	0.997763	0.929868	0.95725	0.0153268		96	0.983961	0.787031	0.785831	0.846506	0.82696	0.755091	0.68725	0.63215	0.951487	0.893275	0.814954	0.0348672
97	0.942982	0.930213	0.815031	0.906144	1.01652	0.922177	0.0325076		97	0.754023	0.790648	0.818365	0.84578	0.716549	0.793277	0.624456	0.781089	0.880545	0.872492	0.787723	0.024279
98	0.930978	0.9598	0.904655	1.01847	0.929113	0.948604	0.0195309		98	0.830105	0.883161	0.813163	0.839796	0.871372	0.766446	0.552708	0.70991	0.859487	0.870891	0.799704	0.0322545
99	0.948257	1.00449	0.852036	1.0398	0.951645	0.959244	0.0317865		99	0.770046	0.868221	0.820158	0.869282	0.855572	0.791085	0.501926	0.650535	0.783819	0.87677	0.778742	0.0375277
100	0.934528	0.932998	0.874646	0.868411	0.976914	0.9175	0.0203794		100	0.819548	0.783175	0.807413	0.83052	0.803307	0.760175	0.568638	0.853814	0.88851	0.879536	0.799463	0.0286415
101	0.926364	0.958978	0.893383	1.01798	0.952644	0.94987	0.0205828		101	0.798195	0.754947	0.816203	0.80803	0.79529	0.788422	0.551467	0.721819	0.87188	0.87487	0.778112	0.0291316
102	0.899895	0.994	0.907162	0.931183	0.970844	0.940617	0.018207		102	0.861646	0.806743	0.828098	0.861891	0.801192	0.752372	0.630509	0.703113	0.807393	0.889987	0.794295	0.0250946
103	0.92975	0.999653	0.982678	0.97462	0.959628	0.969266	0.0118033		103	0.856457	0.828595	0.828542	0.847098	0.907212	0.77205	0.570279	0.749365	1.00155	0.871608	0.823276	0.0357433
104	0.962578	0.973762	0.940678	0.969273	1.01015	0.971288	0.0112547		104	0.857285	0.795526	0.804249	0.828131	0.807964	0.762828	0.634176	0.559979	0.893237	0.866729	0.78101	0.0333672
105	0.916662	0.961627	0.944295	0.925948	0.951517	0.94001	0.00824891		105	0.888559	0.90177	0.807316	0.781438	0.781807	0.785154	0.664523	0.710225	0.861079	0.87335	0.805522	0.0245784
106	0.969662	0.945252	0.914815	0.952571	0.934537	0.943367	0.00914579		106	0.748929	0.827095	0.817188	0.835916	0.856247	0.790578	0.576921	0.727616	0.966777	0.859508	0.800678	0.0324098
107	0.957299	1.01394	0.825066	1.05807	0.980953	0.967065	0.0393261		107	0.695591	0.817739	0.806055	0.882235	0.83587	0.75189	0.545119	0.723548	0.794078	0.878693	0.773082	0.0318691
108	0.930618	0.983747	0.886461	0.942193	0.956756	0.939955	0.0160527		108	0.793225	0.771991	0.808135	0.834497	0.844491	0.801792	0.526019	0.732048	0.865998	0.882514	0.786071	0.0321414
109	0.993752	0.933939	0.911665	0.902682	0.934831	0.935374	0.0158765		109	0.842132	0.773544	0.818091	0.840379	0.950355	0.805345	0.509438	0.606053	1.03234	0.859674	0.803735	0.0479017
110	0.946593	0.931331	0.970961	0.938601	0.959239	0.949345	0.00711577		110	0.823806	0.888363	0.821763	0.820179	0.82221	0.766572	0.527693	0.634491	0.975782	0.86838	0.794924	0.0405145
111	0.928748	1.00674	0.937706	1.08683	0.994231	0.990851	0.0284231		111	0.864447	0.810176	0.81732	0.825566	0.776839	0.79128	0.60222	0.707769	0.944779	0.871693	0.801209	0.0297271
112	0.918342	0.936068	0.956395	0.917411	0.971396	0.939922	0.0106049		112	0.727853	0.842509	0.800817	0.807681	0.834745	0.755523	0.602891	0.703578	0.9509	0.873369	0.789987	0.0308325
113	0.955847	0.876718	0.96557	1.00665	0.935563	0.948069	0.0212667		113	0.825726	0.840594	0.812542	0.823891	0.876265	0.759293	0.587436	0.718669	0.888	0.885776	0.801819	0.0293216
114	0.928931	0.903614	0.983693	0.930962	0.950587	0.939557	0.0133198		114	0.841494	0.768613	0.788709	0.77916	0.794432	0.768668	0.781286	0.71239	0.910086	0.888492	0.803333	0.0188991
115	0.935299	1.02086	0.96538	0.956156	0.948645	0.965268	0.0147443		115	0.875592	0.786747	0.79312	0.780049	0.850171	0.751285	0.557229	0.641631	0.810576	0.868111	0.771451	0.0319452
116	0.963425	0.957682	0.940763	0.953147	0.959559	0.954915	0.0039054		116	0.822667	0.802343	0.777198	0.819178	0.788553	0.783634	0.527043	0.713619	0.85122	0.874881	0.776034	0.0309588
117	0.95581	0.951653	0.927951	0.985404	0.938576	0.951879	0.00971843		117	0.814376	0.739278	0.797308	0.823319	0.802948	0.750309	0.641546	0.790411	0.899234	0.861853	0.792058	0.0224016
118	0.954834	0.926483	1.00645	0.980578	0.976015	0.968873	0.013406		118	0.767119	0.741507	0.8065	0.839566	0.805319	0.762597	0.540598	0.617844	0.936184	0.852269	0.76695	0.0362649
119	0.949414	0.936162	0.950033	0.882438	0.932521	0.930114	0.0124189		119	0.830853	0.7435	0.806649	0.825291	0.806766	0.786609	0.766474	0.633769	0.915244	0.87621	0.799136	0.0242422
120	0.930448	0.925135	0.990276	0.959613	0.97379	0.955853	0.0124696		120	0.755247	0.790985	0.820317	0.81997	0.794639	0.755274	0.713886	0.710515	0.937345	0.878199	0.797638	0.0224279
121	0.926867	0.991838	1.00341	0.927963	0.94225	0.958466	0.0163181		121	0.814187	0.933713	0.80605	0.848994	0.764466	0.765071	0.592805	0.646118	0.873752	0.87968	0.792484	0.0334719
122	0.925591	0.921538	0.896115	0.971012	0.998494	0.94255	0.0184731		122	0.765784	0.74506	0.79644	0.837074	0.776616	0.776721	0.541821	0.678919	0.925269	0.872536	0.771624	0.0334804
123	0.952806	0.990345	0.895492	0.99079	1.02407	0.970701	0.0219251		123	0.855818	0.967583	0.811936	0.80318	0.873953	0.784044	0.64341	0.769696	0.865697	0.862964	0.823828	0.0268985
124	0.934497	0.899403	0.793737	1.04752	0.966051	0.928241	0.0416041		124	0.79703	0.775473	0.823107	0.800642	0.840092	0.748966	0.617527	0.785821	0.94285	0.86566	0.799717	0.026577
125	0.916433	0.902454	0.878562	0.976947	0.943547	0.923588	0.0169864		125	0.786355	0.982804	0.821037	0.828419	0.904514	0.801181	0.636136	0.696259	0.894578	0.87208	0.822336	0.0320665
126	0.954624	0.938877	0.906647	1.01125	0.99762	0.961803	0.0191662		126	0.790262	0.853485	0.801368	0.862718	0.827905	0.780126	0.658966	0.642283	0.849422	0.866061	0.79326	0.0256433
127	0.943031	0.959016	0.896867	0.908867	0.970898	0.935736	0.0142553		127	0.753008	0.89909	0.780227	0.769415	0.835429	0.75845	0.531598	0.758892	0.866631	0.85193	0.780467	0.032212
128	0.92283	0.993683	0.946076	0.907596	0.972288	0.948494	0.0157247		128	0.831571	0.876102	0.78997	0.817194	0.804114	0.778269	0.610215	0.744361	0.886058	0.870548	0.80084	0.0256393
129	0.93553	0.900538	0.928574	0.949002	0.986549	0.940038	0.0140635		129	0.761222	0.771827	0.81663	0.862354	0.881326	0.761703	0.584584	0.782154	0.889034	0.88518	0.799601	0.0291445
130	0.969999	1.00524	0.860463	0.920155	0.9926	0.949691	0.0266209		130	0.793601	0.790487	0.813443	0.840518	0.807773	0.787517	0.775293	0.682199	0.839302	0.867573	0.799771	0.0159053
131	0.926828	0.967136	0.917701	0.996855	0.983269	0.958358	0.0155351		131	0.931972	0.793502	0.808891	0.852958	0.801676	0.789567	0.471807	0.63066	0.920588	0.865328	0.786695	0.0439545
132	0.920365	0.962054	0.964375	0.932422	0.972132	0.950269	0.0100713		132	0.835299	0.841027	0.780224	0.866444	0.902997	0.748145	0.780999	0.752165	0.861544	0.870711	0.823955	0.0172339
133	0.91086	1.02285	0.924382	1.01645	0.992249	0.973358	0.0234177		133	0.739593	0.908415	0.804784	0.829507	0.914555	0.774238	0.577596	0.663104	0.959467	0.882133	0.805339	0.0380317
134	0.942601	0.912009	0.974464	0.93861	0.923445	0.938226	0.0105789		134	0.788321	0.875887	0.803814	0.877012	0.823319	0.785369	0.493363	0.638763	0.843579	0.871713	0.780114	0.0388314
135	0.968348	0.962196	0.943735	0.888993	0.944918	0.941638	0.0140049		135	0.82228	0.739736	0.817507	0.81317	0.932826	0.781341	0.618254	0.683761	0.844812	0.858329	0.791201	0.0286314
136	0.950229	1.01331	0.916877	1.08247	0.978536	0.988284	0.0284071		136	0.760186	0.791457	0.797954	0.84418	0.899958	0.804116	0.479002	0.786428	0.83605	0.857405	0.785674	0.0364218
137	0.900943	0.939015	0.889447	0.993335	0.947441	0.934036	0.0184447		137	0.770836	0.822398	0.811618	0.839327	0.871903	0.819419	0.540935	0.739183	0.966151	0.866016	0.804778	0.0351394
138	0.946463	0.922084	1.00204	1.04246	0.969676	0.976544	0.0211101		138	0.914067	0.753821	0.800861	0.860105	0.928334	0.787736	0.51751	0.659298	0.897042	0.876137	0.799491	0.0408502
139	0.948071	1.02222	1.04256	1.03656	0.971295	1.00414	0.0188095		139	0.884516	0.898333	0.823494	0.848292	0.788159	0.793585	0.55853	0.817381	0.979566	0.863666	0.825552	0.034682
140	0.920375	0.967858	1.01445	0.968395	0.952528	0.964722	0.0151854		140	0.84242	0.770164	0.789824	0.822992	0.899519	0.79482	0.554562	0.677836	0.877796	0.854417	0.788435	0.0326756
141	0.960433	1.02608	0.946048	1.03171	0.934768	0.979809	0.0204683		141	0.780598	0.702261	0.787977	0.832491	0.839518	0.807325	0.61076	0.668073	0.938162	0.856811	0.782398	0.0307642
142	0.959889	0.965958	1.0016	0.982286	0.937078	0.969363	0.01084		142	0.876666	0.868342	0.788173	0.84104	0.819373	0.762007	0.476311	0.704725	0.87235	0.856442	0.786543	0.03868
143	0.966463	0.949642	1.03312	1.00769	0.882279	0.967839	0.0259839		143	0.852049	0.858239	0.795329	0.825893	0.839295	0.768692	0.591984	0.701786	1.02215	0.869777	0.812519	0.0357282
144	0.928782	0.966021	1.00723	1.0063	0.950278	0.971722	0.0154803		144	0.825119	0.844338	0.819675	0.840308	0.864469	0.773119	0.477269	0.67961	0.838857	0.857064	0.781983	0.0379556
145	0.999884	0.951253	0.997614	0.966277	0.879185	0.958842	0.0219612		145	0.801488	0.86872	0.801734	0.799159	0.910052	0.805801	0.48064	0.789082	0.916852	0.852443	0.802597	0.0387758
146	0.937747	0.927155	0.991219	0.955021	0.938045	0.949837	0.0112672		146	0.818632	0.736555	0.822984	0.851045	0.92667	0.757799	0.537465	0.681018	0.866639	0.859698	0.785851	0.0356552
147	0.928672	0.92468	1.02153	1.00734	0.934478	0.963339	0.0210369		147	0.864297	0.856436	0.802856	0.832274	0.918395	0.768537	0.612332	0.623439	0.873822	0.85504	0.800743	0.0330391
148	0.942311	0.924916	0.90704	1.01924	0.899767	0.938655	0.0214566		148	0.897705	0.764024	0.822692	0.841565	0.813009	0.814192	0.541193	0.796796	0.942616	0.831236	0.806503	0.0335554
149	0.951181	0.960528	0.96256	0.917951	0.943793	0.947203	0.0080515		149	0.728584	0.775603	0.812566	0.838512	0.966897	0.75594	0.548336	0.727599	0.797661	0.842068	0.779377	0.0338675
150	0.90718	0.956559	0.830804	1.01227	0.95615	0.932592	0.0304012		150	0.750372	0.746711	0.803394	0.848265	0.863138	0.756279	0.452845	0.737279	0.928752	0.867062	0.77541	0.0412337
151	0.906365	0.898723	0.897473	0.963729	0.908042	0.914866	0.0123885		151	0.7938	0.84492	0.812358	0.836864	0.786729	0.811305	0.570139	0.791293	0.988527	0.857465	0.80934	0.0324476
152	0.924106	0.950731	0.940519	0.947478	0.944111	0.941389	0.00464351		152	0.864366	0.743088	0.825287	0.817073	1.04273	0.813303	0.544704	0.765437	0.844343	0.863291	0.812362	0.0391891
153	0.962809	0.910272	1.01022	0.899252	0.964989	0.949508	0.020208		153	0.829319	0.804031	0.82471	0.848235	0.888581	0.773766	0.709786	0.6804	0.823366	0.863278	0.804547	0.0208524
154	0.947604	0.911583	0.992422	0.976624	0.934809	0.952608	0.0144686		154	0.792707	0.938432	0.809915	0.818732	0.855599	0.789127	0.542249	0.681282	0.833068	0.848082	0.790919	0.0343165
155	0.945767	0.958755	0.876028	0.890849	0.921271	0.918534	0.0157164		155	0.765638	0.791608	0.829869	0.803131	0.892986	0.788604	0.529107	0.746294	0.87706	0.863989	0.788829	0.0326567
156	0.965508	0.962883	0.914202	1.00417	0.980654	0.965484	0.0147705		156	0.819897	0.811225	0.82255	0.814966	0.86343	0.781109	0.654129	0.633156	0.780525	0.864107	0.784509	0.0251306
157	0.937697	0.919468	0.859131	0.957378	0.921054	0.918946	0.0164487		157	0.814483	0.873364	0.832755	0.797747	0.842507	0.82116	0.490643	0.58725	0.853905	0.845874	0.775969	0.0407055
158	0.932797	0.911966	0.95216	0.883258	0.933959	0.922828	0.0117631		158	0.744064	0.83872	0.820137	0.822132	0.916414	0.789938	0.547139	0.688573	0.859408	0.857131	0.788366	0.0334948
159	0.979853	0.965586	0.885709	0.982438	0.939091	0.950535	0.0179406		159	0.804077	0.762209	0.823571	0.847076	0.752013	0.778605	0.624838	0.68405	0.910931	0.850726	0.78381	0.0265331
160	0.900946	0.946148	0.92979	1.02952	0.928847	0.94705	0.0218596		160	0.770403	0.85838	0.822068	0.852888	0.865644	0.769221	0.54655	0.703654	0.805395	0.860298	0.78545	0.0312503
161	0.936337	0.95505	0.903643	1.05507	0.913055	0.952631	0.0271394		161	0.744654	0.809644	0.810993	0.822827	0.858496	0.7516	0.645262	0.731274	0.833315	0.864967	0.787303	0.0215891
162	0.938574	0.948826	0.970882	0.909526	0.925913	0.938744	0.0103752		162	0.763795	0.872376	0.810744	0.848765	0.826577	0.78061	0.569397	0.79166	0.845227	0.856911	0.796606	0.0275966
163	0.937358	0.904698	0.916875	0.915053	0.933334	0.921463	0.00606961		163	0.764282	0.856516	0.811436	0.838143	0.90616	0.792257	0.540829	0.659751	0.914633	0.859166	0.794317	0.0365974
164	0.955152	0.956668	0.839756	0.921848	0.938686	0.922422	0.0216132		164	0.826131	0.900366	0.833429	0.82312	0.888457	0.781398	0.711848	0.782108	0.782219	0.854687	0.818376	0.0178262
165	0.940864	0.867898	0.847551	0.929691	0.910065	0.899214	0.0179319		165	0.828565	0.794989	0.78549	0.841987	0.802649	0.788632	0.591472	0.765528	0.825986	0.867672	0.789297	0.0239751
166	0.906331	0.968521	0.923632	0.962154	0.941182	0.940364	0.011633		166	0.78325	0.88111	0.818209	0.838327	0.892947	0.764521	0.571474	0.837353	0.944051	0.85013	0.818137	0.0319985
167	0.941405	0.923989	0.879702	0.882184	0.921778	0.909811	0.0122724		167	0.734537	0.778054	0.782844	0.83344	0.922697	0.771984	0.629534	0.704501	0.809854	0.857606	0.782505	0.0259386
168	0.939998	0.902635	1.00154	0.923055	0.954916	0.944428	0.016725		168	0.820344	0.860372	0.821805	0.869316	0.8432	0.76054	0.639639	0.705205	0.985625	0.863093	0.816914	0.0303755
169	0.934319	0.864296	0.895486	0.983181	0.878003	0.911057	0.0215228		169	0.856969	0.762212	0.815919	0.782902	0.905881	0.771372	0.570043	0.685365	0.80119	0.837903	0.778976	0.0298679
170	0.989032	0.896922	1.00549	0.97671	0.896636	0.952957	0.0233847		170	0.863078	0.844886	0.823871	0.841295	0.972173	0.793604	0.55832	0.646332	0.87759	0.863413	0.808456	0.0379037
171	0.944606	0.870775	0.939576	1.11553	0.934124	0.960922	0.0409084		171	0.811319	0.848734	0.785409	0.818336	0.917417	0.778216	0.508979	0.710953	0.838642	0.861096	0.78791	0.0355434
172	0.951154	0.901389	1.02108	0.965696	0.941709	0.956206	0.0194162		172	0.838201	0.774913	0.794155	0.868396	0.885009	0.800089	0.585922	0.710857	0.889133	0.857208	0.800388	0.029631
173	0.962621	0.949224	0.915759	1.07905	0.932318	0.967795	0.0289107		173	0.832529	0.753491	0.808485	0.896369	0.873199	0.788177	0.642717	0.659053	0.921773	0.867824	0.804362	0.03017
174	0.910525	0.989565	1.01539	0.90815	0.949625	0.954652	0.0212643		174	0.740927	0.920686	0.808448	0.857346	0.935778	0.775826	0.643906	0.766982	0.889682	0.858036	0.819762	0.0285572
175	0.928263	0.876253	1.06482	0.936962	0.952201	0.9517	0.0310285		175	0.840066	0.866578	0.796291	0.859056	1.07158	0.802473	0.620765	0.656052	0.94323	0.881111	0.83372	0.0410785
176	0.920933	0.932433	0.87286	0.892904	0.910473	0.905921	0.0105154		176	0.86891	0.770603	0.859748	0.891738	0.868861	0.829909	0.598108	0.650444	0.877839	0.876945	0.809311	0.0329097
177	0.885419	0.932102	0.886771	0.941636	0.94195	0.917576	0.012975		177	0.888409	0.970747	0.817726	0.920202	1.00426	0.852246	0.696542	0.705482	1.00209	0.892354	0.875006	0.0347905
178	0.927922	0.900535	0.916568	0.907778	0.920117	0.914584	0.00477569		178	0.77778	0.833308	0.827059	0.92632	0.917242	0.824114	0.602996	0.702957	0.871339	0.904695	0.818781	0.0322094
179	0.951978	0.870688	0.945824	0.923428	0.950123	0.928408	0.0153081		179	0.762162	0.851739	0.836792	0.91404	1.03485	0.866041	0.586545	0.721063	0.993641	0.910465	0.847734	0.0417255
180	0.963782	0.953338	0.830566	1.05615	0.934979	0.947762	0.0360092		180	0.868828	0.86701	0.855575	0.909009	0.850687	0.845601	0.679748	0.740491	0.941555	0.914951	0.847346	0.0253169
181	0.967016	0.931462	0.823187	0.931512	0.960058	0.922647	0.0259006		181	0.710787	0.942924	0.877222	0.967743	0.969652	0.848216	0.631366	0.839838	0.915634	0.938751	0.864213	0.0357472
182	0.951482	0.91648	0.949428	0.913299	0.903206	0.926779	0.0099164		182	0.777553	0.866788	0.875853	0.922649	1.03591	0.904619	0.813255	0.786013	0.940657	0.922891	0.884619	0.0249478
183	0.968656	0.892598	0.940213	0.910243	0.919288	0.9262	0.0130966		183	0.754073	0.969497	0.887455	0.974187	0.879235	0.895177	0.574299	0.724449	0.906283	0.938969	0.850363	0.0402849
184	0.929306	0.981687	1.00464	0.892784	0.923814	0.946446	0.0203889		184	0.846787	0.853246	0.887426	0.950154	0.924409	0.869937	0.659539	0.720897	0.918947	0.934683	0.856603	0.0301512
185	0.93956	0.977469	0.889915	0.977379	0.904982	0.937861	0.018046		185	0.755922	0.867933	0.883147	0.940539	1.01593	0.890636	0.647057	0.755882	0.933514	0.937569	0.862813	0.0350712
186	0.948715	0.925505	1.07518	0.994236	0.977217	0.984171	0.0256241		186	0.796653	0.825549	0.883001	0.960275	1.02787	0.890356	0.716778	0.853326	0.954064	0.957933	0.88658	0.0292147
187	0.883805	0.932241	0.917155	0.970336	0.927154	0.926138	0.0139006		187	0.826675	1.03498	0.93331	0.950052	1.00735	0.928676	0.868611	0.773622	0.922003	0.927316	0.917259	0.0246677
188	0.924211	0.984209	0.915751	0.986113	0.967666	0.95559	0.0149471		188	0.806425	0.975155	0.930768	0.972309	1.2263	0.946397	0.622289	0.78661	0.880919	0.947283	0.909446	0.0495419
189	0.926909	0.996381	0.992168	0.990984	1.01285	0.983859	0.0147656		189	0.92368	1.00241	0.923373	0.990762	1.01812	0.924995	0.832044	0.888103	1.01076	0.928749	0.9443	0.0190437
190	0.956249	1.00219	1.01532	1.04484	0.92325	0.98837	0.0216544		190	0.868331	1.0106	0.909761	1.00849	0.985822	0.96702	0.790864	0.866547	1.03787	0.925565	0.937087	0.024921
191	0.992644	0.941725	0.88307	0.935552	0.952499	0.941098	0.0175859		191	0.828151	1.01172	0.911568	1.00618	1.0756	0.939136	0.683183	0.861947	0.97304	0.927302	0.921783	0.0351525
192	1.0061	0.946338	0.92449	1.01533	0.969895	0.97243	0.0172619		192	0.890083	0.967393	0.926251	0.957511	1.13725	0.93489	0.710837	0.782519	0.965901	0.938238	0.921087	0.0360686
193	0.942455	0.993803	0.964842	1.00093	0.947966	0.969999	0.0118193		193	0.829447	0.863114	0.946659	0.964857	1.12895	0.958793	0.728825	0.839238	1.16223	0.946994	0.936911	0.0420236
194	0.933101	0.964261	0.912051	0.990915	0.940513	0.948168	0.0135579		194	0.888564	0.96875	0.935302	0.9635	1.02832	0.969152	0.757279	0.90598	0.924815	0.95187	0.929353	0.0227253
195	0.981536	0.884503	1.01626	0.965856	0.957929	0.961217	0.0216331		195	0.825208	0.811603	0.959731	0.932237	1.25913	0.948557	0.683658	0.980103	0.991974	0.94956	0.934176	0.047352
196	0.95218	0.944105	1.00415	0.892064	0.929428	0.944385	0.0181571		196	0.956533	0.976522	0.98232	0.962266	1.19627	0.931883	0.76362	0.905204	0.919111	0.941015	0.953474	0.0334289
197	0.936597	1.00372	0.989474	0.946932	0.92803	0.96095	0.0150268		197	0.85355	0.95472	0.98211	1.02562	1.09981	0.948038	0.735832	0.99102	1.11268	0.942306	0.964568	0.0350355
198	0.929596	0.983119	0.939704	0.970848	0.996909	0.964035	0.0127854		198	0.911313	1.18378	0.936274	0.991542	1.05523	0.959217	0.719426	0.977155	0.9858	0.975478	0.969522	0.0367038
199	0.923464	0.970128	1.01109	0.899651	0.958669	0.952601	0.0192588		199	0.906871	0.971342	0.974022	0.967797	1.09699	0.96697	0.721572	0.894679	0.934714	0.949298	0.938425	0.0296716
200	0.923517	1.00292	0.874277	0.908107	0.922654	0.926295	0.0211292		200	0.895849	0.981276	0.977025	0.962051	1.07589	0.975414	0.818067	0.948272	0.966927	0.966524	0.95673	0.0207623
201	0.920346	0.966117	1.07995	0.998878	0.919907	0.97704	0.0297198		201	0.893444	0.916059	0.990904	1.00999	1.23518	0.950813	0.89702	0.895141	0.992631	0.968574	0.974976	0.0320925
202	0.932734	0.979953	0.959566	0.928164	0.964955	0.953074	0.00984892		202	0.904992	1.0028	0.988949	0.957489	1.15325	1.0003	0.802026	0.95177	0.91332	0.945819	0.962071	0.0282903
203	0.915619	1.05419	0.893722	0.902057	0.976499	0.948418	0.0301608		203	0.880519	0.893085	0.986013	1.02297	1.29926	0.982396	0.881271	0.888386	1.00775	0.970695	0.981235	0.0394758
204	0.969763	1.00007	0.888632	0.98375	0.959839	0.960411	0.0191801		204	0.92382	0.893173	0.97574	1.00307	1.12536	1.00199	0.801267	0.838198	0.958884	0.981813	0.950332	0.0291662
205	0.947875	0.982334	1.03879	0.936248	0.921989	0.965447	0.020874		205	0.977922	0.961188	0.962728	1.02786	1.09902	0.958693	0.780993	0.758943	0.862693	0.967864	0.93579	0.0333998
206	0.925968	0.997933	0.983935	1.04128	0.968777	0.983578	0.018806		206	0.894187	1.047	1.02403	0.946491	1.25763	1.03004	0.74316	0.855916	0.962937	0.969014	0.973041	0.0429359
207	0.968218	0.96658	0.941335	0.932411	0.967496	0.955208	0.0076215		207	0.921247	0.882587	0.968396	0.971951	1.09354	0.966893	0.871964	0.970878	0.946468	0.966095	0.956002	0.0192984
208	0.909957	0.947986	0.964392	0.980137	0.985048	0.957504	0.0135457		208	0.868957	0.868093	0.998294	1.02704	1.2178	0.986858	0.776181	1.11809	0.886132	0.96197	0.970941	0.0412206
209	0.994298	0.976413	0.915952	0.995181	0.999762	0.976321	0.015609		209	0.891799	0.968561	1.00469	1.01587	1.18011	1.00751	1.03257	0.882529	1.07034	0.963228	1.00172	0.0272022
210	1.03886	0.989693	0.92642	1.00475	0.941137	0.980171	0.0206779		210	0.924361	1.09999	0.984223	0.986343	1.07497	1.00275	0.843681	1.05561	0.978565	0.973337	0.992383	0.023547
211	0.941193	0.988521	1.08894	0.999998	0.937598	0.99125	0.0273965		211	0.850755	0.955621	0.998118	1.01273	1.18163	0.974494	0.872208	0.937941	1.09086	0.981892	0.985625	0.0306862
212	0.944776	0.965876	1.0494	0.965888	0.958069	0.976802	0.0185551		212	0.997125	1.03533	0.980565	0.952735	1.02446	0.952987	0.804317	0.973531	1.05779	0.981832	0.976067	0.0220127
213	0.934035	0.978637	0.959451	0.918102	0.929453	0.943936	0.0110002		213	0.926671	1.06113	0.991503	1.04691	1.10326	1.00039	0.763645	0.95257	0.96718	0.97424	0.978751	0.0293235
214	0.983301	0.935224	0.977305	1.06572	0.97739	0.987788	0.0213009		214	0.796055	0.953316	0.985419	0.97313	1.11009	1.00569	0.90141	0.968001	1.02192	0.990696	0.970573	0.0257146
215	0.94606	0.983458	0.890062	0.922907	0.93141	0.934779	0.015246		215	0.941011	1.04768	1.0098	1.01764	1.28978	1.00434	0.736046	0.919784	1.07798	0.965402	1.00095	0.04391
216	0.992558	1.00339	1.07341	1.01466	0.946672	1.00614	0.0204039		216	0.893125	0.972299	1.03567	1.04444	1.05693	1.02384	0.890172	0.947033	0.956139	0.973329	0.979298	0.0189924
217	0.976469	0.879358	0.944106	0.973483	0.926358	0.939955	0.0177925		217	1.05348	0.919787	1.00675	1.01035	1.14183	1.03821	0.901849	1.12094	1.1207	0.990862	1.03048	0.0259586
218	1.00793	0.987055	0.965126	0.972972	0.9878	0.984177	0.00732847		218	0.931557	0.959048	0.999726	1.05054	1.06358	1.02951	1.04994	0.95792	1.08792	0.979895	1.01096	0.0166755
219	0.970531	0.966303	1.15087	0.947461	0.990957	1.00522	0.0370613		219	0.946517	0.971475	0.999613	0.961811	1.042	1.00466	0.936571	0.868491	1.14882	0.985434	0.986539	0.0232818
220	0.956505	0.920177	1.0354	0.933078	0.950963	0.959224	0.0201074		220	0.884544	0.8978	1.02002	0.981602	1.16682	1.0218	1.01546	1.02802	1.08326	0.989544	1.00889	0.02584
221	0.971735	0.965148	1.09901	1.04876	0.928933	1.00272	0.0309899		221	0.887019	0.965906	1.0001	0.998058	1.09025	0.983358	0.943318	1.16053	1.00172	0.989018	1.00193	0.0239027
222	1.00514	0.932014	0.922058	1.05064	0.974935	0.976958	0.0237292		222	1.03016	0.942961	1.01979	1.03671	1.05023	1.02238	0.854295	1.10809	1.08698	0.967307	1.01189	0.0233477
223	0.977702	0.93681	1.04443	0.992683	0.964795	0.983284	0.0178326		223	0.989167	1.02273	1.0205	0.989255	1.17408	1.01694	0.979515	0.953277	1.1195	0.984394	1.02494	0.0217739
224	0.97592	0.942124	0.890591	0.958265	0.968367	0.947053	0.0152077		224	0.971398	0.976078	1.02612	1.04658	1.23337	1.00515	0.955716	0.881271	1.17959	0.988508	1.02638	0.0333688
225	0.971267	0.979906	0.938975	1.04212	0.983296	0.983113	0.0167044		225	0.823106	1.02596	1.00642	1.00576	1.2133	0.995547	0.940611	0.856195	0.984847	1.00149	0.985324	0.0333072
226	0.987331	0.952747	1.05993	1.01414	0.935339	0.989896	0.0221986		226	0.928737	1.06729	1.01407	1.04955	1.15572	0.981769	0.856887	0.884194	1.05435	0.983997	0.997657	0.0286528
227	1.02158	0.92225	1.05322	1.00315	0.983805	0.996799	0.0218676		227	0.999138	0.985633	1.00333	1.02821	1.02715	1.01376	0.812524	0.948464	0.975716	0.978669	0.97726	0.0198934
228	1.01109	0.990854	0.969033	0.9712	0.980006	0.984437	0.00769386		228	0.934729	0.87889	1.01043	1.01765	1.14511	1.02472	1.01153	0.954946	0.940055	1.00973	0.99278	0.0226926
229	0.96731	1.00952	0.931881	1.0071	0.997385	0.98264	0.0147477		229	0.903653	0.962343	1.00785	1.0107	0.978628	1.05239	1.09373	1.00788	0.968388	0.986177	0.997173	0.0163422
230	0.953829	0.958165	0.962303	1.06394	0.944533	0.976554	0.0220449		230	0.950551	0.905737	1.00339	1.00212	1.02282	1.04295	0.807847	1.11713	1.01243	1.00254	0.986752	0.0264073
231	0.988945	0.955895	0.989396	1.06404	0.953728	0.9904	0.019951		231	0.955093	1.04525	1.02748	1.0217	1.03217	1.00642	0.855847	0.90773	0.983855	0.988272	0.982382	0.0191354
232	0.981694	0.959747	1.02552	1.0416	0.98657	0.999027	0.0150216		232	0.920593	0.995612	1.0172	0.995128	1.01799	0.965204	1.06547	0.919585	1.06229	1.01913	0.997819	0.0160311
233	0.995466	0.974563	0.991406	1.0563	0.975443	0.998635	0.0150073		233	0.918691	0.88561	1.03307	1.01666	1.1477	1.03001	0.825383	0.877964	0.966253	0.983066	0.96844	0.0299318
234	0.968768	0.957622	1.0519	0.976229	0.978788	0.986662	0.0167196		234	0.998479	0.976988	1.03719	1.02968	1.13278	1.0001	0.921196	0.824104	0.950397	1.00335	0.987426	0.0254876
235	0.98577	0.922585	0.939291	0.983809	0.992191	0.964729	0.0141141		235	0.911366	0.832675	1.00191	1.00621	0.976086	0.975892	1.01998	1.13719	1.0687	0.986618	0.991663	0.0259213
236	0.955202	0.891088	1.00679	1.0117	0.954916	0.96394	0.0218892		236	1.04879	1.10008	1.0146	0.998334	1.18234	0.974756	0.930491	0.903403	1.06594	0.972698	1.01914	0.0262655
237	0.963231	1.02579	0.968667	0.996253	0.996801	0.990149	0.0112646		237	1.114	1.00618	1.02647	1.02995	1.09836	0.983901	0.962953	0.96387	1.03083	0.994975	1.02115	0.0162434
238	1.01906	0.978435	0.896395	0.915483	0.980049	0.957885	0.0226219		238	0.903832	1.08913	1.00863	1.0077	0.912834	0.995144	0.818419	0.919054	0.942639	0.999894	0.959728	0.0239315
239	0.991021	0.983754	0.99825	0.952125	0.948166	0.974663	0.0102876		239	0.868262	1.01411	1.02759	0.988586	1.18979	0.99557	0.948163	1.0711	1.01816	1.00492	1.01263	0.0260319
240	0.970709	0.958588	0.898213	0.913912	0.968504	0.941985	0.0150134		240	0.940638	0.949378	1.00291	0.961075	1.11635	0.994269	0.969115	0.976542	0.990341	0.992908	0.989352	0.0155257
241	0.965934	0.974649	0.963291	0.984082	0.989237	0.975439	0.00501818		241	1.05211	0.95634	1.03328	0.987657	1.09915	1.01049	0.941878	0.876323	1.01696	0.98415	0.995834	0.0196812
242	0.964396	0.907444	0.984709	1.02317	0.970339	0.970012	0.0186926		242	0.926512	1.01156	1.06331	0.998196	1.03873	0.993539	0.824268	0.875605	0.991947	0.995626	0.97193	0.0234872
243	0.981973	0.956023	0.984698	1.01578	0.962356	0.980165	0.0104689		243	0.924107	1.03147	1.03154	1.00631	1.02811	1.03451	1.09877	0.99513	1.08959	1.01549	1.0255	0.0153869
244	0.979637	0.953835	0.87984	1.01935	0.982638	0.963061	0.0232785		244	0.984847	1.12945	1.01771	0.972423	1.08192	1.01141	0.868114	0.984167	1.0685	0.999365	1.01179	0.0225708
245	0.966692	0.967656	0.895763	0.956874	0.935069	0.944411	0.0135018		245	0.891536	1.05963	1.01442	1.02201	1.18777	0.990878	0.894899	1.04601	1.09119	1.01949	1.02179	0.0275819
246	0.939469	1.00906	0.906597	0.971943	0.938413	0.953097	0.0173941		246	0.86643	1.10142	1.03003	1.00847	1.20436	1.00596	0.85439	0.895667	1.05222	1.00845	1.00274	0.0342715
247	0.984716	0.912815	0.99068	1.03794	0.954944	0.976219	0.0206926		247	0.903978	0.956878	1.02598	0.995716	1.33208	1.01205	0.933707	1.03257	0.974668	1.00913	1.01768	0.0373052
248	1.00555	1.01886	0.969654	1.01195	0.961188	0.993441	0.0117081		248	1.02343	1.02205	1.0252	0.996635	1.11802	0.99757	1.0824	1.06086	1.01462	1.0037	1.03445	0.0126801
249	0.968914	1.08492	0.996181	0.997258	0.981086	1.00567	0.0204894		249	0.861902	1.00208	0.993636	1.00711	1.1761	0.982162	0.906144	1.19627	0.970604	1.01478	1.01108	0.0329446
250	0.953965	0.965327	0.988064	1.00175	0.965546	0.97493	0.00869311		250	0.981782	0.847356	1.02683	0.986488	1.16001	1.03099	0.921052	0.932574	1.09899	1.00576	0.999182	0.0282256
251	0.97395	0.990797	0.903479	1.01452	0.959025	0.968354	0.0186574		251	0.899466	0.940943	1.01315	1.01865	1.08115	1.0036	0.896956	0.882389	1.02685	0.998024	0.976118	0.0211307
252	0.981368	0.956775	0.913841	0.922938	0.986694	0.952323	0.0148141		252	0.94093	1.04508	1.039	1.00501	1.04945	1.05231	1.03316	0.916806	1.13921	0.987426	1.02084	0.0198511
253	0.976885	1.01055	0.954924	0.97198	0.939819	0.970831	0.0118953		253	0.976491	0.889618	1.0267	1.03471	1.17218	1.0347	0.919579	0.92388	1.01292	1.03878	1.00296	0.0256796
254	1.00569	1.03541	1.04135	0.934915	0.954722	0.994418	0.0213615		254	0.964187	0.985531	1.02307	1.02459	1.00169	1.01654	1.10283	0.855345	1.0309	1.04641	1.00511	0.0203448
255	0.962191	1.02667	0.995454	0.905034	0.986913	0.975253	0.0203585		255	1.01952	0.904513	1.02345	0.978109	1.31076	0.99906	0.966505	0.92075	0.952722	1.02132	1.00967	0.0359412
256	0.97543	0.931592	1.01505	0.975297	0.968304	0.973135	0.0132591		256	0.986842	0.934465	0.991871	1.01057	1.03839	1.02547	0.848089	0.8491	0.986284	1.02117	0.969225	0.0220558
257	0.952102	0.97587	0.989434	0.951852	0.9505	0.963952	0.00793459		257	1.00334	0.967885	0.992564	0.956545	1.17151	1.04664	0.940552	1.00062	1.07078	1.01137	1.01618	0.0212483
258	1.00221	0.997719	0.993187	0.926063	0.999743	0.983784	0.014506		258	1.08637	1.05197	1.01559	0.995787	1.13543	1.04131	0.976344	0.924844	1.21556	0.989172	1.04324	0.0267842
259	0.984288	0.986702	0.953604	0.969163	0.979875	0.974726	0.00607646		259	1.01515	1.14977	1.01514	0.981606	1.18517	1.02997	0.948674	0.992137	1.01754	1.03076	1.03659	0.0233276
260	0.990065	0.947988	1.05553	1.01543	0.980698	0.997942	0.0179956		260	0.955186	0.843759	1.02632	1.00341	1.19198	1.02163	0.924508	0.965112	0.971907	1.03788	0.994169	0.0285285
261	1.00987	0.990978	0.879481	1.06349	0.921667	0.973098	0.0325973		261	0.984795	0.928037	0.99578	1.03432	1.16581	1.01121	1.1237	1.016	1.11951	1.02937	1.04085	0.0231506
262	1.00847	0.923289	0.853083	1.05255	1.01832	0.971141	0.0363826		262	1.06531	0.938851	1.01335	1.04479	1.1373	1.01133	1.13346	1.02317	0.98725	1.02992	1.03847	0.0193714
263	0.949706	1.00681	0.9243	0.912784	0.945427	0.947806	0.016233		263	1.04047	0.870727	1.0126	0.996612	1.17406	1.03858	0.858563	0.963527	0.900326	1.00975	0.986522	0.0297868
264	0.984164	0.957834	0.98934	1.00835	0.953316	0.978601	0.0102516		264	1.08027	0.905299	1.01904	1.00496	1.35613	0.993753	0.723192	0.994242	1.14015	1.02724	1.02443	0.0509617
265	0.982202	0.983772	1.027	1.0318	0.962633	0.997482	0.0135742		265	0.962589	0.957004	1.01243	1.03494	1.01882	0.974566	0.911815	1.01169	0.993103	1.03727	0.991423	0.0125783
266	1.02111	0.997564	0.998423	0.986326	0.980483	0.996781	0.00696437		266	1.02	1.04347	1.00151	1.00411	1.14262	0.994144	0.920645	0.970343	0.983629	1.01123	1.00917	0.0180784
267	0.960044	1.02714	0.941161	0.9723	0.942934	0.968716	0.0156934		267	1.07751	0.972728	0.994472	1.01342	1.03206	1.02996	0.950214	1.02697	1.12325	1.02082	1.02414	0.0155952
268	0.989165	0.953977	0.895693	0.9861	0.961302	0.957247	0.0168334		268	1.04967	0.963401	1.01715	0.989913	1.21721	0.988018	0.872899	0.932581	1.02285	1.01482	1.00685	0.0283825
269	1.00789	0.951218	0.951337	1.01705	0.97345	0.980189	0.013862		269	1.04187	0.854236	1.00397	0.987138	1.26441	0.998484	0.893988	0.930158	1.0914	1.01935	1.0085	0.0360892
270	0.97433	1.0143	0.873135	1.03987	0.995783	0.979484	0.0286891		270	1.0936	1.00132	1.01243	1.01644	1.36001	1.02288	1.00679	0.983821	1.05066	1.02081	1.05688	0.0350041
271	0.936672	1.00445	1.03998	0.910765	0.966957	0.971764	0.0231269		271	0.903421	0.904688	1.01931	0.950011	1.20234	0.982611	0.876623	1.01378	0.956434	1.03521	0.984443	0.0295627
272	0.976039	0.943739	1.02484	0.929571	0.968219	0.968481	0.0163702		272	0.900497	0.942169	0.988462	0.954101	1.17893	0.988663	0.698495	0.988843	0.914519	1.03246	0.958714	0.0380023
273	0.986706	0.888638	1.01175	1.02608	0.967004	0.976035	0.0240972		273	1.14563	0.963501	0.994596	1.03005	1.24063	0.991277	0.930136	1.04432	1.01029	1.02554	1.0376	0.0288516
274	0.976942	0.886813	0.961113	1.00698	0.991677	0.964705	0.0209099		274	1.04492	0.995358	1.00666	1.01958	1.38423	1.01676	0.99912	1.13851	0.999773	1.02721	1.06321	0.0380564
275	0.982724	0.995793	1.07823	0.972685	0.963947	0.998676	0.0205834		275	0.92025	1.00257	0.999496	0.977706	1.41014	1.00614	0.931714	0.983154	1.0045	1.00636	1.0242	0.0440029
276	1.02532	0.887963	1.01817	0.993199	0.974633	0.979857	0.0246828		276	0.890476	0.892807	1.01729	0.976853	1.39165	1.0089	0.869654	0.970512	0.972416	1.04895	1.00395	0.0469815
277	1.02812	0.928403	1.0498	0.941195	0.968478	0.983198	0.0239132		277	1.09709	1.06333	1.01471	1.00034	1.12398	1.00984	0.941424	0.844972	1.13369	1.02746	1.02568	0.0276119
278	0.954966	0.878443	0.933786	1.00264	0.968314	0.947631	0.0205994		278	1.00485	0.987958	1.00016	0.974681	1.24938	0.996687	0.941616	0.95562	1.01169	1.03902	1.01617	0.0273733
279	0.988022	0.901618	0.952937	1.02953	0.936932	0.961808	0.0219016		279	0.981743	1.07087	0.997485	0.963775	1.24626	1.03755	0.828339	1.00972	1.04846	1.00135	1.01856	0.032863
280	0.973703	0.943111	1.05187	1.01966	0.970306	0.99173	0.0194227		280	0.989441	0.997838	0.998222	1.00072	1.06279	1.00065	0.870265	1.02539	1.10594	1.04339	1.00946	0.0193643
281	0.968421	0.922612	0.928382	1.01985	0.947046	0.957262	0.0175791		281	1.10843	1.07619	1.00425	0.968261	1.18881	1.00294	1.04804	0.844203	1.0044	1.03539	1.02809	0.0287146
282	0.984943	0.947653	0.992781	0.947588	0.948436	0.96428	0.0101128		282	0.960158	1.14644	0.977659	1.00708	1.21906	1.00655	0.820977	1.12472	1.07633	1.03248	1.03714	0.0353238
283	1.00437	0.999879	0.946137	0.89669	0.957593	0.960934	0.0196989		283	0.967418	1.03593	1.02953	1.0321	1.17882	0.99832	0.749245	0.855784	1.06162	1.02406	0.993284	0.037094
284	1.03679	1.01206	0.961598	0.974129	0.956018	0.988119	0.0156074		284	0.988933	0.988391	1.00759	1.01462	1.16213	1.03622	0.898676	0.996366	1.16372	1.01437	1.0271	0.0254014
285	0.958306	0.929909	0.920595	1.01715	0.965032	0.958199	0.0169357		285	0.966615	0.991214	1.02429	1.00889	1.28949	0.992262	0.902309	0.990773	0.888561	1.02285	1.00772	0.0345922
286	1.00397	0.953627	1.06045	1.03603	0.982148	1.00724	0.0189395		286	1.01574	0.925006	0.996986	1.03666	1.01424	0.982851	0.881858	0.902854	1.12972	1.0403	0.992622	0.023339
287	1.01624	0.993524	0.915181	1.01944	0.966226	0.982123	0.0192625		287	0.879974	1.02375	1.00647	1.02774	1.03695	1.05169	1.01489	0.943321	0.972619	1.02984	0.998724	0.0166255
288	1.01458	0.945177	0.939249	1.03117	0.988409	0.983716	0.0182876		288	0.908379	1.00349	1.00773	1.05914	1.06021	1.01359	0.833991	1.00826	1.07167	1.03571	1.00022	0.0235262
289	1.04297	1.02128	1.03632	0.894694	0.986353	0.996323	0.0272269		289	1.09185	0.845195	1.03209	0.988787	1.16304	0.993624	0.820711	1.00912	1.0108	1.05182	1.0007	0.032524
290	1.06865	0.961247	1.0246	0.980253	0.974309	1.00181	0.0198167		290	0.904557	1.00848	0.981164	1.02486	1.07206	1.01656	0.871882	0.949144	0.942282	1.03882	0.980982	0.0199565
291	1.0267	0.957001	1.04106	1.05389	0.982763	1.01228	0.0182958		291	0.986385	1.01642	1.00057	1.03612	1.27433	0.999744	0.893222	1.0353	1.09911	1.01498	1.03562	0.0310961
292	1.03673	0.90634	0.975487	1.0025	0.992324	0.982675	0.0215481		292	0.87098	1.17098	1.00082	1.02173	1.12148	1.01874	0.755272	0.912527	0.962736	1.05634	0.98916	0.038354
293	1.02202	0.946921	0.987328	0.981406	0.974224	0.982379	0.0120842		293	0.987011	0.894035	0.994732	1.04493	1.11413	0.997316	0.868219	0.931477	0.941784	1.04448	0.981811	0.0237106
294	1.04191	0.995605	1.03792	1.02725	0.968484	1.01423	0.0140293		294	0.956777	0.974334	1.00736	1.05945	1.18643	1.00952	0.973159	1.14332	0.946205	1.03032	1.02869	0.0253433
295	1.08327	0.913722	1.06396	0.963908	0.922827	0.989538	0.0354824		295	1.21837	1.00372	0.990063	1.01069	0.961558	1.00456	0.888285	0.865748	0.915396	1.03457	0.989296	0.031113

## Sheet: c-f
(-)GRK2												(+)GRK2
	ΔFRETr												ΔFRETr
Time(sec)	sample_1	sample_2	sample_3	sample_4	sample_5	sample_6	sample_7	sample_8				Time(sec)	Sample_1	Sample_2	Sample_3	Sample_4	Sample_5	Sample_6	Sample_7	Sample_8	Sample_9	Sample_10
0	-0.270217	-0.252428	-0.0709446	-0.240586	-0.101204	-0.218123	0.46458	-0.0192068				0	0.34945	-0.103898	0.0185052	-0.0726523	-0.111012	-0.0336348	-0.0326463	0.104499	-0.348557	0.0536875
1	-0.16645	-0.0037496	0.0666624	2.72e-05	-0.565949	-0.091985	0.450592	-0.145637				1	-0.00172867	-0.301497	0.0095292	-0.111271	0.411612	-0.0268908	-0.11546	-0.125409	0.159366	0.0655135
2	-0.169316	-0.129645	0.0448644	0.287889	0.154668	0.009205	0.411133	-0.0247408				2	0.108764	-0.0284005	0.0045412	-0.161924	0.0553575	0.0274842	-0.12033	0.236903	0.0127543	0.0082175
3	-0.0767446	-0.500132	0.104399	0.0389512	-0.495919	-0.03089	0.553313	-0.115115				3	0.0883343	-0.0348395	0.0116267	-0.0154523	0.576581	0.0678642	0.0401997	-0.0822675	0.230006	0.0949995
4	-0.151883	-0.0303016	-0.129499	0.0490002	0.307422	0.039871	0.355427	-0.102427				4	0.0459943	0.0777105	0.0162746	-0.0315243	0.135239	0.0509662	-0.0558463	0.174125	-0.147109	0.0692035
5	-0.0243076	-0.286902	0.0299574	-0.0588758	0.206715	0.120003	0.127917	-0.0510898				5	0.0125693	0.118235	0.0303321	-0.188202	-0.327532	0.117805	-0.346962	-0.238162	0.0441833	0.0420355
6	0.0189384	-0.13096	0.124009	0.0074642	0.244107	-0.014847	0.430722	-0.0762258				6	0.417815	-0.109184	-0.0089182	0.0301007	-0.518687	0.0212602	-0.0296043	0.0777475	0.17556	0.0693895
7	-0.140131	-0.305855	-0.0182006	0.121249	0.128566	-0.104079	0.295555	-0.173691				7	0.403142	-0.0515335	0.0046745	-0.0725833	-0.119973	-0.0556208	-0.0678903	0.113887	-0.213442	0.0568005
8	0.11186	-0.0545226	0.209685	-0.140481	0.436989	-0.054737	0.348955	-0.0780268				8	0.297539	-0.270524	0.0154458	-0.0786823	-0.403726	0.0546632	-0.190075	0.0202755	0.74139	0.0348855
9	-0.0282676	-0.277949	0.0400054	0.161936	0.312883	-0.127705	0.175626	-0.203262				9	0.126237	-0.183199	-0.0120187	0.00770867	-0.576267	-0.0210148	-0.338021	0.11107	0.287764	0.0861575
10	0.0972634	-0.104873	-0.171822	0.0075312	0.0303546	-0.103087	0.145221	-0.0816518				10	0.615145	-0.0163935	0.0199351	-0.156068	-0.523994	0.0146862	-0.0800093	-0.158586	-0.377793	0.0469865
11	0.132941	-0.243034	0.0427574	0.201899	-0.154854	-0.005464	0.195346	0.0134512				11	0.276409	-0.0187345	0.0069661	-0.0411933	-0.0324225	-0.0267758	-0.134482	0.0258785	0.564802	0.0585285
12	0.0528164	-0.121816	-0.101051	-0.0495738	-0.114129	0.076919	0.213613	-0.153058				12	-0.160114	0.0083075	0.0110512	-0.202881	-0.249909	0.0608242	0.350994	0.345721	0.204953	0.0694645
13	0.0065714	0.0670364	-0.0005016	0.0219182	-0.421875	-0.066944	0.0904274	-0.0502568				13	0.399986	0.0193535	-0.0005459	-0.0182933	-0.885692	-0.000687833	0.0186207	-0.0480705	0.184492	0.0503955
14	0.0647054	-0.549982	0.120684	0.326227	0.0693586	-0.106404	0.0548364	0.0635002				14	-0.118426	-0.104408	0.0083707	-0.0105893	-0.585398	0.0543652	-0.0126473	0.0721945	0.202356	0.0239975
15	0.278384	-0.338921	-0.20243	0.234258	0.152183	-0.175391	0.235103	-0.0443248				15	0.310506	-0.150898	0.0015202	0.0302927	-0.754033	0.0104512	0.0627257	0.0302785	-0.41705	0.0140045
16	0.0509644	0.0889724	0.0019564	0.246314	-0.635796	-0.115678	0.254867	0.143662				16	-0.0617307	0.143127	0.008106	-0.0799963	0.26237	0.00954717	-0.117751	0.262894	0.3752	-0.0071725
17	0.0497784	0.243181	0.0628814	-0.0256548	0.0122736	-0.030594	-0.0274616	-0.153921				17	-0.20997	-0.129157	0.010164	-0.133897	-0.0155635	-0.00457883	-0.0790283	0.126568	0.32568	0.0359695
18	0.0139064	0.0784124	0.124599	0.139043	-0.201847	0.07163	-0.0062026	-0.197171				18	-0.215724	-0.0796455	-0.0027899	-0.123912	-1.03382	0.0256042	-0.0102223	-0.287427	-0.285107	0.0481095
19	0.0046294	-0.0095646	-0.0852586	0.105287	0.0267916	-0.105588	0.245046	-0.154605				19	-0.281267	-0.174712	0.0126727	-0.145047	-0.0949695	0.0122762	0.111558	-0.0657365	0.135582	0.0322715
20	0.0813484	-0.315635	-0.151277	0.111571	-0.0315984	-0.192473	0.0536124	-0.0689648				20	-0.201229	-0.0305405	0.0071371	0.0845327	0.103498	0.0220852	0.0571397	-0.0996465	0.000276333	-0.0477255
21	-0.0784946	0.0734584	-0.0891196	0.226471	0.338409	0.036057	0.326543	-0.0991608				21	-0.424807	-0.130418	0.0160247	-0.134907	-0.334976	0.0451552	-0.0307713	0.0050605	-0.490733	0.0156885
22	0.0828694	-0.109446	-0.0680656	0.136342	0.103895	0.000558	0.38429	-0.154136				22	1.008	-0.112812	0.0377849	-0.122118	-0.0905785	0.0707482	-0.0316823	0.0266885	-0.364132	0.0123075
23	0.136547	0.0860484	-0.0318326	0.284726	0.143687	-0.062733	0.125345	0.0773862				23	0.195195	-0.0882235	0.0063125	0.0323527	0.127459	-0.0195078	0.0477477	-0.122355	0.0658583	0.0029295
24	-0.0283926	0.0676134	-0.237097	0.182115	0.522699	0.23919	0.0140784	-0.122307				24	-0.0108847	-0.0183015	0.0118687	-0.0181153	-0.0670095	0.0368812	0.142812	-0.0829715	-0.335057	-0.0673025
25	0.0725064	-0.125382	0.0101044	-0.224849	-0.346034	0.037291	-0.11897	-0.0070438				25	0.0954753	-0.1575	0.002951	0.0587717	-0.23392	0.00594617	0.0626037	0.0909015	0.0572583	0.0151365
26	0.38897	-0.164561	-0.126576	0.164264	-0.0242974	-0.006161	-0.0386796	0.0596582				26	-0.29127	-0.241544	0.002887	0.0818297	-1.02636	0.0585752	-0.0551973	0.0797305	-0.336246	0.0236565
27	0.0741944	-0.0111986	-0.0462006	-0.0804388	0.299981	0.035055	0.0929164	-0.0425128				27	0.0971603	-0.265621	0.0024185	-0.0777223	-0.554978	0.00807517	-0.103479	-0.353727	-0.16855	0.0180765
28	-0.0366486	0.0768644	-0.123507	0.0421402	-0.175559	-0.05265	0.251549	-0.119529				28	0.16066	-0.0323935	0.0139524	-0.0861003	-0.0554855	0.0295872	-0.244276	-0.162605	0.178052	0.0192055
29	0.0127694	-0.0601616	0.10538	0.18401	-0.0390164	-0.054072	0.215385	0.0487572				29	-0.0210147	-0.0571325	-0.0094283	-0.0906403	-0.398925	-0.00351183	-0.137831	-0.0208505	-0.0278717	-0.0150955
30	0.10114	-0.166741	-0.0613676	0.0538682	-0.432232	-0.130839	0.123864	-0.196101				30	0.182123	0.303479	0.0214961	-0.0819543	-0.617325	0.0264942	0.0784587	-0.137077	-0.0829857	0.0155495
31	0.141015	0.0537924	0.0437884	0.102515	-0.138603	0.024263	0.168322	0.131323				31	-0.106214	0.159528	0.0195653	-0.0487233	0.0325315	-0.0420178	-0.158446	-0.158508	-0.135786	0.0327255
32	-0.0698516	0.195385	-0.0829746	0.152855	-0.121867	-0.191183	-0.0523366	-0.0931808				32	0.505391	0.0149525	0.0127802	-0.0913293	-0.237472	0.0254082	-0.113451	0.115121	-0.49974	-0.0502305
33	0.0866564	-0.380617	0.0080734	0.323556	0.163771	0.001278	0.301661	0.0563552				33	0.0767023	0.128896	0.0125489	-0.0190833	-0.148109	0.0239122	-0.0573003	-0.0891575	0.0411453	-0.0012945
34	0.145117	0.289715	-0.175578	0.0084702	0.553469	-0.106435	0.233025	-0.104409				34	0.0702353	-0.280455	0.0049131	-0.121068	-0.602162	-0.0137598	-0.140333	-0.244346	-0.192872	0.0039145
35	0.119855	0.0698574	-0.169784	0.0164402	0.172126	-0.049179	0.202919	0.0758642				35	0.622416	-0.0715415	0.0170204	-0.0513913	-0.418257	-0.0101978	0.0507537	0.0079935	0.173338	0.0111055
36	0.0663414	0.103987	-0.0697236	0.229331	0.0562676	0.061305	0.0863614	-0.0153248				36	0.137097	0.0197315	0.0166468	-0.0723813	-0.298271	-0.0355358	0.14803	-0.111572	-0.382659	-0.0326835
37	-0.0299276	-0.0437636	-0.140336	0.183569	-0.165234	-0.078916	-0.0611396	-0.0538188				37	0.133409	-0.0098735	0.023519	-0.0750613	0.0824095	-0.0433708	0.0235597	-0.320725	0.0261013	-0.0225945
38	0.127412	-0.0797256	-0.159405	-0.0887928	-0.0234054	-0.013903	-0.124668	-0.0133378				38	0.279843	0.0395035	-0.0039575	0.0790957	-0.680925	0.00948917	-0.00846833	-0.267911	0.0806153	-0.0607135
39	-0.0192586	-0.231785	0.0084814	0.186768	-0.0015114	-0.074487	0.24011	-0.104329				39	-0.434906	-0.0265415	0.0063609	-0.0758053	-0.349248	0.0291412	-0.105246	-0.0076645	-0.109632	-0.0163725
40	0.0638604	-0.129003	0.138441	-0.167281	-0.0607074	-0.20518	0.112534	-0.146544				40	-0.0710847	-0.434521	-0.0006507	-0.0623903	0.425213	-0.00666783	0.0332397	-0.0421365	-0.429597	-0.0192155
41	0.101714	-0.158655	-0.0922546	0.144445	0.770933	-0.034836	0.0026454	-0.0226868				41	-0.155382	-0.116928	0.0124751	-0.131991	0.0735195	-0.0153958	-0.0949443	0.183002	-0.0475167	0.0304875
42	-0.132289	-0.0553786	0.0376594	-0.0874988	0.0812806	0.066879	-0.195757	-0.0165618				42	0.191429	-0.279065	0.003116	-0.0280423	-0.537269	0.00448017	-0.151793	-0.186308	-0.114583	-0.0445355
43	-0.0183946	-0.210872	0.0230794	0.116514	0.0434666	-0.000786	0.0993094	0.0275792				43	-0.107052	0.12767	-0.0003193	0.0733867	-0.0353025	-0.0195038	-0.182345	-0.332237	-0.304664	-0.0135895
44	-0.0084916	0.124183	-0.0955186	0.10762	-0.0962624	-0.114521	0.346479	-0.0702718				44	-0.0719537	-0.202329	-0.0022755	-0.00812433	0.325408	0.0141202	0.00166467	-0.0945245	0.425441	0.0342255
45	0.0224744	-0.231316	0.153283	-0.0175068	0.315419	0.011033	-0.0259406	0.0466992				45	-0.16671	0.0177175	0.0020058	0.0309627	-0.31232	0.0146442	-0.0370213	0.233754	0.130098	-0.0350445
46	-0.112762	0.0595114	0.0266314	0.0925392	-0.160844	-0.113349	0.0505444	0.0444032				46	-0.128723	-0.0429605	-0.0007616	-0.00756333	-0.701992	-0.00158383	0.0139827	0.0888925	-0.12342	-0.0025935
47	0.0794384	0.442463	0.0057464	0.0001642	0.474668	-0.042963	0.0203534	-0.0317048				47	0.183169	0.332726	0.0242202	0.0198517	0.204753	0.0170452	0.0966537	-0.0531665	-0.204862	0.0215095
48	-0.0618576	-0.234692	-0.111535	-0.0239768	-0.416466	0.058668	-0.0257326	-0.132967				48	-0.108838	-0.124078	-0.0024817	-0.0149043	-0.169649	-0.0157558	-0.0571183	-0.154877	-0.0601447	-0.0157685
49	0.0727064	-0.0359676	-0.0741266	-0.0512198	-0.212775	0.086611	-0.0192246	0.0735692				49	0.293054	0.0189235	-0.0207072	-0.0202223	0.653799	-0.0284698	-0.0181613	-0.0200795	-0.167114	-0.0023285
50	-0.0187566	0.0698184	0.0237924	-0.0381338	0.197638	-0.085654	0.0009004	0.0020162				50	-0.213042	-0.0340635	0.0155199	-0.115598	0.241223	-0.0336051	-0.240017	0.135076	-0.141331	-0.0203045
51	-0.24544	-0.192849	-0.134076	-0.225612	-0.111925	-0.208665	0.0200614	0.0101572				51	-0.650825	-0.452257	-0.182879	-0.296454	-1.25571	-0.245324	-0.512596	-0.729352	-0.619671	-0.282992
52	-0.0465506	-0.0703056	-0.272372	-0.160402	-0.43867	-0.095998	-0.0834016	-0.0716048				52	-0.482095	-0.603118	-0.165435	-0.541664	-0.922334	-0.333262	-0.671302	-0.801804	-0.914439	-0.371252
53	-0.21784	-0.488974	-0.225781	-0.111595	0.0042876	-0.255692	0.0499934	-0.0123008				53	-0.791866	-0.36475	-0.15989	-0.49114	-1.45149	-0.390975	-0.585643	-0.601397	-0.897224	-0.356907
54	-0.175987	-0.396967	-0.204834	0.0423912	-0.308845	-0.408405	0.0698374	-0.0814828				54	-0.736156	-0.324067	-0.172154	-0.410963	-1.35089	-0.379282	-0.824157	-0.65328	-0.414558	-0.309633
55	-0.171845	-0.136148	0.0730044	-0.0668038	-0.33918	-0.215485	0.0172644	-0.182744				55	-0.571601	-0.489389	-0.16743	-0.433242	-1.2603	-0.402722	-0.681086	-0.680454	-1.12374	-0.375316
56	-0.270768	-0.463177	-0.0588486	-0.10878	-0.325599	-0.208753	-0.106186	-0.251583				56	-0.639464	-0.539333	-0.169018	-0.520559	-1.35749	-0.412738	-0.603281	-0.607403	-0.426326	-0.317741
57	-0.264076	0.195585	-0.175435	0.0841752	-0.0999734	-0.131241	-0.111843	-0.157776				57	-0.884007	-0.390411	-0.175857	-0.404029	-0.867279	-0.398652	-0.477289	-0.660267	-0.712998	-0.401861
58	-0.232133	-0.206141	-0.317026	-0.0135198	-0.16141	-0.194367	0.0778174	-0.0501248				58	-0.739931	-0.34666	-0.161939	-0.392975	-0.998425	-0.367435	-0.569325	-0.672389	-0.613261	-0.317696
59	-0.272233	-0.364286	-0.22306	-0.159995	-0.238507	-0.197081	-0.246232	-0.111107				59	-0.861993	-0.518069	-0.164408	-0.461108	-1.40039	-0.404498	-0.806988	-0.780586	-0.997548	-0.342598
60	-0.27945	-0.230688	-0.224571	0.0980472	-0.201364	-0.162497	-0.0293936	0.0098432				60	-0.988012	-0.483059	-0.144572	-0.463967	-1.67262	-0.400403	-0.770544	-0.625975	-0.749774	-0.328181
61	-0.222585	-0.0232016	-0.0967376	-0.251589	-0.737936	-0.289259	-0.145523	-0.0703438				61	-0.725359	-0.531337	-0.161939	-0.450258	-1.52853	-0.417828	-0.646234	-0.842357	-0.800311	-0.292152
62	-0.153911	-0.453429	-0.305672	-0.251268	-0.0663664	-0.17457	-0.0973076	-0.118121				62	-0.680309	-0.43191	-0.162321	-0.469745	-1.50349	-0.417316	-0.670967	-0.482613	-0.690531	-0.329287
63	-0.0539326	-0.371755	-0.242511	0.0538862	0.0375406	-0.302465	-0.192451	-0.213986				63	-0.578674	-0.116102	-0.171635	-0.543064	-1.16511	-0.408324	-0.612681	-0.741993	-0.362843	-0.36588
64	-0.223491	-0.293392	-0.241638	0.0010802	-0.382385	-0.232579	-0.0327786	-0.205777				64	-1.14327	-0.302684	-0.144164	-0.317315	-1.27562	-0.50022	-0.549503	-0.651174	-0.398302	-0.356602
65	-0.0676056	-0.287354	-0.242507	-0.122898	0.15426	-0.177296	-0.0447726	-0.118776				65	-1.17878	-0.437144	-0.152621	-0.481984	-1.54667	-0.444283	-0.63077	-0.601372	-0.599284	-0.334539
66	-0.104338	-0.425481	-0.276103	0.0017032	-0.544443	-0.305631	0.213306	-0.0214688				66	-0.743399	-0.341304	-0.169801	-0.435655	-1.39971	-0.443124	-0.691451	-0.418837	-0.668261	-0.352275
67	-0.188148	-0.569699	-0.245813	-0.0789908	-0.579401	-0.297923	0.0437574	-0.146248				67	-0.832972	-0.486421	-0.153724	-0.448323	-1.27697	-0.417383	-0.591601	-0.850067	-0.501185	-0.332635
68	-0.181922	0.207915	-0.327316	0.131891	0.259292	-0.099345	-0.0123076	-0.275412				68	-0.902242	-0.373208	-0.175995	-0.445304	-1.25653	-0.429309	-0.4471	-0.671763	-0.809781	-0.353705
69	-0.24312	-0.421554	-0.332879	-0.276267	0.205107	-0.271296	0.0800894	-0.24562				69	-0.535226	-0.43466	-0.164285	-0.547098	-1.13223	-0.46468	-0.737421	-0.67374	-0.651326	-0.379116
70	-0.0238716	-0.569714	-0.250132	-0.0894948	-0.309704	-0.275291	-0.125596	-0.154109				70	-0.509877	-0.542431	-0.173333	-0.413517	-1.15247	-0.436006	-0.741649	-0.627899	-0.277743	-0.283393
71	-0.176238	-0.3957	-0.283727	-0.0298808	-0.490563	-0.127095	0.0330674	-0.244912				71	-0.917473	-0.317231	-0.168294	-0.461531	-1.12209	-0.432367	-0.621572	-0.614143	-0.577707	-0.301172
72	-0.111875	-0.567804	-0.182448	-0.0141488	-0.106225	-0.303843	-0.223087	-0.156349				72	-0.955339	-0.451526	-0.149191	-0.458644	-1.16567	-0.44055	-0.578517	-0.584496	-0.990499	-0.33658
73	-0.0810756	-0.275133	-0.184294	-0.300543	-0.235738	-0.271714	0.0350334	-0.0875608				73	-1.11951	-0.61498	-0.1399	-0.457215	-1.04156	-0.4233	-0.541873	-0.626118	-0.543567	-0.333461
74	-0.169708	-0.382207	-0.161555	-0.0119278	0.119934	-0.399942	-0.0203556	-0.102283				74	-0.851382	-0.54444	-0.14885	-0.415194	-0.676299	-0.413168	-0.621115	-0.691939	-0.971691	-0.386813
75	-0.151337	-0.662685	-0.0781826	-0.0567718	0.253225	-0.206124	-0.0505416	-0.123725				75	-0.405822	-0.637043	-0.140528	-0.550414	-0.617999	-0.420183	-0.531191	-0.802644	-0.883617	-0.334592
76	-0.0237256	-0.55282	-0.165598	-0.184967	-0.206757	-0.202007	0.0629124	-0.0488788				76	-0.893216	-0.504476	-0.160751	-0.472708	-1.27732	-0.401195	-0.762459	-0.440073	-0.319513	-0.380478
77	-0.212084	-0.470994	-0.205165	-0.239717	-0.106705	-0.219865	0.0618774	-0.214875				77	-0.189317	-0.699924	-0.152671	-0.441864	-1.37664	-0.463665	-0.642968	-0.512676	0.0520713	-0.332091
78	-0.266046	-0.287926	-0.244415	-0.159949	-0.677072	-0.192902	-0.0404386	-0.160272				78	-0.788741	-0.50495	-0.154898	-0.549605	-1.22972	-0.433596	-0.578947	-0.738562	0.401362	-0.319723
79	-0.0854346	-0.42867	-0.310496	-0.262916	-0.185263	-0.080216	0.114638	-0.127971				79	-0.953163	-0.489498	-0.14352	-0.507571	-1.41132	-0.425732	-0.687846	-0.438203	-0.405972	-0.325514
80	0.0172354	-0.332603	-0.334648	0.0303082	-0.175807	-0.317655	0.0886234	-0.189785				80	-0.534244	-0.293417	-0.127735	-0.520462	-1.80271	-0.494376	-0.64197	-0.58435	-0.387617	-0.323393
81	-0.113029	-0.56239	-0.143015	-0.121293	-0.29119	-0.327376	0.0447914	-0.0408248				81	-0.779618	-0.262573	-0.135259	-0.44991	-1.26782	-0.422033	-0.648095	-0.565628	-0.678776	-0.346906
82	-0.143929	-0.384257	-0.14073	-0.156866	-0.298344	-0.219937	-0.0403016	-0.0131368				82	-0.58644	-0.478891	-0.146984	-0.486564	-1.44921	-0.436341	-0.644723	-0.589059	-0.471	-0.31945
83	-0.329188	0.0531354	-0.188752	-0.328076	0.0158336	-0.333203	0.295871	-0.31822				83	-0.940978	-0.37956	-0.143913	-0.492063	-0.939227	-0.378452	-0.609596	-0.68479	-0.598487	-0.351027
84	-0.299196	-0.645199	-0.136284	-0.292581	0.266717	-0.247793	-0.0373516	-0.265283				84	-0.599326	-0.537124	-0.142307	-0.496044	-1.35367	-0.433381	-0.652088	-0.782069	-0.473676	-0.324962
85	-0.293409	-0.401867	-0.254778	-0.133553	-0.109318	-0.324464	0.0435394	-0.267415				85	-1.01031	-0.554022	-0.145142	-0.499661	-1.39784	-0.471104	-0.675613	-0.660021	-0.270209	-0.314576
86	-0.21293	-0.533331	-0.207263	-0.172986	-0.38444	-0.204274	0.0451224	-0.146554				86	-0.723275	-0.534377	-0.167315	-0.408311	-1.82946	-0.380804	-0.755393	-0.709359	-0.376959	-0.329394
87	-0.0612276	-0.654039	-0.285037	-0.130896	-0.21442	-0.094336	-0.109903	-0.241409				87	-0.888746	-0.420903	-0.163732	-0.438199	-1.74068	-0.391602	-0.594633	-0.755085	-0.392116	-0.326048
88	-0.296405	-0.256608	-0.245395	-0.292895	-0.752855	-0.160848	0.0618124	-0.0689298				88	-0.904564	-0.574825	-0.174662	-0.456105	-1.19866	-0.401162	-0.747269	-0.891082	-0.176121	-0.338192
89	-0.129263	-0.234637	-0.206455	-0.0479468	-0.0763104	-0.137977	0.0970694	-0.0494638				89	-0.696003	-0.470514	-0.147899	-0.531155	-1.76647	-0.442147	-0.789875	-0.754395	-0.456488	-0.327332
90	-0.349396	-0.475633	-0.215309	-0.213407	-0.130156	-0.144865	0.0180534	-0.179338				90	-0.886995	-0.354924	-0.152013	-0.330729	-1.81878	-0.446277	-0.708912	-0.302779	-0.830541	-0.364173
91	-0.121057	-0.17151	-0.35405	0.0077822	-0.0916584	-0.16881	0.0669924	-0.0940028				91	-0.93842	-0.439761	-0.147382	-0.458677	-1.2496	-0.429942	-0.705435	-0.702573	-0.672233	-0.355844
92	-0.0659436	-0.749999	-0.315782	-0.0294598	-0.508885	-0.238948	-0.0488716	-0.10118				92	-1.0766	-0.484195	-0.147395	-0.493295	-1.00798	-0.445138	-0.640344	-0.508905	-0.777826	-0.373578
93	-0.266745	-0.261201	-0.1502	-0.145712	-0.277221	-0.241897	-0.0512836	-0.0741858				93	-0.435715	-0.351043	-0.149853	-0.50171	-1.62212	-0.397346	-0.725789	-0.477785	-0.604685	-0.341862
94	-0.191538	-0.122029	-0.0363206	0.106952	-0.444385	-0.344578	-0.0191216	-0.279103				94	-0.806824	-0.600105	-0.146003	-0.37555	-1.76273	-0.431285	-0.644436	-0.76555	-0.948911	-0.358056
95	-0.193615	-0.644889	-0.134782	-0.239616	0.0613416	-0.197667	-0.109003	-0.218249				95	-0.888308	-0.373396	-0.153166	-0.411168	-1.2328	-0.40161	-0.56934	-0.453274	-0.607722	-0.336782
96	-0.16341	-0.283722	-0.205024	-0.163188	-0.0270294	-0.204147	0.0693404	-0.26487				96	-0.0132647	-0.478093	-0.169663	-0.401258	-1.25773	-0.452931	-0.539685	-0.787304	-0.305936	-0.280622
97	-0.182305	-0.176051	-0.296906	-0.140843	-0.760518	-0.276677	-0.179714	0.0324262				97	-0.986169	-0.470775	-0.142928	-0.403	-1.91781	-0.382116	-0.638756	-0.500244	-0.620176	-0.334437
98	-0.23068	-0.402306	-0.2624	-0.0579408	-0.382008	-0.24174	0.125638	-0.26746				98	-0.664256	-0.283585	-0.147202	-0.417365	-0.992211	-0.431873	-0.751954	-0.637433	-0.713452	-0.338585
99	-0.161048	-0.0398926	-0.0149256	0.0672722	-0.604235	-0.126364	0.183601	-0.190153				99	-0.918373	-0.313815	-0.141454	-0.346588	-1.08667	-0.386181	-0.832073	-0.751869	-1.04862	-0.323361
100	-0.216373	-0.159912	-0.126495	-0.13304	-0.508744	-0.269499	-0.282286	-0.103452				100	-0.708925	-0.485897	-0.151928	-0.439629	-1.39914	-0.443503	-0.726821	-0.360077	-0.584891	-0.316199
101	-0.249273	-0.171401	-0.266297	-0.0602438	-0.429612	-0.244581	0.1243	-0.186725				101	-0.799272	-0.543013	-0.144705	-0.493613	-1.44706	-0.391119	-0.753911	-0.614479	-0.658557	-0.328282
102	-0.355938	-0.159401	-0.183363	0.0378892	-0.371419	-0.298871	-0.111648	-0.124281				102	-0.530798	-0.438208	-0.13493	-0.364329	-1.41178	-0.457973	-0.629206	-0.650532	-0.944201	-0.289134
103	-0.235629	-0.369852	-0.224444	0.0537292	-0.0524944	-0.233961	0.0064304	-0.162762				103	-0.552757	-0.393994	-0.134565	-0.399837	-0.77794	-0.421481	-0.724231	-0.561389	-0.0841737	-0.336728
104	-0.103337	-0.385196	-0.244105	-0.0188188	-0.229873	-0.23914	-0.0081056	0.0105842				104	-0.549253	-0.460905	-0.154528	-0.445364	-1.37129	-0.438583	-0.623421	-0.926404	-0.563956	-0.349362
105	-0.28837	-0.358232	-0.474033	-0.0528218	-0.214598	-0.18565	-0.125879	-0.190593				105	-0.416924	-0.245932	-0.152007	-0.557443	-1.52767	-0.39718	-0.575542	-0.636825	-0.7064	-0.332218
106	-0.0747886	-0.385697	-0.256587	-0.0987038	-0.339101	-0.186691	-0.0535086	-0.24885				106	-1.00772	-0.397029	-0.143895	-0.426678	-1.08263	-0.387122	-0.713753	-0.603306	-0.238209	-0.368059
107	-0.124609	-0.423802	-0.0565476	0.0937602	-0.718137	-0.183848	0.233271	-0.0895958				107	-1.23341	-0.415959	-0.153044	-0.315496	-1.20446	-0.458867	-0.763927	-0.611148	-1.00318	-0.318382
108	-0.232129	-0.295652	-0.252875	0.0091592	-0.458845	-0.385148	-0.0817196	-0.172616				108	-0.820302	-0.508525	-0.151334	-0.430083	-1.15291	-0.366326	-0.794061	-0.594764	-0.684609	-0.308486
109	0.0222894	-0.497101	-0.375653	-0.130402	-0.352402	-0.176681	-0.189126	-0.247843				109	-0.613365	-0.505384	-0.143153	-0.415964	-0.520011	-0.359737	-0.820221	-0.837603	0.0521853	-0.367631
110	-0.167754	-0.240445	-0.0934546	-0.137712	-0.101976	-0.225445	-0.0914836	-0.164098				110	-0.690906	-0.273059	-0.140136	-0.464451	-1.28612	-0.43164	-0.79142	-0.782792	-0.198322	-0.345086
111	-0.239668	-0.238213	-0.359048	0.0735812	-0.242424	-0.148457	0.311463	-0.0440378				111	-0.518949	-0.431263	-0.143787	-0.451521	-1.55737	-0.385819	-0.673838	-0.64156	-0.335649	-0.336507
112	-0.281602	-0.450998	-0.236859	-0.124437	-0.163496	-0.128575	-0.149086	-0.122386				112	-1.0969	-0.36584	-0.157348	-0.494451	-1.21118	-0.45213	-0.67278	-0.649637	-0.308536	-0.332167
113	-0.130464	-0.453569	-0.228731	-0.290736	-0.124746	-0.123193	0.0934894	-0.245329				113	-0.682784	-0.369715	-0.147713	-0.45554	-0.962956	-0.445138	-0.697164	-0.62055	-0.587151	-0.30004
114	-0.238929	-0.571324	-0.131453	-0.215375	-0.0482064	-0.212691	-0.112249	-0.193783				114	-0.616065	-0.51536	-0.167298	-0.562909	-1.45219	-0.427752	-0.391325	-0.632652	-0.489321	-0.293007
115	-0.213266	-0.40591	-0.280947	0.113147	-0.125548	-0.214922	-0.0437626	-0.200447				115	-0.471792	-0.478668	-0.163673	-0.560775	-1.11896	-0.459989	-0.744821	-0.769032	-0.930101	-0.345784
116	-0.0999246	-0.661951	-0.229141	-0.0638738	-0.229512	-0.357773	-0.0519426	-0.162998				116	-0.695725	-0.447111	-0.176757	-0.466853	-1.48734	-0.399998	-0.792445	-0.630285	-0.750068	-0.328253
117	-0.130611	-0.423855	-0.326146	-0.0807688	-0.283623	-0.211717	0.0357434	-0.234994				117	-0.730807	-0.574717	-0.160232	-0.456914	-1.40128	-0.461799	-0.611793	-0.482276	-0.537391	-0.361988
118	-0.134546	-0.398307	-0.290532	-0.151296	0.0479196	-0.030594	0.0226264	-0.106539				118	-0.930761	-0.570207	-0.152678	-0.417917	-1.38711	-0.439011	-0.771059	-0.814877	-0.373719	-0.386805
119	-0.156387	-0.523719	-0.194432	-0.124173	-0.190363	-0.276037	-0.244154	-0.255767				119	-0.661092	-0.566175	-0.152556	-0.45218	-1.37845	-0.394481	-0.414693	-0.784184	-0.466476	-0.32481
120	-0.232815	-0.592873	-0.183389	-0.155071	-0.0204034	-0.166307	-0.0343646	-0.114172				120	-0.980991	-0.470094	-0.141324	-0.464953	-1.45096	-0.452592	-0.497661	-0.636266	-0.368578	-0.31966
121	-0.247247	-0.78166	-0.214557	0.0318312	0.0350666	-0.18749	-0.120402	-0.222388				121	-0.731605	-0.181299	-0.153048	-0.395287	-1.63134	-0.434423	-0.688692	-0.760382	-0.650262	-0.315827
122	-0.252388	-0.676054	-0.300211	-0.165151	-0.418073	-0.226903	-0.0033776	-0.0294108				122	-0.93641	-0.563017	-0.160945	-0.423897	-1.55871	-0.412818	-0.769131	-0.697163	-0.42207	-0.334323
123	-0.142716	-0.236632	-0.382678	0.0276462	-0.420704	-0.285602	0.0503854	0.0583382				123	-0.555457	-0.112767	-0.148211	-0.505253	-0.976776	-0.399238	-0.608852	-0.522204	-0.685945	-0.359112
124	-0.216498	-0.426672	-0.364263	-0.227174	-0.850446	-0.292617	0.204586	-0.140726				124	-0.804203	-0.501481	-0.139031	-0.511345	-1.17922	-0.464289	-0.649688	-0.491124	-0.344196	-0.35213
125	-0.289294	-0.502534	-0.196415	-0.218625	-0.492208	-0.285997	0.0127554	-0.217938				125	-0.849369	-0.0819685	-0.140732	-0.444673	-0.794069	-0.367459	-0.620328	-0.663743	-0.558013	-0.335507
126	-0.13539	-0.392423	-0.309252	-0.116566	-0.373595	-0.270095	0.105996	-0.0324118				126	-0.832837	-0.343631	-0.156896	-0.362344	-1.25208	-0.406505	-0.584309	-0.767775	-0.758034	-0.351091
127	-0.182109	-0.717279	-0.140436	-0.0601358	-0.414898	-0.241777	-0.172311	-0.124095				127	-0.990464	-0.251355	-0.174268	-0.586302	-1.20709	-0.446702	-0.785258	-0.543026	-0.681807	-0.387684
128	-0.263517	-0.405771	-0.232357	0.0370002	-0.207075	-0.237377	-0.175767	-0.119327				128	-0.65805	-0.297869	-0.166261	-0.471616	-1.39431	-0.409948	-0.661224	-0.571033	-0.595753	-0.339473
129	-0.212338	-0.777006	-0.249619	-0.223992	-0.280992	-0.341441	-0.0632106	-0.0703948				129	-0.955712	-0.508857	-0.144353	-0.363217	-0.9327	-0.440669	-0.701663	-0.498192	-0.58257	-0.301585
130	-0.0734316	-0.524421	-0.24896	0.0693842	-0.568646	-0.360129	-0.141627	-0.0496358				130	-0.81871	-0.471102	-0.146973	-0.415631	-1.37243	-0.392798	-0.40078	-0.690842	-0.802859	-0.347176
131	-0.247402	-0.562729	-0.262461	-0.0373858	-0.326911	-0.252122	0.0668734	-0.0816488				131	-0.233236	-0.465	-0.150713	-0.385772	-1.40888	-0.388997	-0.879591	-0.790176	-0.442804	-0.35299
132	-0.27345	-0.338223	-0.248536	-0.0516248	-0.129792	-0.1694	-0.108281	-0.119862				132	-0.642279	-0.368839	-0.174271	-0.3534	-0.803142	-0.465812	-0.391777	-0.555991	-0.704339	-0.339052
133	-0.311754	-0.440284	-0.0449136	0.118714	-0.298695	-0.161641	0.120144	-0.0508368				133	-1.04723	-0.232487	-0.154088	-0.442061	-0.734044	-0.417423	-0.712687	-0.727644	-0.270589	-0.309474
134	-0.183841	-0.832923	-0.20018	-0.19185	-0.0871834	-0.157876	-0.0914586	-0.286906				134	-0.841049	-0.298303	-0.154885	-0.328033	-1.27949	-0.396781	-0.845582	-0.774558	-0.783917	-0.336457
135	-0.0800836	-0.494761	-0.351129	-0.0512268	-0.216961	-0.17241	-0.226337	-0.213233				135	-0.697365	-0.57379	-0.143633	-0.481276	-0.624812	-0.404251	-0.648542	-0.687831	-0.778454	-0.371115
136	-0.153102	-0.613014	-0.303798	0.0919822	-0.33039	-0.25175	0.299605	-0.0978878				136	-0.960096	-0.469138	-0.159701	-0.406841	-0.821309	-0.362015	-0.86824	-0.489954	-0.817266	-0.373505
137	-0.351718	-0.185135	-0.27349	-0.116179	-0.446235	-0.246392	0.0573024	-0.204576				137	-0.915032	-0.406533	-0.148472	-0.418491	-0.989037	-0.333637	-0.770527	-0.581012	-0.240984	-0.351208
138	-0.168278	-0.454683	-0.14661	-0.163621	0.0292686	-0.181301	0.190842	-0.128287				138	-0.308995	-0.54529	-0.157312	-0.368617	-0.651664	-0.392392	-0.807485	-0.73498	-0.547101	-0.325
139	-0.161799	-0.535072	-0.203091	0.116951	0.200388	-0.163897	0.174798	-0.122731				139	-0.434034	-0.252886	-0.138713	-0.39697	-1.48969	-0.381544	-0.742767	-0.430297	-0.181559	-0.357293
140	-0.273407	-0.411626	-0.313375	-0.0353628	0.0817076	-0.229089	-0.0104926	-0.187123				140	-0.612146	-0.512223	-0.166382	-0.457699	-0.823932	-0.379254	-0.749028	-0.69925	-0.632352	-0.381242
141	-0.11198	-0.262515	-0.329939	0.127785	-0.207191	-0.281886	0.161624	-0.248059				141	-0.873727	-0.649617	-0.167899	-0.434898	-1.18265	-0.356064	-0.660364	-0.718067	-0.364958	-0.375046
142	-0.114173	-0.787609	-0.168305	-0.0406868	0.0274346	-0.297743	0.0272684	-0.240132				142	-0.467246	-0.31357	-0.167738	-0.414377	-1.30309	-0.440105	-0.872485	-0.647427	-0.656472	-0.376
143	-0.0876826	0.0582624	-0.303832	-0.0864028	0.160533	-0.186617	0.0963314	-0.42815				143	-0.571407	-0.334012	-0.161858	-0.450736	-1.18398	-0.427708	-0.689987	-0.65309	0.00705533	-0.34147
144	-0.239531	-0.151285	-0.266692	-0.0405078	0.0511926	-0.20015	0.0925534	-0.194844				144	-0.685351	-0.362139	-0.141851	-0.416136	-1.03348	-0.419498	-0.870974	-0.695831	-0.804831	-0.374391
145	0.0469984	-0.376249	-0.383648	-0.0818888	0.0105866	-0.293359	-0.0162506	-0.438766				145	-0.785339	-0.312806	-0.156594	-0.514906	-0.760965	-0.358891	-0.865656	-0.484839	-0.459352	-0.386354
146	-0.203403	-0.0583246	-0.360502	-0.149411	-0.0164244	-0.354212	-0.0468486	-0.236815				146	-0.712801	-0.580227	-0.139132	-0.390362	-0.661612	-0.447909	-0.776003	-0.693118	-0.68177	-0.367567
147	-0.239973	-0.410603	-0.172364	-0.156347	0.111572	-0.190531	0.0953724	-0.249053				147	-0.519582	-0.33766	-0.155672	-0.43542	-0.711086	-0.427995	-0.657884	-0.804093	-0.649952	-0.379631
148	-0.185009	-0.729579	-0.31945	-0.155685	-0.371936	-0.195621	0.127721	-0.368146				148	-0.378229	-0.524647	-0.139372	-0.413119	-1.34113	-0.343329	-0.77012	-0.469971	-0.345231	-0.44127
149	-0.149265	-0.458982	-0.164569	-0.0558998	-0.137457	-0.333449	-0.147618	-0.217092				149	-1.09381	-0.501218	-0.147693	-0.420446	-0.42112	-0.451356	-0.758851	-0.603338	-0.987311	-0.413222
150	-0.326584	-0.398584	-0.293224	-0.0670218	-0.693905	-0.246649	0.108776	-0.174696				150	-1.00162	-0.559677	-0.15523	-0.397037	-1.04143	-0.450727	-0.909508	-0.584682	-0.406643	-0.348501
151	-0.329868	-0.54054	-0.296364	-0.229078	-0.412341	-0.271748	-0.0231776	-0.339757				151	-0.817869	-0.360962	-0.147864	-0.424402	-1.49824	-0.348684	-0.724453	-0.480576	-0.141866	-0.373352
152	-0.258375	-0.371679	-0.301124	-0.0833508	-0.230544	-0.342205	-0.0673516	-0.216001				152	-0.519291	-0.567007	-0.13724	-0.471906	0.0322315	-0.344979	-0.764581	-0.530411	-0.780532	-0.358264
153	-0.102405	-0.27105	-0.351576	-0.196719	0.0638086	-0.294075	-0.198449	-0.144367				153	-0.66758	-0.443696	-0.137714	-0.397108	-0.889327	-0.418299	-0.504131	-0.694308	-0.873449	-0.358299
154	-0.16368	-0.434262	-0.102379	-0.193044	-0.0113424	-0.129636	0.0118774	-0.247917				154	-0.822493	-0.17175	-0.149871	-0.467924	-1.08651	-0.389813	-0.768455	-0.69261	-0.830473	-0.397648
155	-0.171084	-0.366273	-0.311058	-0.0608678	-0.50291	-0.253684	-0.221292	-0.294366				155	-0.937024	-0.468832	-0.133474	-0.505372	-0.862993	-0.390782	-0.789188	-0.567307	-0.635609	-0.356457
156	-0.0915276	-0.329539	-0.242066	-0.0493008	-0.341687	-0.295762	0.0867574	-0.0906198				156	-0.707448	-0.429141	-0.139489	-0.476964	-1.03969	-0.404681	-0.59194	-0.785365	-1.06321	-0.356152
157	-0.203605	-0.685911	-0.394888	-0.17095	-0.57427	-0.255505	-0.0404406	-0.29511				157	-0.730355	-0.303409	-0.131103	-0.518295	-1.16478	-0.330407	-0.849873	-0.873843	-0.738177	-0.403366
158	-0.223349	-0.626436	-0.233658	-0.191971	-0.181378	-0.221113	-0.241926	-0.250834				158	-1.02831	-0.373506	-0.141471	-0.459763	-0.722929	-0.388308	-0.760739	-0.678557	-0.713799	-0.374217
159	-0.0337226	-0.603329	-0.106026	-0.0417278	-0.462023	-0.270287	0.0276824	-0.233225				159	-0.774382	-0.528318	-0.138649	-0.39989	-1.70579	-0.409324	-0.638153	-0.687274	-0.485579	-0.390801
160	-0.351706	-0.634434	-0.19812	-0.0961938	-0.275857	-0.370723	0.155665	-0.268372				160	-0.916866	-0.333727	-0.139885	-0.385939	-1.02646	-0.426728	-0.761668	-0.64949	-0.95305	-0.366014
161	-0.209085	-0.228904	-0.189516	-0.0712488	-0.386283	-0.237891	0.225118	-0.322557				161	-1.02581	-0.43234	-0.148986	-0.458095	-1.06919	-0.459405	-0.60593	-0.596256	-0.829379	-0.353924
162	-0.200071	-0.384539	-0.2915	-0.0886888	-0.10231	-0.068046	-0.170521	-0.278441				162	-0.944824	-0.305407	-0.149191	-0.395835	-1.26001	-0.405606	-0.725623	-0.479871	-0.776614	-0.374785
163	-0.204969	-0.245945	-0.245249	-0.212337	-0.330401	-0.274741	-0.155497	-0.252977				163	-0.942762	-0.337499	-0.148622	-0.421332	-0.784234	-0.384008	-0.770695	-0.734106	-0.46918	-0.368946
164	-0.133262	-0.40234	-0.253951	-0.0667168	-0.656098	-0.407873	-0.137025	-0.234616				164	-0.68107	-0.248772	-0.130549	-0.457391	-0.890068	-0.404145	-0.500877	-0.498281	-1.05571	-0.380545
165	-0.190841	-0.19573	-0.21212	-0.315449	-0.623175	-0.195294	-0.115704	-0.332816				165	-0.670771	-0.461992	-0.169943	-0.412104	-1.40307	-0.39073	-0.690795	-0.530236	-0.861845	-0.346919
166	-0.330005	-0.271281	-0.372965	-0.0335038	-0.301862	-0.176088	-0.0274566	-0.226052				166	-0.862508	-0.287736	-0.143056	-0.42089	-0.863226	-0.435443	-0.722347	-0.391803	-0.338875	-0.392343
167	-0.188663	-0.538415	-0.337414	-0.158284	-0.487394	-0.216414	-0.244847	-0.292628				167	-1.06862	-0.496258	-0.172117	-0.432621	-0.685363	-0.421603	-0.630745	-0.647857	-0.933302	-0.372985
168	-0.194333	-0.416216	-0.298494	-0.218117	0.0271536	-0.196371	-0.133743	-0.178929				168	-0.705557	-0.329697	-0.140101	-0.346507	-1.16063	-0.442825	-0.614801	-0.646501	-0.154722	-0.358777
169	-0.217216	-0.701451	-0.289184	-0.325543	-0.420733	-0.25671	0.0297014	-0.442819				169	-0.550588	-0.528312	-0.144938	-0.553929	-0.785899	-0.422739	-0.724603	-0.684739	-0.971678	-0.424008
170	0.0032674	-0.602109	-0.0979806	-0.234125	0.0438286	-0.232436	0.0121114	-0.378891				170	-0.52474	-0.361031	-0.138404	-0.413767	-0.389577	-0.381509	-0.743099	-0.759969	-0.633263	-0.357947
171	-0.17576			-0.307388	-0.234524		0.389473	-0.250266				171	-0.74374	-0.353244	-0.170009	-0.468876	-0.716932	-0.410047	-0.820944	-0.635422	-0.805784	-0.363948
172	-0.149375			-0.221608	0.109705		-0.0178296	-0.224244				172	-0.629999	-0.502613	-0.162823	-0.348715	-0.910678	-0.369484	-0.699552	-0.635608	-0.582135	-0.374016
173	-0.103164			-0.0875748	-0.335113		0.290318	-0.256463				173	-0.653998	-0.545958	-0.151047	-0.281572	-0.981286	-0.391574	-0.609945	-0.735452	-0.437555	-0.346525
174	-0.313102			0.0254612	0.0856756		-0.174261	-0.197083				174	-1.04158	-0.207658	-0.151077	-0.375239	-0.607162	-0.414479	-0.60807	-0.527435	-0.579702	-0.371872
175	-0.241622			-0.29204	0.29442		-0.0959376	-0.188245				175	-0.622106	-0.317139	-0.161067	-0.371134	0.204716	-0.365062	-0.644579	-0.741236	-0.342509	-0.31212
176	-0.271158			-0.134622	-0.516288		-0.215704	-0.331415				176	-0.500062	-0.511335	-0.108921	-0.292688	-1.00722	-0.314183	-0.680325	-0.752045	-0.632161	-0.322907
177	-0.414277			-0.135551	-0.457537		-0.0832326	-0.223415				177	-0.417559	-0.106364	-0.143453	-0.224365	-0.197734	-0.27276	-0.525026	-0.645967	-0.0817917	-0.283005
178	-0.242994			-0.224	-0.331696		-0.175272	-0.298326				178	-0.885652	-0.384457	-0.135784	-0.209679	-0.717979	-0.324929	-0.672614	-0.650834	-0.660951	-0.25105
179	-0.146055			-0.307632	-0.208138		-0.132729	-0.195375				179	-0.951735	-0.347165	-0.127786	-0.239154	-0.0148545	-0.247178	-0.698568	-0.615935	-0.119216	-0.236108
180	-0.0984856			-0.0760458	-0.694908		0.228048	-0.247333				180	-0.50041	-0.316266	-0.11235	-0.251231	-1.11587	-0.285082	-0.551521	-0.578492	-0.349931	-0.22449
181	-0.0854516			-0.137343	-0.726071		-0.110754	-0.161286				181	-1.16911	-0.162662	-0.094562	-0.110251	-0.404647	-0.280233	-0.627854	-0.387014	-0.464749	-0.162863
182	-0.148053			-0.179322	-0.192917		-0.160265	-0.356349				182	-0.886613	-0.316714	-0.0956864	-0.218491	-0.0085005	-0.175635	-0.340887	-0.490754	-0.353907	-0.203933
183	-0.0788416			-0.246241	-0.231835		-0.168572	-0.301171				183	-0.98596	-0.108893	-0.0861523	-0.0947843	-0.945199	-0.193146	-0.717889	-0.609411	-0.506166	-0.162297
184	-0.237417			0.0033882	0.0402596		-0.216032	-0.28564				184	-0.593672	-0.344115	-0.0861762	-0.15247	-0.675128	-0.239952	-0.583405	-0.616256	-0.450074	-0.173395
185	-0.196095			-0.0084318	-0.444258		0.0139294	-0.350254				185	-0.978138	-0.314397	-0.0896928	-0.175548	-0.127947	-0.201566	-0.603098	-0.548828	-0.385548	-0.165923
186	-0.159204			-0.154035	0.338188		0.0597524	-0.102415				186	-0.805794	-0.400157	-0.0898124	-0.128177	-0.0566235	-0.202085	-0.493099	-0.361017	-0.294521	-0.113189
187	-0.42078			-0.13516	-0.329217		-0.0052166	-0.274181				187	-0.678767	0.0236045	-0.0484712	-0.152714	-0.179295	-0.131023	-0.253551	-0.514636	-0.436538	-0.192473
188	-0.25795			0.0104542	-0.335147		0.0376704	-0.135182				188	-0.764448	-0.0974445	-0.0505596	-0.0992903	1.12974	-0.0981588	-0.642176	-0.489604	-0.618516	-0.140767
189	-0.247078			0.0445592	-0.0124134		0.0509134	0.0198482				189	-0.268323	-0.0422955	-0.0566366	-0.0549993	-0.114877	-0.137849	-0.311243	-0.293988	-0.0433697	-0.188762
190	-0.128842			0.0608432	0.0853756		0.197301	-0.287576				190	-0.502515	-0.0257335	-0.0678228	-0.0124343	-0.307974	-0.0599148	-0.376213	-0.335537	0.0766983	-0.197007
191	0.0178224			-0.108588	-0.473166		-0.0997706	-0.187221				191	-0.672524	-0.0234595	-0.0663376	-0.0179873	0.228779	-0.111624	-0.546102	-0.344401	-0.210468	-0.192509
192	0.0720454			-0.0956618	-0.298238		0.117094	-0.127537				192	-0.410477	-0.113151	-0.0542716	-0.134812	0.597333	-0.119498	-0.502472	-0.497489	-0.242089	-0.164191
193	-0.184428			0.0373372	-0.12782		0.0779444	-0.202774				193	-0.667037	-0.324149	-0.0375013	-0.117178	0.547731	-0.0751718	-0.474093	-0.38817	0.627538	-0.141517
194	-0.222123			-0.0454418	-0.350774		0.0507254	-0.228345				194	-0.416906	-0.110405	-0.0468343	-0.120436	-0.0538975	-0.0559608	-0.429201	-0.259535	-0.424079	-0.128891
195	-0.0269396			-0.268922	0.0893286		-0.0173936	-0.168593				195	-0.684975	-0.428375	-0.0267593	-0.195477	1.32595	-0.0941538	-0.545352	-0.116672	-0.126601	-0.134873
196	-0.14524			-0.101919	0.0381806		-0.217987	-0.266379				196	-0.129316	-0.0946795	-0.0081965	-0.123397	0.950149	-0.125076	-0.419196	-0.261029	-0.449346	-0.156999
197	-0.208038			0.0651192	-0.0237924		-0.0688356	-0.271177				197	-0.565056	-0.138794	-0.0083697	0.0286687	0.37348	-0.0951158	-0.463038	-0.0956305	0.408083	-0.153656
198	-0.236248			0.0073992	-0.233985		-0.0038236	-0.0348498				198	-0.320651	0.324688	-0.0460356	-0.0531263	0.106977	-0.0743858	-0.488922	-0.122355	-0.153945	-0.0677585
199	-0.260961			-0.0289998	0.0675126		-0.197364	-0.166054				199	-0.339443	-0.10516	-0.0150158	-0.110122	0.356615	-0.0600078	-0.485535	-0.281316	-0.380233	-0.135552
200	-0.260747			0.0628782	-0.510303		-0.174378	-0.289622				200	-0.38608	-0.0850595	-0.0125481	-0.123913	0.2305	-0.0443478	-0.333295	-0.178022	-0.237544	-0.0909435
201	-0.273524			-0.0402408	0.358322		0.0723724	-0.299045				201	-0.396258	-0.217019	-0.0011433	-0.00883533	1.18281	-0.0899698	-0.20873	-0.280425	-0.123689	-0.0856365
202	-0.223605			-0.0014718	-0.150101		-0.119856	-0.144486				202	-0.347396	-0.0415055	-0.0027495	-0.134864	0.692958	0.00179717	-0.358603	-0.17128	-0.474995	-0.14456
203	-0.292573			0.206546	-0.428182		-0.190825	-0.104876				203	-0.450943	-0.263505	-0.005162	0.0223217	1.56592	-0.0313998	-0.233577	-0.293443	-0.0567377	-0.0801425
204	-0.0743826			0.0548942	-0.449679		0.0312484	-0.162037				204	-0.26773	-0.263328	-0.0136043	-0.0254513	0.526273	0.00492917	-0.359801	-0.390174	-0.273171	-0.0513535
205	-0.16259			0.0052012	0.184487		-0.0978806	-0.291904				205	-0.0388167	-0.125706	-0.0242966	0.0340487	0.368756	-0.0753558	-0.391786	-0.542928	-0.69925	-0.0874745
206	-0.250868			0.0489072	-0.0471844		0.187628	-0.131371				206	-0.393114	0.0479255	0.0260772	-0.161262	1.31701	0.0569612	-0.451476	-0.356026	-0.255219	-0.0844955
207	-0.0806086			-0.0389428	-0.227098		-0.108311	-0.135768				207	-0.278619	-0.284747	-0.0196388	-0.100151	0.336034	-0.0601508	-0.248261	-0.134452	-0.328166	-0.0920555
208	-0.315393			-0.0910438	-0.129722		0.0214264	-0.0755438				208	-0.499865	-0.314073	0.0049302	0.0320727	1.07889	-0.0231258	-0.399379	0.149274	-0.595426	-0.102736
209	0.0244904			-0.0113908	-0.334298		0.0623224	-0.0250628				209	-0.403215	-0.110788	0.0101843	0.00526467	0.853575	0.0151682	0.00513267	-0.304732	0.220518	-0.0994805
210	0.204059			0.0258192	-0.290087		0.0883224	-0.226204				210	-0.265441	0.155137	-0.0066331	-0.0656043	0.225015	0.00634617	-0.292884	0.0288665	-0.185995	-0.0733025
211	-0.189516			0.0225362	0.396279		0.0754154	-0.238347				211	-0.57688	-0.13697	0.0047854	-0.00225633	0.862649	-0.0460548	-0.247876	-0.197933	0.311405	-0.0511485
212	-0.175078			-0.0409148	0.229301		-0.0173086	-0.168113				212	0.0424343	0.0243135	-0.0096387	-0.146274	-0.0769975	-0.0859388	-0.354989	-0.129338	0.164918	-0.0513055
213	-0.21836			-0.0051578	-0.150586		-0.147207	-0.266294				213	-0.255666	0.0765105	-0.0006506	0.0797777	0.394135	0.00197817	-0.419156	-0.169739	-0.236423	-0.0709645
214	-0.0198266			-0.126802	-0.0751864		0.254073	-0.101822				214	-0.808326	-0.141634	-0.00565	-0.0973213	0.434964	0.0117892	-0.201805	-0.139997	0.00606433	-0.0283525
215	-0.169903			0.0083502	-0.443638		-0.134147	-0.25958				215	-0.194991	0.0492915	0.0143843	0.00951767	1.50924	0.00928917	-0.4627	-0.232928	0.254378	-0.0938485
216	0.0174794			0.0642052	0.330701		0.115259	-0.207214				216	-0.397607	-0.103224	0.0356477	0.0738407	0.117167	0.0454502	-0.219534	-0.180411	-0.285332	-0.0733235
217	-0.0473596			-0.28334	-0.215393		0.0033374	-0.276912				217	0.280894	-0.209476	0.0118817	-0.00798733	0.624696	0.0721012	-0.201112	0.154777	0.443584	-0.0279215
218	0.0794254			0.0184272	-0.126622		0.0019494	-0.0661028				218	-0.234992	-0.130037	0.006107	0.0884947	0.156907	0.0559762	0.0325297	-0.159427	0.298401	-0.0563205
219	-0.0712886			-0.0397188	0.657824		-0.0673996	-0.0552718				219	-0.171695	-0.104892	0.0060141	-0.124489	0.0279075	0.00988817	-0.146331	-0.331789	0.56814	-0.0419775
220	-0.127811			-0.168965	0.170153		-0.106496	-0.192491				220	-0.433915	-0.253966	0.0227815	-0.0769853	0.774091	0.0416812	-0.0218743	-0.0243155	0.277752	-0.0313345
221	-0.0664366			-0.0429548	0.438801		0.207975	-0.268079				221	-0.42344	-0.11616	0.0064145	-0.0374843	0.316324	-0.0296168	-0.135686	0.231072	-0.0834507	-0.0326955
222	0.0681874			-0.135798	-0.308508		0.21308	-0.110245				222	0.182199	-0.162587	0.0225954	0.0552997	0.0770755	0.0427502	-0.276138	0.130005	0.294238	-0.0889175
223	-0.0423906			-0.122359	0.208305		0.0555304	-0.145034				223	0.00876533	-0.0011815	0.0231743	-0.0586163	0.817539	0.0326672	-0.0785773	-0.168376	0.438258	-0.0446695
224	-0.0495726			-0.107469	-0.441403		-0.0380306	-0.132777				224	-0.0664187	-0.0955785	0.0277972	0.0789747	1.17196	0.0107992	-0.116126	-0.307157	0.704438	-0.0340175
225	-0.0683226			-0.0016018	-0.237063		0.189922	-0.0815558				225	-0.693868	0.0053555	0.0116062	-0.0190063	1.05201	-0.00701183	-0.139957	-0.355489	-0.15817	-0.0004005
226	-0.0035876			-0.0777038	0.273767		0.113847	-0.246099				226	-0.246924	0.0889765	0.0178971	0.0861187	0.707755	-0.0325628	-0.272048	-0.301523	0.149698	-0.0456985
227	0.134415			-0.163155	0.245426		0.0839744	-0.0798108				227	0.0509523	-0.0762445	0.0090706	0.0349007	-0.0609235	0.0267632	-0.34204	-0.177652	-0.198615	-0.0594945
228	0.0921734			0.0290742	-0.11012		-0.0028686	-0.0928458				228	-0.221572	-0.292227	0.0149041	0.00953967	0.644321	0.0470892	-0.0280613	-0.165158	-0.356575	0.0209395
229	-0.0842666			0.0813782	-0.267026		0.0947274	-0.0332178				229	-0.353061	-0.123369	0.0127785	-0.00715233	-0.350986	0.0984072	0.101618	-0.0631365	-0.231073	-0.0400525
230	-0.138595			-0.0625218	-0.138544		0.249236	-0.214555				230	-0.154627	-0.237905	0.0091211	-0.0277423	-0.0868005	0.0808912	-0.349419	0.147438	-0.0359967	0.0023285
231	0.0029164			-0.0688818	-0.0241204		0.249496	-0.183004				231	-0.13541	0.0443855	0.0289112	0.0192617	-0.0308795	0.0131572	-0.27369	-0.256162	-0.16256	-0.0346285
232	-0.0263006			-0.0580888	0.12846		0.188502	-0.0703238				232	-0.281384	-0.0560525	0.0204624	-0.0445183	-0.115663	-0.0632818	0.0570267	-0.233312	0.184885	0.0452695
233	0.0291954			-0.0165738	-0.0156324		0.228453	-0.108501				233	-0.289434	-0.27863	0.0335074	0.00715367	0.65979	0.0569042	-0.321753	-0.313532	-0.240529	-0.0481085
234	-0.0783916			-0.0640418	0.23987		0.0108034	-0.0970248				234	0.0481643	-0.0937355	0.036891	0.0384057	0.570591	0.00143117	-0.170588	-0.417339	-0.310763	0.0044215
235	-0.0098786			-0.162218	-0.235729		0.0314084	-0.0510378				235	-0.320424	-0.385739	0.0079035	-0.0179063	-0.366183	-0.0434618	-0.0147283	0.186087	0.213239	-0.0389105
236	-0.133061			-0.250473	0.0493486		0.107229	-0.178929				236	0.261042	0.155329	0.018331	-0.0368233	0.866888	-0.0455688	-0.155923	-0.264502	0.201045	-0.0749565
237	-0.100706			0.126964	-0.111664		0.0652364	-0.0352208				237	0.536951	-0.0346775	0.0280833	0.0390647	0.364818	-0.0286098	-0.104707	-0.14796	0.0454933	-0.0172705
238	0.124282			-0.0057258	-0.416892		-0.154327	-0.0926958				238	-0.352304	0.133178	0.0134267	-0.0143453	-0.744328	-0.00775983	-0.33274	-0.234335	-0.345127	-0.0045335
239	0.0112854			0.0091802	0.0132716		-0.0547216	-0.202089				239	-0.502806	-0.0186165	0.0290018	-0.0602213	0.911465	-0.00696983	-0.128042	0.0587165	-0.0106217	0.0084755
240	-0.0705696			-0.0613368	-0.409213		-0.158598	-0.13231				240	-0.196572	-0.149603	0.0087202	-0.126255	0.472383	-0.00938183	-0.0949863	-0.123535	-0.133832	-0.0226235
241	-0.0898126			-0.0163328	-0.134372		0.0321514	-0.0611728				241	0.275093	-0.135516	0.0336798	-0.0624503	0.369536	0.0206932	-0.137957	-0.316693	-0.0159187	-0.0453025
242	-0.0960096			-0.204642	-0.0439164		0.138409	-0.126014				242	-0.256338	-0.0237875	0.0583603	-0.0371553	0.0083525	-0.0107358	-0.323511	-0.318078	-0.126717	-0.0155855
243	-0.0251786			-0.0685248	-0.0439634		0.118306	-0.153402				243	-0.266514	0.0165045	0.0322538	-0.0176713	-0.0551835	0.0652492	0.109576	-0.0877095	0.305808	0.0358625
244	-0.0345926			-0.0746538	-0.486809		0.128033	-0.0838148				244	-0.00951267	0.21476	0.0208815	-0.0990183	0.266526	0.0224062	-0.254336	-0.108839	0.212373	-0.0059035
245	-0.0867576			-0.0359288	-0.41956		-0.0418096	-0.247025				245	-0.404331	0.0734855	0.0181846	0.0200067	0.899382	-0.0156708	-0.212076	0.0103635	0.312878	0.0462195
246	-0.196461			0.0800992	-0.373805		-0.0008486	-0.235551				246	-0.510557	0.158035	0.0310095	-0.0125053	0.998514	0.0123072	-0.275988	-0.279411	0.140278	0.0176325
247	-0.0141226			-0.189594	-0.0187004		0.178558	-0.178833				247	-0.351684	-0.134428	0.0276845	-0.0431063	1.7621	0.0235942	-0.150849	-0.0155525	-0.203256	0.0193705
248	0.0698294			0.107557	-0.107499		0.107903	-0.15741				248	0.153716	-0.0025635	0.0270397	-0.0409003	0.482375	-0.00325983	0.0837377	0.0389775	-0.0262967	0.0053155
249	-0.0778046			0.292639	0.0045346		0.0679684	-0.0891388				249	-0.529718	-0.0429615	0.0011019	-0.0157563	0.829576	-0.0318338	-0.194335	0.299962	-0.221256	0.0340095
250	-0.138048			-0.0424528	-0.0297454		0.0801664	-0.142457				250	-0.0224827	-0.356033	0.0283812	-0.0652573	0.733391	0.0587082	-0.170815	-0.208278	0.347416	0.0106465
251	-0.0575106			0.0289122	-0.386974		0.11489	-0.16483				251	-0.370778	-0.16667	0.0171397	0.0119477	0.261923	0.00792117	-0.208832	-0.305003	0.0278943	-0.0093745
252	-0.0276156			-0.0664158	-0.343213		-0.134062	-0.0698988				252	-0.195333	0.0440455	0.0383832	-0.0208013	0.0724225	0.0982472	0.00606567	-0.238668	0.525595	-0.0368185
253	-0.0456806			0.0842492	-0.169705		-0.0007466	-0.230726				253	-0.0448717	-0.27052	0.0282754	0.0505007	0.806148	0.0655942	-0.173139	-0.225035	-0.0338347	0.0961685
254	0.0704174			0.15391	0.1953		-0.101503	-0.179595				254	-0.0969317	-0.0764495	0.0252918	0.0261897	-0.213112	0.0319242	0.11598	-0.357127	0.0458133	0.115911
255	-0.104897			0.129438	0.0014626		-0.182731	-0.0691478				255	0.137197	-0.240382	0.0256019	-0.0853683	1.63467	-0.000496833	-0.0991033	-0.231067	-0.300465	0.0509575
256	-0.0515446			-0.136979	0.0842296		0.0082694	-0.132993				256	-0.00107367	-0.179777	-0.0003479	-0.00745633	0.0063135	0.0484762	-0.285929	-0.369162	-0.151802	0.0505625
257	-0.145552			-0.0129108	-0.0239624		-0.0554636	-0.194081				257	0.0687173	-0.112156	0.0002212	-0.137129	0.802179	0.0877372	-0.140049	-0.0771215	0.222478	0.0251775
258	0.0563704			0.0483092	-0.0081104		-0.125567	-0.0251278				258	0.420038	0.0579875	0.0191465	-0.0429373	0.586461	0.0778612	-0.0835813	-0.223175	0.863771	-0.0322985
259	-0.0158486			0.0174402	-0.175282		-0.0084046	-0.0932948				259	0.11869	0.255872	0.0187726	-0.0769743	0.883832	0.0568302	-0.127236	-0.0934775	-0.0133597	0.0754025
260	0.0074294			-0.0910368	0.255174		0.117368	-0.0904718				260	-0.135014	-0.363311	0.0279615	-0.0246423	0.924533	0.0413492	-0.165362	-0.145566	-0.215485	0.0938385
261	0.0872574			0.0294202	-0.488325		0.248004	-0.293007				261	-0.00973567	-0.192783	0.0028637	0.0495497	0.768061	0.0220292	0.148896	-0.0474845	0.438303	0.0717965
262	0.0815874			-0.160244	-0.599814		0.218272	0.0386012				262	0.330926	-0.170902	0.0173022	0.0746847	0.59763	0.0222492	0.164297	-0.0336755	-0.147525	0.0732145
263	-0.155209			0.0737912	-0.299041		-0.161665	-0.211485				263	0.225856	-0.308744	0.0166862	-0.0409563	0.817379	0.0727942	-0.269404	-0.148621	-0.532556	0.0210015
264	-0.0163506			-0.0634478	-0.0243564		0.0981214	-0.18442				264	0.394221	-0.238792	0.0219758	-0.0209273	1.90588	-0.0103398	-0.482979	-0.0894205	0.529765	0.0662695
265	-0.0242566			0.0092302	0.134711		0.161864	-0.152452				265	-0.103693	-0.134172	0.0165426	0.0510427	-0.110685	-0.0459198	-0.185389	-0.0557825	-0.121599	0.0922585
266	0.132531			0.0478752	0.0140016		0.0382514	-0.0912068				266	0.139216	0.0407815	0.0075716	-0.0229663	0.629456	-0.00961383	-0.171457	-0.135484	-0.163565	0.0248265
267	-0.113547			0.130754	-0.22783		0.0001224	-0.22004				267	0.382552	-0.102356	0.0017893	-0.000610333	-0.0315645	0.0568112	-0.124806	-0.0263415	0.454869	0.0496555
268	0.0038034			-0.0742568	-0.419856		0.0376364	-0.157018				268	0.264779	-0.121228	0.0204288	-0.0570363	1.0754	-0.0209748	-0.246786	-0.208265	0.0101643	0.0341215
269	0.0792644			-0.0819878	-0.184856		0.121762	-0.115338				269	0.231752	-0.342112	0.0095935	-0.0636973	1.35755	-0.00156583	-0.213514	-0.212934	0.313811	0.0458555
270	-0.0559766			0.0947712	-0.515126		0.183809	-0.0387128				270	0.45065	-0.0444985	0.0165433	0.00663267	1.92908	0.0436682	-0.0355423	-0.109506	0.13336	0.0496395
271	-0.207734			0.0671572	0.189514		-0.167153	-0.137618				271	-0.354043	-0.240028	0.0221988	-0.152813	0.986455	-0.0310018	-0.240911	-0.0517545	-0.284024	0.0869125
272	-0.0490926			-0.102943	0.125568		-0.116032	-0.133286				272	-0.366415	-0.16419	-0.00315	-0.142997	0.846513	-0.0197788	-0.521945	-0.0998265	-0.469687	0.0798055
273	-0.0061056			-0.257336	0.0702826		0.146312	-0.137455				273	0.670769	-0.121026	0.001891	0.0393147	1.21537	-0.0149298	-0.156483	0.0070915	-0.0454687	0.0618665
274	-0.0454516			-0.26245	-0.143568		0.0943944	-0.0527998				274	0.244666	-0.0565675	0.0118065	0.0141807	2.07386	0.0323322	-0.0476473	0.188639	-0.0920517	0.0662115
275	-0.0221536			0.0429112	0.351059		0.0011684	-0.147943				275	-0.282837	-0.0419705	0.0059174	-0.0863363	2.22877	0.0126292	-0.153994	-0.110792	-0.0711197	0.0122065
276	0.14951			-0.259229	0.0973986		0.0569334	-0.11128				276	-0.408815	-0.264067	0.0205409	-0.0883853	2.11827	0.0177442	-0.251906	-0.135157	-0.213232	0.122507
277	0.160768			-0.145914	0.230983		-0.0844326	-0.132399				277	0.465409	0.0809695	0.0184171	-0.0320063	0.518015	0.0195022	-0.138674	-0.377117	0.501131	0.0668395
278	-0.134013			-0.285902	-0.258979		0.0826104	-0.132962				278	0.0751273	-0.0715395	0.0064646	-0.0935973	1.26772	-0.00489783	-0.138371	-0.16386	-0.0392817	0.0967845
279	-0.0008036			-0.220966	-0.178097		0.155692	-0.240632				279	-0.0226457	0.0962235	0.0042651	-0.119776	1.24904	0.0708862	-0.317089	-0.0595805	0.123606	-0.0007675
280	-0.0585046			-0.104703	0.23973		0.128863	-0.126127				280	0.00992333	-0.0515495	0.0048705	-0.0310843	0.152158	0.00245517	-0.250942	-0.0293925	0.378195	0.108105
281	-0.0797906			-0.162142	-0.2818		0.129374	-0.205933				281	0.513375	0.10699	0.0098275	-0.109007	0.905608	0.00669817	0.0295287	-0.378601	-0.0715747	0.0873815
282	-0.0132106			-0.0919748	-0.0098254		-0.0670546	-0.201164				282	-0.113979	0.249128	-0.0120273	-0.0158403	1.08642	0.0133872	-0.328704	0.162056	0.24707	0.0798395
283	0.0650844			0.0543622	-0.206818		-0.205412	-0.169745				283	-0.0832607	0.0255235	0.0305991	0.0442267	0.845879	-0.00186883	-0.441875	-0.35628	0.181904	0.0580555
284	0.19574			0.0884832	-0.14152		0.0050944	-0.175148				284	0.00777333	-0.0706635	0.0125682	0.00227567	0.746052	0.0684182	-0.206117	-0.0853265	0.634151	0.0329615
285	-0.120552			-0.141696	-0.314687		0.122043	-0.144222				285	-0.0866587	-0.0649525	0.0262951	-0.0114923	1.50747	-0.0131038	-0.200386	-0.0961075	-0.584666	0.0549105
286	0.0634684			-0.0752358	0.275944		0.173352	-0.0854948				286	0.121219	-0.198917	0.0038552	0.0551697	-0.13805	-0.0305558	-0.232652	-0.26556	0.48355	0.100089
287	0.11293			0.0365552	-0.337553		0.128271	-0.140125				287	-0.453251	0.0008895	0.0116486	0.0337687	-0.0023215	0.0971002	-0.0227723	-0.187565	-0.212331	0.0730055
288	0.106207			-0.0989138	-0.235907		0.160149	-0.0640148				288	-0.333065	-0.0401115	0.0126816	0.109133	0.136769	0.0264562	-0.308171	-0.0623935	0.226415	0.0882215
289	0.220616			0.11432	0.174064		-0.210838	-0.0710688				289	0.443224	-0.360405	0.0327042	-0.0597393	0.751504	-0.0105778	-0.329124	-0.0607485	-0.0432127	0.129923
290	0.324132			-0.0538868	0.124568		0.0217414	-0.112391				290	-0.349234	-0.0300125	-0.0091467	0.0268567	0.207622	0.0319612	-0.24839	-0.176341	-0.346708	0.0962555
291	0.155071			-0.0657818	0.19408		0.221911	-0.0833868				291	-0.00300567	-0.0139525	0.0067999	0.0538757	1.41687	0.000771167	-0.214722	-0.0102885	0.34797	0.0345355
292	0.195472			-0.207735	-0.0828654		0.0822144	-0.0505818				292	-0.491307	0.298779	0.0070039	0.0193337	0.503078	0.0360012	-0.432367	-0.246916	-0.256111	0.141621
293	0.136199			-0.0940278	-0.0328554		0.0248764	-0.112684				293	-0.000359667	-0.261584	0.0020029	0.0750327	0.459096	-0.00373083	-0.25417	-0.210392	-0.348915	0.110918
294	0.216353			0.0423862	0.180797		0.149507	-0.132378				294	-0.128283	-0.0991055	0.0123816	0.109875	0.891326	0.0189062	-0.0886063	0.197909	-0.329331	0.0742645
295	0.383031			-0.187052	0.290794		-0.0226906	-0.289028				295	0.978562	-0.0396515	-0.001834	-0.00716133	-0.453036	0.00970417	-0.222511	-0.337076	-0.465802	0.0852595
296	-0.0556046			0.1063	0.253878		0.149197	0.0572092				296	-0.352604	0.0346745	0.0284142	-0.0816663	0.796984	0.0333572	-0.198902	-0.26572	-0.117485	0.127092
297	0.16362			0.158963	0.633204		-0.161111	-0.170344				297	0.346091	-0.0745595	0.0090156	0.0883147	1.68575	-0.0133908	-0.290735	0.0581915	-0.191854	0.0537365
298	-0.109317			-0.0331678	0.182594		0.0249624	-0.0008408				298	0.419637	-0.296876	0.0238228	0.0327137	1.55123	-0.0415898	-0.327162	-0.229526	-0.0659787	0.0675075
299	0.216902			-0.0016858	0.0550926		0.122266	-0.118045				299	-0.312277	-0.125188	0.0069845	0.00627867	0.776268	0.0132732	-0.373172	-0.0731595	-0.143828	0.109065
300	-0.0478766			-0.0012518	-0.708455		0.0008854	-0.18765				300	0.322382	-0.291031	0.0040803	-0.0903373	0.626699	0.00310517	0.259816	-0.0290275	-0.186734	0.116416
	sample_1	sample_2	sample_3	sample_4	sample_5	sample_6	sample_7	sample_8	Average	SEM			Sample_1	Sample_2	Sample_3	Sample_4	Sample_5	Sample_6	Sample_7	Sample_8	Sample_9	Sample_10	Average	SEM
∆FRETr amplitude	0.19437	0.39338	0.21933	0.15242	0.24493	0.20211	0.078544	0.19977	0.210607	0.0316058		∆FRETr amplitude	0.75911	0.42322	0.14869	0.44637	1.1836	0.41529	0.68346	0.62636	0.62529	0.34874	0.566013	0.0893456
SE of baseline	0.016189	0.0274136	0.0146961	0.0192336	0.0415792	0.0128281	0.0243379	0.0124704	0.0210935	0.00348786		SE of baseline	0.03938	0.0208367	0.00153546	0.0101563	0.0550346	0.00484623	0.0170638	0.022833	0.0390715	0.00539693	0.0216155	0.00561615
SNR	12.0063	14.3498	14.9243	7.92467	5.89068	15.7552	3.22723	16.0195	11.2622	1.74678		SNR	19.2765	20.3113	96.8376	43.9499	21.5065	85.6935	40.0533	27.4322	16.0038	64.6182	43.5683	9.253
	sample_1	sample_2	sample_3	sample_4	sample_5	sample_6	sample_7	sample_8	Average	SEM			Sample_1	Sample_2	Sample_3	Sample_4	Sample_5	Sample_6	Sample_7	Sample_8	Sample_9	Sample_10	Average	SEM
Tau on	1.1035	0.71268	1.1535	1.5644	1.4207	1.1798	1.4654	1.727	1.29087	0.112834		Tau on	1.7776	1.3573	0.87971	1.5913	2.5908	1.214	1.1595	1.2214	0.91785	0.963	1.36725	0.163529
Tau off	21.074			18.666	26.504		15.956	28.091	22.0582	2.30079		Tau off	26.311	27.789	17.951	14.032	21.227	25.368	21.696	14.421	21.149	22.884	21.2828	1.48255
